# Supplementary material for: An extended Tudor domain within Vreteno interconnects Gtsf1L and Ago3 for piRNA biogenesis in Bombyx mori
Source: EMBO J. 2023 Nov 20;42(24):e114072. doi: 10.15252/embj.2023114072 (PMC10711660; doi:10.15252/embj.2023114072)
Supplement: Supplementary file 4 — Dataset EV1 [file EMBJ-42-e114072-s007.zip › manuscript_pdb/BmVreteno_AF-eTD0_BmGtsf1L_63_87.pdb]

ATOM      1  N   GLN A   1      18.001  -0.132  30.088  1.00 25.13           N  
ATOM      2  H   GLN A   1      18.869  -0.588  30.328  1.00 25.13           H  
ATOM      3  H2  GLN A   1      18.052   0.854  30.303  1.00 25.13           H  
ATOM      4  H3  GLN A   1      17.259  -0.536  30.641  1.00 25.13           H  
ATOM      5  CA  GLN A   1      17.676  -0.344  28.662  1.00 25.13           C  
ATOM      6  HA  GLN A   1      18.401   0.155  28.019  1.00 25.13           H  
ATOM      7  C   GLN A   1      16.309   0.270  28.434  1.00 25.13           C  
ATOM      8  CB  GLN A   1      17.659  -1.846  28.340  1.00 25.13           C  
ATOM      9  HB2 GLN A   1      17.171  -2.369  29.163  1.00 25.13           H  
ATOM     10  HB3 GLN A   1      17.072  -2.014  27.437  1.00 25.13           H  
ATOM     11  O   GLN A   1      15.402  -0.078  29.173  1.00 25.13           O  
ATOM     12  CG  GLN A   1      19.071  -2.408  28.099  1.00 25.13           C  
ATOM     13  HG2 GLN A   1      19.755  -2.050  28.869  1.00 25.13           H  
ATOM     14  HG3 GLN A   1      19.432  -2.061  27.131  1.00 25.13           H  
ATOM     15  CD  GLN A   1      19.102  -3.933  28.134  1.00 25.13           C  
ATOM     16  NE2 GLN A   1      20.042  -4.572  27.481  1.00 25.13           N  
ATOM     17 HE21 GLN A   1      20.726  -4.102  26.905  1.00 25.13           H  
ATOM     18 HE22 GLN A   1      19.998  -5.579  27.551  1.00 25.13           H  
ATOM     19  OE1 GLN A   1      18.307  -4.569  28.794  1.00 25.13           O  
ATOM     20  N   ARG A   2      16.178   1.259  27.542  1.00 24.08           N  
ATOM     21  H   ARG A   2      16.922   1.453  26.887  1.00 24.08           H  
ATOM     22  CA  ARG A   2      14.867   1.864  27.264  1.00 24.08           C  
ATOM     23  HA  ARG A   2      14.331   2.071  28.190  1.00 24.08           H  
ATOM     24  C   ARG A   2      14.061   0.819  26.505  1.00 24.08           C  
ATOM     25  CB  ARG A   2      15.014   3.173  26.461  1.00 24.08           C  
ATOM     26  HB2 ARG A   2      14.032   3.463  26.088  1.00 24.08           H  
ATOM     27  HB3 ARG A   2      15.665   3.006  25.603  1.00 24.08           H  
ATOM     28  O   ARG A   2      14.478   0.447  25.411  1.00 24.08           O  
ATOM     29  CG  ARG A   2      15.566   4.326  27.318  1.00 24.08           C  
ATOM     30  HG2 ARG A   2      14.876   4.515  28.141  1.00 24.08           H  
ATOM     31  HG3 ARG A   2      16.534   4.042  27.730  1.00 24.08           H  
ATOM     32  CD  ARG A   2      15.734   5.615  26.499  1.00 24.08           C  
ATOM     33  HD2 ARG A   2      16.441   5.426  25.691  1.00 24.08           H  
ATOM     34  HD3 ARG A   2      14.771   5.879  26.063  1.00 24.08           H  
ATOM     35  NE  ARG A   2      16.217   6.736  27.335  1.00 24.08           N  
ATOM     36  HE  ARG A   2      16.216   6.592  28.335  1.00 24.08           H  
ATOM     37  NH1 ARG A   2      16.540   8.268  25.650  1.00 24.08           N  
ATOM     38 HH11 ARG A   2      16.206   7.600  24.971  1.00 24.08           H  
ATOM     39 HH12 ARG A   2      16.776   9.203  25.349  1.00 24.08           H  
ATOM     40  NH2 ARG A   2      16.943   8.855  27.761  1.00 24.08           N  
ATOM     41 HH21 ARG A   2      16.933   8.676  28.755  1.00 24.08           H  
ATOM     42 HH22 ARG A   2      17.174   9.782  27.431  1.00 24.08           H  
ATOM     43  CZ  ARG A   2      16.564   7.941  26.912  1.00 24.08           C  
ATOM     44  N   GLU A   3      12.990   0.302  27.103  1.00 30.71           N  
ATOM     45  H   GLU A   3      12.733   0.591  28.036  1.00 30.71           H  
ATOM     46  CA  GLU A   3      12.009  -0.473  26.350  1.00 30.71           C  
ATOM     47  HA  GLU A   3      12.468  -1.375  25.947  1.00 30.71           H  
ATOM     48  C   GLU A   3      11.570   0.412  25.192  1.00 30.71           C  
ATOM     49  CB  GLU A   3      10.805  -0.877  27.220  1.00 30.71           C  
ATOM     50  HB2 GLU A   3       9.929  -0.986  26.581  1.00 30.71           H  
ATOM     51  HB3 GLU A   3      10.606  -0.092  27.950  1.00 30.71           H  
ATOM     52  O   GLU A   3      10.941   1.451  25.391  1.00 30.71           O  
ATOM     53  CG  GLU A   3      11.045  -2.222  27.918  1.00 30.71           C  
ATOM     54  HG2 GLU A   3      11.230  -2.979  27.155  1.00 30.71           H  
ATOM     55  HG3 GLU A   3      11.940  -2.143  28.534  1.00 30.71           H  
ATOM     56  CD  GLU A   3       9.859  -2.642  28.798  1.00 30.71           C  
ATOM     57  OE1 GLU A   3       9.521  -3.846  28.770  1.00 30.71           O  
ATOM     58  OE2 GLU A   3       9.330  -1.757  29.506  1.00 30.71           O  
ATOM     59  N   SER A   4      11.982   0.037  23.979  1.00 35.03           N  
ATOM     60  H   SER A   4      12.587  -0.768  23.904  1.00 35.03           H  
ATOM     61  CA  SER A   4      11.311   0.508  22.782  1.00 35.03           C  
ATOM     62  HA  SER A   4      11.437   1.584  22.659  1.00 35.03           H  
ATOM     63  C   SER A   4       9.860   0.163  23.027  1.00 35.03           C  
ATOM     64  CB  SER A   4      11.835  -0.232  21.546  1.00 35.03           C  
ATOM     65  HB2 SER A   4      12.873   0.052  21.372  1.00 35.03           H  
ATOM     66  HB3 SER A   4      11.794  -1.307  21.720  1.00 35.03           H  
ATOM     67  O   SER A   4       9.520  -1.022  23.048  1.00 35.03           O  
ATOM     68  OG  SER A   4      11.074   0.073  20.395  1.00 35.03           O  
ATOM     69  HG  SER A   4      10.142  -0.089  20.556  1.00 35.03           H  
ATOM     70  N   THR A   5       9.019   1.170  23.258  1.00 34.65           N  
ATOM     71  H   THR A   5       9.364   2.119  23.290  1.00 34.65           H  
ATOM     72  CA  THR A   5       7.584   0.963  23.172  1.00 34.65           C  
ATOM     73  HA  THR A   5       7.260   0.322  23.992  1.00 34.65           H  
ATOM     74  C   THR A   5       7.394   0.229  21.856  1.00 34.65           C  
ATOM     75  CB  THR A   5       6.804   2.289  23.229  1.00 34.65           C  
ATOM     76  HB  THR A   5       5.772   2.110  22.930  1.00 34.65           H  
ATOM     77  O   THR A   5       7.895   0.675  20.817  1.00 34.65           O  
ATOM     78  CG2 THR A   5       6.813   2.864  24.645  1.00 34.65           C  
ATOM     79 HG21 THR A   5       6.226   3.782  24.679  1.00 34.65           H  
ATOM     80 HG22 THR A   5       6.371   2.146  25.335  1.00 34.65           H  
ATOM     81 HG23 THR A   5       7.835   3.075  24.963  1.00 34.65           H  
ATOM     82  OG1 THR A   5       7.366   3.287  22.405  1.00 34.65           O  
ATOM     83  HG1 THR A   5       6.857   4.086  22.561  1.00 34.65           H  
ATOM     84  N   ARG A   6       6.826  -0.983  21.901  1.00 37.39           N  
ATOM     85  H   ARG A   6       6.564  -1.363  22.799  1.00 37.39           H  
ATOM     86  CA  ARG A   6       6.344  -1.635  20.687  1.00 37.39           C  
ATOM     87  HA  ARG A   6       7.121  -1.661  19.922  1.00 37.39           H  
ATOM     88  C   ARG A   6       5.247  -0.704  20.193  1.00 37.39           C  
ATOM     89  CB  ARG A   6       5.832  -3.063  20.958  1.00 37.39           C  
ATOM     90  HB2 ARG A   6       5.077  -3.296  20.207  1.00 37.39           H  
ATOM     91  HB3 ARG A   6       5.353  -3.106  21.936  1.00 37.39           H  
ATOM     92  O   ARG A   6       4.092  -0.865  20.569  1.00 37.39           O  
ATOM     93  CG  ARG A   6       6.921  -4.144  20.857  1.00 37.39           C  
ATOM     94  HG2 ARG A   6       7.378  -4.092  19.868  1.00 37.39           H  
ATOM     95  HG3 ARG A   6       7.685  -3.978  21.617  1.00 37.39           H  
ATOM     96  CD  ARG A   6       6.282  -5.530  21.049  1.00 37.39           C  
ATOM     97  HD2 ARG A   6       5.972  -5.629  22.089  1.00 37.39           H  
ATOM     98  HD3 ARG A   6       5.396  -5.589  20.416  1.00 37.39           H  
ATOM     99  NE  ARG A   6       7.195  -6.634  20.687  1.00 37.39           N  
ATOM    100  HE  ARG A   6       8.129  -6.376  20.404  1.00 37.39           H  
ATOM    101  NH1 ARG A   6       5.700  -8.352  21.005  1.00 37.39           N  
ATOM    102 HH11 ARG A   6       5.009  -7.682  21.311  1.00 37.39           H  
ATOM    103 HH12 ARG A   6       5.464  -9.332  20.945  1.00 37.39           H  
ATOM    104  NH2 ARG A   6       7.744  -8.805  20.244  1.00 37.39           N  
ATOM    105 HH21 ARG A   6       7.483  -9.779  20.191  1.00 37.39           H  
ATOM    106 HH22 ARG A   6       8.659  -8.516  19.930  1.00 37.39           H  
ATOM    107  CZ  ARG A   6       6.878  -7.919  20.649  1.00 37.39           C  
ATOM    108  N   ARG A   7       5.648   0.347  19.466  1.00 42.72           N  
ATOM    109  H   ARG A   7       6.645   0.469  19.356  1.00 42.72           H  
ATOM    110  CA  ARG A   7       4.760   1.199  18.691  1.00 42.72           C  
ATOM    111  HA  ARG A   7       4.100   1.763  19.351  1.00 42.72           H  
ATOM    112  C   ARG A   7       3.926   0.200  17.916  1.00 42.72           C  
ATOM    113  CB  ARG A   7       5.563   2.162  17.790  1.00 42.72           C  
ATOM    114  HB2 ARG A   7       4.914   2.536  16.998  1.00 42.72           H  
ATOM    115  HB3 ARG A   7       6.387   1.620  17.326  1.00 42.72           H  
ATOM    116  O   ARG A   7       4.485  -0.738  17.340  1.00 42.72           O  
ATOM    117  CG  ARG A   7       6.106   3.368  18.585  1.00 42.72           C  
ATOM    118  HG2 ARG A   7       6.545   3.012  19.517  1.00 42.72           H  
ATOM    119  HG3 ARG A   7       5.272   4.025  18.830  1.00 42.72           H  
ATOM    120  CD  ARG A   7       7.183   4.174  17.831  1.00 42.72           C  
ATOM    121  HD2 ARG A   7       8.052   3.532  17.688  1.00 42.72           H  
ATOM    122  HD3 ARG A   7       6.820   4.450  16.841  1.00 42.72           H  
ATOM    123  NE  ARG A   7       7.597   5.380  18.594  1.00 42.72           N  
ATOM    124  HE  ARG A   7       7.188   5.480  19.512  1.00 42.72           H  
ATOM    125  NH1 ARG A   7       9.015   6.410  17.064  1.00 42.72           N  
ATOM    126 HH11 ARG A   7       8.728   5.827  16.292  1.00 42.72           H  
ATOM    127 HH12 ARG A   7       9.698   7.128  16.867  1.00 42.72           H  
ATOM    128  NH2 ARG A   7       8.736   7.330  19.015  1.00 42.72           N  
ATOM    129 HH21 ARG A   7       8.280   7.432  19.910  1.00 42.72           H  
ATOM    130 HH22 ARG A   7       9.235   8.128  18.647  1.00 42.72           H  
ATOM    131  CZ  ARG A   7       8.442   6.340  18.223  1.00 42.72           C  
ATOM    132  N   THR A   8       2.615   0.311  18.094  1.00 45.83           N  
ATOM    133  H   THR A   8       2.245   1.075  18.641  1.00 45.83           H  
ATOM    134  CA  THR A   8       1.629  -0.601  17.529  1.00 45.83           C  
ATOM    135  HA  THR A   8       1.603  -1.518  18.119  1.00 45.83           H  
ATOM    136  C   THR A   8       2.065  -0.903  16.108  1.00 45.83           C  
ATOM    137  CB  THR A   8       0.243   0.067  17.536  1.00 45.83           C  
ATOM    138  HB  THR A   8       0.133   0.700  16.655  1.00 45.83           H  
ATOM    139  O   THR A   8       2.432   0.031  15.395  1.00 45.83           O  
ATOM    140  CG2 THR A   8      -0.884  -0.960  17.571  1.00 45.83           C  
ATOM    141 HG21 THR A   8      -1.848  -0.452  17.559  1.00 45.83           H  
ATOM    142 HG22 THR A   8      -0.808  -1.574  18.469  1.00 45.83           H  
ATOM    143 HG23 THR A   8      -0.825  -1.598  16.689  1.00 45.83           H  
ATOM    144  OG1 THR A   8       0.091   0.877  18.687  1.00 45.83           O  
ATOM    145  HG1 THR A   8      -0.771   1.295  18.619  1.00 45.83           H  
ATOM    146  N   LEU A   9       2.126  -2.179  15.715  1.00 51.26           N  
ATOM    147  H   LEU A   9       1.808  -2.909  16.337  1.00 51.26           H  
ATOM    148  CA  LEU A   9       2.276  -2.485  14.298  1.00 51.26           C  
ATOM    149  HA  LEU A   9       3.224  -2.092  13.932  1.00 51.26           H  
ATOM    150  C   LEU A   9       1.136  -1.738  13.610  1.00 51.26           C  
ATOM    151  CB  LEU A   9       2.198  -4.000  14.045  1.00 51.26           C  
ATOM    152  HB2 LEU A   9       1.416  -4.416  14.680  1.00 51.26           H  
ATOM    153  HB3 LEU A   9       1.895  -4.173  13.013  1.00 51.26           H  
ATOM    154  O   LEU A   9      -0.031  -2.015  13.860  1.00 51.26           O  
ATOM    155  CG  LEU A   9       3.523  -4.740  14.295  1.00 51.26           C  
ATOM    156  HG  LEU A   9       3.982  -4.370  15.212  1.00 51.26           H  
ATOM    157  CD1 LEU A   9       3.260  -6.236  14.463  1.00 51.26           C  
ATOM    158 HD11 LEU A   9       4.199  -6.762  14.635  1.00 51.26           H  
ATOM    159 HD12 LEU A   9       2.597  -6.403  15.313  1.00 51.26           H  
ATOM    160 HD13 LEU A   9       2.790  -6.634  13.564  1.00 51.26           H  
ATOM    161  CD2 LEU A   9       4.501  -4.560  13.131  1.00 51.26           C  
ATOM    162 HD21 LEU A   9       5.426  -5.098  13.339  1.00 51.26           H  
ATOM    163 HD22 LEU A   9       4.736  -3.504  12.997  1.00 51.26           H  
ATOM    164 HD23 LEU A   9       4.064  -4.946  12.210  1.00 51.26           H  
ATOM    165  N   VAL A  10       1.493  -0.715  12.852  1.00 56.56           N  
ATOM    166  H   VAL A  10       2.471  -0.465  12.808  1.00 56.56           H  
ATOM    167  CA  VAL A  10       0.593  -0.015  11.959  1.00 56.56           C  
ATOM    168  HA  VAL A  10      -0.407  -0.433  12.077  1.00 56.56           H  
ATOM    169  C   VAL A  10       1.150  -0.356  10.578  1.00 56.56           C  
ATOM    170  CB  VAL A  10       0.514   1.505  12.245  1.00 56.56           C  
ATOM    171  HB  VAL A  10       1.062   2.036  11.467  1.00 56.56           H  
ATOM    172  O   VAL A  10       2.323  -0.037  10.349  1.00 56.56           O  
ATOM    173  CG1 VAL A  10      -0.961   1.919  12.250  1.00 56.56           C  
ATOM    174 HG11 VAL A  10      -1.439   1.550  13.158  1.00 56.56           H  
ATOM    175 HG12 VAL A  10      -1.498   1.464  11.417  1.00 56.56           H  
ATOM    176 HG13 VAL A  10      -1.060   3.004  12.232  1.00 56.56           H  
ATOM    177  CG2 VAL A  10       1.052   2.024  13.582  1.00 56.56           C  
ATOM    178 HG21 VAL A  10       0.560   1.515  14.411  1.00 56.56           H  
ATOM    179 HG22 VAL A  10       2.128   1.853  13.629  1.00 56.56           H  
ATOM    180 HG23 VAL A  10       0.879   3.097  13.665  1.00 56.56           H  
ATOM    181  N   PRO A  11       0.414  -1.023   9.666  1.00 58.16           N  
ATOM    182  CA  PRO A  11      -1.026  -1.338   9.657  1.00 58.16           C  
ATOM    183  HA  PRO A  11      -1.598  -0.415   9.565  1.00 58.16           H  
ATOM    184  C   PRO A  11      -1.586  -2.174  10.803  1.00 58.16           C  
ATOM    185  CB  PRO A  11      -1.255  -2.217   8.416  1.00 58.16           C  
ATOM    186  HB2 PRO A  11      -2.046  -1.844   7.765  1.00 58.16           H  
ATOM    187  HB3 PRO A  11      -1.577  -3.221   8.691  1.00 58.16           H  
ATOM    188  O   PRO A  11      -0.936  -3.115  11.251  1.00 58.16           O  
ATOM    189  CG  PRO A  11       0.091  -2.377   7.721  1.00 58.16           C  
ATOM    190  HG2 PRO A  11       0.472  -3.379   7.921  1.00 58.16           H  
ATOM    191  HG3 PRO A  11       0.031  -2.242   6.641  1.00 58.16           H  
ATOM    192  CD  PRO A  11       1.015  -1.376   8.386  1.00 58.16           C  
ATOM    193  HD2 PRO A  11       1.106  -0.494   7.753  1.00 58.16           H  
ATOM    194  HD3 PRO A  11       2.001  -1.821   8.520  1.00 58.16           H  
ATOM    195  N   ASP A  12      -2.870  -1.973  11.109  1.00 66.11           N  
ATOM    196  H   ASP A  12      -3.350  -1.179  10.710  1.00 66.11           H  
ATOM    197  CA  ASP A  12      -3.679  -3.010  11.771  1.00 66.11           C  
ATOM    198  HA  ASP A  12      -3.117  -3.419  12.610  1.00 66.11           H  
ATOM    199  C   ASP A  12      -3.982  -4.172  10.797  1.00 66.11           C  
ATOM    200  CB  ASP A  12      -4.965  -2.369  12.327  1.00 66.11           C  
ATOM    201  HB2 ASP A  12      -5.586  -2.040  11.495  1.00 66.11           H  
ATOM    202  HB3 ASP A  12      -4.693  -1.490  12.912  1.00 66.11           H  
ATOM    203  O   ASP A  12      -3.881  -5.348  11.145  1.00 66.11           O  
ATOM    204  CG  ASP A  12      -5.772  -3.311  13.234  1.00 66.11           C  
ATOM    205  OD1 ASP A  12      -5.147  -4.123  13.947  1.00 66.11           O  
ATOM    206  OD2 ASP A  12      -7.020  -3.211  13.209  1.00 66.11           O  
ATOM    207  N   ARG A  13      -4.257  -3.863   9.519  1.00 85.79           N  
ATOM    208  H   ARG A  13      -4.264  -2.887   9.258  1.00 85.79           H  
ATOM    209  CA  ARG A  13      -4.622  -4.850   8.489  1.00 85.79           C  
ATOM    210  HA  ARG A  13      -4.390  -5.855   8.842  1.00 85.79           H  
ATOM    211  C   ARG A  13      -3.843  -4.616   7.199  1.00 85.79           C  
ATOM    212  CB  ARG A  13      -6.134  -4.768   8.220  1.00 85.79           C  
ATOM    213  HB2 ARG A  13      -6.378  -3.773   7.848  1.00 85.79           H  
ATOM    214  HB3 ARG A  13      -6.396  -5.497   7.454  1.00 85.79           H  
ATOM    215  O   ARG A  13      -3.936  -3.538   6.632  1.00 85.79           O  
ATOM    216  CG  ARG A  13      -6.964  -5.043   9.480  1.00 85.79           C  
ATOM    217  HG2 ARG A  13      -6.734  -4.308  10.252  1.00 85.79           H  
ATOM    218  HG3 ARG A  13      -6.735  -6.040   9.857  1.00 85.79           H  
ATOM    219  CD  ARG A  13      -8.452  -4.943   9.160  1.00 85.79           C  
ATOM    220  HD2 ARG A  13      -8.664  -3.948   8.767  1.00 85.79           H  
ATOM    221  HD3 ARG A  13      -8.697  -5.683   8.398  1.00 85.79           H  
ATOM    222  NE  ARG A  13      -9.247  -5.170  10.376  1.00 85.79           N  
ATOM    223  HE  ARG A  13      -8.769  -5.010  11.251  1.00 85.79           H  
ATOM    224  NH1 ARG A  13     -11.233  -5.605   9.319  1.00 85.79           N  
ATOM    225 HH11 ARG A  13     -10.828  -5.264   8.459  1.00 85.79           H  
ATOM    226 HH12 ARG A  13     -12.209  -5.863   9.344  1.00 85.79           H  
ATOM    227  NH2 ARG A  13     -11.084  -5.775  11.552  1.00 85.79           N  
ATOM    228 HH21 ARG A  13     -12.061  -6.025  11.597  1.00 85.79           H  
ATOM    229 HH22 ARG A  13     -10.535  -5.664  12.393  1.00 85.79           H  
ATOM    230  CZ  ARG A  13     -10.516  -5.519  10.408  1.00 85.79           C  
ATOM    231  N   CYS A  14      -3.132  -5.627   6.712  1.00 91.88           N  
ATOM    232  H   CYS A  14      -3.123  -6.504   7.213  1.00 91.88           H  
ATOM    233  CA  CYS A  14      -2.519  -5.648   5.382  1.00 91.88           C  
ATOM    234  HA  CYS A  14      -2.763  -4.737   4.835  1.00 91.88           H  
ATOM    235  C   CYS A  14      -3.104  -6.825   4.595  1.00 91.88           C  
ATOM    236  CB  CYS A  14      -0.991  -5.708   5.533  1.00 91.88           C  
ATOM    237  HB2 CYS A  14      -0.731  -6.509   6.226  1.00 91.88           H  
ATOM    238  HB3 CYS A  14      -0.633  -4.765   5.944  1.00 91.88           H  
ATOM    239  O   CYS A  14      -3.427  -7.862   5.181  1.00 91.88           O  
ATOM    240  SG  CYS A  14      -0.141  -6.036   3.959  1.00 91.88           S  
ATOM    241  HG  CYS A  14      -0.389  -4.878   3.340  1.00 91.88           H  
ATOM    242  N   LEU A  15      -3.265  -6.657   3.280  1.00 93.32           N  
ATOM    243  H   LEU A  15      -2.993  -5.775   2.870  1.00 93.32           H  
ATOM    244  CA  LEU A  15      -3.870  -7.657   2.402  1.00 93.32           C  
ATOM    245  HA  LEU A  15      -4.904  -7.811   2.709  1.00 93.32           H  
ATOM    246  C   LEU A  15      -3.154  -9.004   2.537  1.00 93.32           C  
ATOM    247  CB  LEU A  15      -3.874  -7.101   0.966  1.00 93.32           C  
ATOM    248  HB2 LEU A  15      -2.867  -6.797   0.679  1.00 93.32           H  
ATOM    249  HB3 LEU A  15      -4.489  -6.201   0.972  1.00 93.32           H  
ATOM    250  O   LEU A  15      -3.819 -10.019   2.732  1.00 93.32           O  
ATOM    251  CG  LEU A  15      -4.432  -8.084  -0.083  1.00 93.32           C  
ATOM    252  HG  LEU A  15      -5.173  -8.736   0.379  1.00 93.32           H  
ATOM    253  CD1 LEU A  15      -5.108  -7.328  -1.219  1.00 93.32           C  
ATOM    254 HD11 LEU A  15      -5.885  -6.682  -0.809  1.00 93.32           H  
ATOM    255 HD12 LEU A  15      -4.365  -6.723  -1.739  1.00 93.32           H  
ATOM    256 HD13 LEU A  15      -5.564  -8.027  -1.920  1.00 93.32           H  
ATOM    257  CD2 LEU A  15      -3.334  -8.931  -0.723  1.00 93.32           C  
ATOM    258 HD21 LEU A  15      -2.550  -8.288  -1.121  1.00 93.32           H  
ATOM    259 HD22 LEU A  15      -3.749  -9.514  -1.546  1.00 93.32           H  
ATOM    260 HD23 LEU A  15      -2.901  -9.617   0.005  1.00 93.32           H  
ATOM    261  N   ILE A  16      -1.818  -8.998   2.540  1.00 95.29           N  
ATOM    262  H   ILE A  16      -1.357  -8.109   2.408  1.00 95.29           H  
ATOM    263  CA  ILE A  16      -0.985 -10.207   2.613  1.00 95.29           C  
ATOM    264  HA  ILE A  16      -1.198 -10.827   1.742  1.00 95.29           H  
ATOM    265  C   ILE A  16      -1.316 -11.069   3.836  1.00 95.29           C  
ATOM    266  CB  ILE A  16       0.511  -9.813   2.586  1.00 95.29           C  
ATOM    267  HB  ILE A  16       0.704  -9.157   3.435  1.00 95.29           H  
ATOM    268  O   ILE A  16      -1.423 -12.284   3.712  1.00 95.29           O  
ATOM    269  CG1 ILE A  16       0.891  -9.031   1.306  1.00 95.29           C  
ATOM    270 HG12 ILE A  16       1.957  -8.809   1.338  1.00 95.29           H  
ATOM    271 HG13 ILE A  16       0.371  -8.073   1.302  1.00 95.29           H  
ATOM    272  CG2 ILE A  16       1.434 -11.037   2.744  1.00 95.29           C  
ATOM    273 HG21 ILE A  16       1.322 -11.467   3.739  1.00 95.29           H  
ATOM    274 HG22 ILE A  16       2.475 -10.740   2.621  1.00 95.29           H  
ATOM    275 HG23 ILE A  16       1.185 -11.797   2.003  1.00 95.29           H  
ATOM    276  CD1 ILE A  16       0.584  -9.747  -0.017  1.00 95.29           C  
ATOM    277 HD11 ILE A  16      -0.490  -9.875  -0.146  1.00 95.29           H  
ATOM    278 HD12 ILE A  16       1.075 -10.719  -0.051  1.00 95.29           H  
ATOM    279 HD13 ILE A  16       0.955  -9.136  -0.840  1.00 95.29           H  
ATOM    280  N   ASP A  17      -1.559 -10.473   5.004  1.00 92.20           N  
ATOM    281  H   ASP A  17      -1.538  -9.464   5.054  1.00 92.20           H  
ATOM    282  CA  ASP A  17      -1.797 -11.243   6.237  1.00 92.20           C  
ATOM    283  HA  ASP A  17      -1.003 -11.980   6.347  1.00 92.20           H  
ATOM    284  C   ASP A  17      -3.132 -11.993   6.252  1.00 92.20           C  
ATOM    285  CB  ASP A  17      -1.767 -10.319   7.447  1.00 92.20           C  
ATOM    286  HB2 ASP A  17      -1.908 -10.905   8.355  1.00 92.20           H  
ATOM    287  HB3 ASP A  17      -2.587  -9.603   7.375  1.00 92.20           H  
ATOM    288  O   ASP A  17      -3.352 -12.871   7.089  1.00 92.20           O  
ATOM    289  CG  ASP A  17      -0.447  -9.584   7.550  1.00 92.20           C  
ATOM    290  OD1 ASP A  17       0.619 -10.211   7.672  1.00 92.20           O  
ATOM    291  OD2 ASP A  17      -0.512  -8.344   7.582  1.00 92.20           O  
ATOM    292  N   SER A  18      -4.039 -11.626   5.350  1.00 93.40           N  
ATOM    293  H   SER A  18      -3.762 -10.924   4.678  1.00 93.40           H  
ATOM    294  CA  SER A  18      -5.369 -12.219   5.234  1.00 93.40           C  
ATOM    295  HA  SER A  18      -5.647 -12.643   6.199  1.00 93.40           H  
ATOM    296  C   SER A  18      -5.453 -13.353   4.204  1.00 93.40           C  
ATOM    297  CB  SER A  18      -6.360 -11.110   4.910  1.00 93.40           C  
ATOM    298  HB2 SER A  18      -6.180 -10.246   5.550  1.00 93.40           H  
ATOM    299  HB3 SER A  18      -7.374 -11.472   5.079  1.00 93.40           H  
ATOM    300  O   SER A  18      -6.541 -13.910   4.009  1.00 93.40           O  
ATOM    301  OG  SER A  18      -6.225 -10.748   3.561  1.00 93.40           O  
ATOM    302  HG  SER A  18      -5.323 -10.487   3.362  1.00 93.40           H  
ATOM    303  N   LEU A  19      -4.342 -13.656   3.530  1.00 96.32           N  
ATOM    304  H   LEU A  19      -3.490 -13.170   3.771  1.00 96.32           H  
ATOM    305  CA  LEU A  19      -4.230 -14.685   2.497  1.00 96.32           C  
ATOM    306  HA  LEU A  19      -5.214 -14.904   2.081  1.00 96.32           H  
ATOM    307  C   LEU A  19      -3.706 -16.008   3.063  1.00 96.32           C  
ATOM    308  CB  LEU A  19      -3.347 -14.161   1.357  1.00 96.32           C  
ATOM    309  HB2 LEU A  19      -2.345 -13.973   1.744  1.00 96.32           H  
ATOM    310  HB3 LEU A  19      -3.266 -14.937   0.596  1.00 96.32           H  
ATOM    311  O   LEU A  19      -3.333 -16.105   4.236  1.00 96.32           O  
ATOM    312  CG  LEU A  19      -3.876 -12.884   0.689  1.00 96.32           C  
ATOM    313  HG  LEU A  19      -3.841 -12.060   1.402  1.00 96.32           H  
ATOM    314  CD1 LEU A  19      -2.955 -12.555  -0.465  1.00 96.32           C  
ATOM    315 HD11 LEU A  19      -3.331 -11.689  -1.010  1.00 96.32           H  
ATOM    316 HD12 LEU A  19      -2.922 -13.411  -1.138  1.00 96.32           H  
ATOM    317 HD13 LEU A  19      -1.956 -12.345  -0.083  1.00 96.32           H  
ATOM    318  CD2 LEU A  19      -5.303 -12.997   0.148  1.00 96.32           C  
ATOM    319 HD21 LEU A  19      -5.369 -13.851  -0.527  1.00 96.32           H  
ATOM    320 HD22 LEU A  19      -5.566 -12.087  -0.391  1.00 96.32           H  
ATOM    321 HD23 LEU A  19      -6.001 -13.132   0.973  1.00 96.32           H  
ATOM    322  N   SER A  20      -3.727 -17.041   2.226  1.00 97.12           N  
ATOM    323  H   SER A  20      -4.043 -16.880   1.280  1.00 97.12           H  
ATOM    324  CA  SER A  20      -3.337 -18.411   2.560  1.00 97.12           C  
ATOM    325  HA  SER A  20      -2.904 -18.433   3.560  1.00 97.12           H  
ATOM    326  C   SER A  20      -2.284 -18.957   1.595  1.00 97.12           C  
ATOM    327  CB  SER A  20      -4.573 -19.315   2.562  1.00 97.12           C  
ATOM    328  HB2 SER A  20      -4.291 -20.327   2.852  1.00 97.12           H  
ATOM    329  HB3 SER A  20      -5.006 -19.341   1.562  1.00 97.12           H  
ATOM    330  O   SER A  20      -2.092 -18.451   0.493  1.00 97.12           O  
ATOM    331  OG  SER A  20      -5.521 -18.804   3.482  1.00 97.12           O  
ATOM    332  HG  SER A  20      -5.754 -17.942   3.129  1.00 97.12           H  
ATOM    333  N   GLU A  21      -1.595 -20.018   2.014  1.00 97.67           N  
ATOM    334  H   GLU A  21      -1.826 -20.437   2.903  1.00 97.67           H  
ATOM    335  CA  GLU A  21      -0.736 -20.791   1.112  1.00 97.67           C  
ATOM    336  HA  GLU A  21       0.051 -20.145   0.722  1.00 97.67           H  
ATOM    337  C   GLU A  21      -1.559 -21.310  -0.077  1.00 97.67           C  
ATOM    338  CB  GLU A  21      -0.084 -21.961   1.867  1.00 97.67           C  
ATOM    339  HB2 GLU A  21      -0.869 -22.596   2.279  1.00 97.67           H  
ATOM    340  HB3 GLU A  21       0.507 -22.547   1.163  1.00 97.67           H  
ATOM    341  O   GLU A  21      -2.693 -21.761   0.093  1.00 97.67           O  
ATOM    342  CG  GLU A  21       0.829 -21.479   3.005  1.00 97.67           C  
ATOM    343  HG2 GLU A  21       0.250 -20.852   3.683  1.00 97.67           H  
ATOM    344  HG3 GLU A  21       1.619 -20.859   2.580  1.00 97.67           H  
ATOM    345  CD  GLU A  21       1.454 -22.610   3.837  1.00 97.67           C  
ATOM    346  OE1 GLU A  21       2.206 -22.243   4.775  1.00 97.67           O  
ATOM    347  OE2 GLU A  21       1.173 -23.801   3.590  1.00 97.67           O  
ATOM    348  N   GLY A  22      -0.991 -21.230  -1.278  1.00 97.48           N  
ATOM    349  H   GLY A  22      -0.055 -20.855  -1.338  1.00 97.48           H  
ATOM    350  CA  GLY A  22      -1.655 -21.534  -2.544  1.00 97.48           C  
ATOM    351  HA2 GLY A  22      -0.916 -21.931  -3.240  1.00 97.48           H  
ATOM    352  HA3 GLY A  22      -2.416 -22.296  -2.378  1.00 97.48           H  
ATOM    353  C   GLY A  22      -2.336 -20.337  -3.215  1.00 97.48           C  
ATOM    354  O   GLY A  22      -2.585 -20.410  -4.418  1.00 97.48           O  
ATOM    355  N   ASP A  23      -2.592 -19.237  -2.495  1.00 96.60           N  
ATOM    356  H   ASP A  23      -2.386 -19.224  -1.506  1.00 96.60           H  
ATOM    357  CA  ASP A  23      -3.116 -18.015  -3.112  1.00 96.60           C  
ATOM    358  HA  ASP A  23      -3.996 -18.282  -3.697  1.00 96.60           H  
ATOM    359  C   ASP A  23      -2.088 -17.412  -4.081  1.00 96.60           C  
ATOM    360  CB  ASP A  23      -3.553 -16.963  -2.071  1.00 96.60           C  
ATOM    361  HB2 ASP A  23      -2.737 -16.797  -1.367  1.00 96.60           H  
ATOM    362  HB3 ASP A  23      -3.720 -16.017  -2.586  1.00 96.60           H  
ATOM    363  O   ASP A  23      -0.870 -17.577  -3.942  1.00 96.60           O  
ATOM    364  CG  ASP A  23      -4.844 -17.292  -1.304  1.00 96.60           C  
ATOM    365  OD1 ASP A  23      -5.651 -18.113  -1.789  1.00 96.60           O  
ATOM    366  OD2 ASP A  23      -5.044 -16.690  -0.216  1.00 96.60           O  
ATOM    367  N   VAL A  24      -2.592 -16.668  -5.063  1.00 93.73           N  
ATOM    368  H   VAL A  24      -3.592 -16.528  -5.089  1.00 93.73           H  
ATOM    369  CA  VAL A  24      -1.771 -15.940  -6.030  1.00 93.73           C  
ATOM    370  HA  VAL A  24      -0.716 -16.091  -5.802  1.00 93.73           H  
ATOM    371  C   VAL A  24      -2.067 -14.457  -5.914  1.00 93.73           C  
ATOM    372  CB  VAL A  24      -2.003 -16.448  -7.455  1.00 93.73           C  
ATOM    373  HB  VAL A  24      -3.065 -16.393  -7.698  1.00 93.73           H  
ATOM    374  O   VAL A  24      -3.175 -14.002  -6.189  1.00 93.73           O  
ATOM    375  CG1 VAL A  24      -1.228 -15.591  -8.451  1.00 93.73           C  
ATOM    376 HG11 VAL A  24      -1.569 -14.556  -8.427  1.00 93.73           H  
ATOM    377 HG12 VAL A  24      -1.425 -15.974  -9.453  1.00 93.73           H  
ATOM    378 HG13 VAL A  24      -0.163 -15.630  -8.219  1.00 93.73           H  
ATOM    379  CG2 VAL A  24      -1.530 -17.898  -7.622  1.00 93.73           C  
ATOM    380 HG21 VAL A  24      -0.467 -17.976  -7.393  1.00 93.73           H  
ATOM    381 HG22 VAL A  24      -1.709 -18.238  -8.642  1.00 93.73           H  
ATOM    382 HG23 VAL A  24      -2.079 -18.548  -6.941  1.00 93.73           H  
ATOM    383  N   VAL A  25      -1.046 -13.695  -5.547  1.00 93.48           N  
ATOM    384  H   VAL A  25      -0.152 -14.142  -5.402  1.00 93.48           H  
ATOM    385  CA  VAL A  25      -1.113 -12.242  -5.406  1.00 93.48           C  
ATOM    386  HA  VAL A  25      -2.154 -11.920  -5.365  1.00 93.48           H  
ATOM    387  C   VAL A  25      -0.455 -11.607  -6.608  1.00 93.48           C  
ATOM    388  CB  VAL A  25      -0.415 -11.790  -4.120  1.00 93.48           C  
ATOM    389  HB  VAL A  25       0.640 -12.063  -4.157  1.00 93.48           H  
ATOM    390  O   VAL A  25       0.648 -11.997  -6.982  1.00 93.48           O  
ATOM    391  CG1 VAL A  25      -0.523 -10.284  -3.875  1.00 93.48           C  
ATOM    392 HG11 VAL A  25       0.053 -10.034  -2.984  1.00 93.48           H  
ATOM    393 HG12 VAL A  25      -0.108  -9.725  -4.714  1.00 93.48           H  
ATOM    394 HG13 VAL A  25      -1.563  -9.996  -3.724  1.00 93.48           H  
ATOM    395  CG2 VAL A  25      -1.056 -12.479  -2.924  1.00 93.48           C  
ATOM    396 HG21 VAL A  25      -2.129 -12.289  -2.955  1.00 93.48           H  
ATOM    397 HG22 VAL A  25      -0.622 -12.093  -2.001  1.00 93.48           H  
ATOM    398 HG23 VAL A  25      -0.879 -13.554  -2.960  1.00 93.48           H  
ATOM    399  N   LEU A  26      -1.095 -10.603  -7.192  1.00 91.52           N  
ATOM    400  H   LEU A  26      -1.959 -10.271  -6.787  1.00 91.52           H  
ATOM    401  CA  LEU A  26      -0.429  -9.787  -8.193  1.00 91.52           C  
ATOM    402  HA  LEU A  26       0.378 -10.363  -8.647  1.00 91.52           H  
ATOM    403  C   LEU A  26       0.222  -8.584  -7.541  1.00 91.52           C  
ATOM    404  CB  LEU A  26      -1.377  -9.410  -9.316  1.00 91.52           C  
ATOM    405  HB2 LEU A  26      -2.184  -8.787  -8.929  1.00 91.52           H  
ATOM    406  HB3 LEU A  26      -0.793  -8.834 -10.033  1.00 91.52           H  
ATOM    407  O   LEU A  26      -0.371  -7.948  -6.671  1.00 91.52           O  
ATOM    408  CG  LEU A  26      -1.965 -10.618 -10.052  1.00 91.52           C  
ATOM    409  HG  LEU A  26      -2.810 -11.020  -9.494  1.00 91.52           H  
ATOM    410  CD1 LEU A  26      -2.423 -10.139 -11.401  1.00 91.52           C  
ATOM    411 HD11 LEU A  26      -1.567 -10.050 -12.070  1.00 91.52           H  
ATOM    412 HD12 LEU A  26      -2.867  -9.149 -11.293  1.00 91.52           H  
ATOM    413 HD13 LEU A  26      -3.112 -10.877 -11.813  1.00 91.52           H  
ATOM    414  CD2 LEU A  26      -0.983 -11.738 -10.392  1.00 91.52           C  
ATOM    415 HD21 LEU A  26      -1.451 -12.460 -11.061  1.00 91.52           H  
ATOM    416 HD22 LEU A  26      -0.702 -12.261  -9.477  1.00 91.52           H  
ATOM    417 HD23 LEU A  26      -0.088 -11.331 -10.863  1.00 91.52           H  
ATOM    418  N   VAL A  27       1.452  -8.302  -7.948  1.00 92.11           N  
ATOM    419  H   VAL A  27       1.864  -8.878  -8.669  1.00 92.11           H  
ATOM    420  CA  VAL A  27       2.314  -7.323  -7.303  1.00 92.11           C  
ATOM    421  HA  VAL A  27       1.704  -6.711  -6.639  1.00 92.11           H  
ATOM    422  C   VAL A  27       2.942  -6.414  -8.348  1.00 92.11           C  
ATOM    423  CB  VAL A  27       3.375  -8.033  -6.442  1.00 92.11           C  
ATOM    424  HB  VAL A  27       3.958  -8.714  -7.062  1.00 92.11           H  
ATOM    425  O   VAL A  27       3.547  -6.908  -9.291  1.00 92.11           O  
ATOM    426  CG1 VAL A  27       4.327  -7.045  -5.775  1.00 92.11           C  
ATOM    427 HG11 VAL A  27       4.867  -6.470  -6.528  1.00 92.11           H  
ATOM    428 HG12 VAL A  27       3.737  -6.381  -5.142  1.00 92.11           H  
ATOM    429 HG13 VAL A  27       5.056  -7.579  -5.167  1.00 92.11           H  
ATOM    430  CG2 VAL A  27       2.714  -8.825  -5.304  1.00 92.11           C  
ATOM    431 HG21 VAL A  27       2.153  -9.665  -5.716  1.00 92.11           H  
ATOM    432 HG22 VAL A  27       2.040  -8.180  -4.741  1.00 92.11           H  
ATOM    433 HG23 VAL A  27       3.479  -9.216  -4.633  1.00 92.11           H  
ATOM    434  N   SER A  28       2.839  -5.101  -8.159  1.00 90.44           N  
ATOM    435  H   SER A  28       2.320  -4.776  -7.356  1.00 90.44           H  
ATOM    436  CA  SER A  28       3.609  -4.105  -8.914  1.00 90.44           C  
ATOM    437  HA  SER A  28       4.008  -4.544  -9.829  1.00 90.44           H  
ATOM    438  C   SER A  28       4.769  -3.616  -8.053  1.00 90.44           C  
ATOM    439  CB  SER A  28       2.708  -2.947  -9.329  1.00 90.44           C  
ATOM    440  HB2 SER A  28       2.247  -2.523  -8.436  1.00 90.44           H  
ATOM    441  HB3 SER A  28       1.930  -3.309 -10.001  1.00 90.44           H  
ATOM    442  O   SER A  28       4.555  -3.195  -6.912  1.00 90.44           O  
ATOM    443  OG  SER A  28       3.460  -1.953  -9.983  1.00 90.44           O  
ATOM    444  HG  SER A  28       3.400  -1.161  -9.444  1.00 90.44           H  
ATOM    445  N   VAL A  29       6.000  -3.733  -8.555  1.00 92.28           N  
ATOM    446  H   VAL A  29       6.091  -4.071  -9.503  1.00 92.28           H  
ATOM    447  CA  VAL A  29       7.219  -3.333  -7.839  1.00 92.28           C  
ATOM    448  HA  VAL A  29       7.087  -3.542  -6.777  1.00 92.28           H  
ATOM    449  C   VAL A  29       7.428  -1.827  -7.996  1.00 92.28           C  
ATOM    450  CB  VAL A  29       8.447  -4.127  -8.332  1.00 92.28           C  
ATOM    451  HB  VAL A  29       8.658  -3.871  -9.370  1.00 92.28           H  
ATOM    452  O   VAL A  29       7.846  -1.373  -9.055  1.00 92.28           O  
ATOM    453  CG1 VAL A  29       9.673  -3.805  -7.470  1.00 92.28           C  
ATOM    454 HG11 VAL A  29      10.550  -4.312  -7.874  1.00 92.28           H  
ATOM    455 HG12 VAL A  29       9.870  -2.734  -7.455  1.00 92.28           H  
ATOM    456 HG13 VAL A  29       9.495  -4.155  -6.453  1.00 92.28           H  
ATOM    457  CG2 VAL A  29       8.238  -5.647  -8.236  1.00 92.28           C  
ATOM    458 HG21 VAL A  29       7.413  -5.955  -8.879  1.00 92.28           H  
ATOM    459 HG22 VAL A  29       8.018  -5.936  -7.208  1.00 92.28           H  
ATOM    460 HG23 VAL A  29       9.138  -6.158  -8.577  1.00 92.28           H  
ATOM    461  N   GLU A  30       7.171  -1.047  -6.946  1.00 90.51           N  
ATOM    462  H   GLU A  30       6.866  -1.468  -6.080  1.00 90.51           H  
ATOM    463  CA  GLU A  30       7.098   0.418  -7.060  1.00 90.51           C  
ATOM    464  HA  GLU A  30       6.843   0.693  -8.083  1.00 90.51           H  
ATOM    465  C   GLU A  30       8.429   1.107  -6.745  1.00 90.51           C  
ATOM    466  CB  GLU A  30       5.992   0.971  -6.144  1.00 90.51           C  
ATOM    467  HB2 GLU A  30       6.230   0.732  -5.107  1.00 90.51           H  
ATOM    468  HB3 GLU A  30       5.976   2.057  -6.227  1.00 90.51           H  
ATOM    469  O   GLU A  30       8.911   1.921  -7.528  1.00 90.51           O  
ATOM    470  CG  GLU A  30       4.586   0.430  -6.444  1.00 90.51           C  
ATOM    471  HG2 GLU A  30       3.895   0.883  -5.733  1.00 90.51           H  
ATOM    472  HG3 GLU A  30       4.567  -0.645  -6.266  1.00 90.51           H  
ATOM    473  CD  GLU A  30       4.074   0.747  -7.855  1.00 90.51           C  
ATOM    474  OE1 GLU A  30       3.198  -0.017  -8.324  1.00 90.51           O  
ATOM    475  OE2 GLU A  30       4.520   1.756  -8.438  1.00 90.51           O  
ATOM    476  N   LEU A  31       9.039   0.807  -5.593  1.00 94.15           N  
ATOM    477  H   LEU A  31       8.609   0.116  -4.995  1.00 94.15           H  
ATOM    478  CA  LEU A  31      10.227   1.519  -5.104  1.00 94.15           C  
ATOM    479  HA  LEU A  31      10.815   1.867  -5.953  1.00 94.15           H  
ATOM    480  C   LEU A  31      11.133   0.611  -4.277  1.00 94.15           C  
ATOM    481  CB  LEU A  31       9.793   2.729  -4.254  1.00 94.15           C  
ATOM    482  HB2 LEU A  31      10.660   3.113  -3.715  1.00 94.15           H  
ATOM    483  HB3 LEU A  31       9.073   2.380  -3.514  1.00 94.15           H  
ATOM    484  O   LEU A  31      10.690  -0.382  -3.700  1.00 94.15           O  
ATOM    485  CG  LEU A  31       9.170   3.901  -5.036  1.00 94.15           C  
ATOM    486  HG  LEU A  31       8.301   3.562  -5.601  1.00 94.15           H  
ATOM    487  CD1 LEU A  31       8.678   4.957  -4.046  1.00 94.15           C  
ATOM    488 HD11 LEU A  31       8.206   5.773  -4.593  1.00 94.15           H  
ATOM    489 HD12 LEU A  31       9.517   5.338  -3.463  1.00 94.15           H  
ATOM    490 HD13 LEU A  31       7.942   4.500  -3.385  1.00 94.15           H  
ATOM    491  CD2 LEU A  31      10.172   4.569  -5.982  1.00 94.15           C  
ATOM    492 HD21 LEU A  31      10.454   3.877  -6.776  1.00 94.15           H  
ATOM    493 HD22 LEU A  31      11.066   4.872  -5.436  1.00 94.15           H  
ATOM    494 HD23 LEU A  31       9.713   5.440  -6.449  1.00 94.15           H  
ATOM    495  N   LYS A  32      12.414   0.972  -4.150  1.00 97.27           N  
ATOM    496  H   LYS A  32      12.699   1.857  -4.544  1.00 97.27           H  
ATOM    497  CA  LYS A  32      13.307   0.288  -3.205  1.00 97.27           C  
ATOM    498  HA  LYS A  32      13.246  -0.788  -3.371  1.00 97.27           H  
ATOM    499  C   LYS A  32      12.843   0.561  -1.779  1.00 97.27           C  
ATOM    500  CB  LYS A  32      14.757   0.740  -3.401  1.00 97.27           C  
ATOM    501  HB2 LYS A  32      14.803   1.829  -3.431  1.00 97.27           H  
ATOM    502  HB3 LYS A  32      15.356   0.385  -2.563  1.00 97.27           H  
ATOM    503  O   LYS A  32      12.602   1.706  -1.409  1.00 97.27           O  
ATOM    504  CG  LYS A  32      15.330   0.153  -4.692  1.00 97.27           C  
ATOM    505  HG2 LYS A  32      15.298  -0.934  -4.624  1.00 97.27           H  
ATOM    506  HG3 LYS A  32      14.731   0.479  -5.543  1.00 97.27           H  
ATOM    507  CD  LYS A  32      16.780   0.591  -4.900  1.00 97.27           C  
ATOM    508  HD2 LYS A  32      16.815   1.678  -4.982  1.00 97.27           H  
ATOM    509  HD3 LYS A  32      17.384   0.266  -4.053  1.00 97.27           H  
ATOM    510  CE  LYS A  32      17.283  -0.055  -6.193  1.00 97.27           C  
ATOM    511  HE2 LYS A  32      16.627   0.253  -7.007  1.00 97.27           H  
ATOM    512  HE3 LYS A  32      17.201  -1.138  -6.100  1.00 97.27           H  
ATOM    513  NZ  LYS A  32      18.680   0.337  -6.487  1.00 97.27           N  
ATOM    514  HZ1 LYS A  32      19.290   0.031  -5.743  1.00 97.27           H  
ATOM    515  HZ2 LYS A  32      18.732   1.341  -6.584  1.00 97.27           H  
ATOM    516  HZ3 LYS A  32      18.970  -0.094  -7.353  1.00 97.27           H  
ATOM    517  N   ALA A  33      12.805  -0.466  -0.933  1.00 96.22           N  
ATOM    518  H   ALA A  33      13.043  -1.387  -1.274  1.00 96.22           H  
ATOM    519  CA  ALA A  33      12.366  -0.319   0.455  1.00 96.22           C  
ATOM    520  HA  ALA A  33      11.351   0.077   0.448  1.00 96.22           H  
ATOM    521  C   ALA A  33      13.219   0.694   1.246  1.00 96.22           C  
ATOM    522  CB  ALA A  33      12.353  -1.709   1.102  1.00 96.22           C  
ATOM    523  HB1 ALA A  33      11.692  -2.373   0.545  1.00 96.22           H  
ATOM    524  HB2 ALA A  33      13.359  -2.129   1.109  1.00 96.22           H  
ATOM    525  HB3 ALA A  33      11.991  -1.637   2.127  1.00 96.22           H  
ATOM    526  O   ALA A  33      12.699   1.420   2.094  1.00 96.22           O  
ATOM    527  N   SER A  34      14.502   0.834   0.892  1.00 94.80           N  
ATOM    528  H   SER A  34      14.856   0.245   0.151  1.00 94.80           H  
ATOM    529  CA  SER A  34      15.409   1.850   1.443  1.00 94.80           C  
ATOM    530  HA  SER A  34      15.464   1.712   2.523  1.00 94.80           H  
ATOM    531  C   SER A  34      14.967   3.299   1.196  1.00 94.80           C  
ATOM    532  CB  SER A  34      16.812   1.652   0.857  1.00 94.80           C  
ATOM    533  HB2 SER A  34      17.197   0.687   1.185  1.00 94.80           H  
ATOM    534  HB3 SER A  34      17.475   2.432   1.230  1.00 94.80           H  
ATOM    535  O   SER A  34      15.428   4.199   1.892  1.00 94.80           O  
ATOM    536  OG  SER A  34      16.794   1.679  -0.562  1.00 94.80           O  
ATOM    537  HG  SER A  34      16.498   2.542  -0.858  1.00 94.80           H  
ATOM    538  N   GLU A  35      14.091   3.540   0.220  1.00 93.82           N  
ATOM    539  H   GLU A  35      13.733   2.764  -0.318  1.00 93.82           H  
ATOM    540  CA  GLU A  35      13.535   4.857  -0.122  1.00 93.82           C  
ATOM    541  HA  GLU A  35      14.203   5.640   0.238  1.00 93.82           H  
ATOM    542  C   GLU A  35      12.169   5.099   0.549  1.00 93.82           C  
ATOM    543  CB  GLU A  35      13.443   4.989  -1.654  1.00 93.82           C  
ATOM    544  HB2 GLU A  35      12.772   4.218  -2.032  1.00 93.82           H  
ATOM    545  HB3 GLU A  35      13.023   5.962  -1.906  1.00 93.82           H  
ATOM    546  O   GLU A  35      11.603   6.184   0.452  1.00 93.82           O  
ATOM    547  CG  GLU A  35      14.825   4.862  -2.325  1.00 93.82           C  
ATOM    548  HG2 GLU A  35      15.316   3.949  -1.989  1.00 93.82           H  
ATOM    549  HG3 GLU A  35      15.441   5.701  -2.002  1.00 93.82           H  
ATOM    550  CD  GLU A  35      14.778   4.818  -3.860  1.00 93.82           C  
ATOM    551  OE1 GLU A  35      15.858   5.042  -4.454  1.00 93.82           O  
ATOM    552  OE2 GLU A  35      13.721   4.457  -4.421  1.00 93.82           O  
ATOM    553  N   CYS A  36      11.640   4.106   1.272  1.00 93.43           N  
ATOM    554  H   CYS A  36      12.149   3.235   1.306  1.00 93.43           H  
ATOM    555  CA  CYS A  36      10.287   4.108   1.827  1.00 93.43           C  
ATOM    556  HA  CYS A  36       9.803   5.048   1.559  1.00 93.43           H  
ATOM    557  C   CYS A  36      10.271   4.048   3.363  1.00 93.43           C  
ATOM    558  CB  CYS A  36       9.482   2.980   1.178  1.00 93.43           C  
ATOM    559  HB2 CYS A  36       8.474   2.963   1.592  1.00 93.43           H  
ATOM    560  HB3 CYS A  36       9.963   2.025   1.384  1.00 93.43           H  
ATOM    561  O   CYS A  36       9.427   3.379   3.960  1.00 93.43           O  
ATOM    562  SG  CYS A  36       9.350   3.218  -0.614  1.00 93.43           S  
ATOM    563  HG  CYS A  36       9.532   4.541  -0.646  1.00 93.43           H  
ATOM    564  N   CYS A  37      11.216   4.733   4.015  1.00 91.41           N  
ATOM    565  H   CYS A  37      11.870   5.258   3.452  1.00 91.41           H  
ATOM    566  CA  CYS A  37      11.271   4.888   5.476  1.00 91.41           C  
ATOM    567  HA  CYS A  37      12.264   5.258   5.733  1.00 91.41           H  
ATOM    568  C   CYS A  37      11.109   3.572   6.254  1.00 91.41           C  
ATOM    569  CB  CYS A  37      10.245   5.942   5.923  1.00 91.41           C  
ATOM    570  HB2 CYS A  37       9.252   5.631   5.597  1.00 91.41           H  
ATOM    571  HB3 CYS A  37      10.239   6.016   7.010  1.00 91.41           H  
ATOM    572  O   CYS A  37      10.451   3.544   7.288  1.00 91.41           O  
ATOM    573  SG  CYS A  37      10.637   7.566   5.226  1.00 91.41           S  
ATOM    574  HG  CYS A  37      11.805   7.740   5.852  1.00 91.41           H  
ATOM    575  N   THR A  38      11.665   2.466   5.766  1.00 92.01           N  
ATOM    576  H   THR A  38      12.189   2.515   4.904  1.00 92.01           H  
ATOM    577  CA  THR A  38      11.619   1.177   6.458  1.00 92.01           C  
ATOM    578  HA  THR A  38      11.276   1.336   7.481  1.00 92.01           H  
ATOM    579  C   THR A  38      13.014   0.579   6.562  1.00 92.01           C  
ATOM    580  CB  THR A  38      10.610   0.217   5.811  1.00 92.01           C  
ATOM    581  HB  THR A  38       9.625   0.684   5.826  1.00 92.01           H  
ATOM    582  O   THR A  38      13.891   0.845   5.744  1.00 92.01           O  
ATOM    583  CG2 THR A  38      10.937  -0.158   4.368  1.00 92.01           C  
ATOM    584 HG21 THR A  38      11.950  -0.553   4.292  1.00 92.01           H  
ATOM    585 HG22 THR A  38      10.843   0.723   3.734  1.00 92.01           H  
ATOM    586 HG23 THR A  38      10.233  -0.912   4.016  1.00 92.01           H  
ATOM    587  OG1 THR A  38      10.546  -0.965   6.576  1.00 92.01           O  
ATOM    588  HG1 THR A  38       9.727  -0.932   7.076  1.00 92.01           H  
ATOM    589  N   LYS A  39      13.217  -0.249   7.587  1.00 92.05           N  
ATOM    590  H   LYS A  39      12.430  -0.415   8.199  1.00 92.05           H  
ATOM    591  CA  LYS A  39      14.425  -1.070   7.749  1.00 92.05           C  
ATOM    592  HA  LYS A  39      15.278  -0.535   7.332  1.00 92.05           H  
ATOM    593  C   LYS A  39      14.354  -2.382   6.970  1.00 92.05           C  
ATOM    594  CB  LYS A  39      14.671  -1.325   9.239  1.00 92.05           C  
ATOM    595  HB2 LYS A  39      13.747  -1.662   9.709  1.00 92.05           H  
ATOM    596  HB3 LYS A  39      15.426  -2.102   9.360  1.00 92.05           H  
ATOM    597  O   LYS A  39      15.326  -3.135   6.972  1.00 92.05           O  
ATOM    598  CG  LYS A  39      15.179  -0.054   9.919  1.00 92.05           C  
ATOM    599  HG2 LYS A  39      16.164   0.192   9.520  1.00 92.05           H  
ATOM    600  HG3 LYS A  39      14.500   0.773   9.712  1.00 92.05           H  
ATOM    601  CD  LYS A  39      15.271  -0.257  11.429  1.00 92.05           C  
ATOM    602  HD2 LYS A  39      15.876  -1.133  11.663  1.00 92.05           H  
ATOM    603  HD3 LYS A  39      14.261  -0.391  11.815  1.00 92.05           H  
ATOM    604  CE  LYS A  39      15.908   0.996  12.030  1.00 92.05           C  
ATOM    605  HE2 LYS A  39      16.994   0.917  11.979  1.00 92.05           H  
ATOM    606  HE3 LYS A  39      15.597   1.847  11.423  1.00 92.05           H  
ATOM    607  NZ  LYS A  39      15.433   1.222  13.407  1.00 92.05           N  
ATOM    608  HZ1 LYS A  39      14.457   1.458  13.293  1.00 92.05           H  
ATOM    609  HZ2 LYS A  39      15.856   2.052  13.797  1.00 92.05           H  
ATOM    610  HZ3 LYS A  39      15.520   0.404  13.992  1.00 92.05           H  
ATOM    611  N   GLN A  40      13.209  -2.689   6.361  1.00 92.67           N  
ATOM    612  H   GLN A  40      12.461  -2.011   6.362  1.00 92.67           H  
ATOM    613  CA  GLN A  40      13.067  -3.857   5.499  1.00 92.67           C  
ATOM    614  HA  GLN A  40      13.429  -4.732   6.040  1.00 92.67           H  
ATOM    615  C   GLN A  40      13.935  -3.695   4.241  1.00 92.67           C  
ATOM    616  CB  GLN A  40      11.588  -4.087   5.149  1.00 92.67           C  
ATOM    617  HB2 GLN A  40      11.527  -4.919   4.448  1.00 92.67           H  
ATOM    618  HB3 GLN A  40      11.192  -3.195   4.664  1.00 92.67           H  
ATOM    619  O   GLN A  40      14.131  -2.588   3.744  1.00 92.67           O  
ATOM    620  CG  GLN A  40      10.729  -4.431   6.377  1.00 92.67           C  
ATOM    621  HG2 GLN A  40      11.020  -5.411   6.756  1.00 92.67           H  
ATOM    622  HG3 GLN A  40      10.896  -3.698   7.167  1.00 92.67           H  
ATOM    623  CD  GLN A  40       9.237  -4.431   6.060  1.00 92.67           C  
ATOM    624  NE2 GLN A  40       8.644  -5.551   5.711  1.00 92.67           N  
ATOM    625 HE21 GLN A  40       9.136  -6.414   5.528  1.00 92.67           H  
ATOM    626 HE22 GLN A  40       7.646  -5.512   5.558  1.00 92.67           H  
ATOM    627  OE1 GLN A  40       8.573  -3.411   6.137  1.00 92.67           O  
ATOM    628  N   GLY A  41      14.467  -4.810   3.739  1.00 95.67           N  
ATOM    629  H   GLY A  41      14.227  -5.690   4.173  1.00 95.67           H  
ATOM    630  CA  GLY A  41      15.143  -4.862   2.442  1.00 95.67           C  
ATOM    631  HA2 GLY A  41      15.885  -5.661   2.450  1.00 95.67           H  
ATOM    632  HA3 GLY A  41      15.658  -3.921   2.250  1.00 95.67           H  
ATOM    633  C   GLY A  41      14.166  -5.123   1.293  1.00 95.67           C  
ATOM    634  O   GLY A  41      12.979  -5.347   1.520  1.00 95.67           O  
ATOM    635  N   GLY A  42      14.687  -5.140   0.066  1.00 97.73           N  
ATOM    636  H   GLY A  42      15.666  -4.929  -0.059  1.00 97.73           H  
ATOM    637  CA  GLY A  42      13.900  -5.406  -1.139  1.00 97.73           C  
ATOM    638  HA2 GLY A  42      14.548  -5.765  -1.938  1.00 97.73           H  
ATOM    639  HA3 GLY A  42      13.170  -6.186  -0.923  1.00 97.73           H  
ATOM    640  C   GLY A  42      13.163  -4.169  -1.642  1.00 97.73           C  
ATOM    641  O   GLY A  42      13.729  -3.073  -1.682  1.00 97.73           O  
ATOM    642  N   TYR A  43      11.902  -4.353  -2.018  1.00 97.47           N  
ATOM    643  H   TYR A  43      11.512  -5.283  -1.958  1.00 97.47           H  
ATOM    644  CA  TYR A  43      11.085  -3.349  -2.689  1.00 97.47           C  
ATOM    645  HA  TYR A  43      11.599  -2.388  -2.668  1.00 97.47           H  
ATOM    646  C   TYR A  43       9.738  -3.180  -1.993  1.00 97.47           C  
ATOM    647  CB  TYR A  43      10.904  -3.751  -4.154  1.00 97.47           C  
ATOM    648  HB2 TYR A  43      10.281  -3.000  -4.639  1.00 97.47           H  
ATOM    649  HB3 TYR A  43      10.377  -4.704  -4.202  1.00 97.47           H  
ATOM    650  O   TYR A  43       9.127  -4.166  -1.586  1.00 97.47           O  
ATOM    651  CG  TYR A  43      12.216  -3.867  -4.905  1.00 97.47           C  
ATOM    652  CD1 TYR A  43      12.760  -2.729  -5.527  1.00 97.47           C  
ATOM    653  HD1 TYR A  43      12.212  -1.799  -5.513  1.00 97.47           H  
ATOM    654  CD2 TYR A  43      12.907  -5.095  -4.951  1.00 97.47           C  
ATOM    655  HD2 TYR A  43      12.478  -5.974  -4.493  1.00 97.47           H  
ATOM    656  CE1 TYR A  43      14.003  -2.811  -6.178  1.00 97.47           C  
ATOM    657  HE1 TYR A  43      14.418  -1.952  -6.684  1.00 97.47           H  
ATOM    658  CE2 TYR A  43      14.144  -5.184  -5.618  1.00 97.47           C  
ATOM    659  HE2 TYR A  43      14.663  -6.129  -5.682  1.00 97.47           H  
ATOM    660  OH  TYR A  43      15.876  -4.092  -6.894  1.00 97.47           O  
ATOM    661  HH  TYR A  43      15.942  -4.948  -7.322  1.00 97.47           H  
ATOM    662  CZ  TYR A  43      14.696  -4.035  -6.226  1.00 97.47           C  
ATOM    663  N   VAL A  44       9.276  -1.938  -1.855  1.00 94.90           N  
ATOM    664  H   VAL A  44       9.782  -1.207  -2.334  1.00 94.90           H  
ATOM    665  CA  VAL A  44       7.879  -1.657  -1.525  1.00 94.90           C  
ATOM    666  HA  VAL A  44       7.524  -2.419  -0.830  1.00 94.90           H  
ATOM    667  C   VAL A  44       7.076  -1.781  -2.810  1.00 94.90           C  
ATOM    668  CB  VAL A  44       7.688  -0.293  -0.841  1.00 94.90           C  
ATOM    669  HB  VAL A  44       8.156   0.489  -1.439  1.00 94.90           H  
ATOM    670  O   VAL A  44       7.434  -1.234  -3.853  1.00 94.90           O  
ATOM    671  CG1 VAL A  44       6.212   0.050  -0.615  1.00 94.90           C  
ATOM    672 HG11 VAL A  44       5.728   0.186  -1.583  1.00 94.90           H  
ATOM    673 HG12 VAL A  44       6.126   0.987  -0.065  1.00 94.90           H  
ATOM    674 HG13 VAL A  44       5.710  -0.745  -0.065  1.00 94.90           H  
ATOM    675  CG2 VAL A  44       8.320  -0.328   0.551  1.00 94.90           C  
ATOM    676 HG21 VAL A  44       9.375  -0.596   0.482  1.00 94.90           H  
ATOM    677 HG22 VAL A  44       7.803  -1.062   1.170  1.00 94.90           H  
ATOM    678 HG23 VAL A  44       8.211   0.647   1.025  1.00 94.90           H  
ATOM    679  N   CYS A  45       5.997  -2.539  -2.720  1.00 93.13           N  
ATOM    680  H   CYS A  45       5.757  -2.922  -1.817  1.00 93.13           H  
ATOM    681  CA  CYS A  45       5.172  -2.919  -3.848  1.00 93.13           C  
ATOM    682  HA  CYS A  45       5.421  -2.319  -4.723  1.00 93.13           H  
ATOM    683  C   CYS A  45       3.709  -2.683  -3.503  1.00 93.13           C  
ATOM    684  CB  CYS A  45       5.409  -4.397  -4.167  1.00 93.13           C  
ATOM    685  HB2 CYS A  45       4.997  -5.016  -3.369  1.00 93.13           H  
ATOM    686  HB3 CYS A  45       4.877  -4.617  -5.093  1.00 93.13           H  
ATOM    687  O   CYS A  45       3.355  -2.585  -2.322  1.00 93.13           O  
ATOM    688  SG  CYS A  45       7.158  -4.814  -4.394  1.00 93.13           S  
ATOM    689  HG  CYS A  45       6.963  -5.959  -5.055  1.00 93.13           H  
ATOM    690  N   LEU A  46       2.836  -2.630  -4.500  1.00 90.88           N  
ATOM    691  H   LEU A  46       3.172  -2.698  -5.450  1.00 90.88           H  
ATOM    692  CA  LEU A  46       1.409  -2.793  -4.246  1.00 90.88           C  
ATOM    693  HA  LEU A  46       1.211  -2.649  -3.184  1.00 90.88           H  
ATOM    694  C   LEU A  46       0.969  -4.200  -4.608  1.00 90.88           C  
ATOM    695  CB  LEU A  46       0.600  -1.747  -4.986  1.00 90.88           C  
ATOM    696  HB2 LEU A  46       1.145  -0.806  -4.915  1.00 90.88           H  
ATOM    697  HB3 LEU A  46       0.534  -2.054  -6.030  1.00 90.88           H  
ATOM    698  O   LEU A  46       1.335  -4.721  -5.654  1.00 90.88           O  
ATOM    699  CG  LEU A  46      -0.795  -1.592  -4.340  1.00 90.88           C  
ATOM    700  HG  LEU A  46      -1.024  -2.484  -3.757  1.00 90.88           H  
ATOM    701  CD1 LEU A  46      -0.792  -0.446  -3.344  1.00 90.88           C  
ATOM    702 HD11 LEU A  46      -0.064  -0.646  -2.557  1.00 90.88           H  
ATOM    703 HD12 LEU A  46      -0.514   0.484  -3.838  1.00 90.88           H  
ATOM    704 HD13 LEU A  46      -1.774  -0.332  -2.885  1.00 90.88           H  
ATOM    705  CD2 LEU A  46      -1.982  -1.425  -5.261  1.00 90.88           C  
ATOM    706 HD21 LEU A  46      -2.831  -0.999  -4.727  1.00 90.88           H  
ATOM    707 HD22 LEU A  46      -2.261  -2.423  -5.598  1.00 90.88           H  
ATOM    708 HD23 LEU A  46      -1.779  -0.804  -6.134  1.00 90.88           H  
ATOM    709  N   SER A  47       0.169  -4.788  -3.732  1.00 92.25           N  
ATOM    710  H   SER A  47      -0.133  -4.239  -2.939  1.00 92.25           H  
ATOM    711  CA  SER A  47      -0.371  -6.133  -3.844  1.00 92.25           C  
ATOM    712  HA  SER A  47       0.093  -6.639  -4.691  1.00 92.25           H  
ATOM    713  C   SER A  47      -1.876  -6.099  -4.064  1.00 92.25           C  
ATOM    714  CB  SER A  47      -0.035  -6.933  -2.581  1.00 92.25           C  
ATOM    715  HB2 SER A  47      -0.464  -7.930  -2.678  1.00 92.25           H  
ATOM    716  HB3 SER A  47       1.048  -7.033  -2.506  1.00 92.25           H  
ATOM    717  O   SER A  47      -2.572  -5.357  -3.377  1.00 92.25           O  
ATOM    718  OG  SER A  47      -0.539  -6.360  -1.385  1.00 92.25           O  
ATOM    719  HG  SER A  47      -0.515  -5.403  -1.457  1.00 92.25           H  
ATOM    720  N   MET A  48      -2.394  -6.954  -4.946  1.00 89.81           N  
ATOM    721  H   MET A  48      -1.766  -7.496  -5.522  1.00 89.81           H  
ATOM    722  CA  MET A  48      -3.819  -7.286  -4.973  1.00 89.81           C  
ATOM    723  HA  MET A  48      -4.291  -6.903  -4.068  1.00 89.81           H  
ATOM    724  C   MET A  48      -4.076  -8.759  -5.036  1.00 89.81           C  
ATOM    725  CB  MET A  48      -4.592  -6.752  -6.163  1.00 89.81           C  
ATOM    726  HB2 MET A  48      -5.619  -7.118  -6.175  1.00 89.81           H  
ATOM    727  HB3 MET A  48      -4.115  -7.127  -7.069  1.00 89.81           H  
ATOM    728  O   MET A  48      -3.307  -9.569  -5.552  1.00 89.81           O  
ATOM    729  CG  MET A  48      -4.688  -5.264  -6.107  1.00 89.81           C  
ATOM    730  HG2 MET A  48      -5.154  -4.982  -7.051  1.00 89.81           H  
ATOM    731  HG3 MET A  48      -3.680  -4.887  -5.936  1.00 89.81           H  
ATOM    732  SD  MET A  48      -5.713  -4.479  -4.901  1.00 89.81           S  
ATOM    733  CE  MET A  48      -4.612  -3.081  -4.631  1.00 89.81           C  
ATOM    734  HE1 MET A  48      -4.994  -2.455  -3.825  1.00 89.81           H  
ATOM    735  HE2 MET A  48      -4.568  -2.484  -5.541  1.00 89.81           H  
ATOM    736  HE3 MET A  48      -3.623  -3.442  -4.350  1.00 89.81           H  
ATOM    737  N   HIS A  49      -5.285  -9.038  -4.591  1.00 90.41           N  
ATOM    738  H   HIS A  49      -5.862  -8.269  -4.282  1.00 90.41           H  
ATOM    739  CA  HIS A  49      -5.924 -10.311  -4.683  1.00 90.41           C  
ATOM    740  HA  HIS A  49      -5.481 -10.898  -5.487  1.00 90.41           H  
ATOM    741  C   HIS A  49      -7.408 -10.080  -4.972  1.00 90.41           C  
ATOM    742  CB  HIS A  49      -5.675 -10.994  -3.344  1.00 90.41           C  
ATOM    743  HB2 HIS A  49      -6.241 -10.499  -2.555  1.00 90.41           H  
ATOM    744  HB3 HIS A  49      -4.614 -10.935  -3.102  1.00 90.41           H  
ATOM    745  O   HIS A  49      -7.997  -9.135  -4.439  1.00 90.41           O  
ATOM    746  CG  HIS A  49      -6.035 -12.434  -3.402  1.00 90.41           C  
ATOM    747  CD2 HIS A  49      -5.208 -13.442  -3.803  1.00 90.41           C  
ATOM    748  HD2 HIS A  49      -4.173 -13.341  -4.093  1.00 90.41           H  
ATOM    749  ND1 HIS A  49      -7.260 -12.984  -3.124  1.00 90.41           N  
ATOM    750  HD1 HIS A  49      -8.042 -12.517  -2.687  1.00 90.41           H  
ATOM    751  CE1 HIS A  49      -7.182 -14.301  -3.371  1.00 90.41           C  
ATOM    752  HE1 HIS A  49      -7.974 -15.023  -3.237  1.00 90.41           H  
ATOM    753  NE2 HIS A  49      -5.950 -14.618  -3.785  1.00 90.41           N  
ATOM    754  N   GLU A  50      -8.033 -10.967  -5.748  1.00 86.55           N  
ATOM    755  H   GLU A  50      -7.500 -11.732  -6.138  1.00 86.55           H  
ATOM    756  CA  GLU A  50      -9.461 -10.880  -6.106  1.00 86.55           C  
ATOM    757  HA  GLU A  50      -9.617  -9.992  -6.719  1.00 86.55           H  
ATOM    758  C   GLU A  50     -10.374 -10.738  -4.874  1.00 86.55           C  
ATOM    759  CB  GLU A  50      -9.853 -12.101  -6.957  1.00 86.55           C  
ATOM    760  HB2 GLU A  50     -10.901 -11.996  -7.240  1.00 86.55           H  
ATOM    761  HB3 GLU A  50      -9.253 -12.089  -7.867  1.00 86.55           H  
ATOM    762  O   GLU A  50     -11.367 -10.015  -4.897  1.00 86.55           O  
ATOM    763  CG  GLU A  50      -9.657 -13.457  -6.252  1.00 86.55           C  
ATOM    764  HG2 GLU A  50      -8.606 -13.566  -5.983  1.00 86.55           H  
ATOM    765  HG3 GLU A  50     -10.240 -13.467  -5.332  1.00 86.55           H  
ATOM    766  CD  GLU A  50     -10.080 -14.667  -7.104  1.00 86.55           C  
ATOM    767  OE1 GLU A  50      -9.999 -15.786  -6.556  1.00 86.55           O  
ATOM    768  OE2 GLU A  50     -10.500 -14.489  -8.275  1.00 86.55           O  
ATOM    769  N   LYS A  51      -9.966 -11.338  -3.746  1.00 89.84           N  
ATOM    770  H   LYS A  51      -9.169 -11.947  -3.865  1.00 89.84           H  
ATOM    771  CA  LYS A  51     -10.628 -11.236  -2.432  1.00 89.84           C  
ATOM    772  HA  LYS A  51     -11.602 -11.720  -2.505  1.00 89.84           H  
ATOM    773  C   LYS A  51     -10.908  -9.794  -1.981  1.00 89.84           C  
ATOM    774  CB  LYS A  51      -9.773 -11.973  -1.390  1.00 89.84           C  
ATOM    775  HB2 LYS A  51      -9.643 -13.002  -1.724  1.00 89.84           H  
ATOM    776  HB3 LYS A  51      -8.797 -11.491  -1.330  1.00 89.84           H  
ATOM    777  O   LYS A  51     -11.873  -9.584  -1.254  1.00 89.84           O  
ATOM    778  CG  LYS A  51     -10.383 -12.003   0.019  1.00 89.84           C  
ATOM    779  HG2 LYS A  51     -10.435 -10.993   0.425  1.00 89.84           H  
ATOM    780  HG3 LYS A  51     -11.387 -12.426  -0.025  1.00 89.84           H  
ATOM    781  CD  LYS A  51      -9.504 -12.859   0.934  1.00 89.84           C  
ATOM    782  HD2 LYS A  51      -9.497 -13.884   0.563  1.00 89.84           H  
ATOM    783  HD3 LYS A  51      -8.484 -12.475   0.915  1.00 89.84           H  
ATOM    784  CE  LYS A  51     -10.024 -12.834   2.371  1.00 89.84           C  
ATOM    785  HE2 LYS A  51     -11.061 -13.167   2.375  1.00 89.84           H  
ATOM    786  HE3 LYS A  51      -9.986 -11.806   2.732  1.00 89.84           H  
ATOM    787  NZ  LYS A  51      -9.190 -13.711   3.230  1.00 89.84           N  
ATOM    788  HZ1 LYS A  51      -9.157 -14.654   2.868  1.00 89.84           H  
ATOM    789  HZ2 LYS A  51      -8.228 -13.406   3.246  1.00 89.84           H  
ATOM    790  HZ3 LYS A  51      -9.508 -13.724   4.188  1.00 89.84           H  
ATOM    791  N   TYR A  52     -10.080  -8.830  -2.384  1.00 89.56           N  
ATOM    792  H   TYR A  52      -9.352  -9.070  -3.042  1.00 89.56           H  
ATOM    793  CA  TYR A  52     -10.212  -7.417  -2.006  1.00 89.56           C  
ATOM    794  HA  TYR A  52     -11.114  -7.293  -1.408  1.00 89.56           H  
ATOM    795  C   TYR A  52     -10.396  -6.488  -3.202  1.00 89.56           C  
ATOM    796  CB  TYR A  52      -9.028  -6.992  -1.136  1.00 89.56           C  
ATOM    797  HB2 TYR A  52      -9.085  -5.922  -0.935  1.00 89.56           H  
ATOM    798  HB3 TYR A  52      -8.101  -7.187  -1.676  1.00 89.56           H  
ATOM    799  O   TYR A  52     -10.312  -5.272  -3.042  1.00 89.56           O  
ATOM    800  CG  TYR A  52      -9.015  -7.697   0.194  1.00 89.56           C  
ATOM    801  CD1 TYR A  52      -9.932  -7.316   1.192  1.00 89.56           C  
ATOM    802  HD1 TYR A  52     -10.621  -6.505   1.011  1.00 89.56           H  
ATOM    803  CD2 TYR A  52      -8.149  -8.780   0.399  1.00 89.56           C  
ATOM    804  HD2 TYR A  52      -7.472  -9.087  -0.384  1.00 89.56           H  
ATOM    805  CE1 TYR A  52      -9.965  -8.004   2.416  1.00 89.56           C  
ATOM    806  HE1 TYR A  52     -10.680  -7.703   3.168  1.00 89.56           H  
ATOM    807  CE2 TYR A  52      -8.202  -9.487   1.608  1.00 89.56           C  
ATOM    808  HE2 TYR A  52      -7.572 -10.357   1.728  1.00 89.56           H  
ATOM    809  OH  TYR A  52      -9.156  -9.760   3.812  1.00 89.56           O  
ATOM    810  HH  TYR A  52      -9.757  -9.304   4.406  1.00 89.56           H  
ATOM    811  CZ  TYR A  52      -9.090  -9.088   2.632  1.00 89.56           C  
ATOM    812  N   GLU A  53     -10.698  -7.026  -4.384  1.00 84.87           N  
ATOM    813  H   GLU A  53     -10.784  -8.028  -4.469  1.00 84.87           H  
ATOM    814  CA  GLU A  53     -10.903  -6.216  -5.583  1.00 84.87           C  
ATOM    815  HA  GLU A  53      -9.984  -5.672  -5.806  1.00 84.87           H  
ATOM    816  C   GLU A  53     -12.016  -5.178  -5.380  1.00 84.87           C  
ATOM    817  CB  GLU A  53     -11.215  -7.148  -6.757  1.00 84.87           C  
ATOM    818  HB2 GLU A  53     -12.129  -7.706  -6.553  1.00 84.87           H  
ATOM    819  HB3 GLU A  53     -10.386  -7.844  -6.882  1.00 84.87           H  
ATOM    820  O   GLU A  53     -11.819  -3.997  -5.661  1.00 84.87           O  
ATOM    821  CG  GLU A  53     -11.387  -6.338  -8.042  1.00 84.87           C  
ATOM    822  HG2 GLU A  53     -10.486  -5.749  -8.211  1.00 84.87           H  
ATOM    823  HG3 GLU A  53     -12.225  -5.651  -7.925  1.00 84.87           H  
ATOM    824  CD  GLU A  53     -11.652  -7.194  -9.273  1.00 84.87           C  
ATOM    825  OE1 GLU A  53     -11.932  -6.587 -10.326  1.00 84.87           O  
ATOM    826  OE2 GLU A  53     -11.522  -8.435  -9.259  1.00 84.87           O  
ATOM    827  N   SER A  54     -13.155  -5.585  -4.808  1.00 86.00           N  
ATOM    828  H   SER A  54     -13.267  -6.565  -4.592  1.00 86.00           H  
ATOM    829  CA  SER A  54     -14.262  -4.662  -4.533  1.00 86.00           C  
ATOM    830  HA  SER A  54     -14.529  -4.155  -5.461  1.00 86.00           H  
ATOM    831  C   SER A  54     -13.901  -3.591  -3.506  1.00 86.00           C  
ATOM    832  CB  SER A  54     -15.492  -5.424  -4.033  1.00 86.00           C  
ATOM    833  HB2 SER A  54     -15.785  -6.163  -4.779  1.00 86.00           H  
ATOM    834  HB3 SER A  54     -16.314  -4.719  -3.909  1.00 86.00           H  
ATOM    835  O   SER A  54     -14.419  -2.482  -3.558  1.00 86.00           O  
ATOM    836  OG  SER A  54     -15.250  -6.078  -2.795  1.00 86.00           O  
ATOM    837  HG  SER A  54     -14.739  -5.505  -2.219  1.00 86.00           H  
ATOM    838  N   ASP A  55     -13.042  -3.916  -2.538  1.00 89.08           N  
ATOM    839  H   ASP A  55     -12.521  -4.778  -2.622  1.00 89.08           H  
ATOM    840  CA  ASP A  55     -12.613  -2.939  -1.538  1.00 89.08           C  
ATOM    841  HA  ASP A  55     -13.468  -2.336  -1.234  1.00 89.08           H  
ATOM    842  C   ASP A  55     -11.599  -1.955  -2.126  1.00 89.08           C  
ATOM    843  CB  ASP A  55     -12.071  -3.646  -0.294  1.00 89.08           C  
ATOM    844  HB2 ASP A  55     -11.563  -2.894   0.310  1.00 89.08           H  
ATOM    845  HB3 ASP A  55     -11.342  -4.402  -0.585  1.00 89.08           H  
ATOM    846  O   ASP A  55     -11.664  -0.766  -1.820  1.00 89.08           O  
ATOM    847  CG  ASP A  55     -13.161  -4.272   0.586  1.00 89.08           C  
ATOM    848  OD1 ASP A  55     -14.356  -3.873   0.476  1.00 89.08           O  
ATOM    849  OD2 ASP A  55     -12.780  -5.137   1.405  1.00 89.08           O  
ATOM    850  N   TYR A  56     -10.731  -2.411  -3.031  1.00 86.25           N  
ATOM    851  H   TYR A  56     -10.707  -3.399  -3.243  1.00 86.25           H  
ATOM    852  CA  TYR A  56      -9.865  -1.520  -3.793  1.00 86.25           C  
ATOM    853  HA  TYR A  56      -9.322  -0.888  -3.089  1.00 86.25           H  
ATOM    854  C   TYR A  56     -10.677  -0.592  -4.707  1.00 86.25           C  
ATOM    855  CB  TYR A  56      -8.844  -2.335  -4.587  1.00 86.25           C  
ATOM    856  HB2 TYR A  56      -8.368  -3.062  -3.928  1.00 86.25           H  
ATOM    857  HB3 TYR A  56      -9.349  -2.890  -5.378  1.00 86.25           H  
ATOM    858  O   TYR A  56     -10.456   0.615  -4.701  1.00 86.25           O  
ATOM    859  CG  TYR A  56      -7.766  -1.458  -5.183  1.00 86.25           C  
ATOM    860  CD1 TYR A  56      -7.736  -1.201  -6.566  1.00 86.25           C  
ATOM    861  HD1 TYR A  56      -8.486  -1.630  -7.213  1.00 86.25           H  
ATOM    862  CD2 TYR A  56      -6.814  -0.861  -4.334  1.00 86.25           C  
ATOM    863  HD2 TYR A  56      -6.852  -1.047  -3.271  1.00 86.25           H  
ATOM    864  CE1 TYR A  56      -6.724  -0.382  -7.101  1.00 86.25           C  
ATOM    865  HE1 TYR A  56      -6.694  -0.156  -8.157  1.00 86.25           H  
ATOM    866  CE2 TYR A  56      -5.788  -0.057  -4.869  1.00 86.25           C  
ATOM    867  HE2 TYR A  56      -5.046   0.383  -4.220  1.00 86.25           H  
ATOM    868  OH  TYR A  56      -4.736   0.913  -6.796  1.00 86.25           O  
ATOM    869  HH  TYR A  56      -4.142   1.277  -6.136  1.00 86.25           H  
ATOM    870  CZ  TYR A  56      -5.736   0.169  -6.259  1.00 86.25           C  
ATOM    871  N   GLN A  57     -11.689  -1.112  -5.412  1.00 83.95           N  
ATOM    872  H   GLN A  57     -11.814  -2.114  -5.404  1.00 83.95           H  
ATOM    873  CA  GLN A  57     -12.607  -0.297  -6.223  1.00 83.95           C  
ATOM    874  HA  GLN A  57     -12.034   0.230  -6.986  1.00 83.95           H  
ATOM    875  C   GLN A  57     -13.326   0.771  -5.387  1.00 83.95           C  
ATOM    876  CB  GLN A  57     -13.631  -1.200  -6.923  1.00 83.95           C  
ATOM    877  HB2 GLN A  57     -14.441  -0.585  -7.314  1.00 83.95           H  
ATOM    878  HB3 GLN A  57     -14.050  -1.894  -6.194  1.00 83.95           H  
ATOM    879  O   GLN A  57     -13.364   1.933  -5.783  1.00 83.95           O  
ATOM    880  CG  GLN A  57     -13.016  -1.979  -8.096  1.00 83.95           C  
ATOM    881  HG2 GLN A  57     -12.747  -1.275  -8.884  1.00 83.95           H  
ATOM    882  HG3 GLN A  57     -12.108  -2.486  -7.772  1.00 83.95           H  
ATOM    883  CD  GLN A  57     -13.963  -3.025  -8.677  1.00 83.95           C  
ATOM    884  NE2 GLN A  57     -13.554  -3.722  -9.714  1.00 83.95           N  
ATOM    885 HE21 GLN A  57     -14.155  -4.477 -10.010  1.00 83.95           H  
ATOM    886 HE22 GLN A  57     -12.611  -3.629 -10.064  1.00 83.95           H  
ATOM    887  OE1 GLN A  57     -15.057  -3.282  -8.196  1.00 83.95           O  
ATOM    888  N   LYS A  58     -13.801   0.436  -4.179  1.00 87.73           N  
ATOM    889  H   LYS A  58     -13.780  -0.537  -3.910  1.00 87.73           H  
ATOM    890  CA  LYS A  58     -14.373   1.435  -3.256  1.00 87.73           C  
ATOM    891  HA  LYS A  58     -15.211   1.933  -3.743  1.00 87.73           H  
ATOM    892  C   LYS A  58     -13.377   2.536  -2.877  1.00 87.73           C  
ATOM    893  CB  LYS A  58     -14.867   0.765  -1.973  1.00 87.73           C  
ATOM    894  HB2 LYS A  58     -14.065   0.136  -1.587  1.00 87.73           H  
ATOM    895  HB3 LYS A  58     -15.074   1.537  -1.232  1.00 87.73           H  
ATOM    896  O   LYS A  58     -13.787   3.682  -2.720  1.00 87.73           O  
ATOM    897  CG  LYS A  58     -16.146  -0.057  -2.159  1.00 87.73           C  
ATOM    898  HG2 LYS A  58     -16.038  -0.735  -3.006  1.00 87.73           H  
ATOM    899  HG3 LYS A  58     -16.992   0.603  -2.352  1.00 87.73           H  
ATOM    900  CD  LYS A  58     -16.381  -0.849  -0.869  1.00 87.73           C  
ATOM    901  HD2 LYS A  58     -16.783  -0.188  -0.101  1.00 87.73           H  
ATOM    902  HD3 LYS A  58     -15.424  -1.241  -0.525  1.00 87.73           H  
ATOM    903  CE  LYS A  58     -17.318  -2.029  -1.099  1.00 87.73           C  
ATOM    904  HE2 LYS A  58     -18.350  -1.681  -1.120  1.00 87.73           H  
ATOM    905  HE3 LYS A  58     -17.078  -2.457  -2.073  1.00 87.73           H  
ATOM    906  NZ  LYS A  58     -17.088  -3.048  -0.042  1.00 87.73           N  
ATOM    907  HZ1 LYS A  58     -17.320  -2.692   0.874  1.00 87.73           H  
ATOM    908  HZ2 LYS A  58     -17.586  -3.905  -0.238  1.00 87.73           H  
ATOM    909  HZ3 LYS A  58     -16.109  -3.293  -0.003  1.00 87.73           H  
ATOM    910  N   LEU A  59     -12.087   2.220  -2.723  1.00 88.23           N  
ATOM    911  H   LEU A  59     -11.805   1.261  -2.867  1.00 88.23           H  
ATOM    912  CA  LEU A  59     -11.049   3.235  -2.485  1.00 88.23           C  
ATOM    913  HA  LEU A  59     -11.397   3.911  -1.704  1.00 88.23           H  
ATOM    914  C   LEU A  59     -10.782   4.105  -3.726  1.00 88.23           C  
ATOM    915  CB  LEU A  59      -9.744   2.582  -2.003  1.00 88.23           C  
ATOM    916  HB2 LEU A  59      -8.967   3.347  -1.992  1.00 88.23           H  
ATOM    917  HB3 LEU A  59      -9.439   1.826  -2.726  1.00 88.23           H  
ATOM    918  O   LEU A  59     -10.427   5.276  -3.599  1.00 88.23           O  
ATOM    919  CG  LEU A  59      -9.802   1.946  -0.605  1.00 88.23           C  
ATOM    920  HG  LEU A  59     -10.570   1.173  -0.576  1.00 88.23           H  
ATOM    921  CD1 LEU A  59      -8.448   1.304  -0.320  1.00 88.23           C  
ATOM    922 HD11 LEU A  59      -8.470   0.790   0.641  1.00 88.23           H  
ATOM    923 HD12 LEU A  59      -8.214   0.588  -1.108  1.00 88.23           H  
ATOM    924 HD13 LEU A  59      -7.670   2.068  -0.305  1.00 88.23           H  
ATOM    925  CD2 LEU A  59     -10.086   2.958   0.510  1.00 88.23           C  
ATOM    926 HD21 LEU A  59     -10.012   2.463   1.478  1.00 88.23           H  
ATOM    927 HD22 LEU A  59      -9.364   3.772   0.462  1.00 88.23           H  
ATOM    928 HD23 LEU A  59     -11.092   3.362   0.399  1.00 88.23           H  
ATOM    929  N   CYS A  60     -10.974   3.552  -4.919  1.00 83.62           N  
ATOM    930  H   CYS A  60     -11.167   2.561  -4.960  1.00 83.62           H  
ATOM    931  CA  CYS A  60     -10.844   4.266  -6.186  1.00 83.62           C  
ATOM    932  HA  CYS A  60      -9.962   4.906  -6.153  1.00 83.62           H  
ATOM    933  C   CYS A  60     -12.043   5.164  -6.519  1.00 83.62           C  
ATOM    934  CB  CYS A  60     -10.653   3.226  -7.289  1.00 83.62           C  
ATOM    935  HB2 CYS A  60     -10.742   3.717  -8.259  1.00 83.62           H  
ATOM    936  HB3 CYS A  60     -11.440   2.475  -7.229  1.00 83.62           H  
ATOM    937  O   CYS A  60     -11.879   6.117  -7.279  1.00 83.62           O  
ATOM    938  SG  CYS A  60      -9.028   2.438  -7.118  1.00 83.62           S  
ATOM    939  HG  CYS A  60      -9.191   1.497  -8.052  1.00 83.62           H  
ATOM    940  N   GLU A  61     -13.226   4.879  -5.971  1.00 86.02           N  
ATOM    941  H   GLU A  61     -13.294   4.013  -5.456  1.00 86.02           H  
ATOM    942  CA  GLU A  61     -14.486   5.537  -6.338  1.00 86.02           C  
ATOM    943  HA  GLU A  61     -14.290   6.325  -7.065  1.00 86.02           H  
ATOM    944  C   GLU A  61     -15.144   6.231  -5.136  1.00 86.02           C  
ATOM    945  CB  GLU A  61     -15.428   4.527  -7.019  1.00 86.02           C  
ATOM    946  HB2 GLU A  61     -15.600   3.687  -6.345  1.00 86.02           H  
ATOM    947  HB3 GLU A  61     -16.379   5.023  -7.212  1.00 86.02           H  
ATOM    948  O   GLU A  61     -14.984   7.441  -4.958  1.00 86.02           O  
ATOM    949  CG  GLU A  61     -14.867   3.998  -8.351  1.00 86.02           C  
ATOM    950  HG2 GLU A  61     -13.889   3.549  -8.178  1.00 86.02           H  
ATOM    951  HG3 GLU A  61     -14.731   4.841  -9.027  1.00 86.02           H  
ATOM    952  CD  GLU A  61     -15.773   2.952  -9.020  1.00 86.02           C  
ATOM    953  OE1 GLU A  61     -15.289   2.328  -9.991  1.00 86.02           O  
ATOM    954  OE2 GLU A  61     -16.937   2.792  -8.589  1.00 86.02           O  
ATOM    955  N   ASP A  62     -15.843   5.477  -4.282  1.00 90.10           N  
ATOM    956  H   ASP A  62     -15.995   4.510  -4.530  1.00 90.10           H  
ATOM    957  CA  ASP A  62     -16.620   6.008  -3.152  1.00 90.10           C  
ATOM    958  HA  ASP A  62     -17.428   6.632  -3.534  1.00 90.10           H  
ATOM    959  C   ASP A  62     -15.768   6.859  -2.201  1.00 90.10           C  
ATOM    960  CB  ASP A  62     -17.226   4.851  -2.338  1.00 90.10           C  
ATOM    961  HB2 ASP A  62     -16.428   4.187  -2.005  1.00 90.10           H  
ATOM    962  HB3 ASP A  62     -17.698   5.274  -1.451  1.00 90.10           H  
ATOM    963  O   ASP A  62     -16.183   7.929  -1.752  1.00 90.10           O  
ATOM    964  CG  ASP A  62     -18.296   4.025  -3.049  1.00 90.10           C  
ATOM    965  OD1 ASP A  62     -18.794   4.473  -4.102  1.00 90.10           O  
ATOM    966  OD2 ASP A  62     -18.651   2.972  -2.466  1.00 90.10           O  
ATOM    967  N   TYR A  63     -14.551   6.400  -1.907  1.00 91.22           N  
ATOM    968  H   TYR A  63     -14.277   5.514  -2.307  1.00 91.22           H  
ATOM    969  CA  TYR A  63     -13.631   7.091  -1.008  1.00 91.22           C  
ATOM    970  HA  TYR A  63     -14.120   7.251  -0.048  1.00 91.22           H  
ATOM    971  C   TYR A  63     -13.229   8.467  -1.537  1.00 91.22           C  
ATOM    972  CB  TYR A  63     -12.411   6.196  -0.824  1.00 91.22           C  
ATOM    973  HB2 TYR A  63     -12.729   5.253  -0.380  1.00 91.22           H  
ATOM    974  HB3 TYR A  63     -12.022   5.988  -1.821  1.00 91.22           H  
ATOM    975  O   TYR A  63     -13.149   9.427  -0.774  1.00 91.22           O  
ATOM    976  CG  TYR A  63     -11.289   6.761   0.018  1.00 91.22           C  
ATOM    977  CD1 TYR A  63      -9.965   6.637  -0.429  1.00 91.22           C  
ATOM    978  HD1 TYR A  63      -9.746   6.147  -1.366  1.00 91.22           H  
ATOM    979  CD2 TYR A  63     -11.553   7.371   1.257  1.00 91.22           C  
ATOM    980  HD2 TYR A  63     -12.574   7.513   1.580  1.00 91.22           H  
ATOM    981  CE1 TYR A  63      -8.915   7.109   0.367  1.00 91.22           C  
ATOM    982  HE1 TYR A  63      -7.897   6.919   0.061  1.00 91.22           H  
ATOM    983  CE2 TYR A  63     -10.502   7.884   2.035  1.00 91.22           C  
ATOM    984  HE2 TYR A  63     -10.717   8.414   2.951  1.00 91.22           H  
ATOM    985  OH  TYR A  63      -8.150   8.314   2.274  1.00 91.22           O  
ATOM    986  HH  TYR A  63      -7.336   8.260   1.769  1.00 91.22           H  
ATOM    987  CZ  TYR A  63      -9.179   7.787   1.566  1.00 91.22           C  
ATOM    988  N   VAL A  64     -13.049   8.583  -2.852  1.00 89.08           N  
ATOM    989  H   VAL A  64     -13.248   7.774  -3.424  1.00 89.08           H  
ATOM    990  CA  VAL A  64     -12.719   9.844  -3.525  1.00 89.08           C  
ATOM    991  HA  VAL A  64     -11.820  10.265  -3.075  1.00 89.08           H  
ATOM    992  C   VAL A  64     -13.849  10.844  -3.353  1.00 89.08           C  
ATOM    993  CB  VAL A  64     -12.488   9.610  -5.028  1.00 89.08           C  
ATOM    994  HB  VAL A  64     -13.433   9.358  -5.508  1.00 89.08           H  
ATOM    995  O   VAL A  64     -13.605  11.995  -2.998  1.00 89.08           O  
ATOM    996  CG1 VAL A  64     -11.969  10.860  -5.743  1.00 89.08           C  
ATOM    997 HG11 VAL A  64     -12.665  11.689  -5.610  1.00 89.08           H  
ATOM    998 HG12 VAL A  64     -10.992  11.143  -5.351  1.00 89.08           H  
ATOM    999 HG13 VAL A  64     -11.887  10.650  -6.810  1.00 89.08           H  
ATOM   1000  CG2 VAL A  64     -11.542   8.427  -5.227  1.00 89.08           C  
ATOM   1001 HG21 VAL A  64     -11.061   8.465  -6.204  1.00 89.08           H  
ATOM   1002 HG22 VAL A  64     -10.821   8.349  -4.413  1.00 89.08           H  
ATOM   1003 HG23 VAL A  64     -12.139   7.516  -5.180  1.00 89.08           H  
ATOM   1004  N   LEU A  65     -15.083  10.397  -3.594  1.00 91.83           N  
ATOM   1005  H   LEU A  65     -15.202   9.423  -3.831  1.00 91.83           H  
ATOM   1006  CA  LEU A  65     -16.267  11.240  -3.484  1.00 91.83           C  
ATOM   1007  HA  LEU A  65     -16.122  12.139  -4.083  1.00 91.83           H  
ATOM   1008  C   LEU A  65     -16.475  11.717  -2.047  1.00 91.83           C  
ATOM   1009  CB  LEU A  65     -17.494  10.472  -4.001  1.00 91.83           C  
ATOM   1010  HB2 LEU A  65     -18.380  11.081  -3.825  1.00 91.83           H  
ATOM   1011  HB3 LEU A  65     -17.603   9.555  -3.421  1.00 91.83           H  
ATOM   1012  O   LEU A  65     -16.734  12.900  -1.834  1.00 91.83           O  
ATOM   1013  CG  LEU A  65     -17.437  10.107  -5.496  1.00 91.83           C  
ATOM   1014  HG  LEU A  65     -16.568   9.478  -5.691  1.00 91.83           H  
ATOM   1015  CD1 LEU A  65     -18.693   9.324  -5.874  1.00 91.83           C  
ATOM   1016 HD11 LEU A  65     -18.642   9.027  -6.921  1.00 91.83           H  
ATOM   1017 HD12 LEU A  65     -19.585   9.927  -5.702  1.00 91.83           H  
ATOM   1018 HD13 LEU A  65     -18.748   8.419  -5.270  1.00 91.83           H  
ATOM   1019  CD2 LEU A  65     -17.354  11.345  -6.395  1.00 91.83           C  
ATOM   1020 HD21 LEU A  65     -18.174  12.027  -6.166  1.00 91.83           H  
ATOM   1021 HD22 LEU A  65     -16.400  11.850  -6.243  1.00 91.83           H  
ATOM   1022 HD23 LEU A  65     -17.416  11.038  -7.439  1.00 91.83           H  
ATOM   1023  N   ASP A  66     -16.293  10.835  -1.065  1.00 94.58           N  
ATOM   1024  H   ASP A  66     -16.127   9.868  -1.304  1.00 94.58           H  
ATOM   1025  CA  ASP A  66     -16.424  11.212   0.340  1.00 94.58           C  
ATOM   1026  HA  ASP A  66     -17.392  11.687   0.498  1.00 94.58           H  
ATOM   1027  C   ASP A  66     -15.343  12.194   0.791  1.00 94.58           C  
ATOM   1028  CB  ASP A  66     -16.334   9.984   1.228  1.00 94.58           C  
ATOM   1029  HB2 ASP A  66     -15.422   9.436   0.990  1.00 94.58           H  
ATOM   1030  HB3 ASP A  66     -16.262  10.308   2.266  1.00 94.58           H  
ATOM   1031  O   ASP A  66     -15.652  13.144   1.506  1.00 94.58           O  
ATOM   1032  CG  ASP A  66     -17.524   9.052   1.127  1.00 94.58           C  
ATOM   1033  OD1 ASP A  66     -18.656   9.405   0.748  1.00 94.58           O  
ATOM   1034  OD2 ASP A  66     -17.310   7.913   1.576  1.00 94.58           O  
ATOM   1035  N   CYS A  67     -14.086  12.005   0.376  1.00 93.85           N  
ATOM   1036  H   CYS A  67     -13.864  11.187  -0.174  1.00 93.85           H  
ATOM   1037  CA  CYS A  67     -13.013  12.933   0.729  1.00 93.85           C  
ATOM   1038  HA  CYS A  67     -13.024  13.094   1.807  1.00 93.85           H  
ATOM   1039  C   CYS A  67     -13.189  14.314   0.085  1.00 93.85           C  
ATOM   1040  CB  CYS A  67     -11.661  12.341   0.328  1.00 93.85           C  
ATOM   1041  HB2 CYS A  67     -11.693  11.990  -0.703  1.00 93.85           H  
ATOM   1042  HB3 CYS A  67     -10.908  13.124   0.416  1.00 93.85           H  
ATOM   1043  O   CYS A  67     -12.857  15.320   0.709  1.00 93.85           O  
ATOM   1044  SG  CYS A  67     -11.207  10.987   1.437  1.00 93.85           S  
ATOM   1045  HG  CYS A  67     -11.396  11.649   2.582  1.00 93.85           H  
ATOM   1046  N   GLU A  68     -13.708  14.387  -1.145  1.00 92.41           N  
ATOM   1047  H   GLU A  68     -13.925  13.526  -1.627  1.00 92.41           H  
ATOM   1048  CA  GLU A  68     -14.036  15.665  -1.792  1.00 92.41           C  
ATOM   1049  HA  GLU A  68     -13.197  16.352  -1.687  1.00 92.41           H  
ATOM   1050  C   GLU A  68     -15.248  16.353  -1.151  1.00 92.41           C  
ATOM   1051  CB  GLU A  68     -14.318  15.445  -3.286  1.00 92.41           C  
ATOM   1052  HB2 GLU A  68     -14.757  16.349  -3.707  1.00 92.41           H  
ATOM   1053  HB3 GLU A  68     -15.053  14.647  -3.391  1.00 92.41           H  
ATOM   1054  O   GLU A  68     -15.296  17.582  -1.108  1.00 92.41           O  
ATOM   1055  CG  GLU A  68     -13.078  15.078  -4.108  1.00 92.41           C  
ATOM   1056  HG2 GLU A  68     -12.574  14.226  -3.652  1.00 92.41           H  
ATOM   1057  HG3 GLU A  68     -13.410  14.767  -5.099  1.00 92.41           H  
ATOM   1058  CD  GLU A  68     -12.065  16.215  -4.289  1.00 92.41           C  
ATOM   1059  OE1 GLU A  68     -10.879  15.901  -4.533  1.00 92.41           O  
ATOM   1060  OE2 GLU A  68     -12.410  17.403  -4.450  1.00 92.41           O  
ATOM   1061  N   ALA A  69     -16.220  15.577  -0.661  1.00 95.51           N  
ATOM   1062  H   ALA A  69     -16.144  14.576  -0.774  1.00 95.51           H  
ATOM   1063  CA  ALA A  69     -17.407  16.094   0.017  1.00 95.51           C  
ATOM   1064  HA  ALA A  69     -17.753  16.980  -0.516  1.00 95.51           H  
ATOM   1065  C   ALA A  69     -17.137  16.522   1.471  1.00 95.51           C  
ATOM   1066  CB  ALA A  69     -18.505  15.027  -0.059  1.00 95.51           C  
ATOM   1067  HB1 ALA A  69     -19.415  15.406   0.405  1.00 95.51           H  
ATOM   1068  HB2 ALA A  69     -18.707  14.776  -1.100  1.00 95.51           H  
ATOM   1069  HB3 ALA A  69     -18.183  14.129   0.469  1.00 95.51           H  
ATOM   1070  O   ALA A  69     -17.885  17.338   2.011  1.00 95.51           O  
ATOM   1071  N   ASP A  70     -16.087  15.992   2.104  1.00 94.72           N  
ATOM   1072  H   ASP A  70     -15.565  15.262   1.640  1.00 94.72           H  
ATOM   1073  CA  ASP A  70     -15.702  16.339   3.470  1.00 94.72           C  
ATOM   1074  HA  ASP A  70     -16.594  16.293   4.095  1.00 94.72           H  
ATOM   1075  C   ASP A  70     -15.153  17.776   3.538  1.00 94.72           C  
ATOM   1076  CB  ASP A  70     -14.714  15.292   4.021  1.00 94.72           C  
ATOM   1077  HB2 ASP A  70     -15.160  14.303   3.920  1.00 94.72           H  
ATOM   1078  HB3 ASP A  70     -13.797  15.312   3.431  1.00 94.72           H  
ATOM   1079  O   ASP A  70     -14.057  18.086   3.061  1.00 94.72           O  
ATOM   1080  CG  ASP A  70     -14.372  15.509   5.500  1.00 94.72           C  
ATOM   1081  OD1 ASP A  70     -14.870  16.503   6.071  1.00 94.72           O  
ATOM   1082  OD2 ASP A  70     -13.583  14.702   6.044  1.00 94.72           O  
ATOM   1083  N   SER A  71     -15.910  18.681   4.159  1.00 93.43           N  
ATOM   1084  H   SER A  71     -16.804  18.381   4.522  1.00 93.43           H  
ATOM   1085  CA  SER A  71     -15.507  20.071   4.382  1.00 93.43           C  
ATOM   1086  HA  SER A  71     -14.916  20.403   3.528  1.00 93.43           H  
ATOM   1087  C   SER A  71     -14.647  20.272   5.627  1.00 93.43           C  
ATOM   1088  CB  SER A  71     -16.738  20.975   4.456  1.00 93.43           C  
ATOM   1089  HB2 SER A  71     -17.246  20.960   3.492  1.00 93.43           H  
ATOM   1090  HB3 SER A  71     -16.424  21.998   4.664  1.00 93.43           H  
ATOM   1091  O   SER A  71     -14.058  21.343   5.770  1.00 93.43           O  
ATOM   1092  OG  SER A  71     -17.651  20.553   5.453  1.00 93.43           O  
ATOM   1093  HG  SER A  71     -17.184  20.346   6.266  1.00 93.43           H  
ATOM   1094  N   ASP A  72     -14.546  19.276   6.507  1.00 94.35           N  
ATOM   1095  H   ASP A  72     -14.937  18.367   6.303  1.00 94.35           H  
ATOM   1096  CA  ASP A  72     -13.886  19.431   7.796  1.00 94.35           C  
ATOM   1097  HA  ASP A  72     -14.253  20.354   8.244  1.00 94.35           H  
ATOM   1098  C   ASP A  72     -12.373  19.583   7.620  1.00 94.35           C  
ATOM   1099  CB  ASP A  72     -14.242  18.288   8.767  1.00 94.35           C  
ATOM   1100  HB2 ASP A  72     -13.620  18.397   9.655  1.00 94.35           H  
ATOM   1101  HB3 ASP A  72     -13.991  17.327   8.316  1.00 94.35           H  
ATOM   1102  O   ASP A  72     -11.732  18.986   6.745  1.00 94.35           O  
ATOM   1103  CG  ASP A  72     -15.708  18.288   9.232  1.00 94.35           C  
ATOM   1104  OD1 ASP A  72     -16.390  19.326   9.049  1.00 94.35           O  
ATOM   1105  OD2 ASP A  72     -16.113  17.289   9.873  1.00 94.35           O  
ATOM   1106  N   GLU A  73     -11.782  20.425   8.457  1.00 94.21           N  
ATOM   1107  H   GLU A  73     -12.345  20.892   9.154  1.00 94.21           H  
ATOM   1108  CA  GLU A  73     -10.334  20.518   8.561  1.00 94.21           C  
ATOM   1109  HA  GLU A  73      -9.900  20.425   7.565  1.00 94.21           H  
ATOM   1110  C   GLU A  73      -9.806  19.368   9.415  1.00 94.21           C  
ATOM   1111  CB  GLU A  73      -9.899  21.871   9.131  1.00 94.21           C  
ATOM   1112  HB2 GLU A  73     -10.404  22.042  10.082  1.00 94.21           H  
ATOM   1113  HB3 GLU A  73      -8.824  21.833   9.306  1.00 94.21           H  
ATOM   1114  O   GLU A  73     -10.388  18.992  10.435  1.00 94.21           O  
ATOM   1115  CG  GLU A  73     -10.198  23.028   8.165  1.00 94.21           C  
ATOM   1116  HG2 GLU A  73     -11.276  23.101   8.019  1.00 94.21           H  
ATOM   1117  HG3 GLU A  73      -9.740  22.803   7.202  1.00 94.21           H  
ATOM   1118  CD  GLU A  73      -9.667  24.381   8.668  1.00 94.21           C  
ATOM   1119  OE1 GLU A  73      -9.817  25.368   7.913  1.00 94.21           O  
ATOM   1120  OE2 GLU A  73      -9.100  24.430   9.786  1.00 94.21           O  
ATOM   1121  N   TYR A  74      -8.655  18.828   9.025  1.00 95.60           N  
ATOM   1122  H   TYR A  74      -8.209  19.166   8.184  1.00 95.60           H  
ATOM   1123  CA  TYR A  74      -7.976  17.801   9.795  1.00 95.60           C  
ATOM   1124  HA  TYR A  74      -8.455  17.704  10.769  1.00 95.60           H  
ATOM   1125  C   TYR A  74      -6.527  18.199  10.043  1.00 95.60           C  
ATOM   1126  CB  TYR A  74      -8.110  16.449   9.097  1.00 95.60           C  
ATOM   1127  HB2 TYR A  74      -7.687  16.520   8.095  1.00 95.60           H  
ATOM   1128  HB3 TYR A  74      -9.169  16.212   8.997  1.00 95.60           H  
ATOM   1129  O   TYR A  74      -5.786  18.542   9.123  1.00 95.60           O  
ATOM   1130  CG  TYR A  74      -7.430  15.330   9.858  1.00 95.60           C  
ATOM   1131  CD1 TYR A  74      -6.207  14.817   9.391  1.00 95.60           C  
ATOM   1132  HD1 TYR A  74      -5.772  15.196   8.478  1.00 95.60           H  
ATOM   1133  CD2 TYR A  74      -7.989  14.841  11.057  1.00 95.60           C  
ATOM   1134  HD2 TYR A  74      -8.921  15.251  11.415  1.00 95.60           H  
ATOM   1135  CE1 TYR A  74      -5.546  13.814  10.119  1.00 95.60           C  
ATOM   1136  HE1 TYR A  74      -4.602  13.420   9.771  1.00 95.60           H  
ATOM   1137  CE2 TYR A  74      -7.326  13.831  11.788  1.00 95.60           C  
ATOM   1138  HE2 TYR A  74      -7.739  13.460  12.714  1.00 95.60           H  
ATOM   1139  OH  TYR A  74      -5.415  12.348  11.988  1.00 95.60           O  
ATOM   1140  HH  TYR A  74      -5.764  12.103  12.848  1.00 95.60           H  
ATOM   1141  CZ  TYR A  74      -6.097  13.315  11.316  1.00 95.60           C  
ATOM   1142  N   LYS A  75      -6.113  18.125  11.308  1.00 94.30           N  
ATOM   1143  H   LYS A  75      -6.767  17.786  11.999  1.00 94.30           H  
ATOM   1144  CA  LYS A  75      -4.720  18.307  11.699  1.00 94.30           C  
ATOM   1145  HA  LYS A  75      -4.215  18.894  10.932  1.00 94.30           H  
ATOM   1146  C   LYS A  75      -4.050  16.944  11.777  1.00 94.30           C  
ATOM   1147  CB  LYS A  75      -4.644  19.082  13.016  1.00 94.30           C  
ATOM   1148  HB2 LYS A  75      -5.103  18.498  13.814  1.00 94.30           H  
ATOM   1149  HB3 LYS A  75      -5.192  20.018  12.905  1.00 94.30           H  
ATOM   1150  O   LYS A  75      -4.449  16.110  12.583  1.00 94.30           O  
ATOM   1151  CG  LYS A  75      -3.185  19.391  13.372  1.00 94.30           C  
ATOM   1152  HG2 LYS A  75      -2.722  19.943  12.554  1.00 94.30           H  
ATOM   1153  HG3 LYS A  75      -2.638  18.461  13.528  1.00 94.30           H  
ATOM   1154  CD  LYS A  75      -3.114  20.227  14.650  1.00 94.30           C  
ATOM   1155  HD2 LYS A  75      -3.576  19.671  15.466  1.00 94.30           H  
ATOM   1156  HD3 LYS A  75      -3.652  21.162  14.497  1.00 94.30           H  
ATOM   1157  CE  LYS A  75      -1.647  20.513  14.975  1.00 94.30           C  
ATOM   1158  HE2 LYS A  75      -1.199  21.030  14.127  1.00 94.30           H  
ATOM   1159  HE3 LYS A  75      -1.129  19.562  15.095  1.00 94.30           H  
ATOM   1160  NZ  LYS A  75      -1.525  21.332  16.205  1.00 94.30           N  
ATOM   1161  HZ1 LYS A  75      -0.553  21.514  16.408  1.00 94.30           H  
ATOM   1162  HZ2 LYS A  75      -2.006  22.212  16.083  1.00 94.30           H  
ATOM   1163  HZ3 LYS A  75      -1.936  20.842  16.987  1.00 94.30           H  
ATOM   1164  N   ILE A  76      -3.009  16.760  10.973  1.00 93.65           N  
ATOM   1165  H   ILE A  76      -2.781  17.491  10.314  1.00 93.65           H  
ATOM   1166  CA  ILE A  76      -2.221  15.529  10.944  1.00 93.65           C  
ATOM   1167  HA  ILE A  76      -2.896  14.699  10.732  1.00 93.65           H  
ATOM   1168  C   ILE A  76      -1.583  15.286  12.316  1.00 93.65           C  
ATOM   1169  CB  ILE A  76      -1.158  15.583   9.826  1.00 93.65           C  
ATOM   1170  HB  ILE A  76      -0.461  16.390  10.054  1.00 93.65           H  
ATOM   1171  O   ILE A  76      -0.960  16.180  12.896  1.00 93.65           O  
ATOM   1172  CG1 ILE A  76      -1.810  15.876   8.454  1.00 93.65           C  
ATOM   1173 HG12 ILE A  76      -2.375  16.806   8.516  1.00 93.65           H  
ATOM   1174 HG13 ILE A  76      -2.500  15.075   8.187  1.00 93.65           H  
ATOM   1175  CG2 ILE A  76      -0.370  14.265   9.776  1.00 93.65           C  
ATOM   1176 HG21 ILE A  76       0.146  14.082  10.719  1.00 93.65           H  
ATOM   1177 HG22 ILE A  76       0.393  14.303   8.998  1.00 93.65           H  
ATOM   1178 HG23 ILE A  76      -1.051  13.440   9.565  1.00 93.65           H  
ATOM   1179  CD1 ILE A  76      -0.789  16.063   7.328  1.00 93.65           C  
ATOM   1180 HD11 ILE A  76       0.054  16.656   7.683  1.00 93.65           H  
ATOM   1181 HD12 ILE A  76      -1.249  16.601   6.500  1.00 93.65           H  
ATOM   1182 HD13 ILE A  76      -0.440  15.092   6.975  1.00 93.65           H  
ATOM   1183  N   ILE A  77      -1.724  14.058  12.811  1.00 90.01           N  
ATOM   1184  H   ILE A  77      -2.268  13.387  12.288  1.00 90.01           H  
ATOM   1185  CA  ILE A  77      -1.087  13.569  14.032  1.00 90.01           C  
ATOM   1186  HA  ILE A  77      -0.510  14.371  14.494  1.00 90.01           H  
ATOM   1187  C   ILE A  77      -0.124  12.452  13.631  1.00 90.01           C  
ATOM   1188  CB  ILE A  77      -2.153  13.099  15.047  1.00 90.01           C  
ATOM   1189  HB  ILE A  77      -2.740  12.312  14.572  1.00 90.01           H  
ATOM   1190  O   ILE A  77      -0.501  11.529  12.914  1.00 90.01           O  
ATOM   1191  CG1 ILE A  77      -3.107  14.258  15.425  1.00 90.01           C  
ATOM   1192 HG12 ILE A  77      -3.516  14.700  14.516  1.00 90.01           H  
ATOM   1193 HG13 ILE A  77      -2.549  15.031  15.952  1.00 90.01           H  
ATOM   1194  CG2 ILE A  77      -1.481  12.517  16.305  1.00 90.01           C  
ATOM   1195 HG21 ILE A  77      -0.889  13.278  16.814  1.00 90.01           H  
ATOM   1196 HG22 ILE A  77      -0.848  11.670  16.041  1.00 90.01           H  
ATOM   1197 HG23 ILE A  77      -2.240  12.126  16.981  1.00 90.01           H  
ATOM   1198  CD1 ILE A  77      -4.311  13.838  16.276  1.00 90.01           C  
ATOM   1199 HD11 ILE A  77      -4.982  14.688  16.393  1.00 90.01           H  
ATOM   1200 HD12 ILE A  77      -4.850  13.029  15.782  1.00 90.01           H  
ATOM   1201 HD13 ILE A  77      -3.989  13.512  17.265  1.00 90.01           H  
ATOM   1202  N   THR A  78       1.131  12.529  14.075  1.00 90.04           N  
ATOM   1203  H   THR A  78       1.420  13.332  14.615  1.00 90.04           H  
ATOM   1204  CA  THR A  78       2.133  11.498  13.777  1.00 90.04           C  
ATOM   1205  HA  THR A  78       2.286  11.469  12.698  1.00 90.04           H  
ATOM   1206  C   THR A  78       1.662  10.118  14.243  1.00 90.04           C  
ATOM   1207  CB  THR A  78       3.477  11.823  14.433  1.00 90.04           C  
ATOM   1208  HB  THR A  78       3.366  11.837  15.517  1.00 90.04           H  
ATOM   1209  O   THR A  78       1.279   9.947  15.398  1.00 90.04           O  
ATOM   1210  CG2 THR A  78       4.548  10.805  14.058  1.00 90.04           C  
ATOM   1211 HG21 THR A  78       4.533  10.620  12.984  1.00 90.04           H  
ATOM   1212 HG22 THR A  78       5.533  11.175  14.343  1.00 90.04           H  
ATOM   1213 HG23 THR A  78       4.366   9.868  14.585  1.00 90.04           H  
ATOM   1214  OG1 THR A  78       3.945  13.083  14.011  1.00 90.04           O  
ATOM   1215  HG1 THR A  78       4.895  13.088  14.148  1.00 90.04           H  
ATOM   1216  N   GLY A  79       1.740   9.131  13.351  1.00 89.38           N  
ATOM   1217  H   GLY A  79       2.105   9.341  12.433  1.00 89.38           H  
ATOM   1218  CA  GLY A  79       1.284   7.756  13.553  1.00 89.38           C  
ATOM   1219  HA2 GLY A  79       1.917   7.089  12.969  1.00 89.38           H  
ATOM   1220  HA3 GLY A  79       1.376   7.496  14.607  1.00 89.38           H  
ATOM   1221  C   GLY A  79      -0.163   7.495  13.135  1.00 89.38           C  
ATOM   1222  O   GLY A  79      -0.498   6.340  12.860  1.00 89.38           O  
ATOM   1223  N   ASP A  80      -0.997   8.530  13.024  1.00 88.63           N  
ATOM   1224  H   ASP A  80      -0.676   9.465  13.232  1.00 88.63           H  
ATOM   1225  CA  ASP A  80      -2.385   8.367  12.600  1.00 88.63           C  
ATOM   1226  HA  ASP A  80      -2.790   7.494  13.112  1.00 88.63           H  
ATOM   1227  C   ASP A  80      -2.483   8.085  11.099  1.00 88.63           C  
ATOM   1228  CB  ASP A  80      -3.263   9.569  12.991  1.00 88.63           C  
ATOM   1229  HB2 ASP A  80      -2.765  10.502  12.728  1.00 88.63           H  
ATOM   1230  HB3 ASP A  80      -4.181   9.526  12.405  1.00 88.63           H  
ATOM   1231  O   ASP A  80      -1.618   8.452  10.294  1.00 88.63           O  
ATOM   1232  CG  ASP A  80      -3.684   9.593  14.466  1.00 88.63           C  
ATOM   1233  OD1 ASP A  80      -3.259   8.699  15.231  1.00 88.63           O  
ATOM   1234  OD2 ASP A  80      -4.492  10.489  14.801  1.00 88.63           O  
ATOM   1235  N   THR A  81      -3.583   7.425  10.733  1.00 92.51           N  
ATOM   1236  H   THR A  81      -4.287   7.272  11.440  1.00 92.51           H  
ATOM   1237  CA  THR A  81      -3.979   7.246   9.336  1.00 92.51           C  
ATOM   1238  HA  THR A  81      -3.100   7.406   8.713  1.00 92.51           H  
ATOM   1239  C   THR A  81      -5.025   8.293   8.968  1.00 92.51           C  
ATOM   1240  CB  THR A  81      -4.470   5.823   9.052  1.00 92.51           C  
ATOM   1241  HB  THR A  81      -5.423   5.659   9.555  1.00 92.51           H  
ATOM   1242  O   THR A  81      -5.992   8.506   9.700  1.00 92.51           O  
ATOM   1243  CG2 THR A  81      -4.632   5.568   7.555  1.00 92.51           C  
ATOM   1244 HG21 THR A  81      -5.354   6.260   7.122  1.00 92.51           H  
ATOM   1245 HG22 THR A  81      -3.675   5.714   7.055  1.00 92.51           H  
ATOM   1246 HG23 THR A  81      -4.971   4.544   7.393  1.00 92.51           H  
ATOM   1247  OG1 THR A  81      -3.515   4.905   9.558  1.00 92.51           O  
ATOM   1248  HG1 THR A  81      -3.306   5.240  10.434  1.00 92.51           H  
ATOM   1249  N   PHE A  82      -4.834   8.942   7.830  1.00 94.62           N  
ATOM   1250  H   PHE A  82      -4.036   8.690   7.265  1.00 94.62           H  
ATOM   1251  CA  PHE A  82      -5.653  10.041   7.339  1.00 94.62           C  
ATOM   1252  HA  PHE A  82      -6.649   9.983   7.779  1.00 94.62           H  
ATOM   1253  C   PHE A  82      -5.818   9.941   5.820  1.00 94.62           C  
ATOM   1254  CB  PHE A  82      -5.014  11.362   7.795  1.00 94.62           C  
ATOM   1255  HB2 PHE A  82      -4.880  11.315   8.876  1.00 94.62           H  
ATOM   1256  HB3 PHE A  82      -5.707  12.180   7.597  1.00 94.62           H  
ATOM   1257  O   PHE A  82      -5.232   9.071   5.174  1.00 94.62           O  
ATOM   1258  CG  PHE A  82      -3.679  11.691   7.157  1.00 94.62           C  
ATOM   1259  CD1 PHE A  82      -2.491  11.114   7.646  1.00 94.62           C  
ATOM   1260  HD1 PHE A  82      -2.521  10.435   8.485  1.00 94.62           H  
ATOM   1261  CD2 PHE A  82      -3.624  12.577   6.067  1.00 94.62           C  
ATOM   1262  HD2 PHE A  82      -4.533  13.026   5.693  1.00 94.62           H  
ATOM   1263  CE1 PHE A  82      -1.265  11.404   7.025  1.00 94.62           C  
ATOM   1264  HE1 PHE A  82      -0.352  10.949   7.379  1.00 94.62           H  
ATOM   1265  CE2 PHE A  82      -2.395  12.872   5.458  1.00 94.62           C  
ATOM   1266  HE2 PHE A  82      -2.358  13.542   4.612  1.00 94.62           H  
ATOM   1267  CZ  PHE A  82      -1.217  12.278   5.931  1.00 94.62           C  
ATOM   1268  HZ  PHE A  82      -0.275  12.485   5.446  1.00 94.62           H  
ATOM   1269  N   SER A  83      -6.634  10.816   5.249  1.00 94.84           N  
ATOM   1270  H   SER A  83      -7.096  11.503   5.826  1.00 94.84           H  
ATOM   1271  CA  SER A  83      -6.840  10.914   3.807  1.00 94.84           C  
ATOM   1272  HA  SER A  83      -6.556   9.977   3.326  1.00 94.84           H  
ATOM   1273  C   SER A  83      -5.982  12.035   3.238  1.00 94.84           C  
ATOM   1274  CB  SER A  83      -8.314  11.171   3.527  1.00 94.84           C  
ATOM   1275  HB2 SER A  83      -8.480  11.265   2.454  1.00 94.84           H  
ATOM   1276  HB3 SER A  83      -8.595  12.098   4.026  1.00 94.84           H  
ATOM   1277  O   SER A  83      -6.046  13.160   3.731  1.00 94.84           O  
ATOM   1278  OG  SER A  83      -9.088  10.111   4.047  1.00 94.84           O  
ATOM   1279  HG  SER A  83      -8.916   9.370   3.462  1.00 94.84           H  
ATOM   1280  N   TYR A  84      -5.183  11.747   2.214  1.00 94.03           N  
ATOM   1281  H   TYR A  84      -5.180  10.801   1.861  1.00 94.03           H  
ATOM   1282  CA  TYR A  84      -4.219  12.678   1.626  1.00 94.03           C  
ATOM   1283  HA  TYR A  84      -4.265  13.647   2.124  1.00 94.03           H  
ATOM   1284  C   TYR A  84      -4.489  12.891   0.142  1.00 94.03           C  
ATOM   1285  CB  TYR A  84      -2.807  12.104   1.800  1.00 94.03           C  
ATOM   1286  HB2 TYR A  84      -2.782  11.095   1.389  1.00 94.03           H  
ATOM   1287  HB3 TYR A  84      -2.579  12.026   2.863  1.00 94.03           H  
ATOM   1288  O   TYR A  84      -4.399  11.932  -0.616  1.00 94.03           O  
ATOM   1289  CG  TYR A  84      -1.736  12.936   1.122  1.00 94.03           C  
ATOM   1290  CD1 TYR A  84      -1.174  12.524  -0.104  1.00 94.03           C  
ATOM   1291  HD1 TYR A  84      -1.503  11.607  -0.569  1.00 94.03           H  
ATOM   1292  CD2 TYR A  84      -1.317  14.140   1.711  1.00 94.03           C  
ATOM   1293  HD2 TYR A  84      -1.733  14.463   2.653  1.00 94.03           H  
ATOM   1294  CE1 TYR A  84      -0.187  13.314  -0.727  1.00 94.03           C  
ATOM   1295  HE1 TYR A  84       0.276  12.989  -1.647  1.00 94.03           H  
ATOM   1296  CE2 TYR A  84      -0.347  14.936   1.082  1.00 94.03           C  
ATOM   1297  HE2 TYR A  84      -0.015  15.848   1.555  1.00 94.03           H  
ATOM   1298  OH  TYR A  84       1.154  15.321  -0.739  1.00 94.03           O  
ATOM   1299  HH  TYR A  84       1.334  16.099  -0.206  1.00 94.03           H  
ATOM   1300  CZ  TYR A  84       0.212  14.538  -0.148  1.00 94.03           C  
ATOM   1301  N   LEU A  85      -4.747  14.130  -0.281  1.00 92.51           N  
ATOM   1302  H   LEU A  85      -4.799  14.883   0.390  1.00 92.51           H  
ATOM   1303  CA  LEU A  85      -4.804  14.482  -1.695  1.00 92.51           C  
ATOM   1304  HA  LEU A  85      -5.261  13.655  -2.238  1.00 92.51           H  
ATOM   1305  C   LEU A  85      -3.391  14.728  -2.234  1.00 92.51           C  
ATOM   1306  CB  LEU A  85      -5.681  15.718  -1.899  1.00 92.51           C  
ATOM   1307  HB2 LEU A  85      -5.167  16.549  -1.416  1.00 92.51           H  
ATOM   1308  HB3 LEU A  85      -6.644  15.565  -1.413  1.00 92.51           H  
ATOM   1309  O   LEU A  85      -2.802  15.787  -2.023  1.00 92.51           O  
ATOM   1310  CG  LEU A  85      -5.903  16.074  -3.379  1.00 92.51           C  
ATOM   1311  HG  LEU A  85      -4.950  16.152  -3.902  1.00 92.51           H  
ATOM   1312  CD1 LEU A  85      -6.781  15.057  -4.085  1.00 92.51           C  
ATOM   1313 HD11 LEU A  85      -7.060  15.429  -5.070  1.00 92.51           H  
ATOM   1314 HD12 LEU A  85      -7.688  14.878  -3.508  1.00 92.51           H  
ATOM   1315 HD13 LEU A  85      -6.238  14.119  -4.199  1.00 92.51           H  
ATOM   1316  CD2 LEU A  85      -6.617  17.418  -3.495  1.00 92.51           C  
ATOM   1317 HD21 LEU A  85      -6.740  17.668  -4.549  1.00 92.51           H  
ATOM   1318 HD22 LEU A  85      -7.593  17.339  -3.015  1.00 92.51           H  
ATOM   1319 HD23 LEU A  85      -6.001  18.179  -3.018  1.00 92.51           H  
ATOM   1320  N   SER A  86      -2.885  13.764  -2.982  1.00 90.20           N  
ATOM   1321  H   SER A  86      -3.437  12.923  -3.075  1.00 90.20           H  
ATOM   1322  CA  SER A  86      -1.666  13.842  -3.761  1.00 90.20           C  
ATOM   1323  HA  SER A  86      -0.841  14.088  -3.092  1.00 90.20           H  
ATOM   1324  C   SER A  86      -1.793  14.899  -4.858  1.00 90.20           C  
ATOM   1325  CB  SER A  86      -1.394  12.468  -4.350  1.00 90.20           C  
ATOM   1326  HB2 SER A  86      -1.099  11.778  -3.559  1.00 90.20           H  
ATOM   1327  HB3 SER A  86      -2.323  12.114  -4.797  1.00 90.20           H  
ATOM   1328  O   SER A  86      -2.627  14.779  -5.754  1.00 90.20           O  
ATOM   1329  OG  SER A  86      -0.401  12.506  -5.346  1.00 90.20           O  
ATOM   1330  HG  SER A  86      -0.840  12.086  -6.089  1.00 90.20           H  
ATOM   1331  N   PRO A  87      -0.958  15.949  -4.836  1.00 88.68           N  
ATOM   1332  CA  PRO A  87      -0.953  16.952  -5.895  1.00 88.68           C  
ATOM   1333  HA  PRO A  87      -1.973  17.259  -6.123  1.00 88.68           H  
ATOM   1334  C   PRO A  87      -0.307  16.451  -7.198  1.00 88.68           C  
ATOM   1335  CB  PRO A  87      -0.190  18.133  -5.289  1.00 88.68           C  
ATOM   1336  HB2 PRO A  87      -0.883  18.756  -4.725  1.00 88.68           H  
ATOM   1337  HB3 PRO A  87       0.323  18.728  -6.045  1.00 88.68           H  
ATOM   1338  O   PRO A  87      -0.376  17.153  -8.201  1.00 88.68           O  
ATOM   1339  CG  PRO A  87       0.793  17.470  -4.324  1.00 88.68           C  
ATOM   1340  HG2 PRO A  87       1.091  18.143  -3.520  1.00 88.68           H  
ATOM   1341  HG3 PRO A  87       1.664  17.114  -4.873  1.00 88.68           H  
ATOM   1342  CD  PRO A  87       0.005  16.280  -3.793  1.00 88.68           C  
ATOM   1343  HD2 PRO A  87       0.685  15.451  -3.595  1.00 88.68           H  
ATOM   1344  HD3 PRO A  87      -0.521  16.564  -2.882  1.00 88.68           H  
ATOM   1345  N   GLU A  88       0.352  15.287  -7.184  1.00 81.64           N  
ATOM   1346  H   GLU A  88       0.315  14.722  -6.348  1.00 81.64           H  
ATOM   1347  CA  GLU A  88       1.086  14.735  -8.331  1.00 81.64           C  
ATOM   1348  HA  GLU A  88       1.667  15.525  -8.808  1.00 81.64           H  
ATOM   1349  C   GLU A  88       0.148  14.155  -9.401  1.00 81.64           C  
ATOM   1350  CB  GLU A  88       2.053  13.669  -7.788  1.00 81.64           C  
ATOM   1351  HB2 GLU A  88       2.647  14.116  -6.991  1.00 81.64           H  
ATOM   1352  HB3 GLU A  88       1.470  12.851  -7.366  1.00 81.64           H  
ATOM   1353  O   GLU A  88       0.305  14.430 -10.586  1.00 81.64           O  
ATOM   1354  CG  GLU A  88       3.011  13.109  -8.847  1.00 81.64           C  
ATOM   1355  HG2 GLU A  88       3.588  13.935  -9.261  1.00 81.64           H  
ATOM   1356  HG3 GLU A  88       2.431  12.658  -9.652  1.00 81.64           H  
ATOM   1357  CD  GLU A  88       3.970  12.048  -8.277  1.00 81.64           C  
ATOM   1358  OE1 GLU A  88       4.936  11.715  -8.991  1.00 81.64           O  
ATOM   1359  OE2 GLU A  88       3.747  11.558  -7.137  1.00 81.64           O  
ATOM   1360  N   ASP A  89      -0.852  13.396  -8.965  1.00 78.95           N  
ATOM   1361  H   ASP A  89      -0.897  13.190  -7.977  1.00 78.95           H  
ATOM   1362  CA  ASP A  89      -1.874  12.729  -9.786  1.00 78.95           C  
ATOM   1363  HA  ASP A  89      -1.673  12.910 -10.842  1.00 78.95           H  
ATOM   1364  C   ASP A  89      -3.291  13.253  -9.508  1.00 78.95           C  
ATOM   1365  CB  ASP A  89      -1.796  11.216  -9.544  1.00 78.95           C  
ATOM   1366  HB2 ASP A  89      -2.651  10.723 -10.007  1.00 78.95           H  
ATOM   1367  HB3 ASP A  89      -0.895  10.843 -10.031  1.00 78.95           H  
ATOM   1368  O   ASP A  89      -4.217  13.008 -10.280  1.00 78.95           O  
ATOM   1369  CG  ASP A  89      -1.736  10.844  -8.060  1.00 78.95           C  
ATOM   1370  OD1 ASP A  89      -2.122  11.654  -7.183  1.00 78.95           O  
ATOM   1371  OD2 ASP A  89      -1.116   9.809  -7.754  1.00 78.95           O  
ATOM   1372  N   GLY A  90      -3.443  14.047  -8.448  1.00 83.44           N  
ATOM   1373  H   GLY A  90      -2.656  14.139  -7.821  1.00 83.44           H  
ATOM   1374  CA  GLY A  90      -4.702  14.634  -8.034  1.00 83.44           C  
ATOM   1375  HA2 GLY A  90      -4.494  15.595  -7.564  1.00 83.44           H  
ATOM   1376  HA3 GLY A  90      -5.336  14.796  -8.906  1.00 83.44           H  
ATOM   1377  C   GLY A  90      -5.467  13.783  -7.035  1.00 83.44           C  
ATOM   1378  O   GLY A  90      -6.674  13.976  -6.969  1.00 83.44           O  
ATOM   1379  N   GLY A  91      -4.819  12.895  -6.271  1.00 87.28           N  
ATOM   1380  H   GLY A  91      -3.832  12.772  -6.448  1.00 87.28           H  
ATOM   1381  CA  GLY A  91      -5.501  11.784  -5.629  1.00 87.28           C  
ATOM   1382  HA2 GLY A  91      -6.540  11.796  -5.960  1.00 87.28           H  
ATOM   1383  HA3 GLY A  91      -4.976  10.909  -6.013  1.00 87.28           H  
ATOM   1384  C   GLY A  91      -5.560  11.554  -4.128  1.00 87.28           C  
ATOM   1385  O   GLY A  91      -4.566  11.719  -3.458  1.00 87.28           O  
ATOM   1386  N   TRP A  92      -6.699  11.094  -3.589  1.00 91.50           N  
ATOM   1387  H   TRP A  92      -7.474  10.927  -4.214  1.00 91.50           H  
ATOM   1388  CA  TRP A  92      -6.961  10.814  -2.167  1.00 91.50           C  
ATOM   1389  HA  TRP A  92      -6.495  11.611  -1.587  1.00 91.50           H  
ATOM   1390  C   TRP A  92      -6.444   9.493  -1.590  1.00 91.50           C  
ATOM   1391  CB  TRP A  92      -8.464  10.897  -1.894  1.00 91.50           C  
ATOM   1392  HB2 TRP A  92      -9.048  10.240  -2.539  1.00 91.50           H  
ATOM   1393  HB3 TRP A  92      -8.656  10.575  -0.871  1.00 91.50           H  
ATOM   1394  O   TRP A  92      -7.197   8.571  -1.343  1.00 91.50           O  
ATOM   1395  CG  TRP A  92      -8.965  12.271  -1.986  1.00 91.50           C  
ATOM   1396  CD1 TRP A  92      -9.697  12.817  -2.974  1.00 91.50           C  
ATOM   1397  HD1 TRP A  92     -10.029  12.308  -3.867  1.00 91.50           H  
ATOM   1398  CD2 TRP A  92      -8.721  13.310  -1.014  1.00 91.50           C  
ATOM   1399  CE2 TRP A  92      -9.387  14.486  -1.449  1.00 91.50           C  
ATOM   1400  CE3 TRP A  92      -8.014  13.356   0.204  1.00 91.50           C  
ATOM   1401  HE3 TRP A  92      -7.508  12.467   0.550  1.00 91.50           H  
ATOM   1402  NE1 TRP A  92      -9.956  14.130  -2.651  1.00 91.50           N  
ATOM   1403  HE1 TRP A  92     -10.424  14.764  -3.282  1.00 91.50           H  
ATOM   1404  CH2 TRP A  92      -8.642  15.691   0.507  1.00 91.50           C  
ATOM   1405  HH2 TRP A  92      -8.615  16.593   1.100  1.00 91.50           H  
ATOM   1406  CZ2 TRP A  92      -9.357  15.670  -0.704  1.00 91.50           C  
ATOM   1407  HZ2 TRP A  92      -9.899  16.537  -1.053  1.00 91.50           H  
ATOM   1408  CZ3 TRP A  92      -7.972  14.539   0.959  1.00 91.50           C  
ATOM   1409  HZ3 TRP A  92      -7.425  14.564   1.889  1.00 91.50           H  
ATOM   1410  N   TYR A  93      -5.190   9.350  -1.239  1.00 91.51           N  
ATOM   1411  H   TYR A  93      -4.569  10.139  -1.348  1.00 91.51           H  
ATOM   1412  CA  TYR A  93      -4.712   8.101  -0.642  1.00 91.51           C  
ATOM   1413  HA  TYR A  93      -5.129   7.257  -1.190  1.00 91.51           H  
ATOM   1414  C   TYR A  93      -5.115   7.971   0.820  1.00 91.51           C  
ATOM   1415  CB  TYR A  93      -3.209   8.048  -0.784  1.00 91.51           C  
ATOM   1416  HB2 TYR A  93      -2.821   7.168  -0.272  1.00 91.51           H  
ATOM   1417  HB3 TYR A  93      -2.785   8.937  -0.317  1.00 91.51           H  
ATOM   1418  O   TYR A  93      -5.218   8.971   1.535  1.00 91.51           O  
ATOM   1419  CG  TYR A  93      -2.811   8.007  -2.230  1.00 91.51           C  
ATOM   1420  CD1 TYR A  93      -2.439   6.786  -2.806  1.00 91.51           C  
ATOM   1421  HD1 TYR A  93      -2.439   5.875  -2.225  1.00 91.51           H  
ATOM   1422  CD2 TYR A  93      -2.793   9.198  -2.981  1.00 91.51           C  
ATOM   1423  HD2 TYR A  93      -3.049  10.141  -2.521  1.00 91.51           H  
ATOM   1424  CE1 TYR A  93      -1.989   6.772  -4.128  1.00 91.51           C  
ATOM   1425  HE1 TYR A  93      -1.613   5.858  -4.563  1.00 91.51           H  
ATOM   1426  CE2 TYR A  93      -2.433   9.167  -4.331  1.00 91.51           C  
ATOM   1427  HE2 TYR A  93      -2.476  10.044  -4.959  1.00 91.51           H  
ATOM   1428  OH  TYR A  93      -1.564   7.928  -6.149  1.00 91.51           O  
ATOM   1429  HH  TYR A  93      -1.589   8.753  -6.640  1.00 91.51           H  
ATOM   1430  CZ  TYR A  93      -2.023   7.955  -4.894  1.00 91.51           C  
ATOM   1431  N   ARG A  94      -5.263   6.740   1.321  1.00 92.71           N  
ATOM   1432  H   ARG A  94      -5.190   5.941   0.707  1.00 92.71           H  
ATOM   1433  CA  ARG A  94      -5.057   6.523   2.757  1.00 92.71           C  
ATOM   1434  HA  ARG A  94      -5.570   7.303   3.319  1.00 92.71           H  
ATOM   1435  C   ARG A  94      -3.564   6.652   3.020  1.00 92.71           C  
ATOM   1436  CB  ARG A  94      -5.596   5.171   3.228  1.00 92.71           C  
ATOM   1437  HB2 ARG A  94      -5.461   5.101   4.308  1.00 92.71           H  
ATOM   1438  HB3 ARG A  94      -5.019   4.372   2.763  1.00 92.71           H  
ATOM   1439  O   ARG A  94      -2.748   6.002   2.366  1.00 92.71           O  
ATOM   1440  CG  ARG A  94      -7.089   5.015   2.902  1.00 92.71           C  
ATOM   1441  HG2 ARG A  94      -7.238   5.015   1.823  1.00 92.71           H  
ATOM   1442  HG3 ARG A  94      -7.640   5.856   3.323  1.00 92.71           H  
ATOM   1443  CD  ARG A  94      -7.653   3.715   3.469  1.00 92.71           C  
ATOM   1444  HD2 ARG A  94      -8.727   3.690   3.285  1.00 92.71           H  
ATOM   1445  HD3 ARG A  94      -7.473   3.681   4.543  1.00 92.71           H  
ATOM   1446  NE  ARG A  94      -7.026   2.565   2.811  1.00 92.71           N  
ATOM   1447  HE  ARG A  94      -6.459   2.752   1.996  1.00 92.71           H  
ATOM   1448  NH1 ARG A  94      -7.794   0.928   4.194  1.00 92.71           N  
ATOM   1449 HH11 ARG A  94      -7.733  -0.029   4.510  1.00 92.71           H  
ATOM   1450 HH12 ARG A  94      -8.461   1.559   4.613  1.00 92.71           H  
ATOM   1451  NH2 ARG A  94      -6.404   0.418   2.525  1.00 92.71           N  
ATOM   1452 HH21 ARG A  94      -5.807   0.718   1.768  1.00 92.71           H  
ATOM   1453 HH22 ARG A  94      -6.481  -0.574   2.696  1.00 92.71           H  
ATOM   1454  CZ  ARG A  94      -7.076   1.308   3.179  1.00 92.71           C  
ATOM   1455  N   ALA A  95      -3.210   7.518   3.954  1.00 93.06           N  
ATOM   1456  H   ALA A  95      -3.933   8.042   4.425  1.00 93.06           H  
ATOM   1457  CA  ALA A  95      -1.834   7.837   4.275  1.00 93.06           C  
ATOM   1458  HA  ALA A  95      -1.184   7.131   3.758  1.00 93.06           H  
ATOM   1459  C   ALA A  95      -1.590   7.703   5.775  1.00 93.06           C  
ATOM   1460  CB  ALA A  95      -1.516   9.243   3.761  1.00 93.06           C  
ATOM   1461  HB1 ALA A  95      -2.142   9.974   4.273  1.00 93.06           H  
ATOM   1462  HB2 ALA A  95      -1.712   9.293   2.690  1.00 93.06           H  
ATOM   1463  HB3 ALA A  95      -0.467   9.476   3.940  1.00 93.06           H  
ATOM   1464  O   ALA A  95      -2.467   8.011   6.578  1.00 93.06           O  
ATOM   1465  N   ARG A  96      -0.387   7.280   6.165  1.00 93.15           N  
ATOM   1466  H   ARG A  96       0.267   7.019   5.441  1.00 93.15           H  
ATOM   1467  CA  ARG A  96       0.066   7.276   7.558  1.00 93.15           C  
ATOM   1468  HA  ARG A  96      -0.773   7.518   8.211  1.00 93.15           H  
ATOM   1469  C   ARG A  96       1.130   8.328   7.769  1.00 93.15           C  
ATOM   1470  CB  ARG A  96       0.570   5.889   7.944  1.00 93.15           C  
ATOM   1471  HB2 ARG A  96      -0.272   5.205   7.835  1.00 93.15           H  
ATOM   1472  HB3 ARG A  96       1.363   5.578   7.264  1.00 93.15           H  
ATOM   1473  O   ARG A  96       2.157   8.297   7.095  1.00 93.15           O  
ATOM   1474  CG  ARG A  96       1.107   5.867   9.389  1.00 93.15           C  
ATOM   1475  HG2 ARG A  96       2.061   6.391   9.439  1.00 93.15           H  
ATOM   1476  HG3 ARG A  96       0.402   6.369  10.052  1.00 93.15           H  
ATOM   1477  CD  ARG A  96       1.307   4.436   9.878  1.00 93.15           C  
ATOM   1478  HD2 ARG A  96       2.010   3.926   9.219  1.00 93.15           H  
ATOM   1479  HD3 ARG A  96       1.722   4.459  10.886  1.00 93.15           H  
ATOM   1480  NE  ARG A  96       0.003   3.766   9.901  1.00 93.15           N  
ATOM   1481  HE  ARG A  96      -0.753   4.281  10.330  1.00 93.15           H  
ATOM   1482  NH1 ARG A  96       0.506   1.844   8.747  1.00 93.15           N  
ATOM   1483 HH11 ARG A  96       0.150   1.152   8.102  1.00 93.15           H  
ATOM   1484 HH12 ARG A  96       1.502   1.952   8.874  1.00 93.15           H  
ATOM   1485  NH2 ARG A  96      -1.603   2.403   9.126  1.00 93.15           N  
ATOM   1486 HH21 ARG A  96      -2.303   3.107   9.307  1.00 93.15           H  
ATOM   1487 HH22 ARG A  96      -1.856   1.653   8.499  1.00 93.15           H  
ATOM   1488  CZ  ARG A  96      -0.345   2.670   9.266  1.00 93.15           C  
ATOM   1489  N   ALA A  97       0.922   9.209   8.740  1.00 93.92           N  
ATOM   1490  H   ALA A  97       0.079   9.138   9.292  1.00 93.92           H  
ATOM   1491  CA  ALA A  97       1.924  10.201   9.102  1.00 93.92           C  
ATOM   1492  HA  ALA A  97       2.274  10.709   8.204  1.00 93.92           H  
ATOM   1493  C   ALA A  97       3.112   9.500   9.768  1.00 93.92           C  
ATOM   1494  CB  ALA A  97       1.272  11.236  10.015  1.00 93.92           C  
ATOM   1495  HB1 ALA A  97       0.430  11.693   9.496  1.00 93.92           H  
ATOM   1496  HB2 ALA A  97       0.902  10.749  10.918  1.00 93.92           H  
ATOM   1497  HB3 ALA A  97       1.997  12.006  10.281  1.00 93.92           H  
ATOM   1498  O   ALA A  97       2.968   8.918  10.843  1.00 93.92           O  
ATOM   1499  N   LEU A  98       4.282   9.540   9.136  1.00 93.34           N  
ATOM   1500  H   LEU A  98       4.355  10.073   8.281  1.00 93.34           H  
ATOM   1501  CA  LEU A  98       5.496   8.926   9.677  1.00 93.34           C  
ATOM   1502  HA  LEU A  98       5.236   8.030  10.240  1.00 93.34           H  
ATOM   1503  C   LEU A  98       6.193   9.872  10.650  1.00 93.34           C  
ATOM   1504  CB  LEU A  98       6.437   8.526   8.532  1.00 93.34           C  
ATOM   1505  HB2 LEU A  98       7.312   8.045   8.969  1.00 93.34           H  
ATOM   1506  HB3 LEU A  98       6.775   9.426   8.018  1.00 93.34           H  
ATOM   1507  O   LEU A  98       6.746   9.440  11.651  1.00 93.34           O  
ATOM   1508  CG  LEU A  98       5.820   7.573   7.494  1.00 93.34           C  
ATOM   1509  HG  LEU A  98       5.035   8.095   6.948  1.00 93.34           H  
ATOM   1510  CD1 LEU A  98       6.901   7.167   6.497  1.00 93.34           C  
ATOM   1511 HD11 LEU A  98       6.478   6.531   5.719  1.00 93.34           H  
ATOM   1512 HD12 LEU A  98       7.685   6.620   7.020  1.00 93.34           H  
ATOM   1513 HD13 LEU A  98       7.331   8.053   6.029  1.00 93.34           H  
ATOM   1514  CD2 LEU A  98       5.220   6.320   8.132  1.00 93.34           C  
ATOM   1515 HD21 LEU A  98       4.352   6.590   8.734  1.00 93.34           H  
ATOM   1516 HD22 LEU A  98       5.963   5.830   8.761  1.00 93.34           H  
ATOM   1517 HD23 LEU A  98       4.887   5.635   7.352  1.00 93.34           H  
ATOM   1518  N   ASN A  99       6.138  11.168  10.371  1.00 91.96           N  
ATOM   1519  H   ASN A  99       5.642  11.444   9.536  1.00 91.96           H  
ATOM   1520  CA  ASN A  99       6.623  12.246  11.223  1.00 91.96           C  
ATOM   1521  HA  ASN A  99       6.373  12.029  12.262  1.00 91.96           H  
ATOM   1522  C   ASN A  99       5.888  13.541  10.825  1.00 91.96           C  
ATOM   1523  CB  ASN A  99       8.162  12.303  11.106  1.00 91.96           C  
ATOM   1524  HB2 ASN A  99       8.564  11.359  11.473  1.00 91.96           H  
ATOM   1525  HB3 ASN A  99       8.570  13.092  11.738  1.00 91.96           H  
ATOM   1526  O   ASN A  99       4.830  13.494  10.199  1.00 91.96           O  
ATOM   1527  CG  ASN A  99       8.653  12.507   9.689  1.00 91.96           C  
ATOM   1528  ND2 ASN A  99       9.694  11.827   9.275  1.00 91.96           N  
ATOM   1529 HD21 ASN A  99      10.161  11.179   9.893  1.00 91.96           H  
ATOM   1530 HD22 ASN A  99       9.991  11.983   8.322  1.00 91.96           H  
ATOM   1531  OD1 ASN A  99       8.096  13.282   8.939  1.00 91.96           O  
ATOM   1532  N   THR A 100       6.425  14.706  11.183  1.00 91.03           N  
ATOM   1533  H   THR A 100       7.327  14.721  11.639  1.00 91.03           H  
ATOM   1534  CA  THR A 100       5.808  16.004  10.866  1.00 91.03           C  
ATOM   1535  HA  THR A 100       4.740  15.944  11.073  1.00 91.03           H  
ATOM   1536  C   THR A 100       5.935  16.426   9.399  1.00 91.03           C  
ATOM   1537  CB  THR A 100       6.406  17.107  11.747  1.00 91.03           C  
ATOM   1538  HB  THR A 100       6.028  18.077  11.425  1.00 91.03           H  
ATOM   1539  O   THR A 100       5.256  17.364   8.990  1.00 91.03           O  
ATOM   1540  CG2 THR A 100       6.056  16.909  13.222  1.00 91.03           C  
ATOM   1541 HG21 THR A 100       6.497  15.985  13.597  1.00 91.03           H  
ATOM   1542 HG22 THR A 100       6.435  17.749  13.804  1.00 91.03           H  
ATOM   1543 HG23 THR A 100       4.973  16.860  13.336  1.00 91.03           H  
ATOM   1544  OG1 THR A 100       7.813  17.095  11.655  1.00 91.03           O  
ATOM   1545  HG1 THR A 100       8.145  17.888  12.082  1.00 91.03           H  
ATOM   1546  N   THR A 101       6.792  15.775   8.609  1.00 95.02           N  
ATOM   1547  H   THR A 101       7.335  15.018   8.999  1.00 95.02           H  
ATOM   1548  CA  THR A 101       7.117  16.171   7.230  1.00 95.02           C  
ATOM   1549  HA  THR A 101       6.454  16.978   6.919  1.00 95.02           H  
ATOM   1550  C   THR A 101       6.928  15.059   6.204  1.00 95.02           C  
ATOM   1551  CB  THR A 101       8.558  16.696   7.127  1.00 95.02           C  
ATOM   1552  HB  THR A 101       8.755  16.989   6.096  1.00 95.02           H  
ATOM   1553  O   THR A 101       7.049  15.335   5.014  1.00 95.02           O  
ATOM   1554  CG2 THR A 101       8.814  17.906   8.024  1.00 95.02           C  
ATOM   1555 HG21 THR A 101       8.759  17.616   9.073  1.00 95.02           H  
ATOM   1556 HG22 THR A 101       9.802  18.315   7.815  1.00 95.02           H  
ATOM   1557 HG23 THR A 101       8.063  18.670   7.824  1.00 95.02           H  
ATOM   1558  OG1 THR A 101       9.484  15.704   7.504  1.00 95.02           O  
ATOM   1559  HG1 THR A 101      10.368  16.062   7.393  1.00 95.02           H  
ATOM   1560  N   MET A 102       6.636  13.821   6.609  1.00 95.76           N  
ATOM   1561  H   MET A 102       6.626  13.640   7.603  1.00 95.76           H  
ATOM   1562  CA  MET A 102       6.550  12.663   5.714  1.00 95.76           C  
ATOM   1563  HA  MET A 102       6.409  13.025   4.696  1.00 95.76           H  
ATOM   1564  C   MET A 102       5.358  11.763   6.047  1.00 95.76           C  
ATOM   1565  CB  MET A 102       7.855  11.846   5.745  1.00 95.76           C  
ATOM   1566  HB2 MET A 102       8.028  11.476   6.756  1.00 95.76           H  
ATOM   1567  HB3 MET A 102       7.746  10.990   5.080  1.00 95.76           H  
ATOM   1568  O   MET A 102       5.032  11.546   7.219  1.00 95.76           O  
ATOM   1569  CG  MET A 102       9.069  12.670   5.294  1.00 95.76           C  
ATOM   1570  HG2 MET A 102       8.878  13.055   4.292  1.00 95.76           H  
ATOM   1571  HG3 MET A 102       9.173  13.522   5.965  1.00 95.76           H  
ATOM   1572  SD  MET A 102      10.665  11.806   5.290  1.00 95.76           S  
ATOM   1573  CE  MET A 102      10.439  10.744   3.847  1.00 95.76           C  
ATOM   1574  HE1 MET A 102      10.141  11.338   2.983  1.00 95.76           H  
ATOM   1575  HE2 MET A 102      11.366  10.216   3.626  1.00 95.76           H  
ATOM   1576  HE3 MET A 102       9.662  10.019   4.090  1.00 95.76           H  
ATOM   1577  N   ALA A 103       4.746  11.188   5.011  1.00 94.99           N  
ATOM   1578  H   ALA A 103       5.061  11.419   4.079  1.00 94.99           H  
ATOM   1579  CA  ALA A 103       3.681  10.199   5.134  1.00 94.99           C  
ATOM   1580  HA  ALA A 103       3.724   9.782   6.140  1.00 94.99           H  
ATOM   1581  C   ALA A 103       3.850   9.036   4.148  1.00 94.99           C  
ATOM   1582  CB  ALA A 103       2.321  10.879   4.959  1.00 94.99           C  
ATOM   1583  HB1 ALA A 103       2.192  11.640   5.729  1.00 94.99           H  
ATOM   1584  HB2 ALA A 103       1.526  10.140   5.063  1.00 94.99           H  
ATOM   1585  HB3 ALA A 103       2.256  11.337   3.972  1.00 94.99           H  
ATOM   1586  O   ALA A 103       4.261   9.230   3.008  1.00 94.99           O  
ATOM   1587  N   ALA A 104       3.493   7.832   4.585  1.00 94.04           N  
ATOM   1588  H   ALA A 104       3.114   7.771   5.519  1.00 94.04           H  
ATOM   1589  CA  ALA A 104       3.412   6.636   3.753  1.00 94.04           C  
ATOM   1590  HA  ALA A 104       4.167   6.666   2.968  1.00 94.04           H  
ATOM   1591  C   ALA A 104       2.029   6.541   3.100  1.00 94.04           C  
ATOM   1592  CB  ALA A 104       3.671   5.423   4.653  1.00 94.04           C  
ATOM   1593  HB1 ALA A 104       4.734   5.344   4.881  1.00 94.04           H  
ATOM   1594  HB2 ALA A 104       3.345   4.512   4.152  1.00 94.04           H  
ATOM   1595  HB3 ALA A 104       3.102   5.512   5.579  1.00 94.04           H  
ATOM   1596  O   ALA A 104       1.031   6.563   3.818  1.00 94.04           O  
ATOM   1597  N   LEU A 105       1.952   6.401   1.775  1.00 91.34           N  
ATOM   1598  H   LEU A 105       2.808   6.368   1.239  1.00 91.34           H  
ATOM   1599  CA  LEU A 105       0.699   6.140   1.061  1.00 91.34           C  
ATOM   1600  HA  LEU A 105      -0.122   6.630   1.585  1.00 91.34           H  
ATOM   1601  C   LEU A 105       0.423   4.633   1.058  1.00 91.34           C  
ATOM   1602  CB  LEU A 105       0.751   6.713  -0.366  1.00 91.34           C  
ATOM   1603  HB2 LEU A 105       1.478   6.148  -0.949  1.00 91.34           H  
ATOM   1604  HB3 LEU A 105      -0.229   6.554  -0.817  1.00 91.34           H  
ATOM   1605  O   LEU A 105       1.076   3.874   0.346  1.00 91.34           O  
ATOM   1606  CG  LEU A 105       1.111   8.205  -0.480  1.00 91.34           C  
ATOM   1607  HG  LEU A 105       2.176   8.327  -0.285  1.00 91.34           H  
ATOM   1608  CD1 LEU A 105       0.820   8.666  -1.904  1.00 91.34           C  
ATOM   1609 HD11 LEU A 105      -0.256   8.700  -2.074  1.00 91.34           H  
ATOM   1610 HD12 LEU A 105       1.227   9.663  -2.069  1.00 91.34           H  
ATOM   1611 HD13 LEU A 105       1.254   7.959  -2.611  1.00 91.34           H  
ATOM   1612  CD2 LEU A 105       0.334   9.100   0.485  1.00 91.34           C  
ATOM   1613 HD21 LEU A 105      -0.734   8.891   0.413  1.00 91.34           H  
ATOM   1614 HD22 LEU A 105       0.669   8.924   1.507  1.00 91.34           H  
ATOM   1615 HD23 LEU A 105       0.512  10.147   0.241  1.00 91.34           H  
ATOM   1616  N   LEU A 106      -0.555   4.203   1.851  1.00 88.19           N  
ATOM   1617  H   LEU A 106      -1.123   4.898   2.314  1.00 88.19           H  
ATOM   1618  CA  LEU A 106      -0.815   2.792   2.183  1.00 88.19           C  
ATOM   1619  HA  LEU A 106       0.121   2.309   2.464  1.00 88.19           H  
ATOM   1620  C   LEU A 106      -1.401   1.991   1.012  1.00 88.19           C  
ATOM   1621  CB  LEU A 106      -1.777   2.756   3.381  1.00 88.19           C  
ATOM   1622  HB2 LEU A 106      -1.860   1.718   3.706  1.00 88.19           H  
ATOM   1623  HB3 LEU A 106      -2.761   3.084   3.047  1.00 88.19           H  
ATOM   1624  O   LEU A 106      -1.314   0.767   0.956  1.00 88.19           O  
ATOM   1625  CG  LEU A 106      -1.348   3.621   4.581  1.00 88.19           C  
ATOM   1626  HG  LEU A 106      -1.288   4.666   4.278  1.00 88.19           H  
ATOM   1627  CD1 LEU A 106      -2.413   3.558   5.671  1.00 88.19           C  
ATOM   1628 HD11 LEU A 106      -3.341   3.983   5.289  1.00 88.19           H  
ATOM   1629 HD12 LEU A 106      -2.083   4.124   6.542  1.00 88.19           H  
ATOM   1630 HD13 LEU A 106      -2.598   2.524   5.959  1.00 88.19           H  
ATOM   1631  CD2 LEU A 106       0.022   3.226   5.131  1.00 88.19           C  
ATOM   1632 HD21 LEU A 106       0.059   2.152   5.317  1.00 88.19           H  
ATOM   1633 HD22 LEU A 106       0.229   3.763   6.057  1.00 88.19           H  
ATOM   1634 HD23 LEU A 106       0.795   3.474   4.404  1.00 88.19           H  
ATOM   1635  N   ASP A 107      -1.975   2.716   0.061  1.00 84.68           N  
ATOM   1636  H   ASP A 107      -2.085   3.703   0.248  1.00 84.68           H  
ATOM   1637  CA  ASP A 107      -2.555   2.188  -1.173  1.00 84.68           C  
ATOM   1638  HA  ASP A 107      -2.460   1.103  -1.191  1.00 84.68           H  
ATOM   1639  C   ASP A 107      -1.840   2.748  -2.413  1.00 84.68           C  
ATOM   1640  CB  ASP A 107      -4.040   2.542  -1.200  1.00 84.68           C  
ATOM   1641  HB2 ASP A 107      -4.526   2.018  -2.023  1.00 84.68           H  
ATOM   1642  HB3 ASP A 107      -4.116   3.618  -1.353  1.00 84.68           H  
ATOM   1643  O   ASP A 107      -2.337   2.629  -3.527  1.00 84.68           O  
ATOM   1644  CG  ASP A 107      -4.761   2.216   0.097  1.00 84.68           C  
ATOM   1645  OD1 ASP A 107      -4.644   1.079   0.599  1.00 84.68           O  
ATOM   1646  OD2 ASP A 107      -5.430   3.122   0.641  1.00 84.68           O  
ATOM   1647  N   GLY A 108      -0.711   3.433  -2.199  1.00 84.08           N  
ATOM   1648  H   GLY A 108      -0.380   3.468  -1.245  1.00 84.08           H  
ATOM   1649  CA  GLY A 108       0.126   4.052  -3.228  1.00 84.08           C  
ATOM   1650  HA2 GLY A 108      -0.297   3.895  -4.221  1.00 84.08           H  
ATOM   1651  HA3 GLY A 108       0.161   5.125  -3.044  1.00 84.08           H  
ATOM   1652  C   GLY A 108       1.566   3.545  -3.228  1.00 84.08           C  
ATOM   1653  O   GLY A 108       2.308   3.858  -4.148  1.00 84.08           O  
ATOM   1654  N   SER A 109       1.970   2.809  -2.185  1.00 87.81           N  
ATOM   1655  H   SER A 109       1.301   2.607  -1.456  1.00 87.81           H  
ATOM   1656  CA  SER A 109       3.289   2.179  -2.057  1.00 87.81           C  
ATOM   1657  HA  SER A 109       3.380   1.838  -1.026  1.00 87.81           H  
ATOM   1658  C   SER A 109       4.470   3.136  -2.252  1.00 87.81           C  
ATOM   1659  CB  SER A 109       3.319   0.929  -2.934  1.00 87.81           C  
ATOM   1660  HB2 SER A 109       4.331   0.544  -3.057  1.00 87.81           H  
ATOM   1661  HB3 SER A 109       2.900   1.155  -3.915  1.00 87.81           H  
ATOM   1662  O   SER A 109       5.529   2.764  -2.747  1.00 87.81           O  
ATOM   1663  OG  SER A 109       2.504  -0.026  -2.282  1.00 87.81           O  
ATOM   1664  HG  SER A 109       2.831  -0.904  -2.489  1.00 87.81           H  
ATOM   1665  N   LYS A 110       4.295   4.384  -1.804  1.00 89.86           N  
ATOM   1666  H   LYS A 110       3.399   4.596  -1.388  1.00 89.86           H  
ATOM   1667  CA  LYS A 110       5.317   5.435  -1.822  1.00 89.86           C  
ATOM   1668  HA  LYS A 110       6.291   4.946  -1.839  1.00 89.86           H  
ATOM   1669  C   LYS A 110       5.272   6.275  -0.556  1.00 89.86           C  
ATOM   1670  CB  LYS A 110       5.205   6.274  -3.115  1.00 89.86           C  
ATOM   1671  HB2 LYS A 110       5.276   5.595  -3.964  1.00 89.86           H  
ATOM   1672  HB3 LYS A 110       6.061   6.947  -3.166  1.00 89.86           H  
ATOM   1673  O   LYS A 110       4.276   6.288   0.170  1.00 89.86           O  
ATOM   1674  CG  LYS A 110       3.917   7.110  -3.263  1.00 89.86           C  
ATOM   1675  HG2 LYS A 110       3.857   7.833  -2.449  1.00 89.86           H  
ATOM   1676  HG3 LYS A 110       3.053   6.448  -3.213  1.00 89.86           H  
ATOM   1677  CD  LYS A 110       3.893   7.863  -4.611  1.00 89.86           C  
ATOM   1678  HD2 LYS A 110       3.987   7.135  -5.416  1.00 89.86           H  
ATOM   1679  HD3 LYS A 110       4.744   8.542  -4.658  1.00 89.86           H  
ATOM   1680  CE  LYS A 110       2.593   8.667  -4.820  1.00 89.86           C  
ATOM   1681  HE2 LYS A 110       2.500   9.408  -4.027  1.00 89.86           H  
ATOM   1682  HE3 LYS A 110       1.754   7.976  -4.742  1.00 89.86           H  
ATOM   1683  NZ  LYS A 110       2.527   9.346  -6.148  1.00 89.86           N  
ATOM   1684  HZ1 LYS A 110       2.719   8.709  -6.908  1.00 89.86           H  
ATOM   1685  HZ2 LYS A 110       1.616   9.746  -6.320  1.00 89.86           H  
ATOM   1686  HZ3 LYS A 110       3.179  10.110  -6.255  1.00 89.86           H  
ATOM   1687  N   VAL A 111       6.353   7.001  -0.299  1.00 93.90           N  
ATOM   1688  H   VAL A 111       7.110   6.977  -0.969  1.00 93.90           H  
ATOM   1689  CA  VAL A 111       6.417   8.006   0.764  1.00 93.90           C  
ATOM   1690  HA  VAL A 111       5.531   7.917   1.392  1.00 93.90           H  
ATOM   1691  C   VAL A 111       6.392   9.393   0.137  1.00 93.90           C  
ATOM   1692  CB  VAL A 111       7.634   7.784   1.675  1.00 93.90           C  
ATOM   1693  HB  VAL A 111       8.551   7.809   1.085  1.00 93.90           H  
ATOM   1694  O   VAL A 111       7.084   9.650  -0.844  1.00 93.90           O  
ATOM   1695  CG1 VAL A 111       7.712   8.846   2.770  1.00 93.90           C  
ATOM   1696 HG11 VAL A 111       7.997   9.808   2.343  1.00 93.90           H  
ATOM   1697 HG12 VAL A 111       6.755   8.939   3.283  1.00 93.90           H  
ATOM   1698 HG13 VAL A 111       8.456   8.528   3.500  1.00 93.90           H  
ATOM   1699  CG2 VAL A 111       7.535   6.428   2.388  1.00 93.90           C  
ATOM   1700 HG21 VAL A 111       6.627   6.387   2.989  1.00 93.90           H  
ATOM   1701 HG22 VAL A 111       7.516   5.620   1.657  1.00 93.90           H  
ATOM   1702 HG23 VAL A 111       8.398   6.287   3.039  1.00 93.90           H  
ATOM   1703  N   VAL A 112       5.586  10.288   0.701  1.00 95.14           N  
ATOM   1704  H   VAL A 112       5.058  10.003   1.513  1.00 95.14           H  
ATOM   1705  CA  VAL A 112       5.436  11.673   0.244  1.00 95.14           C  
ATOM   1706  HA  VAL A 112       6.090  11.834  -0.612  1.00 95.14           H  
ATOM   1707  C   VAL A 112       5.875  12.652   1.322  1.00 95.14           C  
ATOM   1708  CB  VAL A 112       4.001  11.980  -0.224  1.00 95.14           C  
ATOM   1709  HB  VAL A 112       3.964  13.025  -0.529  1.00 95.14           H  
ATOM   1710  O   VAL A 112       5.800  12.358   2.517  1.00 95.14           O  
ATOM   1711  CG1 VAL A 112       3.639  11.132  -1.447  1.00 95.14           C  
ATOM   1712 HG11 VAL A 112       4.388  11.267  -2.227  1.00 95.14           H  
ATOM   1713 HG12 VAL A 112       3.592  10.077  -1.178  1.00 95.14           H  
ATOM   1714 HG13 VAL A 112       2.673  11.456  -1.835  1.00 95.14           H  
ATOM   1715  CG2 VAL A 112       2.951  11.772   0.875  1.00 95.14           C  
ATOM   1716 HG21 VAL A 112       1.970  12.061   0.497  1.00 95.14           H  
ATOM   1717 HG22 VAL A 112       3.177  12.396   1.740  1.00 95.14           H  
ATOM   1718 HG23 VAL A 112       2.918  10.725   1.179  1.00 95.14           H  
ATOM   1719  N   TYR A 113       6.305  13.838   0.894  1.00 95.86           N  
ATOM   1720  H   TYR A 113       6.300  14.019  -0.100  1.00 95.86           H  
ATOM   1721  CA  TYR A 113       6.568  14.957   1.791  1.00 95.86           C  
ATOM   1722  HA  TYR A 113       6.906  14.563   2.749  1.00 95.86           H  
ATOM   1723  C   TYR A 113       5.296  15.767   2.017  1.00 95.86           C  
ATOM   1724  CB  TYR A 113       7.680  15.851   1.241  1.00 95.86           C  
ATOM   1725  HB2 TYR A 113       7.738  16.750   1.854  1.00 95.86           H  
ATOM   1726  HB3 TYR A 113       7.429  16.160   0.226  1.00 95.86           H  
ATOM   1727  O   TYR A 113       4.699  16.258   1.061  1.00 95.86           O  
ATOM   1728  CG  TYR A 113       9.038  15.188   1.252  1.00 95.86           C  
ATOM   1729  CD1 TYR A 113       9.774  15.135   2.452  1.00 95.86           C  
ATOM   1730  HD1 TYR A 113       9.360  15.556   3.356  1.00 95.86           H  
ATOM   1731  CD2 TYR A 113       9.551  14.601   0.080  1.00 95.86           C  
ATOM   1732  HD2 TYR A 113       8.976  14.612  -0.835  1.00 95.86           H  
ATOM   1733  CE1 TYR A 113      11.032  14.504   2.479  1.00 95.86           C  
ATOM   1734  HE1 TYR A 113      11.587  14.444   3.403  1.00 95.86           H  
ATOM   1735  CE2 TYR A 113      10.810  13.975   0.103  1.00 95.86           C  
ATOM   1736  HE2 TYR A 113      11.211  13.508  -0.784  1.00 95.86           H  
ATOM   1737  OH  TYR A 113      12.765  13.318   1.316  1.00 95.86           O  
ATOM   1738  HH  TYR A 113      13.133  13.266   2.201  1.00 95.86           H  
ATOM   1739  CZ  TYR A 113      11.552  13.927   1.300  1.00 95.86           C  
ATOM   1740  N   LEU A 114       4.934  15.945   3.282  1.00 96.08           N  
ATOM   1741  H   LEU A 114       5.547  15.577   3.996  1.00 96.08           H  
ATOM   1742  CA  LEU A 114       3.804  16.756   3.710  1.00 96.08           C  
ATOM   1743  HA  LEU A 114       2.974  16.594   3.022  1.00 96.08           H  
ATOM   1744  C   LEU A 114       4.163  18.240   3.656  1.00 96.08           C  
ATOM   1745  CB  LEU A 114       3.376  16.347   5.129  1.00 96.08           C  
ATOM   1746  HB2 LEU A 114       4.218  16.505   5.803  1.00 96.08           H  
ATOM   1747  HB3 LEU A 114       2.568  17.005   5.448  1.00 96.08           H  
ATOM   1748  O   LEU A 114       5.207  18.671   4.155  1.00 96.08           O  
ATOM   1749  CG  LEU A 114       2.903  14.890   5.255  1.00 96.08           C  
ATOM   1750  HG  LEU A 114       3.680  14.214   4.898  1.00 96.08           H  
ATOM   1751  CD1 LEU A 114       2.652  14.581   6.732  1.00 96.08           C  
ATOM   1752 HD11 LEU A 114       2.226  13.585   6.847  1.00 96.08           H  
ATOM   1753 HD12 LEU A 114       1.969  15.317   7.158  1.00 96.08           H  
ATOM   1754 HD13 LEU A 114       3.595  14.619   7.278  1.00 96.08           H  
ATOM   1755  CD2 LEU A 114       1.627  14.642   4.449  1.00 96.08           C  
ATOM   1756 HD21 LEU A 114       1.325  13.599   4.555  1.00 96.08           H  
ATOM   1757 HD22 LEU A 114       0.826  15.299   4.788  1.00 96.08           H  
ATOM   1758 HD23 LEU A 114       1.808  14.817   3.388  1.00 96.08           H  
ATOM   1759  N   ARG A 115       3.274  19.035   3.068  1.00 93.81           N  
ATOM   1760  H   ARG A 115       2.484  18.586   2.626  1.00 93.81           H  
ATOM   1761  CA  ARG A 115       3.406  20.486   2.918  1.00 93.81           C  
ATOM   1762  HA  ARG A 115       4.315  20.810   3.423  1.00 93.81           H  
ATOM   1763  C   ARG A 115       2.228  21.187   3.580  1.00 93.81           C  
ATOM   1764  CB  ARG A 115       3.502  20.845   1.428  1.00 93.81           C  
ATOM   1765  HB2 ARG A 115       3.656  21.919   1.328  1.00 93.81           H  
ATOM   1766  HB3 ARG A 115       2.554  20.596   0.950  1.00 93.81           H  
ATOM   1767  O   ARG A 115       1.142  20.638   3.712  1.00 93.81           O  
ATOM   1768  CG  ARG A 115       4.638  20.110   0.700  1.00 93.81           C  
ATOM   1769  HG2 ARG A 115       5.599  20.455   1.081  1.00 93.81           H  
ATOM   1770  HG3 ARG A 115       4.558  19.034   0.854  1.00 93.81           H  
ATOM   1771  CD  ARG A 115       4.542  20.371  -0.803  1.00 93.81           C  
ATOM   1772  HD2 ARG A 115       4.585  21.445  -0.985  1.00 93.81           H  
ATOM   1773  HD3 ARG A 115       3.581  19.988  -1.146  1.00 93.81           H  
ATOM   1774  NE  ARG A 115       5.635  19.697  -1.528  1.00 93.81           N  
ATOM   1775  HE  ARG A 115       6.294  19.183  -0.961  1.00 93.81           H  
ATOM   1776  NH1 ARG A 115       4.839  20.076  -3.643  1.00 93.81           N  
ATOM   1777 HH11 ARG A 115       3.994  20.442  -3.228  1.00 93.81           H  
ATOM   1778 HH12 ARG A 115       4.875  19.891  -4.635  1.00 93.81           H  
ATOM   1779  NH2 ARG A 115       6.738  18.937  -3.368  1.00 93.81           N  
ATOM   1780 HH21 ARG A 115       6.769  18.782  -4.366  1.00 93.81           H  
ATOM   1781 HH22 ARG A 115       7.407  18.470  -2.773  1.00 93.81           H  
ATOM   1782  CZ  ARG A 115       5.735  19.576  -2.838  1.00 93.81           C  
ATOM   1783  N   MET A 116       2.431  22.449   3.948  1.00 90.59           N  
ATOM   1784  H   MET A 116       3.355  22.835   3.820  1.00 90.59           H  
ATOM   1785  CA  MET A 116       1.436  23.242   4.682  1.00 90.59           C  
ATOM   1786  HA  MET A 116       1.232  22.745   5.630  1.00 90.59           H  
ATOM   1787  C   MET A 116       0.088  23.391   3.951  1.00 90.59           C  
ATOM   1788  CB  MET A 116       2.051  24.619   4.965  1.00 90.59           C  
ATOM   1789  HB2 MET A 116       2.125  25.177   4.032  1.00 90.59           H  
ATOM   1790  HB3 MET A 116       3.055  24.484   5.367  1.00 90.59           H  
ATOM   1791  O   MET A 116      -0.940  23.509   4.605  1.00 90.59           O  
ATOM   1792  CG  MET A 116       1.248  25.432   5.985  1.00 90.59           C  
ATOM   1793  HG2 MET A 116       1.182  24.857   6.909  1.00 90.59           H  
ATOM   1794  HG3 MET A 116       0.236  25.595   5.614  1.00 90.59           H  
ATOM   1795  SD  MET A 116       1.991  27.042   6.368  1.00 90.59           S  
ATOM   1796  CE  MET A 116       1.515  27.956   4.875  1.00 90.59           C  
ATOM   1797  HE1 MET A 116       0.433  27.921   4.755  1.00 90.59           H  
ATOM   1798  HE2 MET A 116       1.834  28.994   4.968  1.00 90.59           H  
ATOM   1799  HE3 MET A 116       1.985  27.511   3.998  1.00 90.59           H  
ATOM   1800  N   ASN A 117       0.094  23.377   2.614  1.00 91.48           N  
ATOM   1801  H   ASN A 117       0.968  23.186   2.144  1.00 91.48           H  
ATOM   1802  CA  ASN A 117      -1.102  23.564   1.785  1.00 91.48           C  
ATOM   1803  HA  ASN A 117      -1.900  23.979   2.401  1.00 91.48           H  
ATOM   1804  C   ASN A 117      -1.659  22.247   1.218  1.00 91.48           C  
ATOM   1805  CB  ASN A 117      -0.790  24.573   0.664  1.00 91.48           C  
ATOM   1806  HB2 ASN A 117       0.041  24.197   0.068  1.00 91.48           H  
ATOM   1807  HB3 ASN A 117      -1.659  24.655   0.011  1.00 91.48           H  
ATOM   1808  O   ASN A 117      -2.518  22.285   0.334  1.00 91.48           O  
ATOM   1809  CG  ASN A 117      -0.472  25.972   1.150  1.00 91.48           C  
ATOM   1810  ND2 ASN A 117       0.077  26.795   0.289  1.00 91.48           N  
ATOM   1811 HD21 ASN A 117       0.227  26.505  -0.667  1.00 91.48           H  
ATOM   1812 HD22 ASN A 117       0.233  27.735   0.623  1.00 91.48           H  
ATOM   1813  OD1 ASN A 117      -0.693  26.367   2.279  1.00 91.48           O  
ATOM   1814  N   ASP A 118      -1.153  21.096   1.667  1.00 94.76           N  
ATOM   1815  H   ASP A 118      -0.500  21.093   2.438  1.00 94.76           H  
ATOM   1816  CA  ASP A 118      -1.684  19.812   1.223  1.00 94.76           C  
ATOM   1817  HA  ASP A 118      -1.708  19.800   0.133  1.00 94.76           H  
ATOM   1818  C   ASP A 118      -3.119  19.645   1.727  1.00 94.76           C  
ATOM   1819  CB  ASP A 118      -0.799  18.649   1.686  1.00 94.76           C  
ATOM   1820  HB2 ASP A 118      -1.347  17.723   1.512  1.00 94.76           H  
ATOM   1821  HB3 ASP A 118      -0.620  18.731   2.758  1.00 94.76           H  
ATOM   1822  O   ASP A 118      -3.432  19.949   2.881  1.00 94.76           O  
ATOM   1823  CG  ASP A 118       0.537  18.553   0.941  1.00 94.76           C  
ATOM   1824  OD1 ASP A 118       0.723  19.223  -0.101  1.00 94.76           O  
ATOM   1825  OD2 ASP A 118       1.403  17.787   1.418  1.00 94.76           O  
ATOM   1826  N   LYS A 119      -4.011  19.149   0.862  1.00 94.98           N  
ATOM   1827  H   LYS A 119      -3.690  18.831  -0.041  1.00 94.98           H  
ATOM   1828  CA  LYS A 119      -5.376  18.853   1.294  1.00 94.98           C  
ATOM   1829  HA  LYS A 119      -5.667  19.603   2.029  1.00 94.98           H  
ATOM   1830  C   LYS A 119      -5.386  17.504   1.988  1.00 94.98           C  
ATOM   1831  CB  LYS A 119      -6.405  18.911   0.167  1.00 94.98           C  
ATOM   1832  HB2 LYS A 119      -7.384  18.728   0.608  1.00 94.98           H  
ATOM   1833  HB3 LYS A 119      -6.216  18.117  -0.555  1.00 94.98           H  
ATOM   1834  O   LYS A 119      -5.069  16.478   1.390  1.00 94.98           O  
ATOM   1835  CG  LYS A 119      -6.435  20.254  -0.567  1.00 94.98           C  
ATOM   1836  HG2 LYS A 119      -6.480  21.074   0.150  1.00 94.98           H  
ATOM   1837  HG3 LYS A 119      -5.538  20.354  -1.179  1.00 94.98           H  
ATOM   1838  CD  LYS A 119      -7.681  20.283  -1.455  1.00 94.98           C  
ATOM   1839  HD2 LYS A 119      -7.734  19.362  -2.036  1.00 94.98           H  
ATOM   1840  HD3 LYS A 119      -8.566  20.332  -0.821  1.00 94.98           H  
ATOM   1841  CE  LYS A 119      -7.667  21.476  -2.406  1.00 94.98           C  
ATOM   1842  HE2 LYS A 119      -7.725  22.393  -1.820  1.00 94.98           H  
ATOM   1843  HE3 LYS A 119      -6.722  21.476  -2.949  1.00 94.98           H  
ATOM   1844  NZ  LYS A 119      -8.806  21.377  -3.353  1.00 94.98           N  
ATOM   1845  HZ1 LYS A 119      -8.745  20.515  -3.876  1.00 94.98           H  
ATOM   1846  HZ2 LYS A 119      -8.816  22.158  -3.994  1.00 94.98           H  
ATOM   1847  HZ3 LYS A 119      -9.679  21.355  -2.847  1.00 94.98           H  
ATOM   1848  N   VAL A 120      -5.788  17.524   3.249  1.00 96.89           N  
ATOM   1849  H   VAL A 120      -5.995  18.415   3.678  1.00 96.89           H  
ATOM   1850  CA  VAL A 120      -5.914  16.333   4.079  1.00 96.89           C  
ATOM   1851  HA  VAL A 120      -5.854  15.461   3.429  1.00 96.89           H  
ATOM   1852  C   VAL A 120      -7.276  16.298   4.745  1.00 96.89           C  
ATOM   1853  CB  VAL A 120      -4.775  16.221   5.104  1.00 96.89           C  
ATOM   1854  HB  VAL A 120      -4.914  15.298   5.666  1.00 96.89           H  
ATOM   1855  O   VAL A 120      -7.868  17.345   5.012  1.00 96.89           O  
ATOM   1856  CG1 VAL A 120      -3.431  16.140   4.377  1.00 96.89           C  
ATOM   1857 HG11 VAL A 120      -2.659  15.807   5.071  1.00 96.89           H  
ATOM   1858 HG12 VAL A 120      -3.509  15.420   3.562  1.00 96.89           H  
ATOM   1859 HG13 VAL A 120      -3.153  17.111   3.967  1.00 96.89           H  
ATOM   1860  CG2 VAL A 120      -4.738  17.382   6.103  1.00 96.89           C  
ATOM   1861 HG21 VAL A 120      -3.924  17.231   6.812  1.00 96.89           H  
ATOM   1862 HG22 VAL A 120      -4.577  18.327   5.584  1.00 96.89           H  
ATOM   1863 HG23 VAL A 120      -5.674  17.435   6.658  1.00 96.89           H  
ATOM   1864  N   LYS A 121      -7.769  15.091   5.006  1.00 97.14           N  
ATOM   1865  H   LYS A 121      -7.217  14.290   4.735  1.00 97.14           H  
ATOM   1866  CA  LYS A 121      -9.033  14.842   5.702  1.00 97.14           C  
ATOM   1867  HA  LYS A 121      -9.318  15.735   6.258  1.00 97.14           H  
ATOM   1868  C   LYS A 121      -8.850  13.752   6.737  1.00 97.14           C  
ATOM   1869  CB  LYS A 121     -10.165  14.496   4.707  1.00 97.14           C  
ATOM   1870  HB2 LYS A 121      -9.937  13.569   4.180  1.00 97.14           H  
ATOM   1871  HB3 LYS A 121     -11.089  14.327   5.259  1.00 97.14           H  
ATOM   1872  O   LYS A 121      -7.917  12.948   6.660  1.00 97.14           O  
ATOM   1873  CG  LYS A 121     -10.417  15.575   3.648  1.00 97.14           C  
ATOM   1874  HG2 LYS A 121     -11.114  15.189   2.905  1.00 97.14           H  
ATOM   1875  HG3 LYS A 121      -9.485  15.827   3.143  1.00 97.14           H  
ATOM   1876  CD  LYS A 121     -11.019  16.827   4.285  1.00 97.14           C  
ATOM   1877  HD2 LYS A 121     -12.050  16.612   4.566  1.00 97.14           H  
ATOM   1878  HD3 LYS A 121     -10.478  17.108   5.188  1.00 97.14           H  
ATOM   1879  CE  LYS A 121     -10.984  18.012   3.332  1.00 97.14           C  
ATOM   1880  HE2 LYS A 121      -9.943  18.287   3.159  1.00 97.14           H  
ATOM   1881  HE3 LYS A 121     -11.461  17.725   2.394  1.00 97.14           H  
ATOM   1882  NZ  LYS A 121     -11.729  19.121   3.962  1.00 97.14           N  
ATOM   1883  HZ1 LYS A 121     -12.708  18.885   3.891  1.00 97.14           H  
ATOM   1884  HZ2 LYS A 121     -11.552  19.158   4.956  1.00 97.14           H  
ATOM   1885  HZ3 LYS A 121     -11.581  20.021   3.526  1.00 97.14           H  
ATOM   1886  N   LYS A 122      -9.746  13.717   7.718  1.00 96.10           N  
ATOM   1887  H   LYS A 122     -10.547  14.327   7.639  1.00 96.10           H  
ATOM   1888  CA  LYS A 122      -9.822  12.578   8.628  1.00 96.10           C  
ATOM   1889  HA  LYS A 122      -8.841  12.410   9.072  1.00 96.10           H  
ATOM   1890  C   LYS A 122     -10.221  11.356   7.805  1.00 96.10           C  
ATOM   1891  CB  LYS A 122     -10.846  12.887   9.720  1.00 96.10           C  
ATOM   1892  HB2 LYS A 122     -11.830  13.009   9.267  1.00 96.10           H  
ATOM   1893  HB3 LYS A 122     -10.574  13.823  10.207  1.00 96.10           H  
ATOM   1894  O   LYS A 122     -11.137  11.451   6.999  1.00 96.10           O  
ATOM   1895  CG  LYS A 122     -10.896  11.768  10.765  1.00 96.10           C  
ATOM   1896  HG2 LYS A 122     -11.215  10.836  10.299  1.00 96.10           H  
ATOM   1897  HG3 LYS A 122      -9.907  11.634  11.201  1.00 96.10           H  
ATOM   1898  CD  LYS A 122     -11.892  12.142  11.860  1.00 96.10           C  
ATOM   1899  HD2 LYS A 122     -12.877  12.280  11.413  1.00 96.10           H  
ATOM   1900  HD3 LYS A 122     -11.578  13.076  12.325  1.00 96.10           H  
ATOM   1901  CE  LYS A 122     -11.945  11.028  12.905  1.00 96.10           C  
ATOM   1902  HE2 LYS A 122     -12.256  10.107  12.413  1.00 96.10           H  
ATOM   1903  HE3 LYS A 122     -10.941  10.876  13.303  1.00 96.10           H  
ATOM   1904  NZ  LYS A 122     -12.887  11.388  13.990  1.00 96.10           N  
ATOM   1905  HZ1 LYS A 122     -12.589  12.246  14.433  1.00 96.10           H  
ATOM   1906  HZ2 LYS A 122     -12.932  10.653  14.682  1.00 96.10           H  
ATOM   1907  HZ3 LYS A 122     -13.807  11.543  13.604  1.00 96.10           H  
ATOM   1908  N   LEU A 123      -9.580  10.207   8.029  1.00 94.59           N  
ATOM   1909  H   LEU A 123      -8.824  10.174   8.697  1.00 94.59           H  
ATOM   1910  CA  LEU A 123      -9.990   8.983   7.343  1.00 94.59           C  
ATOM   1911  HA  LEU A 123      -9.924   9.171   6.272  1.00 94.59           H  
ATOM   1912  C   LEU A 123     -11.444   8.640   7.725  1.00 94.59           C  
ATOM   1913  CB  LEU A 123      -9.026   7.834   7.690  1.00 94.59           C  
ATOM   1914  HB2 LEU A 123      -9.045   7.673   8.768  1.00 94.59           H  
ATOM   1915  HB3 LEU A 123      -8.012   8.117   7.407  1.00 94.59           H  
ATOM   1916  O   LEU A 123     -11.703   8.391   8.912  1.00 94.59           O  
ATOM   1917  CG  LEU A 123      -9.392   6.515   6.981  1.00 94.59           C  
ATOM   1918  HG  LEU A 123     -10.429   6.252   7.191  1.00 94.59           H  
ATOM   1919  CD1 LEU A 123      -9.199   6.615   5.470  1.00 94.59           C  
ATOM   1920 HD11 LEU A 123      -8.180   6.933   5.249  1.00 94.59           H  
ATOM   1921 HD12 LEU A 123      -9.889   7.343   5.041  1.00 94.59           H  
ATOM   1922 HD13 LEU A 123      -9.396   5.650   5.004  1.00 94.59           H  
ATOM   1923  CD2 LEU A 123      -8.515   5.376   7.492  1.00 94.59           C  
ATOM   1924 HD21 LEU A 123      -7.469   5.584   7.266  1.00 94.59           H  
ATOM   1925 HD22 LEU A 123      -8.804   4.444   7.005  1.00 94.59           H  
ATOM   1926 HD23 LEU A 123      -8.637   5.269   8.570  1.00 94.59           H  
ATOM   1927  N   PRO A 124     -12.396   8.582   6.773  1.00 93.87           N  
ATOM   1928  CA  PRO A 124     -13.760   8.198   7.098  1.00 93.87           C  
ATOM   1929  HA  PRO A 124     -14.131   8.881   7.862  1.00 93.87           H  
ATOM   1930  C   PRO A 124     -13.787   6.762   7.626  1.00 93.87           C  
ATOM   1931  CB  PRO A 124     -14.591   8.393   5.824  1.00 93.87           C  
ATOM   1932  HB2 PRO A 124     -14.739   7.442   5.311  1.00 93.87           H  
ATOM   1933  HB3 PRO A 124     -15.559   8.842   6.048  1.00 93.87           H  
ATOM   1934  O   PRO A 124     -13.200   5.850   7.039  1.00 93.87           O  
ATOM   1935  CG  PRO A 124     -13.739   9.333   4.968  1.00 93.87           C  
ATOM   1936  HG2 PRO A 124     -13.906   9.182   3.902  1.00 93.87           H  
ATOM   1937  HG3 PRO A 124     -13.946  10.368   5.242  1.00 93.87           H  
ATOM   1938  CD  PRO A 124     -12.311   8.980   5.373  1.00 93.87           C  
ATOM   1939  HD2 PRO A 124     -11.963   8.134   4.780  1.00 93.87           H  
ATOM   1940  HD3 PRO A 124     -11.661   9.841   5.214  1.00 93.87           H  
ATOM   1941  N   ALA A 125     -14.490   6.542   8.740  1.00 92.11           N  
ATOM   1942  H   ALA A 125     -14.923   7.340   9.183  1.00 92.11           H  
ATOM   1943  CA  ALA A 125     -14.411   5.290   9.496  1.00 92.11           C  
ATOM   1944  HA  ALA A 125     -13.391   5.178   9.861  1.00 92.11           H  
ATOM   1945  C   ALA A 125     -14.731   4.038   8.656  1.00 92.11           C  
ATOM   1946  CB  ALA A 125     -15.346   5.398  10.706  1.00 92.11           C  
ATOM   1947  HB1 ALA A 125     -15.059   6.251  11.321  1.00 92.11           H  
ATOM   1948  HB2 ALA A 125     -15.269   4.492  11.307  1.00 92.11           H  
ATOM   1949  HB3 ALA A 125     -16.378   5.519  10.377  1.00 92.11           H  
ATOM   1950  O   ALA A 125     -14.129   2.988   8.878  1.00 92.11           O  
ATOM   1951  N   LYS A 126     -15.612   4.143   7.651  1.00 94.61           N  
ATOM   1952  H   LYS A 126     -16.028   5.047   7.475  1.00 94.61           H  
ATOM   1953  CA  LYS A 126     -15.969   3.014   6.775  1.00 94.61           C  
ATOM   1954  HA  LYS A 126     -16.240   2.174   7.415  1.00 94.61           H  
ATOM   1955  C   LYS A 126     -14.811   2.480   5.918  1.00 94.61           C  
ATOM   1956  CB  LYS A 126     -17.207   3.341   5.923  1.00 94.61           C  
ATOM   1957  HB2 LYS A 126     -18.047   3.551   6.585  1.00 94.61           H  
ATOM   1958  HB3 LYS A 126     -17.458   2.451   5.347  1.00 94.61           H  
ATOM   1959  O   LYS A 126     -14.866   1.324   5.517  1.00 94.61           O  
ATOM   1960  CG  LYS A 126     -17.032   4.520   4.954  1.00 94.61           C  
ATOM   1961  HG2 LYS A 126     -16.988   5.448   5.524  1.00 94.61           H  
ATOM   1962  HG3 LYS A 126     -16.105   4.407   4.391  1.00 94.61           H  
ATOM   1963  CD  LYS A 126     -18.206   4.571   3.962  1.00 94.61           C  
ATOM   1964  HD2 LYS A 126     -19.156   4.487   4.489  1.00 94.61           H  
ATOM   1965  HD3 LYS A 126     -18.106   3.744   3.258  1.00 94.61           H  
ATOM   1966  CE  LYS A 126     -18.166   5.895   3.209  1.00 94.61           C  
ATOM   1967  HE2 LYS A 126     -17.127   6.115   2.965  1.00 94.61           H  
ATOM   1968  HE3 LYS A 126     -18.504   6.701   3.861  1.00 94.61           H  
ATOM   1969  NZ  LYS A 126     -18.944   5.922   1.941  1.00 94.61           N  
ATOM   1970  HZ1 LYS A 126     -18.756   6.825   1.529  1.00 94.61           H  
ATOM   1971  HZ2 LYS A 126     -18.562   5.283   1.259  1.00 94.61           H  
ATOM   1972  HZ3 LYS A 126     -19.943   5.823   2.048  1.00 94.61           H  
ATOM   1973  N   TYR A 127     -13.749   3.261   5.699  1.00 93.46           N  
ATOM   1974  H   TYR A 127     -13.765   4.210   6.045  1.00 93.46           H  
ATOM   1975  CA  TYR A 127     -12.558   2.835   4.946  1.00 93.46           C  
ATOM   1976  HA  TYR A 127     -12.830   2.009   4.290  1.00 93.46           H  
ATOM   1977  C   TYR A 127     -11.419   2.325   5.838  1.00 93.46           C  
ATOM   1978  CB  TYR A 127     -12.079   3.986   4.056  1.00 93.46           C  
ATOM   1979  HB2 TYR A 127     -11.244   3.643   3.445  1.00 93.46           H  
ATOM   1980  HB3 TYR A 127     -11.718   4.797   4.688  1.00 93.46           H  
ATOM   1981  O   TYR A 127     -10.417   1.816   5.335  1.00 93.46           O  
ATOM   1982  CG  TYR A 127     -13.160   4.503   3.137  1.00 93.46           C  
ATOM   1983  CD1 TYR A 127     -13.668   3.674   2.121  1.00 93.46           C  
ATOM   1984  HD1 TYR A 127     -13.253   2.691   1.956  1.00 93.46           H  
ATOM   1985  CD2 TYR A 127     -13.678   5.796   3.321  1.00 93.46           C  
ATOM   1986  HD2 TYR A 127     -13.246   6.438   4.075  1.00 93.46           H  
ATOM   1987  CE1 TYR A 127     -14.705   4.130   1.296  1.00 93.46           C  
ATOM   1988  HE1 TYR A 127     -15.090   3.519   0.493  1.00 93.46           H  
ATOM   1989  CE2 TYR A 127     -14.716   6.263   2.493  1.00 93.46           C  
ATOM   1990  HE2 TYR A 127     -15.101   7.266   2.601  1.00 93.46           H  
ATOM   1991  OH  TYR A 127     -16.249   5.805   0.691  1.00 93.46           O  
ATOM   1992  HH  TYR A 127     -16.520   6.709   0.866  1.00 93.46           H  
ATOM   1993  CZ  TYR A 127     -15.227   5.419   1.482  1.00 93.46           C  
ATOM   1994  N   SER A 128     -11.559   2.434   7.164  1.00 90.97           N  
ATOM   1995  H   SER A 128     -12.401   2.861   7.522  1.00 90.97           H  
ATOM   1996  CA  SER A 128     -10.532   1.987   8.117  1.00 90.97           C  
ATOM   1997  HA  SER A 128      -9.563   2.356   7.780  1.00 90.97           H  
ATOM   1998  C   SER A 128     -10.409   0.462   8.213  1.00 90.97           C  
ATOM   1999  CB  SER A 128     -10.794   2.586   9.503  1.00 90.97           C  
ATOM   2000  HB2 SER A 128      -9.949   2.351  10.150  1.00 90.97           H  
ATOM   2001  HB3 SER A 128     -10.874   3.670   9.423  1.00 90.97           H  
ATOM   2002  O   SER A 128      -9.347  -0.048   8.551  1.00 90.97           O  
ATOM   2003  OG  SER A 128     -11.973   2.062  10.089  1.00 90.97           O  
ATOM   2004  HG  SER A 128     -12.748   2.397   9.632  1.00 90.97           H  
ATOM   2005  N   GLY A 129     -11.481  -0.274   7.896  1.00 91.53           N  
ATOM   2006  H   GLY A 129     -12.329   0.215   7.650  1.00 91.53           H  
ATOM   2007  CA  GLY A 129     -11.508  -1.739   7.957  1.00 91.53           C  
ATOM   2008  HA2 GLY A 129     -12.541  -2.060   8.094  1.00 91.53           H  
ATOM   2009  HA3 GLY A 129     -10.928  -2.073   8.817  1.00 91.53           H  
ATOM   2010  C   GLY A 129     -10.963  -2.451   6.715  1.00 91.53           C  
ATOM   2011  O   GLY A 129     -10.709  -3.657   6.793  1.00 91.53           O  
ATOM   2012  N   ILE A 130     -10.796  -1.723   5.603  1.00 92.78           N  
ATOM   2013  H   ILE A 130     -10.954  -0.728   5.663  1.00 92.78           H  
ATOM   2014  CA  ILE A 130     -10.213  -2.227   4.352  1.00 92.78           C  
ATOM   2015  HA  ILE A 130     -10.696  -3.171   4.099  1.00 92.78           H  
ATOM   2016  C   ILE A 130      -8.714  -2.475   4.594  1.00 92.78           C  
ATOM   2017  CB  ILE A 130     -10.472  -1.225   3.196  1.00 92.78           C  
ATOM   2018  HB  ILE A 130     -10.129  -0.239   3.511  1.00 92.78           H  
ATOM   2019  O   ILE A 130      -8.059  -1.604   5.172  1.00 92.78           O  
ATOM   2020  CG1 ILE A 130     -11.987  -1.120   2.905  1.00 92.78           C  
ATOM   2021 HG12 ILE A 130     -12.509  -0.852   3.824  1.00 92.78           H  
ATOM   2022 HG13 ILE A 130     -12.364  -2.089   2.578  1.00 92.78           H  
ATOM   2023  CG2 ILE A 130      -9.683  -1.604   1.932  1.00 92.78           C  
ATOM   2024 HG21 ILE A 130      -8.613  -1.491   2.104  1.00 92.78           H  
ATOM   2025 HG22 ILE A 130      -9.885  -2.635   1.642  1.00 92.78           H  
ATOM   2026 HG23 ILE A 130      -9.942  -0.953   1.097  1.00 92.78           H  
ATOM   2027  CD1 ILE A 130     -12.358  -0.063   1.856  1.00 92.78           C  
ATOM   2028 HD11 ILE A 130     -13.437   0.095   1.869  1.00 92.78           H  
ATOM   2029 HD12 ILE A 130     -12.077  -0.398   0.858  1.00 92.78           H  
ATOM   2030 HD13 ILE A 130     -11.853   0.875   2.084  1.00 92.78           H  
ATOM   2031  N   PRO A 131      -8.138  -3.623   4.201  1.00 93.32           N  
ATOM   2032  CA  PRO A 131      -6.707  -3.859   4.384  1.00 93.32           C  
ATOM   2033  HA  PRO A 131      -6.446  -3.783   5.439  1.00 93.32           H  
ATOM   2034  C   PRO A 131      -5.853  -2.863   3.594  1.00 93.32           C  
ATOM   2035  CB  PRO A 131      -6.465  -5.284   3.896  1.00 93.32           C  
ATOM   2036  HB2 PRO A 131      -5.483  -5.387   3.434  1.00 93.32           H  
ATOM   2037  HB3 PRO A 131      -6.584  -5.987   4.721  1.00 93.32           H  
ATOM   2038  O   PRO A 131      -6.273  -2.350   2.563  1.00 93.32           O  
ATOM   2039  CG  PRO A 131      -7.572  -5.495   2.871  1.00 93.32           C  
ATOM   2040  HG2 PRO A 131      -7.775  -6.558   2.738  1.00 93.32           H  
ATOM   2041  HG3 PRO A 131      -7.292  -5.037   1.922  1.00 93.32           H  
ATOM   2042  CD  PRO A 131      -8.747  -4.738   3.486  1.00 93.32           C  
ATOM   2043  HD2 PRO A 131      -9.430  -4.415   2.701  1.00 93.32           H  
ATOM   2044  HD3 PRO A 131      -9.270  -5.380   4.194  1.00 93.32           H  
ATOM   2045  N   GLU A 132      -4.644  -2.591   4.073  1.00 91.43           N  
ATOM   2046  H   GLU A 132      -4.377  -2.959   4.975  1.00 91.43           H  
ATOM   2047  CA  GLU A 132      -3.618  -1.873   3.317  1.00 91.43           C  
ATOM   2048  HA  GLU A 132      -4.052  -0.978   2.871  1.00 91.43           H  
ATOM   2049  C   GLU A 132      -3.095  -2.755   2.183  1.00 91.43           C  
ATOM   2050  CB  GLU A 132      -2.472  -1.432   4.239  1.00 91.43           C  
ATOM   2051  HB2 GLU A 132      -1.706  -0.950   3.632  1.00 91.43           H  
ATOM   2052  HB3 GLU A 132      -2.039  -2.304   4.730  1.00 91.43           H  
ATOM   2053  O   GLU A 132      -2.821  -3.945   2.381  1.00 91.43           O  
ATOM   2054  CG  GLU A 132      -2.970  -0.438   5.298  1.00 91.43           C  
ATOM   2055  HG2 GLU A 132      -3.420   0.419   4.796  1.00 91.43           H  
ATOM   2056  HG3 GLU A 132      -3.753  -0.909   5.893  1.00 91.43           H  
ATOM   2057  CD  GLU A 132      -1.876   0.054   6.254  1.00 91.43           C  
ATOM   2058  OE1 GLU A 132      -2.234   0.508   7.366  1.00 91.43           O  
ATOM   2059  OE2 GLU A 132      -0.669  -0.026   5.962  1.00 91.43           O  
ATOM   2060  N   PHE A 133      -2.964  -2.165   1.000  1.00 90.39           N  
ATOM   2061  H   PHE A 133      -3.206  -1.188   0.910  1.00 90.39           H  
ATOM   2062  CA  PHE A 133      -2.580  -2.879  -0.215  1.00 90.39           C  
ATOM   2063  HA  PHE A 133      -2.833  -3.934  -0.112  1.00 90.39           H  
ATOM   2064  C   PHE A 133      -1.073  -2.829  -0.485  1.00 90.39           C  
ATOM   2065  CB  PHE A 133      -3.414  -2.324  -1.366  1.00 90.39           C  
ATOM   2066  HB2 PHE A 133      -3.321  -1.238  -1.394  1.00 90.39           H  
ATOM   2067  HB3 PHE A 133      -3.014  -2.716  -2.301  1.00 90.39           H  
ATOM   2068  O   PHE A 133      -0.561  -3.602  -1.294  1.00 90.39           O  
ATOM   2069  CG  PHE A 133      -4.881  -2.702  -1.270  1.00 90.39           C  
ATOM   2070  CD1 PHE A 133      -5.318  -3.933  -1.779  1.00 90.39           C  
ATOM   2071  HD1 PHE A 133      -4.599  -4.607  -2.221  1.00 90.39           H  
ATOM   2072  CD2 PHE A 133      -5.825  -1.826  -0.710  1.00 90.39           C  
ATOM   2073  HD2 PHE A 133      -5.507  -0.879  -0.301  1.00 90.39           H  
ATOM   2074  CE1 PHE A 133      -6.686  -4.251  -1.812  1.00 90.39           C  
ATOM   2075  HE1 PHE A 133      -7.016  -5.163  -2.287  1.00 90.39           H  
ATOM   2076  CE2 PHE A 133      -7.189  -2.165  -0.691  1.00 90.39           C  
ATOM   2077  HE2 PHE A 133      -7.908  -1.485  -0.258  1.00 90.39           H  
ATOM   2078  CZ  PHE A 133      -7.625  -3.368  -1.263  1.00 90.39           C  
ATOM   2079  HZ  PHE A 133      -8.678  -3.606  -1.292  1.00 90.39           H  
ATOM   2080  N   CYS A 134      -0.334  -1.973   0.218  1.00 91.87           N  
ATOM   2081  H   CYS A 134      -0.793  -1.297   0.812  1.00 91.87           H  
ATOM   2082  CA  CYS A 134       1.120  -1.974   0.192  1.00 91.87           C  
ATOM   2083  HA  CYS A 134       1.436  -1.978  -0.851  1.00 91.87           H  
ATOM   2084  C   CYS A 134       1.724  -3.213   0.875  1.00 91.87           C  
ATOM   2085  CB  CYS A 134       1.630  -0.681   0.831  1.00 91.87           C  
ATOM   2086  HB2 CYS A 134       2.718  -0.664   0.773  1.00 91.87           H  
ATOM   2087  HB3 CYS A 134       1.241   0.177   0.283  1.00 91.87           H  
ATOM   2088  O   CYS A 134       1.278  -3.660   1.938  1.00 91.87           O  
ATOM   2089  SG  CYS A 134       1.087  -0.599   2.570  1.00 91.87           S  
ATOM   2090  HG  CYS A 134       1.074  -1.915   2.795  1.00 91.87           H  
ATOM   2091  N   CYS A 135       2.809  -3.722   0.304  1.00 93.86           N  
ATOM   2092  H   CYS A 135       3.127  -3.317  -0.564  1.00 93.86           H  
ATOM   2093  CA  CYS A 135       3.614  -4.803   0.861  1.00 93.86           C  
ATOM   2094  HA  CYS A 135       3.475  -4.839   1.941  1.00 93.86           H  
ATOM   2095  C   CYS A 135       5.105  -4.549   0.601  1.00 93.86           C  
ATOM   2096  CB  CYS A 135       3.122  -6.137   0.275  1.00 93.86           C  
ATOM   2097  HB2 CYS A 135       2.047  -6.226   0.433  1.00 93.86           H  
ATOM   2098  HB3 CYS A 135       3.614  -6.969   0.777  1.00 93.86           H  
ATOM   2099  O   CYS A 135       5.475  -3.610  -0.101  1.00 93.86           O  
ATOM   2100  SG  CYS A 135       3.469  -6.238  -1.502  1.00 93.86           S  
ATOM   2101  HG  CYS A 135       4.778  -5.977  -1.446  1.00 93.86           H  
ATOM   2102  N   VAL A 136       5.965  -5.403   1.148  1.00 96.65           N  
ATOM   2103  H   VAL A 136       5.595  -6.151   1.716  1.00 96.65           H  
ATOM   2104  CA  VAL A 136       7.388  -5.469   0.810  1.00 96.65           C  
ATOM   2105  HA  VAL A 136       7.609  -4.704   0.065  1.00 96.65           H  
ATOM   2106  C   VAL A 136       7.692  -6.826   0.193  1.00 96.65           C  
ATOM   2107  CB  VAL A 136       8.280  -5.192   2.032  1.00 96.65           C  
ATOM   2108  HB  VAL A 136       7.947  -5.806   2.869  1.00 96.65           H  
ATOM   2109  O   VAL A 136       7.387  -7.854   0.799  1.00 96.65           O  
ATOM   2110  CG1 VAL A 136       9.757  -5.496   1.753  1.00 96.65           C  
ATOM   2111 HG11 VAL A 136      10.087  -4.974   0.854  1.00 96.65           H  
ATOM   2112 HG12 VAL A 136       9.913  -6.566   1.622  1.00 96.65           H  
ATOM   2113 HG13 VAL A 136      10.371  -5.163   2.589  1.00 96.65           H  
ATOM   2114  CG2 VAL A 136       8.192  -3.717   2.429  1.00 96.65           C  
ATOM   2115 HG21 VAL A 136       7.150  -3.423   2.552  1.00 96.65           H  
ATOM   2116 HG22 VAL A 136       8.730  -3.547   3.362  1.00 96.65           H  
ATOM   2117 HG23 VAL A 136       8.640  -3.108   1.644  1.00 96.65           H  
ATOM   2118  N   LEU A 137       8.322  -6.822  -0.980  1.00 98.04           N  
ATOM   2119  H   LEU A 137       8.546  -5.925  -1.387  1.00 98.04           H  
ATOM   2120  CA  LEU A 137       8.868  -8.002  -1.641  1.00 98.04           C  
ATOM   2121  HA  LEU A 137       8.493  -8.895  -1.142  1.00 98.04           H  
ATOM   2122  C   LEU A 137      10.395  -7.988  -1.532  1.00 98.04           C  
ATOM   2123  CB  LEU A 137       8.392  -8.028  -3.104  1.00 98.04           C  
ATOM   2124  HB2 LEU A 137       8.722  -7.107  -3.584  1.00 98.04           H  
ATOM   2125  HB3 LEU A 137       7.302  -8.052  -3.123  1.00 98.04           H  
ATOM   2126  O   LEU A 137      11.065  -7.112  -2.077  1.00 98.04           O  
ATOM   2127  CG  LEU A 137       8.937  -9.213  -3.924  1.00 98.04           C  
ATOM   2128  HG  LEU A 137      10.027  -9.190  -3.914  1.00 98.04           H  
ATOM   2129  CD1 LEU A 137       8.469 -10.563  -3.374  1.00 98.04           C  
ATOM   2130 HD11 LEU A 137       8.867 -11.361  -4.001  1.00 98.04           H  
ATOM   2131 HD12 LEU A 137       7.381 -10.612  -3.376  1.00 98.04           H  
ATOM   2132 HD13 LEU A 137       8.845 -10.716  -2.363  1.00 98.04           H  
ATOM   2133  CD2 LEU A 137       8.472  -9.088  -5.372  1.00 98.04           C  
ATOM   2134 HD21 LEU A 137       8.904  -9.893  -5.967  1.00 98.04           H  
ATOM   2135 HD22 LEU A 137       7.385  -9.145  -5.432  1.00 98.04           H  
ATOM   2136 HD23 LEU A 137       8.806  -8.138  -5.788  1.00 98.04           H  
ATOM   2137  N   ASN A 138      10.950  -8.984  -0.849  1.00 98.20           N  
ATOM   2138  H   ASN A 138      10.342  -9.670  -0.424  1.00 98.20           H  
ATOM   2139  CA  ASN A 138      12.384  -9.235  -0.826  1.00 98.20           C  
ATOM   2140  HA  ASN A 138      12.918  -8.336  -1.134  1.00 98.20           H  
ATOM   2141  C   ASN A 138      12.723 -10.337  -1.837  1.00 98.20           C  
ATOM   2142  CB  ASN A 138      12.810  -9.556   0.612  1.00 98.20           C  
ATOM   2143  HB2 ASN A 138      12.437  -8.776   1.276  1.00 98.20           H  
ATOM   2144  HB3 ASN A 138      12.379 -10.510   0.916  1.00 98.20           H  
ATOM   2145  O   ASN A 138      12.529 -11.521  -1.553  1.00 98.20           O  
ATOM   2146  CG  ASN A 138      14.317  -9.614   0.761  1.00 98.20           C  
ATOM   2147  ND2 ASN A 138      14.799 -10.009   1.914  1.00 98.20           N  
ATOM   2148 HD21 ASN A 138      15.806 -10.087   1.954  1.00 98.20           H  
ATOM   2149 HD22 ASN A 138      14.172 -10.341   2.633  1.00 98.20           H  
ATOM   2150  OD1 ASN A 138      15.091  -9.279  -0.117  1.00 98.20           O  
ATOM   2151  N   ALA A 139      13.173  -9.923  -3.019  1.00 98.34           N  
ATOM   2152  H   ALA A 139      13.303  -8.932  -3.170  1.00 98.34           H  
ATOM   2153  CA  ALA A 139      13.555 -10.773  -4.139  1.00 98.34           C  
ATOM   2154  HA  ALA A 139      14.038 -11.679  -3.771  1.00 98.34           H  
ATOM   2155  C   ALA A 139      14.538 -10.027  -5.057  1.00 98.34           C  
ATOM   2156  CB  ALA A 139      12.292 -11.158  -4.910  1.00 98.34           C  
ATOM   2157  HB1 ALA A 139      11.835 -10.269  -5.347  1.00 98.34           H  
ATOM   2158  HB2 ALA A 139      11.577 -11.633  -4.239  1.00 98.34           H  
ATOM   2159  HB3 ALA A 139      12.549 -11.856  -5.706  1.00 98.34           H  
ATOM   2160  O   ALA A 139      14.648  -8.799  -4.976  1.00 98.34           O  
ATOM   2161  N   ASP A 140      15.222 -10.759  -5.936  1.00 97.61           N  
ATOM   2162  H   ASP A 140      15.043 -11.751  -5.999  1.00 97.61           H  
ATOM   2163  CA  ASP A 140      16.081 -10.179  -6.975  1.00 97.61           C  
ATOM   2164  HA  ASP A 140      16.549  -9.280  -6.574  1.00 97.61           H  
ATOM   2165  C   ASP A 140      15.233  -9.758  -8.183  1.00 97.61           C  
ATOM   2166  CB  ASP A 140      17.211 -11.158  -7.333  1.00 97.61           C  
ATOM   2167  HB2 ASP A 140      16.802 -12.019  -7.860  1.00 97.61           H  
ATOM   2168  HB3 ASP A 140      17.665 -11.517  -6.409  1.00 97.61           H  
ATOM   2169  O   ASP A 140      15.032 -10.510  -9.133  1.00 97.61           O  
ATOM   2170  CG  ASP A 140      18.316 -10.501  -8.172  1.00 97.61           C  
ATOM   2171  OD1 ASP A 140      18.444  -9.256  -8.097  1.00 97.61           O  
ATOM   2172  OD2 ASP A 140      19.105 -11.261  -8.778  1.00 97.61           O  
ATOM   2173  N   VAL A 141      14.632  -8.575  -8.073  1.00 97.08           N  
ATOM   2174  H   VAL A 141      14.855  -8.018  -7.260  1.00 97.08           H  
ATOM   2175  CA  VAL A 141      13.715  -7.990  -9.062  1.00 97.08           C  
ATOM   2176  HA  VAL A 141      13.841  -8.511 -10.011  1.00 97.08           H  
ATOM   2177  C   VAL A 141      14.071  -6.529  -9.311  1.00 97.08           C  
ATOM   2178  CB  VAL A 141      12.238  -8.138  -8.630  1.00 97.08           C  
ATOM   2179  HB  VAL A 141      11.607  -7.708  -9.408  1.00 97.08           H  
ATOM   2180  O   VAL A 141      14.894  -5.951  -8.600  1.00 97.08           O  
ATOM   2181  CG1 VAL A 141      11.842  -9.608  -8.495  1.00 97.08           C  
ATOM   2182 HG11 VAL A 141      10.775  -9.691  -8.284  1.00 97.08           H  
ATOM   2183 HG12 VAL A 141      12.068 -10.120  -9.430  1.00 97.08           H  
ATOM   2184 HG13 VAL A 141      12.407 -10.085  -7.694  1.00 97.08           H  
ATOM   2185  CG2 VAL A 141      11.901  -7.422  -7.317  1.00 97.08           C  
ATOM   2186 HG21 VAL A 141      12.498  -7.828  -6.501  1.00 97.08           H  
ATOM   2187 HG22 VAL A 141      12.099  -6.355  -7.418  1.00 97.08           H  
ATOM   2188 HG23 VAL A 141      10.843  -7.553  -7.090  1.00 97.08           H  
ATOM   2189  N   GLU A 142      13.425  -5.912 -10.296  1.00 94.39           N  
ATOM   2190  H   GLU A 142      12.748  -6.428 -10.840  1.00 94.39           H  
ATOM   2191  CA  GLU A 142      13.592  -4.498 -10.625  1.00 94.39           C  
ATOM   2192  HA  GLU A 142      14.315  -4.052  -9.943  1.00 94.39           H  
ATOM   2193  C   GLU A 142      12.279  -3.725 -10.446  1.00 94.39           C  
ATOM   2194  CB  GLU A 142      14.156  -4.340 -12.045  1.00 94.39           C  
ATOM   2195  HB2 GLU A 142      13.469  -4.799 -12.756  1.00 94.39           H  
ATOM   2196  HB3 GLU A 142      14.232  -3.276 -12.268  1.00 94.39           H  
ATOM   2197  O   GLU A 142      11.183  -4.282 -10.537  1.00 94.39           O  
ATOM   2198  CG  GLU A 142      15.553  -4.975 -12.189  1.00 94.39           C  
ATOM   2199  HG2 GLU A 142      15.476  -6.052 -12.035  1.00 94.39           H  
ATOM   2200  HG3 GLU A 142      16.195  -4.566 -11.409  1.00 94.39           H  
ATOM   2201  CD  GLU A 142      16.206  -4.720 -13.558  1.00 94.39           C  
ATOM   2202  OE1 GLU A 142      17.432  -4.953 -13.661  1.00 94.39           O  
ATOM   2203  OE2 GLU A 142      15.504  -4.258 -14.486  1.00 94.39           O  
ATOM   2204  N   VAL A 143      12.401  -2.422 -10.187  1.00 93.48           N  
ATOM   2205  H   VAL A 143      13.329  -2.024 -10.211  1.00 93.48           H  
ATOM   2206  CA  VAL A 143      11.261  -1.498 -10.134  1.00 93.48           C  
ATOM   2207  HA  VAL A 143      10.531  -1.874  -9.417  1.00 93.48           H  
ATOM   2208  C   VAL A 143      10.566  -1.439 -11.496  1.00 93.48           C  
ATOM   2209  CB  VAL A 143      11.719  -0.100  -9.674  1.00 93.48           C  
ATOM   2210  HB  VAL A 143      12.610   0.184 -10.233  1.00 93.48           H  
ATOM   2211  O   VAL A 143      11.222  -1.409 -12.535  1.00 93.48           O  
ATOM   2212  CG1 VAL A 143      10.661   0.981  -9.899  1.00 93.48           C  
ATOM   2213 HG11 VAL A 143      10.944   1.905  -9.394  1.00 93.48           H  
ATOM   2214 HG12 VAL A 143      10.557   1.193 -10.963  1.00 93.48           H  
ATOM   2215 HG13 VAL A 143       9.698   0.646  -9.512  1.00 93.48           H  
ATOM   2216  CG2 VAL A 143      12.079  -0.127  -8.182  1.00 93.48           C  
ATOM   2217 HG21 VAL A 143      12.857  -0.868  -8.001  1.00 93.48           H  
ATOM   2218 HG22 VAL A 143      11.193  -0.380  -7.599  1.00 93.48           H  
ATOM   2219 HG23 VAL A 143      12.437   0.855  -7.872  1.00 93.48           H  
ATOM   2220  N   GLY A 144       9.236  -1.386 -11.479  1.00 87.27           N  
ATOM   2221  H   GLY A 144       8.772  -1.371 -10.582  1.00 87.27           H  
ATOM   2222  CA  GLY A 144       8.375  -1.337 -12.658  1.00 87.27           C  
ATOM   2223  HA2 GLY A 144       7.488  -0.752 -12.414  1.00 87.27           H  
ATOM   2224  HA3 GLY A 144       8.901  -0.844 -13.475  1.00 87.27           H  
ATOM   2225  C   GLY A 144       7.908  -2.706 -13.153  1.00 87.27           C  
ATOM   2226  O   GLY A 144       7.074  -2.758 -14.054  1.00 87.27           O  
ATOM   2227  N   LEU A 145       8.403  -3.810 -12.581  1.00 89.51           N  
ATOM   2228  H   LEU A 145       9.091  -3.717 -11.848  1.00 89.51           H  
ATOM   2229  CA  LEU A 145       7.902  -5.142 -12.915  1.00 89.51           C  
ATOM   2230  HA  LEU A 145       7.774  -5.201 -13.996  1.00 89.51           H  
ATOM   2231  C   LEU A 145       6.525  -5.386 -12.292  1.00 89.51           C  
ATOM   2232  CB  LEU A 145       8.892  -6.236 -12.477  1.00 89.51           C  
ATOM   2233  HB2 LEU A 145       8.423  -7.204 -12.655  1.00 89.51           H  
ATOM   2234  HB3 LEU A 145       9.060  -6.142 -11.404  1.00 89.51           H  
ATOM   2235  O   LEU A 145       6.324  -5.157 -11.097  1.00 89.51           O  
ATOM   2236  CG  LEU A 145      10.254  -6.220 -13.194  1.00 89.51           C  
ATOM   2237  HG  LEU A 145      10.793  -5.309 -12.935  1.00 89.51           H  
ATOM   2238  CD1 LEU A 145      11.072  -7.427 -12.729  1.00 89.51           C  
ATOM   2239 HD11 LEU A 145      11.145  -7.416 -11.641  1.00 89.51           H  
ATOM   2240 HD12 LEU A 145      10.598  -8.354 -13.050  1.00 89.51           H  
ATOM   2241 HD13 LEU A 145      12.075  -7.370 -13.152  1.00 89.51           H  
ATOM   2242  CD2 LEU A 145      10.132  -6.295 -14.717  1.00 89.51           C  
ATOM   2243 HD21 LEU A 145      11.127  -6.362 -15.156  1.00 89.51           H  
ATOM   2244 HD22 LEU A 145       9.547  -7.165 -15.014  1.00 89.51           H  
ATOM   2245 HD23 LEU A 145       9.664  -5.387 -15.099  1.00 89.51           H  
ATOM   2246  N   ASN A 146       5.618  -5.956 -13.084  1.00 89.82           N  
ATOM   2247  H   ASN A 146       5.829  -6.084 -14.063  1.00 89.82           H  
ATOM   2248  CA  ASN A 146       4.417  -6.600 -12.573  1.00 89.82           C  
ATOM   2249  HA  ASN A 146       4.186  -6.195 -11.588  1.00 89.82           H  
ATOM   2250  C   ASN A 146       4.688  -8.098 -12.431  1.00 89.82           C  
ATOM   2251  CB  ASN A 146       3.224  -6.297 -13.481  1.00 89.82           C  
ATOM   2252  HB2 ASN A 146       3.426  -6.686 -14.479  1.00 89.82           H  
ATOM   2253  HB3 ASN A 146       2.330  -6.778 -13.083  1.00 89.82           H  
ATOM   2254  O   ASN A 146       5.227  -8.746 -13.332  1.00 89.82           O  
ATOM   2255  CG  ASN A 146       2.936  -4.816 -13.564  1.00 89.82           C  
ATOM   2256  ND2 ASN A 146       3.017  -4.238 -14.735  1.00 89.82           N  
ATOM   2257 HD21 ASN A 146       2.997  -3.228 -14.743  1.00 89.82           H  
ATOM   2258 HD22 ASN A 146       3.314  -4.792 -15.525  1.00 89.82           H  
ATOM   2259  OD1 ASN A 146       2.620  -4.179 -12.579  1.00 89.82           O  
ATOM   2260  N   LEU A 147       4.326  -8.656 -11.284  1.00 92.29           N  
ATOM   2261  H   LEU A 147       3.908  -8.060 -10.584  1.00 92.29           H  
ATOM   2262  CA  LEU A 147       4.651 -10.019 -10.896  1.00 92.29           C  
ATOM   2263  HA  LEU A 147       5.045 -10.555 -11.759  1.00 92.29           H  
ATOM   2264  C   LEU A 147       3.405 -10.756 -10.420  1.00 92.29           C  
ATOM   2265  CB  LEU A 147       5.729 -10.011  -9.799  1.00 92.29           C  
ATOM   2266  HB2 LEU A 147       5.320  -9.496  -8.930  1.00 92.29           H  
ATOM   2267  HB3 LEU A 147       5.938 -11.041  -9.507  1.00 92.29           H  
ATOM   2268  O   LEU A 147       2.549 -10.208  -9.725  1.00 92.29           O  
ATOM   2269  CG  LEU A 147       7.054  -9.330 -10.191  1.00 92.29           C  
ATOM   2270  HG  LEU A 147       6.867  -8.306 -10.516  1.00 92.29           H  
ATOM   2271  CD1 LEU A 147       7.965  -9.268  -8.970  1.00 92.29           C  
ATOM   2272 HD11 LEU A 147       8.226 -10.275  -8.644  1.00 92.29           H  
ATOM   2273 HD12 LEU A 147       8.870  -8.717  -9.228  1.00 92.29           H  
ATOM   2274 HD13 LEU A 147       7.459  -8.737  -8.164  1.00 92.29           H  
ATOM   2275  CD2 LEU A 147       7.799 -10.077 -11.296  1.00 92.29           C  
ATOM   2276 HD21 LEU A 147       7.243  -9.977 -12.229  1.00 92.29           H  
ATOM   2277 HD22 LEU A 147       8.786  -9.638 -11.439  1.00 92.29           H  
ATOM   2278 HD23 LEU A 147       7.902 -11.131 -11.041  1.00 92.29           H  
ATOM   2279  N   LYS A 148       3.348 -12.037 -10.752  1.00 92.22           N  
ATOM   2280  H   LYS A 148       4.068 -12.384 -11.370  1.00 92.22           H  
ATOM   2281  CA  LYS A 148       2.460 -13.013 -10.145  1.00 92.22           C  
ATOM   2282  HA  LYS A 148       1.609 -12.506  -9.691  1.00 92.22           H  
ATOM   2283  C   LYS A 148       3.235 -13.735  -9.048  1.00 92.22           C  
ATOM   2284  CB  LYS A 148       1.964 -13.923 -11.267  1.00 92.22           C  
ATOM   2285  HB2 LYS A 148       1.521 -13.304 -12.048  1.00 92.22           H  
ATOM   2286  HB3 LYS A 148       2.816 -14.446 -11.701  1.00 92.22           H  
ATOM   2287  O   LYS A 148       4.179 -14.473  -9.321  1.00 92.22           O  
ATOM   2288  CG  LYS A 148       0.926 -14.937 -10.799  1.00 92.22           C  
ATOM   2289  HG2 LYS A 148       1.344 -15.559 -10.008  1.00 92.22           H  
ATOM   2290  HG3 LYS A 148       0.044 -14.401 -10.445  1.00 92.22           H  
ATOM   2291  CD  LYS A 148       0.551 -15.811 -11.993  1.00 92.22           C  
ATOM   2292  HD2 LYS A 148       1.463 -16.268 -12.380  1.00 92.22           H  
ATOM   2293  HD3 LYS A 148       0.133 -15.185 -12.781  1.00 92.22           H  
ATOM   2294  CE  LYS A 148      -0.442 -16.915 -11.641  1.00 92.22           C  
ATOM   2295  HE2 LYS A 148      -0.065 -17.461 -10.776  1.00 92.22           H  
ATOM   2296  HE3 LYS A 148      -1.407 -16.470 -11.395  1.00 92.22           H  
ATOM   2297  NZ  LYS A 148      -0.566 -17.819 -12.806  1.00 92.22           N  
ATOM   2298  HZ1 LYS A 148       0.354 -18.136 -13.075  1.00 92.22           H  
ATOM   2299  HZ2 LYS A 148      -0.906 -17.317 -13.613  1.00 92.22           H  
ATOM   2300  HZ3 LYS A 148      -1.148 -18.622 -12.613  1.00 92.22           H  
ATOM   2301  N   CYS A 149       2.840 -13.497  -7.806  1.00 95.23           N  
ATOM   2302  H   CYS A 149       2.081 -12.846  -7.667  1.00 95.23           H  
ATOM   2303  CA  CYS A 149       3.456 -14.054  -6.611  1.00 95.23           C  
ATOM   2304  HA  CYS A 149       4.456 -14.420  -6.843  1.00 95.23           H  
ATOM   2305  C   CYS A 149       2.604 -15.215  -6.096  1.00 95.23           C  
ATOM   2306  CB  CYS A 149       3.578 -12.949  -5.552  1.00 95.23           C  
ATOM   2307  HB2 CYS A 149       2.584 -12.566  -5.324  1.00 95.23           H  
ATOM   2308  HB3 CYS A 149       4.012 -13.364  -4.642  1.00 95.23           H  
ATOM   2309  O   CYS A 149       1.543 -14.992  -5.511  1.00 95.23           O  
ATOM   2310  SG  CYS A 149       4.617 -11.593  -6.158  1.00 95.23           S  
ATOM   2311  HG  CYS A 149       4.291 -10.699  -5.220  1.00 95.23           H  
ATOM   2312  N   SER A 150       3.067 -16.449  -6.284  1.00 97.53           N  
ATOM   2313  H   SER A 150       3.966 -16.565  -6.729  1.00 97.53           H  
ATOM   2314  CA  SER A 150       2.388 -17.626  -5.725  1.00 97.53           C  
ATOM   2315  HA  SER A 150       1.312 -17.455  -5.713  1.00 97.53           H  
ATOM   2316  C   SER A 150       2.853 -17.847  -4.288  1.00 97.53           C  
ATOM   2317  CB  SER A 150       2.636 -18.874  -6.574  1.00 97.53           C  
ATOM   2318  HB2 SER A 150       3.691 -19.145  -6.531  1.00 97.53           H  
ATOM   2319  HB3 SER A 150       2.045 -19.697  -6.173  1.00 97.53           H  
ATOM   2320  O   SER A 150       4.050 -18.035  -4.056  1.00 97.53           O  
ATOM   2321  OG  SER A 150       2.261 -18.645  -7.919  1.00 97.53           O  
ATOM   2322  HG  SER A 150       3.007 -18.239  -8.365  1.00 97.53           H  
ATOM   2323  N   LEU A 151       1.932 -17.812  -3.323  1.00 98.18           N  
ATOM   2324  H   LEU A 151       0.963 -17.694  -3.583  1.00 98.18           H  
ATOM   2325  CA  LEU A 151       2.241 -17.945  -1.898  1.00 98.18           C  
ATOM   2326  HA  LEU A 151       3.150 -17.386  -1.678  1.00 98.18           H  
ATOM   2327  C   LEU A 151       2.512 -19.415  -1.555  1.00 98.18           C  
ATOM   2328  CB  LEU A 151       1.102 -17.353  -1.042  1.00 98.18           C  
ATOM   2329  HB2 LEU A 151       1.415 -17.403   0.001  1.00 98.18           H  
ATOM   2330  HB3 LEU A 151       0.219 -17.984  -1.147  1.00 98.18           H  
ATOM   2331  O   LEU A 151       1.601 -20.234  -1.562  1.00 98.18           O  
ATOM   2332  CG  LEU A 151       0.672 -15.904  -1.358  1.00 98.18           C  
ATOM   2333  HG  LEU A 151       0.100 -15.886  -2.285  1.00 98.18           H  
ATOM   2334  CD1 LEU A 151      -0.223 -15.382  -0.235  1.00 98.18           C  
ATOM   2335 HD11 LEU A 151       0.340 -15.304   0.695  1.00 98.18           H  
ATOM   2336 HD12 LEU A 151      -0.623 -14.405  -0.505  1.00 98.18           H  
ATOM   2337 HD13 LEU A 151      -1.054 -16.071  -0.082  1.00 98.18           H  
ATOM   2338  CD2 LEU A 151       1.839 -14.927  -1.507  1.00 98.18           C  
ATOM   2339 HD21 LEU A 151       2.499 -14.996  -0.642  1.00 98.18           H  
ATOM   2340 HD22 LEU A 151       2.383 -15.160  -2.422  1.00 98.18           H  
ATOM   2341 HD23 LEU A 151       1.456 -13.910  -1.598  1.00 98.18           H  
ATOM   2342  N   LEU A 152       3.763 -19.764  -1.251  1.00 98.33           N  
ATOM   2343  H   LEU A 152       4.474 -19.046  -1.248  1.00 98.33           H  
ATOM   2344  CA  LEU A 152       4.174 -21.156  -1.043  1.00 98.33           C  
ATOM   2345  HA  LEU A 152       3.543 -21.814  -1.639  1.00 98.33           H  
ATOM   2346  C   LEU A 152       4.017 -21.612   0.405  1.00 98.33           C  
ATOM   2347  CB  LEU A 152       5.635 -21.345  -1.480  1.00 98.33           C  
ATOM   2348  HB2 LEU A 152       6.275 -20.693  -0.886  1.00 98.33           H  
ATOM   2349  HB3 LEU A 152       5.913 -22.374  -1.251  1.00 98.33           H  
ATOM   2350  O   LEU A 152       3.405 -22.638   0.671  1.00 98.33           O  
ATOM   2351  CG  LEU A 152       5.928 -21.086  -2.964  1.00 98.33           C  
ATOM   2352  HG  LEU A 152       5.756 -20.036  -3.203  1.00 98.33           H  
ATOM   2353  CD1 LEU A 152       7.402 -21.405  -3.200  1.00 98.33           C  
ATOM   2354 HD11 LEU A 152       7.607 -21.449  -4.269  1.00 98.33           H  
ATOM   2355 HD12 LEU A 152       8.030 -20.640  -2.744  1.00 98.33           H  
ATOM   2356 HD13 LEU A 152       7.656 -22.378  -2.781  1.00 98.33           H  
ATOM   2357  CD2 LEU A 152       5.077 -21.954  -3.893  1.00 98.33           C  
ATOM   2358 HD21 LEU A 152       4.030 -21.662  -3.816  1.00 98.33           H  
ATOM   2359 HD22 LEU A 152       5.184 -23.005  -3.625  1.00 98.33           H  
ATOM   2360 HD23 LEU A 152       5.391 -21.814  -4.927  1.00 98.33           H  
ATOM   2361  N   SER A 153       4.612 -20.866   1.334  1.00 98.13           N  
ATOM   2362  H   SER A 153       5.092 -20.029   1.035  1.00 98.13           H  
ATOM   2363  CA  SER A 153       4.640 -21.234   2.748  1.00 98.13           C  
ATOM   2364  HA  SER A 153       3.745 -21.814   2.974  1.00 98.13           H  
ATOM   2365  C   SER A 153       4.661 -20.000   3.630  1.00 98.13           C  
ATOM   2366  CB  SER A 153       5.844 -22.123   3.075  1.00 98.13           C  
ATOM   2367  HB2 SER A 153       5.763 -22.458   4.110  1.00 98.13           H  
ATOM   2368  HB3 SER A 153       5.839 -23.000   2.427  1.00 98.13           H  
ATOM   2369  O   SER A 153       5.411 -19.055   3.353  1.00 98.13           O  
ATOM   2370  OG  SER A 153       7.058 -21.409   2.911  1.00 98.13           O  
ATOM   2371  HG  SER A 153       6.884 -20.500   3.167  1.00 98.13           H  
ATOM   2372  N   LYS A 154       3.901 -20.018   4.719  1.00 96.61           N  
ATOM   2373  H   LYS A 154       3.327 -20.834   4.878  1.00 96.61           H  
ATOM   2374  CA  LYS A 154       3.831 -18.906   5.665  1.00 96.61           C  
ATOM   2375  HA  LYS A 154       3.619 -18.002   5.094  1.00 96.61           H  
ATOM   2376  C   LYS A 154       5.165 -18.697   6.388  1.00 96.61           C  
ATOM   2377  CB  LYS A 154       2.653 -19.157   6.613  1.00 96.61           C  
ATOM   2378  HB2 LYS A 154       1.793 -19.450   6.010  1.00 96.61           H  
ATOM   2379  HB3 LYS A 154       2.889 -19.976   7.293  1.00 96.61           H  
ATOM   2380  O   LYS A 154       5.807 -19.640   6.846  1.00 96.61           O  
ATOM   2381  CG  LYS A 154       2.290 -17.898   7.407  1.00 96.61           C  
ATOM   2382  HG2 LYS A 154       3.039 -17.725   8.180  1.00 96.61           H  
ATOM   2383  HG3 LYS A 154       2.267 -17.045   6.730  1.00 96.61           H  
ATOM   2384  CD  LYS A 154       0.910 -18.044   8.052  1.00 96.61           C  
ATOM   2385  HD2 LYS A 154       0.190 -18.296   7.274  1.00 96.61           H  
ATOM   2386  HD3 LYS A 154       0.929 -18.838   8.799  1.00 96.61           H  
ATOM   2387  CE  LYS A 154       0.521 -16.709   8.693  1.00 96.61           C  
ATOM   2388  HE2 LYS A 154       0.765 -15.915   7.987  1.00 96.61           H  
ATOM   2389  HE3 LYS A 154       1.126 -16.551   9.586  1.00 96.61           H  
ATOM   2390  NZ  LYS A 154      -0.928 -16.662   9.004  1.00 96.61           N  
ATOM   2391  HZ1 LYS A 154      -1.454 -16.770   8.149  1.00 96.61           H  
ATOM   2392  HZ2 LYS A 154      -1.172 -15.759   9.384  1.00 96.61           H  
ATOM   2393  HZ3 LYS A 154      -1.189 -17.398   9.645  1.00 96.61           H  
ATOM   2394  N   THR A 155       5.567 -17.441   6.527  1.00 95.33           N  
ATOM   2395  H   THR A 155       4.972 -16.722   6.142  1.00 95.33           H  
ATOM   2396  CA  THR A 155       6.674 -16.992   7.382  1.00 95.33           C  
ATOM   2397  HA  THR A 155       7.186 -17.870   7.777  1.00 95.33           H  
ATOM   2398  C   THR A 155       6.105 -16.218   8.576  1.00 95.33           C  
ATOM   2399  CB  THR A 155       7.723 -16.172   6.602  1.00 95.33           C  
ATOM   2400  HB  THR A 155       8.639 -16.139   7.193  1.00 95.33           H  
ATOM   2401  O   THR A 155       4.905 -15.929   8.608  1.00 95.33           O  
ATOM   2402  CG2 THR A 155       8.086 -16.812   5.265  1.00 95.33           C  
ATOM   2403 HG21 THR A 155       7.238 -16.750   4.583  1.00 95.33           H  
ATOM   2404 HG22 THR A 155       8.347 -17.859   5.420  1.00 95.33           H  
ATOM   2405 HG23 THR A 155       8.937 -16.294   4.824  1.00 95.33           H  
ATOM   2406  OG1 THR A 155       7.313 -14.843   6.387  1.00 95.33           O  
ATOM   2407  HG1 THR A 155       8.068 -14.398   5.996  1.00 95.33           H  
ATOM   2408  N   PRO A 156       6.914 -15.854   9.590  1.00 88.11           N  
ATOM   2409  CA  PRO A 156       6.411 -15.098  10.737  1.00 88.11           C  
ATOM   2410  HA  PRO A 156       5.708 -15.728  11.283  1.00 88.11           H  
ATOM   2411  C   PRO A 156       5.698 -13.781  10.381  1.00 88.11           C  
ATOM   2412  CB  PRO A 156       7.641 -14.843  11.613  1.00 88.11           C  
ATOM   2413  HB2 PRO A 156       8.137 -13.923  11.305  1.00 88.11           H  
ATOM   2414  HB3 PRO A 156       7.379 -14.799  12.670  1.00 88.11           H  
ATOM   2415  O   PRO A 156       4.852 -13.344  11.155  1.00 88.11           O  
ATOM   2416  CG  PRO A 156       8.543 -16.036  11.300  1.00 88.11           C  
ATOM   2417  HG2 PRO A 156       9.591 -15.820  11.511  1.00 88.11           H  
ATOM   2418  HG3 PRO A 156       8.207 -16.910  11.857  1.00 88.11           H  
ATOM   2419  CD  PRO A 156       8.298 -16.249   9.809  1.00 88.11           C  
ATOM   2420  HD2 PRO A 156       8.958 -15.594   9.240  1.00 88.11           H  
ATOM   2421  HD3 PRO A 156       8.472 -17.292   9.544  1.00 88.11           H  
ATOM   2422  N   ASN A 157       6.024 -13.167   9.234  1.00 87.84           N  
ATOM   2423  H   ASN A 157       6.661 -13.635   8.605  1.00 87.84           H  
ATOM   2424  CA  ASN A 157       5.524 -11.844   8.831  1.00 87.84           C  
ATOM   2425  HA  ASN A 157       4.725 -11.541   9.507  1.00 87.84           H  
ATOM   2426  C   ASN A 157       4.919 -11.809   7.412  1.00 87.84           C  
ATOM   2427  CB  ASN A 157       6.672 -10.824   8.955  1.00 87.84           C  
ATOM   2428  HB2 ASN A 157       6.299  -9.831   8.704  1.00 87.84           H  
ATOM   2429  HB3 ASN A 157       7.445 -11.080   8.230  1.00 87.84           H  
ATOM   2430  O   ASN A 157       4.720 -10.721   6.864  1.00 87.84           O  
ATOM   2431  CG  ASN A 157       7.278 -10.738  10.341  1.00 87.84           C  
ATOM   2432  ND2 ASN A 157       8.586 -10.794  10.438  1.00 87.84           N  
ATOM   2433 HD21 ASN A 157       8.968 -10.711  11.369  1.00 87.84           H  
ATOM   2434 HD22 ASN A 157       9.146 -10.897   9.604  1.00 87.84           H  
ATOM   2435  OD1 ASN A 157       6.617 -10.602  11.354  1.00 87.84           O  
ATOM   2436  N   GLY A 158       4.699 -12.966   6.783  1.00 95.23           N  
ATOM   2437  H   GLY A 158       4.859 -13.839   7.266  1.00 95.23           H  
ATOM   2438  CA  GLY A 158       4.280 -13.033   5.387  1.00 95.23           C  
ATOM   2439  HA2 GLY A 158       4.899 -12.340   4.816  1.00 95.23           H  
ATOM   2440  HA3 GLY A 158       3.242 -12.715   5.298  1.00 95.23           H  
ATOM   2441  C   GLY A 158       4.410 -14.432   4.793  1.00 95.23           C  
ATOM   2442  O   GLY A 158       4.009 -15.403   5.432  1.00 95.23           O  
ATOM   2443  N   PHE A 159       4.943 -14.542   3.574  1.00 98.39           N  
ATOM   2444  H   PHE A 159       5.268 -13.702   3.117  1.00 98.39           H  
ATOM   2445  CA  PHE A 159       5.036 -15.803   2.831  1.00 98.39           C  
ATOM   2446  HA  PHE A 159       5.040 -16.633   3.538  1.00 98.39           H  
ATOM   2447  C   PHE A 159       6.314 -15.886   1.996  1.00 98.39           C  
ATOM   2448  CB  PHE A 159       3.818 -15.966   1.910  1.00 98.39           C  
ATOM   2449  HB2 PHE A 159       3.773 -15.112   1.234  1.00 98.39           H  
ATOM   2450  HB3 PHE A 159       3.954 -16.858   1.299  1.00 98.39           H  
ATOM   2451  O   PHE A 159       6.744 -14.896   1.403  1.00 98.39           O  
ATOM   2452  CG  PHE A 159       2.496 -16.081   2.640  1.00 98.39           C  
ATOM   2453  CD1 PHE A 159       1.959 -17.348   2.933  1.00 98.39           C  
ATOM   2454  HD1 PHE A 159       2.468 -18.243   2.607  1.00 98.39           H  
ATOM   2455  CD2 PHE A 159       1.809 -14.921   3.041  1.00 98.39           C  
ATOM   2456  HD2 PHE A 159       2.206 -13.946   2.800  1.00 98.39           H  
ATOM   2457  CE1 PHE A 159       0.747 -17.454   3.636  1.00 98.39           C  
ATOM   2458  HE1 PHE A 159       0.325 -18.428   3.834  1.00 98.39           H  
ATOM   2459  CE2 PHE A 159       0.609 -15.028   3.761  1.00 98.39           C  
ATOM   2460  HE2 PHE A 159       0.082 -14.138   4.070  1.00 98.39           H  
ATOM   2461  CZ  PHE A 159       0.075 -16.293   4.054  1.00 98.39           C  
ATOM   2462  HZ  PHE A 159      -0.867 -16.370   4.577  1.00 98.39           H  
ATOM   2463  N   LYS A 160       6.881 -17.091   1.879  1.00 98.71           N  
ATOM   2464  H   LYS A 160       6.435 -17.855   2.367  1.00 98.71           H  
ATOM   2465  CA  LYS A 160       7.786 -17.422   0.772  1.00 98.71           C  
ATOM   2466  HA  LYS A 160       8.500 -16.610   0.631  1.00 98.71           H  
ATOM   2467  C   LYS A 160       6.980 -17.507  -0.514  1.00 98.71           C  
ATOM   2468  CB  LYS A 160       8.535 -18.742   1.016  1.00 98.71           C  
ATOM   2469  HB2 LYS A 160       9.096 -18.991   0.115  1.00 98.71           H  
ATOM   2470  HB3 LYS A 160       7.811 -19.540   1.179  1.00 98.71           H  
ATOM   2471  O   LYS A 160       5.860 -18.020  -0.496  1.00 98.71           O  
ATOM   2472  CG  LYS A 160       9.519 -18.704   2.193  1.00 98.71           C  
ATOM   2473  HG2 LYS A 160       8.968 -18.583   3.126  1.00 98.71           H  
ATOM   2474  HG3 LYS A 160      10.048 -19.656   2.227  1.00 98.71           H  
ATOM   2475  CD  LYS A 160      10.538 -17.564   2.047  1.00 98.71           C  
ATOM   2476  HD2 LYS A 160      10.972 -17.592   1.047  1.00 98.71           H  
ATOM   2477  HD3 LYS A 160      10.025 -16.612   2.183  1.00 98.71           H  
ATOM   2478  CE  LYS A 160      11.654 -17.670   3.087  1.00 98.71           C  
ATOM   2479  HE2 LYS A 160      12.240 -18.563   2.870  1.00 98.71           H  
ATOM   2480  HE3 LYS A 160      11.206 -17.773   4.075  1.00 98.71           H  
ATOM   2481  NZ  LYS A 160      12.512 -16.460   3.046  1.00 98.71           N  
ATOM   2482  HZ1 LYS A 160      12.771 -16.229   2.097  1.00 98.71           H  
ATOM   2483  HZ2 LYS A 160      12.017 -15.662   3.417  1.00 98.71           H  
ATOM   2484  HZ3 LYS A 160      13.338 -16.561   3.618  1.00 98.71           H  
ATOM   2485  N   VAL A 161       7.544 -17.010  -1.607  1.00 98.56           N  
ATOM   2486  H   VAL A 161       8.481 -16.638  -1.551  1.00 98.56           H  
ATOM   2487  CA  VAL A 161       6.848 -16.913  -2.892  1.00 98.56           C  
ATOM   2488  HA  VAL A 161       5.995 -17.591  -2.867  1.00 98.56           H  
ATOM   2489  C   VAL A 161       7.723 -17.367  -4.047  1.00 98.56           C  
ATOM   2490  CB  VAL A 161       6.305 -15.492  -3.156  1.00 98.56           C  
ATOM   2491  HB  VAL A 161       5.780 -15.498  -4.112  1.00 98.56           H  
ATOM   2492  O   VAL A 161       8.942 -17.219  -3.995  1.00 98.56           O  
ATOM   2493  CG1 VAL A 161       5.306 -15.074  -2.079  1.00 98.56           C  
ATOM   2494 HG11 VAL A 161       4.556 -15.857  -1.965  1.00 98.56           H  
ATOM   2495 HG12 VAL A 161       5.812 -14.923  -1.125  1.00 98.56           H  
ATOM   2496 HG13 VAL A 161       4.813 -14.150  -2.378  1.00 98.56           H  
ATOM   2497  CG2 VAL A 161       7.391 -14.411  -3.211  1.00 98.56           C  
ATOM   2498 HG21 VAL A 161       8.112 -14.639  -3.996  1.00 98.56           H  
ATOM   2499 HG22 VAL A 161       7.907 -14.341  -2.254  1.00 98.56           H  
ATOM   2500 HG23 VAL A 161       6.933 -13.447  -3.435  1.00 98.56           H  
ATOM   2501  N   THR A 162       7.081 -17.858  -5.102  1.00 98.56           N  
ATOM   2502  H   THR A 162       6.074 -17.919  -5.048  1.00 98.56           H  
ATOM   2503  CA  THR A 162       7.658 -17.890  -6.455  1.00 98.56           C  
ATOM   2504  HA  THR A 162       8.737 -17.747  -6.398  1.00 98.56           H  
ATOM   2505  C   THR A 162       7.088 -16.744  -7.273  1.00 98.56           C  
ATOM   2506  CB  THR A 162       7.411 -19.215  -7.184  1.00 98.56           C  
ATOM   2507  HB  THR A 162       7.582 -19.080  -8.252  1.00 98.56           H  
ATOM   2508  O   THR A 162       5.936 -16.347  -7.075  1.00 98.56           O  
ATOM   2509  CG2 THR A 162       8.354 -20.303  -6.683  1.00 98.56           C  
ATOM   2510 HG21 THR A 162       9.293 -20.232  -7.232  1.00 98.56           H  
ATOM   2511 HG22 THR A 162       7.931 -21.293  -6.855  1.00 98.56           H  
ATOM   2512 HG23 THR A 162       8.581 -20.158  -5.627  1.00 98.56           H  
ATOM   2513  OG1 THR A 162       6.089 -19.655  -6.996  1.00 98.56           O  
ATOM   2514  HG1 THR A 162       6.039 -19.990  -6.098  1.00 98.56           H  
ATOM   2515  N   LEU A 163       7.914 -16.204  -8.163  1.00 97.80           N  
ATOM   2516  H   LEU A 163       8.840 -16.595  -8.262  1.00 97.80           H  
ATOM   2517  CA  LEU A 163       7.637 -15.003  -8.935  1.00 97.80           C  
ATOM   2518  HA  LEU A 163       6.655 -14.608  -8.673  1.00 97.80           H  
ATOM   2519  C   LEU A 163       7.633 -15.332 -10.424  1.00 97.80           C  
ATOM   2520  CB  LEU A 163       8.700 -13.939  -8.613  1.00 97.80           C  
ATOM   2521  HB2 LEU A 163       8.476 -13.037  -9.182  1.00 97.80           H  
ATOM   2522  HB3 LEU A 163       9.667 -14.315  -8.948  1.00 97.80           H  
ATOM   2523  O   LEU A 163       8.568 -15.940 -10.945  1.00 97.80           O  
ATOM   2524  CG  LEU A 163       8.821 -13.581  -7.124  1.00 97.80           C  
ATOM   2525  HG  LEU A 163       9.036 -14.472  -6.534  1.00 97.80           H  
ATOM   2526  CD1 LEU A 163       9.972 -12.606  -6.926  1.00 97.80           C  
ATOM   2527 HD11 LEU A 163       9.803 -11.698  -7.506  1.00 97.80           H  
ATOM   2528 HD12 LEU A 163      10.903 -13.068  -7.253  1.00 97.80           H  
ATOM   2529 HD13 LEU A 163      10.052 -12.360  -5.867  1.00 97.80           H  
ATOM   2530  CD2 LEU A 163       7.549 -12.932  -6.592  1.00 97.80           C  
ATOM   2531 HD21 LEU A 163       6.732 -13.653  -6.615  1.00 97.80           H  
ATOM   2532 HD22 LEU A 163       7.695 -12.605  -5.563  1.00 97.80           H  
ATOM   2533 HD23 LEU A 163       7.290 -12.071  -7.208  1.00 97.80           H  
ATOM   2534  N   GLU A 164       6.597 -14.882 -11.113  1.00 94.32           N  
ATOM   2535  H   GLU A 164       5.827 -14.466 -10.609  1.00 94.32           H  
ATOM   2536  CA  GLU A 164       6.481 -14.939 -12.567  1.00 94.32           C  
ATOM   2537  HA  GLU A 164       7.415 -15.288 -13.008  1.00 94.32           H  
ATOM   2538  C   GLU A 164       6.204 -13.528 -13.079  1.00 94.32           C  
ATOM   2539  CB  GLU A 164       5.384 -15.946 -12.924  1.00 94.32           C  
ATOM   2540  HB2 GLU A 164       5.645 -16.903 -12.472  1.00 94.32           H  
ATOM   2541  HB3 GLU A 164       4.446 -15.616 -12.479  1.00 94.32           H  
ATOM   2542  O   GLU A 164       5.352 -12.825 -12.532  1.00 94.32           O  
ATOM   2543  CG  GLU A 164       5.165 -16.169 -14.423  1.00 94.32           C  
ATOM   2544  HG2 GLU A 164       4.978 -15.213 -14.913  1.00 94.32           H  
ATOM   2545  HG3 GLU A 164       6.062 -16.616 -14.850  1.00 94.32           H  
ATOM   2546  CD  GLU A 164       3.957 -17.101 -14.603  1.00 94.32           C  
ATOM   2547  OE1 GLU A 164       2.859 -16.599 -14.938  1.00 94.32           O  
ATOM   2548  OE2 GLU A 164       4.071 -18.292 -14.228  1.00 94.32           O  
ATOM   2549  N   ASN A 165       6.949 -13.081 -14.088  1.00 91.27           N  
ATOM   2550  H   ASN A 165       7.587 -13.718 -14.544  1.00 91.27           H  
ATOM   2551  CA  ASN A 165       6.711 -11.786 -14.698  1.00 91.27           C  
ATOM   2552  HA  ASN A 165       6.580 -11.050 -13.905  1.00 91.27           H  
ATOM   2553  C   ASN A 165       5.403 -11.829 -15.480  1.00 91.27           C  
ATOM   2554  CB  ASN A 165       7.898 -11.343 -15.559  1.00 91.27           C  
ATOM   2555  HB2 ASN A 165       8.763 -11.125 -14.931  1.00 91.27           H  
ATOM   2556  HB3 ASN A 165       8.159 -12.144 -16.251  1.00 91.27           H  
ATOM   2557  O   ASN A 165       5.149 -12.740 -16.262  1.00 91.27           O  
ATOM   2558  CG  ASN A 165       7.527 -10.102 -16.347  1.00 91.27           C  
ATOM   2559  ND2 ASN A 165       7.609  -8.929 -15.783  1.00 91.27           N  
ATOM   2560 HD21 ASN A 165       7.852  -8.839 -14.807  1.00 91.27           H  
ATOM   2561 HD22 ASN A 165       7.032  -8.229 -16.228  1.00 91.27           H  
ATOM   2562  OD1 ASN A 165       7.057 -10.190 -17.463  1.00 91.27           O  
ATOM   2563  N   VAL A 166       4.591 -10.803 -15.270  1.00 87.20           N  
ATOM   2564  H   VAL A 166       4.896 -10.052 -14.668  1.00 87.20           H  
ATOM   2565  CA  VAL A 166       3.227 -10.762 -15.766  1.00 87.20           C  
ATOM   2566  HA  VAL A 166       2.812 -11.736 -15.505  1.00 87.20           H  
ATOM   2567  C   VAL A 166       3.148 -10.657 -17.282  1.00 87.20           C  
ATOM   2568  CB  VAL A 166       2.510  -9.585 -15.072  1.00 87.20           C  
ATOM   2569  HB  VAL A 166       3.259  -8.796 -14.998  1.00 87.20           H  
ATOM   2570  O   VAL A 166       2.284 -11.266 -17.904  1.00 87.20           O  
ATOM   2571  CG1 VAL A 166       1.381  -8.920 -15.870  1.00 87.20           C  
ATOM   2572 HG11 VAL A 166       1.828  -8.203 -16.558  1.00 87.20           H  
ATOM   2573 HG12 VAL A 166       0.840  -9.640 -16.483  1.00 87.20           H  
ATOM   2574 HG13 VAL A 166       0.716  -8.362 -15.210  1.00 87.20           H  
ATOM   2575  CG2 VAL A 166       2.128  -9.906 -13.615  1.00 87.20           C  
ATOM   2576 HG21 VAL A 166       1.197 -10.465 -13.525  1.00 87.20           H  
ATOM   2577 HG22 VAL A 166       2.004  -8.980 -13.055  1.00 87.20           H  
ATOM   2578 HG23 VAL A 166       2.928 -10.487 -13.155  1.00 87.20           H  
ATOM   2579  N   GLU A 167       4.027  -9.858 -17.875  1.00 83.35           N  
ATOM   2580  H   GLU A 167       4.687  -9.352 -17.301  1.00 83.35           H  
ATOM   2581  CA  GLU A 167       4.004  -9.556 -19.302  1.00 83.35           C  
ATOM   2582  HA  GLU A 167       2.971  -9.450 -19.633  1.00 83.35           H  
ATOM   2583  C   GLU A 167       4.638 -10.656 -20.156  1.00 83.35           C  
ATOM   2584  CB  GLU A 167       4.748  -8.235 -19.548  1.00 83.35           C  
ATOM   2585  HB2 GLU A 167       4.753  -8.059 -20.623  1.00 83.35           H  
ATOM   2586  HB3 GLU A 167       5.788  -8.322 -19.232  1.00 83.35           H  
ATOM   2587  O   GLU A 167       4.250 -10.843 -21.307  1.00 83.35           O  
ATOM   2588  CG  GLU A 167       4.100  -7.004 -18.893  1.00 83.35           C  
ATOM   2589  HG2 GLU A 167       4.484  -6.122 -19.405  1.00 83.35           H  
ATOM   2590  HG3 GLU A 167       3.027  -7.037 -19.078  1.00 83.35           H  
ATOM   2591  CD  GLU A 167       4.361  -6.822 -17.386  1.00 83.35           C  
ATOM   2592  OE1 GLU A 167       3.646  -5.972 -16.807  1.00 83.35           O  
ATOM   2593  OE2 GLU A 167       5.251  -7.494 -16.808  1.00 83.35           O  
ATOM   2594  N   THR A 168       5.640 -11.344 -19.615  1.00 89.74           N  
ATOM   2595  H   THR A 168       5.902 -11.103 -18.670  1.00 89.74           H  
ATOM   2596  CA  THR A 168       6.456 -12.327 -20.343  1.00 89.74           C  
ATOM   2597  HA  THR A 168       6.228 -12.262 -21.407  1.00 89.74           H  
ATOM   2598  C   THR A 168       6.169 -13.768 -19.946  1.00 89.74           C  
ATOM   2599  CB  THR A 168       7.958 -12.051 -20.176  1.00 89.74           C  
ATOM   2600  HB  THR A 168       8.519 -12.786 -20.753  1.00 89.74           H  
ATOM   2601  O   THR A 168       6.675 -14.671 -20.609  1.00 89.74           O  
ATOM   2602  CG2 THR A 168       8.368 -10.655 -20.646  1.00 89.74           C  
ATOM   2603 HG21 THR A 168       9.449 -10.547 -20.554  1.00 89.74           H  
ATOM   2604 HG22 THR A 168       8.082 -10.526 -21.690  1.00 89.74           H  
ATOM   2605 HG23 THR A 168       7.880  -9.888 -20.045  1.00 89.74           H  
ATOM   2606  OG1 THR A 168       8.339 -12.154 -18.828  1.00 89.74           O  
ATOM   2607  HG1 THR A 168       7.904 -11.426 -18.378  1.00 89.74           H  
ATOM   2608  N   GLU A 169       5.417 -13.985 -18.862  1.00 89.52           N  
ATOM   2609  H   GLU A 169       5.029 -13.187 -18.378  1.00 89.52           H  
ATOM   2610  CA  GLU A 169       5.172 -15.295 -18.237  1.00 89.52           C  
ATOM   2611  HA  GLU A 169       4.620 -15.115 -17.314  1.00 89.52           H  
ATOM   2612  C   GLU A 169       6.469 -16.013 -17.809  1.00 89.52           C  
ATOM   2613  CB  GLU A 169       4.259 -16.160 -19.125  1.00 89.52           C  
ATOM   2614  HB2 GLU A 169       4.040 -17.089 -18.599  1.00 89.52           H  
ATOM   2615  HB3 GLU A 169       4.788 -16.407 -20.046  1.00 89.52           H  
ATOM   2616  O   GLU A 169       6.485 -17.206 -17.501  1.00 89.52           O  
ATOM   2617  CG  GLU A 169       2.924 -15.474 -19.471  1.00 89.52           C  
ATOM   2618  HG2 GLU A 169       2.376 -15.292 -18.546  1.00 89.52           H  
ATOM   2619  HG3 GLU A 169       3.119 -14.510 -19.941  1.00 89.52           H  
ATOM   2620  CD  GLU A 169       2.045 -16.296 -20.430  1.00 89.52           C  
ATOM   2621  OE1 GLU A 169       0.950 -15.793 -20.777  1.00 89.52           O  
ATOM   2622  OE2 GLU A 169       2.452 -17.410 -20.842  1.00 89.52           O  
ATOM   2623  N   ALA A 170       7.595 -15.293 -17.786  1.00 95.40           N  
ATOM   2624  H   ALA A 170       7.542 -14.321 -18.053  1.00 95.40           H  
ATOM   2625  CA  ALA A 170       8.885 -15.846 -17.420  1.00 95.40           C  
ATOM   2626  HA  ALA A 170       8.964 -16.841 -17.859  1.00 95.40           H  
ATOM   2627  C   ALA A 170       9.001 -15.978 -15.900  1.00 95.40           C  
ATOM   2628  CB  ALA A 170      10.001 -14.978 -18.010  1.00 95.40           C  
ATOM   2629  HB1 ALA A 170       9.872 -14.897 -19.089  1.00 95.40           H  
ATOM   2630  HB2 ALA A 170       9.964 -13.982 -17.569  1.00 95.40           H  
ATOM   2631  HB3 ALA A 170      10.970 -15.426 -17.792  1.00 95.40           H  
ATOM   2632  O   ALA A 170       8.641 -15.069 -15.151  1.00 95.40           O  
ATOM   2633  N   ASN A 171       9.580 -17.083 -15.433  1.00 96.74           N  
ATOM   2634  H   ASN A 171       9.866 -17.798 -16.088  1.00 96.74           H  
ATOM   2635  CA  ASN A 171       9.939 -17.218 -14.028  1.00 96.74           C  
ATOM   2636  HA  ASN A 171       9.058 -16.988 -13.429  1.00 96.74           H  
ATOM   2637  C   ASN A 171      11.044 -16.208 -13.664  1.00 96.74           C  
ATOM   2638  CB  ASN A 171      10.352 -18.668 -13.744  1.00 96.74           C  
ATOM   2639  HB2 ASN A 171      11.282 -18.893 -14.267  1.00 96.74           H  
ATOM   2640  HB3 ASN A 171       9.574 -19.347 -14.093  1.00 96.74           H  
ATOM   2641  O   ASN A 171      12.068 -16.134 -14.341  1.00 96.74           O  
ATOM   2642  CG  ASN A 171      10.569 -18.884 -12.261  1.00 96.74           C  
ATOM   2643  ND2 ASN A 171       9.539 -19.222 -11.524  1.00 96.74           N  
ATOM   2644 HD21 ASN A 171       8.613 -19.261 -11.926  1.00 96.74           H  
ATOM   2645 HD22 ASN A 171       9.702 -19.260 -10.528  1.00 96.74           H  
ATOM   2646  OD1 ASN A 171      11.651 -18.710 -11.735  1.00 96.74           O  
ATOM   2647  N   VAL A 172      10.828 -15.454 -12.586  1.00 96.12           N  
ATOM   2648  H   VAL A 172       9.952 -15.575 -12.099  1.00 96.12           H  
ATOM   2649  CA  VAL A 172      11.754 -14.432 -12.058  1.00 96.12           C  
ATOM   2650  HA  VAL A 172      12.531 -14.246 -12.799  1.00 96.12           H  
ATOM   2651  C   VAL A 172      12.472 -14.935 -10.794  1.00 96.12           C  
ATOM   2652  CB  VAL A 172      11.008 -13.097 -11.826  1.00 96.12           C  
ATOM   2653  HB  VAL A 172      10.301 -13.220 -11.006  1.00 96.12           H  
ATOM   2654  O   VAL A 172      13.373 -14.286 -10.277  1.00 96.12           O  
ATOM   2655  CG1 VAL A 172      11.940 -11.925 -11.502  1.00 96.12           C  
ATOM   2656 HG11 VAL A 172      12.724 -11.846 -12.255  1.00 96.12           H  
ATOM   2657 HG12 VAL A 172      12.406 -12.069 -10.527  1.00 96.12           H  
ATOM   2658 HG13 VAL A 172      11.378 -10.992 -11.472  1.00 96.12           H  
ATOM   2659  CG2 VAL A 172      10.221 -12.663 -13.068  1.00 96.12           C  
ATOM   2660 HG21 VAL A 172       9.710 -11.720 -12.872  1.00 96.12           H  
ATOM   2661 HG22 VAL A 172      10.896 -12.542 -13.916  1.00 96.12           H  
ATOM   2662 HG23 VAL A 172       9.467 -13.410 -13.316  1.00 96.12           H  
ATOM   2663  N   GLY A 173      12.111 -16.122 -10.301  1.00 97.33           N  
ATOM   2664  H   GLY A 173      11.412 -16.650 -10.803  1.00 97.33           H  
ATOM   2665  CA  GLY A 173      12.742 -16.775  -9.159  1.00 97.33           C  
ATOM   2666  HA2 GLY A 173      12.993 -17.799  -9.434  1.00 97.33           H  
ATOM   2667  HA3 GLY A 173      13.671 -16.265  -8.903  1.00 97.33           H  
ATOM   2668  C   GLY A 173      11.846 -16.824  -7.927  1.00 97.33           C  
ATOM   2669  O   GLY A 173      10.634 -17.032  -8.016  1.00 97.33           O  
ATOM   2670  N   GLU A 174      12.464 -16.675  -6.760  1.00 98.39           N  
ATOM   2671  H   GLU A 174      13.439 -16.412  -6.764  1.00 98.39           H  
ATOM   2672  CA  GLU A 174      11.820 -16.805  -5.456  1.00 98.39           C  
ATOM   2673  HA  GLU A 174      10.742 -16.898  -5.591  1.00 98.39           H  
ATOM   2674  C   GLU A 174      12.062 -15.566  -4.594  1.00 98.39           C  
ATOM   2675  CB  GLU A 174      12.320 -18.060  -4.721  1.00 98.39           C  
ATOM   2676  HB2 GLU A 174      11.891 -18.065  -3.719  1.00 98.39           H  
ATOM   2677  HB3 GLU A 174      13.405 -18.010  -4.632  1.00 98.39           H  
ATOM   2678  O   GLU A 174      12.985 -14.782  -4.821  1.00 98.39           O  
ATOM   2679  CG  GLU A 174      11.923 -19.369  -5.418  1.00 98.39           C  
ATOM   2680  HG2 GLU A 174      12.365 -19.393  -6.415  1.00 98.39           H  
ATOM   2681  HG3 GLU A 174      10.839 -19.381  -5.527  1.00 98.39           H  
ATOM   2682  CD  GLU A 174      12.365 -20.624  -4.644  1.00 98.39           C  
ATOM   2683  OE1 GLU A 174      12.125 -21.733  -5.173  1.00 98.39           O  
ATOM   2684  OE2 GLU A 174      12.925 -20.487  -3.530  1.00 98.39           O  
ATOM   2685  N   GLY A 175      11.243 -15.408  -3.561  1.00 98.35           N  
ATOM   2686  H   GLY A 175      10.504 -16.082  -3.423  1.00 98.35           H  
ATOM   2687  CA  GLY A 175      11.396 -14.320  -2.611  1.00 98.35           C  
ATOM   2688  HA2 GLY A 175      11.071 -13.397  -3.089  1.00 98.35           H  
ATOM   2689  HA3 GLY A 175      12.446 -14.208  -2.340  1.00 98.35           H  
ATOM   2690  C   GLY A 175      10.585 -14.511  -1.344  1.00 98.35           C  
ATOM   2691  O   GLY A 175      10.081 -15.593  -1.030  1.00 98.35           O  
ATOM   2692  N   GLU A 176      10.447 -13.421  -0.603  1.00 98.47           N  
ATOM   2693  H   GLU A 176      10.932 -12.585  -0.898  1.00 98.47           H  
ATOM   2694  CA  GLU A 176       9.546 -13.333   0.539  1.00 98.47           C  
ATOM   2695  HA  GLU A 176       8.860 -14.179   0.510  1.00 98.47           H  
ATOM   2696  C   GLU A 176       8.716 -12.056   0.450  1.00 98.47           C  
ATOM   2697  CB  GLU A 176      10.357 -13.425   1.837  1.00 98.47           C  
ATOM   2698  HB2 GLU A 176      10.981 -12.539   1.949  1.00 98.47           H  
ATOM   2699  HB3 GLU A 176      11.004 -14.298   1.761  1.00 98.47           H  
ATOM   2700  O   GLU A 176       9.265 -10.960   0.329  1.00 98.47           O  
ATOM   2701  CG  GLU A 176       9.457 -13.582   3.072  1.00 98.47           C  
ATOM   2702  HG2 GLU A 176       8.850 -12.684   3.190  1.00 98.47           H  
ATOM   2703  HG3 GLU A 176       8.789 -14.427   2.908  1.00 98.47           H  
ATOM   2704  CD  GLU A 176      10.241 -13.855   4.362  1.00 98.47           C  
ATOM   2705  OE1 GLU A 176       9.617 -13.790   5.448  1.00 98.47           O  
ATOM   2706  OE2 GLU A 176      11.426 -14.268   4.267  1.00 98.47           O  
ATOM   2707  N   ILE A 177       7.394 -12.204   0.519  1.00 98.00           N  
ATOM   2708  H   ILE A 177       7.024 -13.131   0.676  1.00 98.00           H  
ATOM   2709  CA  ILE A 177       6.455 -11.087   0.580  1.00 98.00           C  
ATOM   2710  HA  ILE A 177       6.989 -10.186   0.280  1.00 98.00           H  
ATOM   2711  C   ILE A 177       5.993 -10.902   2.022  1.00 98.00           C  
ATOM   2712  CB  ILE A 177       5.305 -11.275  -0.429  1.00 98.00           C  
ATOM   2713  HB  ILE A 177       5.757 -11.568  -1.376  1.00 98.00           H  
ATOM   2714  O   ILE A 177       5.623 -11.865   2.690  1.00 98.00           O  
ATOM   2715  CG1 ILE A 177       4.572  -9.938  -0.656  1.00 98.00           C  
ATOM   2716 HG12 ILE A 177       3.999  -9.668   0.231  1.00 98.00           H  
ATOM   2717 HG13 ILE A 177       5.305  -9.153  -0.843  1.00 98.00           H  
ATOM   2718  CG2 ILE A 177       4.324 -12.385  -0.009  1.00 98.00           C  
ATOM   2719 HG21 ILE A 177       3.714 -12.064   0.835  1.00 98.00           H  
ATOM   2720 HG22 ILE A 177       3.666 -12.640  -0.840  1.00 98.00           H  
ATOM   2721 HG23 ILE A 177       4.876 -13.282   0.275  1.00 98.00           H  
ATOM   2722  CD1 ILE A 177       3.635  -9.997  -1.868  1.00 98.00           C  
ATOM   2723 HD11 ILE A 177       4.203 -10.296  -2.749  1.00 98.00           H  
ATOM   2724 HD12 ILE A 177       2.831 -10.714  -1.703  1.00 98.00           H  
ATOM   2725 HD13 ILE A 177       3.194  -9.016  -2.043  1.00 98.00           H  
ATOM   2726  N   THR A 178       6.027  -9.671   2.517  1.00 95.83           N  
ATOM   2727  H   THR A 178       6.319  -8.928   1.899  1.00 95.83           H  
ATOM   2728  CA  THR A 178       5.637  -9.306   3.888  1.00 95.83           C  
ATOM   2729  HA  THR A 178       4.984 -10.075   4.300  1.00 95.83           H  
ATOM   2730  C   THR A 178       4.848  -8.003   3.876  1.00 95.83           C  
ATOM   2731  CB  THR A 178       6.862  -9.176   4.814  1.00 95.83           C  
ATOM   2732  HB  THR A 178       6.525  -8.873   5.805  1.00 95.83           H  
ATOM   2733  O   THR A 178       4.859  -7.273   2.886  1.00 95.83           O  
ATOM   2734  CG2 THR A 178       7.647 -10.478   4.956  1.00 95.83           C  
ATOM   2735 HG21 THR A 178       8.120 -10.733   4.008  1.00 95.83           H  
ATOM   2736 HG22 THR A 178       8.421 -10.358   5.715  1.00 95.83           H  
ATOM   2737 HG23 THR A 178       6.981 -11.288   5.253  1.00 95.83           H  
ATOM   2738  OG1 THR A 178       7.773  -8.213   4.333  1.00 95.83           O  
ATOM   2739  HG1 THR A 178       7.881  -8.378   3.393  1.00 95.83           H  
ATOM   2740  N   ARG A 179       4.159  -7.671   4.968  1.00 93.12           N  
ATOM   2741  H   ARG A 179       4.124  -8.325   5.737  1.00 93.12           H  
ATOM   2742  CA  ARG A 179       3.579  -6.327   5.128  1.00 93.12           C  
ATOM   2743  HA  ARG A 179       2.921  -6.138   4.280  1.00 93.12           H  
ATOM   2744  C   ARG A 179       4.665  -5.242   5.104  1.00 93.12           C  
ATOM   2745  CB  ARG A 179       2.725  -6.256   6.402  1.00 93.12           C  
ATOM   2746  HB2 ARG A 179       2.378  -5.230   6.528  1.00 93.12           H  
ATOM   2747  HB3 ARG A 179       1.851  -6.893   6.271  1.00 93.12           H  
ATOM   2748  O   ARG A 179       5.763  -5.454   5.623  1.00 93.12           O  
ATOM   2749  CG  ARG A 179       3.479  -6.704   7.665  1.00 93.12           C  
ATOM   2750  HG2 ARG A 179       4.464  -6.238   7.700  1.00 93.12           H  
ATOM   2751  HG3 ARG A 179       3.609  -7.786   7.650  1.00 93.12           H  
ATOM   2752  CD  ARG A 179       2.730  -6.310   8.936  1.00 93.12           C  
ATOM   2753  HD2 ARG A 179       3.307  -6.650   9.796  1.00 93.12           H  
ATOM   2754  HD3 ARG A 179       2.680  -5.221   8.961  1.00 93.12           H  
ATOM   2755  NE  ARG A 179       1.372  -6.890   9.010  1.00 93.12           N  
ATOM   2756  HE  ARG A 179       1.156  -7.712   8.463  1.00 93.12           H  
ATOM   2757  NH1 ARG A 179       0.454  -5.240  10.277  1.00 93.12           N  
ATOM   2758 HH11 ARG A 179       1.300  -4.701  10.153  1.00 93.12           H  
ATOM   2759 HH12 ARG A 179      -0.328  -4.800  10.740  1.00 93.12           H  
ATOM   2760  NH2 ARG A 179      -0.789  -6.989   9.779  1.00 93.12           N  
ATOM   2761 HH21 ARG A 179      -0.917  -7.735   9.110  1.00 93.12           H  
ATOM   2762 HH22 ARG A 179      -1.563  -6.580  10.282  1.00 93.12           H  
ATOM   2763  CZ  ARG A 179       0.353  -6.387   9.682  1.00 93.12           C  
ATOM   2764  N   TRP A 180       4.354  -4.070   4.551  1.00 92.96           N  
ATOM   2765  H   TRP A 180       3.426  -3.930   4.178  1.00 92.96           H  
ATOM   2766  CA  TRP A 180       5.222  -2.899   4.702  1.00 92.96           C  
ATOM   2767  HA  TRP A 180       6.259  -3.216   4.598  1.00 92.96           H  
ATOM   2768  C   TRP A 180       5.055  -2.308   6.104  1.00 92.96           C  
ATOM   2769  CB  TRP A 180       4.942  -1.859   3.611  1.00 92.96           C  
ATOM   2770  HB2 TRP A 180       3.892  -1.575   3.674  1.00 92.96           H  
ATOM   2771  HB3 TRP A 180       5.092  -2.319   2.634  1.00 92.96           H  
ATOM   2772  O   TRP A 180       3.941  -2.057   6.561  1.00 92.96           O  
ATOM   2773  CG  TRP A 180       5.764  -0.598   3.662  1.00 92.96           C  
ATOM   2774  CD1 TRP A 180       7.053  -0.467   4.065  1.00 92.96           C  
ATOM   2775  HD1 TRP A 180       7.685  -1.275   4.403  1.00 92.96           H  
ATOM   2776  CD2 TRP A 180       5.353   0.739   3.246  1.00 92.96           C  
ATOM   2777  CE2 TRP A 180       6.432   1.643   3.450  1.00 92.96           C  
ATOM   2778  CE3 TRP A 180       4.176   1.281   2.694  1.00 92.96           C  
ATOM   2779  HE3 TRP A 180       3.336   0.624   2.526  1.00 92.96           H  
ATOM   2780  NE1 TRP A 180       7.441   0.860   3.963  1.00 92.96           N  
ATOM   2781  HE1 TRP A 180       8.369   1.206   4.160  1.00 92.96           H  
ATOM   2782  CH2 TRP A 180       5.171   3.492   2.522  1.00 92.96           C  
ATOM   2783  HH2 TRP A 180       5.105   4.524   2.211  1.00 92.96           H  
ATOM   2784  CZ2 TRP A 180       6.338   3.005   3.126  1.00 92.96           C  
ATOM   2785  HZ2 TRP A 180       7.166   3.675   3.306  1.00 92.96           H  
ATOM   2786  CZ3 TRP A 180       4.083   2.631   2.318  1.00 92.96           C  
ATOM   2787  HZ3 TRP A 180       3.178   2.998   1.857  1.00 92.96           H  
ATOM   2788  N   ILE A 181       6.173  -2.114   6.800  1.00 89.65           N  
ATOM   2789  H   ILE A 181       7.041  -2.437   6.397  1.00 89.65           H  
ATOM   2790  CA  ILE A 181       6.236  -1.545   8.145  1.00 89.65           C  
ATOM   2791  HA  ILE A 181       5.241  -1.225   8.454  1.00 89.65           H  
ATOM   2792  C   ILE A 181       7.146  -0.312   8.075  1.00 89.65           C  
ATOM   2793  CB  ILE A 181       6.713  -2.597   9.175  1.00 89.65           C  
ATOM   2794  HB  ILE A 181       7.751  -2.852   8.960  1.00 89.65           H  
ATOM   2795  O   ILE A 181       8.355  -0.422   8.317  1.00 89.65           O  
ATOM   2796  CG1 ILE A 181       5.877  -3.899   9.108  1.00 89.65           C  
ATOM   2797 HG12 ILE A 181       4.853  -3.692   9.418  1.00 89.65           H  
ATOM   2798 HG13 ILE A 181       5.851  -4.265   8.082  1.00 89.65           H  
ATOM   2799  CG2 ILE A 181       6.628  -1.986  10.590  1.00 89.65           C  
ATOM   2800 HG21 ILE A 181       5.590  -1.767  10.840  1.00 89.65           H  
ATOM   2801 HG22 ILE A 181       7.202  -1.061  10.641  1.00 89.65           H  
ATOM   2802 HG23 ILE A 181       7.046  -2.671  11.329  1.00 89.65           H  
ATOM   2803  CD1 ILE A 181       6.445  -5.044   9.955  1.00 89.65           C  
ATOM   2804 HD11 ILE A 181       5.843  -5.940   9.801  1.00 89.65           H  
ATOM   2805 HD12 ILE A 181       6.426  -4.791  11.015  1.00 89.65           H  
ATOM   2806 HD13 ILE A 181       7.470  -5.253   9.649  1.00 89.65           H  
ATOM   2807  N   PRO A 182       6.610   0.859   7.691  1.00 90.49           N  
ATOM   2808  CA  PRO A 182       7.373   2.094   7.733  1.00 90.49           C  
ATOM   2809  HA  PRO A 182       8.333   1.958   7.235  1.00 90.49           H  
ATOM   2810  C   PRO A 182       7.622   2.517   9.184  1.00 90.49           C  
ATOM   2811  CB  PRO A 182       6.553   3.111   6.945  1.00 90.49           C  
ATOM   2812  HB2 PRO A 182       6.715   4.127   7.305  1.00 90.49           H  
ATOM   2813  HB3 PRO A 182       6.817   3.045   5.890  1.00 90.49           H  
ATOM   2814  O   PRO A 182       6.776   2.362  10.069  1.00 90.49           O  
ATOM   2815  CG  PRO A 182       5.113   2.634   7.145  1.00 90.49           C  
ATOM   2816  HG2 PRO A 182       4.729   3.016   8.090  1.00 90.49           H  
ATOM   2817  HG3 PRO A 182       4.470   2.935   6.318  1.00 90.49           H  
ATOM   2818  CD  PRO A 182       5.250   1.113   7.225  1.00 90.49           C  
ATOM   2819  HD2 PRO A 182       4.505   0.710   7.911  1.00 90.49           H  
ATOM   2820  HD3 PRO A 182       5.119   0.680   6.234  1.00 90.49           H  
ATOM   2821  N   GLU A 183       8.801   3.066   9.438  1.00 90.10           N  
ATOM   2822  H   GLU A 183       9.436   3.220   8.667  1.00 90.10           H  
ATOM   2823  CA  GLU A 183       9.167   3.619  10.729  1.00 90.10           C  
ATOM   2824  HA  GLU A 183       8.863   2.912  11.501  1.00 90.10           H  
ATOM   2825  C   GLU A 183       8.418   4.931  10.956  1.00 90.10           C  
ATOM   2826  CB  GLU A 183      10.687   3.814  10.848  1.00 90.10           C  
ATOM   2827  HB2 GLU A 183      11.038   4.505  10.081  1.00 90.10           H  
ATOM   2828  HB3 GLU A 183      10.895   4.248  11.826  1.00 90.10           H  
ATOM   2829  O   GLU A 183       8.539   5.888  10.194  1.00 90.10           O  
ATOM   2830  CG  GLU A 183      11.450   2.488  10.728  1.00 90.10           C  
ATOM   2831  HG2 GLU A 183      10.927   1.726  11.307  1.00 90.10           H  
ATOM   2832  HG3 GLU A 183      11.463   2.162   9.688  1.00 90.10           H  
ATOM   2833  CD  GLU A 183      12.885   2.609  11.250  1.00 90.10           C  
ATOM   2834  OE1 GLU A 183      13.155   2.071  12.354  1.00 90.10           O  
ATOM   2835  OE2 GLU A 183      13.757   3.176  10.561  1.00 90.10           O  
ATOM   2836  N   VAL A 184       7.647   4.976  12.039  1.00 90.00           N  
ATOM   2837  H   VAL A 184       7.529   4.132  12.581  1.00 90.00           H  
ATOM   2838  CA  VAL A 184       7.012   6.205  12.511  1.00 90.00           C  
ATOM   2839  HA  VAL A 184       6.922   6.910  11.685  1.00 90.00           H  
ATOM   2840  C   VAL A 184       7.910   6.809  13.579  1.00 90.00           C  
ATOM   2841  CB  VAL A 184       5.602   5.931  13.052  1.00 90.00           C  
ATOM   2842  HB  VAL A 184       5.685   5.273  13.918  1.00 90.00           H  
ATOM   2843  O   VAL A 184       8.175   6.153  14.588  1.00 90.00           O  
ATOM   2844  CG1 VAL A 184       4.920   7.234  13.476  1.00 90.00           C  
ATOM   2845 HG11 VAL A 184       4.762   7.875  12.608  1.00 90.00           H  
ATOM   2846 HG12 VAL A 184       5.525   7.771  14.207  1.00 90.00           H  
ATOM   2847 HG13 VAL A 184       3.955   7.010  13.930  1.00 90.00           H  
ATOM   2848  CG2 VAL A 184       4.701   5.238  12.023  1.00 90.00           C  
ATOM   2849 HG21 VAL A 184       5.117   4.273  11.735  1.00 90.00           H  
ATOM   2850 HG22 VAL A 184       3.713   5.073  12.451  1.00 90.00           H  
ATOM   2851 HG23 VAL A 184       4.605   5.861  11.133  1.00 90.00           H  
ATOM   2852  N   ASP A 185       8.349   8.049  13.387  1.00 88.29           N  
ATOM   2853  H   ASP A 185       8.028   8.528  12.557  1.00 88.29           H  
ATOM   2854  CA  ASP A 185       9.121   8.843  14.337  1.00 88.29           C  
ATOM   2855  HA  ASP A 185       9.619   8.158  15.022  1.00 88.29           H  
ATOM   2856  C   ASP A 185       8.195   9.742  15.167  1.00 88.29           C  
ATOM   2857  CB  ASP A 185      10.235   9.624  13.626  1.00 88.29           C  
ATOM   2858  HB2 ASP A 185      10.809   8.935  13.006  1.00 88.29           H  
ATOM   2859  HB3 ASP A 185       9.801  10.386  12.979  1.00 88.29           H  
ATOM   2860  O   ASP A 185       7.983  10.922  14.880  1.00 88.29           O  
ATOM   2861  CG  ASP A 185      11.188  10.283  14.630  1.00 88.29           C  
ATOM   2862  OD1 ASP A 185      11.209   9.818  15.799  1.00 88.29           O  
ATOM   2863  OD2 ASP A 185      11.922  11.203  14.208  1.00 88.29           O  
ATOM   2864  N   TYR A 186       7.574   9.147  16.190  1.00 84.80           N  
ATOM   2865  H   TYR A 186       7.714   8.156  16.328  1.00 84.80           H  
ATOM   2866  CA  TYR A 186       6.702   9.899  17.087  1.00 84.80           C  
ATOM   2867  HA  TYR A 186       5.969  10.402  16.457  1.00 84.80           H  
ATOM   2868  C   TYR A 186       7.508  10.946  17.859  1.00 84.80           C  
ATOM   2869  CB  TYR A 186       5.934   9.022  18.078  1.00 84.80           C  
ATOM   2870  HB2 TYR A 186       5.350   9.684  18.718  1.00 84.80           H  
ATOM   2871  HB3 TYR A 186       6.621   8.510  18.752  1.00 84.80           H  
ATOM   2872  O   TYR A 186       8.591  10.618  18.363  1.00 84.80           O  
ATOM   2873  CG  TYR A 186       4.988   8.010  17.476  1.00 84.80           C  
ATOM   2874  CD1 TYR A 186       3.604   8.251  17.507  1.00 84.80           C  
ATOM   2875  HD1 TYR A 186       3.214   9.176  17.904  1.00 84.80           H  
ATOM   2876  CD2 TYR A 186       5.464   6.826  16.889  1.00 84.80           C  
ATOM   2877  HD2 TYR A 186       6.517   6.704  16.685  1.00 84.80           H  
ATOM   2878  CE1 TYR A 186       2.709   7.292  17.001  1.00 84.80           C  
ATOM   2879  HE1 TYR A 186       1.649   7.497  17.003  1.00 84.80           H  
ATOM   2880  CE2 TYR A 186       4.576   5.834  16.449  1.00 84.80           C  
ATOM   2881  HE2 TYR A 186       4.921   4.925  15.979  1.00 84.80           H  
ATOM   2882  OH  TYR A 186       2.357   5.128  15.996  1.00 84.80           O  
ATOM   2883  HH  TYR A 186       1.441   5.416  15.992  1.00 84.80           H  
ATOM   2884  CZ  TYR A 186       3.195   6.069  16.493  1.00 84.80           C  
ATOM   2885  N   PRO A 187       6.952  12.161  18.024  1.00 80.21           N  
ATOM   2886  CA  PRO A 187       7.608  13.217  18.773  1.00 80.21           C  
ATOM   2887  HA  PRO A 187       8.544  13.460  18.269  1.00 80.21           H  
ATOM   2888  C   PRO A 187       7.890  12.779  20.220  1.00 80.21           C  
ATOM   2889  CB  PRO A 187       6.664  14.424  18.705  1.00 80.21           C  
ATOM   2890  HB2 PRO A 187       6.694  15.025  19.614  1.00 80.21           H  
ATOM   2891  HB3 PRO A 187       6.920  15.034  17.839  1.00 80.21           H  
ATOM   2892  O   PRO A 187       7.194  11.905  20.753  1.00 80.21           O  
ATOM   2893  CG  PRO A 187       5.290  13.791  18.493  1.00 80.21           C  
ATOM   2894  HG2 PRO A 187       4.600  14.472  17.994  1.00 80.21           H  
ATOM   2895  HG3 PRO A 187       4.886  13.464  19.451  1.00 80.21           H  
ATOM   2896  CD  PRO A 187       5.612  12.576  17.630  1.00 80.21           C  
ATOM   2897  HD2 PRO A 187       5.618  12.860  16.578  1.00 80.21           H  
ATOM   2898  HD3 PRO A 187       4.871  11.797  17.807  1.00 80.21           H  
ATOM   2899  N   PRO A 188       8.896  13.385  20.876  1.00 77.78           N  
ATOM   2900  CA  PRO A 188       9.138  13.161  22.293  1.00 77.78           C  
ATOM   2901  HA  PRO A 188       9.478  12.133  22.417  1.00 77.78           H  
ATOM   2902  C   PRO A 188       7.862  13.436  23.104  1.00 77.78           C  
ATOM   2903  CB  PRO A 188      10.262  14.124  22.692  1.00 77.78           C  
ATOM   2904  HB2 PRO A 188       9.843  15.032  23.127  1.00 77.78           H  
ATOM   2905  HB3 PRO A 188      10.959  13.661  23.391  1.00 77.78           H  
ATOM   2906  O   PRO A 188       7.149  14.392  22.780  1.00 77.78           O  
ATOM   2907  CG  PRO A 188      10.938  14.474  21.368  1.00 77.78           C  
ATOM   2908  HG2 PRO A 188      11.385  15.468  21.390  1.00 77.78           H  
ATOM   2909  HG3 PRO A 188      11.690  13.721  21.134  1.00 77.78           H  
ATOM   2910  CD  PRO A 188       9.805  14.388  20.352  1.00 77.78           C  
ATOM   2911  HD2 PRO A 188      10.209  14.105  19.380  1.00 77.78           H  
ATOM   2912  HD3 PRO A 188       9.290  15.346  20.288  1.00 77.78           H  
ATOM   2913  N   PRO A 189       7.569  12.641  24.149  1.00 70.55           N  
ATOM   2914  CA  PRO A 189       6.499  12.968  25.083  1.00 70.55           C  
ATOM   2915  HA  PRO A 189       5.542  12.922  24.563  1.00 70.55           H  
ATOM   2916  C   PRO A 189       6.723  14.374  25.650  1.00 70.55           C  
ATOM   2917  CB  PRO A 189       6.548  11.903  26.186  1.00 70.55           C  
ATOM   2918  HB2 PRO A 189       7.084  12.284  27.055  1.00 70.55           H  
ATOM   2919  HB3 PRO A 189       5.547  11.583  26.476  1.00 70.55           H  
ATOM   2920  O   PRO A 189       7.852  14.700  26.029  1.00 70.55           O  
ATOM   2921  CG  PRO A 189       7.349  10.759  25.566  1.00 70.55           C  
ATOM   2922  HG2 PRO A 189       7.900  10.196  26.320  1.00 70.55           H  
ATOM   2923  HG3 PRO A 189       6.673  10.103  25.017  1.00 70.55           H  
ATOM   2924  CD  PRO A 189       8.284  11.456  24.583  1.00 70.55           C  
ATOM   2925  HD2 PRO A 189       9.201  11.755  25.090  1.00 70.55           H  
ATOM   2926  HD3 PRO A 189       8.502  10.789  23.748  1.00 70.55           H  
ATOM   2927  N   VAL A 190       5.659  15.179  25.677  1.00 60.46           N  
ATOM   2928  H   VAL A 190       4.764  14.793  25.412  1.00 60.46           H  
ATOM   2929  CA  VAL A 190       5.634  16.482  26.363  1.00 60.46           C  
ATOM   2930  HA  VAL A 190       6.627  16.929  26.317  1.00 60.46           H  
ATOM   2931  C   VAL A 190       5.350  16.269  27.844  1.00 60.46           C  
ATOM   2932  CB  VAL A 190       4.626  17.454  25.728  1.00 60.46           C  
ATOM   2933  HB  VAL A 190       3.613  17.108  25.936  1.00 60.46           H  
ATOM   2934  O   VAL A 190       4.517  15.383  28.145  1.00 60.46           O  
ATOM   2935  CG1 VAL A 190       4.802  18.866  26.301  1.00 60.46           C  
ATOM   2936 HG11 VAL A 190       5.824  19.208  26.139  1.00 60.46           H  
ATOM   2937 HG12 VAL A 190       4.102  19.555  25.828  1.00 60.46           H  
ATOM   2938 HG13 VAL A 190       4.604  18.854  27.373  1.00 60.46           H  
ATOM   2939  CG2 VAL A 190       4.811  17.554  24.206  1.00 60.46           C  
ATOM   2940 HG21 VAL A 190       5.840  17.834  23.980  1.00 60.46           H  
ATOM   2941 HG22 VAL A 190       4.597  16.593  23.737  1.00 60.46           H  
ATOM   2942 HG23 VAL A 190       4.129  18.298  23.794  1.00 60.46           H  
ATOM   2943  OXT VAL A 190       5.977  17.000  28.637  1.00 60.46           O  
TER    2944      VAL A 190                                                       
ATOM   2944  N   SER B   1     -10.725  -8.682 -14.562  1.00 29.58           N  
ATOM   2945  H   SER B   1     -10.906  -9.468 -13.954  1.00 29.58           H  
ATOM   2946  H2  SER B   1      -9.806  -8.799 -14.965  1.00 29.58           H  
ATOM   2947  H3  SER B   1     -11.419  -8.665 -15.296  1.00 29.58           H  
ATOM   2948  CA  SER B   1     -10.783  -7.450 -13.770  1.00 29.58           C  
ATOM   2949  HA  SER B   1     -10.672  -6.614 -14.461  1.00 29.58           H  
ATOM   2950  C   SER B   1      -9.574  -7.368 -12.840  1.00 29.58           C  
ATOM   2951  CB  SER B   1     -12.143  -7.291 -13.115  1.00 29.58           C  
ATOM   2952  HB2 SER B   1     -12.212  -6.315 -12.635  1.00 29.58           H  
ATOM   2953  HB3 SER B   1     -12.922  -7.347 -13.876  1.00 29.58           H  
ATOM   2954  O   SER B   1      -8.588  -6.896 -13.345  1.00 29.58           O  
ATOM   2955  OG  SER B   1     -12.325  -8.337 -12.200  1.00 29.58           O  
ATOM   2956  HG  SER B   1     -12.341  -7.925 -11.333  1.00 29.58           H  
ATOM   2957  N   ILE B   2      -9.557  -7.837 -11.588  1.00 34.06           N  
ATOM   2958  H   ILE B   2     -10.449  -8.141 -11.226  1.00 34.06           H  
ATOM   2959  CA  ILE B   2      -8.485  -7.895 -10.547  1.00 34.06           C  
ATOM   2960  HA  ILE B   2      -9.019  -8.028  -9.606  1.00 34.06           H  
ATOM   2961  C   ILE B   2      -7.591  -6.703 -10.230  1.00 34.06           C  
ATOM   2962  CB  ILE B   2      -7.586  -9.110 -10.710  1.00 34.06           C  
ATOM   2963  HB  ILE B   2      -6.939  -9.154  -9.834  1.00 34.06           H  
ATOM   2964  O   ILE B   2      -7.029  -6.658  -9.140  1.00 34.06           O  
ATOM   2965  CG1 ILE B   2      -6.686  -8.841 -11.965  1.00 34.06           C  
ATOM   2966 HG12 ILE B   2      -6.510  -7.782 -12.154  1.00 34.06           H  
ATOM   2967 HG13 ILE B   2      -7.146  -9.115 -12.914  1.00 34.06           H  
ATOM   2968  CG2 ILE B   2      -8.578 -10.299 -10.561  1.00 34.06           C  
ATOM   2969 HG21 ILE B   2      -9.236 -10.138  -9.708  1.00 34.06           H  
ATOM   2970 HG22 ILE B   2      -8.085 -11.247 -10.346  1.00 34.06           H  
ATOM   2971 HG23 ILE B   2      -9.211 -10.403 -11.443  1.00 34.06           H  
ATOM   2972  CD1 ILE B   2      -5.277  -9.308 -11.771  1.00 34.06           C  
ATOM   2973 HD11 ILE B   2      -5.184 -10.380 -11.593  1.00 34.06           H  
ATOM   2974 HD12 ILE B   2      -4.889  -8.790 -10.894  1.00 34.06           H  
ATOM   2975 HD13 ILE B   2      -4.684  -9.043 -12.646  1.00 34.06           H  
ATOM   2976  N   PHE B   3      -7.368  -5.821 -11.185  1.00 37.78           N  
ATOM   2977  H   PHE B   3      -7.751  -6.026 -12.097  1.00 37.78           H  
ATOM   2978  CA  PHE B   3      -6.468  -4.723 -11.138  1.00 37.78           C  
ATOM   2979  HA  PHE B   3      -6.798  -4.068 -10.332  1.00 37.78           H  
ATOM   2980  C   PHE B   3      -6.601  -4.040 -12.568  1.00 37.78           C  
ATOM   2981  CB  PHE B   3      -5.089  -5.306 -10.736  1.00 37.78           C  
ATOM   2982  HB2 PHE B   3      -5.145  -6.392 -10.657  1.00 37.78           H  
ATOM   2983  HB3 PHE B   3      -4.477  -5.280 -11.638  1.00 37.78           H  
ATOM   2984  O   PHE B   3      -6.243  -4.658 -13.572  1.00 37.78           O  
ATOM   2985  CG  PHE B   3      -4.339  -4.862  -9.455  1.00 37.78           C  
ATOM   2986  CD1 PHE B   3      -4.494  -3.647  -8.760  1.00 37.78           C  
ATOM   2987  HD1 PHE B   3      -5.410  -3.087  -8.878  1.00 37.78           H  
ATOM   2988  CD2 PHE B   3      -3.414  -5.756  -8.914  1.00 37.78           C  
ATOM   2989  HD2 PHE B   3      -3.439  -6.786  -9.237  1.00 37.78           H  
ATOM   2990  CE1 PHE B   3      -3.484  -3.188  -7.888  1.00 37.78           C  
ATOM   2991  HE1 PHE B   3      -3.563  -2.205  -7.448  1.00 37.78           H  
ATOM   2992  CE2 PHE B   3      -2.395  -5.339  -8.048  1.00 37.78           C  
ATOM   2993  HE2 PHE B   3      -1.620  -6.024  -7.739  1.00 37.78           H  
ATOM   2994  CZ  PHE B   3      -2.375  -4.016  -7.613  1.00 37.78           C  
ATOM   2995  HZ  PHE B   3      -1.552  -3.716  -6.982  1.00 37.78           H  
ATOM   2996  N   PRO B   4      -7.244  -2.843 -12.673  1.00 36.80           N  
ATOM   2997  CA  PRO B   4      -7.642  -2.076 -13.889  1.00 36.80           C  
ATOM   2998  HA  PRO B   4      -8.513  -2.579 -14.308  1.00 36.80           H  
ATOM   2999  C   PRO B   4      -6.661  -1.784 -15.061  1.00 36.80           C  
ATOM   3000  CB  PRO B   4      -8.083  -0.701 -13.356  1.00 36.80           C  
ATOM   3001  HB2 PRO B   4      -8.868  -0.263 -13.972  1.00 36.80           H  
ATOM   3002  HB3 PRO B   4      -7.229  -0.026 -13.310  1.00 36.80           H  
ATOM   3003  O   PRO B   4      -5.445  -1.848 -14.986  1.00 36.80           O  
ATOM   3004  CG  PRO B   4      -8.574  -0.963 -11.948  1.00 36.80           C  
ATOM   3005  HG2 PRO B   4      -8.437  -0.095 -11.302  1.00 36.80           H  
ATOM   3006  HG3 PRO B   4      -9.625  -1.250 -11.981  1.00 36.80           H  
ATOM   3007  CD  PRO B   4      -7.749  -2.147 -11.493  1.00 36.80           C  
ATOM   3008  HD2 PRO B   4      -8.382  -2.800 -10.892  1.00 36.80           H  
ATOM   3009  HD3 PRO B   4      -6.932  -1.766 -10.881  1.00 36.80           H  
ATOM   3010  N   ILE B   5      -7.218  -1.299 -16.180  1.00 33.04           N  
ATOM   3011  H   ILE B   5      -8.227  -1.290 -16.226  1.00 33.04           H  
ATOM   3012  CA  ILE B   5      -6.472  -0.447 -17.136  1.00 33.04           C  
ATOM   3013  HA  ILE B   5      -5.403  -0.633 -17.031  1.00 33.04           H  
ATOM   3014  C   ILE B   5      -6.693   1.041 -16.847  1.00 33.04           C  
ATOM   3015  CB  ILE B   5      -6.862  -0.721 -18.611  1.00 33.04           C  
ATOM   3016  HB  ILE B   5      -7.905  -0.438 -18.754  1.00 33.04           H  
ATOM   3017  O   ILE B   5      -5.744   1.818 -16.837  1.00 33.04           O  
ATOM   3018  CG1 ILE B   5      -6.756  -2.221 -18.934  1.00 33.04           C  
ATOM   3019 HG12 ILE B   5      -5.817  -2.618 -18.549  1.00 33.04           H  
ATOM   3020 HG13 ILE B   5      -7.562  -2.717 -18.394  1.00 33.04           H  
ATOM   3021  CG2 ILE B   5      -6.018   0.150 -19.568  1.00 33.04           C  
ATOM   3022 HG21 ILE B   5      -6.184   1.209 -19.371  1.00 33.04           H  
ATOM   3023 HG22 ILE B   5      -6.314  -0.018 -20.603  1.00 33.04           H  
ATOM   3024 HG23 ILE B   5      -4.958  -0.069 -19.435  1.00 33.04           H  
ATOM   3025  CD1 ILE B   5      -6.920  -2.598 -20.411  1.00 33.04           C  
ATOM   3026 HD11 ILE B   5      -6.062  -2.258 -20.992  1.00 33.04           H  
ATOM   3027 HD12 ILE B   5      -7.834  -2.157 -20.808  1.00 33.04           H  
ATOM   3028 HD13 ILE B   5      -6.986  -3.683 -20.499  1.00 33.04           H  
ATOM   3029  N   GLU B   6      -7.962   1.455 -16.778  1.00 36.81           N  
ATOM   3030  H   GLU B   6      -8.703   0.770 -16.762  1.00 36.81           H  
ATOM   3031  CA  GLU B   6      -8.351   2.865 -16.888  1.00 36.81           C  
ATOM   3032  HA  GLU B   6      -7.745   3.332 -17.665  1.00 36.81           H  
ATOM   3033  C   GLU B   6      -8.102   3.672 -15.605  1.00 36.81           C  
ATOM   3034  CB  GLU B   6      -9.827   2.972 -17.309  1.00 36.81           C  
ATOM   3035  HB2 GLU B   6     -10.124   4.020 -17.271  1.00 36.81           H  
ATOM   3036  HB3 GLU B   6     -10.447   2.415 -16.606  1.00 36.81           H  
ATOM   3037  O   GLU B   6      -7.616   3.148 -14.612  1.00 36.81           O  
ATOM   3038  CG  GLU B   6     -10.105   2.491 -18.739  1.00 36.81           C  
ATOM   3039  HG2 GLU B   6      -9.336   2.899 -19.395  1.00 36.81           H  
ATOM   3040  HG3 GLU B   6     -10.038   1.403 -18.771  1.00 36.81           H  
ATOM   3041  CD  GLU B   6     -11.487   2.951 -19.237  1.00 36.81           C  
ATOM   3042  OE1 GLU B   6     -11.666   2.968 -20.475  1.00 36.81           O  
ATOM   3043  OE2 GLU B   6     -12.327   3.343 -18.397  1.00 36.81           O  
ATOM   3044  N   LYS B   7      -8.482   4.959 -15.635  1.00 32.88           N  
ATOM   3045  H   LYS B   7      -8.952   5.252 -16.479  1.00 32.88           H  
ATOM   3046  CA  LYS B   7      -8.460   5.925 -14.528  1.00 32.88           C  
ATOM   3047  HA  LYS B   7      -7.442   6.080 -14.172  1.00 32.88           H  
ATOM   3048  C   LYS B   7      -9.331   5.472 -13.329  1.00 32.88           C  
ATOM   3049  CB  LYS B   7      -9.070   7.261 -15.038  1.00 32.88           C  
ATOM   3050  HB2 LYS B   7      -9.097   7.953 -14.197  1.00 32.88           H  
ATOM   3051  HB3 LYS B   7     -10.100   7.065 -15.336  1.00 32.88           H  
ATOM   3052  O   LYS B   7     -10.529   5.757 -13.361  1.00 32.88           O  
ATOM   3053  CG  LYS B   7      -8.414   7.986 -16.219  1.00 32.88           C  
ATOM   3054  HG2 LYS B   7      -7.427   8.347 -15.927  1.00 32.88           H  
ATOM   3055  HG3 LYS B   7      -8.318   7.308 -17.067  1.00 32.88           H  
ATOM   3056  CD  LYS B   7      -9.320   9.168 -16.610  1.00 32.88           C  
ATOM   3057  HD2 LYS B   7      -9.426   9.829 -15.750  1.00 32.88           H  
ATOM   3058  HD3 LYS B   7     -10.303   8.781 -16.881  1.00 32.88           H  
ATOM   3059  CE  LYS B   7      -8.743   9.952 -17.789  1.00 32.88           C  
ATOM   3060  HE2 LYS B   7      -8.580   9.259 -18.615  1.00 32.88           H  
ATOM   3061  HE3 LYS B   7      -7.775  10.357 -17.493  1.00 32.88           H  
ATOM   3062  NZ  LYS B   7      -9.666  11.039 -18.199  1.00 32.88           N  
ATOM   3063  HZ1 LYS B   7      -9.813  11.669 -17.423  1.00 32.88           H  
ATOM   3064  HZ2 LYS B   7     -10.555  10.642 -18.466  1.00 32.88           H  
ATOM   3065  HZ3 LYS B   7      -9.281  11.550 -18.980  1.00 32.88           H  
ATOM   3066  N   PRO B   8      -8.830   4.946 -12.197  1.00 36.12           N  
ATOM   3067  CA  PRO B   8      -9.413   5.416 -10.945  1.00 36.12           C  
ATOM   3068  HA  PRO B   8     -10.480   5.195 -10.921  1.00 36.12           H  
ATOM   3069  C   PRO B   8      -9.156   6.942 -10.890  1.00 36.12           C  
ATOM   3070  CB  PRO B   8      -8.717   4.607  -9.858  1.00 36.12           C  
ATOM   3071  HB2 PRO B   8      -9.236   3.654  -9.755  1.00 36.12           H  
ATOM   3072  HB3 PRO B   8      -8.667   5.139  -8.907  1.00 36.12           H  
ATOM   3073  O   PRO B   8      -8.031   7.368 -11.138  1.00 36.12           O  
ATOM   3074  CG  PRO B   8      -7.335   4.321 -10.434  1.00 36.12           C  
ATOM   3075  HG2 PRO B   8      -6.669   5.158 -10.227  1.00 36.12           H  
ATOM   3076  HG3 PRO B   8      -6.914   3.397 -10.036  1.00 36.12           H  
ATOM   3077  CD  PRO B   8      -7.588   4.226 -11.940  1.00 36.12           C  
ATOM   3078  HD2 PRO B   8      -6.751   4.650 -12.495  1.00 36.12           H  
ATOM   3079  HD3 PRO B   8      -7.723   3.176 -12.199  1.00 36.12           H  
ATOM   3080  N   PRO B   9     -10.174   7.801 -10.700  1.00 34.33           N  
ATOM   3081  CA  PRO B   9     -10.143   9.206 -11.118  1.00 34.33           C  
ATOM   3082  HA  PRO B   9     -10.024   9.221 -12.201  1.00 34.33           H  
ATOM   3083  C   PRO B   9      -9.002  10.055 -10.550  1.00 34.33           C  
ATOM   3084  CB  PRO B   9     -11.537   9.771 -10.790  1.00 34.33           C  
ATOM   3085  HB2 PRO B   9     -11.511  10.764 -10.342  1.00 34.33           H  
ATOM   3086  HB3 PRO B   9     -12.127   9.803 -11.706  1.00 34.33           H  
ATOM   3087  O   PRO B   9      -8.090  10.433 -11.276  1.00 34.33           O  
ATOM   3088  CG  PRO B   9     -12.153   8.740  -9.841  1.00 34.33           C  
ATOM   3089  HG2 PRO B   9     -11.838   8.938  -8.817  1.00 34.33           H  
ATOM   3090  HG3 PRO B   9     -13.240   8.714  -9.913  1.00 34.33           H  
ATOM   3091  CD  PRO B   9     -11.525   7.440 -10.327  1.00 34.33           C  
ATOM   3092  HD2 PRO B   9     -11.536   6.682  -9.543  1.00 34.33           H  
ATOM   3093  HD3 PRO B   9     -12.059   7.072 -11.203  1.00 34.33           H  
ATOM   3094  N   LYS B  10      -9.121  10.473  -9.292  1.00 36.79           N  
ATOM   3095  H   LYS B  10      -9.914  10.140  -8.763  1.00 36.79           H  
ATOM   3096  CA  LYS B  10      -8.149  11.348  -8.637  1.00 36.79           C  
ATOM   3097  HA  LYS B  10      -7.625  11.960  -9.371  1.00 36.79           H  
ATOM   3098  C   LYS B  10      -7.056  10.497  -7.999  1.00 36.79           C  
ATOM   3099  CB  LYS B  10      -8.929  12.257  -7.662  1.00 36.79           C  
ATOM   3100  HB2 LYS B  10      -9.842  11.753  -7.344  1.00 36.79           H  
ATOM   3101  HB3 LYS B  10      -8.370  12.420  -6.741  1.00 36.79           H  
ATOM   3102  O   LYS B  10      -5.889  10.813  -8.118  1.00 36.79           O  
ATOM   3103  CG  LYS B  10      -9.317  13.593  -8.327  1.00 36.79           C  
ATOM   3104  HG2 LYS B  10     -10.097  13.400  -9.064  1.00 36.79           H  
ATOM   3105  HG3 LYS B  10      -8.457  14.018  -8.844  1.00 36.79           H  
ATOM   3106  CD  LYS B  10      -9.827  14.611  -7.298  1.00 36.79           C  
ATOM   3107  HD2 LYS B  10     -10.624  14.158  -6.709  1.00 36.79           H  
ATOM   3108  HD3 LYS B  10      -9.015  14.878  -6.622  1.00 36.79           H  
ATOM   3109  CE  LYS B  10     -10.364  15.869  -7.991  1.00 36.79           C  
ATOM   3110  HE2 LYS B  10      -9.619  16.225  -8.702  1.00 36.79           H  
ATOM   3111  HE3 LYS B  10     -11.267  15.594  -8.535  1.00 36.79           H  
ATOM   3112  NZ  LYS B  10     -10.665  16.916  -6.987  1.00 36.79           N  
ATOM   3113  HZ1 LYS B  10     -11.100  16.501  -6.176  1.00 36.79           H  
ATOM   3114  HZ2 LYS B  10      -9.816  17.283  -6.582  1.00 36.79           H  
ATOM   3115  HZ3 LYS B  10     -11.282  17.645  -7.317  1.00 36.79           H  
ATOM   3116  N   THR B  11      -7.490   9.430  -7.335  1.00 33.82           N  
ATOM   3117  H   THR B  11      -8.449   9.181  -7.532  1.00 33.82           H  
ATOM   3118  CA  THR B  11      -7.004   8.965  -6.045  1.00 33.82           C  
ATOM   3119  HA  THR B  11      -6.637   9.843  -5.513  1.00 33.82           H  
ATOM   3120  C   THR B  11      -5.777   8.095  -5.975  1.00 33.82           C  
ATOM   3121  CB  THR B  11      -8.179   8.572  -5.184  1.00 33.82           C  
ATOM   3122  HB  THR B  11      -8.829   7.910  -5.755  1.00 33.82           H  
ATOM   3123  O   THR B  11      -4.678   8.616  -5.898  1.00 33.82           O  
ATOM   3124  CG2 THR B  11      -7.861   7.902  -3.883  1.00 33.82           C  
ATOM   3125 HG21 THR B  11      -6.831   8.120  -3.600  1.00 33.82           H  
ATOM   3126 HG22 THR B  11      -7.935   6.824  -4.022  1.00 33.82           H  
ATOM   3127 HG23 THR B  11      -8.619   8.144  -3.138  1.00 33.82           H  
ATOM   3128  OG1 THR B  11      -8.870   9.762  -4.905  1.00 33.82           O  
ATOM   3129  HG1 THR B  11      -9.634   9.498  -4.387  1.00 33.82           H  
ATOM   3130  N   VAL B  12      -5.957   6.791  -5.821  1.00 32.90           N  
ATOM   3131  H   VAL B  12      -6.873   6.388  -5.956  1.00 32.90           H  
ATOM   3132  CA  VAL B  12      -4.834   5.892  -5.623  1.00 32.90           C  
ATOM   3133  HA  VAL B  12      -4.184   6.372  -4.891  1.00 32.90           H  
ATOM   3134  C   VAL B  12      -4.043   5.795  -6.922  1.00 32.90           C  
ATOM   3135  CB  VAL B  12      -5.255   4.545  -5.023  1.00 32.90           C  
ATOM   3136  HB  VAL B  12      -4.498   3.795  -5.249  1.00 32.90           H  
ATOM   3137  O   VAL B  12      -4.573   6.100  -7.990  1.00 32.90           O  
ATOM   3138  CG1 VAL B  12      -5.358   4.682  -3.505  1.00 32.90           C  
ATOM   3139 HG11 VAL B  12      -4.368   4.898  -3.105  1.00 32.90           H  
ATOM   3140 HG12 VAL B  12      -5.733   3.750  -3.083  1.00 32.90           H  
ATOM   3141 HG13 VAL B  12      -6.041   5.490  -3.239  1.00 32.90           H  
ATOM   3142  CG2 VAL B  12      -6.610   4.056  -5.535  1.00 32.90           C  
ATOM   3143 HG21 VAL B  12      -6.777   3.035  -5.191  1.00 32.90           H  
ATOM   3144 HG22 VAL B  12      -6.600   4.049  -6.625  1.00 32.90           H  
ATOM   3145 HG23 VAL B  12      -7.429   4.678  -5.174  1.00 32.90           H  
ATOM   3146  N   ALA B  13      -2.764   5.443  -6.816  1.00 31.56           N  
ATOM   3147  H   ALA B  13      -2.419   5.149  -5.913  1.00 31.56           H  
ATOM   3148  CA  ALA B  13      -1.788   5.680  -7.870  1.00 31.56           C  
ATOM   3149  HA  ALA B  13      -1.844   6.725  -8.172  1.00 31.56           H  
ATOM   3150  C   ALA B  13      -2.111   4.873  -9.113  1.00 31.56           C  
ATOM   3151  CB  ALA B  13      -0.361   5.379  -7.349  1.00 31.56           C  
ATOM   3152  HB1 ALA B  13       0.377   5.728  -8.072  1.00 31.56           H  
ATOM   3153  HB2 ALA B  13      -0.165   5.876  -6.399  1.00 31.56           H  
ATOM   3154  HB3 ALA B  13      -0.221   4.306  -7.215  1.00 31.56           H  
ATOM   3155  O   ALA B  13      -2.921   3.944  -9.087  1.00 31.56           O  
ATOM   3156  N   SER B  14      -1.326   5.149 -10.156  1.00 28.75           N  
ATOM   3157  H   SER B  14      -0.740   5.967 -10.073  1.00 28.75           H  
ATOM   3158  CA  SER B  14      -0.929   4.152 -11.145  1.00 28.75           C  
ATOM   3159  HA  SER B  14      -1.821   3.731 -11.609  1.00 28.75           H  
ATOM   3160  C   SER B  14      -0.167   3.023 -10.461  1.00 28.75           C  
ATOM   3161  CB  SER B  14      -0.055   4.788 -12.231  1.00 28.75           C  
ATOM   3162  HB2 SER B  14      -0.634   5.548 -12.756  1.00 28.75           H  
ATOM   3163  HB3 SER B  14       0.813   5.263 -11.773  1.00 28.75           H  
ATOM   3164  O   SER B  14       0.962   2.707 -10.827  1.00 28.75           O  
ATOM   3165  OG  SER B  14       0.384   3.820 -13.163  1.00 28.75           O  
ATOM   3166  HG  SER B  14       0.897   3.184 -12.658  1.00 28.75           H  
ATOM   3167  N   ILE B  15      -0.786   2.342  -9.509  1.00 32.68           N  
ATOM   3168  H   ILE B  15      -1.726   2.616  -9.261  1.00 32.68           H  
ATOM   3169  CA  ILE B  15      -0.493   0.939  -9.511  1.00 32.68           C  
ATOM   3170  HA  ILE B  15       0.586   0.788  -9.538  1.00 32.68           H  
ATOM   3171  C   ILE B  15      -1.079   0.487 -10.820  1.00 32.68           C  
ATOM   3172  CB  ILE B  15      -0.995   0.234  -8.274  1.00 32.68           C  
ATOM   3173  HB  ILE B  15      -2.077   0.333  -8.178  1.00 32.68           H  
ATOM   3174  O   ILE B  15      -2.285   0.593 -11.049  1.00 32.68           O  
ATOM   3175  CG1 ILE B  15      -0.254   0.911  -7.096  1.00 32.68           C  
ATOM   3176 HG12 ILE B  15       0.560   1.551  -7.438  1.00 32.68           H  
ATOM   3177 HG13 ILE B  15       0.259   0.146  -6.512  1.00 32.68           H  
ATOM   3178  CG2 ILE B  15      -0.604  -1.239  -8.495  1.00 32.68           C  
ATOM   3179 HG21 ILE B  15      -0.811  -1.855  -7.620  1.00 32.68           H  
ATOM   3180 HG22 ILE B  15       0.463  -1.308  -8.709  1.00 32.68           H  
ATOM   3181 HG23 ILE B  15      -1.159  -1.671  -9.327  1.00 32.68           H  
ATOM   3182  CD1 ILE B  15      -1.142   1.743  -6.175  1.00 32.68           C  
ATOM   3183 HD11 ILE B  15      -0.523   2.120  -5.361  1.00 32.68           H  
ATOM   3184 HD12 ILE B  15      -1.547   2.590  -6.730  1.00 32.68           H  
ATOM   3185 HD13 ILE B  15      -1.992   1.196  -5.769  1.00 32.68           H  
ATOM   3186  N   THR B  16      -0.174   0.108 -11.719  1.00 29.75           N  
ATOM   3187  H   THR B  16       0.796   0.132 -11.440  1.00 29.75           H  
ATOM   3188  CA  THR B  16      -0.545  -0.700 -12.860  1.00 29.75           C  
ATOM   3189  HA  THR B  16      -1.368  -0.221 -13.390  1.00 29.75           H  
ATOM   3190  C   THR B  16      -0.992  -1.967 -12.223  1.00 29.75           C  
ATOM   3191  CB  THR B  16       0.563  -0.984 -13.855  1.00 29.75           C  
ATOM   3192  HB  THR B  16       1.308  -1.662 -13.438  1.00 29.75           H  
ATOM   3193  O   THR B  16      -0.258  -2.862 -11.830  1.00 29.75           O  
ATOM   3194  CG2 THR B  16      -0.045  -1.572 -15.132  1.00 29.75           C  
ATOM   3195 HG21 THR B  16      -0.773  -0.880 -15.555  1.00 29.75           H  
ATOM   3196 HG22 THR B  16       0.753  -1.748 -15.854  1.00 29.75           H  
ATOM   3197 HG23 THR B  16      -0.529  -2.523 -14.907  1.00 29.75           H  
ATOM   3198  OG1 THR B  16       1.174   0.231 -14.194  1.00 29.75           O  
ATOM   3199  HG1 THR B  16       1.784   0.448 -13.486  1.00 29.75           H  
ATOM   3200  N   THR B  17      -2.257  -1.902 -11.958  1.00 33.26           N  
ATOM   3201  H   THR B  17      -2.724  -1.033 -12.175  1.00 33.26           H  
ATOM   3202  CA  THR B  17      -3.034  -2.936 -11.441  1.00 33.26           C  
ATOM   3203  HA  THR B  17      -2.632  -3.226 -10.470  1.00 33.26           H  
ATOM   3204  C   THR B  17      -2.767  -4.034 -12.492  1.00 33.26           C  
ATOM   3205  CB  THR B  17      -4.394  -2.218 -11.293  1.00 33.26           C  
ATOM   3206  HB  THR B  17      -5.167  -2.930 -11.007  1.00 33.26           H  
ATOM   3207  O   THR B  17      -3.078  -3.822 -13.665  1.00 33.26           O  
ATOM   3208  CG2 THR B  17      -4.496  -1.154 -10.204  1.00 33.26           C  
ATOM   3209 HG21 THR B  17      -3.635  -1.195  -9.536  1.00 33.26           H  
ATOM   3210 HG22 THR B  17      -4.524  -0.143 -10.611  1.00 33.26           H  
ATOM   3211 HG23 THR B  17      -5.418  -1.227  -9.627  1.00 33.26           H  
ATOM   3212  OG1 THR B  17      -4.835  -1.510 -12.399  1.00 33.26           O  
ATOM   3213  HG1 THR B  17      -4.423  -0.642 -12.409  1.00 33.26           H  
ATOM   3214  N   PRO B  18      -2.044  -5.140 -12.172  1.00 30.03           N  
ATOM   3215  CA  PRO B  18      -1.532  -6.015 -13.191  1.00 30.03           C  
ATOM   3216  HA  PRO B  18      -0.847  -5.437 -13.812  1.00 30.03           H  
ATOM   3217  C   PRO B  18      -2.695  -6.502 -14.015  1.00 30.03           C  
ATOM   3218  CB  PRO B  18      -0.740  -7.120 -12.499  1.00 30.03           C  
ATOM   3219  HB2 PRO B  18       0.064  -7.502 -13.129  1.00 30.03           H  
ATOM   3220  HB3 PRO B  18      -1.414  -7.918 -12.189  1.00 30.03           H  
ATOM   3221  O   PRO B  18      -3.620  -7.146 -13.526  1.00 30.03           O  
ATOM   3222  CG  PRO B  18      -0.214  -6.365 -11.290  1.00 30.03           C  
ATOM   3223  HG2 PRO B  18       0.579  -5.678 -11.583  1.00 30.03           H  
ATOM   3224  HG3 PRO B  18       0.131  -7.008 -10.480  1.00 30.03           H  
ATOM   3225  CD  PRO B  18      -1.455  -5.594 -10.940  1.00 30.03           C  
ATOM   3226  HD2 PRO B  18      -2.093  -6.403 -10.583  1.00 30.03           H  
ATOM   3227  HD3 PRO B  18      -1.236  -4.794 -10.233  1.00 30.03           H  
ATOM   3228  N   LYS B  19      -2.616  -6.174 -15.298  1.00 30.48           N  
ATOM   3229  H   LYS B  19      -1.875  -5.538 -15.558  1.00 30.48           H  
ATOM   3230  CA  LYS B  19      -3.608  -6.531 -16.298  1.00 30.48           C  
ATOM   3231  HA  LYS B  19      -4.562  -6.085 -16.019  1.00 30.48           H  
ATOM   3232  C   LYS B  19      -3.836  -8.041 -16.394  1.00 30.48           C  
ATOM   3233  CB  LYS B  19      -3.150  -5.986 -17.657  1.00 30.48           C  
ATOM   3234  HB2 LYS B  19      -3.715  -6.484 -18.445  1.00 30.48           H  
ATOM   3235  HB3 LYS B  19      -2.097  -6.226 -17.804  1.00 30.48           H  
ATOM   3236  O   LYS B  19      -4.722  -8.431 -17.142  1.00 30.48           O  
ATOM   3237  CG  LYS B  19      -3.372  -4.479 -17.820  1.00 30.48           C  
ATOM   3238  HG2 LYS B  19      -4.439  -4.266 -17.755  1.00 30.48           H  
ATOM   3239  HG3 LYS B  19      -2.847  -3.933 -17.037  1.00 30.48           H  
ATOM   3240  CD  LYS B  19      -2.832  -4.061 -19.195  1.00 30.48           C  
ATOM   3241  HD2 LYS B  19      -1.754  -4.221 -19.204  1.00 30.48           H  
ATOM   3242  HD3 LYS B  19      -3.290  -4.681 -19.965  1.00 30.48           H  
ATOM   3243  CE  LYS B  19      -3.135  -2.591 -19.487  1.00 30.48           C  
ATOM   3244  HE2 LYS B  19      -4.216  -2.463 -19.554  1.00 30.48           H  
ATOM   3245  HE3 LYS B  19      -2.775  -1.990 -18.652  1.00 30.48           H  
ATOM   3246  NZ  LYS B  19      -2.501  -2.158 -20.754  1.00 30.48           N  
ATOM   3247  HZ1 LYS B  19      -1.498  -2.250 -20.676  1.00 30.48           H  
ATOM   3248  HZ2 LYS B  19      -2.825  -2.729 -21.521  1.00 30.48           H  
ATOM   3249  HZ3 LYS B  19      -2.721  -1.189 -20.936  1.00 30.48           H  
ATOM   3250  N   ILE B  20      -3.083  -8.907 -15.700  1.00 30.27           N  
ATOM   3251  H   ILE B  20      -2.391  -8.542 -15.061  1.00 30.27           H  
ATOM   3252  CA  ILE B  20      -3.219 -10.362 -15.877  1.00 30.27           C  
ATOM   3253  HA  ILE B  20      -2.920 -10.603 -16.897  1.00 30.27           H  
ATOM   3254  C   ILE B  20      -4.647 -10.830 -15.747  1.00 30.27           C  
ATOM   3255  CB  ILE B  20      -2.378 -11.223 -14.923  1.00 30.27           C  
ATOM   3256  HB  ILE B  20      -2.529 -10.855 -13.908  1.00 30.27           H  
ATOM   3257  O   ILE B  20      -5.123 -11.459 -16.677  1.00 30.27           O  
ATOM   3258  CG1 ILE B  20      -0.916 -11.059 -15.295  1.00 30.27           C  
ATOM   3259 HG12 ILE B  20      -0.821 -11.003 -16.380  1.00 30.27           H  
ATOM   3260 HG13 ILE B  20      -0.595 -10.128 -14.828  1.00 30.27           H  
ATOM   3261  CG2 ILE B  20      -2.786 -12.719 -14.939  1.00 30.27           C  
ATOM   3262 HG21 ILE B  20      -2.613 -13.141 -15.929  1.00 30.27           H  
ATOM   3263 HG22 ILE B  20      -2.226 -13.286 -14.196  1.00 30.27           H  
ATOM   3264 HG23 ILE B  20      -3.830 -12.880 -14.671  1.00 30.27           H  
ATOM   3265  CD1 ILE B  20      -0.026 -12.205 -14.819  1.00 30.27           C  
ATOM   3266 HD11 ILE B  20      -0.097 -12.336 -13.739  1.00 30.27           H  
ATOM   3267 HD12 ILE B  20      -0.279 -13.134 -15.329  1.00 30.27           H  
ATOM   3268 HD13 ILE B  20       1.005 -12.004 -15.108  1.00 30.27           H  
ATOM   3269  N   ILE B  21      -5.353 -10.612 -14.635  1.00 31.52           N  
ATOM   3270  H   ILE B  21      -4.963 -10.073 -13.876  1.00 31.52           H  
ATOM   3271  CA  ILE B  21      -6.680 -11.248 -14.529  1.00 31.52           C  
ATOM   3272  HA  ILE B  21      -6.626 -12.167 -15.112  1.00 31.52           H  
ATOM   3273  C   ILE B  21      -7.732 -10.421 -15.300  1.00 31.52           C  
ATOM   3274  CB  ILE B  21      -7.058 -11.808 -13.123  1.00 31.52           C  
ATOM   3275  HB  ILE B  21      -7.358 -10.993 -12.465  1.00 31.52           H  
ATOM   3276  O   ILE B  21      -8.926 -10.701 -15.214  1.00 31.52           O  
ATOM   3277  CG1 ILE B  21      -5.940 -12.556 -12.360  1.00 31.52           C  
ATOM   3278 HG12 ILE B  21      -4.956 -12.170 -12.627  1.00 31.52           H  
ATOM   3279 HG13 ILE B  21      -5.935 -13.587 -12.715  1.00 31.52           H  
ATOM   3280  CG2 ILE B  21      -8.333 -12.657 -13.128  1.00 31.52           C  
ATOM   3281 HG21 ILE B  21      -9.218 -12.035 -13.264  1.00 31.52           H  
ATOM   3282 HG22 ILE B  21      -8.278 -13.403 -13.921  1.00 31.52           H  
ATOM   3283 HG23 ILE B  21      -8.456 -13.167 -12.172  1.00 31.52           H  
ATOM   3284  CD1 ILE B  21      -6.049 -12.603 -10.811  1.00 31.52           C  
ATOM   3285 HD11 ILE B  21      -6.031 -11.636 -10.309  1.00 31.52           H  
ATOM   3286 HD12 ILE B  21      -5.195 -13.165 -10.431  1.00 31.52           H  
ATOM   3287 HD13 ILE B  21      -6.944 -13.149 -10.511  1.00 31.52           H  
ATOM   3288  N   LEU B  22      -7.355  -9.425 -16.118  1.00 30.68           N  
ATOM   3289  H   LEU B  22      -6.374  -9.199 -16.191  1.00 30.68           H  
ATOM   3290  CA  LEU B  22      -8.206  -9.042 -17.254  1.00 30.68           C  
ATOM   3291  HA  LEU B  22      -9.246  -9.034 -16.929  1.00 30.68           H  
ATOM   3292  C   LEU B  22      -8.184 -10.066 -18.387  1.00 30.68           C  
ATOM   3293  CB  LEU B  22      -7.888  -7.644 -17.802  1.00 30.68           C  
ATOM   3294  HB2 LEU B  22      -8.204  -7.585 -18.844  1.00 30.68           H  
ATOM   3295  HB3 LEU B  22      -6.810  -7.478 -17.791  1.00 30.68           H  
ATOM   3296  O   LEU B  22      -9.193 -10.135 -19.071  1.00 30.68           O  
ATOM   3297  CG  LEU B  22      -8.588  -6.516 -17.039  1.00 30.68           C  
ATOM   3298  HG  LEU B  22      -8.461  -6.668 -15.967  1.00 30.68           H  
ATOM   3299  CD1 LEU B  22      -7.953  -5.189 -17.427  1.00 30.68           C  
ATOM   3300 HD11 LEU B  22      -8.444  -4.378 -16.889  1.00 30.68           H  
ATOM   3301 HD12 LEU B  22      -6.899  -5.192 -17.149  1.00 30.68           H  
ATOM   3302 HD13 LEU B  22      -8.049  -5.033 -18.502  1.00 30.68           H  
ATOM   3303  CD2 LEU B  22     -10.086  -6.433 -17.361  1.00 30.68           C  
ATOM   3304 HD21 LEU B  22     -10.547  -5.636 -16.776  1.00 30.68           H  
ATOM   3305 HD22 LEU B  22     -10.220  -6.207 -18.418  1.00 30.68           H  
ATOM   3306 HD23 LEU B  22     -10.593  -7.376 -17.160  1.00 30.68           H  
ATOM   3307  N   GLN B  23      -7.170 -10.926 -18.534  1.00 29.28           N  
ATOM   3308  H   GLN B  23      -6.361 -10.862 -17.933  1.00 29.28           H  
ATOM   3309  CA  GLN B  23      -7.193 -12.011 -19.534  1.00 29.28           C  
ATOM   3310  HA  GLN B  23      -7.401 -11.576 -20.511  1.00 29.28           H  
ATOM   3311  C   GLN B  23      -8.301 -13.061 -19.303  1.00 29.28           C  
ATOM   3312  CB  GLN B  23      -5.842 -12.738 -19.606  1.00 29.28           C  
ATOM   3313  HB2 GLN B  23      -5.577 -13.118 -18.619  1.00 29.28           H  
ATOM   3314  HB3 GLN B  23      -5.963 -13.599 -20.263  1.00 29.28           H  
ATOM   3315  O   GLN B  23      -8.286 -14.131 -19.906  1.00 29.28           O  
ATOM   3316  CG  GLN B  23      -4.670 -11.942 -20.187  1.00 29.28           C  
ATOM   3317  HG2 GLN B  23      -4.352 -11.173 -19.482  1.00 29.28           H  
ATOM   3318  HG3 GLN B  23      -4.986 -11.466 -21.115  1.00 29.28           H  
ATOM   3319  CD  GLN B  23      -3.497 -12.877 -20.490  1.00 29.28           C  
ATOM   3320  NE2 GLN B  23      -2.507 -12.448 -21.239  1.00 29.28           N  
ATOM   3321 HE21 GLN B  23      -1.745 -13.104 -21.337  1.00 29.28           H  
ATOM   3322 HE22 GLN B  23      -2.482 -11.509 -21.609  1.00 29.28           H  
ATOM   3323  OE1 GLN B  23      -3.441 -14.014 -20.057  1.00 29.28           O  
ATOM   3324  N   LYS B  24      -9.259 -12.820 -18.402  1.00 28.07           N  
ATOM   3325  H   LYS B  24      -9.283 -11.888 -18.014  1.00 28.07           H  
ATOM   3326  CA  LYS B  24     -10.503 -13.590 -18.432  1.00 28.07           C  
ATOM   3327  HA  LYS B  24     -10.263 -14.635 -18.628  1.00 28.07           H  
ATOM   3328  C   LYS B  24     -11.410 -13.212 -19.610  1.00 28.07           C  
ATOM   3329  CB  LYS B  24     -11.245 -13.509 -17.095  1.00 28.07           C  
ATOM   3330  HB2 LYS B  24     -12.292 -13.760 -17.263  1.00 28.07           H  
ATOM   3331  HB3 LYS B  24     -11.197 -12.494 -16.701  1.00 28.07           H  
ATOM   3332  O   LYS B  24     -12.261 -14.036 -19.929  1.00 28.07           O  
ATOM   3333  CG  LYS B  24     -10.672 -14.508 -16.079  1.00 28.07           C  
ATOM   3334  HG2 LYS B  24     -10.649 -15.502 -16.525  1.00 28.07           H  
ATOM   3335  HG3 LYS B  24      -9.656 -14.214 -15.814  1.00 28.07           H  
ATOM   3336  CD  LYS B  24     -11.547 -14.551 -14.819  1.00 28.07           C  
ATOM   3337  HD2 LYS B  24     -12.570 -14.805 -15.097  1.00 28.07           H  
ATOM   3338  HD3 LYS B  24     -11.537 -13.565 -14.355  1.00 28.07           H  
ATOM   3339  CE  LYS B  24     -11.012 -15.594 -13.827  1.00 28.07           C  
ATOM   3340  HE2 LYS B  24      -9.952 -15.398 -13.667  1.00 28.07           H  
ATOM   3341  HE3 LYS B  24     -11.101 -16.582 -14.279  1.00 28.07           H  
ATOM   3342  NZ  LYS B  24     -11.730 -15.548 -12.523  1.00 28.07           N  
ATOM   3343  HZ1 LYS B  24     -12.718 -15.725 -12.636  1.00 28.07           H  
ATOM   3344  HZ2 LYS B  24     -11.346 -16.221 -11.875  1.00 28.07           H  
ATOM   3345  HZ3 LYS B  24     -11.612 -14.648 -12.082  1.00 28.07           H  
ATOM   3346  N   GLU B  25     -11.270 -12.032 -20.219  1.00 27.48           N  
ATOM   3347  H   GLU B  25     -10.490 -11.441 -19.967  1.00 27.48           H  
ATOM   3348  CA  GLU B  25     -11.831 -11.779 -21.561  1.00 27.48           C  
ATOM   3349  HA  GLU B  25     -12.627 -12.494 -21.771  1.00 27.48           H  
ATOM   3350  C   GLU B  25     -10.799 -12.051 -22.658  1.00 27.48           C  
ATOM   3351  CB  GLU B  25     -12.441 -10.371 -21.690  1.00 27.48           C  
ATOM   3352  HB2 GLU B  25     -12.593 -10.166 -22.749  1.00 27.48           H  
ATOM   3353  HB3 GLU B  25     -11.749  -9.630 -21.291  1.00 27.48           H  
ATOM   3354  O   GLU B  25      -9.621 -11.668 -22.466  1.00 27.48           O  
ATOM   3355  CG  GLU B  25     -13.805 -10.252 -20.985  1.00 27.48           C  
ATOM   3356  HG2 GLU B  25     -13.649 -10.316 -19.908  1.00 27.48           H  
ATOM   3357  HG3 GLU B  25     -14.421 -11.102 -21.278  1.00 27.48           H  
ATOM   3358  CD  GLU B  25     -14.577  -8.953 -21.311  1.00 27.48           C  
ATOM   3359  OE1 GLU B  25     -15.772  -8.890 -20.928  1.00 27.48           O  
ATOM   3360  OE2 GLU B  25     -13.999  -8.014 -21.906  1.00 27.48           O  
ATOM   3361  OXT GLU B  25     -11.225 -12.664 -23.662  1.00 27.48           O  
TER    3362      GLU B  25                                                       
END   
