# Supplementary material for: An extended Tudor domain within Vreteno interconnects Gtsf1L and Ago3 for piRNA biogenesis in Bombyx mori
Source: EMBO J. 2023 Nov 20;42(24):e114072. doi: 10.15252/embj.2023114072 (PMC10711660; doi:10.15252/embj.2023114072)
Supplement: Supplementary file 4 — Dataset EV1 [file EMBJ-42-e114072-s007.zip › manuscript_pdb/BmVreteno_AF-eTD1_BmGtsf1L_63_77.pdb]

ATOM      1  N   VAL A   1     -14.166 -17.047   8.485  1.00 54.49           N  
ATOM      2  H   VAL A   1     -14.313 -16.544   9.348  1.00 54.49           H  
ATOM      3  H2  VAL A   1     -14.659 -16.560   7.751  1.00 54.49           H  
ATOM      4  H3  VAL A   1     -14.538 -17.981   8.587  1.00 54.49           H  
ATOM      5  CA  VAL A   1     -12.717 -17.097   8.171  1.00 54.49           C  
ATOM      6  HA  VAL A   1     -12.178 -17.541   9.007  1.00 54.49           H  
ATOM      7  C   VAL A   1     -12.224 -15.679   7.987  1.00 54.49           C  
ATOM      8  CB  VAL A   1     -12.398 -17.918   6.905  1.00 54.49           C  
ATOM      9  HB  VAL A   1     -12.864 -17.446   6.041  1.00 54.49           H  
ATOM     10  O   VAL A   1     -12.707 -15.005   7.079  1.00 54.49           O  
ATOM     11  CG1 VAL A   1     -10.886 -18.010   6.657  1.00 54.49           C  
ATOM     12 HG11 VAL A   1     -10.690 -18.577   5.746  1.00 54.49           H  
ATOM     13 HG12 VAL A   1     -10.432 -17.024   6.557  1.00 54.49           H  
ATOM     14 HG13 VAL A   1     -10.401 -18.523   7.486  1.00 54.49           H  
ATOM     15  CG2 VAL A   1     -12.942 -19.345   7.019  1.00 54.49           C  
ATOM     16 HG21 VAL A   1     -12.648 -19.922   6.142  1.00 54.49           H  
ATOM     17 HG22 VAL A   1     -14.031 -19.352   7.065  1.00 54.49           H  
ATOM     18 HG23 VAL A   1     -12.535 -19.840   7.901  1.00 54.49           H  
ATOM     19  N   GLU A   2     -11.304 -15.243   8.839  1.00 81.52           N  
ATOM     20  H   GLU A   2     -10.914 -15.854   9.542  1.00 81.52           H  
ATOM     21  CA  GLU A   2     -10.724 -13.896   8.815  1.00 81.52           C  
ATOM     22  HA  GLU A   2     -11.515 -13.167   8.989  1.00 81.52           H  
ATOM     23  C   GLU A   2     -10.067 -13.581   7.463  1.00 81.52           C  
ATOM     24  CB  GLU A   2      -9.743 -13.804   9.983  1.00 81.52           C  
ATOM     25  HB2 GLU A   2      -8.857 -14.398   9.758  1.00 81.52           H  
ATOM     26  HB3 GLU A   2     -10.236 -14.232  10.856  1.00 81.52           H  
ATOM     27  O   GLU A   2      -9.648 -14.489   6.736  1.00 81.52           O  
ATOM     28  CG  GLU A   2      -9.338 -12.365  10.320  1.00 81.52           C  
ATOM     29  HG2 GLU A   2      -8.735 -11.968   9.504  1.00 81.52           H  
ATOM     30  HG3 GLU A   2     -10.243 -11.762  10.404  1.00 81.52           H  
ATOM     31  CD  GLU A   2      -8.549 -12.289  11.636  1.00 81.52           C  
ATOM     32  OE1 GLU A   2      -8.300 -11.150  12.075  1.00 81.52           O  
ATOM     33  OE2 GLU A   2      -8.251 -13.369  12.197  1.00 81.52           O  
ATOM     34  N   ILE A   3     -10.086 -12.316   7.050  1.00 84.66           N  
ATOM     35  H   ILE A   3     -10.283 -11.598   7.732  1.00 84.66           H  
ATOM     36  CA  ILE A   3      -9.422 -11.874   5.819  1.00 84.66           C  
ATOM     37  HA  ILE A   3      -9.490 -12.667   5.074  1.00 84.66           H  
ATOM     38  C   ILE A   3      -7.953 -11.611   6.180  1.00 84.66           C  
ATOM     39  CB  ILE A   3     -10.110 -10.636   5.213  1.00 84.66           C  
ATOM     40  HB  ILE A   3     -10.035  -9.813   5.923  1.00 84.66           H  
ATOM     41  O   ILE A   3      -7.720 -10.891   7.140  1.00 84.66           O  
ATOM     42  CG1 ILE A   3     -11.603 -10.931   4.936  1.00 84.66           C  
ATOM     43 HG12 ILE A   3     -12.077 -11.287   5.850  1.00 84.66           H  
ATOM     44 HG13 ILE A   3     -11.697 -11.707   4.177  1.00 84.66           H  
ATOM     45  CG2 ILE A   3      -9.404 -10.229   3.908  1.00 84.66           C  
ATOM     46 HG21 ILE A   3      -8.365  -9.980   4.122  1.00 84.66           H  
ATOM     47 HG22 ILE A   3      -9.864  -9.328   3.499  1.00 84.66           H  
ATOM     48 HG23 ILE A   3      -9.439 -11.036   3.177  1.00 84.66           H  
ATOM     49  CD1 ILE A   3     -12.383  -9.690   4.500  1.00 84.66           C  
ATOM     50 HD11 ILE A   3     -12.095  -8.836   5.113  1.00 84.66           H  
ATOM     51 HD12 ILE A   3     -13.445  -9.874   4.663  1.00 84.66           H  
ATOM     52 HD13 ILE A   3     -12.191  -9.465   3.451  1.00 84.66           H  
ATOM     53  N   PRO A   4      -6.975 -12.199   5.469  1.00 92.59           N  
ATOM     54  CA  PRO A   4      -5.570 -11.976   5.736  1.00 92.59           C  
ATOM     55  HA  PRO A   4      -5.350 -12.243   6.769  1.00 92.59           H  
ATOM     56  C   PRO A   4      -5.259 -10.513   5.489  1.00 92.59           C  
ATOM     57  CB  PRO A   4      -4.778 -12.878   4.782  1.00 92.59           C  
ATOM     58  HB2 PRO A   4      -3.943 -13.361   5.289  1.00 92.59           H  
ATOM     59  HB3 PRO A   4      -4.422 -12.311   3.922  1.00 92.59           H  
ATOM     60  O   PRO A   4      -5.632  -9.965   4.448  1.00 92.59           O  
ATOM     61  CG  PRO A   4      -5.804 -13.893   4.305  1.00 92.59           C  
ATOM     62  HG2 PRO A   4      -5.818 -14.752   4.976  1.00 92.59           H  
ATOM     63  HG3 PRO A   4      -5.620 -14.196   3.275  1.00 92.59           H  
ATOM     64  CD  PRO A   4      -7.116 -13.141   4.399  1.00 92.59           C  
ATOM     65  HD2 PRO A   4      -7.884 -13.853   4.702  1.00 92.59           H  
ATOM     66  HD3 PRO A   4      -7.340 -12.626   3.465  1.00 92.59           H  
ATOM     67  N   GLU A   5      -4.552  -9.920   6.431  1.00 92.79           N  
ATOM     68  H   GLU A   5      -4.286 -10.439   7.256  1.00 92.79           H  
ATOM     69  CA  GLU A   5      -4.070  -8.556   6.332  1.00 92.79           C  
ATOM     70  HA  GLU A   5      -4.504  -8.073   5.457  1.00 92.79           H  
ATOM     71  C   GLU A   5      -2.562  -8.564   6.114  1.00 92.79           C  
ATOM     72  CB  GLU A   5      -4.499  -7.754   7.571  1.00 92.79           C  
ATOM     73  HB2 GLU A   5      -4.038  -6.767   7.529  1.00 92.79           H  
ATOM     74  HB3 GLU A   5      -4.133  -8.254   8.468  1.00 92.79           H  
ATOM     75  O   GLU A   5      -1.851  -9.472   6.552  1.00 92.79           O  
ATOM     76  CG  GLU A   5      -6.030  -7.584   7.675  1.00 92.79           C  
ATOM     77  HG2 GLU A   5      -6.250  -6.970   8.548  1.00 92.79           H  
ATOM     78  HG3 GLU A   5      -6.487  -8.560   7.835  1.00 92.79           H  
ATOM     79  CD  GLU A   5      -6.649  -6.920   6.429  1.00 92.79           C  
ATOM     80  OE1 GLU A   5      -7.765  -7.282   5.988  1.00 92.79           O  
ATOM     81  OE2 GLU A   5      -5.984  -6.079   5.786  1.00 92.79           O  
ATOM     82  N   VAL A   6      -2.075  -7.554   5.401  1.00 96.10           N  
ATOM     83  H   VAL A   6      -2.704  -6.816   5.120  1.00 96.10           H  
ATOM     84  CA  VAL A   6      -0.640  -7.361   5.197  1.00 96.10           C  
ATOM     85  HA  VAL A   6      -0.203  -8.296   4.845  1.00 96.10           H  
ATOM     86  C   VAL A   6      -0.023  -6.970   6.545  1.00 96.10           C  
ATOM     87  CB  VAL A   6      -0.388  -6.286   4.125  1.00 96.10           C  
ATOM     88  HB  VAL A   6      -0.868  -5.356   4.429  1.00 96.10           H  
ATOM     89  O   VAL A   6      -0.458  -5.973   7.125  1.00 96.10           O  
ATOM     90  CG1 VAL A   6       1.104  -6.015   3.917  1.00 96.10           C  
ATOM     91 HG11 VAL A   6       1.229  -5.248   3.152  1.00 96.10           H  
ATOM     92 HG12 VAL A   6       1.609  -6.929   3.602  1.00 96.10           H  
ATOM     93 HG13 VAL A   6       1.558  -5.647   4.837  1.00 96.10           H  
ATOM     94  CG2 VAL A   6      -0.971  -6.709   2.768  1.00 96.10           C  
ATOM     95 HG21 VAL A   6      -2.050  -6.841   2.843  1.00 96.10           H  
ATOM     96 HG22 VAL A   6      -0.513  -7.642   2.437  1.00 96.10           H  
ATOM     97 HG23 VAL A   6      -0.782  -5.934   2.026  1.00 96.10           H  
ATOM     98  N   PRO A   7       0.993  -7.690   7.056  1.00 96.27           N  
ATOM     99  CA  PRO A   7       1.743  -7.234   8.218  1.00 96.27           C  
ATOM    100  HA  PRO A   7       1.053  -7.091   9.049  1.00 96.27           H  
ATOM    101  C   PRO A   7       2.458  -5.920   7.893  1.00 96.27           C  
ATOM    102  CB  PRO A   7       2.725  -8.360   8.563  1.00 96.27           C  
ATOM    103  HB2 PRO A   7       2.819  -8.495   9.641  1.00 96.27           H  
ATOM    104  HB3 PRO A   7       3.702  -8.165   8.121  1.00 96.27           H  
ATOM    105  O   PRO A   7       3.204  -5.834   6.913  1.00 96.27           O  
ATOM    106  CG  PRO A   7       2.113  -9.590   7.894  1.00 96.27           C  
ATOM    107  HG2 PRO A   7       1.353 -10.022   8.545  1.00 96.27           H  
ATOM    108  HG3 PRO A   7       2.869 -10.332   7.638  1.00 96.27           H  
ATOM    109  CD  PRO A   7       1.449  -9.008   6.651  1.00 96.27           C  
ATOM    110  HD2 PRO A   7       0.629  -9.652   6.333  1.00 96.27           H  
ATOM    111  HD3 PRO A   7       2.183  -8.906   5.851  1.00 96.27           H  
ATOM    112  N   ARG A   8       2.220  -4.891   8.708  1.00 97.54           N  
ATOM    113  H   ARG A   8       1.608  -5.037   9.497  1.00 97.54           H  
ATOM    114  CA  ARG A   8       2.740  -3.534   8.500  1.00 97.54           C  
ATOM    115  HA  ARG A   8       3.512  -3.569   7.731  1.00 97.54           H  
ATOM    116  C   ARG A   8       3.378  -2.993   9.781  1.00 97.54           C  
ATOM    117  CB  ARG A   8       1.612  -2.617   8.010  1.00 97.54           C  
ATOM    118  HB2 ARG A   8       0.762  -2.712   8.686  1.00 97.54           H  
ATOM    119  HB3 ARG A   8       1.958  -1.583   8.024  1.00 97.54           H  
ATOM    120  O   ARG A   8       2.898  -3.317  10.869  1.00 97.54           O  
ATOM    121  CG  ARG A   8       1.164  -2.969   6.587  1.00 97.54           C  
ATOM    122  HG2 ARG A   8       0.787  -3.992   6.565  1.00 97.54           H  
ATOM    123  HG3 ARG A   8       2.020  -2.916   5.915  1.00 97.54           H  
ATOM    124  CD  ARG A   8       0.052  -2.033   6.102  1.00 97.54           C  
ATOM    125  HD2 ARG A   8      -0.748  -2.032   6.842  1.00 97.54           H  
ATOM    126  HD3 ARG A   8       0.439  -1.018   6.017  1.00 97.54           H  
ATOM    127  NE  ARG A   8      -0.506  -2.476   4.809  1.00 97.54           N  
ATOM    128  HE  ARG A   8      -1.424  -2.897   4.818  1.00 97.54           H  
ATOM    129  NH1 ARG A   8       1.277  -1.919   3.468  1.00 97.54           N  
ATOM    130 HH11 ARG A   8       1.793  -1.585   4.269  1.00 97.54           H  
ATOM    131 HH12 ARG A   8       1.712  -1.990   2.559  1.00 97.54           H  
ATOM    132  NH2 ARG A   8      -0.543  -2.824   2.562  1.00 97.54           N  
ATOM    133 HH21 ARG A   8      -1.499  -3.145   2.613  1.00 97.54           H  
ATOM    134 HH22 ARG A   8      -0.094  -2.756   1.660  1.00 97.54           H  
ATOM    135  CZ  ARG A   8       0.076  -2.401   3.626  1.00 97.54           C  
ATOM    136  N   PRO A   9       4.450  -2.191   9.674  1.00 97.55           N  
ATOM    137  CA  PRO A   9       5.167  -1.687  10.836  1.00 97.55           C  
ATOM    138  HA  PRO A   9       5.416  -2.517  11.497  1.00 97.55           H  
ATOM    139  C   PRO A   9       4.331  -0.676  11.626  1.00 97.55           C  
ATOM    140  CB  PRO A   9       6.465  -1.083  10.289  1.00 97.55           C  
ATOM    141  HB2 PRO A   9       6.791  -0.215  10.862  1.00 97.55           H  
ATOM    142  HB3 PRO A   9       7.243  -1.847  10.290  1.00 97.55           H  
ATOM    143  O   PRO A   9       3.476   0.020  11.070  1.00 97.55           O  
ATOM    144  CG  PRO A   9       6.131  -0.710   8.845  1.00 97.55           C  
ATOM    145  HG2 PRO A   9       5.715   0.297   8.810  1.00 97.55           H  
ATOM    146  HG3 PRO A   9       7.008  -0.772   8.200  1.00 97.55           H  
ATOM    147  CD  PRO A   9       5.068  -1.726   8.440  1.00 97.55           C  
ATOM    148  HD2 PRO A   9       4.339  -1.258   7.779  1.00 97.55           H  
ATOM    149  HD3 PRO A   9       5.543  -2.572   7.941  1.00 97.55           H  
ATOM    150  N   GLU A  10       4.609  -0.584  12.928  1.00 97.03           N  
ATOM    151  H   GLU A  10       5.347  -1.155  13.315  1.00 97.03           H  
ATOM    152  CA  GLU A  10       4.046   0.460  13.784  1.00 97.03           C  
ATOM    153  HA  GLU A  10       2.959   0.402  13.721  1.00 97.03           H  
ATOM    154  C   GLU A  10       4.446   1.860  13.308  1.00 97.03           C  
ATOM    155  CB  GLU A  10       4.431   0.254  15.262  1.00 97.03           C  
ATOM    156  HB2 GLU A  10       4.079  -0.727  15.582  1.00 97.03           H  
ATOM    157  HB3 GLU A  10       3.916   1.010  15.855  1.00 97.03           H  
ATOM    158  O   GLU A  10       5.497   2.067  12.693  1.00 97.03           O  
ATOM    159  CG  GLU A  10       5.944   0.363  15.528  1.00 97.03           C  
ATOM    160  HG2 GLU A  10       6.448  -0.473  15.041  1.00 97.03           H  
ATOM    161  HG3 GLU A  10       6.322   1.284  15.084  1.00 97.03           H  
ATOM    162  CD  GLU A  10       6.316   0.380  17.018  1.00 97.03           C  
ATOM    163  OE1 GLU A  10       7.488   0.738  17.292  1.00 97.03           O  
ATOM    164  OE2 GLU A  10       5.448   0.070  17.865  1.00 97.03           O  
ATOM    165  N   ILE A  11       3.602   2.831  13.631  1.00 96.87           N  
ATOM    166  H   ILE A  11       2.795   2.600  14.192  1.00 96.87           H  
ATOM    167  CA  ILE A  11       3.846   4.236  13.347  1.00 96.87           C  
ATOM    168  HA  ILE A  11       4.588   4.313  12.552  1.00 96.87           H  
ATOM    169  C   ILE A  11       4.406   4.900  14.593  1.00 96.87           C  
ATOM    170  CB  ILE A  11       2.564   4.923  12.854  1.00 96.87           C  
ATOM    171  HB  ILE A  11       1.824   4.919  13.654  1.00 96.87           H  
ATOM    172  O   ILE A  11       3.901   4.697  15.696  1.00 96.87           O  
ATOM    173  CG1 ILE A  11       1.990   4.218  11.607  1.00 96.87           C  
ATOM    174 HG12 ILE A  11       1.708   4.949  10.849  1.00 96.87           H  
ATOM    175 HG13 ILE A  11       2.750   3.575  11.163  1.00 96.87           H  
ATOM    176  CG2 ILE A  11       2.862   6.380  12.494  1.00 96.87           C  
ATOM    177 HG21 ILE A  11       3.668   6.441  11.763  1.00 96.87           H  
ATOM    178 HG22 ILE A  11       1.960   6.815  12.063  1.00 96.87           H  
ATOM    179 HG23 ILE A  11       3.120   6.953  13.385  1.00 96.87           H  
ATOM    180  CD1 ILE A  11       0.750   3.387  11.937  1.00 96.87           C  
ATOM    181 HD11 ILE A  11       0.330   2.989  11.013  1.00 96.87           H  
ATOM    182 HD12 ILE A  11       0.005   4.005  12.439  1.00 96.87           H  
ATOM    183 HD13 ILE A  11       1.021   2.557  12.589  1.00 96.87           H  
ATOM    184  N   LYS A  12       5.428   5.734  14.406  1.00 97.65           N  
ATOM    185  H   LYS A  12       5.749   5.873  13.458  1.00 97.65           H  
ATOM    186  CA  LYS A  12       6.005   6.563  15.465  1.00 97.65           C  
ATOM    187  HA  LYS A  12       5.710   6.166  16.437  1.00 97.65           H  
ATOM    188  C   LYS A  12       5.450   7.974  15.375  1.00 97.65           C  
ATOM    189  CB  LYS A  12       7.535   6.536  15.394  1.00 97.65           C  
ATOM    190  HB2 LYS A  12       7.865   6.903  14.422  1.00 97.65           H  
ATOM    191  HB3 LYS A  12       7.935   7.186  16.173  1.00 97.65           H  
ATOM    192  O   LYS A  12       5.392   8.551  14.286  1.00 97.65           O  
ATOM    193  CG  LYS A  12       8.054   5.109  15.609  1.00 97.65           C  
ATOM    194  HG2 LYS A  12       7.701   4.464  14.804  1.00 97.65           H  
ATOM    195  HG3 LYS A  12       7.671   4.726  16.554  1.00 97.65           H  
ATOM    196  CD  LYS A  12       9.580   5.060  15.639  1.00 97.65           C  
ATOM    197  HD2 LYS A  12       9.945   5.676  16.461  1.00 97.65           H  
ATOM    198  HD3 LYS A  12       9.977   5.425  14.692  1.00 97.65           H  
ATOM    199  CE  LYS A  12       9.974   3.597  15.855  1.00 97.65           C  
ATOM    200  HE2 LYS A  12       9.496   3.238  16.766  1.00 97.65           H  
ATOM    201  HE3 LYS A  12       9.572   3.001  15.036  1.00 97.65           H  
ATOM    202  NZ  LYS A  12      11.442   3.433  15.946  1.00 97.65           N  
ATOM    203  HZ1 LYS A  12      11.796   3.972  16.724  1.00 97.65           H  
ATOM    204  HZ2 LYS A  12      11.882   3.729  15.087  1.00 97.65           H  
ATOM    205  HZ3 LYS A  12      11.647   2.458  16.111  1.00 97.65           H  
ATOM    206  N   ASN A  13       5.063   8.535  16.510  1.00 98.37           N  
ATOM    207  H   ASN A  13       5.158   8.016  17.371  1.00 98.37           H  
ATOM    208  CA  ASN A  13       4.578   9.902  16.577  1.00 98.37           C  
ATOM    209  HA  ASN A  13       3.759  10.003  15.866  1.00 98.37           H  
ATOM    210  C   ASN A  13       5.675  10.897  16.183  1.00 98.37           C  
ATOM    211  CB  ASN A  13       4.050  10.161  17.990  1.00 98.37           C  
ATOM    212  HB2 ASN A  13       3.455   9.299  18.292  1.00 98.37           H  
ATOM    213  HB3 ASN A  13       4.882  10.254  18.689  1.00 98.37           H  
ATOM    214  O   ASN A  13       6.856  10.677  16.460  1.00 98.37           O  
ATOM    215  CG  ASN A  13       3.169  11.390  18.091  1.00 98.37           C  
ATOM    216  ND2 ASN A  13       2.785  11.780  19.278  1.00 98.37           N  
ATOM    217 HD21 ASN A  13       2.901  11.118  20.032  1.00 98.37           H  
ATOM    218 HD22 ASN A  13       2.045  12.466  19.315  1.00 98.37           H  
ATOM    219  OD1 ASN A  13       2.802  12.009  17.105  1.00 98.37           O  
ATOM    220  N   LYS A  14       5.274  12.000  15.548  1.00 98.56           N  
ATOM    221  H   LYS A  14       4.290  12.083  15.336  1.00 98.56           H  
ATOM    222  CA  LYS A  14       6.157  13.073  15.067  1.00 98.56           C  
ATOM    223  HA  LYS A  14       5.552  13.736  14.448  1.00 98.56           H  
ATOM    224  C   LYS A  14       7.269  12.564  14.140  1.00 98.56           C  
ATOM    225  CB  LYS A  14       6.689  13.893  16.255  1.00 98.56           C  
ATOM    226  HB2 LYS A  14       7.359  13.269  16.847  1.00 98.56           H  
ATOM    227  HB3 LYS A  14       7.264  14.737  15.871  1.00 98.56           H  
ATOM    228  O   LYS A  14       8.365  13.124  14.114  1.00 98.56           O  
ATOM    229  CG  LYS A  14       5.571  14.434  17.156  1.00 98.56           C  
ATOM    230  HG2 LYS A  14       4.937  15.111  16.583  1.00 98.56           H  
ATOM    231  HG3 LYS A  14       4.963  13.612  17.534  1.00 98.56           H  
ATOM    232  CD  LYS A  14       6.165  15.171  18.358  1.00 98.56           C  
ATOM    233  HD2 LYS A  14       6.745  16.026  18.011  1.00 98.56           H  
ATOM    234  HD3 LYS A  14       6.815  14.488  18.905  1.00 98.56           H  
ATOM    235  CE  LYS A  14       5.023  15.636  19.263  1.00 98.56           C  
ATOM    236  HE2 LYS A  14       4.410  16.351  18.714  1.00 98.56           H  
ATOM    237  HE3 LYS A  14       4.397  14.773  19.492  1.00 98.56           H  
ATOM    238  NZ  LYS A  14       5.535  16.235  20.518  1.00 98.56           N  
ATOM    239  HZ1 LYS A  14       6.120  17.035  20.319  1.00 98.56           H  
ATOM    240  HZ2 LYS A  14       6.071  15.548  21.029  1.00 98.56           H  
ATOM    241  HZ3 LYS A  14       4.764  16.523  21.103  1.00 98.56           H  
ATOM    242  N   SER A  15       7.009  11.491  13.394  1.00 98.32           N  
ATOM    243  H   SER A  15       6.062  11.138  13.392  1.00 98.32           H  
ATOM    244  CA  SER A  15       7.973  10.920  12.451  1.00 98.32           C  
ATOM    245  HA  SER A  15       8.974  11.115  12.835  1.00 98.32           H  
ATOM    246  C   SER A  15       7.885  11.587  11.079  1.00 98.32           C  
ATOM    247  CB  SER A  15       7.840   9.397  12.357  1.00 98.32           C  
ATOM    248  HB2 SER A  15       8.040   8.962  13.336  1.00 98.32           H  
ATOM    249  HB3 SER A  15       8.581   9.020  11.652  1.00 98.32           H  
ATOM    250  O   SER A  15       6.836  12.093  10.680  1.00 98.32           O  
ATOM    251  OG  SER A  15       6.559   8.999  11.926  1.00 98.32           O  
ATOM    252  HG  SER A  15       5.998   8.917  12.701  1.00 98.32           H  
ATOM    253  N   ARG A  16       9.010  11.591  10.353  1.00 98.82           N  
ATOM    254  H   ARG A  16       9.822  11.130  10.738  1.00 98.82           H  
ATOM    255  CA  ARG A  16       9.076  12.010   8.948  1.00 98.82           C  
ATOM    256  HA  ARG A  16       8.338  12.791   8.764  1.00 98.82           H  
ATOM    257  C   ARG A  16       8.718  10.827   8.054  1.00 98.82           C  
ATOM    258  CB  ARG A  16      10.466  12.566   8.603  1.00 98.82           C  
ATOM    259  HB2 ARG A  16      11.232  11.859   8.920  1.00 98.82           H  
ATOM    260  HB3 ARG A  16      10.531  12.681   7.521  1.00 98.82           H  
ATOM    261  O   ARG A  16       9.368   9.779   8.125  1.00 98.82           O  
ATOM    262  CG  ARG A  16      10.721  13.936   9.249  1.00 98.82           C  
ATOM    263  HG2 ARG A  16      10.049  14.661   8.788  1.00 98.82           H  
ATOM    264  HG3 ARG A  16      10.509  13.883  10.317  1.00 98.82           H  
ATOM    265  CD  ARG A  16      12.156  14.446   9.068  1.00 98.82           C  
ATOM    266  HD2 ARG A  16      12.271  15.348   9.669  1.00 98.82           H  
ATOM    267  HD3 ARG A  16      12.854  13.689   9.427  1.00 98.82           H  
ATOM    268  NE  ARG A  16      12.444  14.762   7.661  1.00 98.82           N  
ATOM    269  HE  ARG A  16      11.851  14.338   6.963  1.00 98.82           H  
ATOM    270  NH1 ARG A  16      14.384  15.946   7.861  1.00 98.82           N  
ATOM    271 HH11 ARG A  16      15.122  16.471   7.413  1.00 98.82           H  
ATOM    272 HH12 ARG A  16      14.323  15.829   8.863  1.00 98.82           H  
ATOM    273  NH2 ARG A  16      13.520  15.646   5.849  1.00 98.82           N  
ATOM    274 HH21 ARG A  16      14.235  16.198   5.396  1.00 98.82           H  
ATOM    275 HH22 ARG A  16      12.806  15.247   5.255  1.00 98.82           H  
ATOM    276  CZ  ARG A  16      13.436  15.444   7.128  1.00 98.82           C  
ATOM    277  N   VAL A  17       7.701  10.999   7.222  1.00 98.79           N  
ATOM    278  H   VAL A  17       7.252  11.903   7.195  1.00 98.79           H  
ATOM    279  CA  VAL A  17       7.167   9.960   6.338  1.00 98.79           C  
ATOM    280  HA  VAL A  17       7.889   9.146   6.272  1.00 98.79           H  
ATOM    281  C   VAL A  17       6.973  10.486   4.921  1.00 98.79           C  
ATOM    282  CB  VAL A  17       5.853   9.363   6.881  1.00 98.79           C  
ATOM    283  HB  VAL A  17       5.566   8.556   6.207  1.00 98.79           H  
ATOM    284  O   VAL A  17       6.873  11.689   4.707  1.00 98.79           O  
ATOM    285  CG1 VAL A  17       6.031   8.742   8.272  1.00 98.79           C  
ATOM    286 HG11 VAL A  17       6.225   9.516   9.014  1.00 98.79           H  
ATOM    287 HG12 VAL A  17       5.124   8.208   8.553  1.00 98.79           H  
ATOM    288 HG13 VAL A  17       6.864   8.038   8.258  1.00 98.79           H  
ATOM    289  CG2 VAL A  17       4.698  10.372   6.932  1.00 98.79           C  
ATOM    290 HG21 VAL A  17       4.947  11.200   7.596  1.00 98.79           H  
ATOM    291 HG22 VAL A  17       4.494  10.763   5.935  1.00 98.79           H  
ATOM    292 HG23 VAL A  17       3.796   9.876   7.291  1.00 98.79           H  
ATOM    293  N   ILE A  18       6.899   9.573   3.961  1.00 96.88           N  
ATOM    294  H   ILE A  18       7.014   8.605   4.229  1.00 96.88           H  
ATOM    295  CA  ILE A  18       6.493   9.831   2.582  1.00 96.88           C  
ATOM    296  HA  ILE A  18       6.469  10.905   2.398  1.00 96.88           H  
ATOM    297  C   ILE A  18       5.085   9.277   2.381  1.00 96.88           C  
ATOM    298  CB  ILE A  18       7.487   9.183   1.597  1.00 96.88           C  
ATOM    299  HB  ILE A  18       7.478   8.105   1.757  1.00 96.88           H  
ATOM    300  O   ILE A  18       4.819   8.132   2.770  1.00 96.88           O  
ATOM    301  CG1 ILE A  18       8.941   9.656   1.781  1.00 96.88           C  
ATOM    302 HG12 ILE A  18       9.571   9.153   1.048  1.00 96.88           H  
ATOM    303 HG13 ILE A  18       9.268   9.333   2.769  1.00 96.88           H  
ATOM    304  CG2 ILE A  18       7.040   9.440   0.160  1.00 96.88           C  
ATOM    305 HG21 ILE A  18       7.830   9.176  -0.543  1.00 96.88           H  
ATOM    306 HG22 ILE A  18       6.809  10.499   0.047  1.00 96.88           H  
ATOM    307 HG23 ILE A  18       6.158   8.847  -0.082  1.00 96.88           H  
ATOM    308  CD1 ILE A  18       9.179  11.164   1.664  1.00 96.88           C  
ATOM    309 HD11 ILE A  18       8.699  11.668   2.502  1.00 96.88           H  
ATOM    310 HD12 ILE A  18      10.249  11.364   1.711  1.00 96.88           H  
ATOM    311 HD13 ILE A  18       8.791  11.551   0.721  1.00 96.88           H  
ATOM    312  N   LEU A  19       4.200  10.047   1.743  1.00 95.45           N  
ATOM    313  H   LEU A  19       4.475  10.978   1.464  1.00 95.45           H  
ATOM    314  CA  LEU A  19       2.902   9.529   1.309  1.00 95.45           C  
ATOM    315  HA  LEU A  19       2.477   8.959   2.136  1.00 95.45           H  
ATOM    316  C   LEU A  19       3.081   8.578   0.118  1.00 95.45           C  
ATOM    317  CB  LEU A  19       1.940  10.682   0.986  1.00 95.45           C  
ATOM    318  HB2 LEU A  19       1.830  11.311   1.870  1.00 95.45           H  
ATOM    319  HB3 LEU A  19       2.375  11.286   0.189  1.00 95.45           H  
ATOM    320  O   LEU A  19       3.462   8.992  -0.983  1.00 95.45           O  
ATOM    321  CG  LEU A  19       0.547  10.190   0.541  1.00 95.45           C  
ATOM    322  HG  LEU A  19       0.650   9.485  -0.284  1.00 95.45           H  
ATOM    323  CD1 LEU A  19      -0.219   9.506   1.674  1.00 95.45           C  
ATOM    324 HD11 LEU A  19      -0.326  10.185   2.520  1.00 95.45           H  
ATOM    325 HD12 LEU A  19       0.298   8.602   1.995  1.00 95.45           H  
ATOM    326 HD13 LEU A  19      -1.207   9.214   1.317  1.00 95.45           H  
ATOM    327  CD2 LEU A  19      -0.299  11.351   0.040  1.00 95.45           C  
ATOM    328 HD21 LEU A  19      -1.259  10.978  -0.315  1.00 95.45           H  
ATOM    329 HD22 LEU A  19       0.219  11.829  -0.791  1.00 95.45           H  
ATOM    330 HD23 LEU A  19      -0.468  12.072   0.840  1.00 95.45           H  
ATOM    331  N   VAL A  20       2.757   7.302   0.324  1.00 93.53           N  
ATOM    332  H   VAL A  20       2.388   7.034   1.225  1.00 93.53           H  
ATOM    333  CA  VAL A  20       2.788   6.291  -0.737  1.00 93.53           C  
ATOM    334  HA  VAL A  20       3.636   6.500  -1.389  1.00 93.53           H  
ATOM    335  C   VAL A  20       1.524   6.402  -1.584  1.00 93.53           C  
ATOM    336  CB  VAL A  20       2.989   4.871  -0.173  1.00 93.53           C  
ATOM    337  HB  VAL A  20       2.171   4.612   0.500  1.00 93.53           H  
ATOM    338  O   VAL A  20       1.623   6.708  -2.777  1.00 93.53           O  
ATOM    339  CG1 VAL A  20       3.019   3.846  -1.308  1.00 93.53           C  
ATOM    340 HG11 VAL A  20       2.035   3.779  -1.772  1.00 93.53           H  
ATOM    341 HG12 VAL A  20       3.762   4.125  -2.055  1.00 93.53           H  
ATOM    342 HG13 VAL A  20       3.273   2.865  -0.909  1.00 93.53           H  
ATOM    343  CG2 VAL A  20       4.309   4.771   0.598  1.00 93.53           C  
ATOM    344 HG21 VAL A  20       5.137   5.061  -0.048  1.00 93.53           H  
ATOM    345 HG22 VAL A  20       4.281   5.429   1.467  1.00 93.53           H  
ATOM    346 HG23 VAL A  20       4.461   3.748   0.944  1.00 93.53           H  
ATOM    347  N   ASP A  21       0.360   6.201  -0.961  1.00 89.98           N  
ATOM    348  H   ASP A  21       0.370   6.008   0.030  1.00 89.98           H  
ATOM    349  CA  ASP A  21      -0.961   6.322  -1.583  1.00 89.98           C  
ATOM    350  HA  ASP A  21      -0.936   7.182  -2.252  1.00 89.98           H  
ATOM    351  C   ASP A  21      -2.057   6.578  -0.530  1.00 89.98           C  
ATOM    352  CB  ASP A  21      -1.278   5.057  -2.412  1.00 89.98           C  
ATOM    353  HB2 ASP A  21      -1.480   4.228  -1.733  1.00 89.98           H  
ATOM    354  HB3 ASP A  21      -0.409   4.794  -3.015  1.00 89.98           H  
ATOM    355  O   ASP A  21      -1.899   6.251   0.647  1.00 89.98           O  
ATOM    356  CG  ASP A  21      -2.469   5.243  -3.365  1.00 89.98           C  
ATOM    357  OD1 ASP A  21      -2.787   6.411  -3.702  1.00 89.98           O  
ATOM    358  OD2 ASP A  21      -3.081   4.236  -3.773  1.00 89.98           O  
ATOM    359  N   ALA A  22      -3.177   7.160  -0.955  1.00 90.87           N  
ATOM    360  H   ALA A  22      -3.257   7.316  -1.949  1.00 90.87           H  
ATOM    361  CA  ALA A  22      -4.368   7.363  -0.131  1.00 90.87           C  
ATOM    362  HA  ALA A  22      -4.443   6.552   0.595  1.00 90.87           H  
ATOM    363  C   ALA A  22      -5.623   7.332  -1.009  1.00 90.87           C  
ATOM    364  CB  ALA A  22      -4.245   8.679   0.645  1.00 90.87           C  
ATOM    365  HB1 ALA A  22      -3.959   9.496  -0.019  1.00 90.87           H  
ATOM    366  HB2 ALA A  22      -3.481   8.575   1.415  1.00 90.87           H  
ATOM    367  HB3 ALA A  22      -5.198   8.922   1.116  1.00 90.87           H  
ATOM    368  O   ALA A  22      -5.925   8.292  -1.719  1.00 90.87           O  
ATOM    369  N   THR A  23      -6.343   6.212  -0.986  1.00 83.83           N  
ATOM    370  H   THR A  23      -6.080   5.496  -0.324  1.00 83.83           H  
ATOM    371  CA  THR A  23      -7.583   6.025  -1.771  1.00 83.83           C  
ATOM    372  HA  THR A  23      -7.554   6.661  -2.656  1.00 83.83           H  
ATOM    373  C   THR A  23      -8.836   6.437  -1.008  1.00 83.83           C  
ATOM    374  CB  THR A  23      -7.738   4.573  -2.246  1.00 83.83           C  
ATOM    375  HB  THR A  23      -8.760   4.406  -2.587  1.00 83.83           H  
ATOM    376  O   THR A  23      -9.850   6.736  -1.626  1.00 83.83           O  
ATOM    377  CG2 THR A  23      -6.785   4.264  -3.395  1.00 83.83           C  
ATOM    378 HG21 THR A  23      -7.061   4.886  -4.246  1.00 83.83           H  
ATOM    379 HG22 THR A  23      -6.883   3.218  -3.685  1.00 83.83           H  
ATOM    380 HG23 THR A  23      -5.753   4.469  -3.111  1.00 83.83           H  
ATOM    381  OG1 THR A  23      -7.428   3.645  -1.229  1.00 83.83           O  
ATOM    382  HG1 THR A  23      -6.470   3.621  -1.172  1.00 83.83           H  
ATOM    383  N   ASP A  24      -8.740   6.474   0.316  1.00 89.55           N  
ATOM    384  H   ASP A  24      -7.849   6.258   0.739  1.00 89.55           H  
ATOM    385  CA  ASP A  24      -9.801   6.803   1.257  1.00 89.55           C  
ATOM    386  HA  ASP A  24     -10.480   7.541   0.831  1.00 89.55           H  
ATOM    387  C   ASP A  24      -9.156   7.381   2.528  1.00 89.55           C  
ATOM    388  CB  ASP A  24     -10.590   5.523   1.556  1.00 89.55           C  
ATOM    389  HB2 ASP A  24     -11.026   5.138   0.634  1.00 89.55           H  
ATOM    390  HB3 ASP A  24      -9.923   4.764   1.963  1.00 89.55           H  
ATOM    391  O   ASP A  24      -7.990   7.081   2.813  1.00 89.55           O  
ATOM    392  CG  ASP A  24     -11.696   5.808   2.554  1.00 89.55           C  
ATOM    393  OD1 ASP A  24     -11.460   5.509   3.741  1.00 89.55           O  
ATOM    394  OD2 ASP A  24     -12.696   6.414   2.136  1.00 89.55           O  
ATOM    395  N   VAL A  25      -9.888   8.183   3.309  1.00 94.63           N  
ATOM    396  H   VAL A  25     -10.868   8.307   3.099  1.00 94.63           H  
ATOM    397  CA  VAL A  25      -9.355   8.752   4.562  1.00 94.63           C  
ATOM    398  HA  VAL A  25      -8.423   9.268   4.329  1.00 94.63           H  
ATOM    399  C   VAL A  25      -9.004   7.675   5.590  1.00 94.63           C  
ATOM    400  CB  VAL A  25     -10.307   9.785   5.190  1.00 94.63           C  
ATOM    401  HB  VAL A  25      -9.841  10.159   6.102  1.00 94.63           H  
ATOM    402  O   VAL A  25      -8.108   7.882   6.401  1.00 94.63           O  
ATOM    403  CG1 VAL A  25     -10.517  10.982   4.258  1.00 94.63           C  
ATOM    404 HG11 VAL A  25      -9.555  11.422   3.996  1.00 94.63           H  
ATOM    405 HG12 VAL A  25     -11.044  10.669   3.357  1.00 94.63           H  
ATOM    406 HG13 VAL A  25     -11.123  11.732   4.767  1.00 94.63           H  
ATOM    407  CG2 VAL A  25     -11.666   9.194   5.566  1.00 94.63           C  
ATOM    408 HG21 VAL A  25     -12.206   8.843   4.687  1.00 94.63           H  
ATOM    409 HG22 VAL A  25     -12.257   9.965   6.060  1.00 94.63           H  
ATOM    410 HG23 VAL A  25     -11.545   8.377   6.277  1.00 94.63           H  
ATOM    411  N   GLN A  26      -9.631   6.499   5.521  1.00 93.48           N  
ATOM    412  H   GLN A  26     -10.379   6.394   4.851  1.00 93.48           H  
ATOM    413  CA  GLN A  26      -9.330   5.331   6.345  1.00 93.48           C  
ATOM    414  HA  GLN A  26      -8.925   5.681   7.294  1.00 93.48           H  
ATOM    415  C   GLN A  26      -8.294   4.397   5.705  1.00 93.48           C  
ATOM    416  CB  GLN A  26     -10.606   4.528   6.647  1.00 93.48           C  
ATOM    417  HB2 GLN A  26     -10.360   3.760   7.381  1.00 93.48           H  
ATOM    418  HB3 GLN A  26     -10.941   4.025   5.740  1.00 93.48           H  
ATOM    419  O   GLN A  26      -7.924   3.399   6.319  1.00 93.48           O  
ATOM    420  CG  GLN A  26     -11.757   5.371   7.207  1.00 93.48           C  
ATOM    421  HG2 GLN A  26     -12.051   6.119   6.470  1.00 93.48           H  
ATOM    422  HG3 GLN A  26     -11.428   5.880   8.112  1.00 93.48           H  
ATOM    423  CD  GLN A  26     -12.996   4.543   7.528  1.00 93.48           C  
ATOM    424  NE2 GLN A  26     -14.057   5.185   7.964  1.00 93.48           N  
ATOM    425 HE21 GLN A  26     -14.892   4.633   8.098  1.00 93.48           H  
ATOM    426 HE22 GLN A  26     -14.048   6.195   7.988  1.00 93.48           H  
ATOM    427  OE1 GLN A  26     -13.049   3.325   7.414  1.00 93.48           O  
ATOM    428  N   ARG A  27      -7.824   4.662   4.477  1.00 92.44           N  
ATOM    429  H   ARG A  27      -8.162   5.504   4.032  1.00 92.44           H  
ATOM    430  CA  ARG A  27      -6.824   3.852   3.753  1.00 92.44           C  
ATOM    431  HA  ARG A  27      -6.355   3.154   4.447  1.00 92.44           H  
ATOM    432  C   ARG A  27      -5.685   4.719   3.235  1.00 92.44           C  
ATOM    433  CB  ARG A  27      -7.467   3.027   2.629  1.00 92.44           C  
ATOM    434  HB2 ARG A  27      -7.984   3.687   1.932  1.00 92.44           H  
ATOM    435  HB3 ARG A  27      -6.665   2.534   2.079  1.00 92.44           H  
ATOM    436  O   ARG A  27      -5.491   4.863   2.025  1.00 92.44           O  
ATOM    437  CG  ARG A  27      -8.432   1.955   3.145  1.00 92.44           C  
ATOM    438  HG2 ARG A  27      -7.974   1.417   3.975  1.00 92.44           H  
ATOM    439  HG3 ARG A  27      -9.340   2.440   3.506  1.00 92.44           H  
ATOM    440  CD  ARG A  27      -8.803   0.966   2.026  1.00 92.44           C  
ATOM    441  HD2 ARG A  27      -9.607   0.321   2.381  1.00 92.44           H  
ATOM    442  HD3 ARG A  27      -9.191   1.535   1.181  1.00 92.44           H  
ATOM    443  NE  ARG A  27      -7.655   0.138   1.573  1.00 92.44           N  
ATOM    444  HE  ARG A  27      -7.226   0.402   0.698  1.00 92.44           H  
ATOM    445  NH1 ARG A  27      -7.566  -1.308   3.357  1.00 92.44           N  
ATOM    446 HH11 ARG A  27      -7.059  -2.022   3.861  1.00 92.44           H  
ATOM    447 HH12 ARG A  27      -8.281  -0.763   3.816  1.00 92.44           H  
ATOM    448  NH2 ARG A  27      -6.136  -1.579   1.701  1.00 92.44           N  
ATOM    449 HH21 ARG A  27      -5.735  -2.370   2.186  1.00 92.44           H  
ATOM    450 HH22 ARG A  27      -5.664  -1.273   0.862  1.00 92.44           H  
ATOM    451  CZ  ARG A  27      -7.127  -0.903   2.201  1.00 92.44           C  
ATOM    452  N   VAL A  28      -4.917   5.261   4.177  1.00 95.58           N  
ATOM    453  H   VAL A  28      -5.169   5.123   5.145  1.00 95.58           H  
ATOM    454  CA  VAL A  28      -3.718   6.054   3.902  1.00 95.58           C  
ATOM    455  HA  VAL A  28      -3.696   6.312   2.843  1.00 95.58           H  
ATOM    456  C   VAL A  28      -2.471   5.235   4.196  1.00 95.58           C  
ATOM    457  CB  VAL A  28      -3.751   7.372   4.686  1.00 95.58           C  
ATOM    458  HB  VAL A  28      -3.797   7.164   5.755  1.00 95.58           H  
ATOM    459  O   VAL A  28      -2.337   4.636   5.263  1.00 95.58           O  
ATOM    460  CG1 VAL A  28      -2.504   8.225   4.420  1.00 95.58           C  
ATOM    461 HG11 VAL A  28      -2.386   8.404   3.352  1.00 95.58           H  
ATOM    462 HG12 VAL A  28      -2.599   9.181   4.936  1.00 95.58           H  
ATOM    463 HG13 VAL A  28      -1.616   7.723   4.803  1.00 95.58           H  
ATOM    464  CG2 VAL A  28      -5.002   8.166   4.298  1.00 95.58           C  
ATOM    465 HG21 VAL A  28      -5.857   7.807   4.870  1.00 95.58           H  
ATOM    466 HG22 VAL A  28      -4.851   9.227   4.498  1.00 95.58           H  
ATOM    467 HG23 VAL A  28      -5.222   8.045   3.237  1.00 95.58           H  
ATOM    468  N   PHE A  29      -1.547   5.212   3.243  1.00 95.12           N  
ATOM    469  H   PHE A  29      -1.722   5.718   2.387  1.00 95.12           H  
ATOM    470  CA  PHE A  29      -0.334   4.412   3.292  1.00 95.12           C  
ATOM    471  HA  PHE A  29      -0.308   3.861   4.232  1.00 95.12           H  
ATOM    472  C   PHE A  29       0.894   5.310   3.240  1.00 95.12           C  
ATOM    473  CB  PHE A  29      -0.366   3.379   2.166  1.00 95.12           C  
ATOM    474  HB2 PHE A  29      -0.542   3.882   1.215  1.00 95.12           H  
ATOM    475  HB3 PHE A  29       0.608   2.896   2.090  1.00 95.12           H  
ATOM    476  O   PHE A  29       1.069   6.111   2.319  1.00 95.12           O  
ATOM    477  CG  PHE A  29      -1.424   2.318   2.383  1.00 95.12           C  
ATOM    478  CD1 PHE A  29      -1.175   1.205   3.209  1.00 95.12           C  
ATOM    479  HD1 PHE A  29      -0.211   1.082   3.678  1.00 95.12           H  
ATOM    480  CD2 PHE A  29      -2.691   2.483   1.796  1.00 95.12           C  
ATOM    481  HD2 PHE A  29      -2.882   3.337   1.162  1.00 95.12           H  
ATOM    482  CE1 PHE A  29      -2.199   0.269   3.442  1.00 95.12           C  
ATOM    483  HE1 PHE A  29      -2.034  -0.586   4.081  1.00 95.12           H  
ATOM    484  CE2 PHE A  29      -3.711   1.551   2.041  1.00 95.12           C  
ATOM    485  HE2 PHE A  29      -4.678   1.688   1.580  1.00 95.12           H  
ATOM    486  CZ  PHE A  29      -3.469   0.448   2.875  1.00 95.12           C  
ATOM    487  HZ  PHE A  29      -4.251  -0.267   3.083  1.00 95.12           H  
ATOM    488  N   VAL A  30       1.757   5.168   4.241  1.00 97.33           N  
ATOM    489  H   VAL A  30       1.569   4.455   4.932  1.00 97.33           H  
ATOM    490  CA  VAL A  30       2.973   5.968   4.403  1.00 97.33           C  
ATOM    491  HA  VAL A  30       3.166   6.507   3.475  1.00 97.33           H  
ATOM    492  C   VAL A  30       4.171   5.068   4.656  1.00 97.33           C  
ATOM    493  CB  VAL A  30       2.835   7.016   5.525  1.00 97.33           C  
ATOM    494  HB  VAL A  30       3.764   7.586   5.554  1.00 97.33           H  
ATOM    495  O   VAL A  30       4.030   3.970   5.187  1.00 97.33           O  
ATOM    496  CG1 VAL A  30       1.705   8.014   5.250  1.00 97.33           C  
ATOM    497 HG11 VAL A  30       1.844   8.467   4.268  1.00 97.33           H  
ATOM    498 HG12 VAL A  30       1.716   8.803   6.001  1.00 97.33           H  
ATOM    499 HG13 VAL A  30       0.739   7.511   5.278  1.00 97.33           H  
ATOM    500  CG2 VAL A  30       2.619   6.392   6.911  1.00 97.33           C  
ATOM    501 HG21 VAL A  30       1.698   5.809   6.924  1.00 97.33           H  
ATOM    502 HG22 VAL A  30       3.458   5.749   7.175  1.00 97.33           H  
ATOM    503 HG23 VAL A  30       2.548   7.182   7.658  1.00 97.33           H  
ATOM    504  N   ARG A  31       5.367   5.537   4.318  1.00 97.15           N  
ATOM    505  H   ARG A  31       5.407   6.450   3.888  1.00 97.15           H  
ATOM    506  CA  ARG A  31       6.635   4.856   4.630  1.00 97.15           C  
ATOM    507  HA  ARG A  31       6.441   4.077   5.367  1.00 97.15           H  
ATOM    508  C   ARG A  31       7.621   5.845   5.252  1.00 97.15           C  
ATOM    509  CB  ARG A  31       7.182   4.166   3.369  1.00 97.15           C  
ATOM    510  HB2 ARG A  31       8.082   3.607   3.625  1.00 97.15           H  
ATOM    511  HB3 ARG A  31       6.438   3.456   3.008  1.00 97.15           H  
ATOM    512  O   ARG A  31       7.489   7.040   4.990  1.00 97.15           O  
ATOM    513  CG  ARG A  31       7.510   5.164   2.249  1.00 97.15           C  
ATOM    514  HG2 ARG A  31       8.299   5.835   2.588  1.00 97.15           H  
ATOM    515  HG3 ARG A  31       6.629   5.760   2.014  1.00 97.15           H  
ATOM    516  CD  ARG A  31       7.964   4.446   0.973  1.00 97.15           C  
ATOM    517  HD2 ARG A  31       8.879   3.886   1.168  1.00 97.15           H  
ATOM    518  HD3 ARG A  31       7.196   3.734   0.671  1.00 97.15           H  
ATOM    519  NE  ARG A  31       8.181   5.405  -0.125  1.00 97.15           N  
ATOM    520  HE  ARG A  31       7.526   5.411  -0.893  1.00 97.15           H  
ATOM    521  NH1 ARG A  31      10.142   6.324   0.645  1.00 97.15           N  
ATOM    522 HH11 ARG A  31      10.919   6.926   0.413  1.00 97.15           H  
ATOM    523 HH12 ARG A  31      10.090   5.813   1.515  1.00 97.15           H  
ATOM    524  NH2 ARG A  31       9.325   7.004  -1.281  1.00 97.15           N  
ATOM    525 HH21 ARG A  31       8.644   7.120  -2.018  1.00 97.15           H  
ATOM    526 HH22 ARG A  31      10.160   7.566  -1.370  1.00 97.15           H  
ATOM    527  CZ  ARG A  31       9.201   6.229  -0.252  1.00 97.15           C  
ATOM    528  N   PRO A  32       8.608   5.409   6.050  1.00 98.39           N  
ATOM    529  CA  PRO A  32       9.604   6.326   6.599  1.00 98.39           C  
ATOM    530  HA  PRO A  32       9.101   7.039   7.251  1.00 98.39           H  
ATOM    531  C   PRO A  32      10.355   7.084   5.492  1.00 98.39           C  
ATOM    532  CB  PRO A  32      10.546   5.458   7.434  1.00 98.39           C  
ATOM    533  HB2 PRO A  32      11.411   5.181   6.831  1.00 98.39           H  
ATOM    534  HB3 PRO A  32      10.869   5.969   8.341  1.00 98.39           H  
ATOM    535  O   PRO A  32      10.653   6.517   4.437  1.00 98.39           O  
ATOM    536  CG  PRO A  32       9.728   4.205   7.747  1.00 98.39           C  
ATOM    537  HG2 PRO A  32      10.365   3.332   7.894  1.00 98.39           H  
ATOM    538  HG3 PRO A  32       9.110   4.383   8.627  1.00 98.39           H  
ATOM    539  CD  PRO A  32       8.834   4.051   6.521  1.00 98.39           C  
ATOM    540  HD2 PRO A  32       7.906   3.553   6.803  1.00 98.39           H  
ATOM    541  HD3 PRO A  32       9.352   3.479   5.752  1.00 98.39           H  
ATOM    542  N   ALA A  33      10.663   8.359   5.737  1.00 97.61           N  
ATOM    543  H   ALA A  33      10.349   8.777   6.601  1.00 97.61           H  
ATOM    544  CA  ALA A  33      11.318   9.232   4.757  1.00 97.61           C  
ATOM    545  HA  ALA A  33      11.008   8.931   3.757  1.00 97.61           H  
ATOM    546  C   ALA A  33      12.850   9.136   4.740  1.00 97.61           C  
ATOM    547  CB  ALA A  33      10.849  10.667   5.004  1.00 97.61           C  
ATOM    548  HB1 ALA A  33      11.263  11.323   4.238  1.00 97.61           H  
ATOM    549  HB2 ALA A  33      11.191  11.009   5.981  1.00 97.61           H  
ATOM    550  HB3 ALA A  33       9.761  10.724   4.954  1.00 97.61           H  
ATOM    551  O   ALA A  33      13.510   9.744   3.899  1.00 97.61           O  
ATOM    552  N   ASP A  34      13.447   8.388   5.668  1.00 97.46           N  
ATOM    553  H   ASP A  34      12.881   7.820   6.283  1.00 97.46           H  
ATOM    554  CA  ASP A  34      14.895   8.262   5.728  1.00 97.46           C  
ATOM    555  HA  ASP A  34      15.307   9.271   5.709  1.00 97.46           H  
ATOM    556  C   ASP A  34      15.459   7.511   4.508  1.00 97.46           C  
ATOM    557  CB  ASP A  34      15.313   7.626   7.056  1.00 97.46           C  
ATOM    558  HB2 ASP A  34      16.385   7.768   7.189  1.00 97.46           H  
ATOM    559  HB3 ASP A  34      14.803   8.123   7.881  1.00 97.46           H  
ATOM    560  O   ASP A  34      14.835   6.623   3.920  1.00 97.46           O  
ATOM    561  CG  ASP A  34      15.006   6.133   7.068  1.00 97.46           C  
ATOM    562  OD1 ASP A  34      15.893   5.372   6.623  1.00 97.46           O  
ATOM    563  OD2 ASP A  34      13.889   5.751   7.476  1.00 97.46           O  
ATOM    564  N   THR A  35      16.697   7.843   4.140  1.00 94.82           N  
ATOM    565  H   THR A  35      17.155   8.599   4.630  1.00 94.82           H  
ATOM    566  CA  THR A  35      17.357   7.299   2.947  1.00 94.82           C  
ATOM    567  HA  THR A  35      16.767   7.566   2.070  1.00 94.82           H  
ATOM    568  C   THR A  35      17.490   5.776   2.966  1.00 94.82           C  
ATOM    569  CB  THR A  35      18.759   7.910   2.820  1.00 94.82           C  
ATOM    570  HB  THR A  35      19.361   7.594   3.672  1.00 94.82           H  
ATOM    571  O   THR A  35      17.513   5.153   1.904  1.00 94.82           O  
ATOM    572  CG2 THR A  35      19.503   7.522   1.540  1.00 94.82           C  
ATOM    573 HG21 THR A  35      18.901   7.770   0.666  1.00 94.82           H  
ATOM    574 HG22 THR A  35      19.721   6.454   1.540  1.00 94.82           H  
ATOM    575 HG23 THR A  35      20.445   8.069   1.497  1.00 94.82           H  
ATOM    576  OG1 THR A  35      18.678   9.315   2.849  1.00 94.82           O  
ATOM    577  HG1 THR A  35      17.886   9.586   2.378  1.00 94.82           H  
ATOM    578  N   ARG A  36      17.608   5.149   4.143  1.00 97.28           N  
ATOM    579  H   ARG A  36      17.375   5.658   4.984  1.00 97.28           H  
ATOM    580  CA  ARG A  36      17.731   3.690   4.237  1.00 97.28           C  
ATOM    581  HA  ARG A  36      18.439   3.338   3.486  1.00 97.28           H  
ATOM    582  C   ARG A  36      16.397   3.033   3.895  1.00 97.28           C  
ATOM    583  CB  ARG A  36      18.243   3.297   5.629  1.00 97.28           C  
ATOM    584  HB2 ARG A  36      17.547   3.642   6.393  1.00 97.28           H  
ATOM    585  HB3 ARG A  36      19.207   3.776   5.799  1.00 97.28           H  
ATOM    586  O   ARG A  36      16.395   2.085   3.114  1.00 97.28           O  
ATOM    587  CG  ARG A  36      18.404   1.782   5.779  1.00 97.28           C  
ATOM    588  HG2 ARG A  36      17.455   1.283   5.583  1.00 97.28           H  
ATOM    589  HG3 ARG A  36      19.152   1.421   5.072  1.00 97.28           H  
ATOM    590  CD  ARG A  36      18.837   1.457   7.207  1.00 97.28           C  
ATOM    591  HD2 ARG A  36      19.789   1.947   7.409  1.00 97.28           H  
ATOM    592  HD3 ARG A  36      18.084   1.843   7.894  1.00 97.28           H  
ATOM    593  NE  ARG A  36      18.976   0.003   7.397  1.00 97.28           N  
ATOM    594  HE  ARG A  36      18.708  -0.580   6.617  1.00 97.28           H  
ATOM    595  NH1 ARG A  36      19.679   0.061   9.579  1.00 97.28           N  
ATOM    596 HH11 ARG A  36      19.577   1.066   9.567  1.00 97.28           H  
ATOM    597 HH12 ARG A  36      19.944  -0.419  10.427  1.00 97.28           H  
ATOM    598  NH2 ARG A  36      19.446  -1.904   8.542  1.00 97.28           N  
ATOM    599 HH21 ARG A  36      19.729  -2.372   9.391  1.00 97.28           H  
ATOM    600 HH22 ARG A  36      19.173  -2.454   7.740  1.00 97.28           H  
ATOM    601  CZ  ARG A  36      19.365  -0.604   8.501  1.00 97.28           C  
ATOM    602  N   SER A  37      15.297   3.556   4.428  1.00 95.34           N  
ATOM    603  H   SER A  37      15.396   4.294   5.110  1.00 95.34           H  
ATOM    604  CA  SER A  37      13.945   3.084   4.123  1.00 95.34           C  
ATOM    605  HA  SER A  37      13.894   2.010   4.300  1.00 95.34           H  
ATOM    606  C   SER A  37      13.569   3.324   2.661  1.00 95.34           C  
ATOM    607  CB  SER A  37      12.935   3.757   5.050  1.00 95.34           C  
ATOM    608  HB2 SER A  37      11.932   3.406   4.808  1.00 95.34           H  
ATOM    609  HB3 SER A  37      12.972   4.839   4.923  1.00 95.34           H  
ATOM    610  O   SER A  37      13.030   2.418   2.033  1.00 95.34           O  
ATOM    611  OG  SER A  37      13.240   3.418   6.390  1.00 95.34           O  
ATOM    612  HG  SER A  37      13.494   4.229   6.836  1.00 95.34           H  
ATOM    613  N   GLN A  38      13.934   4.478   2.085  1.00 90.87           N  
ATOM    614  H   GLN A  38      14.303   5.211   2.673  1.00 90.87           H  
ATOM    615  CA  GLN A  38      13.766   4.742   0.648  1.00 90.87           C  
ATOM    616  HA  GLN A  38      12.704   4.705   0.406  1.00 90.87           H  
ATOM    617  C   GLN A  38      14.469   3.675  -0.202  1.00 90.87           C  
ATOM    618  CB  GLN A  38      14.304   6.144   0.309  1.00 90.87           C  
ATOM    619  HB2 GLN A  38      15.363   6.192   0.565  1.00 90.87           H  
ATOM    620  HB3 GLN A  38      13.784   6.885   0.916  1.00 90.87           H  
ATOM    621  O   GLN A  38      13.827   3.010  -1.005  1.00 90.87           O  
ATOM    622  CG  GLN A  38      14.153   6.507  -1.180  1.00 90.87           C  
ATOM    623  HG2 GLN A  38      14.661   7.454  -1.364  1.00 90.87           H  
ATOM    624  HG3 GLN A  38      14.631   5.755  -1.809  1.00 90.87           H  
ATOM    625  CD  GLN A  38      12.699   6.679  -1.587  1.00 90.87           C  
ATOM    626  NE2 GLN A  38      12.185   5.936  -2.538  1.00 90.87           N  
ATOM    627 HE21 GLN A  38      11.235   6.091  -2.847  1.00 90.87           H  
ATOM    628 HE22 GLN A  38      12.728   5.247  -3.039  1.00 90.87           H  
ATOM    629  OE1 GLN A  38      11.997   7.486  -0.993  1.00 90.87           O  
ATOM    630  N   LYS A  39      15.770   3.448   0.027  1.00 92.70           N  
ATOM    631  H   LYS A  39      16.240   4.017   0.717  1.00 92.70           H  
ATOM    632  CA  LYS A  39      16.541   2.450  -0.732  1.00 92.70           C  
ATOM    633  HA  LYS A  39      16.460   2.673  -1.796  1.00 92.70           H  
ATOM    634  C   LYS A  39      15.991   1.036  -0.568  1.00 92.70           C  
ATOM    635  CB  LYS A  39      18.011   2.477  -0.302  1.00 92.70           C  
ATOM    636  HB2 LYS A  39      18.071   2.451   0.786  1.00 92.70           H  
ATOM    637  HB3 LYS A  39      18.505   1.589  -0.696  1.00 92.70           H  
ATOM    638  O   LYS A  39      15.967   0.278  -1.526  1.00 92.70           O  
ATOM    639  CG  LYS A  39      18.742   3.710  -0.841  1.00 92.70           C  
ATOM    640  HG2 LYS A  39      18.732   3.683  -1.931  1.00 92.70           H  
ATOM    641  HG3 LYS A  39      18.242   4.621  -0.511  1.00 92.70           H  
ATOM    642  CD  LYS A  39      20.190   3.709  -0.344  1.00 92.70           C  
ATOM    643  HD2 LYS A  39      20.193   3.746   0.746  1.00 92.70           H  
ATOM    644  HD3 LYS A  39      20.679   2.794  -0.679  1.00 92.70           H  
ATOM    645  CE  LYS A  39      20.917   4.928  -0.910  1.00 92.70           C  
ATOM    646  HE2 LYS A  39      20.819   4.910  -1.996  1.00 92.70           H  
ATOM    647  HE3 LYS A  39      20.418   5.828  -0.551  1.00 92.70           H  
ATOM    648  NZ  LYS A  39      22.349   4.931  -0.525  1.00 92.70           N  
ATOM    649  HZ1 LYS A  39      22.802   4.102  -0.881  1.00 92.70           H  
ATOM    650  HZ2 LYS A  39      22.442   4.954   0.481  1.00 92.70           H  
ATOM    651  HZ3 LYS A  39      22.809   5.741  -0.916  1.00 92.70           H  
ATOM    652  N   ALA A  40      15.567   0.667   0.640  1.00 94.72           N  
ATOM    653  H   ALA A  40      15.617   1.328   1.401  1.00 94.72           H  
ATOM    654  CA  ALA A  40      14.990  -0.650   0.884  1.00 94.72           C  
ATOM    655  HA  ALA A  40      15.667  -1.406   0.487  1.00 94.72           H  
ATOM    656  C   ALA A  40      13.647  -0.830   0.154  1.00 94.72           C  
ATOM    657  CB  ALA A  40      14.885  -0.853   2.398  1.00 94.72           C  
ATOM    658  HB1 ALA A  40      15.875  -0.779   2.848  1.00 94.72           H  
ATOM    659  HB2 ALA A  40      14.240  -0.088   2.832  1.00 94.72           H  
ATOM    660  HB3 ALA A  40      14.475  -1.841   2.604  1.00 94.72           H  
ATOM    661  O   ALA A  40      13.406  -1.898  -0.402  1.00 94.72           O  
ATOM    662  N   PHE A  41      12.812   0.212   0.100  1.00 92.52           N  
ATOM    663  H   PHE A  41      13.064   1.067   0.574  1.00 92.52           H  
ATOM    664  CA  PHE A  41      11.565   0.212  -0.667  1.00 92.52           C  
ATOM    665  HA  PHE A  41      10.964  -0.648  -0.372  1.00 92.52           H  
ATOM    666  C   PHE A  41      11.832   0.080  -2.172  1.00 92.52           C  
ATOM    667  CB  PHE A  41      10.788   1.492  -0.328  1.00 92.52           C  
ATOM    668  HB2 PHE A  41      11.358   2.361  -0.657  1.00 92.52           H  
ATOM    669  HB3 PHE A  41      10.684   1.567   0.754  1.00 92.52           H  
ATOM    670  O   PHE A  41      11.263  -0.795  -2.821  1.00 92.52           O  
ATOM    671  CG  PHE A  41       9.407   1.561  -0.939  1.00 92.52           C  
ATOM    672  CD1 PHE A  41       9.208   2.228  -2.162  1.00 92.52           C  
ATOM    673  HD1 PHE A  41      10.044   2.668  -2.685  1.00 92.52           H  
ATOM    674  CD2 PHE A  41       8.313   0.980  -0.270  1.00 92.52           C  
ATOM    675  HD2 PHE A  41       8.461   0.464   0.666  1.00 92.52           H  
ATOM    676  CE1 PHE A  41       7.915   2.327  -2.702  1.00 92.52           C  
ATOM    677  HE1 PHE A  41       7.767   2.849  -3.635  1.00 92.52           H  
ATOM    678  CE2 PHE A  41       7.023   1.069  -0.820  1.00 92.52           C  
ATOM    679  HE2 PHE A  41       6.184   0.626  -0.305  1.00 92.52           H  
ATOM    680  CZ  PHE A  41       6.824   1.738  -2.040  1.00 92.52           C  
ATOM    681  HZ  PHE A  41       5.833   1.802  -2.466  1.00 92.52           H  
ATOM    682  N   ASP A  42      12.764   0.875  -2.702  1.00 90.81           N  
ATOM    683  H   ASP A  42      13.144   1.618  -2.133  1.00 90.81           H  
ATOM    684  CA  ASP A  42      13.145   0.840  -4.118  1.00 90.81           C  
ATOM    685  HA  ASP A  42      12.256   1.013  -4.725  1.00 90.81           H  
ATOM    686  C   ASP A  42      13.726  -0.525  -4.518  1.00 90.81           C  
ATOM    687  CB  ASP A  42      14.160   1.958  -4.416  1.00 90.81           C  
ATOM    688  HB2 ASP A  42      14.462   1.882  -5.461  1.00 90.81           H  
ATOM    689  HB3 ASP A  42      15.047   1.804  -3.801  1.00 90.81           H  
ATOM    690  O   ASP A  42      13.403  -1.042  -5.587  1.00 90.81           O  
ATOM    691  CG  ASP A  42      13.626   3.376  -4.175  1.00 90.81           C  
ATOM    692  OD1 ASP A  42      12.393   3.579  -4.189  1.00 90.81           O  
ATOM    693  OD2 ASP A  42      14.457   4.285  -3.947  1.00 90.81           O  
ATOM    694  N   ASN A  43      14.530  -1.143  -3.645  1.00 91.90           N  
ATOM    695  H   ASN A  43      14.808  -0.637  -2.817  1.00 91.90           H  
ATOM    696  CA  ASN A  43      15.086  -2.477  -3.873  1.00 91.90           C  
ATOM    697  HA  ASN A  43      15.587  -2.493  -4.841  1.00 91.90           H  
ATOM    698  C   ASN A  43      13.994  -3.554  -3.923  1.00 91.90           C  
ATOM    699  CB  ASN A  43      16.112  -2.816  -2.783  1.00 91.90           C  
ATOM    700  HB2 ASN A  43      15.673  -2.634  -1.802  1.00 91.90           H  
ATOM    701  HB3 ASN A  43      16.344  -3.879  -2.858  1.00 91.90           H  
ATOM    702  O   ASN A  43      14.020  -4.381  -4.826  1.00 91.90           O  
ATOM    703  CG  ASN A  43      17.426  -2.065  -2.891  1.00 91.90           C  
ATOM    704  ND2 ASN A  43      18.288  -2.246  -1.917  1.00 91.90           N  
ATOM    705 HD21 ASN A  43      18.079  -2.940  -1.214  1.00 91.90           H  
ATOM    706 HD22 ASN A  43      19.197  -1.837  -2.081  1.00 91.90           H  
ATOM    707  OD1 ASN A  43      17.743  -1.345  -3.820  1.00 91.90           O  
ATOM    708  N   ILE A  44      13.009  -3.526  -3.011  1.00 93.60           N  
ATOM    709  H   ILE A  44      13.023  -2.804  -2.306  1.00 93.60           H  
ATOM    710  CA  ILE A  44      11.876  -4.470  -3.049  1.00 93.60           C  
ATOM    711  HA  ILE A  44      12.260  -5.486  -2.961  1.00 93.60           H  
ATOM    712  C   ILE A  44      11.164  -4.375  -4.399  1.00 93.60           C  
ATOM    713  CB  ILE A  44      10.881  -4.205  -1.892  1.00 93.60           C  
ATOM    714  HB  ILE A  44      10.644  -3.141  -1.872  1.00 93.60           H  
ATOM    715  O   ILE A  44      10.914  -5.393  -5.045  1.00 93.60           O  
ATOM    716  CG1 ILE A  44      11.503  -4.601  -0.538  1.00 93.60           C  
ATOM    717 HG12 ILE A  44      11.485  -5.688  -0.459  1.00 93.60           H  
ATOM    718 HG13 ILE A  44      12.545  -4.283  -0.497  1.00 93.60           H  
ATOM    719  CG2 ILE A  44       9.565  -4.988  -2.086  1.00 93.60           C  
ATOM    720 HG21 ILE A  44       8.899  -4.825  -1.238  1.00 93.60           H  
ATOM    721 HG22 ILE A  44       9.772  -6.053  -2.189  1.00 93.60           H  
ATOM    722 HG23 ILE A  44       9.034  -4.639  -2.971  1.00 93.60           H  
ATOM    723  CD1 ILE A  44      10.782  -4.020   0.686  1.00 93.60           C  
ATOM    724 HD11 ILE A  44       9.771  -4.419   0.767  1.00 93.60           H  
ATOM    725 HD12 ILE A  44      10.740  -2.934   0.610  1.00 93.60           H  
ATOM    726 HD13 ILE A  44      11.332  -4.289   1.588  1.00 93.60           H  
ATOM    727  N   LEU A  45      10.848  -3.154  -4.835  1.00 91.69           N  
ATOM    728  H   LEU A  45      11.098  -2.353  -4.273  1.00 91.69           H  
ATOM    729  CA  LEU A  45      10.160  -2.949  -6.103  1.00 91.69           C  
ATOM    730  HA  LEU A  45       9.258  -3.561  -6.119  1.00 91.69           H  
ATOM    731  C   LEU A  45      11.014  -3.395  -7.299  1.00 91.69           C  
ATOM    732  CB  LEU A  45       9.768  -1.477  -6.240  1.00 91.69           C  
ATOM    733  HB2 LEU A  45       9.296  -1.397  -7.219  1.00 91.69           H  
ATOM    734  HB3 LEU A  45      10.669  -0.863  -6.222  1.00 91.69           H  
ATOM    735  O   LEU A  45      10.498  -4.043  -8.208  1.00 91.69           O  
ATOM    736  CG  LEU A  45       8.753  -0.917  -5.237  1.00 91.69           C  
ATOM    737  HG  LEU A  45       9.118  -1.026  -4.215  1.00 91.69           H  
ATOM    738  CD1 LEU A  45       8.541   0.564  -5.543  1.00 91.69           C  
ATOM    739 HD11 LEU A  45       7.739   0.945  -4.910  1.00 91.69           H  
ATOM    740 HD12 LEU A  45       8.249   0.701  -6.584  1.00 91.69           H  
ATOM    741 HD13 LEU A  45       9.458   1.117  -5.339  1.00 91.69           H  
ATOM    742  CD2 LEU A  45       7.400  -1.621  -5.358  1.00 91.69           C  
ATOM    743 HD21 LEU A  45       7.036  -1.549  -6.383  1.00 91.69           H  
ATOM    744 HD22 LEU A  45       6.685  -1.144  -4.688  1.00 91.69           H  
ATOM    745 HD23 LEU A  45       7.496  -2.669  -5.072  1.00 91.69           H  
ATOM    746  N   GLN A  46      12.316  -3.094  -7.294  1.00 92.04           N  
ATOM    747  H   GLN A  46      12.681  -2.555  -6.522  1.00 92.04           H  
ATOM    748  CA  GLN A  46      13.240  -3.500  -8.352  1.00 92.04           C  
ATOM    749  HA  GLN A  46      12.828  -3.167  -9.305  1.00 92.04           H  
ATOM    750  C   GLN A  46      13.394  -5.024  -8.439  1.00 92.04           C  
ATOM    751  CB  GLN A  46      14.594  -2.803  -8.143  1.00 92.04           C  
ATOM    752  HB2 GLN A  46      14.984  -3.044  -7.154  1.00 92.04           H  
ATOM    753  HB3 GLN A  46      14.445  -1.725  -8.204  1.00 92.04           H  
ATOM    754  O   GLN A  46      13.315  -5.572  -9.540  1.00 92.04           O  
ATOM    755  CG  GLN A  46      15.624  -3.229  -9.200  1.00 92.04           C  
ATOM    756  HG2 GLN A  46      15.168  -3.169 -10.188  1.00 92.04           H  
ATOM    757  HG3 GLN A  46      15.923  -4.262  -9.025  1.00 92.04           H  
ATOM    758  CD  GLN A  46      16.877  -2.365  -9.171  1.00 92.04           C  
ATOM    759  NE2 GLN A  46      17.125  -1.579 -10.196  1.00 92.04           N  
ATOM    760 HE21 GLN A  46      17.949  -1.005 -10.087  1.00 92.04           H  
ATOM    761 HE22 GLN A  46      16.467  -1.532 -10.961  1.00 92.04           H  
ATOM    762  OE1 GLN A  46      17.672  -2.359  -8.252  1.00 92.04           O  
ATOM    763  N   ASP A  47      13.581  -5.705  -7.308  1.00 92.65           N  
ATOM    764  H   ASP A  47      13.690  -5.193  -6.445  1.00 92.65           H  
ATOM    765  CA  ASP A  47      13.763  -7.158  -7.254  1.00 92.65           C  
ATOM    766  HA  ASP A  47      14.591  -7.443  -7.903  1.00 92.65           H  
ATOM    767  C   ASP A  47      12.510  -7.888  -7.750  1.00 92.65           C  
ATOM    768  CB  ASP A  47      14.092  -7.593  -5.813  1.00 92.65           C  
ATOM    769  HB2 ASP A  47      14.009  -8.679  -5.758  1.00 92.65           H  
ATOM    770  HB3 ASP A  47      13.354  -7.172  -5.131  1.00 92.65           H  
ATOM    771  O   ASP A  47      12.594  -8.838  -8.532  1.00 92.65           O  
ATOM    772  CG  ASP A  47      15.505  -7.215  -5.343  1.00 92.65           C  
ATOM    773  OD1 ASP A  47      16.357  -6.905  -6.208  1.00 92.65           O  
ATOM    774  OD2 ASP A  47      15.744  -7.305  -4.116  1.00 92.65           O  
ATOM    775  N   VAL A  48      11.330  -7.404  -7.355  1.00 94.19           N  
ATOM    776  H   VAL A  48      11.335  -6.625  -6.713  1.00 94.19           H  
ATOM    777  CA  VAL A  48      10.042  -7.976  -7.766  1.00 94.19           C  
ATOM    778  HA  VAL A  48      10.080  -9.057  -7.632  1.00 94.19           H  
ATOM    779  C   VAL A  48       9.764  -7.711  -9.242  1.00 94.19           C  
ATOM    780  CB  VAL A  48       8.920  -7.415  -6.886  1.00 94.19           C  
ATOM    781  HB  VAL A  48       8.943  -6.326  -6.926  1.00 94.19           H  
ATOM    782  O   VAL A  48       9.305  -8.614  -9.946  1.00 94.19           O  
ATOM    783  CG1 VAL A  48       7.539  -7.894  -7.349  1.00 94.19           C  
ATOM    784 HG11 VAL A  48       7.282  -7.427  -8.299  1.00 94.19           H  
ATOM    785 HG12 VAL A  48       6.797  -7.606  -6.604  1.00 94.19           H  
ATOM    786 HG13 VAL A  48       7.541  -8.977  -7.468  1.00 94.19           H  
ATOM    787  CG2 VAL A  48       9.112  -7.864  -5.430  1.00 94.19           C  
ATOM    788 HG21 VAL A  48      10.167  -7.895  -5.160  1.00 94.19           H  
ATOM    789 HG22 VAL A  48       8.654  -7.122  -4.776  1.00 94.19           H  
ATOM    790 HG23 VAL A  48       8.688  -8.855  -5.268  1.00 94.19           H  
ATOM    791  N   LEU A  49      10.077  -6.506  -9.728  1.00 91.27           N  
ATOM    792  H   LEU A  49      10.411  -5.797  -9.092  1.00 91.27           H  
ATOM    793  CA  LEU A  49       9.962  -6.170 -11.142  1.00 91.27           C  
ATOM    794  HA  LEU A  49       8.929  -6.349 -11.441  1.00 91.27           H  
ATOM    795  C   LEU A  49      10.862  -7.075 -11.988  1.00 91.27           C  
ATOM    796  CB  LEU A  49      10.282  -4.678 -11.345  1.00 91.27           C  
ATOM    797  HB2 LEU A  49      11.287  -4.481 -10.974  1.00 91.27           H  
ATOM    798  HB3 LEU A  49       9.584  -4.086 -10.752  1.00 91.27           H  
ATOM    799  O   LEU A  49      10.383  -7.678 -12.948  1.00 91.27           O  
ATOM    800  CG  LEU A  49      10.200  -4.220 -12.812  1.00 91.27           C  
ATOM    801  HG  LEU A  49      10.873  -4.822 -13.424  1.00 91.27           H  
ATOM    802  CD1 LEU A  49       8.781  -4.347 -13.373  1.00 91.27           C  
ATOM    803 HD11 LEU A  49       8.473  -5.393 -13.374  1.00 91.27           H  
ATOM    804 HD12 LEU A  49       8.095  -3.759 -12.764  1.00 91.27           H  
ATOM    805 HD13 LEU A  49       8.765  -3.987 -14.402  1.00 91.27           H  
ATOM    806  CD2 LEU A  49      10.647  -2.763 -12.929  1.00 91.27           C  
ATOM    807 HD21 LEU A  49       9.993  -2.127 -12.333  1.00 91.27           H  
ATOM    808 HD22 LEU A  49      10.606  -2.444 -13.971  1.00 91.27           H  
ATOM    809 HD23 LEU A  49      11.669  -2.664 -12.563  1.00 91.27           H  
ATOM    810  N   LEU A  50      12.140  -7.208 -11.616  1.00 93.34           N  
ATOM    811  H   LEU A  50      12.452  -6.707 -10.797  1.00 93.34           H  
ATOM    812  CA  LEU A  50      13.107  -8.046 -12.324  1.00 93.34           C  
ATOM    813  HA  LEU A  50      13.144  -7.715 -13.362  1.00 93.34           H  
ATOM    814  C   LEU A  50      12.673  -9.514 -12.320  1.00 93.34           C  
ATOM    815  CB  LEU A  50      14.496  -7.863 -11.686  1.00 93.34           C  
ATOM    816  HB2 LEU A  50      14.763  -6.806 -11.719  1.00 93.34           H  
ATOM    817  HB3 LEU A  50      14.438  -8.156 -10.637  1.00 93.34           H  
ATOM    818  O   LEU A  50      12.625 -10.139 -13.380  1.00 93.34           O  
ATOM    819  CG  LEU A  50      15.609  -8.684 -12.364  1.00 93.34           C  
ATOM    820  HG  LEU A  50      15.355  -9.743 -12.337  1.00 93.34           H  
ATOM    821  CD1 LEU A  50      15.835  -8.267 -13.821  1.00 93.34           C  
ATOM    822 HD11 LEU A  50      16.030  -7.196 -13.879  1.00 93.34           H  
ATOM    823 HD12 LEU A  50      16.682  -8.816 -14.231  1.00 93.34           H  
ATOM    824 HD13 LEU A  50      14.956  -8.512 -14.418  1.00 93.34           H  
ATOM    825  CD2 LEU A  50      16.921  -8.497 -11.603  1.00 93.34           C  
ATOM    826 HD21 LEU A  50      17.218  -7.449 -11.617  1.00 93.34           H  
ATOM    827 HD22 LEU A  50      17.703  -9.108 -12.053  1.00 93.34           H  
ATOM    828 HD23 LEU A  50      16.787  -8.809 -10.568  1.00 93.34           H  
ATOM    829  N   TYR A  51      12.286 -10.045 -11.159  1.00 96.30           N  
ATOM    830  H   TYR A  51      12.357  -9.489 -10.319  1.00 96.30           H  
ATOM    831  CA  TYR A  51      11.751 -11.399 -11.053  1.00 96.30           C  
ATOM    832  HA  TYR A  51      12.524 -12.109 -11.346  1.00 96.30           H  
ATOM    833  C   TYR A  51      10.555 -11.608 -11.993  1.00 96.30           C  
ATOM    834  CB  TYR A  51      11.358 -11.675  -9.597  1.00 96.30           C  
ATOM    835  HB2 TYR A  51      12.257 -11.709  -8.982  1.00 96.30           H  
ATOM    836  HB3 TYR A  51      10.734 -10.861  -9.228  1.00 96.30           H  
ATOM    837  O   TYR A  51      10.562 -12.537 -12.805  1.00 96.30           O  
ATOM    838  CG  TYR A  51      10.602 -12.976  -9.454  1.00 96.30           C  
ATOM    839  CD1 TYR A  51       9.198 -12.963  -9.368  1.00 96.30           C  
ATOM    840  HD1 TYR A  51       8.668 -12.022  -9.357  1.00 96.30           H  
ATOM    841  CD2 TYR A  51      11.299 -14.195  -9.531  1.00 96.30           C  
ATOM    842  HD2 TYR A  51      12.374 -14.192  -9.636  1.00 96.30           H  
ATOM    843  CE1 TYR A  51       8.488 -14.175  -9.351  1.00 96.30           C  
ATOM    844  HE1 TYR A  51       7.408 -14.176  -9.317  1.00 96.30           H  
ATOM    845  CE2 TYR A  51      10.593 -15.409  -9.514  1.00 96.30           C  
ATOM    846  HE2 TYR A  51      11.129 -16.343  -9.593  1.00 96.30           H  
ATOM    847  OH  TYR A  51       8.525 -16.581  -9.391  1.00 96.30           O  
ATOM    848  HH  TYR A  51       9.126 -17.321  -9.506  1.00 96.30           H  
ATOM    849  CZ  TYR A  51       9.186 -15.399  -9.416  1.00 96.30           C  
ATOM    850  N   GLY A  52       9.571 -10.703 -11.949  1.00 95.21           N  
ATOM    851  H   GLY A  52       9.652  -9.942 -11.291  1.00 95.21           H  
ATOM    852  CA  GLY A  52       8.352 -10.786 -12.753  1.00 95.21           C  
ATOM    853  HA2 GLY A  52       7.804 -11.690 -12.488  1.00 95.21           H  
ATOM    854  HA3 GLY A  52       7.730  -9.922 -12.519  1.00 95.21           H  
ATOM    855  C   GLY A  52       8.600 -10.797 -14.264  1.00 95.21           C  
ATOM    856  O   GLY A  52       7.842 -11.420 -14.998  1.00 95.21           O  
ATOM    857  N   THR A  53       9.690 -10.187 -14.747  1.00 91.53           N  
ATOM    858  H   THR A  53      10.269  -9.666 -14.104  1.00 91.53           H  
ATOM    859  CA  THR A  53      10.055 -10.245 -16.179  1.00 91.53           C  
ATOM    860  HA  THR A  53       9.154 -10.050 -16.760  1.00 91.53           H  
ATOM    861  C   THR A  53      10.559 -11.611 -16.652  1.00 91.53           C  
ATOM    862  CB  THR A  53      11.089  -9.183 -16.578  1.00 91.53           C  
ATOM    863  HB  THR A  53      11.278  -9.291 -17.646  1.00 91.53           H  
ATOM    864  O   THR A  53      10.609 -11.848 -17.857  1.00 91.53           O  
ATOM    865  CG2 THR A  53      10.586  -7.755 -16.374  1.00 91.53           C  
ATOM    866 HG21 THR A  53      11.369  -7.051 -16.657  1.00 91.53           H  
ATOM    867 HG22 THR A  53      10.311  -7.581 -15.334  1.00 91.53           H  
ATOM    868 HG23 THR A  53       9.713  -7.585 -17.003  1.00 91.53           H  
ATOM    869  OG1 THR A  53      12.330  -9.331 -15.926  1.00 91.53           O  
ATOM    870  HG1 THR A  53      12.215  -9.619 -15.018  1.00 91.53           H  
ATOM    871  N   THR A  54      10.928 -12.502 -15.729  1.00 95.30           N  
ATOM    872  H   THR A  54      10.824 -12.239 -14.760  1.00 95.30           H  
ATOM    873  CA  THR A  54      11.506 -13.827 -16.033  1.00 95.30           C  
ATOM    874  HA  THR A  54      11.594 -13.947 -17.112  1.00 95.30           H  
ATOM    875  C   THR A  54      10.649 -14.994 -15.548  1.00 95.30           C  
ATOM    876  CB  THR A  54      12.914 -13.961 -15.438  1.00 95.30           C  
ATOM    877  HB  THR A  54      13.323 -14.930 -15.726  1.00 95.30           H  
ATOM    878  O   THR A  54      10.915 -16.143 -15.898  1.00 95.30           O  
ATOM    879  CG2 THR A  54      13.867 -12.880 -15.948  1.00 95.30           C  
ATOM    880 HG21 THR A  54      14.874 -13.093 -15.588  1.00 95.30           H  
ATOM    881 HG22 THR A  54      13.561 -11.900 -15.584  1.00 95.30           H  
ATOM    882 HG23 THR A  54      13.869 -12.876 -17.038  1.00 95.30           H  
ATOM    883  OG1 THR A  54      12.895 -13.891 -14.027  1.00 95.30           O  
ATOM    884  HG1 THR A  54      12.261 -13.223 -13.755  1.00 95.30           H  
ATOM    885  N   ALA A  55       9.640 -14.713 -14.726  1.00 97.48           N  
ATOM    886  H   ALA A  55       9.459 -13.747 -14.495  1.00 97.48           H  
ATOM    887  CA  ALA A  55       8.755 -15.714 -14.163  1.00 97.48           C  
ATOM    888  HA  ALA A  55       9.336 -16.614 -13.963  1.00 97.48           H  
ATOM    889  C   ALA A  55       7.629 -16.082 -15.136  1.00 97.48           C  
ATOM    890  CB  ALA A  55       8.220 -15.187 -12.828  1.00 97.48           C  
ATOM    891  HB1 ALA A  55       7.628 -14.288 -12.997  1.00 97.48           H  
ATOM    892  HB2 ALA A  55       7.597 -15.943 -12.349  1.00 97.48           H  
ATOM    893  HB3 ALA A  55       9.057 -14.941 -12.174  1.00 97.48           H  
ATOM    894  O   ALA A  55       7.130 -15.250 -15.889  1.00 97.48           O  
ATOM    895  N   GLU A  56       7.172 -17.328 -15.049  1.00 97.87           N  
ATOM    896  H   GLU A  56       7.606 -17.960 -14.393  1.00 97.87           H  
ATOM    897  CA  GLU A  56       5.957 -17.775 -15.727  1.00 97.87           C  
ATOM    898  HA  GLU A  56       5.830 -17.183 -16.633  1.00 97.87           H  
ATOM    899  C   GLU A  56       4.730 -17.575 -14.821  1.00 97.87           C  
ATOM    900  CB  GLU A  56       6.097 -19.243 -16.149  1.00 97.87           C  
ATOM    901  HB2 GLU A  56       5.124 -19.626 -16.460  1.00 97.87           H  
ATOM    902  HB3 GLU A  56       6.421 -19.833 -15.292  1.00 97.87           H  
ATOM    903  O   GLU A  56       4.845 -17.744 -13.598  1.00 97.87           O  
ATOM    904  CG  GLU A  56       7.103 -19.435 -17.297  1.00 97.87           C  
ATOM    905  HG2 GLU A  56       7.183 -20.503 -17.499  1.00 97.87           H  
ATOM    906  HG3 GLU A  56       8.085 -19.091 -16.971  1.00 97.87           H  
ATOM    907  CD  GLU A  56       6.688 -18.714 -18.591  1.00 97.87           C  
ATOM    908  OE1 GLU A  56       7.596 -18.280 -19.331  1.00 97.87           O  
ATOM    909  OE2 GLU A  56       5.463 -18.642 -18.847  1.00 97.87           O  
ATOM    910  N   PRO A  57       3.550 -17.246 -15.380  1.00 98.01           N  
ATOM    911  CA  PRO A  57       2.326 -17.111 -14.600  1.00 98.01           C  
ATOM    912  HA  PRO A  57       2.468 -16.292 -13.895  1.00 98.01           H  
ATOM    913  C   PRO A  57       1.956 -18.383 -13.828  1.00 98.01           C  
ATOM    914  CB  PRO A  57       1.227 -16.724 -15.594  1.00 98.01           C  
ATOM    915  HB2 PRO A  57       0.506 -16.039 -15.149  1.00 98.01           H  
ATOM    916  HB3 PRO A  57       0.726 -17.618 -15.965  1.00 98.01           H  
ATOM    917  O   PRO A  57       2.311 -19.510 -14.192  1.00 98.01           O  
ATOM    918  CG  PRO A  57       1.998 -16.068 -16.736  1.00 98.01           C  
ATOM    919  HG2 PRO A  57       2.198 -15.026 -16.488  1.00 98.01           H  
ATOM    920  HG3 PRO A  57       1.463 -16.141 -17.683  1.00 98.01           H  
ATOM    921  CD  PRO A  57       3.308 -16.854 -16.763  1.00 98.01           C  
ATOM    922  HD2 PRO A  57       4.100 -16.216 -17.155  1.00 98.01           H  
ATOM    923  HD3 PRO A  57       3.201 -17.745 -17.381  1.00 98.01           H  
ATOM    924  N   LEU A  58       1.172 -18.205 -12.766  1.00 98.50           N  
ATOM    925  H   LEU A  58       0.868 -17.263 -12.568  1.00 98.50           H  
ATOM    926  CA  LEU A  58       0.588 -19.300 -12.007  1.00 98.50           C  
ATOM    927  HA  LEU A  58       1.399 -19.919 -11.624  1.00 98.50           H  
ATOM    928  C   LEU A  58      -0.283 -20.179 -12.910  1.00 98.50           C  
ATOM    929  CB  LEU A  58      -0.249 -18.756 -10.837  1.00 98.50           C  
ATOM    930  HB2 LEU A  58      -0.894 -17.964 -11.217  1.00 98.50           H  
ATOM    931  HB3 LEU A  58      -0.893 -19.559 -10.477  1.00 98.50           H  
ATOM    932  O   LEU A  58      -1.146 -19.700 -13.644  1.00 98.50           O  
ATOM    933  CG  LEU A  58       0.550 -18.223  -9.639  1.00 98.50           C  
ATOM    934  HG  LEU A  58       1.207 -17.419  -9.972  1.00 98.50           H  
ATOM    935  CD1 LEU A  58      -0.409 -17.672  -8.583  1.00 98.50           C  
ATOM    936 HD11 LEU A  58      -0.998 -18.485  -8.159  1.00 98.50           H  
ATOM    937 HD12 LEU A  58      -1.089 -16.953  -9.040  1.00 98.50           H  
ATOM    938 HD13 LEU A  58       0.158 -17.176  -7.795  1.00 98.50           H  
ATOM    939  CD2 LEU A  58       1.381 -19.315  -8.958  1.00 98.50           C  
ATOM    940 HD21 LEU A  58       1.831 -18.917  -8.048  1.00 98.50           H  
ATOM    941 HD22 LEU A  58       2.181 -19.649  -9.618  1.00 98.50           H  
ATOM    942 HD23 LEU A  58       0.742 -20.159  -8.699  1.00 98.50           H  
ATOM    943  N   LYS A  59      -0.080 -21.492 -12.794  1.00 97.13           N  
ATOM    944  H   LYS A  59       0.695 -21.794 -12.221  1.00 97.13           H  
ATOM    945  CA  LYS A  59      -0.929 -22.506 -13.435  1.00 97.13           C  
ATOM    946  HA  LYS A  59      -1.343 -22.099 -14.357  1.00 97.13           H  
ATOM    947  C   LYS A  59      -2.132 -22.880 -12.573  1.00 97.13           C  
ATOM    948  CB  LYS A  59      -0.092 -23.745 -13.779  1.00 97.13           C  
ATOM    949  HB2 LYS A  59       0.341 -24.157 -12.868  1.00 97.13           H  
ATOM    950  HB3 LYS A  59      -0.747 -24.497 -14.220  1.00 97.13           H  
ATOM    951  O   LYS A  59      -3.171 -23.238 -13.108  1.00 97.13           O  
ATOM    952  CG  LYS A  59       1.022 -23.404 -14.779  1.00 97.13           C  
ATOM    953  HG2 LYS A  59       0.579 -22.976 -15.678  1.00 97.13           H  
ATOM    954  HG3 LYS A  59       1.701 -22.673 -14.340  1.00 97.13           H  
ATOM    955  CD  LYS A  59       1.826 -24.650 -15.158  1.00 97.13           C  
ATOM    956  HD2 LYS A  59       2.255 -25.089 -14.257  1.00 97.13           H  
ATOM    957  HD3 LYS A  59       1.166 -25.374 -15.637  1.00 97.13           H  
ATOM    958  CE  LYS A  59       2.941 -24.231 -16.121  1.00 97.13           C  
ATOM    959  HE2 LYS A  59       2.488 -23.772 -16.999  1.00 97.13           H  
ATOM    960  HE3 LYS A  59       3.547 -23.467 -15.635  1.00 97.13           H  
ATOM    961  NZ  LYS A  59       3.787 -25.382 -16.518  1.00 97.13           N  
ATOM    962  HZ1 LYS A  59       3.230 -26.082 -16.987  1.00 97.13           H  
ATOM    963  HZ2 LYS A  59       4.513 -25.068 -17.146  1.00 97.13           H  
ATOM    964  HZ3 LYS A  59       4.223 -25.792 -15.704  1.00 97.13           H  
ATOM    965  N   GLU A  60      -1.986 -22.752 -11.256  1.00 97.98           N  
ATOM    966  H   GLU A  60      -1.128 -22.351 -10.907  1.00 97.98           H  
ATOM    967  CA  GLU A  60      -3.011 -23.075 -10.267  1.00 97.98           C  
ATOM    968  HA  GLU A  60      -3.885 -23.464 -10.790  1.00 97.98           H  
ATOM    969  C   GLU A  60      -3.414 -21.827  -9.469  1.00 97.98           C  
ATOM    970  CB  GLU A  60      -2.510 -24.169  -9.311  1.00 97.98           C  
ATOM    971  HB2 GLU A  60      -1.567 -23.849  -8.869  1.00 97.98           H  
ATOM    972  HB3 GLU A  60      -3.228 -24.293  -8.500  1.00 97.98           H  
ATOM    973  O   GLU A  60      -2.563 -20.968  -9.210  1.00 97.98           O  
ATOM    974  CG  GLU A  60      -2.297 -25.526  -9.999  1.00 97.98           C  
ATOM    975  HG2 GLU A  60      -1.930 -26.231  -9.254  1.00 97.98           H  
ATOM    976  HG3 GLU A  60      -1.519 -25.419 -10.755  1.00 97.98           H  
ATOM    977  CD  GLU A  60      -3.574 -26.095 -10.638  1.00 97.98           C  
ATOM    978  OE1 GLU A  60      -3.427 -26.825 -11.643  1.00 97.98           O  
ATOM    979  OE2 GLU A  60      -4.676 -25.800 -10.116  1.00 97.98           O  
ATOM    980  N   PRO A  61      -4.687 -21.714  -9.050  1.00 98.02           N  
ATOM    981  CA  PRO A  61      -5.160 -20.624  -8.204  1.00 98.02           C  
ATOM    982  HA  PRO A  61      -5.177 -19.714  -8.804  1.00 98.02           H  
ATOM    983  C   PRO A  61      -4.311 -20.434  -6.937  1.00 98.02           C  
ATOM    984  CB  PRO A  61      -6.591 -21.013  -7.829  1.00 98.02           C  
ATOM    985  HB2 PRO A  61      -6.591 -21.632  -6.931  1.00 98.02           H  
ATOM    986  HB3 PRO A  61      -7.225 -20.140  -7.674  1.00 98.02           H  
ATOM    987  O   PRO A  61      -4.036 -21.415  -6.241  1.00 98.02           O  
ATOM    988  CG  PRO A  61      -7.052 -21.865  -9.007  1.00 98.02           C  
ATOM    989  HG2 PRO A  61      -7.852 -22.549  -8.725  1.00 98.02           H  
ATOM    990  HG3 PRO A  61      -7.355 -21.230  -9.840  1.00 98.02           H  
ATOM    991  CD  PRO A  61      -5.783 -22.617  -9.379  1.00 98.02           C  
ATOM    992  HD2 PRO A  61      -5.810 -22.862 -10.441  1.00 98.02           H  
ATOM    993  HD3 PRO A  61      -5.697 -23.527  -8.785  1.00 98.02           H  
ATOM    994  N   PRO A  62      -3.951 -19.193  -6.560  1.00 98.29           N  
ATOM    995  CA  PRO A  62      -3.328 -18.952  -5.268  1.00 98.29           C  
ATOM    996  HA  PRO A  62      -2.454 -19.594  -5.154  1.00 98.29           H  
ATOM    997  C   PRO A  62      -4.305 -19.222  -4.122  1.00 98.29           C  
ATOM    998  CB  PRO A  62      -2.891 -17.490  -5.287  1.00 98.29           C  
ATOM    999  HB2 PRO A  62      -1.915 -17.416  -5.768  1.00 98.29           H  
ATOM   1000  HB3 PRO A  62      -2.865 -17.044  -4.293  1.00 98.29           H  
ATOM   1001  O   PRO A  62      -5.528 -19.115  -4.267  1.00 98.29           O  
ATOM   1002  CG  PRO A  62      -3.956 -16.854  -6.175  1.00 98.29           C  
ATOM   1003  HG2 PRO A  62      -4.872 -16.698  -5.605  1.00 98.29           H  
ATOM   1004  HG3 PRO A  62      -3.605 -15.913  -6.599  1.00 98.29           H  
ATOM   1005  CD  PRO A  62      -4.186 -17.927  -7.241  1.00 98.29           C  
ATOM   1006  HD2 PRO A  62      -5.201 -17.859  -7.633  1.00 98.29           H  
ATOM   1007  HD3 PRO A  62      -3.463 -17.812  -8.049  1.00 98.29           H  
ATOM   1008  N   SER A  63      -3.753 -19.504  -2.948  1.00 96.86           N  
ATOM   1009  H   SER A  63      -2.745 -19.538  -2.902  1.00 96.86           H  
ATOM   1010  CA  SER A  63      -4.526 -19.612  -1.712  1.00 96.86           C  
ATOM   1011  HA  SER A  63      -5.494 -20.056  -1.945  1.00 96.86           H  
ATOM   1012  C   SER A  63      -4.779 -18.245  -1.081  1.00 96.86           C  
ATOM   1013  CB  SER A  63      -3.824 -20.543  -0.727  1.00 96.86           C  
ATOM   1014  HB2 SER A  63      -2.787 -20.237  -0.594  1.00 96.86           H  
ATOM   1015  HB3 SER A  63      -4.332 -20.512   0.237  1.00 96.86           H  
ATOM   1016  O   SER A  63      -3.980 -17.316  -1.190  1.00 96.86           O  
ATOM   1017  OG  SER A  63      -3.883 -21.859  -1.233  1.00 96.86           O  
ATOM   1018  HG  SER A  63      -3.399 -21.893  -2.061  1.00 96.86           H  
ATOM   1019  N   LYS A  64      -5.883 -18.128  -0.340  1.00 95.37           N  
ATOM   1020  H   LYS A  64      -6.474 -18.942  -0.249  1.00 95.37           H  
ATOM   1021  CA  LYS A  64      -6.131 -16.971   0.526  1.00 95.37           C  
ATOM   1022  HA  LYS A  64      -6.134 -16.070  -0.087  1.00 95.37           H  
ATOM   1023  C   LYS A  64      -4.990 -16.846   1.549  1.00 95.37           C  
ATOM   1024  CB  LYS A  64      -7.509 -17.152   1.174  1.00 95.37           C  
ATOM   1025  HB2 LYS A  64      -8.259 -17.172   0.382  1.00 95.37           H  
ATOM   1026  HB3 LYS A  64      -7.536 -18.107   1.699  1.00 95.37           H  
ATOM   1027  O   LYS A  64      -4.703 -17.801   2.261  1.00 95.37           O  
ATOM   1028  CG  LYS A  64      -7.858 -16.040   2.163  1.00 95.37           C  
ATOM   1029  HG2 LYS A  64      -7.195 -16.116   3.025  1.00 95.37           H  
ATOM   1030  HG3 LYS A  64      -7.712 -15.070   1.687  1.00 95.37           H  
ATOM   1031  CD  LYS A  64      -9.312 -16.185   2.635  1.00 95.37           C  
ATOM   1032  HD2 LYS A  64      -9.991 -16.007   1.801  1.00 95.37           H  
ATOM   1033  HD3 LYS A  64      -9.464 -17.189   3.031  1.00 95.37           H  
ATOM   1034  CE  LYS A  64      -9.538 -15.160   3.735  1.00 95.37           C  
ATOM   1035  HE2 LYS A  64      -9.358 -14.164   3.331  1.00 95.37           H  
ATOM   1036  HE3 LYS A  64      -8.788 -15.368   4.498  1.00 95.37           H  
ATOM   1037  NZ  LYS A  64     -10.857 -15.226   4.393  1.00 95.37           N  
ATOM   1038  HZ1 LYS A  64     -11.068 -16.181   4.645  1.00 95.37           H  
ATOM   1039  HZ2 LYS A  64     -10.787 -14.716   5.262  1.00 95.37           H  
ATOM   1040  HZ3 LYS A  64     -11.586 -14.827   3.819  1.00 95.37           H  
ATOM   1041  N   GLY A  65      -4.366 -15.674   1.619  1.00 96.67           N  
ATOM   1042  H   GLY A  65      -4.666 -14.951   0.980  1.00 96.67           H  
ATOM   1043  CA  GLY A  65      -3.210 -15.368   2.469  1.00 96.67           C  
ATOM   1044  HA2 GLY A  65      -3.257 -15.959   3.383  1.00 96.67           H  
ATOM   1045  HA3 GLY A  65      -3.237 -14.312   2.737  1.00 96.67           H  
ATOM   1046  C   GLY A  65      -1.858 -15.633   1.809  1.00 96.67           C  
ATOM   1047  O   GLY A  65      -0.831 -15.307   2.392  1.00 96.67           O  
ATOM   1048  N   GLN A  66      -1.833 -16.187   0.595  1.00 98.25           N  
ATOM   1049  H   GLN A  66      -2.698 -16.438   0.138  1.00 98.25           H  
ATOM   1050  CA  GLN A  66      -0.594 -16.378  -0.149  1.00 98.25           C  
ATOM   1051  HA  GLN A  66       0.149 -16.803   0.526  1.00 98.25           H  
ATOM   1052  C   GLN A  66      -0.069 -15.035  -0.670  1.00 98.25           C  
ATOM   1053  CB  GLN A  66      -0.847 -17.386  -1.277  1.00 98.25           C  
ATOM   1054  HB2 GLN A  66      -1.566 -16.967  -1.981  1.00 98.25           H  
ATOM   1055  HB3 GLN A  66      -1.269 -18.291  -0.839  1.00 98.25           H  
ATOM   1056  O   GLN A  66      -0.824 -14.252  -1.256  1.00 98.25           O  
ATOM   1057  CG  GLN A  66       0.425 -17.756  -2.046  1.00 98.25           C  
ATOM   1058  HG2 GLN A  66       1.188 -18.111  -1.354  1.00 98.25           H  
ATOM   1059  HG3 GLN A  66       0.794 -16.868  -2.559  1.00 98.25           H  
ATOM   1060  CD  GLN A  66       0.187 -18.828  -3.101  1.00 98.25           C  
ATOM   1061  NE2 GLN A  66       1.150 -19.062  -3.963  1.00 98.25           N  
ATOM   1062 HE21 GLN A  66       0.986 -19.792  -4.642  1.00 98.25           H  
ATOM   1063 HE22 GLN A  66       2.021 -18.555  -3.896  1.00 98.25           H  
ATOM   1064  OE1 GLN A  66      -0.856 -19.462  -3.173  1.00 98.25           O  
ATOM   1065  N   THR A  67       1.234 -14.797  -0.500  1.00 98.77           N  
ATOM   1066  H   THR A  67       1.796 -15.469   0.002  1.00 98.77           H  
ATOM   1067  CA  THR A  67       1.919 -13.731  -1.239  1.00 98.77           C  
ATOM   1068  HA  THR A  67       1.272 -12.853  -1.254  1.00 98.77           H  
ATOM   1069  C   THR A  67       2.139 -14.195  -2.676  1.00 98.77           C  
ATOM   1070  CB  THR A  67       3.250 -13.300  -0.600  1.00 98.77           C  
ATOM   1071  HB  THR A  67       3.983 -14.102  -0.671  1.00 98.77           H  
ATOM   1072  O   THR A  67       2.662 -15.283  -2.915  1.00 98.77           O  
ATOM   1073  CG2 THR A  67       3.805 -12.053  -1.290  1.00 98.77           C  
ATOM   1074 HG21 THR A  67       4.650 -11.644  -0.736  1.00 98.77           H  
ATOM   1075 HG22 THR A  67       3.031 -11.289  -1.372  1.00 98.77           H  
ATOM   1076 HG23 THR A  67       4.147 -12.316  -2.291  1.00 98.77           H  
ATOM   1077  OG1 THR A  67       3.056 -12.972   0.759  1.00 98.77           O  
ATOM   1078  HG1 THR A  67       3.110 -13.788   1.263  1.00 98.77           H  
ATOM   1079  N   VAL A  68       1.735 -13.374  -3.637  1.00 98.81           N  
ATOM   1080  H   VAL A  68       1.329 -12.491  -3.360  1.00 98.81           H  
ATOM   1081  CA  VAL A  68       1.958 -13.568  -5.073  1.00 98.81           C  
ATOM   1082  HA  VAL A  68       2.599 -14.435  -5.233  1.00 98.81           H  
ATOM   1083  C   VAL A  68       2.691 -12.359  -5.641  1.00 98.81           C  
ATOM   1084  CB  VAL A  68       0.646 -13.839  -5.838  1.00 98.81           C  
ATOM   1085  HB  VAL A  68       0.887 -13.976  -6.892  1.00 98.81           H  
ATOM   1086  O   VAL A  68       2.720 -11.291  -5.027  1.00 98.81           O  
ATOM   1087  CG1 VAL A  68      -0.017 -15.134  -5.353  1.00 98.81           C  
ATOM   1088 HG11 VAL A  68      -0.874 -15.353  -5.989  1.00 98.81           H  
ATOM   1089 HG12 VAL A  68      -0.349 -15.031  -4.320  1.00 98.81           H  
ATOM   1090 HG13 VAL A  68       0.694 -15.958  -5.424  1.00 98.81           H  
ATOM   1091  CG2 VAL A  68      -0.376 -12.698  -5.743  1.00 98.81           C  
ATOM   1092 HG21 VAL A  68       0.056 -11.783  -6.146  1.00 98.81           H  
ATOM   1093 HG22 VAL A  68      -1.261 -12.948  -6.329  1.00 98.81           H  
ATOM   1094 HG23 VAL A  68      -0.669 -12.534  -4.706  1.00 98.81           H  
ATOM   1095  N   VAL A  69       3.265 -12.512  -6.828  1.00 98.03           N  
ATOM   1096  H   VAL A  69       3.199 -13.409  -7.287  1.00 98.03           H  
ATOM   1097  CA  VAL A  69       3.631 -11.365  -7.660  1.00 98.03           C  
ATOM   1098  HA  VAL A  69       3.708 -10.473  -7.039  1.00 98.03           H  
ATOM   1099  C   VAL A  69       2.488 -11.139  -8.648  1.00 98.03           C  
ATOM   1100  CB  VAL A  69       5.011 -11.573  -8.306  1.00 98.03           C  
ATOM   1101  HB  VAL A  69       5.044 -12.541  -8.806  1.00 98.03           H  
ATOM   1102  O   VAL A  69       2.001 -12.087  -9.255  1.00 98.03           O  
ATOM   1103  CG1 VAL A  69       5.340 -10.474  -9.318  1.00 98.03           C  
ATOM   1104 HG11 VAL A  69       6.352 -10.612  -9.698  1.00 98.03           H  
ATOM   1105 HG12 VAL A  69       4.652 -10.524 -10.162  1.00 98.03           H  
ATOM   1106 HG13 VAL A  69       5.269  -9.496  -8.843  1.00 98.03           H  
ATOM   1107  CG2 VAL A  69       6.094 -11.584  -7.220  1.00 98.03           C  
ATOM   1108 HG21 VAL A  69       7.079 -11.683  -7.675  1.00 98.03           H  
ATOM   1109 HG22 VAL A  69       6.055 -10.660  -6.643  1.00 98.03           H  
ATOM   1110 HG23 VAL A  69       5.938 -12.432  -6.553  1.00 98.03           H  
ATOM   1111  N   SER A  70       2.007  -9.907  -8.781  1.00 95.68           N  
ATOM   1112  H   SER A  70       2.448  -9.164  -8.258  1.00 95.68           H  
ATOM   1113  CA  SER A  70       0.901  -9.554  -9.675  1.00 95.68           C  
ATOM   1114  HA  SER A  70       0.585 -10.432 -10.237  1.00 95.68           H  
ATOM   1115  C   SER A  70       1.345  -8.491 -10.664  1.00 95.68           C  
ATOM   1116  CB  SER A  70      -0.313  -9.063  -8.885  1.00 95.68           C  
ATOM   1117  HB2 SER A  70      -0.047  -8.163  -8.330  1.00 95.68           H  
ATOM   1118  HB3 SER A  70      -0.621  -9.837  -8.182  1.00 95.68           H  
ATOM   1119  O   SER A  70       1.961  -7.496 -10.274  1.00 95.68           O  
ATOM   1120  OG  SER A  70      -1.375  -8.786  -9.780  1.00 95.68           O  
ATOM   1121  HG  SER A  70      -1.926  -8.084  -9.426  1.00 95.68           H  
ATOM   1122  N   LYS A  71       1.001  -8.685 -11.937  1.00 93.41           N  
ATOM   1123  H   LYS A  71       0.483  -9.524 -12.159  1.00 93.41           H  
ATOM   1124  CA  LYS A  71       1.198  -7.682 -12.979  1.00 93.41           C  
ATOM   1125  HA  LYS A  71       2.126  -7.151 -12.769  1.00 93.41           H  
ATOM   1126  C   LYS A  71       0.052  -6.676 -12.952  1.00 93.41           C  
ATOM   1127  CB  LYS A  71       1.357  -8.377 -14.332  1.00 93.41           C  
ATOM   1128  HB2 LYS A  71       2.109  -9.159 -14.225  1.00 93.41           H  
ATOM   1129  HB3 LYS A  71       0.416  -8.833 -14.638  1.00 93.41           H  
ATOM   1130  O   LYS A  71      -1.068  -7.010 -13.349  1.00 93.41           O  
ATOM   1131  CG  LYS A  71       1.844  -7.393 -15.399  1.00 93.41           C  
ATOM   1132  HG2 LYS A  71       1.100  -6.612 -15.558  1.00 93.41           H  
ATOM   1133  HG3 LYS A  71       2.774  -6.936 -15.060  1.00 93.41           H  
ATOM   1134  CD  LYS A  71       2.098  -8.140 -16.709  1.00 93.41           C  
ATOM   1135  HD2 LYS A  71       1.153  -8.502 -17.115  1.00 93.41           H  
ATOM   1136  HD3 LYS A  71       2.754  -8.988 -16.513  1.00 93.41           H  
ATOM   1137  CE  LYS A  71       2.776  -7.194 -17.697  1.00 93.41           C  
ATOM   1138  HE2 LYS A  71       2.096  -6.376 -17.936  1.00 93.41           H  
ATOM   1139  HE3 LYS A  71       3.651  -6.770 -17.205  1.00 93.41           H  
ATOM   1140  NZ  LYS A  71       3.195  -7.904 -18.925  1.00 93.41           N  
ATOM   1141  HZ1 LYS A  71       2.390  -8.266 -19.415  1.00 93.41           H  
ATOM   1142  HZ2 LYS A  71       3.801  -8.672 -18.674  1.00 93.41           H  
ATOM   1143  HZ3 LYS A  71       3.704  -7.272 -19.527  1.00 93.41           H  
ATOM   1144  N   TYR A  72       0.322  -5.450 -12.522  1.00 87.68           N  
ATOM   1145  H   TYR A  72       1.283  -5.201 -12.338  1.00 87.68           H  
ATOM   1146  CA  TYR A  72      -0.693  -4.400 -12.427  1.00 87.68           C  
ATOM   1147  HA  TYR A  72      -1.616  -4.862 -12.077  1.00 87.68           H  
ATOM   1148  C   TYR A  72      -1.012  -3.766 -13.788  1.00 87.68           C  
ATOM   1149  CB  TYR A  72      -0.268  -3.371 -11.379  1.00 87.68           C  
ATOM   1150  HB2 TYR A  72       0.067  -3.891 -10.482  1.00 87.68           H  
ATOM   1151  HB3 TYR A  72       0.565  -2.788 -11.770  1.00 87.68           H  
ATOM   1152  O   TYR A  72      -0.420  -4.132 -14.807  1.00 87.68           O  
ATOM   1153  CG  TYR A  72      -1.389  -2.446 -10.970  1.00 87.68           C  
ATOM   1154  CD1 TYR A  72      -1.283  -1.056 -11.141  1.00 87.68           C  
ATOM   1155  HD1 TYR A  72      -0.381  -0.625 -11.550  1.00 87.68           H  
ATOM   1156  CD2 TYR A  72      -2.582  -2.991 -10.463  1.00 87.68           C  
ATOM   1157  HD2 TYR A  72      -2.728  -4.060 -10.403  1.00 87.68           H  
ATOM   1158  CE1 TYR A  72      -2.352  -0.239 -10.722  1.00 87.68           C  
ATOM   1159  HE1 TYR A  72      -2.310   0.836 -10.816  1.00 87.68           H  
ATOM   1160  CE2 TYR A  72      -3.636  -2.172 -10.050  1.00 87.68           C  
ATOM   1161  HE2 TYR A  72      -4.546  -2.605  -9.661  1.00 87.68           H  
ATOM   1162  OH  TYR A  72      -4.529  -0.004  -9.706  1.00 87.68           O  
ATOM   1163  HH  TYR A  72      -4.244   0.908  -9.614  1.00 87.68           H  
ATOM   1164  CZ  TYR A  72      -3.518  -0.785 -10.160  1.00 87.68           C  
ATOM   1165  N   THR A  73      -2.009  -2.880 -13.849  1.00 82.30           N  
ATOM   1166  H   THR A  73      -2.447  -2.590 -12.986  1.00 82.30           H  
ATOM   1167  CA  THR A  73      -2.514  -2.271 -15.093  1.00 82.30           C  
ATOM   1168  HA  THR A  73      -2.841  -3.066 -15.764  1.00 82.30           H  
ATOM   1169  C   THR A  73      -1.466  -1.457 -15.854  1.00 82.30           C  
ATOM   1170  CB  THR A  73      -3.723  -1.369 -14.805  1.00 82.30           C  
ATOM   1171  HB  THR A  73      -4.007  -0.846 -15.719  1.00 82.30           H  
ATOM   1172  O   THR A  73      -1.550  -1.360 -17.075  1.00 82.30           O  
ATOM   1173  CG2 THR A  73      -4.925  -2.177 -14.317  1.00 82.30           C  
ATOM   1174 HG21 THR A  73      -5.193  -2.935 -15.053  1.00 82.30           H  
ATOM   1175 HG22 THR A  73      -4.699  -2.661 -13.367  1.00 82.30           H  
ATOM   1176 HG23 THR A  73      -5.772  -1.508 -14.169  1.00 82.30           H  
ATOM   1177  OG1 THR A  73      -3.417  -0.424 -13.807  1.00 82.30           O  
ATOM   1178  HG1 THR A  73      -2.782   0.208 -14.151  1.00 82.30           H  
ATOM   1179  N   ASP A  74      -0.452  -0.944 -15.156  1.00 81.60           N  
ATOM   1180  H   ASP A  74      -0.407  -1.151 -14.168  1.00 81.60           H  
ATOM   1181  CA  ASP A  74       0.750  -0.298 -15.715  1.00 81.60           C  
ATOM   1182  HA  ASP A  74       0.445   0.436 -16.460  1.00 81.60           H  
ATOM   1183  C   ASP A  74       1.718  -1.283 -16.413  1.00 81.60           C  
ATOM   1184  CB  ASP A  74       1.465   0.455 -14.579  1.00 81.60           C  
ATOM   1185  HB2 ASP A  74       2.326   0.986 -14.986  1.00 81.60           H  
ATOM   1186  HB3 ASP A  74       0.780   1.194 -14.164  1.00 81.60           H  
ATOM   1187  O   ASP A  74       2.715  -0.882 -17.007  1.00 81.60           O  
ATOM   1188  CG  ASP A  74       1.942  -0.469 -13.455  1.00 81.60           C  
ATOM   1189  OD1 ASP A  74       1.836  -1.709 -13.599  1.00 81.60           O  
ATOM   1190  OD2 ASP A  74       2.341   0.036 -12.393  1.00 81.60           O  
ATOM   1191  N   ASN A  75       1.409  -2.584 -16.384  1.00 83.97           N  
ATOM   1192  H   ASN A  75       0.632  -2.821 -15.783  1.00 83.97           H  
ATOM   1193  CA  ASN A  75       2.225  -3.698 -16.868  1.00 83.97           C  
ATOM   1194  HA  ASN A  75       1.618  -4.585 -16.687  1.00 83.97           H  
ATOM   1195  C   ASN A  75       3.517  -3.971 -16.083  1.00 83.97           C  
ATOM   1196  CB  ASN A  75       2.445  -3.607 -18.389  1.00 83.97           C  
ATOM   1197  HB2 ASN A  75       3.008  -2.706 -18.633  1.00 83.97           H  
ATOM   1198  HB3 ASN A  75       3.038  -4.455 -18.732  1.00 83.97           H  
ATOM   1199  O   ASN A  75       4.337  -4.775 -16.540  1.00 83.97           O  
ATOM   1200  CG  ASN A  75       1.140  -3.628 -19.142  1.00 83.97           C  
ATOM   1201  ND2 ASN A  75       0.813  -2.560 -19.828  1.00 83.97           N  
ATOM   1202 HD21 ASN A  75      -0.130  -2.515 -20.187  1.00 83.97           H  
ATOM   1203 HD22 ASN A  75       1.349  -1.718 -19.674  1.00 83.97           H  
ATOM   1204  OD1 ASN A  75       0.422  -4.622 -19.124  1.00 83.97           O  
ATOM   1205  N   LEU A  76       3.673  -3.387 -14.899  1.00 89.69           N  
ATOM   1206  H   LEU A  76       2.948  -2.766 -14.566  1.00 89.69           H  
ATOM   1207  CA  LEU A  76       4.753  -3.672 -13.963  1.00 89.69           C  
ATOM   1208  HA  LEU A  76       5.598  -4.090 -14.510  1.00 89.69           H  
ATOM   1209  C   LEU A  76       4.321  -4.737 -12.946  1.00 89.69           C  
ATOM   1210  CB  LEU A  76       5.218  -2.362 -13.303  1.00 89.69           C  
ATOM   1211  HB2 LEU A  76       6.034  -2.578 -12.614  1.00 89.69           H  
ATOM   1212  HB3 LEU A  76       4.390  -1.964 -12.716  1.00 89.69           H  
ATOM   1213  O   LEU A  76       3.135  -5.030 -12.777  1.00 89.69           O  
ATOM   1214  CG  LEU A  76       5.666  -1.262 -14.286  1.00 89.69           C  
ATOM   1215  HG  LEU A  76       4.826  -0.970 -14.916  1.00 89.69           H  
ATOM   1216  CD1 LEU A  76       6.136  -0.032 -13.513  1.00 89.69           C  
ATOM   1217 HD11 LEU A  76       5.310   0.350 -12.912  1.00 89.69           H  
ATOM   1218 HD12 LEU A  76       6.970  -0.285 -12.858  1.00 89.69           H  
ATOM   1219 HD13 LEU A  76       6.433   0.754 -14.208  1.00 89.69           H  
ATOM   1220  CD2 LEU A  76       6.824  -1.706 -15.187  1.00 89.69           C  
ATOM   1221 HD21 LEU A  76       7.085  -0.884 -15.854  1.00 89.69           H  
ATOM   1222 HD22 LEU A  76       6.521  -2.555 -15.801  1.00 89.69           H  
ATOM   1223 HD23 LEU A  76       7.691  -1.958 -14.576  1.00 89.69           H  
ATOM   1224  N   HIS A  77       5.303  -5.368 -12.307  1.00 92.88           N  
ATOM   1225  H   HIS A  77       6.240  -4.998 -12.382  1.00 92.88           H  
ATOM   1226  CA  HIS A  77       5.082  -6.456 -11.358  1.00 92.88           C  
ATOM   1227  HA  HIS A  77       4.049  -6.798 -11.435  1.00 92.88           H  
ATOM   1228  C   HIS A  77       5.309  -5.980  -9.929  1.00 92.88           C  
ATOM   1229  CB  HIS A  77       5.982  -7.650 -11.683  1.00 92.88           C  
ATOM   1230  HB2 HIS A  77       5.837  -8.417 -10.922  1.00 92.88           H  
ATOM   1231  HB3 HIS A  77       7.026  -7.342 -11.639  1.00 92.88           H  
ATOM   1232  O   HIS A  77       6.297  -5.308  -9.646  1.00 92.88           O  
ATOM   1233  CG  HIS A  77       5.708  -8.258 -13.030  1.00 92.88           C  
ATOM   1234  CD2 HIS A  77       4.845  -9.282 -13.317  1.00 92.88           C  
ATOM   1235  HD2 HIS A  77       4.220  -9.807 -12.611  1.00 92.88           H  
ATOM   1236  ND1 HIS A  77       6.314  -7.891 -14.207  1.00 92.88           N  
ATOM   1237  HD1 HIS A  77       7.049  -7.205 -14.304  1.00 92.88           H  
ATOM   1238  CE1 HIS A  77       5.829  -8.673 -15.182  1.00 92.88           C  
ATOM   1239  HE1 HIS A  77       6.158  -8.654 -16.210  1.00 92.88           H  
ATOM   1240  NE2 HIS A  77       4.908  -9.515 -14.696  1.00 92.88           N  
ATOM   1241  N   TYR A  78       4.422  -6.394  -9.028  1.00 94.27           N  
ATOM   1242  H   TYR A  78       3.619  -6.912  -9.353  1.00 94.27           H  
ATOM   1243  CA  TYR A  78       4.433  -5.986  -7.625  1.00 94.27           C  
ATOM   1244  HA  TYR A  78       5.416  -5.606  -7.348  1.00 94.27           H  
ATOM   1245  C   TYR A  78       4.072  -7.150  -6.714  1.00 94.27           C  
ATOM   1246  CB  TYR A  78       3.400  -4.887  -7.422  1.00 94.27           C  
ATOM   1247  HB2 TYR A  78       3.400  -4.579  -6.376  1.00 94.27           H  
ATOM   1248  HB3 TYR A  78       2.426  -5.318  -7.657  1.00 94.27           H  
ATOM   1249  O   TYR A  78       3.395  -8.090  -7.139  1.00 94.27           O  
ATOM   1250  CG  TYR A  78       3.594  -3.671  -8.286  1.00 94.27           C  
ATOM   1251  CD1 TYR A  78       4.485  -2.677  -7.862  1.00 94.27           C  
ATOM   1252  HD1 TYR A  78       5.028  -2.794  -6.935  1.00 94.27           H  
ATOM   1253  CD2 TYR A  78       2.904  -3.541  -9.507  1.00 94.27           C  
ATOM   1254  HD2 TYR A  78       2.243  -4.324  -9.848  1.00 94.27           H  
ATOM   1255  CE1 TYR A  78       4.664  -1.526  -8.644  1.00 94.27           C  
ATOM   1256  HE1 TYR A  78       5.315  -0.733  -8.308  1.00 94.27           H  
ATOM   1257  CE2 TYR A  78       3.090  -2.388 -10.292  1.00 94.27           C  
ATOM   1258  HE2 TYR A  78       2.577  -2.264 -11.234  1.00 94.27           H  
ATOM   1259  OH  TYR A  78       4.146  -0.241 -10.574  1.00 94.27           O  
ATOM   1260  HH  TYR A  78       3.490  -0.108 -11.263  1.00 94.27           H  
ATOM   1261  CZ  TYR A  78       3.965  -1.374  -9.857  1.00 94.27           C  
ATOM   1262  N   ARG A  79       4.464  -7.078  -5.439  1.00 97.08           N  
ATOM   1263  H   ARG A  79       4.920  -6.242  -5.104  1.00 97.08           H  
ATOM   1264  CA  ARG A  79       4.009  -8.064  -4.459  1.00 97.08           C  
ATOM   1265  HA  ARG A  79       4.039  -9.053  -4.915  1.00 97.08           H  
ATOM   1266  C   ARG A  79       2.575  -7.768  -4.075  1.00 97.08           C  
ATOM   1267  CB  ARG A  79       4.881  -8.093  -3.208  1.00 97.08           C  
ATOM   1268  HB2 ARG A  79       4.567  -8.939  -2.597  1.00 97.08           H  
ATOM   1269  HB3 ARG A  79       4.747  -7.171  -2.643  1.00 97.08           H  
ATOM   1270  O   ARG A  79       2.193  -6.619  -3.851  1.00 97.08           O  
ATOM   1271  CG  ARG A  79       6.353  -8.270  -3.544  1.00 97.08           C  
ATOM   1272  HG2 ARG A  79       6.714  -7.343  -3.991  1.00 97.08           H  
ATOM   1273  HG3 ARG A  79       6.475  -9.098  -4.242  1.00 97.08           H  
ATOM   1274  CD  ARG A  79       7.138  -8.568  -2.276  1.00 97.08           C  
ATOM   1275  HD2 ARG A  79       6.668  -9.434  -1.809  1.00 97.08           H  
ATOM   1276  HD3 ARG A  79       8.165  -8.818  -2.544  1.00 97.08           H  
ATOM   1277  NE  ARG A  79       7.142  -7.440  -1.329  1.00 97.08           N  
ATOM   1278  HE  ARG A  79       6.828  -6.530  -1.633  1.00 97.08           H  
ATOM   1279  NH1 ARG A  79       7.789  -8.649   0.492  1.00 97.08           N  
ATOM   1280 HH11 ARG A  79       7.833  -9.485  -0.073  1.00 97.08           H  
ATOM   1281 HH12 ARG A  79       8.045  -8.684   1.468  1.00 97.08           H  
ATOM   1282  NH2 ARG A  79       7.537  -6.462   0.684  1.00 97.08           N  
ATOM   1283 HH21 ARG A  79       7.180  -5.617   0.262  1.00 97.08           H  
ATOM   1284 HH22 ARG A  79       7.879  -6.510   1.633  1.00 97.08           H  
ATOM   1285  CZ  ARG A  79       7.492  -7.518  -0.063  1.00 97.08           C  
ATOM   1286  N   ALA A  80       1.791  -8.822  -3.947  1.00 96.56           N  
ATOM   1287  H   ALA A  80       2.154  -9.736  -4.175  1.00 96.56           H  
ATOM   1288  CA  ALA A  80       0.413  -8.712  -3.531  1.00 96.56           C  
ATOM   1289  HA  ALA A  80       0.287  -7.787  -2.968  1.00 96.56           H  
ATOM   1290  C   ALA A  80       0.018  -9.863  -2.610  1.00 96.56           C  
ATOM   1291  CB  ALA A  80      -0.458  -8.628  -4.780  1.00 96.56           C  
ATOM   1292  HB1 ALA A  80      -1.487  -8.462  -4.463  1.00 96.56           H  
ATOM   1293  HB2 ALA A  80      -0.382  -9.552  -5.353  1.00 96.56           H  
ATOM   1294  HB3 ALA A  80      -0.145  -7.787  -5.399  1.00 96.56           H  
ATOM   1295  O   ALA A  80       0.457 -11.000  -2.778  1.00 96.56           O  
ATOM   1296  N   LEU A  81      -0.845  -9.571  -1.644  1.00 97.38           N  
ATOM   1297  H   LEU A  81      -1.160  -8.614  -1.566  1.00 97.38           H  
ATOM   1298  CA  LEU A  81      -1.451 -10.568  -0.776  1.00 97.38           C  
ATOM   1299  HA  LEU A  81      -0.804 -11.444  -0.737  1.00 97.38           H  
ATOM   1300  C   LEU A  81      -2.806 -10.982  -1.347  1.00 97.38           C  
ATOM   1301  CB  LEU A  81      -1.571  -9.980   0.638  1.00 97.38           C  
ATOM   1302  HB2 LEU A  81      -0.606  -9.568   0.932  1.00 97.38           H  
ATOM   1303  HB3 LEU A  81      -2.289  -9.160   0.613  1.00 97.38           H  
ATOM   1304  O   LEU A  81      -3.676 -10.137  -1.566  1.00 97.38           O  
ATOM   1305  CG  LEU A  81      -2.012 -11.005   1.696  1.00 97.38           C  
ATOM   1306  HG  LEU A  81      -2.916 -11.520   1.368  1.00 97.38           H  
ATOM   1307  CD1 LEU A  81      -0.916 -12.037   1.967  1.00 97.38           C  
ATOM   1308 HD11 LEU A  81      -1.201 -12.673   2.805  1.00 97.38           H  
ATOM   1309 HD12 LEU A  81       0.020 -11.536   2.216  1.00 97.38           H  
ATOM   1310 HD13 LEU A  81      -0.758 -12.670   1.094  1.00 97.38           H  
ATOM   1311  CD2 LEU A  81      -2.321 -10.279   3.002  1.00 97.38           C  
ATOM   1312 HD21 LEU A  81      -1.446  -9.718   3.331  1.00 97.38           H  
ATOM   1313 HD22 LEU A  81      -2.577 -10.992   3.786  1.00 97.38           H  
ATOM   1314 HD23 LEU A  81      -3.156  -9.592   2.863  1.00 97.38           H  
ATOM   1315  N   CYS A  82      -3.023 -12.280  -1.558  1.00 97.26           N  
ATOM   1316  H   CYS A  82      -2.269 -12.935  -1.403  1.00 97.26           H  
ATOM   1317  CA  CYS A  82      -4.321 -12.778  -2.003  1.00 97.26           C  
ATOM   1318  HA  CYS A  82      -4.697 -12.108  -2.776  1.00 97.26           H  
ATOM   1319  C   CYS A  82      -5.337 -12.765  -0.849  1.00 97.26           C  
ATOM   1320  CB  CYS A  82      -4.140 -14.165  -2.629  1.00 97.26           C  
ATOM   1321  HB2 CYS A  82      -3.354 -14.134  -3.382  1.00 97.26           H  
ATOM   1322  HB3 CYS A  82      -3.856 -14.884  -1.860  1.00 97.26           H  
ATOM   1323  O   CYS A  82      -5.321 -13.632   0.024  1.00 97.26           O  
ATOM   1324  SG  CYS A  82      -5.709 -14.655  -3.398  1.00 97.26           S  
ATOM   1325  HG  CYS A  82      -5.692 -13.735  -4.367  1.00 97.26           H  
ATOM   1326  N   LYS A  83      -6.257 -11.797  -0.830  1.00 93.40           N  
ATOM   1327  H   LYS A  83      -6.231 -11.115  -1.575  1.00 93.40           H  
ATOM   1328  CA  LYS A  83      -7.245 -11.625   0.252  1.00 93.40           C  
ATOM   1329  HA  LYS A  83      -6.779 -11.921   1.192  1.00 93.40           H  
ATOM   1330  C   LYS A  83      -8.474 -12.515   0.082  1.00 93.40           C  
ATOM   1331  CB  LYS A  83      -7.645 -10.141   0.379  1.00 93.40           C  
ATOM   1332  HB2 LYS A  83      -8.103  -9.797  -0.548  1.00 93.40           H  
ATOM   1333  HB3 LYS A  83      -8.374 -10.047   1.184  1.00 93.40           H  
ATOM   1334  O   LYS A  83      -9.031 -13.002   1.072  1.00 93.40           O  
ATOM   1335  CG  LYS A  83      -6.434  -9.253   0.701  1.00 93.40           C  
ATOM   1336  HG2 LYS A  83      -5.831  -9.156  -0.202  1.00 93.40           H  
ATOM   1337  HG3 LYS A  83      -5.820  -9.738   1.460  1.00 93.40           H  
ATOM   1338  CD  LYS A  83      -6.772  -7.836   1.195  1.00 93.40           C  
ATOM   1339  HD2 LYS A  83      -7.475  -7.343   0.522  1.00 93.40           H  
ATOM   1340  HD3 LYS A  83      -5.829  -7.290   1.179  1.00 93.40           H  
ATOM   1341  CE  LYS A  83      -7.256  -7.771   2.650  1.00 93.40           C  
ATOM   1342  HE2 LYS A  83      -6.658  -8.475   3.230  1.00 93.40           H  
ATOM   1343  HE3 LYS A  83      -8.300  -8.077   2.728  1.00 93.40           H  
ATOM   1344  NZ  LYS A  83      -7.061  -6.427   3.257  1.00 93.40           N  
ATOM   1345  HZ1 LYS A  83      -7.036  -6.488   4.265  1.00 93.40           H  
ATOM   1346  HZ2 LYS A  83      -7.765  -5.750   3.002  1.00 93.40           H  
ATOM   1347  HZ3 LYS A  83      -6.165  -6.024   3.020  1.00 93.40           H  
ATOM   1348  N   ARG A  84      -8.931 -12.722  -1.159  1.00 93.36           N  
ATOM   1349  H   ARG A  84      -8.403 -12.306  -1.913  1.00 93.36           H  
ATOM   1350  CA  ARG A  84     -10.080 -13.588  -1.496  1.00 93.36           C  
ATOM   1351  HA  ARG A  84     -10.128 -14.393  -0.763  1.00 93.36           H  
ATOM   1352  C   ARG A  84      -9.900 -14.237  -2.865  1.00 93.36           C  
ATOM   1353  CB  ARG A  84     -11.413 -12.811  -1.477  1.00 93.36           C  
ATOM   1354  HB2 ARG A  84     -12.212 -13.514  -1.709  1.00 93.36           H  
ATOM   1355  HB3 ARG A  84     -11.408 -12.058  -2.265  1.00 93.36           H  
ATOM   1356  O   ARG A  84      -9.344 -13.632  -3.775  1.00 93.36           O  
ATOM   1357  CG  ARG A  84     -11.749 -12.133  -0.138  1.00 93.36           C  
ATOM   1358  HG2 ARG A  84     -11.011 -11.362   0.085  1.00 93.36           H  
ATOM   1359  HG3 ARG A  84     -11.742 -12.879   0.656  1.00 93.36           H  
ATOM   1360  CD  ARG A  84     -13.134 -11.485  -0.210  1.00 93.36           C  
ATOM   1361  HD2 ARG A  84     -13.136 -10.743  -1.009  1.00 93.36           H  
ATOM   1362  HD3 ARG A  84     -13.859 -12.261  -0.456  1.00 93.36           H  
ATOM   1363  NE  ARG A  84     -13.508 -10.828   1.060  1.00 93.36           N  
ATOM   1364  HE  ARG A  84     -12.756 -10.445   1.615  1.00 93.36           H  
ATOM   1365  NH1 ARG A  84     -15.791 -10.943   0.795  1.00 93.36           N  
ATOM   1366 HH11 ARG A  84     -16.712 -10.659   1.098  1.00 93.36           H  
ATOM   1367 HH12 ARG A  84     -15.666 -11.361  -0.116  1.00 93.36           H  
ATOM   1368  NH2 ARG A  84     -14.958  -9.914   2.571  1.00 93.36           N  
ATOM   1369 HH21 ARG A  84     -14.189  -9.506   3.084  1.00 93.36           H  
ATOM   1370 HH22 ARG A  84     -15.897  -9.658   2.840  1.00 93.36           H  
ATOM   1371  CZ  ARG A  84     -14.740 -10.570   1.470  1.00 93.36           C  
ATOM   1372  N   THR A  85     -10.457 -15.432  -3.023  1.00 95.45           N  
ATOM   1373  H   THR A  85     -10.919 -15.878  -2.244  1.00 95.45           H  
ATOM   1374  CA  THR A  85     -10.409 -16.206  -4.267  1.00 95.45           C  
ATOM   1375  HA  THR A  85      -9.927 -15.618  -5.048  1.00 95.45           H  
ATOM   1376  C   THR A  85     -11.827 -16.533  -4.738  1.00 95.45           C  
ATOM   1377  CB  THR A  85      -9.575 -17.489  -4.088  1.00 95.45           C  
ATOM   1378  HB  THR A  85      -9.490 -17.997  -5.049  1.00 95.45           H  
ATOM   1379  O   THR A  85     -12.720 -16.827  -3.942  1.00 95.45           O  
ATOM   1380  CG2 THR A  85      -8.178 -17.245  -3.525  1.00 95.45           C  
ATOM   1381 HG21 THR A  85      -7.592 -16.632  -4.211  1.00 95.45           H  
ATOM   1382 HG22 THR A  85      -7.667 -18.200  -3.403  1.00 95.45           H  
ATOM   1383 HG23 THR A  85      -8.219 -16.754  -2.552  1.00 95.45           H  
ATOM   1384  OG1 THR A  85     -10.184 -18.356  -3.164  1.00 95.45           O  
ATOM   1385  HG1 THR A  85      -9.629 -19.137  -3.112  1.00 95.45           H  
ATOM   1386  N   SER A  86     -12.055 -16.475  -6.047  1.00 95.87           N  
ATOM   1387  H   SER A  86     -11.347 -16.068  -6.641  1.00 95.87           H  
ATOM   1388  CA  SER A  86     -13.262 -16.975  -6.706  1.00 95.87           C  
ATOM   1389  HA  SER A  86     -13.770 -17.668  -6.035  1.00 95.87           H  
ATOM   1390  C   SER A  86     -12.844 -17.748  -7.952  1.00 95.87           C  
ATOM   1391  CB  SER A  86     -14.229 -15.830  -7.027  1.00 95.87           C  
ATOM   1392  HB2 SER A  86     -13.819 -15.209  -7.824  1.00 95.87           H  
ATOM   1393  HB3 SER A  86     -14.362 -15.214  -6.138  1.00 95.87           H  
ATOM   1394  O   SER A  86     -12.899 -17.237  -9.071  1.00 95.87           O  
ATOM   1395  OG  SER A  86     -15.488 -16.359  -7.415  1.00 95.87           O  
ATOM   1396  HG  SER A  86     -15.840 -16.839  -6.662  1.00 95.87           H  
ATOM   1397  N   VAL A  87     -12.397 -18.990  -7.736  1.00 96.19           N  
ATOM   1398  H   VAL A  87     -12.328 -19.310  -6.780  1.00 96.19           H  
ATOM   1399  CA  VAL A  87     -11.835 -19.863  -8.782  1.00 96.19           C  
ATOM   1400  HA  VAL A  87     -10.940 -19.390  -9.187  1.00 96.19           H  
ATOM   1401  C   VAL A  87     -12.816 -20.036  -9.943  1.00 96.19           C  
ATOM   1402  CB  VAL A  87     -11.421 -21.227  -8.191  1.00 96.19           C  
ATOM   1403  HB  VAL A  87     -12.301 -21.719  -7.777  1.00 96.19           H  
ATOM   1404  O   VAL A  87     -12.457 -19.779 -11.086  1.00 96.19           O  
ATOM   1405  CG1 VAL A  87     -10.809 -22.137  -9.258  1.00 96.19           C  
ATOM   1406 HG11 VAL A  87     -11.551 -22.400 -10.012  1.00 96.19           H  
ATOM   1407 HG12 VAL A  87      -9.971 -21.638  -9.745  1.00 96.19           H  
ATOM   1408 HG13 VAL A  87     -10.454 -23.063  -8.804  1.00 96.19           H  
ATOM   1409  CG2 VAL A  87     -10.395 -21.041  -7.063  1.00 96.19           C  
ATOM   1410 HG21 VAL A  87     -10.046 -22.014  -6.717  1.00 96.19           H  
ATOM   1411 HG22 VAL A  87     -10.835 -20.519  -6.214  1.00 96.19           H  
ATOM   1412 HG23 VAL A  87      -9.539 -20.476  -7.433  1.00 96.19           H  
ATOM   1413  N   ASN A  88     -14.091 -20.321  -9.648  1.00 95.79           N  
ATOM   1414  H   ASN A  88     -14.299 -20.600  -8.700  1.00 95.79           H  
ATOM   1415  CA  ASN A  88     -15.142 -20.487 -10.664  1.00 95.79           C  
ATOM   1416  HA  ASN A  88     -14.856 -21.298 -11.334  1.00 95.79           H  
ATOM   1417  C   ASN A  88     -15.367 -19.243 -11.541  1.00 95.79           C  
ATOM   1418  CB  ASN A  88     -16.464 -20.860  -9.963  1.00 95.79           C  
ATOM   1419  HB2 ASN A  88     -17.256 -20.907 -10.711  1.00 95.79           H  
ATOM   1420  HB3 ASN A  88     -16.725 -20.088  -9.239  1.00 95.79           H  
ATOM   1421  O   ASN A  88     -15.868 -19.364 -12.653  1.00 95.79           O  
ATOM   1422  CG  ASN A  88     -16.429 -22.207  -9.266  1.00 95.79           C  
ATOM   1423  ND2 ASN A  88     -17.370 -22.477  -8.393  1.00 95.79           N  
ATOM   1424 HD21 ASN A  88     -18.164 -21.865  -8.266  1.00 95.79           H  
ATOM   1425 HD22 ASN A  88     -17.322 -23.403  -7.993  1.00 95.79           H  
ATOM   1426  OD1 ASN A  88     -15.552 -23.020  -9.462  1.00 95.79           O  
ATOM   1427  N   LYS A  89     -15.036 -18.043 -11.044  1.00 94.80           N  
ATOM   1428  H   LYS A  89     -14.555 -18.018 -10.156  1.00 94.80           H  
ATOM   1429  CA  LYS A  89     -15.159 -16.781 -11.792  1.00 94.80           C  
ATOM   1430  HA  LYS A  89     -15.784 -16.943 -12.670  1.00 94.80           H  
ATOM   1431  C   LYS A  89     -13.820 -16.290 -12.350  1.00 94.80           C  
ATOM   1432  CB  LYS A  89     -15.829 -15.704 -10.918  1.00 94.80           C  
ATOM   1433  HB2 LYS A  89     -15.856 -14.769 -11.478  1.00 94.80           H  
ATOM   1434  HB3 LYS A  89     -15.228 -15.545 -10.023  1.00 94.80           H  
ATOM   1435  O   LYS A  89     -13.802 -15.231 -12.970  1.00 94.80           O  
ATOM   1436  CG  LYS A  89     -17.269 -16.067 -10.521  1.00 94.80           C  
ATOM   1437  HG2 LYS A  89     -17.262 -16.957  -9.892  1.00 94.80           H  
ATOM   1438  HG3 LYS A  89     -17.844 -16.278 -11.423  1.00 94.80           H  
ATOM   1439  CD  LYS A  89     -17.936 -14.914  -9.756  1.00 94.80           C  
ATOM   1440  HD2 LYS A  89     -17.365 -14.712  -8.850  1.00 94.80           H  
ATOM   1441  HD3 LYS A  89     -17.936 -14.024 -10.385  1.00 94.80           H  
ATOM   1442  CE  LYS A  89     -19.379 -15.287  -9.390  1.00 94.80           C  
ATOM   1443  HE2 LYS A  89     -19.356 -16.182  -8.768  1.00 94.80           H  
ATOM   1444  HE3 LYS A  89     -19.912 -15.539 -10.307  1.00 94.80           H  
ATOM   1445  NZ  LYS A  89     -20.082 -14.186  -8.679  1.00 94.80           N  
ATOM   1446  HZ1 LYS A  89     -19.602 -13.941  -7.825  1.00 94.80           H  
ATOM   1447  HZ2 LYS A  89     -21.024 -14.463  -8.444  1.00 94.80           H  
ATOM   1448  HZ3 LYS A  89     -20.144 -13.364  -9.262  1.00 94.80           H  
ATOM   1449  N   ASN A  90     -12.721 -17.006 -12.099  1.00 96.34           N  
ATOM   1450  H   ASN A  90     -12.831 -17.906 -11.654  1.00 96.34           H  
ATOM   1451  CA  ASN A  90     -11.352 -16.558 -12.355  1.00 96.34           C  
ATOM   1452  HA  ASN A  90     -10.690 -17.215 -11.791  1.00 96.34           H  
ATOM   1453  C   ASN A  90     -11.092 -15.132 -11.822  1.00 96.34           C  
ATOM   1454  CB  ASN A  90     -11.026 -16.748 -13.847  1.00 96.34           C  
ATOM   1455  HB2 ASN A  90     -11.261 -17.769 -14.148  1.00 96.34           H  
ATOM   1456  HB3 ASN A  90     -11.634 -16.062 -14.437  1.00 96.34           H  
ATOM   1457  O   ASN A  90     -10.583 -14.272 -12.538  1.00 96.34           O  
ATOM   1458  CG  ASN A  90      -9.560 -16.500 -14.159  1.00 96.34           C  
ATOM   1459  ND2 ASN A  90      -9.252 -16.080 -15.363  1.00 96.34           N  
ATOM   1460 HD21 ASN A  90      -9.974 -15.918 -16.051  1.00 96.34           H  
ATOM   1461 HD22 ASN A  90      -8.274 -15.944 -15.572  1.00 96.34           H  
ATOM   1462  OD1 ASN A  90      -8.676 -16.682 -13.337  1.00 96.34           O  
ATOM   1463  N   LYS A  91     -11.513 -14.860 -10.579  1.00 93.04           N  
ATOM   1464  H   LYS A  91     -11.910 -15.618 -10.043  1.00 93.04           H  
ATOM   1465  CA  LYS A  91     -11.347 -13.552  -9.926  1.00 93.04           C  
ATOM   1466  HA  LYS A  91     -10.714 -12.921 -10.550  1.00 93.04           H  
ATOM   1467  C   LYS A  91     -10.626 -13.699  -8.593  1.00 93.04           C  
ATOM   1468  CB  LYS A  91     -12.701 -12.840  -9.754  1.00 93.04           C  
ATOM   1469  HB2 LYS A  91     -13.431 -13.531  -9.334  1.00 93.04           H  
ATOM   1470  HB3 LYS A  91     -12.567 -12.016  -9.053  1.00 93.04           H  
ATOM   1471  O   LYS A  91     -11.036 -14.502  -7.753  1.00 93.04           O  
ATOM   1472  CG  LYS A  91     -13.233 -12.265 -11.076  1.00 93.04           C  
ATOM   1473  HG2 LYS A  91     -12.463 -11.633 -11.519  1.00 93.04           H  
ATOM   1474  HG3 LYS A  91     -13.455 -13.078 -11.768  1.00 93.04           H  
ATOM   1475  CD  LYS A  91     -14.501 -11.423 -10.862  1.00 93.04           C  
ATOM   1476  HD2 LYS A  91     -15.294 -12.051 -10.456  1.00 93.04           H  
ATOM   1477  HD3 LYS A  91     -14.276 -10.628 -10.151  1.00 93.04           H  
ATOM   1478  CE  LYS A  91     -14.950 -10.803 -12.192  1.00 93.04           C  
ATOM   1479  HE2 LYS A  91     -15.350 -11.589 -12.833  1.00 93.04           H  
ATOM   1480  HE3 LYS A  91     -14.068 -10.398 -12.687  1.00 93.04           H  
ATOM   1481  NZ  LYS A  91     -15.945  -9.711 -12.005  1.00 93.04           N  
ATOM   1482  HZ1 LYS A  91     -16.194  -9.300 -12.893  1.00 93.04           H  
ATOM   1483  HZ2 LYS A  91     -15.548  -8.964 -11.453  1.00 93.04           H  
ATOM   1484  HZ3 LYS A  91     -16.788 -10.029 -11.548  1.00 93.04           H  
ATOM   1485  N   TYR A  92      -9.606 -12.877  -8.383  1.00 94.20           N  
ATOM   1486  H   TYR A  92      -9.306 -12.284  -9.144  1.00 94.20           H  
ATOM   1487  CA  TYR A  92      -8.784 -12.868  -7.175  1.00 94.20           C  
ATOM   1488  HA  TYR A  92      -9.239 -13.497  -6.409  1.00 94.20           H  
ATOM   1489  C   TYR A  92      -8.691 -11.447  -6.640  1.00 94.20           C  
ATOM   1490  CB  TYR A  92      -7.396 -13.438  -7.491  1.00 94.20           C  
ATOM   1491  HB2 TYR A  92      -6.801 -13.456  -6.577  1.00 94.20           H  
ATOM   1492  HB3 TYR A  92      -6.890 -12.784  -8.202  1.00 94.20           H  
ATOM   1493  O   TYR A  92      -8.272 -10.553  -7.367  1.00 94.20           O  
ATOM   1494  CG  TYR A  92      -7.470 -14.834  -8.065  1.00 94.20           C  
ATOM   1495  CD1 TYR A  92      -7.550 -15.941  -7.204  1.00 94.20           C  
ATOM   1496  HD1 TYR A  92      -7.466 -15.786  -6.138  1.00 94.20           H  
ATOM   1497  CD2 TYR A  92      -7.544 -15.015  -9.457  1.00 94.20           C  
ATOM   1498  HD2 TYR A  92      -7.489 -14.161 -10.116  1.00 94.20           H  
ATOM   1499  CE1 TYR A  92      -7.720 -17.235  -7.729  1.00 94.20           C  
ATOM   1500  HE1 TYR A  92      -7.766 -18.090  -7.071  1.00 94.20           H  
ATOM   1501  CE2 TYR A  92      -7.710 -16.305  -9.987  1.00 94.20           C  
ATOM   1502  HE2 TYR A  92      -7.791 -16.436 -11.056  1.00 94.20           H  
ATOM   1503  OH  TYR A  92      -7.962 -18.656  -9.650  1.00 94.20           O  
ATOM   1504  HH  TYR A  92      -7.911 -18.652 -10.609  1.00 94.20           H  
ATOM   1505  CZ  TYR A  92      -7.791 -17.418  -9.127  1.00 94.20           C  
ATOM   1506  N   LEU A  93      -9.102 -11.251  -5.386  1.00 92.61           N  
ATOM   1507  H   LEU A  93      -9.328 -12.066  -4.833  1.00 92.61           H  
ATOM   1508  CA  LEU A  93      -8.969  -9.977  -4.687  1.00 92.61           C  
ATOM   1509  HA  LEU A  93      -9.068  -9.161  -5.403  1.00 92.61           H  
ATOM   1510  C   LEU A  93      -7.584  -9.919  -4.055  1.00 92.61           C  
ATOM   1511  CB  LEU A  93     -10.062  -9.846  -3.616  1.00 92.61           C  
ATOM   1512  HB2 LEU A  93      -9.874 -10.610  -2.862  1.00 92.61           H  
ATOM   1513  HB3 LEU A  93     -11.036 -10.034  -4.067  1.00 92.61           H  
ATOM   1514  O   LEU A  93      -7.268 -10.741  -3.190  1.00 92.61           O  
ATOM   1515  CG  LEU A  93     -10.078  -8.471  -2.918  1.00 92.61           C  
ATOM   1516  HG  LEU A  93      -9.072  -8.188  -2.608  1.00 92.61           H  
ATOM   1517  CD1 LEU A  93     -10.657  -7.404  -3.836  1.00 92.61           C  
ATOM   1518 HD11 LEU A  93     -11.614  -7.735  -4.238  1.00 92.61           H  
ATOM   1519 HD12 LEU A  93     -10.837  -6.482  -3.283  1.00 92.61           H  
ATOM   1520 HD13 LEU A  93      -9.960  -7.191  -4.647  1.00 92.61           H  
ATOM   1521  CD2 LEU A  93     -10.960  -8.542  -1.670  1.00 92.61           C  
ATOM   1522 HD21 LEU A  93     -10.554  -9.280  -0.978  1.00 92.61           H  
ATOM   1523 HD22 LEU A  93     -10.959  -7.570  -1.178  1.00 92.61           H  
ATOM   1524 HD23 LEU A  93     -11.982  -8.798  -1.952  1.00 92.61           H  
ATOM   1525  N   LEU A  94      -6.793  -8.946  -4.468  1.00 93.49           N  
ATOM   1526  H   LEU A  94      -7.140  -8.309  -5.171  1.00 93.49           H  
ATOM   1527  CA  LEU A  94      -5.431  -8.728  -4.022  1.00 93.49           C  
ATOM   1528  HA  LEU A  94      -5.108  -9.538  -3.368  1.00 93.49           H  
ATOM   1529  C   LEU A  94      -5.314  -7.411  -3.268  1.00 93.49           C  
ATOM   1530  CB  LEU A  94      -4.522  -8.674  -5.246  1.00 93.49           C  
ATOM   1531  HB2 LEU A  94      -4.819  -7.825  -5.863  1.00 93.49           H  
ATOM   1532  HB3 LEU A  94      -3.514  -8.469  -4.885  1.00 93.49           H  
ATOM   1533  O   LEU A  94      -6.008  -6.465  -3.608  1.00 93.49           O  
ATOM   1534  CG  LEU A  94      -4.493  -9.921  -6.136  1.00 93.49           C  
ATOM   1535  HG  LEU A  94      -5.431 -10.006  -6.685  1.00 93.49           H  
ATOM   1536  CD1 LEU A  94      -3.356  -9.702  -7.119  1.00 93.49           C  
ATOM   1537 HD11 LEU A  94      -3.549  -8.808  -7.713  1.00 93.49           H  
ATOM   1538 HD12 LEU A  94      -2.410  -9.584  -6.591  1.00 93.49           H  
ATOM   1539 HD13 LEU A  94      -3.274 -10.561  -7.784  1.00 93.49           H  
ATOM   1540  CD2 LEU A  94      -4.253 -11.230  -5.378  1.00 93.49           C  
ATOM   1541 HD21 LEU A  94      -4.079 -12.037  -6.090  1.00 93.49           H  
ATOM   1542 HD22 LEU A  94      -5.142 -11.466  -4.793  1.00 93.49           H  
ATOM   1543 HD23 LEU A  94      -3.384 -11.127  -4.728  1.00 93.49           H  
ATOM   1544  N   GLU A  95      -4.396  -7.325  -2.313  1.00 91.98           N  
ATOM   1545  H   GLU A  95      -3.881  -8.158  -2.066  1.00 91.98           H  
ATOM   1546  CA  GLU A  95      -3.861  -6.044  -1.838  1.00 91.98           C  
ATOM   1547  HA  GLU A  95      -4.364  -5.218  -2.341  1.00 91.98           H  
ATOM   1548  C   GLU A  95      -2.381  -5.959  -2.190  1.00 91.98           C  
ATOM   1549  CB  GLU A  95      -4.123  -5.886  -0.339  1.00 91.98           C  
ATOM   1550  HB2 GLU A  95      -5.207  -5.848  -0.226  1.00 91.98           H  
ATOM   1551  HB3 GLU A  95      -3.729  -6.749   0.197  1.00 91.98           H  
ATOM   1552  O   GLU A  95      -1.603  -6.836  -1.811  1.00 91.98           O  
ATOM   1553  CG  GLU A  95      -3.536  -4.604   0.268  1.00 91.98           C  
ATOM   1554  HG2 GLU A  95      -3.884  -3.753  -0.318  1.00 91.98           H  
ATOM   1555  HG3 GLU A  95      -2.449  -4.643   0.201  1.00 91.98           H  
ATOM   1556  CD  GLU A  95      -3.943  -4.394   1.737  1.00 91.98           C  
ATOM   1557  OE1 GLU A  95      -3.181  -3.698   2.450  1.00 91.98           O  
ATOM   1558  OE2 GLU A  95      -5.035  -4.871   2.144  1.00 91.98           O  
ATOM   1559  N   TYR A  96      -1.998  -4.913  -2.915  1.00 93.87           N  
ATOM   1560  H   TYR A  96      -2.683  -4.217  -3.169  1.00 93.87           H  
ATOM   1561  CA  TYR A  96      -0.610  -4.634  -3.258  1.00 93.87           C  
ATOM   1562  HA  TYR A  96      -0.151  -5.536  -3.664  1.00 93.87           H  
ATOM   1563  C   TYR A  96       0.155  -4.228  -1.998  1.00 93.87           C  
ATOM   1564  CB  TYR A  96      -0.586  -3.558  -4.342  1.00 93.87           C  
ATOM   1565  HB2 TYR A  96      -1.272  -2.761  -4.055  1.00 93.87           H  
ATOM   1566  HB3 TYR A  96       0.415  -3.133  -4.406  1.00 93.87           H  
ATOM   1567  O   TYR A  96      -0.212  -3.279  -1.308  1.00 93.87           O  
ATOM   1568  CG  TYR A  96      -0.965  -4.111  -5.700  1.00 93.87           C  
ATOM   1569  CD1 TYR A  96       0.034  -4.746  -6.454  1.00 93.87           C  
ATOM   1570  HD1 TYR A  96       1.036  -4.793  -6.053  1.00 93.87           H  
ATOM   1571  CD2 TYR A  96      -2.289  -4.068  -6.181  1.00 93.87           C  
ATOM   1572  HD2 TYR A  96      -3.062  -3.587  -5.600  1.00 93.87           H  
ATOM   1573  CE1 TYR A  96      -0.271  -5.332  -7.693  1.00 93.87           C  
ATOM   1574  HE1 TYR A  96       0.489  -5.832  -8.274  1.00 93.87           H  
ATOM   1575  CE2 TYR A  96      -2.600  -4.671  -7.418  1.00 93.87           C  
ATOM   1576  HE2 TYR A  96      -3.602  -4.654  -7.819  1.00 93.87           H  
ATOM   1577  OH  TYR A  96      -1.849  -5.964  -9.322  1.00 93.87           O  
ATOM   1578  HH  TYR A  96      -1.046  -6.147  -9.814  1.00 93.87           H  
ATOM   1579  CZ  TYR A  96      -1.589  -5.308  -8.167  1.00 93.87           C  
ATOM   1580  N   ILE A  97       1.205  -4.969  -1.652  1.00 95.62           N  
ATOM   1581  H   ILE A  97       1.538  -5.659  -2.310  1.00 95.62           H  
ATOM   1582  CA  ILE A  97       1.811  -4.920  -0.311  1.00 95.62           C  
ATOM   1583  HA  ILE A  97       1.017  -5.016   0.430  1.00 95.62           H  
ATOM   1584  C   ILE A  97       2.485  -3.569  -0.048  1.00 95.62           C  
ATOM   1585  CB  ILE A  97       2.768  -6.121  -0.148  1.00 95.62           C  
ATOM   1586  HB  ILE A  97       3.374  -6.208  -1.050  1.00 95.62           H  
ATOM   1587  O   ILE A  97       2.328  -2.995   1.037  1.00 95.62           O  
ATOM   1588  CG1 ILE A  97       1.923  -7.404   0.033  1.00 95.62           C  
ATOM   1589 HG12 ILE A  97       1.076  -7.395  -0.652  1.00 95.62           H  
ATOM   1590 HG13 ILE A  97       1.522  -7.421   1.046  1.00 95.62           H  
ATOM   1591  CG2 ILE A  97       3.718  -5.957   1.053  1.00 95.62           C  
ATOM   1592 HG21 ILE A  97       4.374  -6.823   1.143  1.00 95.62           H  
ATOM   1593 HG22 ILE A  97       4.365  -5.092   0.910  1.00 95.62           H  
ATOM   1594 HG23 ILE A  97       3.145  -5.842   1.973  1.00 95.62           H  
ATOM   1595  CD1 ILE A  97       2.688  -8.705  -0.213  1.00 95.62           C  
ATOM   1596 HD11 ILE A  97       2.843  -8.827  -1.285  1.00 95.62           H  
ATOM   1597 HD12 ILE A  97       2.091  -9.544   0.145  1.00 95.62           H  
ATOM   1598 HD13 ILE A  97       3.652  -8.708   0.297  1.00 95.62           H  
ATOM   1599  N   GLU A  98       3.196  -3.041  -1.040  1.00 93.85           N  
ATOM   1600  H   GLU A  98       3.378  -3.614  -1.852  1.00 93.85           H  
ATOM   1601  CA  GLU A  98       3.924  -1.775  -0.930  1.00 93.85           C  
ATOM   1602  HA  GLU A  98       4.468  -1.749   0.014  1.00 93.85           H  
ATOM   1603  C   GLU A  98       2.997  -0.553  -0.934  1.00 93.85           C  
ATOM   1604  CB  GLU A  98       4.952  -1.685  -2.071  1.00 93.85           C  
ATOM   1605  HB2 GLU A  98       5.299  -0.655  -2.147  1.00 93.85           H  
ATOM   1606  HB3 GLU A  98       4.478  -1.939  -3.018  1.00 93.85           H  
ATOM   1607  O   GLU A  98       3.306   0.433  -0.269  1.00 93.85           O  
ATOM   1608  CG  GLU A  98       6.179  -2.581  -1.839  1.00 93.85           C  
ATOM   1609  HG2 GLU A  98       6.919  -2.377  -2.613  1.00 93.85           H  
ATOM   1610  HG3 GLU A  98       6.628  -2.314  -0.883  1.00 93.85           H  
ATOM   1611  CD  GLU A  98       5.842  -4.076  -1.859  1.00 93.85           C  
ATOM   1612  OE1 GLU A  98       6.227  -4.770  -0.893  1.00 93.85           O  
ATOM   1613  OE2 GLU A  98       5.154  -4.547  -2.790  1.00 93.85           O  
ATOM   1614  N   TYR A  99       1.851  -0.629  -1.616  1.00 91.07           N  
ATOM   1615  H   TYR A  99       1.662  -1.490  -2.110  1.00 91.07           H  
ATOM   1616  CA  TYR A  99       0.987   0.525  -1.904  1.00 91.07           C  
ATOM   1617  HA  TYR A  99       1.490   1.444  -1.604  1.00 91.07           H  
ATOM   1618  C   TYR A  99      -0.353   0.508  -1.159  1.00 91.07           C  
ATOM   1619  CB  TYR A  99       0.776   0.585  -3.418  1.00 91.07           C  
ATOM   1620  HB2 TYR A  99       0.050   1.363  -3.653  1.00 91.07           H  
ATOM   1621  HB3 TYR A  99       0.372  -0.373  -3.745  1.00 91.07           H  
ATOM   1622  O   TYR A  99      -0.971   1.550  -0.974  1.00 91.07           O  
ATOM   1623  CG  TYR A  99       2.050   0.856  -4.187  1.00 91.07           C  
ATOM   1624  CD1 TYR A  99       2.498   2.179  -4.355  1.00 91.07           C  
ATOM   1625  HD1 TYR A  99       1.912   2.996  -3.959  1.00 91.07           H  
ATOM   1626  CD2 TYR A  99       2.796  -0.213  -4.717  1.00 91.07           C  
ATOM   1627  HD2 TYR A  99       2.448  -1.230  -4.607  1.00 91.07           H  
ATOM   1628  CE1 TYR A  99       3.697   2.437  -5.046  1.00 91.07           C  
ATOM   1629  HE1 TYR A  99       4.043   3.453  -5.165  1.00 91.07           H  
ATOM   1630  CE2 TYR A  99       3.976   0.043  -5.436  1.00 91.07           C  
ATOM   1631  HE2 TYR A  99       4.538  -0.765  -5.879  1.00 91.07           H  
ATOM   1632  OH  TYR A  99       5.514   1.601  -6.389  1.00 91.07           O  
ATOM   1633  HH  TYR A  99       5.694   2.532  -6.533  1.00 91.07           H  
ATOM   1634  CZ  TYR A  99       4.422   1.367  -5.617  1.00 91.07           C  
ATOM   1635  N   GLY A 100      -0.810  -0.665  -0.717  1.00 90.06           N  
ATOM   1636  H   GLY A 100      -0.288  -1.496  -0.959  1.00 90.06           H  
ATOM   1637  CA  GLY A 100      -2.060  -0.852   0.020  1.00 90.06           C  
ATOM   1638  HA2 GLY A 100      -2.041  -1.822   0.517  1.00 90.06           H  
ATOM   1639  HA3 GLY A 100      -2.116  -0.067   0.774  1.00 90.06           H  
ATOM   1640  C   GLY A 100      -3.330  -0.786  -0.830  1.00 90.06           C  
ATOM   1641  O   GLY A 100      -4.429  -1.031  -0.329  1.00 90.06           O  
ATOM   1642  N   ASN A 101      -3.215  -0.490  -2.119  1.00 88.54           N  
ATOM   1643  H   ASN A 101      -2.296  -0.299  -2.492  1.00 88.54           H  
ATOM   1644  CA  ASN A 101      -4.330  -0.491  -3.051  1.00 88.54           C  
ATOM   1645  HA  ASN A 101      -5.149   0.061  -2.589  1.00 88.54           H  
ATOM   1646  C   ASN A 101      -4.822  -1.945  -3.292  1.00 88.54           C  
ATOM   1647  CB  ASN A 101      -3.868   0.325  -4.274  1.00 88.54           C  
ATOM   1648  HB2 ASN A 101      -4.708   0.698  -4.860  1.00 88.54           H  
ATOM   1649  HB3 ASN A 101      -3.345   1.218  -3.933  1.00 88.54           H  
ATOM   1650  O   ASN A 101      -4.037  -2.894  -3.285  1.00 88.54           O  
ATOM   1651  CG  ASN A 101      -2.931  -0.427  -5.191  1.00 88.54           C  
ATOM   1652  ND2 ASN A 101      -3.407  -0.974  -6.282  1.00 88.54           N  
ATOM   1653 HD21 ASN A 101      -4.390  -0.902  -6.503  1.00 88.54           H  
ATOM   1654 HD22 ASN A 101      -2.742  -1.412  -6.904  1.00 88.54           H  
ATOM   1655  OD1 ASN A 101      -1.759  -0.545  -4.906  1.00 88.54           O  
ATOM   1656  N   ILE A 102      -6.138  -2.139  -3.430  1.00 88.58           N  
ATOM   1657  H   ILE A 102      -6.718  -1.316  -3.517  1.00 88.58           H  
ATOM   1658  CA  ILE A 102      -6.798  -3.447  -3.601  1.00 88.58           C  
ATOM   1659  HA  ILE A 102      -6.069  -4.217  -3.349  1.00 88.58           H  
ATOM   1660  C   ILE A 102      -7.265  -3.685  -5.050  1.00 88.58           C  
ATOM   1661  CB  ILE A 102      -7.977  -3.557  -2.606  1.00 88.58           C  
ATOM   1662  HB  ILE A 102      -8.653  -2.720  -2.783  1.00 88.58           H  
ATOM   1663  O   ILE A 102      -8.020  -2.895  -5.580  1.00 88.58           O  
ATOM   1664  CG1 ILE A 102      -7.464  -3.465  -1.150  1.00 88.58           C  
ATOM   1665 HG12 ILE A 102      -6.986  -2.497  -1.001  1.00 88.58           H  
ATOM   1666 HG13 ILE A 102      -6.711  -4.236  -0.986  1.00 88.58           H  
ATOM   1667  CG2 ILE A 102      -8.780  -4.850  -2.812  1.00 88.58           C  
ATOM   1668 HG21 ILE A 102      -9.671  -4.834  -2.184  1.00 88.58           H  
ATOM   1669 HG22 ILE A 102      -8.169  -5.717  -2.559  1.00 88.58           H  
ATOM   1670 HG23 ILE A 102      -9.119  -4.932  -3.844  1.00 88.58           H  
ATOM   1671  CD1 ILE A 102      -8.553  -3.603  -0.077  1.00 88.58           C  
ATOM   1672 HD11 ILE A 102      -8.944  -4.620  -0.057  1.00 88.58           H  
ATOM   1673 HD12 ILE A 102      -8.121  -3.391   0.901  1.00 88.58           H  
ATOM   1674 HD13 ILE A 102      -9.361  -2.898  -0.271  1.00 88.58           H  
ATOM   1675  N   GLU A 103      -6.936  -4.774  -5.729  1.00 87.22           N  
ATOM   1676  H   GLU A 103      -6.388  -5.488  -5.271  1.00 87.22           H  
ATOM   1677  CA  GLU A 103      -7.429  -5.013  -7.102  1.00 87.22           C  
ATOM   1678  HA  GLU A 103      -8.156  -4.253  -7.392  1.00 87.22           H  
ATOM   1679  C   GLU A 103      -8.146  -6.355  -7.205  1.00 87.22           C  
ATOM   1680  CB  GLU A 103      -6.275  -4.902  -8.104  1.00 87.22           C  
ATOM   1681  HB2 GLU A 103      -5.717  -3.990  -7.892  1.00 87.22           H  
ATOM   1682  HB3 GLU A 103      -5.626  -5.763  -7.945  1.00 87.22           H  
ATOM   1683  O   GLU A 103      -7.791  -7.313  -6.517  1.00 87.22           O  
ATOM   1684  CG  GLU A 103      -6.734  -4.845  -9.576  1.00 87.22           C  
ATOM   1685  HG2 GLU A 103      -7.468  -5.629  -9.763  1.00 87.22           H  
ATOM   1686  HG3 GLU A 103      -7.220  -3.885  -9.752  1.00 87.22           H  
ATOM   1687  CD  GLU A 103      -5.603  -5.057 -10.589  1.00 87.22           C  
ATOM   1688  OE1 GLU A 103      -5.784  -4.678 -11.765  1.00 87.22           O  
ATOM   1689  OE2 GLU A 103      -4.598  -5.698 -10.220  1.00 87.22           O  
ATOM   1690  N   ILE A 104      -9.145  -6.448  -8.086  1.00 90.48           N  
ATOM   1691  H   ILE A 104      -9.356  -5.637  -8.650  1.00 90.48           H  
ATOM   1692  CA  ILE A 104      -9.624  -7.744  -8.564  1.00 90.48           C  
ATOM   1693  HA  ILE A 104      -9.270  -8.514  -7.879  1.00 90.48           H  
ATOM   1694  C   ILE A 104      -9.004  -8.037  -9.921  1.00 90.48           C  
ATOM   1695  CB  ILE A 104     -11.155  -7.859  -8.551  1.00 90.48           C  
ATOM   1696  HB  ILE A 104     -11.573  -7.027  -9.118  1.00 90.48           H  
ATOM   1697  O   ILE A 104      -9.277  -7.357 -10.905  1.00 90.48           O  
ATOM   1698  CG1 ILE A 104     -11.617  -7.774  -7.078  1.00 90.48           C  
ATOM   1699 HG12 ILE A 104     -11.289  -6.822  -6.662  1.00 90.48           H  
ATOM   1700 HG13 ILE A 104     -11.116  -8.567  -6.524  1.00 90.48           H  
ATOM   1701  CG2 ILE A 104     -11.559  -9.206  -9.194  1.00 90.48           C  
ATOM   1702 HG21 ILE A 104     -11.322  -9.200 -10.258  1.00 90.48           H  
ATOM   1703 HG22 ILE A 104     -11.019 -10.020  -8.711  1.00 90.48           H  
ATOM   1704 HG23 ILE A 104     -12.631  -9.378  -9.092  1.00 90.48           H  
ATOM   1705  CD1 ILE A 104     -13.113  -7.886  -6.771  1.00 90.48           C  
ATOM   1706 HD11 ILE A 104     -13.634  -6.987  -7.100  1.00 90.48           H  
ATOM   1707 HD12 ILE A 104     -13.254  -7.949  -5.692  1.00 90.48           H  
ATOM   1708 HD13 ILE A 104     -13.547  -8.789  -7.201  1.00 90.48           H  
ATOM   1709  N   THR A 105      -8.228  -9.112  -9.972  1.00 92.26           N  
ATOM   1710  H   THR A 105      -8.064  -9.615  -9.111  1.00 92.26           H  
ATOM   1711  CA  THR A 105      -7.496  -9.528 -11.168  1.00 92.26           C  
ATOM   1712  HA  THR A 105      -7.848  -8.949 -12.022  1.00 92.26           H  
ATOM   1713  C   THR A 105      -7.751 -11.003 -11.502  1.00 92.26           C  
ATOM   1714  CB  THR A 105      -6.020  -9.157 -10.983  1.00 92.26           C  
ATOM   1715  HB  THR A 105      -5.962  -8.145 -10.583  1.00 92.26           H  
ATOM   1716  O   THR A 105      -8.546 -11.681 -10.840  1.00 92.26           O  
ATOM   1717  CG2 THR A 105      -5.275 -10.099 -10.051  1.00 92.26           C  
ATOM   1718 HG21 THR A 105      -5.757 -10.114  -9.074  1.00 92.26           H  
ATOM   1719 HG22 THR A 105      -5.252 -11.104 -10.472  1.00 92.26           H  
ATOM   1720 HG23 THR A 105      -4.254  -9.734  -9.938  1.00 92.26           H  
ATOM   1721  OG1 THR A 105      -5.358  -9.170 -12.216  1.00 92.26           O  
ATOM   1722  HG1 THR A 105      -4.775  -8.409 -12.172  1.00 92.26           H  
ATOM   1723  N   GLN A 106      -7.112 -11.499 -12.560  1.00 95.45           N  
ATOM   1724  H   GLN A 106      -6.394 -10.914 -12.964  1.00 95.45           H  
ATOM   1725  CA  GLN A 106      -7.278 -12.850 -13.108  1.00 95.45           C  
ATOM   1726  HA  GLN A 106      -8.065 -13.372 -12.564  1.00 95.45           H  
ATOM   1727  C   GLN A 106      -5.995 -13.676 -12.973  1.00 95.45           C  
ATOM   1728  CB  GLN A 106      -7.697 -12.756 -14.580  1.00 95.45           C  
ATOM   1729  HB2 GLN A 106      -7.759 -13.762 -14.993  1.00 95.45           H  
ATOM   1730  HB3 GLN A 106      -6.936 -12.205 -15.132  1.00 95.45           H  
ATOM   1731  O   GLN A 106      -4.903 -13.119 -12.884  1.00 95.45           O  
ATOM   1732  CG  GLN A 106      -9.050 -12.059 -14.773  1.00 95.45           C  
ATOM   1733  HG2 GLN A 106      -9.791 -12.523 -14.123  1.00 95.45           H  
ATOM   1734  HG3 GLN A 106      -8.969 -11.007 -14.501  1.00 95.45           H  
ATOM   1735  CD  GLN A 106      -9.530 -12.143 -16.216  1.00 95.45           C  
ATOM   1736  NE2 GLN A 106     -10.807 -12.365 -16.440  1.00 95.45           N  
ATOM   1737 HE21 GLN A 106     -11.445 -12.494 -15.668  1.00 95.45           H  
ATOM   1738 HE22 GLN A 106     -11.080 -12.374 -17.413  1.00 95.45           H  
ATOM   1739  OE1 GLN A 106      -8.785 -12.021 -17.171  1.00 95.45           O  
ATOM   1740  N   LEU A 107      -6.117 -15.010 -12.998  1.00 98.01           N  
ATOM   1741  H   LEU A 107      -7.039 -15.411 -13.094  1.00 98.01           H  
ATOM   1742  CA  LEU A 107      -4.998 -15.932 -12.755  1.00 98.01           C  
ATOM   1743  HA  LEU A 107      -4.664 -15.790 -11.727  1.00 98.01           H  
ATOM   1744  C   LEU A 107      -3.784 -15.686 -13.666  1.00 98.01           C  
ATOM   1745  CB  LEU A 107      -5.506 -17.377 -12.930  1.00 98.01           C  
ATOM   1746  HB2 LEU A 107      -5.845 -17.507 -13.958  1.00 98.01           H  
ATOM   1747  HB3 LEU A 107      -6.362 -17.538 -12.274  1.00 98.01           H  
ATOM   1748  O   LEU A 107      -2.652 -15.751 -13.206  1.00 98.01           O  
ATOM   1749  CG  LEU A 107      -4.465 -18.469 -12.621  1.00 98.01           C  
ATOM   1750  HG  LEU A 107      -3.626 -18.387 -13.312  1.00 98.01           H  
ATOM   1751  CD1 LEU A 107      -3.958 -18.365 -11.183  1.00 98.01           C  
ATOM   1752 HD11 LEU A 107      -3.347 -17.469 -11.071  1.00 98.01           H  
ATOM   1753 HD12 LEU A 107      -4.794 -18.338 -10.484  1.00 98.01           H  
ATOM   1754 HD13 LEU A 107      -3.322 -19.223 -10.966  1.00 98.01           H  
ATOM   1755  CD2 LEU A 107      -5.107 -19.842 -12.807  1.00 98.01           C  
ATOM   1756 HD21 LEU A 107      -4.359 -20.617 -12.642  1.00 98.01           H  
ATOM   1757 HD22 LEU A 107      -5.477 -19.947 -13.827  1.00 98.01           H  
ATOM   1758 HD23 LEU A 107      -5.925 -19.986 -12.101  1.00 98.01           H  
ATOM   1759  N   ASN A 108      -4.013 -15.347 -14.936  1.00 97.11           N  
ATOM   1760  H   ASN A 108      -4.968 -15.172 -15.216  1.00 97.11           H  
ATOM   1761  CA  ASN A 108      -2.960 -15.111 -15.930  1.00 97.11           C  
ATOM   1762  HA  ASN A 108      -2.273 -15.957 -15.899  1.00 97.11           H  
ATOM   1763  C   ASN A 108      -2.103 -13.857 -15.671  1.00 97.11           C  
ATOM   1764  CB  ASN A 108      -3.596 -15.053 -17.333  1.00 97.11           C  
ATOM   1765  HB2 ASN A 108      -2.793 -15.008 -18.069  1.00 97.11           H  
ATOM   1766  HB3 ASN A 108      -4.169 -15.962 -17.516  1.00 97.11           H  
ATOM   1767  O   ASN A 108      -1.120 -13.648 -16.377  1.00 97.11           O  
ATOM   1768  CG  ASN A 108      -4.507 -13.850 -17.540  1.00 97.11           C  
ATOM   1769  ND2 ASN A 108      -4.728 -13.442 -18.766  1.00 97.11           N  
ATOM   1770 HD21 ASN A 108      -4.262 -13.882 -19.546  1.00 97.11           H  
ATOM   1771 HD22 ASN A 108      -5.377 -12.675 -18.867  1.00 97.11           H  
ATOM   1772  OD1 ASN A 108      -5.071 -13.290 -16.617  1.00 97.11           O  
ATOM   1773  N   ARG A 109      -2.474 -13.017 -14.697  1.00 96.37           N  
ATOM   1774  H   ARG A 109      -3.325 -13.223 -14.194  1.00 96.37           H  
ATOM   1775  CA  ARG A 109      -1.681 -11.862 -14.244  1.00 96.37           C  
ATOM   1776  HA  ARG A 109      -0.914 -11.637 -14.986  1.00 96.37           H  
ATOM   1777  C   ARG A 109      -0.916 -12.142 -12.952  1.00 96.37           C  
ATOM   1778  CB  ARG A 109      -2.585 -10.631 -14.087  1.00 96.37           C  
ATOM   1779  HB2 ARG A 109      -1.967  -9.787 -13.781  1.00 96.37           H  
ATOM   1780  HB3 ARG A 109      -3.321 -10.815 -13.305  1.00 96.37           H  
ATOM   1781  O   ARG A 109      -0.206 -11.263 -12.470  1.00 96.37           O  
ATOM   1782  CG  ARG A 109      -3.309 -10.282 -15.397  1.00 96.37           C  
ATOM   1783  HG2 ARG A 109      -2.596 -10.278 -16.221  1.00 96.37           H  
ATOM   1784  HG3 ARG A 109      -4.066 -11.040 -15.596  1.00 96.37           H  
ATOM   1785  CD  ARG A 109      -4.005  -8.921 -15.330  1.00 96.37           C  
ATOM   1786  HD2 ARG A 109      -4.641  -8.809 -16.208  1.00 96.37           H  
ATOM   1787  HD3 ARG A 109      -4.662  -8.889 -14.461  1.00 96.37           H  
ATOM   1788  NE  ARG A 109      -3.034  -7.816 -15.253  1.00 96.37           N  
ATOM   1789  HE  ARG A 109      -2.615  -7.621 -14.354  1.00 96.37           H  
ATOM   1790  NH1 ARG A 109      -3.029  -7.198 -17.470  1.00 96.37           N  
ATOM   1791 HH11 ARG A 109      -3.771  -7.859 -17.652  1.00 96.37           H  
ATOM   1792 HH12 ARG A 109      -2.689  -6.562 -18.177  1.00 96.37           H  
ATOM   1793  NH2 ARG A 109      -1.697  -6.170 -16.040  1.00 96.37           N  
ATOM   1794 HH21 ARG A 109      -1.365  -6.020 -15.098  1.00 96.37           H  
ATOM   1795 HH22 ARG A 109      -1.398  -5.509 -16.742  1.00 96.37           H  
ATOM   1796  CZ  ARG A 109      -2.600  -7.070 -16.247  1.00 96.37           C  
ATOM   1797  N   LEU A 110      -1.082 -13.336 -12.388  1.00 98.50           N  
ATOM   1798  H   LEU A 110      -1.612 -14.036 -12.888  1.00 98.50           H  
ATOM   1799  CA  LEU A 110      -0.470 -13.748 -11.134  1.00 98.50           C  
ATOM   1800  HA  LEU A 110      -0.112 -12.869 -10.599  1.00 98.50           H  
ATOM   1801  C   LEU A 110       0.719 -14.650 -11.408  1.00 98.50           C  
ATOM   1802  CB  LEU A 110      -1.486 -14.478 -10.246  1.00 98.50           C  
ATOM   1803  HB2 LEU A 110      -1.702 -15.448 -10.691  1.00 98.50           H  
ATOM   1804  HB3 LEU A 110      -1.024 -14.639  -9.271  1.00 98.50           H  
ATOM   1805  O   LEU A 110       0.669 -15.519 -12.270  1.00 98.50           O  
ATOM   1806  CG  LEU A 110      -2.810 -13.740 -10.052  1.00 98.50           C  
ATOM   1807  HG  LEU A 110      -3.351 -13.703 -10.998  1.00 98.50           H  
ATOM   1808  CD1 LEU A 110      -3.679 -14.469  -9.033  1.00 98.50           C  
ATOM   1809 HD11 LEU A 110      -3.785 -15.515  -9.318  1.00 98.50           H  
ATOM   1810 HD12 LEU A 110      -4.666 -14.008  -9.000  1.00 98.50           H  
ATOM   1811 HD13 LEU A 110      -3.207 -14.392  -8.054  1.00 98.50           H  
ATOM   1812  CD2 LEU A 110      -2.591 -12.328  -9.538  1.00 98.50           C  
ATOM   1813 HD21 LEU A 110      -3.573 -11.928  -9.286  1.00 98.50           H  
ATOM   1814 HD22 LEU A 110      -2.151 -11.698 -10.311  1.00 98.50           H  
ATOM   1815 HD23 LEU A 110      -1.946 -12.333  -8.660  1.00 98.50           H  
ATOM   1816  N   TYR A 111       1.757 -14.477 -10.611  1.00 98.75           N  
ATOM   1817  H   TYR A 111       1.711 -13.727  -9.936  1.00 98.75           H  
ATOM   1818  CA  TYR A 111       3.015 -15.193 -10.681  1.00 98.75           C  
ATOM   1819  HA  TYR A 111       2.927 -16.021 -11.383  1.00 98.75           H  
ATOM   1820  C   TYR A 111       3.330 -15.734  -9.283  1.00 98.75           C  
ATOM   1821  CB  TYR A 111       4.111 -14.244 -11.186  1.00 98.75           C  
ATOM   1822  HB2 TYR A 111       5.072 -14.757 -11.167  1.00 98.75           H  
ATOM   1823  HB3 TYR A 111       4.175 -13.396 -10.504  1.00 98.75           H  
ATOM   1824  O   TYR A 111       2.940 -15.121  -8.276  1.00 98.75           O  
ATOM   1825  CG  TYR A 111       3.871 -13.684 -12.573  1.00 98.75           C  
ATOM   1826  CD1 TYR A 111       4.569 -14.210 -13.675  1.00 98.75           C  
ATOM   1827  HD1 TYR A 111       5.279 -15.012 -13.539  1.00 98.75           H  
ATOM   1828  CD2 TYR A 111       2.955 -12.629 -12.762  1.00 98.75           C  
ATOM   1829  HD2 TYR A 111       2.425 -12.210 -11.919  1.00 98.75           H  
ATOM   1830  CE1 TYR A 111       4.359 -13.680 -14.960  1.00 98.75           C  
ATOM   1831  HE1 TYR A 111       4.921 -14.068 -15.796  1.00 98.75           H  
ATOM   1832  CE2 TYR A 111       2.710 -12.129 -14.052  1.00 98.75           C  
ATOM   1833  HE2 TYR A 111       1.985 -11.344 -14.209  1.00 98.75           H  
ATOM   1834  OH  TYR A 111       3.223 -12.141 -16.401  1.00 98.75           O  
ATOM   1835  HH  TYR A 111       3.841 -12.568 -16.999  1.00 98.75           H  
ATOM   1836  CZ  TYR A 111       3.427 -12.639 -15.152  1.00 98.75           C  
ATOM   1837  N   PRO A 112       4.015 -16.885  -9.181  1.00 98.64           N  
ATOM   1838  CA  PRO A 112       4.469 -17.374  -7.888  1.00 98.64           C  
ATOM   1839  HA  PRO A 112       3.611 -17.565  -7.243  1.00 98.64           H  
ATOM   1840  C   PRO A 112       5.362 -16.321  -7.222  1.00 98.64           C  
ATOM   1841  CB  PRO A 112       5.193 -18.692  -8.177  1.00 98.64           C  
ATOM   1842  HB2 PRO A 112       4.493 -19.518  -8.057  1.00 98.64           H  
ATOM   1843  HB3 PRO A 112       6.058 -18.836  -7.529  1.00 98.64           H  
ATOM   1844  O   PRO A 112       6.128 -15.641  -7.892  1.00 98.64           O  
ATOM   1845  CG  PRO A 112       5.604 -18.594  -9.649  1.00 98.64           C  
ATOM   1846  HG2 PRO A 112       6.585 -18.127  -9.727  1.00 98.64           H  
ATOM   1847  HG3 PRO A 112       5.616 -19.572 -10.130  1.00 98.64           H  
ATOM   1848  CD  PRO A 112       4.558 -17.678 -10.276  1.00 98.64           C  
ATOM   1849  HD2 PRO A 112       3.765 -18.272 -10.732  1.00 98.64           H  
ATOM   1850  HD3 PRO A 112       5.032 -17.051 -11.032  1.00 98.64           H  
ATOM   1851  N   CYS A 113       5.261 -16.159  -5.905  1.00 98.75           N  
ATOM   1852  H   CYS A 113       4.634 -16.745  -5.372  1.00 98.75           H  
ATOM   1853  CA  CYS A 113       6.207 -15.329  -5.165  1.00 98.75           C  
ATOM   1854  HA  CYS A 113       6.649 -14.593  -5.837  1.00 98.75           H  
ATOM   1855  C   CYS A 113       7.304 -16.236  -4.592  1.00 98.75           C  
ATOM   1856  CB  CYS A 113       5.476 -14.546  -4.076  1.00 98.75           C  
ATOM   1857  HB2 CYS A 113       5.166 -15.226  -3.282  1.00 98.75           H  
ATOM   1858  HB3 CYS A 113       4.600 -14.055  -4.499  1.00 98.75           H  
ATOM   1859  O   CYS A 113       6.975 -17.162  -3.847  1.00 98.75           O  
ATOM   1860  SG  CYS A 113       6.576 -13.280  -3.393  1.00 98.75           S  
ATOM   1861  HG  CYS A 113       6.764 -12.579  -4.514  1.00 98.75           H  
ATOM   1862  N   PRO A 114       8.588 -16.016  -4.923  1.00 98.29           N  
ATOM   1863  CA  PRO A 114       9.689 -16.693  -4.253  1.00 98.29           C  
ATOM   1864  HA  PRO A 114       9.628 -17.763  -4.451  1.00 98.29           H  
ATOM   1865  C   PRO A 114       9.648 -16.424  -2.750  1.00 98.29           C  
ATOM   1866  CB  PRO A 114      10.962 -16.110  -4.869  1.00 98.29           C  
ATOM   1867  HB2 PRO A 114      11.751 -16.857  -4.959  1.00 98.29           H  
ATOM   1868  HB3 PRO A 114      11.298 -15.258  -4.278  1.00 98.29           H  
ATOM   1869  O   PRO A 114       9.368 -15.300  -2.341  1.00 98.29           O  
ATOM   1870  CG  PRO A 114      10.508 -15.596  -6.230  1.00 98.29           C  
ATOM   1871  HG2 PRO A 114      11.144 -14.789  -6.593  1.00 98.29           H  
ATOM   1872  HG3 PRO A 114      10.481 -16.427  -6.935  1.00 98.29           H  
ATOM   1873  CD  PRO A 114       9.090 -15.116  -5.945  1.00 98.29           C  
ATOM   1874  HD2 PRO A 114       9.105 -14.098  -5.555  1.00 98.29           H  
ATOM   1875  HD3 PRO A 114       8.486 -15.169  -6.851  1.00 98.29           H  
ATOM   1876  N   GLU A 115      10.000 -17.414  -1.926  1.00 97.85           N  
ATOM   1877  H   GLU A 115      10.137 -18.341  -2.302  1.00 97.85           H  
ATOM   1878  CA  GLU A 115       9.891 -17.274  -0.466  1.00 97.85           C  
ATOM   1879  HA  GLU A 115       8.840 -17.123  -0.219  1.00 97.85           H  
ATOM   1880  C   GLU A 115      10.655 -16.056   0.069  1.00 97.85           C  
ATOM   1881  CB  GLU A 115      10.369 -18.566   0.220  1.00 97.85           C  
ATOM   1882  HB2 GLU A 115      11.417 -18.736  -0.028  1.00 97.85           H  
ATOM   1883  HB3 GLU A 115       9.796 -19.406  -0.172  1.00 97.85           H  
ATOM   1884  O   GLU A 115      10.130 -15.327   0.899  1.00 97.85           O  
ATOM   1885  CG  GLU A 115      10.223 -18.533   1.755  1.00 97.85           C  
ATOM   1886  HG2 GLU A 115      10.941 -17.820   2.159  1.00 97.85           H  
ATOM   1887  HG3 GLU A 115      10.487 -19.516   2.145  1.00 97.85           H  
ATOM   1888  CD  GLU A 115       8.800 -18.169   2.218  1.00 97.85           C  
ATOM   1889  OE1 GLU A 115       8.663 -17.384   3.190  1.00 97.85           O  
ATOM   1890  OE2 GLU A 115       7.847 -18.638   1.558  1.00 97.85           O  
ATOM   1891  N   HIS A 116      11.838 -15.755  -0.477  1.00 97.98           N  
ATOM   1892  H   HIS A 116      12.197 -16.358  -1.203  1.00 97.98           H  
ATOM   1893  CA  HIS A 116      12.633 -14.591  -0.069  1.00 97.98           C  
ATOM   1894  HA  HIS A 116      12.758 -14.638   1.013  1.00 97.98           H  
ATOM   1895  C   HIS A 116      11.969 -13.232  -0.371  1.00 97.98           C  
ATOM   1896  CB  HIS A 116      14.028 -14.671  -0.707  1.00 97.98           C  
ATOM   1897  HB2 HIS A 116      14.462 -15.650  -0.506  1.00 97.98           H  
ATOM   1898  HB3 HIS A 116      14.665 -13.929  -0.225  1.00 97.98           H  
ATOM   1899  O   HIS A 116      12.356 -12.230   0.223  1.00 97.98           O  
ATOM   1900  CG  HIS A 116      14.050 -14.411  -2.195  1.00 97.98           C  
ATOM   1901  CD2 HIS A 116      14.318 -13.213  -2.806  1.00 97.98           C  
ATOM   1902  HD2 HIS A 116      14.529 -12.276  -2.313  1.00 97.98           H  
ATOM   1903  ND1 HIS A 116      13.848 -15.338  -3.193  1.00 97.98           N  
ATOM   1904  HD1 HIS A 116      13.725 -16.333  -3.069  1.00 97.98           H  
ATOM   1905  CE1 HIS A 116      13.985 -14.713  -4.375  1.00 97.98           C  
ATOM   1906  HE1 HIS A 116      13.913 -15.181  -5.346  1.00 97.98           H  
ATOM   1907  NE2 HIS A 116      14.275 -13.423  -4.188  1.00 97.98           N  
ATOM   1908  N   LEU A 117      10.977 -13.193  -1.269  1.00 98.01           N  
ATOM   1909  H   LEU A 117      10.682 -14.063  -1.688  1.00 98.01           H  
ATOM   1910  CA  LEU A 117      10.164 -12.010  -1.566  1.00 98.01           C  
ATOM   1911  HA  LEU A 117      10.664 -11.123  -1.177  1.00 98.01           H  
ATOM   1912  C   LEU A 117       8.796 -12.051  -0.876  1.00 98.01           C  
ATOM   1913  CB  LEU A 117       9.992 -11.845  -3.091  1.00 98.01           C  
ATOM   1914  HB2 LEU A 117       9.501 -12.737  -3.482  1.00 98.01           H  
ATOM   1915  HB3 LEU A 117       9.336 -10.995  -3.276  1.00 98.01           H  
ATOM   1916  O   LEU A 117       8.089 -11.046  -0.897  1.00 98.01           O  
ATOM   1917  CG  LEU A 117      11.290 -11.625  -3.880  1.00 98.01           C  
ATOM   1918  HG  LEU A 117      11.906 -12.517  -3.761  1.00 98.01           H  
ATOM   1919  CD1 LEU A 117      10.986 -11.458  -5.370  1.00 98.01           C  
ATOM   1920 HD11 LEU A 117      10.458 -12.333  -5.749  1.00 98.01           H  
ATOM   1921 HD12 LEU A 117      11.922 -11.355  -5.919  1.00 98.01           H  
ATOM   1922 HD13 LEU A 117      10.385 -10.564  -5.534  1.00 98.01           H  
ATOM   1923  CD2 LEU A 117      12.067 -10.394  -3.408  1.00 98.01           C  
ATOM   1924 HD21 LEU A 117      12.411 -10.529  -2.383  1.00 98.01           H  
ATOM   1925 HD22 LEU A 117      11.447  -9.501  -3.474  1.00 98.01           H  
ATOM   1926 HD23 LEU A 117      12.949 -10.257  -4.034  1.00 98.01           H  
ATOM   1927  N   SER A 118       8.397 -13.164  -0.258  1.00 98.27           N  
ATOM   1928  H   SER A 118       9.029 -13.951  -0.223  1.00 98.27           H  
ATOM   1929  CA  SER A 118       7.121 -13.258   0.458  1.00 98.27           C  
ATOM   1930  HA  SER A 118       6.317 -13.042  -0.245  1.00 98.27           H  
ATOM   1931  C   SER A 118       7.063 -12.250   1.608  1.00 98.27           C  
ATOM   1932  CB  SER A 118       6.912 -14.673   0.998  1.00 98.27           C  
ATOM   1933  HB2 SER A 118       6.907 -15.387   0.174  1.00 98.27           H  
ATOM   1934  HB3 SER A 118       7.729 -14.923   1.675  1.00 98.27           H  
ATOM   1935  O   SER A 118       8.080 -11.956   2.238  1.00 98.27           O  
ATOM   1936  OG  SER A 118       5.686 -14.748   1.708  1.00 98.27           O  
ATOM   1937  HG  SER A 118       5.854 -15.345   2.440  1.00 98.27           H  
ATOM   1938  N   VAL A 119       5.868 -11.752   1.945  1.00 97.60           N  
ATOM   1939  H   VAL A 119       5.055 -12.070   1.438  1.00 97.60           H  
ATOM   1940  CA  VAL A 119       5.686 -10.816   3.071  1.00 97.60           C  
ATOM   1941  HA  VAL A 119       6.342  -9.964   2.893  1.00 97.60           H  
ATOM   1942  C   VAL A 119       6.104 -11.416   4.424  1.00 97.60           C  
ATOM   1943  CB  VAL A 119       4.238 -10.294   3.098  1.00 97.60           C  
ATOM   1944  HB  VAL A 119       3.930 -10.119   2.068  1.00 97.60           H  
ATOM   1945  O   VAL A 119       6.397 -10.680   5.361  1.00 97.60           O  
ATOM   1946  CG1 VAL A 119       3.239 -11.283   3.715  1.00 97.60           C  
ATOM   1947 HG11 VAL A 119       3.394 -11.361   4.791  1.00 97.60           H  
ATOM   1948 HG12 VAL A 119       2.222 -10.934   3.532  1.00 97.60           H  
ATOM   1949 HG13 VAL A 119       3.359 -12.269   3.267  1.00 97.60           H  
ATOM   1950  CG2 VAL A 119       4.141  -8.953   3.830  1.00 97.60           C  
ATOM   1951 HG21 VAL A 119       4.823  -8.235   3.374  1.00 97.60           H  
ATOM   1952 HG22 VAL A 119       3.123  -8.571   3.745  1.00 97.60           H  
ATOM   1953 HG23 VAL A 119       4.396  -9.070   4.883  1.00 97.60           H  
ATOM   1954  N   THR A 120       6.162 -12.749   4.517  1.00 95.84           N  
ATOM   1955  H   THR A 120       5.932 -13.293   3.697  1.00 95.84           H  
ATOM   1956  CA  THR A 120       6.642 -13.503   5.686  1.00 95.84           C  
ATOM   1957  HA  THR A 120       6.191 -13.093   6.589  1.00 95.84           H  
ATOM   1958  C   THR A 120       8.155 -13.420   5.875  1.00 95.84           C  
ATOM   1959  CB  THR A 120       6.250 -14.988   5.565  1.00 95.84           C  
ATOM   1960  HB  THR A 120       6.775 -15.575   6.319  1.00 95.84           H  
ATOM   1961  O   THR A 120       8.618 -13.422   7.012  1.00 95.84           O  
ATOM   1962  CG2 THR A 120       4.742 -15.152   5.767  1.00 95.84           C  
ATOM   1963 HG21 THR A 120       4.191 -14.613   4.996  1.00 95.84           H  
ATOM   1964 HG22 THR A 120       4.486 -16.210   5.712  1.00 95.84           H  
ATOM   1965 HG23 THR A 120       4.457 -14.773   6.749  1.00 95.84           H  
ATOM   1966  OG1 THR A 120       6.544 -15.487   4.270  1.00 95.84           O  
ATOM   1967  HG1 THR A 120       7.258 -16.127   4.298  1.00 95.84           H  
ATOM   1968  N   SER A 121       8.915 -13.330   4.782  1.00 97.62           N  
ATOM   1969  H   SER A 121       8.454 -13.328   3.883  1.00 97.62           H  
ATOM   1970  CA  SER A 121      10.383 -13.267   4.796  1.00 97.62           C  
ATOM   1971  HA  SER A 121      10.760 -13.634   5.751  1.00 97.62           H  
ATOM   1972  C   SER A 121      10.914 -11.843   4.611  1.00 97.62           C  
ATOM   1973  CB  SER A 121      10.935 -14.176   3.698  1.00 97.62           C  
ATOM   1974  HB2 SER A 121      12.011 -14.020   3.620  1.00 97.62           H  
ATOM   1975  HB3 SER A 121      10.473 -13.908   2.748  1.00 97.62           H  
ATOM   1976  O   SER A 121      11.985 -11.508   5.114  1.00 97.62           O  
ATOM   1977  OG  SER A 121      10.703 -15.538   4.019  1.00 97.62           O  
ATOM   1978  HG  SER A 121       9.951 -15.896   3.540  1.00 97.62           H  
ATOM   1979  N   LEU A 122      10.158 -10.986   3.921  1.00 98.03           N  
ATOM   1980  H   LEU A 122       9.316 -11.347   3.497  1.00 98.03           H  
ATOM   1981  CA  LEU A 122      10.505  -9.600   3.628  1.00 98.03           C  
ATOM   1982  HA  LEU A 122      11.342  -9.303   4.260  1.00 98.03           H  
ATOM   1983  C   LEU A 122       9.314  -8.694   3.952  1.00 98.03           C  
ATOM   1984  CB  LEU A 122      10.959  -9.537   2.159  1.00 98.03           C  
ATOM   1985  HB2 LEU A 122      10.143  -9.871   1.518  1.00 98.03           H  
ATOM   1986  HB3 LEU A 122      11.774 -10.251   2.040  1.00 98.03           H  
ATOM   1987  O   LEU A 122       8.404  -8.519   3.140  1.00 98.03           O  
ATOM   1988  CG  LEU A 122      11.448  -8.163   1.668  1.00 98.03           C  
ATOM   1989  HG  LEU A 122      10.626  -7.448   1.679  1.00 98.03           H  
ATOM   1990  CD1 LEU A 122      12.592  -7.610   2.522  1.00 98.03           C  
ATOM   1991 HD11 LEU A 122      12.234  -7.377   3.524  1.00 98.03           H  
ATOM   1992 HD12 LEU A 122      12.967  -6.690   2.073  1.00 98.03           H  
ATOM   1993 HD13 LEU A 122      13.399  -8.340   2.575  1.00 98.03           H  
ATOM   1994  CD2 LEU A 122      11.938  -8.335   0.229  1.00 98.03           C  
ATOM   1995 HD21 LEU A 122      11.087  -8.458  -0.441  1.00 98.03           H  
ATOM   1996 HD22 LEU A 122      12.577  -9.215   0.150  1.00 98.03           H  
ATOM   1997 HD23 LEU A 122      12.533  -7.480  -0.091  1.00 98.03           H  
ATOM   1998  N   ALA A 123       9.301  -8.126   5.155  1.00 96.90           N  
ATOM   1999  H   ALA A 123      10.057  -8.329   5.793  1.00 96.90           H  
ATOM   2000  CA  ALA A 123       8.192  -7.299   5.628  1.00 96.90           C  
ATOM   2001  HA  ALA A 123       7.289  -7.909   5.606  1.00 96.90           H  
ATOM   2002  C   ALA A 123       7.947  -6.065   4.736  1.00 96.90           C  
ATOM   2003  CB  ALA A 123       8.460  -6.898   7.083  1.00 96.90           C  
ATOM   2004  HB1 ALA A 123       8.580  -7.791   7.697  1.00 96.90           H  
ATOM   2005  HB2 ALA A 123       9.364  -6.291   7.140  1.00 96.90           H  
ATOM   2006  HB3 ALA A 123       7.621  -6.317   7.465  1.00 96.90           H  
ATOM   2007  O   ALA A 123       8.864  -5.539   4.101  1.00 96.90           O  
ATOM   2008  N   SER A 124       6.702  -5.579   4.707  1.00 97.02           N  
ATOM   2009  H   SER A 124       5.998  -6.015   5.285  1.00 97.02           H  
ATOM   2010  CA  SER A 124       6.401  -4.274   4.108  1.00 97.02           C  
ATOM   2011  HA  SER A 124       6.811  -4.251   3.099  1.00 97.02           H  
ATOM   2012  C   SER A 124       7.048  -3.156   4.928  1.00 97.02           C  
ATOM   2013  CB  SER A 124       4.890  -4.042   4.016  1.00 97.02           C  
ATOM   2014  HB2 SER A 124       4.423  -4.905   3.542  1.00 97.02           H  
ATOM   2015  HB3 SER A 124       4.473  -3.926   5.017  1.00 97.02           H  
ATOM   2016  O   SER A 124       7.087  -3.220   6.156  1.00 97.02           O  
ATOM   2017  OG  SER A 124       4.627  -2.877   3.250  1.00 97.02           O  
ATOM   2018  HG  SER A 124       4.008  -3.099   2.551  1.00 97.02           H  
ATOM   2019  N   LEU A 125       7.514  -2.108   4.252  1.00 96.96           N  
ATOM   2020  H   LEU A 125       7.453  -2.129   3.244  1.00 96.96           H  
ATOM   2021  CA  LEU A 125       7.978  -0.872   4.894  1.00 96.96           C  
ATOM   2022  HA  LEU A 125       8.321  -1.092   5.904  1.00 96.96           H  
ATOM   2023  C   LEU A 125       6.855   0.162   5.042  1.00 96.96           C  
ATOM   2024  CB  LEU A 125       9.152  -0.297   4.090  1.00 96.96           C  
ATOM   2025  HB2 LEU A 125       9.470   0.640   4.547  1.00 96.96           H  
ATOM   2026  HB3 LEU A 125       8.802  -0.075   3.082  1.00 96.96           H  
ATOM   2027  O   LEU A 125       7.062   1.217   5.640  1.00 96.96           O  
ATOM   2028  CG  LEU A 125      10.364  -1.239   4.006  1.00 96.96           C  
ATOM   2029  HG  LEU A 125      10.062  -2.196   3.581  1.00 96.96           H  
ATOM   2030  CD1 LEU A 125      11.400  -0.626   3.077  1.00 96.96           C  
ATOM   2031 HD11 LEU A 125      12.208  -1.343   2.933  1.00 96.96           H  
ATOM   2032 HD12 LEU A 125      10.943  -0.430   2.107  1.00 96.96           H  
ATOM   2033 HD13 LEU A 125      11.786   0.306   3.490  1.00 96.96           H  
ATOM   2034  CD2 LEU A 125      11.019  -1.483   5.367  1.00 96.96           C  
ATOM   2035 HD21 LEU A 125      11.916  -2.088   5.235  1.00 96.96           H  
ATOM   2036 HD22 LEU A 125      11.283  -0.533   5.832  1.00 96.96           H  
ATOM   2037 HD23 LEU A 125      10.333  -2.031   6.014  1.00 96.96           H  
ATOM   2038  N   THR A 126       5.682  -0.132   4.482  1.00 96.69           N  
ATOM   2039  H   THR A 126       5.580  -1.021   4.013  1.00 96.69           H  
ATOM   2040  CA  THR A 126       4.557   0.791   4.411  1.00 96.69           C  
ATOM   2041  HA  THR A 126       4.934   1.812   4.482  1.00 96.69           H  
ATOM   2042  C   THR A 126       3.588   0.537   5.560  1.00 96.69           C  
ATOM   2043  CB  THR A 126       3.843   0.657   3.062  1.00 96.69           C  
ATOM   2044  HB  THR A 126       3.379  -0.327   2.990  1.00 96.69           H  
ATOM   2045  O   THR A 126       3.005  -0.546   5.660  1.00 96.69           O  
ATOM   2046  CG2 THR A 126       2.785   1.730   2.871  1.00 96.69           C  
ATOM   2047 HG21 THR A 126       2.034   1.668   3.658  1.00 96.69           H  
ATOM   2048 HG22 THR A 126       2.306   1.574   1.905  1.00 96.69           H  
ATOM   2049 HG23 THR A 126       3.245   2.718   2.889  1.00 96.69           H  
ATOM   2050  OG1 THR A 126       4.751   0.797   1.997  1.00 96.69           O  
ATOM   2051  HG1 THR A 126       4.238   0.768   1.186  1.00 96.69           H  
ATOM   2052  N   SER A 127       3.367   1.553   6.388  1.00 97.95           N  
ATOM   2053  H   SER A 127       3.848   2.420   6.196  1.00 97.95           H  
ATOM   2054  CA  SER A 127       2.349   1.586   7.438  1.00 97.95           C  
ATOM   2055  HA  SER A 127       2.221   0.585   7.851  1.00 97.95           H  
ATOM   2056  C   SER A 127       1.004   2.065   6.894  1.00 97.95           C  
ATOM   2057  CB  SER A 127       2.777   2.508   8.577  1.00 97.95           C  
ATOM   2058  HB2 SER A 127       2.945   3.511   8.187  1.00 97.95           H  
ATOM   2059  HB3 SER A 127       1.978   2.548   9.318  1.00 97.95           H  
ATOM   2060  O   SER A 127       0.943   2.892   5.986  1.00 97.95           O  
ATOM   2061  OG  SER A 127       3.960   2.043   9.193  1.00 97.95           O  
ATOM   2062  HG  SER A 127       3.742   1.387   9.859  1.00 97.95           H  
ATOM   2063  N   HIS A 128      -0.078   1.564   7.484  1.00 97.17           N  
ATOM   2064  H   HIS A 128       0.053   0.922   8.252  1.00 97.17           H  
ATOM   2065  CA  HIS A 128      -1.457   1.966   7.208  1.00 97.17           C  
ATOM   2066  HA  HIS A 128      -1.495   2.553   6.290  1.00 97.17           H  
ATOM   2067  C   HIS A 128      -1.980   2.835   8.354  1.00 97.17           C  
ATOM   2068  CB  HIS A 128      -2.298   0.700   6.991  1.00 97.17           C  
ATOM   2069  HB2 HIS A 128      -1.914   0.169   6.120  1.00 97.17           H  
ATOM   2070  HB3 HIS A 128      -2.180   0.040   7.850  1.00 97.17           H  
ATOM   2071  O   HIS A 128      -1.935   2.431   9.517  1.00 97.17           O  
ATOM   2072  CG  HIS A 128      -3.780   0.889   6.825  1.00 97.17           C  
ATOM   2073  CD2 HIS A 128      -4.430   2.023   6.439  1.00 97.17           C  
ATOM   2074  HD2 HIS A 128      -3.990   2.963   6.140  1.00 97.17           H  
ATOM   2075  ND1 HIS A 128      -4.721  -0.077   7.178  1.00 97.17           N  
ATOM   2076  CE1 HIS A 128      -5.916   0.516   7.064  1.00 97.17           C  
ATOM   2077  HE1 HIS A 128      -6.859   0.069   7.339  1.00 97.17           H  
ATOM   2078  NE2 HIS A 128      -5.765   1.770   6.621  1.00 97.17           N  
ATOM   2079  HE2 HIS A 128      -6.511   2.449   6.566  1.00 97.17           H  
ATOM   2080  N   VAL A 129      -2.470   4.024   8.022  1.00 98.19           N  
ATOM   2081  H   VAL A 129      -2.486   4.275   7.044  1.00 98.19           H  
ATOM   2082  CA  VAL A 129      -3.052   5.004   8.944  1.00 98.19           C  
ATOM   2083  HA  VAL A 129      -3.250   4.524   9.902  1.00 98.19           H  
ATOM   2084  C   VAL A 129      -4.396   5.505   8.426  1.00 98.19           C  
ATOM   2085  CB  VAL A 129      -2.084   6.177   9.205  1.00 98.19           C  
ATOM   2086  HB  VAL A 129      -2.545   6.849   9.929  1.00 98.19           H  
ATOM   2087  O   VAL A 129      -4.778   5.246   7.282  1.00 98.19           O  
ATOM   2088  CG1 VAL A 129      -0.792   5.657   9.832  1.00 98.19           C  
ATOM   2089 HG11 VAL A 129      -0.204   5.101   9.102  1.00 98.19           H  
ATOM   2090 HG12 VAL A 129      -0.207   6.494  10.213  1.00 98.19           H  
ATOM   2091 HG13 VAL A 129      -1.051   5.008  10.668  1.00 98.19           H  
ATOM   2092  CG2 VAL A 129      -1.733   6.997   7.957  1.00 98.19           C  
ATOM   2093 HG21 VAL A 129      -1.368   6.348   7.160  1.00 98.19           H  
ATOM   2094 HG22 VAL A 129      -2.618   7.535   7.618  1.00 98.19           H  
ATOM   2095 HG23 VAL A 129      -0.961   7.728   8.196  1.00 98.19           H  
ATOM   2096  N   GLN A 130      -5.103   6.229   9.283  1.00 97.39           N  
ATOM   2097  H   GLN A 130      -4.740   6.391  10.212  1.00 97.39           H  
ATOM   2098  CA  GLN A 130      -6.343   6.918   8.959  1.00 97.39           C  
ATOM   2099  HA  GLN A 130      -6.572   6.785   7.901  1.00 97.39           H  
ATOM   2100  C   GLN A 130      -6.160   8.410   9.236  1.00 97.39           C  
ATOM   2101  CB  GLN A 130      -7.498   6.338   9.784  1.00 97.39           C  
ATOM   2102  HB2 GLN A 130      -7.339   6.582  10.834  1.00 97.39           H  
ATOM   2103  HB3 GLN A 130      -8.426   6.802   9.451  1.00 97.39           H  
ATOM   2104  O   GLN A 130      -5.559   8.781  10.246  1.00 97.39           O  
ATOM   2105  CG  GLN A 130      -7.609   4.809   9.678  1.00 97.39           C  
ATOM   2106  HG2 GLN A 130      -6.742   4.355  10.159  1.00 97.39           H  
ATOM   2107  HG3 GLN A 130      -7.605   4.506   8.631  1.00 97.39           H  
ATOM   2108  CD  GLN A 130      -8.859   4.250  10.344  1.00 97.39           C  
ATOM   2109  NE2 GLN A 130      -8.871   2.977  10.664  1.00 97.39           N  
ATOM   2110 HE21 GLN A 130      -8.061   2.400  10.489  1.00 97.39           H  
ATOM   2111 HE22 GLN A 130      -9.736   2.635  11.056  1.00 97.39           H  
ATOM   2112  OE1 GLN A 130      -9.847   4.918  10.591  1.00 97.39           O  
ATOM   2113  N   LEU A 131      -6.653   9.275   8.356  1.00 98.49           N  
ATOM   2114  H   LEU A 131      -7.210   8.923   7.591  1.00 98.49           H  
ATOM   2115  CA  LEU A 131      -6.663  10.706   8.631  1.00 98.49           C  
ATOM   2116  HA  LEU A 131      -5.687  11.000   9.016  1.00 98.49           H  
ATOM   2117  C   LEU A 131      -7.689  10.995   9.719  1.00 98.49           C  
ATOM   2118  CB  LEU A 131      -6.952  11.527   7.368  1.00 98.49           C  
ATOM   2119  HB2 LEU A 131      -6.948  12.584   7.635  1.00 98.49           H  
ATOM   2120  HB3 LEU A 131      -7.951  11.278   7.008  1.00 98.49           H  
ATOM   2121  O   LEU A 131      -8.836  10.566   9.636  1.00 98.49           O  
ATOM   2122  CG  LEU A 131      -5.950  11.296   6.233  1.00 98.49           C  
ATOM   2123  HG  LEU A 131      -6.070  10.270   5.885  1.00 98.49           H  
ATOM   2124  CD1 LEU A 131      -6.265  12.237   5.078  1.00 98.49           C  
ATOM   2125 HD11 LEU A 131      -6.141  13.269   5.409  1.00 98.49           H  
ATOM   2126 HD12 LEU A 131      -7.295  12.086   4.754  1.00 98.49           H  
ATOM   2127 HD13 LEU A 131      -5.598  12.035   4.241  1.00 98.49           H  
ATOM   2128  CD2 LEU A 131      -4.491  11.526   6.644  1.00 98.49           C  
ATOM   2129 HD21 LEU A 131      -4.377  12.523   7.069  1.00 98.49           H  
ATOM   2130 HD22 LEU A 131      -4.187  10.779   7.377  1.00 98.49           H  
ATOM   2131 HD23 LEU A 131      -3.849  11.427   5.768  1.00 98.49           H  
ATOM   2132  N   ASP A 132      -7.268  11.742  10.729  1.00 98.42           N  
ATOM   2133  H   ASP A 132      -6.296  12.017  10.764  1.00 98.42           H  
ATOM   2134  CA  ASP A 132      -8.174  12.311  11.713  1.00 98.42           C  
ATOM   2135  HA  ASP A 132      -8.879  11.547  12.042  1.00 98.42           H  
ATOM   2136  C   ASP A 132      -8.958  13.455  11.067  1.00 98.42           C  
ATOM   2137  CB  ASP A 132      -7.358  12.762  12.920  1.00 98.42           C  
ATOM   2138  HB2 ASP A 132      -6.699  11.944  13.211  1.00 98.42           H  
ATOM   2139  HB3 ASP A 132      -6.729  13.607  12.643  1.00 98.42           H  
ATOM   2140  O   ASP A 132      -8.435  14.556  10.875  1.00 98.42           O  
ATOM   2141  CG  ASP A 132      -8.224  13.134  14.122  1.00 98.42           C  
ATOM   2142  OD1 ASP A 132      -9.447  12.894  14.097  1.00 98.42           O  
ATOM   2143  OD2 ASP A 132      -7.596  13.592  15.105  1.00 98.42           O  
ATOM   2144  N   THR A 133     -10.164  13.137  10.609  1.00 97.51           N  
ATOM   2145  H   THR A 133     -10.489  12.190  10.746  1.00 97.51           H  
ATOM   2146  CA  THR A 133     -11.082  14.050   9.936  1.00 97.51           C  
ATOM   2147  HA  THR A 133     -11.043  15.016  10.439  1.00 97.51           H  
ATOM   2148  C   THR A 133     -12.509  13.515  10.034  1.00 97.51           C  
ATOM   2149  CB  THR A 133     -10.674  14.269   8.469  1.00 97.51           C  
ATOM   2150  HB  THR A 133      -9.664  14.678   8.443  1.00 97.51           H  
ATOM   2151  O   THR A 133     -12.739  12.333  10.289  1.00 97.51           O  
ATOM   2152  CG2 THR A 133     -10.707  13.011   7.597  1.00 97.51           C  
ATOM   2153 HG21 THR A 133     -10.030  12.259   8.002  1.00 97.51           H  
ATOM   2154 HG22 THR A 133     -10.383  13.268   6.588  1.00 97.51           H  
ATOM   2155 HG23 THR A 133     -11.713  12.595   7.557  1.00 97.51           H  
ATOM   2156  OG1 THR A 133     -11.543  15.205   7.884  1.00 97.51           O  
ATOM   2157  HG1 THR A 133     -11.381  16.042   8.327  1.00 97.51           H  
ATOM   2158  N   THR A 134     -13.485  14.392   9.815  1.00 94.87           N  
ATOM   2159  H   THR A 134     -13.205  15.324   9.545  1.00 94.87           H  
ATOM   2160  CA  THR A 134     -14.908  14.028   9.729  1.00 94.87           C  
ATOM   2161  HA  THR A 134     -15.072  13.116  10.304  1.00 94.87           H  
ATOM   2162  C   THR A 134     -15.367  13.706   8.304  1.00 94.87           C  
ATOM   2163  CB  THR A 134     -15.793  15.117  10.344  1.00 94.87           C  
ATOM   2164  HB  THR A 134     -16.838  14.823  10.244  1.00 94.87           H  
ATOM   2165  O   THR A 134     -16.519  13.318   8.110  1.00 94.87           O  
ATOM   2166  CG2 THR A 134     -15.494  15.330  11.829  1.00 94.87           C  
ATOM   2167 HG21 THR A 134     -16.188  16.066  12.234  1.00 94.87           H  
ATOM   2168 HG22 THR A 134     -14.473  15.685  11.970  1.00 94.87           H  
ATOM   2169 HG23 THR A 134     -15.621  14.389  12.364  1.00 94.87           H  
ATOM   2170  OG1 THR A 134     -15.604  16.354   9.697  1.00 94.87           O  
ATOM   2171  HG1 THR A 134     -14.739  16.695   9.934  1.00 94.87           H  
ATOM   2172  N   VAL A 135     -14.485  13.852   7.305  1.00 95.43           N  
ATOM   2173  H   VAL A 135     -13.550  14.159   7.532  1.00 95.43           H  
ATOM   2174  CA  VAL A 135     -14.779  13.516   5.905  1.00 95.43           C  
ATOM   2175  HA  VAL A 135     -15.654  14.086   5.592  1.00 95.43           H  
ATOM   2176  C   VAL A 135     -15.112  12.030   5.781  1.00 95.43           C  
ATOM   2177  CB  VAL A 135     -13.603  13.903   4.986  1.00 95.43           C  
ATOM   2178  HB  VAL A 135     -12.680  13.481   5.384  1.00 95.43           H  
ATOM   2179  O   VAL A 135     -14.347  11.182   6.226  1.00 95.43           O  
ATOM   2180  CG1 VAL A 135     -13.774  13.405   3.544  1.00 95.43           C  
ATOM   2181 HG11 VAL A 135     -12.939  13.754   2.937  1.00 95.43           H  
ATOM   2182 HG12 VAL A 135     -13.772  12.316   3.512  1.00 95.43           H  
ATOM   2183 HG13 VAL A 135     -14.705  13.778   3.116  1.00 95.43           H  
ATOM   2184  CG2 VAL A 135     -13.463  15.428   4.932  1.00 95.43           C  
ATOM   2185 HG21 VAL A 135     -13.281  15.818   5.934  1.00 95.43           H  
ATOM   2186 HG22 VAL A 135     -12.620  15.703   4.297  1.00 95.43           H  
ATOM   2187 HG23 VAL A 135     -14.374  15.877   4.538  1.00 95.43           H  
ATOM   2188  N   GLY A 136     -16.254  11.720   5.162  1.00 88.82           N  
ATOM   2189  H   GLY A 136     -16.854  12.477   4.866  1.00 88.82           H  
ATOM   2190  CA  GLY A 136     -16.650  10.346   4.849  1.00 88.82           C  
ATOM   2191  HA2 GLY A 136     -16.334   9.677   5.649  1.00 88.82           H  
ATOM   2192  HA3 GLY A 136     -17.735  10.292   4.759  1.00 88.82           H  
ATOM   2193  C   GLY A 136     -16.028   9.859   3.542  1.00 88.82           C  
ATOM   2194  O   GLY A 136     -15.189   8.969   3.550  1.00 88.82           O  
ATOM   2195  N   GLU A 137     -16.427  10.468   2.424  1.00 91.65           N  
ATOM   2196  H   GLU A 137     -17.077  11.239   2.486  1.00 91.65           H  
ATOM   2197  CA  GLU A 137     -15.939  10.125   1.085  1.00 91.65           C  
ATOM   2198  HA  GLU A 137     -15.298   9.245   1.147  1.00 91.65           H  
ATOM   2199  C   GLU A 137     -15.103  11.267   0.500  1.00 91.65           C  
ATOM   2200  CB  GLU A 137     -17.105   9.780   0.144  1.00 91.65           C  
ATOM   2201  HB2 GLU A 137     -16.706   9.666  -0.864  1.00 91.65           H  
ATOM   2202  HB3 GLU A 137     -17.818  10.604   0.142  1.00 91.65           H  
ATOM   2203  O   GLU A 137     -15.467  12.442   0.594  1.00 91.65           O  
ATOM   2204  CG  GLU A 137     -17.821   8.477   0.537  1.00 91.65           C  
ATOM   2205  HG2 GLU A 137     -18.223   8.584   1.544  1.00 91.65           H  
ATOM   2206  HG3 GLU A 137     -17.088   7.671   0.552  1.00 91.65           H  
ATOM   2207  CD  GLU A 137     -18.969   8.093  -0.415  1.00 91.65           C  
ATOM   2208  OE1 GLU A 137     -19.627   7.064  -0.132  1.00 91.65           O  
ATOM   2209  OE2 GLU A 137     -19.204   8.818  -1.410  1.00 91.65           O  
ATOM   2210  N   LEU A 138     -13.983  10.919  -0.133  1.00 93.80           N  
ATOM   2211  H   LEU A 138     -13.756   9.937  -0.204  1.00 93.80           H  
ATOM   2212  CA  LEU A 138     -13.130  11.887  -0.816  1.00 93.80           C  
ATOM   2213  HA  LEU A 138     -13.015  12.762  -0.177  1.00 93.80           H  
ATOM   2214  C   LEU A 138     -13.776  12.346  -2.127  1.00 93.80           C  
ATOM   2215  CB  LEU A 138     -11.747  11.270  -1.083  1.00 93.80           C  
ATOM   2216  HB2 LEU A 138     -11.183  11.949  -1.723  1.00 93.80           H  
ATOM   2217  HB3 LEU A 138     -11.889  10.339  -1.633  1.00 93.80           H  
ATOM   2218  O   LEU A 138     -14.109  11.537  -2.993  1.00 93.80           O  
ATOM   2219  CG  LEU A 138     -10.917  10.986   0.180  1.00 93.80           C  
ATOM   2220  HG  LEU A 138     -11.493  10.389   0.887  1.00 93.80           H  
ATOM   2221  CD1 LEU A 138      -9.670  10.197  -0.215  1.00 93.80           C  
ATOM   2222 HD11 LEU A 138      -9.087  10.768  -0.937  1.00 93.80           H  
ATOM   2223 HD12 LEU A 138      -9.970   9.253  -0.669  1.00 93.80           H  
ATOM   2224 HD13 LEU A 138      -9.067   9.988   0.669  1.00 93.80           H  
ATOM   2225  CD2 LEU A 138     -10.459  12.280   0.855  1.00 93.80           C  
ATOM   2226 HD21 LEU A 138      -9.934  12.913   0.140  1.00 93.80           H  
ATOM   2227 HD22 LEU A 138     -11.321  12.814   1.257  1.00 93.80           H  
ATOM   2228 HD23 LEU A 138      -9.787  12.046   1.680  1.00 93.80           H  
ATOM   2229  N   THR A 139     -13.878  13.660  -2.320  1.00 95.59           N  
ATOM   2230  H   THR A 139     -13.621  14.286  -1.570  1.00 95.59           H  
ATOM   2231  CA  THR A 139     -14.319  14.228  -3.601  1.00 95.59           C  
ATOM   2232  HA  THR A 139     -15.223  13.696  -3.899  1.00 95.59           H  
ATOM   2233  C   THR A 139     -13.255  14.036  -4.691  1.00 95.59           C  
ATOM   2234  CB  THR A 139     -14.662  15.720  -3.477  1.00 95.59           C  
ATOM   2235  HB  THR A 139     -15.056  16.066  -4.433  1.00 95.59           H  
ATOM   2236  O   THR A 139     -12.068  13.880  -4.384  1.00 95.59           O  
ATOM   2237  CG2 THR A 139     -15.737  15.981  -2.428  1.00 95.59           C  
ATOM   2238 HG21 THR A 139     -15.977  17.044  -2.399  1.00 95.59           H  
ATOM   2239 HG22 THR A 139     -15.403  15.651  -1.444  1.00 95.59           H  
ATOM   2240 HG23 THR A 139     -16.642  15.429  -2.684  1.00 95.59           H  
ATOM   2241  OG1 THR A 139     -13.494  16.467  -3.207  1.00 95.59           O  
ATOM   2242  HG1 THR A 139     -13.721  17.206  -2.637  1.00 95.59           H  
ATOM   2243  N   PRO A 140     -13.615  14.147  -5.987  1.00 93.05           N  
ATOM   2244  CA  PRO A 140     -12.630  14.136  -7.072  1.00 93.05           C  
ATOM   2245  HA  PRO A 140     -12.180  13.145  -7.123  1.00 93.05           H  
ATOM   2246  C   PRO A 140     -11.511  15.175  -6.896  1.00 93.05           C  
ATOM   2247  CB  PRO A 140     -13.437  14.388  -8.349  1.00 93.05           C  
ATOM   2248  HB2 PRO A 140     -13.528  15.458  -8.536  1.00 93.05           H  
ATOM   2249  HB3 PRO A 140     -12.993  13.888  -9.210  1.00 93.05           H  
ATOM   2250  O   PRO A 140     -10.356  14.884  -7.190  1.00 93.05           O  
ATOM   2251  CG  PRO A 140     -14.813  13.816  -8.009  1.00 93.05           C  
ATOM   2252  HG2 PRO A 140     -14.799  12.733  -8.132  1.00 93.05           H  
ATOM   2253  HG3 PRO A 140     -15.602  14.263  -8.614  1.00 93.05           H  
ATOM   2254  CD  PRO A 140     -14.968  14.160  -6.529  1.00 93.05           C  
ATOM   2255  HD2 PRO A 140     -15.398  15.157  -6.428  1.00 93.05           H  
ATOM   2256  HD3 PRO A 140     -15.604  13.421  -6.042  1.00 93.05           H  
ATOM   2257  N   ARG A 141     -11.828  16.357  -6.346  1.00 96.99           N  
ATOM   2258  H   ARG A 141     -12.782  16.493  -6.043  1.00 96.99           H  
ATOM   2259  CA  ARG A 141     -10.842  17.414  -6.061  1.00 96.99           C  
ATOM   2260  HA  ARG A 141     -10.220  17.574  -6.942  1.00 96.99           H  
ATOM   2261  C   ARG A 141      -9.881  17.023  -4.938  1.00 96.99           C  
ATOM   2262  CB  ARG A 141     -11.558  18.721  -5.693  1.00 96.99           C  
ATOM   2263  HB2 ARG A 141     -10.808  19.433  -5.351  1.00 96.99           H  
ATOM   2264  HB3 ARG A 141     -12.251  18.533  -4.873  1.00 96.99           H  
ATOM   2265  O   ARG A 141      -8.693  17.321  -5.025  1.00 96.99           O  
ATOM   2266  CG  ARG A 141     -12.315  19.343  -6.876  1.00 96.99           C  
ATOM   2267  HG2 ARG A 141     -11.607  19.614  -7.660  1.00 96.99           H  
ATOM   2268  HG3 ARG A 141     -13.019  18.618  -7.283  1.00 96.99           H  
ATOM   2269  CD  ARG A 141     -13.106  20.583  -6.439  1.00 96.99           C  
ATOM   2270  HD2 ARG A 141     -13.782  20.286  -5.637  1.00 96.99           H  
ATOM   2271  HD3 ARG A 141     -13.704  20.926  -7.283  1.00 96.99           H  
ATOM   2272  NE  ARG A 141     -12.226  21.682  -5.991  1.00 96.99           N  
ATOM   2273  HE  ARG A 141     -11.279  21.666  -6.342  1.00 96.99           H  
ATOM   2274  NH1 ARG A 141     -13.746  22.766  -4.640  1.00 96.99           N  
ATOM   2275 HH11 ARG A 141     -13.937  23.410  -3.887  1.00 96.99           H  
ATOM   2276 HH12 ARG A 141     -14.421  22.032  -4.803  1.00 96.99           H  
ATOM   2277  NH2 ARG A 141     -11.669  23.551  -4.815  1.00 96.99           N  
ATOM   2278 HH21 ARG A 141     -11.925  24.248  -4.131  1.00 96.99           H  
ATOM   2279 HH22 ARG A 141     -10.722  23.477  -5.158  1.00 96.99           H  
ATOM   2280  CZ  ARG A 141     -12.553  22.657  -5.158  1.00 96.99           C  
ATOM   2281  N   ALA A 142     -10.374  16.359  -3.893  1.00 96.16           N  
ATOM   2282  H   ALA A 142     -11.361  16.146  -3.860  1.00 96.16           H  
ATOM   2283  CA  ALA A 142      -9.522  15.838  -2.829  1.00 96.16           C  
ATOM   2284  HA  ALA A 142      -8.867  16.635  -2.477  1.00 96.16           H  
ATOM   2285  C   ALA A 142      -8.624  14.698  -3.337  1.00 96.16           C  
ATOM   2286  CB  ALA A 142     -10.405  15.404  -1.658  1.00 96.16           C  
ATOM   2287  HB1 ALA A 142     -11.022  16.243  -1.335  1.00 96.16           H  
ATOM   2288  HB2 ALA A 142     -11.052  14.577  -1.952  1.00 96.16           H  
ATOM   2289  HB3 ALA A 142      -9.778  15.091  -0.823  1.00 96.16           H  
ATOM   2290  O   ALA A 142      -7.442  14.654  -3.003  1.00 96.16           O  
ATOM   2291  N   LEU A 143      -9.146  13.820  -4.200  1.00 91.97           N  
ATOM   2292  H   LEU A 143     -10.132  13.886  -4.411  1.00 91.97           H  
ATOM   2293  CA  LEU A 143      -8.357  12.766  -4.843  1.00 91.97           C  
ATOM   2294  HA  LEU A 143      -7.839  12.206  -4.065  1.00 91.97           H  
ATOM   2295  C   LEU A 143      -7.264  13.335  -5.756  1.00 91.97           C  
ATOM   2296  CB  LEU A 143      -9.282  11.815  -5.623  1.00 91.97           C  
ATOM   2297  HB2 LEU A 143      -9.918  12.411  -6.277  1.00 91.97           H  
ATOM   2298  HB3 LEU A 143      -8.672  11.173  -6.259  1.00 91.97           H  
ATOM   2299  O   LEU A 143      -6.140  12.839  -5.699  1.00 91.97           O  
ATOM   2300  CG  LEU A 143     -10.169  10.921  -4.738  1.00 91.97           C  
ATOM   2301  HG  LEU A 143     -10.716  11.536  -4.023  1.00 91.97           H  
ATOM   2302  CD1 LEU A 143     -11.175  10.181  -5.618  1.00 91.97           C  
ATOM   2303 HD11 LEU A 143     -11.809  10.903  -6.133  1.00 91.97           H  
ATOM   2304 HD12 LEU A 143     -11.816   9.561  -4.991  1.00 91.97           H  
ATOM   2305 HD13 LEU A 143     -10.662   9.555  -6.348  1.00 91.97           H  
ATOM   2306  CD2 LEU A 143      -9.345   9.875  -3.977  1.00 91.97           C  
ATOM   2307 HD21 LEU A 143      -8.811   9.235  -4.679  1.00 91.97           H  
ATOM   2308 HD22 LEU A 143     -10.020   9.256  -3.386  1.00 91.97           H  
ATOM   2309 HD23 LEU A 143      -8.656  10.360  -3.286  1.00 91.97           H  
ATOM   2310  N   GLU A 144      -7.564  14.378  -6.535  1.00 93.13           N  
ATOM   2311  H   GLU A 144      -8.527  14.677  -6.590  1.00 93.13           H  
ATOM   2312  CA  GLU A 144      -6.583  15.102  -7.354  1.00 93.13           C  
ATOM   2313  HA  GLU A 144      -6.090  14.398  -8.025  1.00 93.13           H  
ATOM   2314  C   GLU A 144      -5.497  15.741  -6.482  1.00 93.13           C  
ATOM   2315  CB  GLU A 144      -7.309  16.158  -8.205  1.00 93.13           C  
ATOM   2316  HB2 GLU A 144      -7.784  16.880  -7.541  1.00 93.13           H  
ATOM   2317  HB3 GLU A 144      -8.085  15.660  -8.787  1.00 93.13           H  
ATOM   2318  O   GLU A 144      -4.312  15.539  -6.733  1.00 93.13           O  
ATOM   2319  CG  GLU A 144      -6.370  16.897  -9.174  1.00 93.13           C  
ATOM   2320  HG2 GLU A 144      -5.910  16.163  -9.836  1.00 93.13           H  
ATOM   2321  HG3 GLU A 144      -5.579  17.381  -8.603  1.00 93.13           H  
ATOM   2322  CD  GLU A 144      -7.084  17.970 -10.017  1.00 93.13           C  
ATOM   2323  OE1 GLU A 144      -6.426  18.504 -10.937  1.00 93.13           O  
ATOM   2324  OE2 GLU A 144      -8.265  18.283  -9.726  1.00 93.13           O  
ATOM   2325  N   TYR A 145      -5.879  16.433  -5.401  1.00 96.58           N  
ATOM   2326  H   TYR A 145      -6.865  16.588  -5.250  1.00 96.58           H  
ATOM   2327  CA  TYR A 145      -4.917  16.972  -4.438  1.00 96.58           C  
ATOM   2328  HA  TYR A 145      -4.275  17.686  -4.954  1.00 96.58           H  
ATOM   2329  C   TYR A 145      -4.004  15.879  -3.872  1.00 96.58           C  
ATOM   2330  CB  TYR A 145      -5.653  17.706  -3.314  1.00 96.58           C  
ATOM   2331  HB2 TYR A 145      -6.480  17.087  -2.967  1.00 96.58           H  
ATOM   2332  HB3 TYR A 145      -6.076  18.623  -3.725  1.00 96.58           H  
ATOM   2333  O   TYR A 145      -2.788  16.065  -3.858  1.00 96.58           O  
ATOM   2334  CG  TYR A 145      -4.776  18.059  -2.126  1.00 96.58           C  
ATOM   2335  CD1 TYR A 145      -5.003  17.451  -0.876  1.00 96.58           C  
ATOM   2336  HD1 TYR A 145      -5.815  16.749  -0.753  1.00 96.58           H  
ATOM   2337  CD2 TYR A 145      -3.706  18.963  -2.282  1.00 96.58           C  
ATOM   2338  HD2 TYR A 145      -3.503  19.393  -3.251  1.00 96.58           H  
ATOM   2339  CE1 TYR A 145      -4.174  17.759   0.218  1.00 96.58           C  
ATOM   2340  HE1 TYR A 145      -4.365  17.320   1.187  1.00 96.58           H  
ATOM   2341  CE2 TYR A 145      -2.866  19.263  -1.191  1.00 96.58           C  
ATOM   2342  HE2 TYR A 145      -2.032  19.937  -1.320  1.00 96.58           H  
ATOM   2343  OH  TYR A 145      -2.305  18.952   1.125  1.00 96.58           O  
ATOM   2344  HH  TYR A 145      -1.626  19.597   0.913  1.00 96.58           H  
ATOM   2345  CZ  TYR A 145      -3.098  18.656   0.062  1.00 96.58           C  
ATOM   2346  N   ILE A 146      -4.558  14.727  -3.482  1.00 94.05           N  
ATOM   2347  H   ILE A 146      -5.565  14.647  -3.520  1.00 94.05           H  
ATOM   2348  CA  ILE A 146      -3.776  13.585  -2.996  1.00 94.05           C  
ATOM   2349  HA  ILE A 146      -3.211  13.905  -2.121  1.00 94.05           H  
ATOM   2350  C   ILE A 146      -2.751  13.122  -4.040  1.00 94.05           C  
ATOM   2351  CB  ILE A 146      -4.701  12.442  -2.535  1.00 94.05           C  
ATOM   2352  HB  ILE A 146      -5.462  12.277  -3.297  1.00 94.05           H  
ATOM   2353  O   ILE A 146      -1.613  12.848  -3.667  1.00 94.05           O  
ATOM   2354  CG1 ILE A 146      -5.392  12.832  -1.208  1.00 94.05           C  
ATOM   2355 HG12 ILE A 146      -5.732  13.866  -1.257  1.00 94.05           H  
ATOM   2356 HG13 ILE A 146      -4.676  12.766  -0.388  1.00 94.05           H  
ATOM   2357  CG2 ILE A 146      -3.912  11.134  -2.342  1.00 94.05           C  
ATOM   2358 HG21 ILE A 146      -4.566  10.353  -1.953  1.00 94.05           H  
ATOM   2359 HG22 ILE A 146      -3.102  11.300  -1.632  1.00 94.05           H  
ATOM   2360 HG23 ILE A 146      -3.484  10.786  -3.283  1.00 94.05           H  
ATOM   2361  CD1 ILE A 146      -6.609  11.962  -0.883  1.00 94.05           C  
ATOM   2362 HD11 ILE A 146      -7.310  11.994  -1.716  1.00 94.05           H  
ATOM   2363 HD12 ILE A 146      -6.313  10.931  -0.688  1.00 94.05           H  
ATOM   2364 HD13 ILE A 146      -7.103  12.353   0.007  1.00 94.05           H  
ATOM   2365  N   GLU A 147      -3.105  13.062  -5.330  1.00 90.04           N  
ATOM   2366  H   GLU A 147      -4.039  13.335  -5.602  1.00 90.04           H  
ATOM   2367  CA  GLU A 147      -2.132  12.717  -6.380  1.00 90.04           C  
ATOM   2368  HA  GLU A 147      -1.703  11.741  -6.152  1.00 90.04           H  
ATOM   2369  C   GLU A 147      -0.949  13.694  -6.410  1.00 90.04           C  
ATOM   2370  CB  GLU A 147      -2.773  12.650  -7.780  1.00 90.04           C  
ATOM   2371  HB2 GLU A 147      -1.973  12.493  -8.503  1.00 90.04           H  
ATOM   2372  HB3 GLU A 147      -3.239  13.606  -8.019  1.00 90.04           H  
ATOM   2373  O   GLU A 147       0.191  13.259  -6.554  1.00 90.04           O  
ATOM   2374  CG  GLU A 147      -3.802  11.532  -7.988  1.00 90.04           C  
ATOM   2375  HG2 GLU A 147      -4.058  11.484  -9.046  1.00 90.04           H  
ATOM   2376  HG3 GLU A 147      -4.714  11.779  -7.445  1.00 90.04           H  
ATOM   2377  CD  GLU A 147      -3.292  10.164  -7.530  1.00 90.04           C  
ATOM   2378  OE1 GLU A 147      -3.919   9.563  -6.629  1.00 90.04           O  
ATOM   2379  OE2 GLU A 147      -2.240   9.676  -7.992  1.00 90.04           O  
ATOM   2380  N   THR A 148      -1.186  14.994  -6.193  1.00 94.00           N  
ATOM   2381  H   THR A 148      -2.147  15.289  -6.086  1.00 94.00           H  
ATOM   2382  CA  THR A 148      -0.114  16.012  -6.192  1.00 94.00           C  
ATOM   2383  HA  THR A 148       0.501  15.842  -7.076  1.00 94.00           H  
ATOM   2384  C   THR A 148       0.835  15.940  -4.996  1.00 94.00           C  
ATOM   2385  CB  THR A 148      -0.653  17.448  -6.279  1.00 94.00           C  
ATOM   2386  HB  THR A 148       0.197  18.105  -6.467  1.00 94.00           H  
ATOM   2387  O   THR A 148       1.907  16.543  -5.036  1.00 94.00           O  
ATOM   2388  CG2 THR A 148      -1.646  17.661  -7.416  1.00 94.00           C  
ATOM   2389 HG21 THR A 148      -2.592  17.165  -7.195  1.00 94.00           H  
ATOM   2390 HG22 THR A 148      -1.836  18.728  -7.534  1.00 94.00           H  
ATOM   2391 HG23 THR A 148      -1.237  17.265  -8.345  1.00 94.00           H  
ATOM   2392  OG1 THR A 148      -1.264  17.877  -5.080  1.00 94.00           O  
ATOM   2393  HG1 THR A 148      -1.794  17.158  -4.730  1.00 94.00           H  
ATOM   2394  N   ILE A 149       0.449  15.238  -3.925  1.00 95.87           N  
ATOM   2395  H   ILE A 149      -0.450  14.779  -3.961  1.00 95.87           H  
ATOM   2396  CA  ILE A 149       1.244  15.114  -2.692  1.00 95.87           C  
ATOM   2397  HA  ILE A 149       2.138  15.727  -2.810  1.00 95.87           H  
ATOM   2398  C   ILE A 149       1.785  13.696  -2.468  1.00 95.87           C  
ATOM   2399  CB  ILE A 149       0.493  15.669  -1.464  1.00 95.87           C  
ATOM   2400  HB  ILE A 149       1.147  15.567  -0.598  1.00 95.87           H  
ATOM   2401  O   ILE A 149       2.409  13.420  -1.444  1.00 95.87           O  
ATOM   2402  CG1 ILE A 149      -0.800  14.882  -1.192  1.00 95.87           C  
ATOM   2403 HG12 ILE A 149      -1.518  15.135  -1.972  1.00 95.87           H  
ATOM   2404 HG13 ILE A 149      -0.599  13.813  -1.256  1.00 95.87           H  
ATOM   2405  CG2 ILE A 149       0.192  17.167  -1.650  1.00 95.87           C  
ATOM   2406 HG21 ILE A 149      -0.502  17.314  -2.477  1.00 95.87           H  
ATOM   2407 HG22 ILE A 149       1.117  17.706  -1.858  1.00 95.87           H  
ATOM   2408 HG23 ILE A 149      -0.264  17.568  -0.745  1.00 95.87           H  
ATOM   2409  CD1 ILE A 149      -1.455  15.155   0.164  1.00 95.87           C  
ATOM   2410 HD11 ILE A 149      -1.782  16.193   0.226  1.00 95.87           H  
ATOM   2411 HD12 ILE A 149      -2.326  14.510   0.278  1.00 95.87           H  
ATOM   2412 HD13 ILE A 149      -0.756  14.952   0.976  1.00 95.87           H  
ATOM   2413  N   LYS A 150       1.576  12.779  -3.415  1.00 91.25           N  
ATOM   2414  H   LYS A 150       1.068  13.063  -4.240  1.00 91.25           H  
ATOM   2415  CA  LYS A 150       2.275  11.490  -3.432  1.00 91.25           C  
ATOM   2416  HA  LYS A 150       2.097  10.974  -2.489  1.00 91.25           H  
ATOM   2417  C   LYS A 150       3.781  11.709  -3.568  1.00 91.25           C  
ATOM   2418  CB  LYS A 150       1.751  10.653  -4.599  1.00 91.25           C  
ATOM   2419  HB2 LYS A 150       2.480   9.883  -4.853  1.00 91.25           H  
ATOM   2420  HB3 LYS A 150       1.625  11.286  -5.477  1.00 91.25           H  
ATOM   2421  O   LYS A 150       4.216  12.569  -4.318  1.00 91.25           O  
ATOM   2422  CG  LYS A 150       0.430   9.977  -4.243  1.00 91.25           C  
ATOM   2423  HG2 LYS A 150       0.580   9.317  -3.389  1.00 91.25           H  
ATOM   2424  HG3 LYS A 150      -0.317  10.728  -3.985  1.00 91.25           H  
ATOM   2425  CD  LYS A 150      -0.058   9.167  -5.441  1.00 91.25           C  
ATOM   2426  HD2 LYS A 150       0.691   8.426  -5.721  1.00 91.25           H  
ATOM   2427  HD3 LYS A 150      -0.246   9.832  -6.284  1.00 91.25           H  
ATOM   2428  CE  LYS A 150      -1.339   8.467  -5.028  1.00 91.25           C  
ATOM   2429  HE2 LYS A 150      -1.121   7.829  -4.171  1.00 91.25           H  
ATOM   2430  HE3 LYS A 150      -2.074   9.213  -4.727  1.00 91.25           H  
ATOM   2431  NZ  LYS A 150      -1.896   7.650  -6.120  1.00 91.25           N  
ATOM   2432  HZ1 LYS A 150      -1.190   7.097  -6.584  1.00 91.25           H  
ATOM   2433  HZ2 LYS A 150      -2.314   8.274  -6.795  1.00 91.25           H  
ATOM   2434  HZ3 LYS A 150      -2.601   7.044  -5.724  1.00 91.25           H  
ATOM   2435  N   GLU A 151       4.566  10.884  -2.879  1.00 91.36           N  
ATOM   2436  H   GLU A 151       4.116  10.263  -2.221  1.00 91.36           H  
ATOM   2437  CA  GLU A 151       6.026  11.042  -2.724  1.00 91.36           C  
ATOM   2438  HA  GLU A 151       6.343  10.225  -2.077  1.00 91.36           H  
ATOM   2439  C   GLU A 151       6.490  12.304  -1.983  1.00 91.36           C  
ATOM   2440  CB  GLU A 151       6.819  10.855  -4.033  1.00 91.36           C  
ATOM   2441  HB2 GLU A 151       7.879  11.015  -3.835  1.00 91.36           H  
ATOM   2442  HB3 GLU A 151       6.514  11.596  -4.771  1.00 91.36           H  
ATOM   2443  O   GLU A 151       7.688  12.463  -1.761  1.00 91.36           O  
ATOM   2444  CG  GLU A 151       6.689   9.464  -4.640  1.00 91.36           C  
ATOM   2445  HG2 GLU A 151       7.306   9.418  -5.538  1.00 91.36           H  
ATOM   2446  HG3 GLU A 151       5.655   9.354  -4.969  1.00 91.36           H  
ATOM   2447  CD  GLU A 151       7.138   8.353  -3.664  1.00 91.36           C  
ATOM   2448  OE1 GLU A 151       6.296   7.706  -3.003  1.00 91.36           O  
ATOM   2449  OE2 GLU A 151       8.347   8.109  -3.534  1.00 91.36           O  
ATOM   2450  N   GLU A 152       5.580  13.167  -1.528  1.00 94.84           N  
ATOM   2451  H   GLU A 152       4.598  13.024  -1.714  1.00 94.84           H  
ATOM   2452  CA  GLU A 152       5.967  14.308  -0.709  1.00 94.84           C  
ATOM   2453  HA  GLU A 152       6.888  14.726  -1.116  1.00 94.84           H  
ATOM   2454  C   GLU A 152       6.258  13.889   0.725  1.00 94.84           C  
ATOM   2455  CB  GLU A 152       4.913  15.415  -0.728  1.00 94.84           C  
ATOM   2456  HB2 GLU A 152       5.177  16.176   0.006  1.00 94.84           H  
ATOM   2457  HB3 GLU A 152       3.949  15.010  -0.419  1.00 94.84           H  
ATOM   2458  O   GLU A 152       5.619  13.000   1.302  1.00 94.84           O  
ATOM   2459  CG  GLU A 152       4.783  16.072  -2.107  1.00 94.84           C  
ATOM   2460  HG2 GLU A 152       3.910  16.724  -2.071  1.00 94.84           H  
ATOM   2461  HG3 GLU A 152       4.607  15.315  -2.871  1.00 94.84           H  
ATOM   2462  CD  GLU A 152       5.983  16.948  -2.486  1.00 94.84           C  
ATOM   2463  OE1 GLU A 152       5.955  17.487  -3.614  1.00 94.84           O  
ATOM   2464  OE2 GLU A 152       6.761  17.343  -1.593  1.00 94.84           O  
ATOM   2465  N   GLU A 153       7.222  14.587   1.311  1.00 97.43           N  
ATOM   2466  H   GLU A 153       7.674  15.321   0.784  1.00 97.43           H  
ATOM   2467  CA  GLU A 153       7.599  14.390   2.694  1.00 97.43           C  
ATOM   2468  HA  GLU A 153       7.492  13.327   2.912  1.00 97.43           H  
ATOM   2469  C   GLU A 153       6.668  15.135   3.649  1.00 97.43           C  
ATOM   2470  CB  GLU A 153       9.066  14.764   2.884  1.00 97.43           C  
ATOM   2471  HB2 GLU A 153       9.665  14.265   2.123  1.00 97.43           H  
ATOM   2472  HB3 GLU A 153       9.190  15.843   2.793  1.00 97.43           H  
ATOM   2473  O   GLU A 153       6.325  16.306   3.454  1.00 97.43           O  
ATOM   2474  CG  GLU A 153       9.520  14.293   4.259  1.00 97.43           C  
ATOM   2475  HG2 GLU A 153       8.996  14.852   5.035  1.00 97.43           H  
ATOM   2476  HG3 GLU A 153       9.262  13.241   4.378  1.00 97.43           H  
ATOM   2477  CD  GLU A 153      11.013  14.455   4.465  1.00 97.43           C  
ATOM   2478  OE1 GLU A 153      11.517  13.806   5.400  1.00 97.43           O  
ATOM   2479  OE2 GLU A 153      11.691  15.293   3.838  1.00 97.43           O  
ATOM   2480  N   MET A 154       6.277  14.446   4.717  1.00 98.73           N  
ATOM   2481  H   MET A 154       6.591  13.489   4.800  1.00 98.73           H  
ATOM   2482  CA  MET A 154       5.324  14.915   5.710  1.00 98.73           C  
ATOM   2483  HA  MET A 154       5.232  15.997   5.617  1.00 98.73           H  
ATOM   2484  C   MET A 154       5.803  14.595   7.126  1.00 98.73           C  
ATOM   2485  CB  MET A 154       3.947  14.280   5.456  1.00 98.73           C  
ATOM   2486  HB2 MET A 154       4.033  13.198   5.549  1.00 98.73           H  
ATOM   2487  HB3 MET A 154       3.241  14.636   6.207  1.00 98.73           H  
ATOM   2488  O   MET A 154       6.500  13.607   7.362  1.00 98.73           O  
ATOM   2489  CG  MET A 154       3.395  14.614   4.068  1.00 98.73           C  
ATOM   2490  HG2 MET A 154       3.231  15.690   4.008  1.00 98.73           H  
ATOM   2491  HG3 MET A 154       4.126  14.328   3.312  1.00 98.73           H  
ATOM   2492  SD  MET A 154       1.849  13.773   3.661  1.00 98.73           S  
ATOM   2493  CE  MET A 154       1.777  14.202   1.905  1.00 98.73           C  
ATOM   2494  HE1 MET A 154       0.987  13.629   1.419  1.00 98.73           H  
ATOM   2495  HE2 MET A 154       1.565  15.266   1.800  1.00 98.73           H  
ATOM   2496  HE3 MET A 154       2.726  13.964   1.424  1.00 98.73           H  
ATOM   2497  N   ILE A 155       5.379  15.408   8.090  1.00 98.93           N  
ATOM   2498  H   ILE A 155       4.817  16.200   7.812  1.00 98.93           H  
ATOM   2499  CA  ILE A 155       5.394  15.046   9.506  1.00 98.93           C  
ATOM   2500  HA  ILE A 155       6.198  14.332   9.686  1.00 98.93           H  
ATOM   2501  C   ILE A 155       4.075  14.359   9.830  1.00 98.93           C  
ATOM   2502  CB  ILE A 155       5.629  16.271  10.414  1.00 98.93           C  
ATOM   2503  HB  ILE A 155       4.785  16.951  10.300  1.00 98.93           H  
ATOM   2504  O   ILE A 155       3.006  14.942   9.643  1.00 98.93           O  
ATOM   2505  CG1 ILE A 155       6.903  17.060  10.042  1.00 98.93           C  
ATOM   2506 HG12 ILE A 155       6.772  17.490   9.049  1.00 98.93           H  
ATOM   2507 HG13 ILE A 155       7.018  17.892  10.737  1.00 98.93           H  
ATOM   2508  CG2 ILE A 155       5.684  15.833  11.891  1.00 98.93           C  
ATOM   2509 HG21 ILE A 155       5.940  16.685  12.521  1.00 98.93           H  
ATOM   2510 HG22 ILE A 155       6.424  15.045  12.030  1.00 98.93           H  
ATOM   2511 HG23 ILE A 155       4.711  15.460  12.209  1.00 98.93           H  
ATOM   2512  CD1 ILE A 155       8.193  16.234  10.052  1.00 98.93           C  
ATOM   2513 HD11 ILE A 155       8.387  15.831  11.046  1.00 98.93           H  
ATOM   2514 HD12 ILE A 155       8.102  15.419   9.333  1.00 98.93           H  
ATOM   2515 HD13 ILE A 155       9.029  16.871   9.759  1.00 98.93           H  
ATOM   2516  N   LEU A 156       4.159  13.137  10.347  1.00 98.89           N  
ATOM   2517  H   LEU A 156       5.074  12.723  10.452  1.00 98.89           H  
ATOM   2518  CA  LEU A 156       3.016  12.397  10.859  1.00 98.89           C  
ATOM   2519  HA  LEU A 156       2.107  12.789  10.402  1.00 98.89           H  
ATOM   2520  C   LEU A 156       2.909  12.596  12.366  1.00 98.89           C  
ATOM   2521  CB  LEU A 156       3.157  10.930  10.438  1.00 98.89           C  
ATOM   2522  HB2 LEU A 156       3.252  10.926   9.352  1.00 98.89           H  
ATOM   2523  HB3 LEU A 156       4.072  10.508  10.854  1.00 98.89           H  
ATOM   2524  O   LEU A 156       3.830  12.264  13.112  1.00 98.89           O  
ATOM   2525  CG  LEU A 156       1.954  10.053  10.821  1.00 98.89           C  
ATOM   2526  HG  LEU A 156       1.028  10.596  10.633  1.00 98.89           H  
ATOM   2527  CD1 LEU A 156       1.964   8.813   9.932  1.00 98.89           C  
ATOM   2528 HD11 LEU A 156       1.902   9.111   8.886  1.00 98.89           H  
ATOM   2529 HD12 LEU A 156       2.879   8.242  10.093  1.00 98.89           H  
ATOM   2530 HD13 LEU A 156       1.095   8.197  10.162  1.00 98.89           H  
ATOM   2531  CD2 LEU A 156       1.982   9.600  12.285  1.00 98.89           C  
ATOM   2532 HD21 LEU A 156       1.728  10.420  12.956  1.00 98.89           H  
ATOM   2533 HD22 LEU A 156       2.970   9.216  12.541  1.00 98.89           H  
ATOM   2534 HD23 LEU A 156       1.228   8.830  12.451  1.00 98.89           H  
ATOM   2535  N   THR A 157       1.759  13.088  12.821  1.00 98.81           N  
ATOM   2536  H   THR A 157       1.042  13.322  12.150  1.00 98.81           H  
ATOM   2537  CA  THR A 157       1.433  13.221  14.248  1.00 98.81           C  
ATOM   2538  HA  THR A 157       2.292  12.923  14.848  1.00 98.81           H  
ATOM   2539  C   THR A 157       0.264  12.309  14.604  1.00 98.81           C  
ATOM   2540  CB  THR A 157       1.120  14.680  14.600  1.00 98.81           C  
ATOM   2541  HB  THR A 157       0.203  14.991  14.101  1.00 98.81           H  
ATOM   2542  O   THR A 157      -0.771  12.362  13.947  1.00 98.81           O  
ATOM   2543  CG2 THR A 157       0.981  14.897  16.106  1.00 98.81           C  
ATOM   2544 HG21 THR A 157       0.817  15.957  16.301  1.00 98.81           H  
ATOM   2545 HG22 THR A 157       1.886  14.569  16.615  1.00 98.81           H  
ATOM   2546 HG23 THR A 157       0.125  14.340  16.488  1.00 98.81           H  
ATOM   2547  OG1 THR A 157       2.184  15.501  14.167  1.00 98.81           O  
ATOM   2548  HG1 THR A 157       2.185  15.456  13.208  1.00 98.81           H  
ATOM   2549  N   LEU A 158       0.415  11.479  15.638  1.00 98.58           N  
ATOM   2550  H   LEU A 158       1.264  11.548  16.180  1.00 98.58           H  
ATOM   2551  CA  LEU A 158      -0.670  10.649  16.169  1.00 98.58           C  
ATOM   2552  HA  LEU A 158      -1.203  10.175  15.345  1.00 98.58           H  
ATOM   2553  C   LEU A 158      -1.662  11.527  16.935  1.00 98.58           C  
ATOM   2554  CB  LEU A 158      -0.119   9.562  17.114  1.00 98.58           C  
ATOM   2555  HB2 LEU A 158       0.410  10.050  17.933  1.00 98.58           H  
ATOM   2556  HB3 LEU A 158      -0.967   9.032  17.546  1.00 98.58           H  
ATOM   2557  O   LEU A 158      -1.266  12.227  17.871  1.00 98.58           O  
ATOM   2558  CG  LEU A 158       0.822   8.523  16.483  1.00 98.58           C  
ATOM   2559  HG  LEU A 158       1.710   9.024  16.098  1.00 98.58           H  
ATOM   2560  CD1 LEU A 158       1.256   7.511  17.539  1.00 98.58           C  
ATOM   2561 HD11 LEU A 158       1.995   6.831  17.116  1.00 98.58           H  
ATOM   2562 HD12 LEU A 158       0.394   6.946  17.894  1.00 98.58           H  
ATOM   2563 HD13 LEU A 158       1.694   8.020  18.397  1.00 98.58           H  
ATOM   2564  CD2 LEU A 158       0.162   7.748  15.348  1.00 98.58           C  
ATOM   2565 HD21 LEU A 158       0.043   8.416  14.494  1.00 98.58           H  
ATOM   2566 HD22 LEU A 158       0.801   6.920  15.040  1.00 98.58           H  
ATOM   2567 HD23 LEU A 158      -0.809   7.367  15.662  1.00 98.58           H  
ATOM   2568  N   SER A 159      -2.948  11.435  16.607  1.00 98.15           N  
ATOM   2569  H   SER A 159      -3.225  10.881  15.809  1.00 98.15           H  
ATOM   2570  CA  SER A 159      -3.994  12.203  17.294  1.00 98.15           C  
ATOM   2571  HA  SER A 159      -3.714  13.256  17.304  1.00 98.15           H  
ATOM   2572  C   SER A 159      -4.197  11.775  18.748  1.00 98.15           C  
ATOM   2573  CB  SER A 159      -5.311  12.079  16.539  1.00 98.15           C  
ATOM   2574  HB2 SER A 159      -5.585  11.032  16.414  1.00 98.15           H  
ATOM   2575  HB3 SER A 159      -6.095  12.588  17.101  1.00 98.15           H  
ATOM   2576  O   SER A 159      -4.589  12.581  19.584  1.00 98.15           O  
ATOM   2577  OG  SER A 159      -5.175  12.699  15.281  1.00 98.15           O  
ATOM   2578  HG  SER A 159      -6.043  13.076  15.123  1.00 98.15           H  
ATOM   2579  N   SER A 160      -3.860  10.526  19.086  1.00 95.78           N  
ATOM   2580  H   SER A 160      -3.515   9.910  18.364  1.00 95.78           H  
ATOM   2581  CA  SER A 160      -3.869  10.039  20.472  1.00 95.78           C  
ATOM   2582  HA  SER A 160      -4.839  10.264  20.916  1.00 95.78           H  
ATOM   2583  C   SER A 160      -2.800  10.688  21.359  1.00 95.78           C  
ATOM   2584  CB  SER A 160      -3.669   8.521  20.487  1.00 95.78           C  
ATOM   2585  HB2 SER A 160      -4.454   8.048  19.897  1.00 95.78           H  
ATOM   2586  HB3 SER A 160      -3.735   8.159  21.513  1.00 95.78           H  
ATOM   2587  O   SER A 160      -2.870  10.572  22.580  1.00 95.78           O  
ATOM   2588  OG  SER A 160      -2.400   8.182  19.947  1.00 95.78           O  
ATOM   2589  HG  SER A 160      -2.302   7.227  19.969  1.00 95.78           H  
ATOM   2590  N   GLY A 161      -1.779  11.317  20.767  1.00 95.06           N  
ATOM   2591  H   GLY A 161      -1.808  11.427  19.763  1.00 95.06           H  
ATOM   2592  CA  GLY A 161      -0.644  11.901  21.482  1.00 95.06           C  
ATOM   2593  HA2 GLY A 161      -1.021  12.473  22.330  1.00 95.06           H  
ATOM   2594  HA3 GLY A 161      -0.128  12.587  20.809  1.00 95.06           H  
ATOM   2595  C   GLY A 161       0.387  10.898  22.017  1.00 95.06           C  
ATOM   2596  O   GLY A 161       1.428  11.336  22.501  1.00 95.06           O  
ATOM   2597  N   GLY A 162       0.144   9.586  21.911  1.00 95.79           N  
ATOM   2598  H   GLY A 162      -0.727   9.303  21.485  1.00 95.79           H  
ATOM   2599  CA  GLY A 162       1.088   8.543  22.337  1.00 95.79           C  
ATOM   2600  HA2 GLY A 162       0.608   7.567  22.262  1.00 95.79           H  
ATOM   2601  HA3 GLY A 162       1.358   8.713  23.380  1.00 95.79           H  
ATOM   2602  C   GLY A 162       2.379   8.510  21.510  1.00 95.79           C  
ATOM   2603  O   GLY A 162       2.494   9.207  20.503  1.00 95.79           O  
ATOM   2604  N   ASP A 163       3.353   7.692  21.916  1.00 97.43           N  
ATOM   2605  H   ASP A 163       3.252   7.211  22.799  1.00 97.43           H  
ATOM   2606  CA  ASP A 163       4.652   7.595  21.228  1.00 97.43           C  
ATOM   2607  HA  ASP A 163       4.974   8.592  20.927  1.00 97.43           H  
ATOM   2608  C   ASP A 163       4.594   6.736  19.960  1.00 97.43           C  
ATOM   2609  CB  ASP A 163       5.710   7.022  22.182  1.00 97.43           C  
ATOM   2610  HB2 ASP A 163       6.619   6.821  21.615  1.00 97.43           H  
ATOM   2611  HB3 ASP A 163       5.352   6.075  22.587  1.00 97.43           H  
ATOM   2612  O   ASP A 163       5.226   7.062  18.950  1.00 97.43           O  
ATOM   2613  CG  ASP A 163       6.069   7.975  23.323  1.00 97.43           C  
ATOM   2614  OD1 ASP A 163       6.064   9.204  23.086  1.00 97.43           O  
ATOM   2615  OD2 ASP A 163       6.366   7.456  24.420  1.00 97.43           O  
ATOM   2616  N   THR A 164       3.818   5.651  19.995  1.00 97.53           N  
ATOM   2617  H   THR A 164       3.315   5.437  20.844  1.00 97.53           H  
ATOM   2618  CA  THR A 164       3.600   4.760  18.853  1.00 97.53           C  
ATOM   2619  HA  THR A 164       3.845   5.321  17.951  1.00 97.53           H  
ATOM   2620  C   THR A 164       2.136   4.354  18.730  1.00 97.53           C  
ATOM   2621  CB  THR A 164       4.504   3.509  18.871  1.00 97.53           C  
ATOM   2622  HB  THR A 164       4.388   2.997  17.915  1.00 97.53           H  
ATOM   2623  O   THR A 164       1.350   4.463  19.674  1.00 97.53           O  
ATOM   2624  CG2 THR A 164       5.985   3.835  19.057  1.00 97.53           C  
ATOM   2625 HG21 THR A 164       6.575   2.935  18.884  1.00 97.53           H  
ATOM   2626 HG22 THR A 164       6.280   4.602  18.342  1.00 97.53           H  
ATOM   2627 HG23 THR A 164       6.167   4.194  20.070  1.00 97.53           H  
ATOM   2628  OG1 THR A 164       4.153   2.609  19.892  1.00 97.53           O  
ATOM   2629  HG1 THR A 164       4.571   1.776  19.660  1.00 97.53           H  
ATOM   2630  N   ALA A 165       1.758   3.894  17.541  1.00 97.61           N  
ATOM   2631  H   ALA A 165       2.440   3.881  16.796  1.00 97.61           H  
ATOM   2632  CA  ALA A 165       0.479   3.250  17.294  1.00 97.61           C  
ATOM   2633  HA  ALA A 165       0.103   2.839  18.231  1.00 97.61           H  
ATOM   2634  C   ALA A 165       0.651   2.091  16.313  1.00 97.61           C  
ATOM   2635  CB  ALA A 165      -0.535   4.275  16.779  1.00 97.61           C  
ATOM   2636  HB1 ALA A 165      -0.709   5.034  17.542  1.00 97.61           H  
ATOM   2637  HB2 ALA A 165      -1.482   3.777  16.568  1.00 97.61           H  
ATOM   2638  HB3 ALA A 165      -0.161   4.743  15.869  1.00 97.61           H  
ATOM   2639  O   ALA A 165       1.472   2.142  15.394  1.00 97.61           O  
ATOM   2640  N   GLN A 166      -0.155   1.048  16.490  1.00 95.80           N  
ATOM   2641  H   GLN A 166      -0.841   1.075  17.230  1.00 95.80           H  
ATOM   2642  CA  GLN A 166      -0.204  -0.053  15.537  1.00 95.80           C  
ATOM   2643  HA  GLN A 166       0.816  -0.388  15.349  1.00 95.80           H  
ATOM   2644  C   GLN A 166      -0.798   0.417  14.205  1.00 95.80           C  
ATOM   2645  CB  GLN A 166      -1.000  -1.231  16.112  1.00 95.80           C  
ATOM   2646  HB2 GLN A 166      -1.080  -2.005  15.349  1.00 95.80           H  
ATOM   2647  HB3 GLN A 166      -2.005  -0.899  16.371  1.00 95.80           H  
ATOM   2648  O   GLN A 166      -1.703   1.253  14.162  1.00 95.80           O  
ATOM   2649  CG  GLN A 166      -0.322  -1.835  17.351  1.00 95.80           C  
ATOM   2650  HG2 GLN A 166      -0.300  -1.105  18.159  1.00 95.80           H  
ATOM   2651  HG3 GLN A 166       0.705  -2.105  17.104  1.00 95.80           H  
ATOM   2652  CD  GLN A 166      -1.068  -3.070  17.841  1.00 95.80           C  
ATOM   2653  NE2 GLN A 166      -0.464  -4.238  17.804  1.00 95.80           N  
ATOM   2654 HE21 GLN A 166       0.486  -4.323  17.472  1.00 95.80           H  
ATOM   2655 HE22 GLN A 166      -1.013  -5.020  18.129  1.00 95.80           H  
ATOM   2656  OE1 GLN A 166      -2.210  -3.013  18.255  1.00 95.80           O  
ATOM   2657  N   SER A 167      -0.296  -0.159  13.114  1.00 93.65           N  
ATOM   2658  H   SER A 167       0.437  -0.844  13.222  1.00 93.65           H  
ATOM   2659  CA  SER A 167      -0.853   0.046  11.779  1.00 93.65           C  
ATOM   2660  HA  SER A 167      -0.795   1.106  11.531  1.00 93.65           H  
ATOM   2661  C   SER A 167      -2.325  -0.386  11.722  1.00 93.65           C  
ATOM   2662  CB  SER A 167      -0.002  -0.739  10.781  1.00 93.65           C  
ATOM   2663  HB2 SER A 167       1.040  -0.442  10.891  1.00 93.65           H  
ATOM   2664  HB3 SER A 167      -0.085  -1.807  10.985  1.00 93.65           H  
ATOM   2665  O   SER A 167      -2.703  -1.391  12.319  1.00 93.65           O  
ATOM   2666  OG  SER A 167      -0.405  -0.479   9.459  1.00 93.65           O  
ATOM   2667  HG  SER A 167      -1.302  -0.804   9.358  1.00 93.65           H  
ATOM   2668  N   GLY A 168      -3.146   0.348  10.971  1.00 86.85           N  
ATOM   2669  H   GLY A 168      -2.760   1.164  10.517  1.00 86.85           H  
ATOM   2670  CA  GLY A 168      -4.549   0.030  10.691  1.00 86.85           C  
ATOM   2671  HA2 GLY A 168      -4.707   0.068   9.613  1.00 86.85           H  
ATOM   2672  HA3 GLY A 168      -4.777  -0.982  11.025  1.00 86.85           H  
ATOM   2673  C   GLY A 168      -5.560   0.976  11.337  1.00 86.85           C  
ATOM   2674  O   GLY A 168      -6.452   1.468  10.651  1.00 86.85           O  
ATOM   2675  N   ALA A 169      -5.422   1.256  12.636  1.00 83.73           N  
ATOM   2676  H   ALA A 169      -4.666   0.812  13.138  1.00 83.73           H  
ATOM   2677  CA  ALA A 169      -6.399   2.047  13.404  1.00 83.73           C  
ATOM   2678  HA  ALA A 169      -7.244   2.299  12.763  1.00 83.73           H  
ATOM   2679  C   ALA A 169      -5.860   3.397  13.915  1.00 83.73           C  
ATOM   2680  CB  ALA A 169      -6.946   1.170  14.536  1.00 83.73           C  
ATOM   2681  HB1 ALA A 169      -6.148   0.917  15.234  1.00 83.73           H  
ATOM   2682  HB2 ALA A 169      -7.372   0.255  14.124  1.00 83.73           H  
ATOM   2683  HB3 ALA A 169      -7.728   1.709  15.071  1.00 83.73           H  
ATOM   2684  O   ALA A 169      -6.562   4.120  14.618  1.00 83.73           O  
ATOM   2685  N   ALA A 170      -4.611   3.743  13.598  1.00 92.45           N  
ATOM   2686  H   ALA A 170      -4.066   3.129  13.010  1.00 92.45           H  
ATOM   2687  CA  ALA A 170      -4.011   4.996  14.036  1.00 92.45           C  
ATOM   2688  HA  ALA A 170      -4.182   5.111  15.107  1.00 92.45           H  
ATOM   2689  C   ALA A 170      -4.638   6.199  13.310  1.00 92.45           C  
ATOM   2690  CB  ALA A 170      -2.499   4.913  13.803  1.00 92.45           C  
ATOM   2691  HB1 ALA A 170      -2.018   5.812  14.189  1.00 92.45           H  
ATOM   2692  HB2 ALA A 170      -2.296   4.836  12.735  1.00 92.45           H  
ATOM   2693  HB3 ALA A 170      -2.090   4.035  14.303  1.00 92.45           H  
ATOM   2694  O   ALA A 170      -4.450   6.346  12.102  1.00 92.45           O  
ATOM   2695  N   LEU A 171      -5.332   7.062  14.060  1.00 98.10           N  
ATOM   2696  H   LEU A 171      -5.513   6.821  15.024  1.00 98.10           H  
ATOM   2697  CA  LEU A 171      -5.766   8.382  13.599  1.00 98.10           C  
ATOM   2698  HA  LEU A 171      -6.103   8.304  12.566  1.00 98.10           H  
ATOM   2699  C   LEU A 171      -4.590   9.357  13.636  1.00 98.10           C  
ATOM   2700  CB  LEU A 171      -6.928   8.907  14.460  1.00 98.10           C  
ATOM   2701  HB2 LEU A 171      -6.630   8.860  15.508  1.00 98.10           H  
ATOM   2702  HB3 LEU A 171      -7.104   9.954  14.216  1.00 98.10           H  
ATOM   2703  O   LEU A 171      -3.901   9.473  14.659  1.00 98.10           O  
ATOM   2704  CG  LEU A 171      -8.254   8.150  14.280  1.00 98.10           C  
ATOM   2705  HG  LEU A 171      -8.088   7.083  14.432  1.00 98.10           H  
ATOM   2706  CD1 LEU A 171      -9.255   8.643  15.324  1.00 98.10           C  
ATOM   2707 HD11 LEU A 171      -8.871   8.458  16.327  1.00 98.10           H  
ATOM   2708 HD12 LEU A 171     -10.201   8.114  15.202  1.00 98.10           H  
ATOM   2709 HD13 LEU A 171      -9.430   9.711  15.196  1.00 98.10           H  
ATOM   2710  CD2 LEU A 171      -8.879   8.370  12.903  1.00 98.10           C  
ATOM   2711 HD21 LEU A 171      -9.764   7.743  12.792  1.00 98.10           H  
ATOM   2712 HD22 LEU A 171      -8.179   8.122  12.105  1.00 98.10           H  
ATOM   2713 HD23 LEU A 171      -9.174   9.413  12.786  1.00 98.10           H  
ATOM   2714  N   VAL A 172      -4.344  10.032  12.515  1.00 98.76           N  
ATOM   2715  H   VAL A 172      -4.926   9.849  11.710  1.00 98.76           H  
ATOM   2716  CA  VAL A 172      -3.170  10.887  12.340  1.00 98.76           C  
ATOM   2717  HA  VAL A 172      -2.786  11.126  13.332  1.00 98.76           H  
ATOM   2718  C   VAL A 172      -3.503  12.216  11.683  1.00 98.76           C  
ATOM   2719  CB  VAL A 172      -2.032  10.175  11.575  1.00 98.76           C  
ATOM   2720  HB  VAL A 172      -1.131  10.778  11.692  1.00 98.76           H  
ATOM   2721  O   VAL A 172      -4.420  12.329  10.871  1.00 98.76           O  
ATOM   2722  CG1 VAL A 172      -1.737   8.790  12.160  1.00 98.76           C  
ATOM   2723 HG11 VAL A 172      -2.561   8.111  11.945  1.00 98.76           H  
ATOM   2724 HG12 VAL A 172      -0.828   8.380  11.720  1.00 98.76           H  
ATOM   2725 HG13 VAL A 172      -1.630   8.875  13.242  1.00 98.76           H  
ATOM   2726  CG2 VAL A 172      -2.272  10.004  10.070  1.00 98.76           C  
ATOM   2727 HG21 VAL A 172      -1.395   9.548   9.611  1.00 98.76           H  
ATOM   2728 HG22 VAL A 172      -2.437  10.972   9.595  1.00 98.76           H  
ATOM   2729 HG23 VAL A 172      -3.141   9.370   9.895  1.00 98.76           H  
ATOM   2730  N   ASN A 173      -2.670  13.208  11.977  1.00 98.83           N  
ATOM   2731  H   ASN A 173      -1.950  13.015  12.659  1.00 98.83           H  
ATOM   2732  CA  ASN A 173      -2.522  14.414  11.179  1.00 98.83           C  
ATOM   2733  HA  ASN A 173      -3.361  14.501  10.489  1.00 98.83           H  
ATOM   2734  C   ASN A 173      -1.245  14.323  10.338  1.00 98.83           C  
ATOM   2735  CB  ASN A 173      -2.541  15.641  12.097  1.00 98.83           C  
ATOM   2736  HB2 ASN A 173      -2.034  16.466  11.596  1.00 98.83           H  
ATOM   2737  HB3 ASN A 173      -2.018  15.432  13.030  1.00 98.83           H  
ATOM   2738  O   ASN A 173      -0.185  13.963  10.860  1.00 98.83           O  
ATOM   2739  CG  ASN A 173      -3.956  16.093  12.387  1.00 98.83           C  
ATOM   2740  ND2 ASN A 173      -4.647  15.474  13.318  1.00 98.83           N  
ATOM   2741 HD21 ASN A 173      -5.616  15.741  13.413  1.00 98.83           H  
ATOM   2742 HD22 ASN A 173      -4.308  14.639  13.773  1.00 98.83           H  
ATOM   2743  OD1 ASN A 173      -4.434  17.025  11.764  1.00 98.83           O  
ATOM   2744  N   LEU A 174      -1.342  14.672   9.055  1.00 98.91           N  
ATOM   2745  H   LEU A 174      -2.246  14.956   8.704  1.00 98.91           H  
ATOM   2746  CA  LEU A 174      -0.200  14.782   8.147  1.00 98.91           C  
ATOM   2747  HA  LEU A 174       0.699  14.414   8.641  1.00 98.91           H  
ATOM   2748  C   LEU A 174       0.044  16.252   7.798  1.00 98.91           C  
ATOM   2749  CB  LEU A 174      -0.430  13.935   6.882  1.00 98.91           C  
ATOM   2750  HB2 LEU A 174       0.409  14.098   6.206  1.00 98.91           H  
ATOM   2751  HB3 LEU A 174      -1.334  14.296   6.390  1.00 98.91           H  
ATOM   2752  O   LEU A 174      -0.869  16.955   7.368  1.00 98.91           O  
ATOM   2753  CG  LEU A 174      -0.601  12.423   7.101  1.00 98.91           C  
ATOM   2754  HG  LEU A 174      -1.477  12.243   7.723  1.00 98.91           H  
ATOM   2755  CD1 LEU A 174      -0.814  11.730   5.755  1.00 98.91           C  
ATOM   2756 HD11 LEU A 174      -1.013  10.670   5.917  1.00 98.91           H  
ATOM   2757 HD12 LEU A 174      -1.665  12.177   5.242  1.00 98.91           H  
ATOM   2758 HD13 LEU A 174       0.072  11.838   5.130  1.00 98.91           H  
ATOM   2759  CD2 LEU A 174       0.618  11.785   7.766  1.00 98.91           C  
ATOM   2760 HD21 LEU A 174       0.715  12.173   8.780  1.00 98.91           H  
ATOM   2761 HD22 LEU A 174       1.519  12.009   7.196  1.00 98.91           H  
ATOM   2762 HD23 LEU A 174       0.476  10.706   7.820  1.00 98.91           H  
ATOM   2763  N   THR A 175       1.286  16.705   7.945  1.00 98.92           N  
ATOM   2764  H   THR A 175       1.968  16.095   8.372  1.00 98.92           H  
ATOM   2765  CA  THR A 175       1.697  18.071   7.591  1.00 98.92           C  
ATOM   2766  HA  THR A 175       0.862  18.601   7.134  1.00 98.92           H  
ATOM   2767  C   THR A 175       2.837  18.021   6.586  1.00 98.92           C  
ATOM   2768  CB  THR A 175       2.119  18.865   8.834  1.00 98.92           C  
ATOM   2769  HB  THR A 175       2.976  18.379   9.301  1.00 98.92           H  
ATOM   2770  O   THR A 175       3.879  17.440   6.881  1.00 98.92           O  
ATOM   2771  CG2 THR A 175       2.482  20.313   8.511  1.00 98.92           C  
ATOM   2772 HG21 THR A 175       2.733  20.851   9.425  1.00 98.92           H  
ATOM   2773 HG22 THR A 175       1.641  20.806   8.023  1.00 98.92           H  
ATOM   2774 HG23 THR A 175       3.349  20.344   7.851  1.00 98.92           H  
ATOM   2775  OG1 THR A 175       1.066  18.928   9.771  1.00 98.92           O  
ATOM   2776  HG1 THR A 175       1.362  19.513  10.472  1.00 98.92           H  
ATOM   2777  N   LEU A 176       2.670  18.639   5.418  1.00 98.87           N  
ATOM   2778  H   LEU A 176       1.821  19.167   5.280  1.00 98.87           H  
ATOM   2779  CA  LEU A 176       3.706  18.726   4.387  1.00 98.87           C  
ATOM   2780  HA  LEU A 176       4.016  17.722   4.098  1.00 98.87           H  
ATOM   2781  C   LEU A 176       4.944  19.461   4.911  1.00 98.87           C  
ATOM   2782  CB  LEU A 176       3.133  19.467   3.167  1.00 98.87           C  
ATOM   2783  HB2 LEU A 176       2.561  20.321   3.527  1.00 98.87           H  
ATOM   2784  HB3 LEU A 176       3.957  19.858   2.570  1.00 98.87           H  
ATOM   2785  O   LEU A 176       4.848  20.582   5.404  1.00 98.87           O  
ATOM   2786  CG  LEU A 176       2.237  18.615   2.256  1.00 98.87           C  
ATOM   2787  HG  LEU A 176       1.480  18.098   2.846  1.00 98.87           H  
ATOM   2788  CD1 LEU A 176       1.545  19.521   1.239  1.00 98.87           C  
ATOM   2789 HD11 LEU A 176       0.856  20.183   1.763  1.00 98.87           H  
ATOM   2790 HD12 LEU A 176       2.279  20.125   0.706  1.00 98.87           H  
ATOM   2791 HD13 LEU A 176       0.970  18.920   0.534  1.00 98.87           H  
ATOM   2792  CD2 LEU A 176       3.058  17.591   1.469  1.00 98.87           C  
ATOM   2793 HD21 LEU A 176       3.857  18.088   0.919  1.00 98.87           H  
ATOM   2794 HD22 LEU A 176       3.506  16.857   2.138  1.00 98.87           H  
ATOM   2795 HD23 LEU A 176       2.417  17.066   0.760  1.00 98.87           H  
ATOM   2796  N   VAL A 177       6.130  18.874   4.744  1.00 98.65           N  
ATOM   2797  H   VAL A 177       6.163  17.955   4.328  1.00 98.65           H  
ATOM   2798  CA  VAL A 177       7.389  19.514   5.165  1.00 98.65           C  
ATOM   2799  HA  VAL A 177       7.269  19.882   6.184  1.00 98.65           H  
ATOM   2800  C   VAL A 177       7.709  20.734   4.298  1.00 98.65           C  
ATOM   2801  CB  VAL A 177       8.547  18.494   5.159  1.00 98.65           C  
ATOM   2802  HB  VAL A 177       8.581  17.992   4.192  1.00 98.65           H  
ATOM   2803  O   VAL A 177       8.214  21.731   4.809  1.00 98.65           O  
ATOM   2804  CG1 VAL A 177       9.917  19.135   5.418  1.00 98.65           C  
ATOM   2805 HG11 VAL A 177      10.181  19.804   4.599  1.00 98.65           H  
ATOM   2806 HG12 VAL A 177       9.897  19.697   6.351  1.00 98.65           H  
ATOM   2807 HG13 VAL A 177      10.681  18.360   5.472  1.00 98.65           H  
ATOM   2808  CG2 VAL A 177       8.329  17.448   6.260  1.00 98.65           C  
ATOM   2809 HG21 VAL A 177       9.160  16.743   6.273  1.00 98.65           H  
ATOM   2810 HG22 VAL A 177       7.408  16.895   6.072  1.00 98.65           H  
ATOM   2811 HG23 VAL A 177       8.262  17.938   7.231  1.00 98.65           H  
ATOM   2812  N   LYS A 178       7.390  20.687   2.997  1.00 97.97           N  
ATOM   2813  H   LYS A 178       6.976  19.832   2.652  1.00 97.97           H  
ATOM   2814  CA  LYS A 178       7.771  21.731   2.029  1.00 97.97           C  
ATOM   2815  HA  LYS A 178       8.847  21.882   2.111  1.00 97.97           H  
ATOM   2816  C   LYS A 178       7.159  23.108   2.297  1.00 97.97           C  
ATOM   2817  CB  LYS A 178       7.478  21.262   0.592  1.00 97.97           C  
ATOM   2818  HB2 LYS A 178       8.035  20.344   0.407  1.00 97.97           H  
ATOM   2819  HB3 LYS A 178       7.858  22.019  -0.094  1.00 97.97           H  
ATOM   2820  O   LYS A 178       7.758  24.115   1.934  1.00 97.97           O  
ATOM   2821  CG  LYS A 178       5.990  21.010   0.270  1.00 97.97           C  
ATOM   2822  HG2 LYS A 178       5.628  20.183   0.881  1.00 97.97           H  
ATOM   2823  HG3 LYS A 178       5.397  21.900   0.479  1.00 97.97           H  
ATOM   2824  CD  LYS A 178       5.832  20.645  -1.214  1.00 97.97           C  
ATOM   2825  HD2 LYS A 178       6.067  21.516  -1.825  1.00 97.97           H  
ATOM   2826  HD3 LYS A 178       6.545  19.856  -1.455  1.00 97.97           H  
ATOM   2827  CE  LYS A 178       4.418  20.150  -1.546  1.00 97.97           C  
ATOM   2828  HE2 LYS A 178       4.174  19.351  -0.846  1.00 97.97           H  
ATOM   2829  HE3 LYS A 178       3.702  20.960  -1.409  1.00 97.97           H  
ATOM   2830  NZ  LYS A 178       4.356  19.609  -2.931  1.00 97.97           N  
ATOM   2831  HZ1 LYS A 178       3.489  19.127  -3.123  1.00 97.97           H  
ATOM   2832  HZ2 LYS A 178       4.525  20.312  -3.637  1.00 97.97           H  
ATOM   2833  HZ3 LYS A 178       5.070  18.907  -3.072  1.00 97.97           H  
ATOM   2834  N   ASN A 179       5.969  23.160   2.890  1.00 97.98           N  
ATOM   2835  H   ASN A 179       5.511  22.288   3.117  1.00 97.98           H  
ATOM   2836  CA  ASN A 179       5.217  24.402   3.077  1.00 97.98           C  
ATOM   2837  HA  ASN A 179       5.922  25.231   3.138  1.00 97.98           H  
ATOM   2838  C   ASN A 179       4.412  24.461   4.386  1.00 97.98           C  
ATOM   2839  CB  ASN A 179       4.329  24.631   1.842  1.00 97.98           C  
ATOM   2840  HB2 ASN A 179       4.949  24.657   0.946  1.00 97.98           H  
ATOM   2841  HB3 ASN A 179       3.840  25.601   1.939  1.00 97.98           H  
ATOM   2842  O   ASN A 179       3.740  25.459   4.627  1.00 97.98           O  
ATOM   2843  CG  ASN A 179       3.246  23.584   1.656  1.00 97.98           C  
ATOM   2844  ND2 ASN A 179       2.435  23.759   0.644  1.00 97.98           N  
ATOM   2845 HD21 ASN A 179       1.505  23.408   0.822  1.00 97.98           H  
ATOM   2846 HD22 ASN A 179       2.457  24.650   0.170  1.00 97.98           H  
ATOM   2847  OD1 ASN A 179       3.146  22.607   2.383  1.00 97.98           O  
ATOM   2848  N   ASN A 180       4.510  23.438   5.242  1.00 98.27           N  
ATOM   2849  H   ASN A 180       5.061  22.633   4.980  1.00 98.27           H  
ATOM   2850  CA  ASN A 180       3.795  23.333   6.514  1.00 98.27           C  
ATOM   2851  HA  ASN A 180       4.077  22.371   6.941  1.00 98.27           H  
ATOM   2852  C   ASN A 180       2.257  23.266   6.383  1.00 98.27           C  
ATOM   2853  CB  ASN A 180       4.339  24.408   7.472  1.00 98.27           C  
ATOM   2854  HB2 ASN A 180       3.947  25.383   7.185  1.00 98.27           H  
ATOM   2855  HB3 ASN A 180       5.426  24.441   7.402  1.00 98.27           H  
ATOM   2856  O   ASN A 180       1.544  23.493   7.363  1.00 98.27           O  
ATOM   2857  CG  ASN A 180       3.995  24.130   8.919  1.00 98.27           C  
ATOM   2858  ND2 ASN A 180       3.185  24.961   9.530  1.00 98.27           N  
ATOM   2859 HD21 ASN A 180       2.660  25.607   8.958  1.00 98.27           H  
ATOM   2860 HD22 ASN A 180       2.896  24.687  10.458  1.00 98.27           H  
ATOM   2861  OD1 ASN A 180       4.464  23.184   9.527  1.00 98.27           O  
ATOM   2862  N   ASP A 181       1.733  22.926   5.202  1.00 98.39           N  
ATOM   2863  H   ASP A 181       2.343  22.780   4.410  1.00 98.39           H  
ATOM   2864  CA  ASP A 181       0.296  22.729   5.009  1.00 98.39           C  
ATOM   2865  HA  ASP A 181      -0.234  23.577   5.442  1.00 98.39           H  
ATOM   2866  C   ASP A 181      -0.172  21.452   5.714  1.00 98.39           C  
ATOM   2867  CB  ASP A 181      -0.072  22.647   3.521  1.00 98.39           C  
ATOM   2868  HB2 ASP A 181       0.612  21.955   3.029  1.00 98.39           H  
ATOM   2869  HB3 ASP A 181      -1.077  22.235   3.437  1.00 98.39           H  
ATOM   2870  O   ASP A 181       0.406  20.375   5.544  1.00 98.39           O  
ATOM   2871  CG  ASP A 181      -0.063  23.981   2.775  1.00 98.39           C  
ATOM   2872  OD1 ASP A 181       0.002  25.046   3.424  1.00 98.39           O  
ATOM   2873  OD2 ASP A 181      -0.137  23.911   1.525  1.00 98.39           O  
ATOM   2874  N   ASN A 182      -1.259  21.559   6.478  1.00 98.83           N  
ATOM   2875  H   ASN A 182      -1.706  22.462   6.548  1.00 98.83           H  
ATOM   2876  CA  ASN A 182      -1.926  20.404   7.066  1.00 98.83           C  
ATOM   2877  HA  ASN A 182      -1.172  19.673   7.358  1.00 98.83           H  
ATOM   2878  C   ASN A 182      -2.839  19.744   6.019  1.00 98.83           C  
ATOM   2879  CB  ASN A 182      -2.654  20.840   8.344  1.00 98.83           C  
ATOM   2880  HB2 ASN A 182      -1.936  21.271   9.042  1.00 98.83           H  
ATOM   2881  HB3 ASN A 182      -3.403  21.594   8.099  1.00 98.83           H  
ATOM   2882  O   ASN A 182      -3.799  20.348   5.533  1.00 98.83           O  
ATOM   2883  CG  ASN A 182      -3.366  19.675   9.005  1.00 98.83           C  
ATOM   2884  ND2 ASN A 182      -2.902  19.178  10.125  1.00 98.83           N  
ATOM   2885 HD21 ASN A 182      -2.016  19.479  10.506  1.00 98.83           H  
ATOM   2886 HD22 ASN A 182      -3.457  18.447  10.546  1.00 98.83           H  
ATOM   2887  OD1 ASN A 182      -4.365  19.201   8.508  1.00 98.83           O  
ATOM   2888  N   VAL A 183      -2.531  18.493   5.688  1.00 98.80           N  
ATOM   2889  H   VAL A 183      -1.767  18.051   6.179  1.00 98.80           H  
ATOM   2890  CA  VAL A 183      -3.213  17.701   4.660  1.00 98.80           C  
ATOM   2891  HA  VAL A 183      -3.249  18.273   3.733  1.00 98.80           H  
ATOM   2892  C   VAL A 183      -4.654  17.391   5.068  1.00 98.80           C  
ATOM   2893  CB  VAL A 183      -2.424  16.403   4.402  1.00 98.80           C  
ATOM   2894  HB  VAL A 183      -2.332  15.878   5.352  1.00 98.80           H  
ATOM   2895  O   VAL A 183      -5.537  17.457   4.217  1.00 98.80           O  
ATOM   2896  CG1 VAL A 183      -3.104  15.449   3.415  1.00 98.80           C  
ATOM   2897 HG11 VAL A 183      -3.238  15.941   2.451  1.00 98.80           H  
ATOM   2898 HG12 VAL A 183      -4.070  15.129   3.804  1.00 98.80           H  
ATOM   2899 HG13 VAL A 183      -2.487  14.561   3.277  1.00 98.80           H  
ATOM   2900  CG2 VAL A 183      -1.015  16.698   3.863  1.00 98.80           C  
ATOM   2901 HG21 VAL A 183      -0.453  17.305   4.573  1.00 98.80           H  
ATOM   2902 HG22 VAL A 183      -0.475  15.763   3.714  1.00 98.80           H  
ATOM   2903 HG23 VAL A 183      -1.083  17.228   2.914  1.00 98.80           H  
ATOM   2904  N   ASN A 184      -4.914  17.106   6.350  1.00 98.79           N  
ATOM   2905  H   ASN A 184      -4.149  17.073   7.008  1.00 98.79           H  
ATOM   2906  CA  ASN A 184      -6.258  16.813   6.862  1.00 98.79           C  
ATOM   2907  HA  ASN A 184      -6.664  15.957   6.322  1.00 98.79           H  
ATOM   2908  C   ASN A 184      -7.198  17.996   6.612  1.00 98.79           C  
ATOM   2909  CB  ASN A 184      -6.223  16.477   8.366  1.00 98.79           C  
ATOM   2910  HB2 ASN A 184      -7.242  16.254   8.681  1.00 98.79           H  
ATOM   2911  HB3 ASN A 184      -5.899  17.335   8.956  1.00 98.79           H  
ATOM   2912  O   ASN A 184      -8.218  17.850   5.944  1.00 98.79           O  
ATOM   2913  CG  ASN A 184      -5.337  15.307   8.741  1.00 98.79           C  
ATOM   2914  ND2 ASN A 184      -5.852  14.404   9.538  1.00 98.79           N  
ATOM   2915 HD21 ASN A 184      -6.772  14.549   9.930  1.00 98.79           H  
ATOM   2916 HD22 ASN A 184      -5.270  13.644   9.859  1.00 98.79           H  
ATOM   2917  OD1 ASN A 184      -4.177  15.200   8.354  1.00 98.79           O  
ATOM   2918  N   LYS A 185      -6.787  19.191   7.050  1.00 98.51           N  
ATOM   2919  H   LYS A 185      -5.931  19.215   7.586  1.00 98.51           H  
ATOM   2920  CA  LYS A 185      -7.525  20.436   6.839  1.00 98.51           C  
ATOM   2921  HA  LYS A 185      -8.513  20.337   7.288  1.00 98.51           H  
ATOM   2922  C   LYS A 185      -7.730  20.713   5.352  1.00 98.51           C  
ATOM   2923  CB  LYS A 185      -6.766  21.582   7.517  1.00 98.51           C  
ATOM   2924  HB2 LYS A 185      -5.804  21.723   7.025  1.00 98.51           H  
ATOM   2925  HB3 LYS A 185      -6.596  21.331   8.564  1.00 98.51           H  
ATOM   2926  O   LYS A 185      -8.810  21.123   4.938  1.00 98.51           O  
ATOM   2927  CG  LYS A 185      -7.583  22.876   7.441  1.00 98.51           C  
ATOM   2928  HG2 LYS A 185      -7.819  23.100   6.400  1.00 98.51           H  
ATOM   2929  HG3 LYS A 185      -8.514  22.746   7.991  1.00 98.51           H  
ATOM   2930  CD  LYS A 185      -6.810  24.062   8.009  1.00 98.51           C  
ATOM   2931  HD2 LYS A 185      -5.875  24.170   7.459  1.00 98.51           H  
ATOM   2932  HD3 LYS A 185      -6.609  23.906   9.069  1.00 98.51           H  
ATOM   2933  CE  LYS A 185      -7.690  25.293   7.799  1.00 98.51           C  
ATOM   2934  HE2 LYS A 185      -8.056  25.273   6.772  1.00 98.51           H  
ATOM   2935  HE3 LYS A 185      -8.560  25.225   8.453  1.00 98.51           H  
ATOM   2936  NZ  LYS A 185      -6.937  26.543   8.026  1.00 98.51           N  
ATOM   2937  HZ1 LYS A 185      -6.579  26.578   8.970  1.00 98.51           H  
ATOM   2938  HZ2 LYS A 185      -7.546  27.327   7.841  1.00 98.51           H  
ATOM   2939  HZ3 LYS A 185      -6.181  26.578   7.358  1.00 98.51           H  
ATOM   2940  N   ARG A 186      -6.706  20.474   4.525  1.00 98.62           N  
ATOM   2941  H   ARG A 186      -5.831  20.160   4.920  1.00 98.62           H  
ATOM   2942  CA  ARG A 186      -6.825  20.684   3.081  1.00 98.62           C  
ATOM   2943  HA  ARG A 186      -7.242  21.683   2.953  1.00 98.62           H  
ATOM   2944  C   ARG A 186      -7.826  19.723   2.437  1.00 98.62           C  
ATOM   2945  CB  ARG A 186      -5.437  20.605   2.426  1.00 98.62           C  
ATOM   2946  HB2 ARG A 186      -5.039  19.596   2.534  1.00 98.62           H  
ATOM   2947  HB3 ARG A 186      -4.765  21.288   2.945  1.00 98.62           H  
ATOM   2948  O   ARG A 186      -8.559  20.130   1.543  1.00 98.62           O  
ATOM   2949  CG  ARG A 186      -5.455  20.977   0.937  1.00 98.62           C  
ATOM   2950  HG2 ARG A 186      -5.991  20.217   0.369  1.00 98.62           H  
ATOM   2951  HG3 ARG A 186      -4.425  21.021   0.581  1.00 98.62           H  
ATOM   2952  CD  ARG A 186      -6.110  22.341   0.718  1.00 98.62           C  
ATOM   2953  HD2 ARG A 186      -7.164  22.280   0.987  1.00 98.62           H  
ATOM   2954  HD3 ARG A 186      -5.628  23.076   1.363  1.00 98.62           H  
ATOM   2955  NE  ARG A 186      -6.024  22.778  -0.678  1.00 98.62           N  
ATOM   2956  HE  ARG A 186      -5.487  22.202  -1.310  1.00 98.62           H  
ATOM   2957  NH1 ARG A 186      -7.341  24.636  -0.361  1.00 98.62           N  
ATOM   2958 HH11 ARG A 186      -7.465  24.412   0.616  1.00 98.62           H  
ATOM   2959 HH12 ARG A 186      -7.810  25.467  -0.691  1.00 98.62           H  
ATOM   2960  NH2 ARG A 186      -6.494  24.179  -2.392  1.00 98.62           N  
ATOM   2961 HH21 ARG A 186      -5.916  23.607  -2.990  1.00 98.62           H  
ATOM   2962 HH22 ARG A 186      -6.900  25.044  -2.719  1.00 98.62           H  
ATOM   2963  CZ  ARG A 186      -6.622  23.859  -1.132  1.00 98.62           C  
ATOM   2964  N   ILE A 187      -7.873  18.470   2.884  1.00 98.45           N  
ATOM   2965  H   ILE A 187      -7.229  18.198   3.614  1.00 98.45           H  
ATOM   2966  CA  ILE A 187      -8.865  17.489   2.430  1.00 98.45           C  
ATOM   2967  HA  ILE A 187      -8.884  17.494   1.340  1.00 98.45           H  
ATOM   2968  C   ILE A 187     -10.271  17.892   2.875  1.00 98.45           C  
ATOM   2969  CB  ILE A 187      -8.459  16.071   2.890  1.00 98.45           C  
ATOM   2970  HB  ILE A 187      -8.099  16.120   3.917  1.00 98.45           H  
ATOM   2971  O   ILE A 187     -11.183  17.826   2.054  1.00 98.45           O  
ATOM   2972  CG1 ILE A 187      -7.313  15.586   1.974  1.00 98.45           C  
ATOM   2973 HG12 ILE A 187      -7.695  15.424   0.966  1.00 98.45           H  
ATOM   2974 HG13 ILE A 187      -6.545  16.357   1.920  1.00 98.45           H  
ATOM   2975  CG2 ILE A 187      -9.641  15.084   2.853  1.00 98.45           C  
ATOM   2976 HG21 ILE A 187     -10.405  15.383   3.570  1.00 98.45           H  
ATOM   2977 HG22 ILE A 187      -9.319  14.084   3.144  1.00 98.45           H  
ATOM   2978 HG23 ILE A 187     -10.079  15.051   1.855  1.00 98.45           H  
ATOM   2979  CD1 ILE A 187      -6.632  14.304   2.453  1.00 98.45           C  
ATOM   2980 HD11 ILE A 187      -6.285  14.455   3.475  1.00 98.45           H  
ATOM   2981 HD12 ILE A 187      -5.774  14.092   1.815  1.00 98.45           H  
ATOM   2982 HD13 ILE A 187      -7.317  13.457   2.409  1.00 98.45           H  
ATOM   2983  N   GLU A 188     -10.444  18.368   4.109  1.00 98.21           N  
ATOM   2984  H   GLU A 188      -9.666  18.346   4.753  1.00 98.21           H  
ATOM   2985  CA  GLU A 188     -11.722  18.903   4.599  1.00 98.21           C  
ATOM   2986  HA  GLU A 188     -12.481  18.123   4.552  1.00 98.21           H  
ATOM   2987  C   GLU A 188     -12.217  20.047   3.711  1.00 98.21           C  
ATOM   2988  CB  GLU A 188     -11.585  19.362   6.061  1.00 98.21           C  
ATOM   2989  HB2 GLU A 188     -12.466  19.937   6.343  1.00 98.21           H  
ATOM   2990  HB3 GLU A 188     -10.704  19.996   6.165  1.00 98.21           H  
ATOM   2991  O   GLU A 188     -13.317  19.965   3.176  1.00 98.21           O  
ATOM   2992  CG  GLU A 188     -11.473  18.150   6.988  1.00 98.21           C  
ATOM   2993  HG2 GLU A 188     -12.431  17.631   6.956  1.00 98.21           H  
ATOM   2994  HG3 GLU A 188     -10.711  17.470   6.607  1.00 98.21           H  
ATOM   2995  CD  GLU A 188     -11.146  18.473   8.448  1.00 98.21           C  
ATOM   2996  OE1 GLU A 188     -11.302  17.516   9.248  1.00 98.21           O  
ATOM   2997  OE2 GLU A 188     -10.746  19.620   8.757  1.00 98.21           O  
ATOM   2998  N   GLU A 189     -11.372  21.048   3.441  1.00 98.13           N  
ATOM   2999  H   GLU A 189     -10.483  21.051   3.919  1.00 98.13           H  
ATOM   3000  CA  GLU A 189     -11.691  22.173   2.545  1.00 98.13           C  
ATOM   3001  HA  GLU A 189     -12.533  22.737   2.947  1.00 98.13           H  
ATOM   3002  C   GLU A 189     -12.069  21.739   1.118  1.00 98.13           C  
ATOM   3003  CB  GLU A 189     -10.458  23.085   2.425  1.00 98.13           C  
ATOM   3004  HB2 GLU A 189      -9.600  22.465   2.165  1.00 98.13           H  
ATOM   3005  HB3 GLU A 189     -10.619  23.785   1.605  1.00 98.13           H  
ATOM   3006  O   GLU A 189     -12.818  22.430   0.428  1.00 98.13           O  
ATOM   3007  CG  GLU A 189     -10.119  23.911   3.676  1.00 98.13           C  
ATOM   3008  HG2 GLU A 189     -10.118  23.268   4.556  1.00 98.13           H  
ATOM   3009  HG3 GLU A 189     -10.899  24.658   3.816  1.00 98.13           H  
ATOM   3010  CD  GLU A 189      -8.752  24.620   3.562  1.00 98.13           C  
ATOM   3011  OE1 GLU A 189      -8.336  25.237   4.578  1.00 98.13           O  
ATOM   3012  OE2 GLU A 189      -8.122  24.581   2.465  1.00 98.13           O  
ATOM   3013  N   LEU A 190     -11.511  20.627   0.634  1.00 98.22           N  
ATOM   3014  H   LEU A 190     -10.901  20.105   1.247  1.00 98.22           H  
ATOM   3015  CA  LEU A 190     -11.792  20.097  -0.702  1.00 98.22           C  
ATOM   3016  HA  LEU A 190     -12.047  20.928  -1.361  1.00 98.22           H  
ATOM   3017  C   LEU A 190     -13.017  19.170  -0.735  1.00 98.22           C  
ATOM   3018  CB  LEU A 190     -10.530  19.405  -1.246  1.00 98.22           C  
ATOM   3019  HB2 LEU A 190     -10.783  18.875  -2.164  1.00 98.22           H  
ATOM   3020  HB3 LEU A 190     -10.210  18.663  -0.514  1.00 98.22           H  
ATOM   3021  O   LEU A 190     -13.476  18.833  -1.832  1.00 98.22           O  
ATOM   3022  CG  LEU A 190      -9.360  20.363  -1.540  1.00 98.22           C  
ATOM   3023  HG  LEU A 190      -9.160  21.004  -0.681  1.00 98.22           H  
ATOM   3024  CD1 LEU A 190      -8.108  19.544  -1.846  1.00 98.22           C  
ATOM   3025 HD11 LEU A 190      -8.276  18.924  -2.727  1.00 98.22           H  
ATOM   3026 HD12 LEU A 190      -7.879  18.905  -0.993  1.00 98.22           H  
ATOM   3027 HD13 LEU A 190      -7.259  20.206  -2.017  1.00 98.22           H  
ATOM   3028  CD2 LEU A 190      -9.626  21.275  -2.742  1.00 98.22           C  
ATOM   3029 HD21 LEU A 190      -9.841  20.668  -3.621  1.00 98.22           H  
ATOM   3030 HD22 LEU A 190     -10.473  21.925  -2.519  1.00 98.22           H  
ATOM   3031 HD23 LEU A 190      -8.747  21.893  -2.927  1.00 98.22           H  
ATOM   3032  N   CYS A 191     -13.535  18.761   0.426  1.00 96.68           N  
ATOM   3033  H   CYS A 191     -13.099  19.077   1.280  1.00 96.68           H  
ATOM   3034  CA  CYS A 191     -14.718  17.907   0.559  1.00 96.68           C  
ATOM   3035  HA  CYS A 191     -14.990  17.535  -0.428  1.00 96.68           H  
ATOM   3036  C   CYS A 191     -15.976  18.647   1.047  1.00 96.68           C  
ATOM   3037  CB  CYS A 191     -14.389  16.688   1.434  1.00 96.68           C  
ATOM   3038  HB2 CYS A 191     -14.072  17.023   2.422  1.00 96.68           H  
ATOM   3039  HB3 CYS A 191     -15.285  16.076   1.542  1.00 96.68           H  
ATOM   3040  O   CYS A 191     -17.052  18.053   1.019  1.00 96.68           O  
ATOM   3041  SG  CYS A 191     -13.079  15.686   0.673  1.00 96.68           S  
ATOM   3042  HG  CYS A 191     -12.105  16.532   1.020  1.00 96.68           H  
ATOM   3043  N   THR A 192     -15.855  19.913   1.461  1.00 88.75           N  
ATOM   3044  H   THR A 192     -14.925  20.299   1.547  1.00 88.75           H  
ATOM   3045  CA  THR A 192     -16.978  20.823   1.769  1.00 88.75           C  
ATOM   3046  HA  THR A 192     -17.791  20.247   2.210  1.00 88.75           H  
ATOM   3047  C   THR A 192     -17.577  21.504   0.544  1.00 88.75           C  
ATOM   3048  CB  THR A 192     -16.564  21.909   2.762  1.00 88.75           C  
ATOM   3049  HB  THR A 192     -17.378  22.628   2.855  1.00 88.75           H  
ATOM   3050  O   THR A 192     -16.808  21.801  -0.401  1.00 88.75           O  
ATOM   3051  CG2 THR A 192     -16.273  21.348   4.154  1.00 88.75           C  
ATOM   3052 HG21 THR A 192     -15.981  22.162   4.818  1.00 88.75           H  
ATOM   3053 HG22 THR A 192     -15.475  20.607   4.114  1.00 88.75           H  
ATOM   3054 HG23 THR A 192     -17.173  20.873   4.545  1.00 88.75           H  
ATOM   3055  OG1 THR A 192     -15.428  22.577   2.266  1.00 88.75           O  
ATOM   3056  HG1 THR A 192     -15.495  22.505   1.311  1.00 88.75           H  
ATOM   3057  OXT THR A 192     -18.788  21.799   0.617  1.00 88.75           O  
TER    3058      THR A 192                                                       
ATOM   3058  N   SER B   1      18.426   2.670 -16.294  1.00 20.69           N  
ATOM   3059  H   SER B   1      17.963   1.931 -16.803  1.00 20.69           H  
ATOM   3060  H2  SER B   1      19.106   3.123 -16.888  1.00 20.69           H  
ATOM   3061  H3  SER B   1      18.889   2.261 -15.495  1.00 20.69           H  
ATOM   3062  CA  SER B   1      17.412   3.634 -15.842  1.00 20.69           C  
ATOM   3063  HA  SER B   1      17.863   4.401 -15.212  1.00 20.69           H  
ATOM   3064  C   SER B   1      16.413   2.841 -15.041  1.00 20.69           C  
ATOM   3065  CB  SER B   1      16.714   4.306 -17.029  1.00 20.69           C  
ATOM   3066  HB2 SER B   1      16.116   3.581 -17.581  1.00 20.69           H  
ATOM   3067  HB3 SER B   1      17.451   4.750 -17.697  1.00 20.69           H  
ATOM   3068  O   SER B   1      15.854   1.908 -15.606  1.00 20.69           O  
ATOM   3069  OG  SER B   1      15.891   5.319 -16.519  1.00 20.69           O  
ATOM   3070  HG  SER B   1      15.187   5.535 -17.134  1.00 20.69           H  
ATOM   3071  N   ILE B   2      16.279   3.090 -13.738  1.00 26.62           N  
ATOM   3072  H   ILE B   2      16.698   3.914 -13.332  1.00 26.62           H  
ATOM   3073  CA  ILE B   2      15.152   2.511 -13.002  1.00 26.62           C  
ATOM   3074  HA  ILE B   2      15.079   1.441 -13.195  1.00 26.62           H  
ATOM   3075  C   ILE B   2      13.954   3.217 -13.619  1.00 26.62           C  
ATOM   3076  CB  ILE B   2      15.281   2.734 -11.475  1.00 26.62           C  
ATOM   3077  HB  ILE B   2      15.298   3.805 -11.273  1.00 26.62           H  
ATOM   3078  O   ILE B   2      13.864   4.439 -13.506  1.00 26.62           O  
ATOM   3079  CG1 ILE B   2      16.606   2.116 -10.966  1.00 26.62           C  
ATOM   3080 HG12 ILE B   2      17.443   2.550 -11.513  1.00 26.62           H  
ATOM   3081 HG13 ILE B   2      16.599   1.043 -11.158  1.00 26.62           H  
ATOM   3082  CG2 ILE B   2      14.077   2.117 -10.741  1.00 26.62           C  
ATOM   3083 HG21 ILE B   2      14.041   1.038 -10.889  1.00 26.62           H  
ATOM   3084 HG22 ILE B   2      14.131   2.327  -9.673  1.00 26.62           H  
ATOM   3085 HG23 ILE B   2      13.146   2.557 -11.099  1.00 26.62           H  
ATOM   3086  CD1 ILE B   2      16.889   2.348  -9.478  1.00 26.62           C  
ATOM   3087 HD11 ILE B   2      17.894   1.997  -9.242  1.00 26.62           H  
ATOM   3088 HD12 ILE B   2      16.821   3.411  -9.246  1.00 26.62           H  
ATOM   3089 HD13 ILE B   2      16.181   1.794  -8.862  1.00 26.62           H  
ATOM   3090  N   PHE B   3      13.148   2.497 -14.408  1.00 29.29           N  
ATOM   3091  H   PHE B   3      13.283   1.499 -14.490  1.00 29.29           H  
ATOM   3092  CA  PHE B   3      11.910   3.078 -14.910  1.00 29.29           C  
ATOM   3093  HA  PHE B   3      12.152   3.868 -15.621  1.00 29.29           H  
ATOM   3094  C   PHE B   3      11.213   3.667 -13.693  1.00 29.29           C  
ATOM   3095  CB  PHE B   3      11.031   2.026 -15.596  1.00 29.29           C  
ATOM   3096  HB2 PHE B   3      10.972   1.131 -14.976  1.00 29.29           H  
ATOM   3097  HB3 PHE B   3      10.020   2.422 -15.688  1.00 29.29           H  
ATOM   3098  O   PHE B   3      11.175   2.964 -12.677  1.00 29.29           O  
ATOM   3099  CG  PHE B   3      11.528   1.669 -16.980  1.00 29.29           C  
ATOM   3100  CD1 PHE B   3      11.128   2.444 -18.084  1.00 29.29           C  
ATOM   3101  HD1 PHE B   3      10.438   3.264 -17.947  1.00 29.29           H  
ATOM   3102  CD2 PHE B   3      12.410   0.589 -17.164  1.00 29.29           C  
ATOM   3103  HD2 PHE B   3      12.708  -0.016 -16.320  1.00 29.29           H  
ATOM   3104  CE1 PHE B   3      11.610   2.142 -19.369  1.00 29.29           C  
ATOM   3105  HE1 PHE B   3      11.285   2.727 -20.217  1.00 29.29           H  
ATOM   3106  CE2 PHE B   3      12.892   0.286 -18.450  1.00 29.29           C  
ATOM   3107  HE2 PHE B   3      13.553  -0.556 -18.593  1.00 29.29           H  
ATOM   3108  CZ  PHE B   3      12.493   1.063 -19.552  1.00 29.29           C  
ATOM   3109  HZ  PHE B   3      12.846   0.818 -20.543  1.00 29.29           H  
ATOM   3110  N   PRO B   4      10.768   4.938 -13.734  1.00 34.15           N  
ATOM   3111  CA  PRO B   4       9.938   5.436 -12.657  1.00 34.15           C  
ATOM   3112  HA  PRO B   4      10.500   5.507 -11.726  1.00 34.15           H  
ATOM   3113  C   PRO B   4       8.841   4.396 -12.542  1.00 34.15           C  
ATOM   3114  CB  PRO B   4       9.436   6.815 -13.091  1.00 34.15           C  
ATOM   3115  HB2 PRO B   4      10.109   7.580 -12.702  1.00 34.15           H  
ATOM   3116  HB3 PRO B   4       8.416   7.004 -12.758  1.00 34.15           H  
ATOM   3117  O   PRO B   4       8.157   4.116 -13.528  1.00 34.15           O  
ATOM   3118  CG  PRO B   4       9.539   6.777 -14.616  1.00 34.15           C  
ATOM   3119  HG2 PRO B   4       9.720   7.768 -15.033  1.00 34.15           H  
ATOM   3120  HG3 PRO B   4       8.624   6.354 -15.031  1.00 34.15           H  
ATOM   3121  CD  PRO B   4      10.706   5.828 -14.883  1.00 34.15           C  
ATOM   3122  HD2 PRO B   4      10.523   5.282 -15.808  1.00 34.15           H  
ATOM   3123  HD3 PRO B   4      11.636   6.392 -14.949  1.00 34.15           H  
ATOM   3124  N   ILE B   5       8.825   3.695 -11.412  1.00 36.09           N  
ATOM   3125  H   ILE B   5       9.493   3.906 -10.684  1.00 36.09           H  
ATOM   3126  CA  ILE B   5       7.811   2.695 -11.157  1.00 36.09           C  
ATOM   3127  HA  ILE B   5       7.689   2.047 -12.025  1.00 36.09           H  
ATOM   3128  C   ILE B   5       6.594   3.566 -11.013  1.00 36.09           C  
ATOM   3129  CB  ILE B   5       8.161   1.835  -9.933  1.00 36.09           C  
ATOM   3130  HB  ILE B   5       8.332   2.479  -9.070  1.00 36.09           H  
ATOM   3131  O   ILE B   5       6.446   4.257 -10.002  1.00 36.09           O  
ATOM   3132  CG1 ILE B   5       9.467   1.080 -10.267  1.00 36.09           C  
ATOM   3133 HG12 ILE B   5      10.273   1.801 -10.398  1.00 36.09           H  
ATOM   3134 HG13 ILE B   5       9.345   0.537 -11.205  1.00 36.09           H  
ATOM   3135  CG2 ILE B   5       7.007   0.881  -9.609  1.00 36.09           C  
ATOM   3136 HG21 ILE B   5       6.845   0.187 -10.434  1.00 36.09           H  
ATOM   3137 HG22 ILE B   5       7.236   0.318  -8.703  1.00 36.09           H  
ATOM   3138 HG23 ILE B   5       6.087   1.438  -9.434  1.00 36.09           H  
ATOM   3139  CD1 ILE B   5       9.928   0.095  -9.205  1.00 36.09           C  
ATOM   3140 HD11 ILE B   5       9.950   0.588  -8.233  1.00 36.09           H  
ATOM   3141 HD12 ILE B   5       9.253  -0.760  -9.212  1.00 36.09           H  
ATOM   3142 HD13 ILE B   5      10.930  -0.258  -9.448  1.00 36.09           H  
ATOM   3143  N   GLU B   6       5.879   3.694 -12.130  1.00 43.57           N  
ATOM   3144  H   GLU B   6       6.174   3.185 -12.951  1.00 43.57           H  
ATOM   3145  CA  GLU B   6       4.671   4.471 -12.229  1.00 43.57           C  
ATOM   3146  HA  GLU B   6       4.884   5.515 -11.996  1.00 43.57           H  
ATOM   3147  C   GLU B   6       3.824   3.849 -11.152  1.00 43.57           C  
ATOM   3148  CB  GLU B   6       4.085   4.365 -13.645  1.00 43.57           C  
ATOM   3149  HB2 GLU B   6       4.898   4.469 -14.363  1.00 43.57           H  
ATOM   3150  HB3 GLU B   6       3.622   3.389 -13.792  1.00 43.57           H  
ATOM   3151  O   GLU B   6       3.470   2.676 -11.250  1.00 43.57           O  
ATOM   3152  CG  GLU B   6       3.076   5.487 -13.914  1.00 43.57           C  
ATOM   3153  HG2 GLU B   6       2.217   5.357 -13.256  1.00 43.57           H  
ATOM   3154  HG3 GLU B   6       3.544   6.439 -13.665  1.00 43.57           H  
ATOM   3155  CD  GLU B   6       2.603   5.519 -15.377  1.00 43.57           C  
ATOM   3156  OE1 GLU B   6       2.391   6.642 -15.887  1.00 43.57           O  
ATOM   3157  OE2 GLU B   6       2.456   4.434 -15.984  1.00 43.57           O  
ATOM   3158  N   LYS B   7       3.727   4.558 -10.020  1.00 46.19           N  
ATOM   3159  H   LYS B   7       4.185   5.457  -9.972  1.00 46.19           H  
ATOM   3160  CA  LYS B   7       3.143   3.973  -8.826  1.00 46.19           C  
ATOM   3161  HA  LYS B   7       3.799   3.188  -8.451  1.00 46.19           H  
ATOM   3162  C   LYS B   7       1.826   3.400  -9.285  1.00 46.19           C  
ATOM   3163  CB  LYS B   7       2.838   5.020  -7.776  1.00 46.19           C  
ATOM   3164  HB2 LYS B   7       2.256   4.536  -6.993  1.00 46.19           H  
ATOM   3165  HB3 LYS B   7       2.226   5.804  -8.222  1.00 46.19           H  
ATOM   3166  O   LYS B   7       1.128   4.155  -9.972  1.00 46.19           O  
ATOM   3167  CG  LYS B   7       4.084   5.643  -7.165  1.00 46.19           C  
ATOM   3168  HG2 LYS B   7       4.679   6.157  -7.920  1.00 46.19           H  
ATOM   3169  HG3 LYS B   7       4.687   4.877  -6.677  1.00 46.19           H  
ATOM   3170  CD  LYS B   7       3.533   6.645  -6.158  1.00 46.19           C  
ATOM   3171  HD2 LYS B   7       3.209   7.545  -6.681  1.00 46.19           H  
ATOM   3172  HD3 LYS B   7       2.681   6.220  -5.628  1.00 46.19           H  
ATOM   3173  CE  LYS B   7       4.576   6.987  -5.134  1.00 46.19           C  
ATOM   3174  HE2 LYS B   7       5.411   7.495  -5.614  1.00 46.19           H  
ATOM   3175  HE3 LYS B   7       4.959   6.070  -4.685  1.00 46.19           H  
ATOM   3176  NZ  LYS B   7       3.957   7.823  -4.080  1.00 46.19           N  
ATOM   3177  HZ1 LYS B   7       3.764   8.758  -4.410  1.00 46.19           H  
ATOM   3178  HZ2 LYS B   7       4.633   7.909  -3.335  1.00 46.19           H  
ATOM   3179  HZ3 LYS B   7       3.128   7.402  -3.685  1.00 46.19           H  
ATOM   3180  N   PRO B   8       1.520   2.135  -8.957  1.00 45.91           N  
ATOM   3181  CA  PRO B   8       0.318   1.504  -9.437  1.00 45.91           C  
ATOM   3182  HA  PRO B   8       0.455   1.246 -10.487  1.00 45.91           H  
ATOM   3183  C   PRO B   8      -0.799   2.527  -9.234  1.00 45.91           C  
ATOM   3184  CB  PRO B   8       0.158   0.220  -8.611  1.00 45.91           C  
ATOM   3185  HB2 PRO B   8      -0.876   0.042  -8.315  1.00 45.91           H  
ATOM   3186  HB3 PRO B   8       0.544  -0.624  -9.183  1.00 45.91           H  
ATOM   3187  O   PRO B   8      -1.001   2.956  -8.087  1.00 45.91           O  
ATOM   3188  CG  PRO B   8       1.053   0.421  -7.399  1.00 45.91           C  
ATOM   3189  HG2 PRO B   8       0.493   0.930  -6.614  1.00 45.91           H  
ATOM   3190  HG3 PRO B   8       1.453  -0.529  -7.045  1.00 45.91           H  
ATOM   3191  CD  PRO B   8       2.145   1.338  -7.931  1.00 45.91           C  
ATOM   3192  HD2 PRO B   8       2.489   1.989  -7.128  1.00 45.91           H  
ATOM   3193  HD3 PRO B   8       2.967   0.759  -8.354  1.00 45.91           H  
ATOM   3194  N   PRO B   9      -1.408   3.063 -10.322  1.00 40.40           N  
ATOM   3195  CA  PRO B   9      -2.470   4.042 -10.185  1.00 40.40           C  
ATOM   3196  HA  PRO B   9      -2.047   4.984  -9.837  1.00 40.40           H  
ATOM   3197  C   PRO B   9      -3.471   3.529  -9.166  1.00 40.40           C  
ATOM   3198  CB  PRO B   9      -3.082   4.228 -11.579  1.00 40.40           C  
ATOM   3199  HB2 PRO B   9      -4.170   4.176 -11.563  1.00 40.40           H  
ATOM   3200  HB3 PRO B   9      -2.759   5.188 -11.982  1.00 40.40           H  
ATOM   3201  O   PRO B   9      -3.647   2.316  -9.041  1.00 40.40           O  
ATOM   3202  CG  PRO B   9      -2.487   3.100 -12.424  1.00 40.40           C  
ATOM   3203  HG2 PRO B   9      -3.129   2.221 -12.364  1.00 40.40           H  
ATOM   3204  HG3 PRO B   9      -2.350   3.403 -13.462  1.00 40.40           H  
ATOM   3205  CD  PRO B   9      -1.148   2.831 -11.740  1.00 40.40           C  
ATOM   3206  HD2 PRO B   9      -0.805   1.822 -11.968  1.00 40.40           H  
ATOM   3207  HD3 PRO B   9      -0.406   3.550 -12.088  1.00 40.40           H  
ATOM   3208  N   LYS B  10      -4.100   4.441  -8.420  1.00 40.27           N  
ATOM   3209  H   LYS B  10      -3.904   5.416  -8.597  1.00 40.27           H  
ATOM   3210  CA  LYS B  10      -5.052   4.080  -7.368  1.00 40.27           C  
ATOM   3211  HA  LYS B  10      -4.495   3.736  -6.497  1.00 40.27           H  
ATOM   3212  C   LYS B  10      -5.959   2.959  -7.832  1.00 40.27           C  
ATOM   3213  CB  LYS B  10      -5.922   5.275  -6.985  1.00 40.27           C  
ATOM   3214  HB2 LYS B  10      -6.210   5.829  -7.879  1.00 40.27           H  
ATOM   3215  HB3 LYS B  10      -6.830   4.923  -6.495  1.00 40.27           H  
ATOM   3216  O   LYS B  10      -6.502   2.987  -8.935  1.00 40.27           O  
ATOM   3217  CG  LYS B  10      -5.157   6.172  -6.024  1.00 40.27           C  
ATOM   3218  HG2 LYS B  10      -4.237   6.508  -6.502  1.00 40.27           H  
ATOM   3219  HG3 LYS B  10      -4.915   5.607  -5.124  1.00 40.27           H  
ATOM   3220  CD  LYS B  10      -6.001   7.386  -5.654  1.00 40.27           C  
ATOM   3221  HD2 LYS B  10      -6.126   8.010  -6.538  1.00 40.27           H  
ATOM   3222  HD3 LYS B  10      -6.978   7.081  -5.279  1.00 40.27           H  
ATOM   3223  CE  LYS B  10      -5.253   8.149  -4.573  1.00 40.27           C  
ATOM   3224  HE2 LYS B  10      -4.194   8.177  -4.829  1.00 40.27           H  
ATOM   3225  HE3 LYS B  10      -5.342   7.594  -3.639  1.00 40.27           H  
ATOM   3226  NZ  LYS B  10      -5.755   9.532  -4.454  1.00 40.27           N  
ATOM   3227  HZ1 LYS B  10      -5.426  10.040  -5.262  1.00 40.27           H  
ATOM   3228  HZ2 LYS B  10      -5.376   9.962  -3.622  1.00 40.27           H  
ATOM   3229  HZ3 LYS B  10      -6.764   9.555  -4.402  1.00 40.27           H  
ATOM   3230  N   THR B  11      -6.094   1.982  -6.954  1.00 37.73           N  
ATOM   3231  H   THR B  11      -5.550   2.048  -6.106  1.00 37.73           H  
ATOM   3232  CA  THR B  11      -6.964   0.839  -7.144  1.00 37.73           C  
ATOM   3233  HA  THR B  11      -6.500   0.167  -7.866  1.00 37.73           H  
ATOM   3234  C   THR B  11      -8.312   1.268  -7.687  1.00 37.73           C  
ATOM   3235  CB  THR B  11      -7.093   0.145  -5.799  1.00 37.73           C  
ATOM   3236  HB  THR B  11      -6.716   0.807  -5.019  1.00 37.73           H  
ATOM   3237  O   THR B  11      -9.069   1.988  -7.035  1.00 37.73           O  
ATOM   3238  CG2 THR B  11      -8.467  -0.265  -5.306  1.00 37.73           C  
ATOM   3239 HG21 THR B  11      -9.024  -0.789  -6.083  1.00 37.73           H  
ATOM   3240 HG22 THR B  11      -9.020   0.631  -5.025  1.00 37.73           H  
ATOM   3241 HG23 THR B  11      -8.393  -0.850  -4.389  1.00 37.73           H  
ATOM   3242  OG1 THR B  11      -6.253  -0.958  -5.896  1.00 37.73           O  
ATOM   3243  HG1 THR B  11      -6.848  -1.708  -5.971  1.00 37.73           H  
ATOM   3244  N   VAL B  12      -8.630   0.787  -8.881  1.00 35.00           N  
ATOM   3245  H   VAL B  12      -7.931   0.290  -9.414  1.00 35.00           H  
ATOM   3246  CA  VAL B  12      -9.991   0.851  -9.389  1.00 35.00           C  
ATOM   3247  HA  VAL B  12     -10.423   1.818  -9.132  1.00 35.00           H  
ATOM   3248  C   VAL B  12     -10.757  -0.238  -8.642  1.00 35.00           C  
ATOM   3249  CB  VAL B  12     -10.024   0.716 -10.923  1.00 35.00           C  
ATOM   3250  HB  VAL B  12      -9.714  -0.287 -11.216  1.00 35.00           H  
ATOM   3251  O   VAL B  12     -10.861  -1.374  -9.096  1.00 35.00           O  
ATOM   3252  CG1 VAL B  12     -11.436   0.981 -11.449  1.00 35.00           C  
ATOM   3253 HG11 VAL B  12     -11.774   1.970 -11.141  1.00 35.00           H  
ATOM   3254 HG12 VAL B  12     -11.440   0.922 -12.538  1.00 35.00           H  
ATOM   3255 HG13 VAL B  12     -12.112   0.216 -11.067  1.00 35.00           H  
ATOM   3256  CG2 VAL B  12      -9.088   1.726 -11.603  1.00 35.00           C  
ATOM   3257 HG21 VAL B  12      -8.050   1.520 -11.342  1.00 35.00           H  
ATOM   3258 HG22 VAL B  12      -9.335   2.740 -11.291  1.00 35.00           H  
ATOM   3259 HG23 VAL B  12      -9.181   1.649 -12.687  1.00 35.00           H  
ATOM   3260  N   ALA B  13     -11.243   0.081  -7.440  1.00 31.59           N  
ATOM   3261  H   ALA B  13     -11.030   0.996  -7.069  1.00 31.59           H  
ATOM   3262  CA  ALA B  13     -12.032  -0.844  -6.626  1.00 31.59           C  
ATOM   3263  HA  ALA B  13     -11.519  -1.806  -6.612  1.00 31.59           H  
ATOM   3264  C   ALA B  13     -13.436  -1.098  -7.201  1.00 31.59           C  
ATOM   3265  CB  ALA B  13     -12.114  -0.329  -5.182  1.00 31.59           C  
ATOM   3266  HB1 ALA B  13     -12.665  -1.039  -4.565  1.00 31.59           H  
ATOM   3267  HB2 ALA B  13     -11.117  -0.208  -4.759  1.00 31.59           H  
ATOM   3268  HB3 ALA B  13     -12.632   0.629  -5.161  1.00 31.59           H  
ATOM   3269  O   ALA B  13     -14.238  -1.727  -6.523  1.00 31.59           O  
ATOM   3270  N   SER B  14     -13.752  -0.614  -8.407  1.00 27.30           N  
ATOM   3271  H   SER B  14     -13.045  -0.092  -8.905  1.00 27.30           H  
ATOM   3272  CA  SER B  14     -15.104  -0.544  -8.971  1.00 27.30           C  
ATOM   3273  HA  SER B  14     -15.741  -0.067  -8.226  1.00 27.30           H  
ATOM   3274  C   SER B  14     -15.769  -1.890  -9.306  1.00 27.30           C  
ATOM   3275  CB  SER B  14     -15.119   0.340 -10.230  1.00 27.30           C  
ATOM   3276  HB2 SER B  14     -14.817  -0.258 -11.089  1.00 27.30           H  
ATOM   3277  HB3 SER B  14     -16.134   0.700 -10.399  1.00 27.30           H  
ATOM   3278  O   SER B  14     -16.533  -1.942 -10.268  1.00 27.30           O  
ATOM   3279  OG  SER B  14     -14.232   1.435 -10.137  1.00 27.30           O  
ATOM   3280  HG  SER B  14     -14.497   2.097 -10.779  1.00 27.30           H  
ATOM   3281  N   ILE B  15     -15.494  -2.990  -8.594  1.00 25.69           N  
ATOM   3282  H   ILE B  15     -15.003  -2.849  -7.723  1.00 25.69           H  
ATOM   3283  CA  ILE B  15     -16.359  -4.176  -8.709  1.00 25.69           C  
ATOM   3284  HA  ILE B  15     -16.662  -4.286  -9.751  1.00 25.69           H  
ATOM   3285  C   ILE B  15     -17.669  -3.933  -7.971  1.00 25.69           C  
ATOM   3286  CB  ILE B  15     -15.655  -5.474  -8.290  1.00 25.69           C  
ATOM   3287  HB  ILE B  15     -15.309  -5.348  -7.265  1.00 25.69           H  
ATOM   3288  O   ILE B  15     -17.605  -3.587  -6.774  1.00 25.69           O  
ATOM   3289  CG1 ILE B  15     -14.432  -5.694  -9.220  1.00 25.69           C  
ATOM   3290 HG12 ILE B  15     -14.481  -5.004 -10.063  1.00 25.69           H  
ATOM   3291 HG13 ILE B  15     -13.526  -5.431  -8.675  1.00 25.69           H  
ATOM   3292  CG2 ILE B  15     -16.682  -6.631  -8.316  1.00 25.69           C  
ATOM   3293 HG21 ILE B  15     -16.219  -7.573  -8.023  1.00 25.69           H  
ATOM   3294 HG22 ILE B  15     -17.465  -6.430  -7.585  1.00 25.69           H  
ATOM   3295 HG23 ILE B  15     -17.149  -6.693  -9.299  1.00 25.69           H  
ATOM   3296  CD1 ILE B  15     -14.284  -7.092  -9.832  1.00 25.69           C  
ATOM   3297 HD11 ILE B  15     -14.300  -7.881  -9.079  1.00 25.69           H  
ATOM   3298 HD12 ILE B  15     -15.108  -7.263 -10.525  1.00 25.69           H  
ATOM   3299 HD13 ILE B  15     -13.360  -7.140 -10.408  1.00 25.69           H  
ATOM   3300  OXT ILE B  15     -18.698  -4.236  -8.611  1.00 25.69           O  
TER    3301      ILE B  15                                                       
END   
