# Supplementary material for: An extended Tudor domain within Vreteno interconnects Gtsf1L and Ago3 for piRNA biogenesis in Bombyx mori
Source: EMBO J. 2023 Nov 20;42(24):e114072. doi: 10.15252/embj.2023114072 (PMC10711660; doi:10.15252/embj.2023114072)
Supplement: Supplementary file 4 — Dataset EV1 [file EMBJ-42-e114072-s007.zip › manuscript_pdb/BmVreteno_FL.pdb]

ATOM      1  N   MET A   1       4.973  71.453 -53.003  1.00 23.65           N  
ATOM      2  H   MET A   1       5.601  72.221 -53.195  1.00 23.65           H  
ATOM      3  H2  MET A   1       5.510  70.644 -52.724  1.00 23.65           H  
ATOM      4  H3  MET A   1       4.464  71.224 -53.845  1.00 23.65           H  
ATOM      5  CA  MET A   1       4.012  71.818 -51.937  1.00 23.65           C  
ATOM      6  HA  MET A   1       4.545  72.024 -51.008  1.00 23.65           H  
ATOM      7  C   MET A   1       3.106  70.617 -51.710  1.00 23.65           C  
ATOM      8  CB  MET A   1       3.194  73.063 -52.322  1.00 23.65           C  
ATOM      9  HB2 MET A   1       2.387  73.195 -51.602  1.00 23.65           H  
ATOM     10  HB3 MET A   1       2.753  72.919 -53.308  1.00 23.65           H  
ATOM     11  O   MET A   1       2.223  70.370 -52.516  1.00 23.65           O  
ATOM     12  CG  MET A   1       4.037  74.344 -52.334  1.00 23.65           C  
ATOM     13  HG2 MET A   1       4.900  74.213 -52.987  1.00 23.65           H  
ATOM     14  HG3 MET A   1       4.392  74.541 -51.322  1.00 23.65           H  
ATOM     15  SD  MET A   1       3.106  75.781 -52.913  1.00 23.65           S  
ATOM     16  CE  MET A   1       4.294  77.110 -52.579  1.00 23.65           C  
ATOM     17  HE1 MET A   1       5.213  76.937 -53.140  1.00 23.65           H  
ATOM     18  HE2 MET A   1       3.864  78.064 -52.887  1.00 23.65           H  
ATOM     19  HE3 MET A   1       4.518  77.149 -51.513  1.00 23.65           H  
ATOM     20  N   SER A   2       3.404  69.795 -50.708  1.00 25.65           N  
ATOM     21  H   SER A   2       4.125  70.052 -50.049  1.00 25.65           H  
ATOM     22  CA  SER A   2       3.141  68.341 -50.759  1.00 25.65           C  
ATOM     23  HA  SER A   2       3.106  68.022 -51.801  1.00 25.65           H  
ATOM     24  C   SER A   2       1.824  67.879 -50.111  1.00 25.65           C  
ATOM     25  CB  SER A   2       4.324  67.617 -50.091  1.00 25.65           C  
ATOM     26  HB2 SER A   2       4.180  67.616 -49.010  1.00 25.65           H  
ATOM     27  HB3 SER A   2       4.362  66.584 -50.437  1.00 25.65           H  
ATOM     28  O   SER A   2       1.661  66.701 -49.829  1.00 25.65           O  
ATOM     29  OG  SER A   2       5.554  68.276 -50.381  1.00 25.65           O  
ATOM     30  HG  SER A   2       6.256  67.754 -49.986  1.00 25.65           H  
ATOM     31  N   ASN A   3       0.953  68.815 -49.726  1.00 26.77           N  
ATOM     32  H   ASN A   3       1.000  69.683 -50.240  1.00 26.77           H  
ATOM     33  CA  ASN A   3       0.757  68.973 -48.283  1.00 26.77           C  
ATOM     34  HA  ASN A   3       1.683  68.639 -47.814  1.00 26.77           H  
ATOM     35  C   ASN A   3      -0.319  68.100 -47.612  1.00 26.77           C  
ATOM     36  CB  ASN A   3       0.584  70.478 -47.964  1.00 26.77           C  
ATOM     37  HB2 ASN A   3       0.905  71.090 -48.807  1.00 26.77           H  
ATOM     38  HB3 ASN A   3      -0.465  70.706 -47.776  1.00 26.77           H  
ATOM     39  O   ASN A   3      -0.004  67.366 -46.680  1.00 26.77           O  
ATOM     40  CG  ASN A   3       1.414  70.927 -46.774  1.00 26.77           C  
ATOM     41  ND2 ASN A   3       0.972  71.922 -46.046  1.00 26.77           N  
ATOM     42 HD21 ASN A   3       1.568  72.216 -45.285  1.00 26.77           H  
ATOM     43 HD22 ASN A   3       0.062  72.331 -46.207  1.00 26.77           H  
ATOM     44  OD1 ASN A   3       2.506  70.447 -46.537  1.00 26.77           O  
ATOM     45  N   HIS A   4      -1.598  68.262 -47.964  1.00 29.23           N  
ATOM     46  H   HIS A   4      -1.821  68.815 -48.779  1.00 29.23           H  
ATOM     47  CA  HIS A   4      -2.672  67.945 -47.013  1.00 29.23           C  
ATOM     48  HA  HIS A   4      -2.221  67.853 -46.025  1.00 29.23           H  
ATOM     49  C   HIS A   4      -3.355  66.596 -47.239  1.00 29.23           C  
ATOM     50  CB  HIS A   4      -3.648  69.120 -46.883  1.00 29.23           C  
ATOM     51  HB2 HIS A   4      -4.514  68.793 -46.307  1.00 29.23           H  
ATOM     52  HB3 HIS A   4      -3.993  69.421 -47.872  1.00 29.23           H  
ATOM     53  O   HIS A   4      -3.984  66.338 -48.267  1.00 29.23           O  
ATOM     54  CG  HIS A   4      -3.039  70.303 -46.166  1.00 29.23           C  
ATOM     55  CD2 HIS A   4      -3.391  71.618 -46.314  1.00 29.23           C  
ATOM     56  HD2 HIS A   4      -4.147  72.003 -46.982  1.00 29.23           H  
ATOM     57  ND1 HIS A   4      -2.059  70.261 -45.192  1.00 29.23           N  
ATOM     58  HD1 HIS A   4      -1.627  69.433 -44.808  1.00 29.23           H  
ATOM     59  CE1 HIS A   4      -1.846  71.511 -44.756  1.00 29.23           C  
ATOM     60  HE1 HIS A   4      -1.162  71.786 -43.966  1.00 29.23           H  
ATOM     61  NE2 HIS A   4      -2.603  72.376 -45.444  1.00 29.23           N  
ATOM     62  N   SER A   5      -3.269  65.765 -46.203  1.00 25.70           N  
ATOM     63  H   SER A   5      -2.765  66.066 -45.381  1.00 25.70           H  
ATOM     64  CA  SER A   5      -3.934  64.479 -46.069  1.00 25.70           C  
ATOM     65  HA  SER A   5      -3.651  63.860 -46.920  1.00 25.70           H  
ATOM     66  C   SER A   5      -5.460  64.637 -46.076  1.00 25.70           C  
ATOM     67  CB  SER A   5      -3.424  63.782 -44.793  1.00 25.70           C  
ATOM     68  HB2 SER A   5      -4.138  63.022 -44.472  1.00 25.70           H  
ATOM     69  HB3 SER A   5      -2.480  63.289 -45.025  1.00 25.70           H  
ATOM     70  O   SER A   5      -6.043  65.402 -45.310  1.00 25.70           O  
ATOM     71  OG  SER A   5      -3.189  64.708 -43.742  1.00 25.70           O  
ATOM     72  HG  SER A   5      -2.900  64.235 -42.959  1.00 25.70           H  
ATOM     73  N   ARG A   6      -6.120  63.865 -46.946  1.00 29.27           N  
ATOM     74  H   ARG A   6      -5.559  63.302 -47.570  1.00 29.27           H  
ATOM     75  CA  ARG A   6      -7.583  63.729 -47.044  1.00 29.27           C  
ATOM     76  HA  ARG A   6      -8.073  64.462 -46.403  1.00 29.27           H  
ATOM     77  C   ARG A   6      -8.007  62.333 -46.550  1.00 29.27           C  
ATOM     78  CB  ARG A   6      -8.025  63.959 -48.504  1.00 29.27           C  
ATOM     79  HB2 ARG A   6      -9.081  63.698 -48.579  1.00 29.27           H  
ATOM     80  HB3 ARG A   6      -7.469  63.274 -49.144  1.00 29.27           H  
ATOM     81  O   ARG A   6      -8.462  61.537 -47.372  1.00 29.27           O  
ATOM     82  CG  ARG A   6      -7.871  65.382 -49.057  1.00 29.27           C  
ATOM     83  HG2 ARG A   6      -8.526  66.052 -48.500  1.00 29.27           H  
ATOM     84  HG3 ARG A   6      -6.839  65.721 -48.967  1.00 29.27           H  
ATOM     85  CD  ARG A   6      -8.282  65.344 -50.539  1.00 29.27           C  
ATOM     86  HD2 ARG A   6      -9.175  64.726 -50.635  1.00 29.27           H  
ATOM     87  HD3 ARG A   6      -7.478  64.878 -51.110  1.00 29.27           H  
ATOM     88  NE  ARG A   6      -8.581  66.678 -51.094  1.00 29.27           N  
ATOM     89  HE  ARG A   6      -8.375  67.473 -50.506  1.00 29.27           H  
ATOM     90  NH1 ARG A   6      -9.374  65.959 -53.132  1.00 29.27           N  
ATOM     91 HH11 ARG A   6      -9.791  66.158 -54.030  1.00 29.27           H  
ATOM     92 HH12 ARG A   6      -9.111  65.013 -52.894  1.00 29.27           H  
ATOM     93  NH2 ARG A   6      -9.446  68.128 -52.629  1.00 29.27           N  
ATOM     94 HH21 ARG A   6      -9.285  68.900 -51.998  1.00 29.27           H  
ATOM     95 HH22 ARG A   6      -9.867  68.302 -53.531  1.00 29.27           H  
ATOM     96  CZ  ARG A   6      -9.128  66.914 -52.277  1.00 29.27           C  
ATOM     97  N   PRO A   7      -7.766  61.962 -45.276  1.00 28.64           N  
ATOM     98  CA  PRO A   7      -7.935  60.581 -44.832  1.00 28.64           C  
ATOM     99  HA  PRO A   7      -7.259  59.936 -45.393  1.00 28.64           H  
ATOM    100  C   PRO A   7      -9.372  60.104 -45.059  1.00 28.64           C  
ATOM    101  CB  PRO A   7      -7.534  60.554 -43.354  1.00 28.64           C  
ATOM    102  HB2 PRO A   7      -8.118  59.836 -42.779  1.00 28.64           H  
ATOM    103  HB3 PRO A   7      -6.470  60.332 -43.269  1.00 28.64           H  
ATOM    104  O   PRO A   7     -10.335  60.830 -44.797  1.00 28.64           O  
ATOM    105  CG  PRO A   7      -7.792  61.990 -42.898  1.00 28.64           C  
ATOM    106  HG2 PRO A   7      -7.175  62.261 -42.041  1.00 28.64           H  
ATOM    107  HG3 PRO A   7      -8.849  62.119 -42.667  1.00 28.64           H  
ATOM    108  CD  PRO A   7      -7.431  62.807 -44.138  1.00 28.64           C  
ATOM    109  HD2 PRO A   7      -6.359  63.007 -44.131  1.00 28.64           H  
ATOM    110  HD3 PRO A   7      -7.990  63.743 -44.151  1.00 28.64           H  
ATOM    111  N   GLN A   8      -9.507  58.877 -45.564  1.00 26.39           N  
ATOM    112  H   GLN A   8      -8.680  58.323 -45.732  1.00 26.39           H  
ATOM    113  CA  GLN A   8     -10.806  58.247 -45.768  1.00 26.39           C  
ATOM    114  HA  GLN A   8     -11.400  58.854 -46.451  1.00 26.39           H  
ATOM    115  C   GLN A   8     -11.526  58.164 -44.421  1.00 26.39           C  
ATOM    116  CB  GLN A   8     -10.623  56.844 -46.370  1.00 26.39           C  
ATOM    117  HB2 GLN A   8      -9.902  56.295 -45.765  1.00 26.39           H  
ATOM    118  HB3 GLN A   8     -11.575  56.314 -46.325  1.00 26.39           H  
ATOM    119  O   GLN A   8     -11.050  57.494 -43.505  1.00 26.39           O  
ATOM    120  CG  GLN A   8     -10.157  56.871 -47.835  1.00 26.39           C  
ATOM    121  HG2 GLN A   8     -10.936  57.328 -48.446  1.00 26.39           H  
ATOM    122  HG3 GLN A   8      -9.251  57.469 -47.930  1.00 26.39           H  
ATOM    123  CD  GLN A   8      -9.855  55.471 -48.368  1.00 26.39           C  
ATOM    124  NE2 GLN A   8     -10.040  55.217 -49.644  1.00 26.39           N  
ATOM    125 HE21 GLN A   8      -9.825  54.274 -49.934  1.00 26.39           H  
ATOM    126 HE22 GLN A   8     -10.387  55.919 -50.283  1.00 26.39           H  
ATOM    127  OE1 GLN A   8      -9.434  54.581 -47.651  1.00 26.39           O  
ATOM    128  N   ARG A   9     -12.676  58.839 -44.303  1.00 28.26           N  
ATOM    129  H   ARG A   9     -12.976  59.408 -45.082  1.00 28.26           H  
ATOM    130  CA  ARG A   9     -13.552  58.720 -43.134  1.00 28.26           C  
ATOM    131  HA  ARG A   9     -12.967  58.842 -42.222  1.00 28.26           H  
ATOM    132  C   ARG A   9     -14.128  57.308 -43.110  1.00 28.26           C  
ATOM    133  CB  ARG A   9     -14.664  59.785 -43.151  1.00 28.26           C  
ATOM    134  HB2 ARG A   9     -15.363  59.551 -42.348  1.00 28.26           H  
ATOM    135  HB3 ARG A   9     -15.204  59.739 -44.096  1.00 28.26           H  
ATOM    136  O   ARG A   9     -15.157  57.052 -43.736  1.00 28.26           O  
ATOM    137  CG  ARG A   9     -14.133  61.208 -42.932  1.00 28.26           C  
ATOM    138  HG2 ARG A   9     -13.526  61.231 -42.027  1.00 28.26           H  
ATOM    139  HG3 ARG A   9     -13.520  61.508 -43.781  1.00 28.26           H  
ATOM    140  CD  ARG A   9     -15.310  62.181 -42.772  1.00 28.26           C  
ATOM    141  HD2 ARG A   9     -15.926  62.145 -43.670  1.00 28.26           H  
ATOM    142  HD3 ARG A   9     -15.909  61.848 -41.924  1.00 28.26           H  
ATOM    143  NE  ARG A   9     -14.849  63.565 -42.547  1.00 28.26           N  
ATOM    144  HE  ARG A   9     -13.900  63.774 -42.821  1.00 28.26           H  
ATOM    145  NH1 ARG A   9     -16.755  64.374 -41.537  1.00 28.26           N  
ATOM    146 HH11 ARG A   9     -17.245  65.119 -41.063  1.00 28.26           H  
ATOM    147 HH12 ARG A   9     -17.173  63.457 -41.588  1.00 28.26           H  
ATOM    148  NH2 ARG A   9     -15.006  65.722 -41.826  1.00 28.26           N  
ATOM    149 HH21 ARG A   9     -15.527  66.449 -41.357  1.00 28.26           H  
ATOM    150 HH22 ARG A   9     -14.050  65.892 -42.102  1.00 28.26           H  
ATOM    151  CZ  ARG A   9     -15.538  64.541 -41.975  1.00 28.26           C  
ATOM    152  N   ARG A  10     -13.429  56.393 -42.432  1.00 27.61           N  
ATOM    153  H   ARG A  10     -12.552  56.682 -42.023  1.00 27.61           H  
ATOM    154  CA  ARG A  10     -13.946  55.062 -42.116  1.00 27.61           C  
ATOM    155  HA  ARG A  10     -14.132  54.511 -43.037  1.00 27.61           H  
ATOM    156  C   ARG A  10     -15.280  55.263 -41.406  1.00 27.61           C  
ATOM    157  CB  ARG A  10     -12.953  54.273 -41.242  1.00 27.61           C  
ATOM    158  HB2 ARG A  10     -13.464  53.397 -40.842  1.00 27.61           H  
ATOM    159  HB3 ARG A  10     -12.627  54.885 -40.402  1.00 27.61           H  
ATOM    160  O   ARG A  10     -15.357  55.986 -40.419  1.00 27.61           O  
ATOM    161  CG  ARG A  10     -11.736  53.802 -42.055  1.00 27.61           C  
ATOM    162  HG2 ARG A  10     -11.182  54.665 -42.425  1.00 27.61           H  
ATOM    163  HG3 ARG A  10     -12.088  53.217 -42.904  1.00 27.61           H  
ATOM    164  CD  ARG A  10     -10.804  52.929 -41.205  1.00 27.61           C  
ATOM    165  HD2 ARG A  10     -11.399  52.153 -40.724  1.00 27.61           H  
ATOM    166  HD3 ARG A  10     -10.351  53.545 -40.428  1.00 27.61           H  
ATOM    167  NE  ARG A  10      -9.753  52.296 -42.030  1.00 27.61           N  
ATOM    168  HE  ARG A  10      -9.704  52.574 -43.000  1.00 27.61           H  
ATOM    169  NH1 ARG A  10      -8.882  50.937 -40.395  1.00 27.61           N  
ATOM    170 HH11 ARG A  10      -8.260  50.198 -40.098  1.00 27.61           H  
ATOM    171 HH12 ARG A  10      -9.519  51.341 -39.724  1.00 27.61           H  
ATOM    172  NH2 ARG A  10      -8.083  50.808 -42.474  1.00 27.61           N  
ATOM    173 HH21 ARG A  10      -8.092  51.074 -43.448  1.00 27.61           H  
ATOM    174 HH22 ARG A  10      -7.469  50.071 -42.157  1.00 27.61           H  
ATOM    175  CZ  ARG A  10      -8.913  51.355 -41.630  1.00 27.61           C  
ATOM    176  N   ARG A  11     -16.339  54.685 -41.970  1.00 31.08           N  
ATOM    177  H   ARG A  11     -16.187  54.104 -42.782  1.00 31.08           H  
ATOM    178  CA  ARG A  11     -17.626  54.580 -41.288  1.00 31.08           C  
ATOM    179  HA  ARG A  11     -17.850  55.490 -40.731  1.00 31.08           H  
ATOM    180  C   ARG A  11     -17.449  53.459 -40.281  1.00 31.08           C  
ATOM    181  CB  ARG A  11     -18.757  54.292 -42.285  1.00 31.08           C  
ATOM    182  HB2 ARG A  11     -19.665  54.079 -41.721  1.00 31.08           H  
ATOM    183  HB3 ARG A  11     -18.507  53.408 -42.872  1.00 31.08           H  
ATOM    184  O   ARG A  11     -17.566  52.296 -40.650  1.00 31.08           O  
ATOM    185  CG  ARG A  11     -19.026  55.470 -43.229  1.00 31.08           C  
ATOM    186  HG2 ARG A  11     -19.307  56.346 -42.644  1.00 31.08           H  
ATOM    187  HG3 ARG A  11     -18.130  55.695 -43.808  1.00 31.08           H  
ATOM    188  CD  ARG A  11     -20.167  55.095 -44.179  1.00 31.08           C  
ATOM    189  HD2 ARG A  11     -21.047  54.851 -43.583  1.00 31.08           H  
ATOM    190  HD3 ARG A  11     -19.874  54.210 -44.743  1.00 31.08           H  
ATOM    191  NE  ARG A  11     -20.494  56.191 -45.111  1.00 31.08           N  
ATOM    192  HE  ARG A  11     -19.969  57.047 -45.005  1.00 31.08           H  
ATOM    193  NH1 ARG A  11     -22.173  55.097 -46.234  1.00 31.08           N  
ATOM    194 HH11 ARG A  11     -22.034  54.291 -45.642  1.00 31.08           H  
ATOM    195 HH12 ARG A  11     -22.912  55.084 -46.922  1.00 31.08           H  
ATOM    196  NH2 ARG A  11     -21.669  57.196 -46.788  1.00 31.08           N  
ATOM    197 HH21 ARG A  11     -22.411  57.157 -47.472  1.00 31.08           H  
ATOM    198 HH22 ARG A  11     -21.148  58.050 -46.651  1.00 31.08           H  
ATOM    199  CZ  ARG A  11     -21.438  56.156 -46.036  1.00 31.08           C  
ATOM    200  N   GLU A  12     -17.046  53.819 -39.071  1.00 30.38           N  
ATOM    201  H   GLU A  12     -16.872  54.791 -38.862  1.00 30.38           H  
ATOM    202  CA  GLU A  12     -16.955  52.872 -37.969  1.00 30.38           C  
ATOM    203  HA  GLU A  12     -16.392  51.996 -38.291  1.00 30.38           H  
ATOM    204  C   GLU A  12     -18.376  52.399 -37.663  1.00 30.38           C  
ATOM    205  CB  GLU A  12     -16.181  53.496 -36.793  1.00 30.38           C  
ATOM    206  HB2 GLU A  12     -16.531  54.514 -36.621  1.00 30.38           H  
ATOM    207  HB3 GLU A  12     -16.329  52.901 -35.892  1.00 30.38           H  
ATOM    208  O   GLU A  12     -19.221  53.142 -37.169  1.00 30.38           O  
ATOM    209  CG  GLU A  12     -14.685  53.481 -37.172  1.00 30.38           C  
ATOM    210  HG2 GLU A  12     -14.352  52.443 -37.195  1.00 30.38           H  
ATOM    211  HG3 GLU A  12     -14.567  53.868 -38.184  1.00 30.38           H  
ATOM    212  CD  GLU A  12     -13.752  54.297 -36.269  1.00 30.38           C  
ATOM    213  OE1 GLU A  12     -12.569  53.889 -36.189  1.00 30.38           O  
ATOM    214  OE2 GLU A  12     -14.161  55.389 -35.817  1.00 30.38           O  
ATOM    215  N   TRP A  13     -18.652  51.178 -38.115  1.00 37.81           N  
ATOM    216  H   TRP A  13     -17.916  50.666 -38.580  1.00 37.81           H  
ATOM    217  CA  TRP A  13     -19.819  50.411 -37.725  1.00 37.81           C  
ATOM    218  HA  TRP A  13     -20.717  51.026 -37.785  1.00 37.81           H  
ATOM    219  C   TRP A  13     -19.583  50.011 -36.273  1.00 37.81           C  
ATOM    220  CB  TRP A  13     -19.953  49.215 -38.678  1.00 37.81           C  
ATOM    221  HB2 TRP A  13     -20.111  49.594 -39.687  1.00 37.81           H  
ATOM    222  HB3 TRP A  13     -19.012  48.664 -38.682  1.00 37.81           H  
ATOM    223  O   TRP A  13     -18.677  49.228 -35.994  1.00 37.81           O  
ATOM    224  CG  TRP A  13     -21.051  48.245 -38.372  1.00 37.81           C  
ATOM    225  CD1 TRP A  13     -22.377  48.494 -38.467  1.00 37.81           C  
ATOM    226  HD1 TRP A  13     -22.817  49.438 -38.755  1.00 37.81           H  
ATOM    227  CD2 TRP A  13     -20.938  46.869 -37.887  1.00 37.81           C  
ATOM    228  CE2 TRP A  13     -22.253  46.332 -37.749  1.00 37.81           C  
ATOM    229  CE3 TRP A  13     -19.861  46.026 -37.529  1.00 37.81           C  
ATOM    230  HE3 TRP A  13     -18.854  46.415 -37.572  1.00 37.81           H  
ATOM    231  NE1 TRP A  13     -23.089  47.372 -38.087  1.00 37.81           N  
ATOM    232  HE1 TRP A  13     -24.089  47.360 -37.949  1.00 37.81           H  
ATOM    233  CH2 TRP A  13     -21.396  44.203 -36.982  1.00 37.81           C  
ATOM    234  HH2 TRP A  13     -21.565  43.201 -36.617  1.00 37.81           H  
ATOM    235  CZ2 TRP A  13     -22.489  45.022 -37.310  1.00 37.81           C  
ATOM    236  HZ2 TRP A  13     -23.500  44.660 -37.190  1.00 37.81           H  
ATOM    237  CZ3 TRP A  13     -20.087  44.708 -37.083  1.00 37.81           C  
ATOM    238  HZ3 TRP A  13     -19.253  44.085 -36.796  1.00 37.81           H  
ATOM    239  N   ASP A  14     -20.327  50.644 -35.372  1.00 37.12           N  
ATOM    240  H   ASP A  14     -21.002  51.326 -35.689  1.00 37.12           H  
ATOM    241  CA  ASP A  14     -20.271  50.422 -33.931  1.00 37.12           C  
ATOM    242  HA  ASP A  14     -19.307  49.995 -33.655  1.00 37.12           H  
ATOM    243  C   ASP A  14     -21.398  49.450 -33.544  1.00 37.12           C  
ATOM    244  CB  ASP A  14     -20.376  51.780 -33.216  1.00 37.12           C  
ATOM    245  HB2 ASP A  14     -21.298  52.277 -33.516  1.00 37.12           H  
ATOM    246  HB3 ASP A  14     -19.540  52.405 -33.530  1.00 37.12           H  
ATOM    247  O   ASP A  14     -22.543  49.886 -33.384  1.00 37.12           O  
ATOM    248  CG  ASP A  14     -20.347  51.658 -31.688  1.00 37.12           C  
ATOM    249  OD1 ASP A  14     -20.099  50.536 -31.187  1.00 37.12           O  
ATOM    250  OD2 ASP A  14     -20.562  52.709 -31.043  1.00 37.12           O  
ATOM    251  N   PRO A  15     -21.123  48.133 -33.456  1.00 39.33           N  
ATOM    252  CA  PRO A  15     -22.160  47.135 -33.210  1.00 39.33           C  
ATOM    253  HA  PRO A  15     -22.976  47.257 -33.923  1.00 39.33           H  
ATOM    254  C   PRO A  15     -22.748  47.229 -31.797  1.00 39.33           C  
ATOM    255  CB  PRO A  15     -21.477  45.784 -33.444  1.00 39.33           C  
ATOM    256  HB2 PRO A  15     -21.551  45.523 -34.500  1.00 39.33           H  
ATOM    257  HB3 PRO A  15     -21.906  44.992 -32.830  1.00 39.33           H  
ATOM    258  O   PRO A  15     -23.888  46.829 -31.593  1.00 39.33           O  
ATOM    259  CG  PRO A  15     -20.018  46.058 -33.086  1.00 39.33           C  
ATOM    260  HG2 PRO A  15     -19.889  46.030 -32.004  1.00 39.33           H  
ATOM    261  HG3 PRO A  15     -19.342  45.357 -33.576  1.00 39.33           H  
ATOM    262  CD  PRO A  15     -19.826  47.482 -33.596  1.00 39.33           C  
ATOM    263  HD2 PRO A  15     -19.557  47.438 -34.652  1.00 39.33           H  
ATOM    264  HD3 PRO A  15     -19.053  47.985 -33.016  1.00 39.33           H  
ATOM    265  N   MET A  16     -22.013  47.795 -30.827  1.00 38.45           N  
ATOM    266  H   MET A  16     -21.152  48.259 -31.079  1.00 38.45           H  
ATOM    267  CA  MET A  16     -22.408  47.797 -29.409  1.00 38.45           C  
ATOM    268  HA  MET A  16     -22.531  46.769 -29.068  1.00 38.45           H  
ATOM    269  C   MET A  16     -23.728  48.525 -29.136  1.00 38.45           C  
ATOM    270  CB  MET A  16     -21.328  48.493 -28.568  1.00 38.45           C  
ATOM    271  HB2 MET A  16     -21.710  48.584 -27.551  1.00 38.45           H  
ATOM    272  HB3 MET A  16     -21.152  49.499 -28.950  1.00 38.45           H  
ATOM    273  O   MET A  16     -24.350  48.327 -28.093  1.00 38.45           O  
ATOM    274  CG  MET A  16     -20.000  47.734 -28.515  1.00 38.45           C  
ATOM    275  HG2 MET A  16     -19.559  47.737 -29.512  1.00 38.45           H  
ATOM    276  HG3 MET A  16     -20.201  46.699 -28.235  1.00 38.45           H  
ATOM    277  SD  MET A  16     -18.778  48.415 -27.349  1.00 38.45           S  
ATOM    278  CE  MET A  16     -19.664  48.240 -25.775  1.00 38.45           C  
ATOM    279  HE1 MET A  16     -18.983  48.459 -24.952  1.00 38.45           H  
ATOM    280  HE2 MET A  16     -20.499  48.940 -25.738  1.00 38.45           H  
ATOM    281  HE3 MET A  16     -20.037  47.221 -25.674  1.00 38.45           H  
ATOM    282  N   ARG A  17     -24.126  49.431 -30.032  1.00 36.93           N  
ATOM    283  H   ARG A  17     -23.566  49.532 -30.866  1.00 36.93           H  
ATOM    284  CA  ARG A  17     -25.267  50.323 -29.827  1.00 36.93           C  
ATOM    285  HA  ARG A  17     -25.308  50.599 -28.773  1.00 36.93           H  
ATOM    286  C   ARG A  17     -26.611  49.670 -30.159  1.00 36.93           C  
ATOM    287  CB  ARG A  17     -25.017  51.571 -30.675  1.00 36.93           C  
ATOM    288  HB2 ARG A  17     -25.166  51.299 -31.720  1.00 36.93           H  
ATOM    289  HB3 ARG A  17     -23.980  51.889 -30.565  1.00 36.93           H  
ATOM    290  O   ARG A  17     -27.633  50.090 -29.614  1.00 36.93           O  
ATOM    291  CG  ARG A  17     -25.918  52.746 -30.258  1.00 36.93           C  
ATOM    292  HG2 ARG A  17     -26.901  52.404 -29.935  1.00 36.93           H  
ATOM    293  HG3 ARG A  17     -25.453  53.270 -29.424  1.00 36.93           H  
ATOM    294  CD  ARG A  17     -26.119  53.711 -31.422  1.00 36.93           C  
ATOM    295  HD2 ARG A  17     -25.144  54.040 -31.783  1.00 36.93           H  
ATOM    296  HD3 ARG A  17     -26.683  54.571 -31.062  1.00 36.93           H  
ATOM    297  NE  ARG A  17     -26.858  53.040 -32.505  1.00 36.93           N  
ATOM    298  HE  ARG A  17     -26.938  52.034 -32.458  1.00 36.93           H  
ATOM    299  NH1 ARG A  17     -27.365  54.860 -33.792  1.00 36.93           N  
ATOM    300 HH11 ARG A  17     -26.902  55.434 -33.101  1.00 36.93           H  
ATOM    301 HH12 ARG A  17     -27.819  55.237 -34.611  1.00 36.93           H  
ATOM    302  NH2 ARG A  17     -27.972  52.777 -34.423  1.00 36.93           N  
ATOM    303 HH21 ARG A  17     -28.422  53.086 -35.272  1.00 36.93           H  
ATOM    304 HH22 ARG A  17     -27.929  51.786 -34.233  1.00 36.93           H  
ATOM    305  CZ  ARG A  17     -27.396  53.571 -33.572  1.00 36.93           C  
ATOM    306  N   ASP A  18     -26.625  48.698 -31.064  1.00 36.65           N  
ATOM    307  H   ASP A  18     -25.751  48.335 -31.417  1.00 36.65           H  
ATOM    308  CA  ASP A  18     -27.877  48.128 -31.559  1.00 36.65           C  
ATOM    309  HA  ASP A  18     -28.634  48.912 -31.567  1.00 36.65           H  
ATOM    310  C   ASP A  18     -28.411  47.066 -30.568  1.00 36.65           C  
ATOM    311  CB  ASP A  18     -27.708  47.703 -33.033  1.00 36.65           C  
ATOM    312  HB2 ASP A  18     -26.882  46.996 -33.106  1.00 36.65           H  
ATOM    313  HB3 ASP A  18     -28.618  47.191 -33.346  1.00 36.65           H  
ATOM    314  O   ASP A  18     -29.575  47.166 -30.177  1.00 36.65           O  
ATOM    315  CG  ASP A  18     -27.462  48.887 -34.011  1.00 36.65           C  
ATOM    316  OD1 ASP A  18     -27.686  50.083 -33.657  1.00 36.65           O  
ATOM    317  OD2 ASP A  18     -27.057  48.618 -35.165  1.00 36.65           O  
ATOM    318  N   ASP A  19     -27.538  46.205 -30.014  1.00 35.57           N  
ATOM    319  H   ASP A  19     -26.621  46.135 -30.431  1.00 35.57           H  
ATOM    320  CA  ASP A  19     -27.832  45.217 -28.948  1.00 35.57           C  
ATOM    321  HA  ASP A  19     -28.394  44.383 -29.369  1.00 35.57           H  
ATOM    322  C   ASP A  19     -28.635  45.783 -27.755  1.00 35.57           C  
ATOM    323  CB  ASP A  19     -26.506  44.685 -28.350  1.00 35.57           C  
ATOM    324  HB2 ASP A  19     -25.888  45.536 -28.065  1.00 35.57           H  
ATOM    325  HB3 ASP A  19     -26.742  44.139 -27.437  1.00 35.57           H  
ATOM    326  O   ASP A  19     -29.456  45.092 -27.153  1.00 35.57           O  
ATOM    327  CG  ASP A  19     -25.668  43.742 -29.223  1.00 35.57           C  
ATOM    328  OD1 ASP A  19     -26.092  43.421 -30.354  1.00 35.57           O  
ATOM    329  OD2 ASP A  19     -24.581  43.352 -28.734  1.00 35.57           O  
ATOM    330  N   PHE A  20     -28.392  47.042 -27.371  1.00 35.16           N  
ATOM    331  H   PHE A  20     -27.720  47.569 -27.911  1.00 35.16           H  
ATOM    332  CA  PHE A  20     -28.986  47.641 -26.169  1.00 35.16           C  
ATOM    333  HA  PHE A  20     -28.836  46.957 -25.334  1.00 35.16           H  
ATOM    334  C   PHE A  20     -30.503  47.876 -26.282  1.00 35.16           C  
ATOM    335  CB  PHE A  20     -28.259  48.961 -25.861  1.00 35.16           C  
ATOM    336  HB2 PHE A  20     -27.190  48.762 -25.787  1.00 35.16           H  
ATOM    337  HB3 PHE A  20     -28.407  49.649 -26.693  1.00 35.16           H  
ATOM    338  O   PHE A  20     -31.202  47.907 -25.269  1.00 35.16           O  
ATOM    339  CG  PHE A  20     -28.719  49.632 -24.575  1.00 35.16           C  
ATOM    340  CD1 PHE A  20     -29.777  50.563 -24.595  1.00 35.16           C  
ATOM    341  HD1 PHE A  20     -30.258  50.814 -25.529  1.00 35.16           H  
ATOM    342  CD2 PHE A  20     -28.128  49.280 -23.347  1.00 35.16           C  
ATOM    343  HD2 PHE A  20     -27.331  48.551 -23.326  1.00 35.16           H  
ATOM    344  CE1 PHE A  20     -30.250  51.123 -23.395  1.00 35.16           C  
ATOM    345  HE1 PHE A  20     -31.084  51.810 -23.418  1.00 35.16           H  
ATOM    346  CE2 PHE A  20     -28.594  49.848 -22.147  1.00 35.16           C  
ATOM    347  HE2 PHE A  20     -28.149  49.559 -21.207  1.00 35.16           H  
ATOM    348  CZ  PHE A  20     -29.659  50.766 -22.170  1.00 35.16           C  
ATOM    349  HZ  PHE A  20     -30.034  51.184 -21.248  1.00 35.16           H  
ATOM    350  N   ASN A  21     -31.020  48.090 -27.495  1.00 33.74           N  
ATOM    351  H   ASN A  21     -30.442  47.895 -28.300  1.00 33.74           H  
ATOM    352  CA  ASN A  21     -32.396  48.551 -27.710  1.00 33.74           C  
ATOM    353  HA  ASN A  21     -32.750  49.011 -26.787  1.00 33.74           H  
ATOM    354  C   ASN A  21     -33.395  47.413 -27.984  1.00 33.74           C  
ATOM    355  CB  ASN A  21     -32.417  49.649 -28.786  1.00 33.74           C  
ATOM    356  HB2 ASN A  21     -31.983  49.262 -29.707  1.00 33.74           H  
ATOM    357  HB3 ASN A  21     -33.448  49.936 -28.992  1.00 33.74           H  
ATOM    358  O   ASN A  21     -34.532  47.682 -28.363  1.00 33.74           O  
ATOM    359  CG  ASN A  21     -31.681  50.895 -28.339  1.00 33.74           C  
ATOM    360  ND2 ASN A  21     -30.502  51.146 -28.859  1.00 33.74           N  
ATOM    361 HD21 ASN A  21     -30.042  50.449 -29.428  1.00 33.74           H  
ATOM    362 HD22 ASN A  21     -29.985  51.913 -28.455  1.00 33.74           H  
ATOM    363  OD1 ASN A  21     -32.135  51.656 -27.497  1.00 33.74           O  
ATOM    364  N   GLU A  22     -33.006  46.155 -27.773  1.00 32.76           N  
ATOM    365  H   GLU A  22     -32.050  45.989 -27.494  1.00 32.76           H  
ATOM    366  CA  GLU A  22     -33.852  44.975 -27.983  1.00 32.76           C  
ATOM    367  HA  GLU A  22     -34.399  45.111 -28.916  1.00 32.76           H  
ATOM    368  C   GLU A  22     -34.901  44.835 -26.849  1.00 32.76           C  
ATOM    369  CB  GLU A  22     -32.930  43.755 -28.176  1.00 32.76           C  
ATOM    370  HB2 GLU A  22     -32.062  44.053 -28.764  1.00 32.76           H  
ATOM    371  HB3 GLU A  22     -32.563  43.428 -27.203  1.00 32.76           H  
ATOM    372  O   GLU A  22     -34.844  43.951 -25.993  1.00 32.76           O  
ATOM    373  CG  GLU A  22     -33.593  42.569 -28.890  1.00 32.76           C  
ATOM    374  HG2 GLU A  22     -32.950  41.698 -28.769  1.00 32.76           H  
ATOM    375  HG3 GLU A  22     -34.537  42.341 -28.394  1.00 32.76           H  
ATOM    376  CD  GLU A  22     -33.813  42.825 -30.391  1.00 32.76           C  
ATOM    377  OE1 GLU A  22     -34.963  43.175 -30.755  1.00 32.76           O  
ATOM    378  OE2 GLU A  22     -32.842  42.661 -31.163  1.00 32.76           O  
ATOM    379  N   HIS A  23     -35.870  45.762 -26.804  1.00 33.89           N  
ATOM    380  H   HIS A  23     -35.811  46.507 -27.485  1.00 33.89           H  
ATOM    381  CA  HIS A  23     -36.903  45.862 -25.755  1.00 33.89           C  
ATOM    382  HA  HIS A  23     -36.411  46.009 -24.793  1.00 33.89           H  
ATOM    383  C   HIS A  23     -37.796  44.614 -25.641  1.00 33.89           C  
ATOM    384  CB  HIS A  23     -37.844  47.050 -26.034  1.00 33.89           C  
ATOM    385  HB2 HIS A  23     -38.543  46.749 -26.814  1.00 33.89           H  
ATOM    386  HB3 HIS A  23     -38.430  47.243 -25.136  1.00 33.89           H  
ATOM    387  O   HIS A  23     -38.508  44.450 -24.654  1.00 33.89           O  
ATOM    388  CG  HIS A  23     -37.220  48.349 -26.476  1.00 33.89           C  
ATOM    389  CD2 HIS A  23     -37.709  49.168 -27.458  1.00 33.89           C  
ATOM    390  HD2 HIS A  23     -38.596  48.986 -28.047  1.00 33.89           H  
ATOM    391  ND1 HIS A  23     -36.083  48.946 -25.982  1.00 33.89           N  
ATOM    392  HD1 HIS A  23     -35.438  48.535 -25.322  1.00 33.89           H  
ATOM    393  CE1 HIS A  23     -35.884  50.084 -26.671  1.00 33.89           C  
ATOM    394  HE1 HIS A  23     -35.035  50.740 -26.547  1.00 33.89           H  
ATOM    395  NE2 HIS A  23     -36.867  50.278 -27.565  1.00 33.89           N  
ATOM    396  N   THR A  24     -37.787  43.761 -26.667  1.00 35.09           N  
ATOM    397  H   THR A  24     -37.096  43.910 -27.388  1.00 35.09           H  
ATOM    398  CA  THR A  24     -38.598  42.544 -26.811  1.00 35.09           C  
ATOM    399  HA  THR A  24     -39.645  42.796 -26.645  1.00 35.09           H  
ATOM    400  C   THR A  24     -38.251  41.454 -25.795  1.00 35.09           C  
ATOM    401  CB  THR A  24     -38.446  41.993 -28.238  1.00 35.09           C  
ATOM    402  HB  THR A  24     -38.908  41.008 -28.309  1.00 35.09           H  
ATOM    403  O   THR A  24     -38.983  40.474 -25.689  1.00 35.09           O  
ATOM    404  CG2 THR A  24     -39.092  42.913 -29.275  1.00 35.09           C  
ATOM    405 HG21 THR A  24     -40.149  43.041 -29.041  1.00 35.09           H  
ATOM    406 HG22 THR A  24     -38.600  43.885 -29.282  1.00 35.09           H  
ATOM    407 HG23 THR A  24     -39.002  42.461 -30.262  1.00 35.09           H  
ATOM    408  OG1 THR A  24     -37.074  41.898 -28.540  1.00 35.09           O  
ATOM    409  HG1 THR A  24     -36.898  42.128 -29.455  1.00 35.09           H  
ATOM    410  N   TYR A  25     -37.208  41.644 -24.979  1.00 32.28           N  
ATOM    411  H   TYR A  25     -36.622  42.447 -25.157  1.00 32.28           H  
ATOM    412  CA  TYR A  25     -36.894  40.813 -23.813  1.00 32.28           C  
ATOM    413  HA  TYR A  25     -37.044  39.780 -24.127  1.00 32.28           H  
ATOM    414  C   TYR A  25     -37.857  41.031 -22.618  1.00 32.28           C  
ATOM    415  CB  TYR A  25     -35.403  40.971 -23.462  1.00 32.28           C  
ATOM    416  HB2 TYR A  25     -34.848  41.194 -24.373  1.00 32.28           H  
ATOM    417  HB3 TYR A  25     -35.273  41.824 -22.796  1.00 32.28           H  
ATOM    418  O   TYR A  25     -37.444  40.972 -21.455  1.00 32.28           O  
ATOM    419  CG  TYR A  25     -34.777  39.725 -22.858  1.00 32.28           C  
ATOM    420  CD1 TYR A  25     -34.443  39.670 -21.490  1.00 32.28           C  
ATOM    421  HD1 TYR A  25     -34.640  40.530 -20.868  1.00 32.28           H  
ATOM    422  CD2 TYR A  25     -34.519  38.617 -23.688  1.00 32.28           C  
ATOM    423  HD2 TYR A  25     -34.768  38.670 -24.737  1.00 32.28           H  
ATOM    424  CE1 TYR A  25     -33.859  38.504 -20.953  1.00 32.28           C  
ATOM    425  HE1 TYR A  25     -33.568  38.465 -19.914  1.00 32.28           H  
ATOM    426  CE2 TYR A  25     -33.950  37.444 -23.156  1.00 32.28           C  
ATOM    427  HE2 TYR A  25     -33.773  36.597 -23.802  1.00 32.28           H  
ATOM    428  OH  TYR A  25     -33.110  36.248 -21.248  1.00 32.28           O  
ATOM    429  HH  TYR A  25     -32.983  35.586 -21.932  1.00 32.28           H  
ATOM    430  CZ  TYR A  25     -33.625  37.387 -21.784  1.00 32.28           C  
ATOM    431  N   ASP A  26     -39.152  41.241 -22.892  1.00 31.85           N  
ATOM    432  H   ASP A  26     -39.421  41.226 -23.866  1.00 31.85           H  
ATOM    433  CA  ASP A  26     -40.247  41.142 -21.918  1.00 31.85           C  
ATOM    434  HA  ASP A  26     -39.941  41.643 -20.999  1.00 31.85           H  
ATOM    435  C   ASP A  26     -40.479  39.664 -21.580  1.00 31.85           C  
ATOM    436  CB  ASP A  26     -41.518  41.856 -22.418  1.00 31.85           C  
ATOM    437  HB2 ASP A  26     -41.252  42.874 -22.703  1.00 31.85           H  
ATOM    438  HB3 ASP A  26     -41.896  41.346 -23.304  1.00 31.85           H  
ATOM    439  O   ASP A  26     -41.455  39.028 -21.974  1.00 31.85           O  
ATOM    440  CG  ASP A  26     -42.628  41.928 -21.353  1.00 31.85           C  
ATOM    441  OD1 ASP A  26     -42.393  41.539 -20.185  1.00 31.85           O  
ATOM    442  OD2 ASP A  26     -43.726  42.426 -21.681  1.00 31.85           O  
ATOM    443  N   VAL A  27     -39.499  39.083 -20.884  1.00 32.67           N  
ATOM    444  H   VAL A  27     -38.693  39.655 -20.678  1.00 32.67           H  
ATOM    445  CA  VAL A  27     -39.540  37.693 -20.436  1.00 32.67           C  
ATOM    446  HA  VAL A  27     -40.077  37.128 -21.198  1.00 32.67           H  
ATOM    447  C   VAL A  27     -40.379  37.604 -19.166  1.00 32.67           C  
ATOM    448  CB  VAL A  27     -38.149  37.045 -20.314  1.00 32.67           C  
ATOM    449  HB  VAL A  27     -37.649  37.393 -19.410  1.00 32.67           H  
ATOM    450  O   VAL A  27     -39.883  37.282 -18.080  1.00 32.67           O  
ATOM    451  CG1 VAL A  27     -38.283  35.520 -20.270  1.00 32.67           C  
ATOM    452 HG11 VAL A  27     -37.299  35.054 -20.210  1.00 32.67           H  
ATOM    453 HG12 VAL A  27     -38.876  35.221 -19.406  1.00 32.67           H  
ATOM    454 HG13 VAL A  27     -38.785  35.163 -21.169  1.00 32.67           H  
ATOM    455  CG2 VAL A  27     -37.240  37.361 -21.504  1.00 32.67           C  
ATOM    456 HG21 VAL A  27     -37.753  37.122 -22.436  1.00 32.67           H  
ATOM    457 HG22 VAL A  27     -36.319  36.780 -21.447  1.00 32.67           H  
ATOM    458 HG23 VAL A  27     -36.984  38.420 -21.509  1.00 32.67           H  
ATOM    459  N   GLN A  28     -41.671  37.876 -19.336  1.00 35.06           N  
ATOM    460  H   GLN A  28     -41.937  38.260 -20.231  1.00 35.06           H  
ATOM    461  CA  GLN A  28     -42.723  37.199 -18.595  1.00 35.06           C  
ATOM    462  HA  GLN A  28     -42.584  37.343 -17.524  1.00 35.06           H  
ATOM    463  C   GLN A  28     -42.581  35.709 -18.911  1.00 35.06           C  
ATOM    464  CB  GLN A  28     -44.093  37.769 -19.002  1.00 35.06           C  
ATOM    465  HB2 GLN A  28     -44.884  37.109 -18.645  1.00 35.06           H  
ATOM    466  HB3 GLN A  28     -44.156  37.832 -20.088  1.00 35.06           H  
ATOM    467  O   GLN A  28     -43.136  35.197 -19.881  1.00 35.06           O  
ATOM    468  CG  GLN A  28     -44.301  39.161 -18.388  1.00 35.06           C  
ATOM    469  HG2 GLN A  28     -44.419  39.067 -17.308  1.00 35.06           H  
ATOM    470  HG3 GLN A  28     -43.422  39.779 -18.575  1.00 35.06           H  
ATOM    471  CD  GLN A  28     -45.525  39.872 -18.948  1.00 35.06           C  
ATOM    472  NE2 GLN A  28     -45.345  40.947 -19.681  1.00 35.06           N  
ATOM    473 HE21 GLN A  28     -44.419  41.243 -19.955  1.00 35.06           H  
ATOM    474 HE22 GLN A  28     -46.149  41.347 -20.142  1.00 35.06           H  
ATOM    475  OE1 GLN A  28     -46.662  39.488 -18.718  1.00 35.06           O  
ATOM    476  N   TYR A  29     -41.740  35.032 -18.124  1.00 39.01           N  
ATOM    477  H   TYR A  29     -41.242  35.542 -17.409  1.00 39.01           H  
ATOM    478  CA  TYR A  29     -41.697  33.578 -18.101  1.00 39.01           C  
ATOM    479  HA  TYR A  29     -41.374  33.199 -19.071  1.00 39.01           H  
ATOM    480  C   TYR A  29     -43.116  33.102 -17.820  1.00 39.01           C  
ATOM    481  CB  TYR A  29     -40.744  33.078 -17.004  1.00 39.01           C  
ATOM    482  HB2 TYR A  29     -41.048  33.499 -16.046  1.00 39.01           H  
ATOM    483  HB3 TYR A  29     -40.855  31.997 -16.924  1.00 39.01           H  
ATOM    484  O   TYR A  29     -43.671  33.437 -16.772  1.00 39.01           O  
ATOM    485  CG  TYR A  29     -39.280  33.383 -17.246  1.00 39.01           C  
ATOM    486  CD1 TYR A  29     -38.551  32.599 -18.159  1.00 39.01           C  
ATOM    487  HD1 TYR A  29     -39.046  31.792 -18.678  1.00 39.01           H  
ATOM    488  CD2 TYR A  29     -38.645  34.431 -16.551  1.00 39.01           C  
ATOM    489  HD2 TYR A  29     -39.213  35.019 -15.847  1.00 39.01           H  
ATOM    490  CE1 TYR A  29     -37.194  32.876 -18.406  1.00 39.01           C  
ATOM    491  HE1 TYR A  29     -36.655  32.280 -19.127  1.00 39.01           H  
ATOM    492  CE2 TYR A  29     -37.283  34.702 -16.778  1.00 39.01           C  
ATOM    493  HE2 TYR A  29     -36.795  35.479 -16.208  1.00 39.01           H  
ATOM    494  OH  TYR A  29     -35.271  34.245 -18.013  1.00 39.01           O  
ATOM    495  HH  TYR A  29     -34.927  33.613 -18.650  1.00 39.01           H  
ATOM    496  CZ  TYR A  29     -36.564  33.939 -17.726  1.00 39.01           C  
ATOM    497  N   ALA A  30     -43.696  32.360 -18.760  1.00 37.60           N  
ATOM    498  H   ALA A  30     -43.202  32.142 -19.613  1.00 37.60           H  
ATOM    499  CA  ALA A  30     -44.902  31.614 -18.473  1.00 37.60           C  
ATOM    500  HA  ALA A  30     -45.688  32.307 -18.175  1.00 37.60           H  
ATOM    501  C   ALA A  30     -44.594  30.682 -17.293  1.00 37.60           C  
ATOM    502  CB  ALA A  30     -45.346  30.885 -19.741  1.00 37.60           C  
ATOM    503  HB1 ALA A  30     -46.243  30.302 -19.532  1.00 37.60           H  
ATOM    504  HB2 ALA A  30     -45.567  31.603 -20.531  1.00 37.60           H  
ATOM    505  HB3 ALA A  30     -44.560  30.208 -20.077  1.00 37.60           H  
ATOM    506  O   ALA A  30     -43.522  30.071 -17.229  1.00 37.60           O  
ATOM    507  N   ASP A  31     -45.497  30.633 -16.316  1.00 43.93           N  
ATOM    508  H   ASP A  31     -46.360  31.147 -16.419  1.00 43.93           H  
ATOM    509  CA  ASP A  31     -45.326  29.834 -15.100  1.00 43.93           C  
ATOM    510  HA  ASP A  31     -44.263  29.835 -14.859  1.00 43.93           H  
ATOM    511  C   ASP A  31     -45.698  28.366 -15.426  1.00 43.93           C  
ATOM    512  CB  ASP A  31     -46.077  30.523 -13.919  1.00 43.93           C  
ATOM    513  HB2 ASP A  31     -46.282  31.556 -14.198  1.00 43.93           H  
ATOM    514  HB3 ASP A  31     -47.048  30.051 -13.767  1.00 43.93           H  
ATOM    515  O   ASP A  31     -46.520  27.751 -14.764  1.00 43.93           O  
ATOM    516  CG  ASP A  31     -45.309  30.583 -12.578  1.00 43.93           C  
ATOM    517  OD1 ASP A  31     -44.193  30.018 -12.490  1.00 43.93           O  
ATOM    518  OD2 ASP A  31     -45.795  31.267 -11.640  1.00 43.93           O  
ATOM    519  N   ASP A  32     -45.137  27.817 -16.518  1.00 42.26           N  
ATOM    520  H   ASP A  32     -44.484  28.401 -17.020  1.00 42.26           H  
ATOM    521  CA  ASP A  32     -45.628  26.621 -17.236  1.00 42.26           C  
ATOM    522  HA  ASP A  32     -46.601  26.834 -17.678  1.00 42.26           H  
ATOM    523  C   ASP A  32     -45.773  25.382 -16.339  1.00 42.26           C  
ATOM    524  CB  ASP A  32     -44.639  26.242 -18.359  1.00 42.26           C  
ATOM    525  HB2 ASP A  32     -44.967  25.303 -18.806  1.00 42.26           H  
ATOM    526  HB3 ASP A  32     -43.659  26.065 -17.915  1.00 42.26           H  
ATOM    527  O   ASP A  32     -46.685  24.578 -16.499  1.00 42.26           O  
ATOM    528  CG  ASP A  32     -44.498  27.263 -19.491  1.00 42.26           C  
ATOM    529  OD1 ASP A  32     -45.534  27.800 -19.935  1.00 42.26           O  
ATOM    530  OD2 ASP A  32     -43.340  27.482 -19.920  1.00 42.26           O  
ATOM    531  N   ASN A  33     -44.847  25.221 -15.388  1.00 44.26           N  
ATOM    532  H   ASN A  33     -44.192  25.982 -15.276  1.00 44.26           H  
ATOM    533  CA  ASN A  33     -44.826  24.106 -14.437  1.00 44.26           C  
ATOM    534  HA  ASN A  33     -45.437  23.297 -14.839  1.00 44.26           H  
ATOM    535  C   ASN A  33     -45.460  24.463 -13.077  1.00 44.26           C  
ATOM    536  CB  ASN A  33     -43.386  23.580 -14.304  1.00 44.26           C  
ATOM    537  HB2 ASN A  33     -42.720  24.395 -14.023  1.00 44.26           H  
ATOM    538  HB3 ASN A  33     -43.357  22.827 -13.517  1.00 44.26           H  
ATOM    539  O   ASN A  33     -45.440  23.647 -12.152  1.00 44.26           O  
ATOM    540  CG  ASN A  33     -42.891  22.906 -15.572  1.00 44.26           C  
ATOM    541  ND2 ASN A  33     -41.953  23.495 -16.275  1.00 44.26           N  
ATOM    542 HD21 ASN A  33     -41.727  24.461 -16.088  1.00 44.26           H  
ATOM    543 HD22 ASN A  33     -41.786  23.066 -17.173  1.00 44.26           H  
ATOM    544  OD1 ASN A  33     -43.306  21.826 -15.939  1.00 44.26           O  
ATOM    545  N   ALA A  34     -46.005  25.671 -12.926  1.00 45.59           N  
ATOM    546  H   ALA A  34     -46.066  26.281 -13.729  1.00 45.59           H  
ATOM    547  CA  ALA A  34     -46.779  26.079 -11.764  1.00 45.59           C  
ATOM    548  HA  ALA A  34     -46.411  25.552 -10.884  1.00 45.59           H  
ATOM    549  C   ALA A  34     -48.251  25.684 -11.953  1.00 45.59           C  
ATOM    550  CB  ALA A  34     -46.583  27.576 -11.508  1.00 45.59           C  
ATOM    551  HB1 ALA A  34     -45.531  27.801 -11.333  1.00 45.59           H  
ATOM    552  HB2 ALA A  34     -46.946  28.155 -12.357  1.00 45.59           H  
ATOM    553  HB3 ALA A  34     -47.172  27.871 -10.639  1.00 45.59           H  
ATOM    554  O   ALA A  34     -49.102  26.506 -12.289  1.00 45.59           O  
ATOM    555  N   GLY A  35     -48.558  24.410 -11.684  1.00 52.76           N  
ATOM    556  H   GLY A  35     -47.801  23.765 -11.503  1.00 52.76           H  
ATOM    557  CA  GLY A  35     -49.945  23.964 -11.517  1.00 52.76           C  
ATOM    558  HA2 GLY A  35     -50.452  24.023 -12.481  1.00 52.76           H  
ATOM    559  HA3 GLY A  35     -49.970  22.930 -11.174  1.00 52.76           H  
ATOM    560  C   GLY A  35     -50.694  24.846 -10.505  1.00 52.76           C  
ATOM    561  O   GLY A  35     -50.086  25.363  -9.567  1.00 52.76           O  
ATOM    562  N   GLU A  36     -52.006  25.003 -10.697  1.00 62.16           N  
ATOM    563  H   GLU A  36     -52.405  24.441 -11.435  1.00 62.16           H  
ATOM    564  CA  GLU A  36     -52.826  26.190 -10.362  1.00 62.16           C  
ATOM    565  HA  GLU A  36     -52.568  26.973 -11.075  1.00 62.16           H  
ATOM    566  C   GLU A  36     -52.664  26.842  -8.964  1.00 62.16           C  
ATOM    567  CB  GLU A  36     -54.310  25.832 -10.601  1.00 62.16           C  
ATOM    568  HB2 GLU A  36     -54.596  25.024  -9.928  1.00 62.16           H  
ATOM    569  HB3 GLU A  36     -54.923  26.703 -10.368  1.00 62.16           H  
ATOM    570  O   GLU A  36     -52.958  28.028  -8.811  1.00 62.16           O  
ATOM    571  CG  GLU A  36     -54.592  25.415 -12.055  1.00 62.16           C  
ATOM    572  HG2 GLU A  36     -53.998  24.537 -12.307  1.00 62.16           H  
ATOM    573  HG3 GLU A  36     -54.281  26.225 -12.715  1.00 62.16           H  
ATOM    574  CD  GLU A  36     -56.073  25.088 -12.291  1.00 62.16           C  
ATOM    575  OE1 GLU A  36     -56.771  25.938 -12.884  1.00 62.16           O  
ATOM    576  OE2 GLU A  36     -56.483  23.958 -11.935  1.00 62.16           O  
ATOM    577  N   GLN A  37     -52.163  26.138  -7.942  1.00 70.99           N  
ATOM    578  H   GLN A  37     -51.883  25.187  -8.135  1.00 70.99           H  
ATOM    579  CA  GLN A  37     -51.867  26.721  -6.620  1.00 70.99           C  
ATOM    580  HA  GLN A  37     -52.598  27.502  -6.411  1.00 70.99           H  
ATOM    581  C   GLN A  37     -50.479  27.386  -6.483  1.00 70.99           C  
ATOM    582  CB  GLN A  37     -52.003  25.647  -5.529  1.00 70.99           C  
ATOM    583  HB2 GLN A  37     -51.589  26.053  -4.606  1.00 70.99           H  
ATOM    584  HB3 GLN A  37     -51.408  24.772  -5.788  1.00 70.99           H  
ATOM    585  O   GLN A  37     -50.243  28.129  -5.525  1.00 70.99           O  
ATOM    586  CG  GLN A  37     -53.452  25.248  -5.212  1.00 70.99           C  
ATOM    587  HG2 GLN A  37     -54.141  26.055  -5.462  1.00 70.99           H  
ATOM    588  HG3 GLN A  37     -53.515  25.079  -4.137  1.00 70.99           H  
ATOM    589  CD  GLN A  37     -53.879  23.953  -5.885  1.00 70.99           C  
ATOM    590  NE2 GLN A  37     -54.883  23.965  -6.733  1.00 70.99           N  
ATOM    591 HE21 GLN A  37     -55.453  24.787  -6.873  1.00 70.99           H  
ATOM    592 HE22 GLN A  37     -55.145  23.096  -7.178  1.00 70.99           H  
ATOM    593  OE1 GLN A  37     -53.286  22.907  -5.672  1.00 70.99           O  
ATOM    594  N   VAL A  38     -49.515  27.102  -7.362  1.00 76.57           N  
ATOM    595  H   VAL A  38     -49.762  26.555  -8.174  1.00 76.57           H  
ATOM    596  CA  VAL A  38     -48.081  27.295  -7.066  1.00 76.57           C  
ATOM    597  HA  VAL A  38     -47.985  27.366  -5.983  1.00 76.57           H  
ATOM    598  C   VAL A  38     -47.531  28.622  -7.601  1.00 76.57           C  
ATOM    599  CB  VAL A  38     -47.239  26.063  -7.471  1.00 76.57           C  
ATOM    600  HB  VAL A  38     -47.169  25.991  -8.556  1.00 76.57           H  
ATOM    601  O   VAL A  38     -46.571  28.649  -8.361  1.00 76.57           O  
ATOM    602  CG1 VAL A  38     -45.828  26.119  -6.861  1.00 76.57           C  
ATOM    603 HG11 VAL A  38     -45.909  26.217  -5.779  1.00 76.57           H  
ATOM    604 HG12 VAL A  38     -45.293  25.204  -7.117  1.00 76.57           H  
ATOM    605 HG13 VAL A  38     -45.263  26.954  -7.276  1.00 76.57           H  
ATOM    606  CG2 VAL A  38     -47.849  24.761  -6.923  1.00 76.57           C  
ATOM    607 HG21 VAL A  38     -48.810  24.572  -7.400  1.00 76.57           H  
ATOM    608 HG22 VAL A  38     -47.996  24.830  -5.845  1.00 76.57           H  
ATOM    609 HG23 VAL A  38     -47.203  23.914  -7.156  1.00 76.57           H  
ATOM    610  N   GLN A  39     -48.081  29.753  -7.152  1.00 83.91           N  
ATOM    611  H   GLN A  39     -48.887  29.684  -6.547  1.00 83.91           H  
ATOM    612  CA  GLN A  39     -47.504  31.059  -7.504  1.00 83.91           C  
ATOM    613  HA  GLN A  39     -47.553  31.168  -8.588  1.00 83.91           H  
ATOM    614  C   GLN A  39     -46.020  31.143  -7.093  1.00 83.91           C  
ATOM    615  CB  GLN A  39     -48.279  32.219  -6.857  1.00 83.91           C  
ATOM    616  HB2 GLN A  39     -48.272  32.098  -5.774  1.00 83.91           H  
ATOM    617  HB3 GLN A  39     -47.759  33.142  -7.113  1.00 83.91           H  
ATOM    618  O   GLN A  39     -45.662  30.839  -5.948  1.00 83.91           O  
ATOM    619  CG  GLN A  39     -49.733  32.339  -7.336  1.00 83.91           C  
ATOM    620  HG2 GLN A  39     -49.752  32.358  -8.425  1.00 83.91           H  
ATOM    621  HG3 GLN A  39     -50.290  31.462  -7.007  1.00 83.91           H  
ATOM    622  CD  GLN A  39     -50.445  33.593  -6.823  1.00 83.91           C  
ATOM    623  NE2 GLN A  39     -51.754  33.632  -6.914  1.00 83.91           N  
ATOM    624 HE21 GLN A  39     -52.247  34.447  -6.579  1.00 83.91           H  
ATOM    625 HE22 GLN A  39     -52.250  32.846  -7.309  1.00 83.91           H  
ATOM    626  OE1 GLN A  39     -49.852  34.565  -6.353  1.00 83.91           O  
ATOM    627  N   LEU A  40     -45.157  31.630  -7.985  1.00 87.25           N  
ATOM    628  H   LEU A  40     -45.454  31.726  -8.946  1.00 87.25           H  
ATOM    629  CA  LEU A  40     -43.764  31.944  -7.659  1.00 87.25           C  
ATOM    630  HA  LEU A  40     -43.431  31.265  -6.874  1.00 87.25           H  
ATOM    631  C   LEU A  40     -43.597  33.359  -7.081  1.00 87.25           C  
ATOM    632  CB  LEU A  40     -42.874  31.696  -8.889  1.00 87.25           C  
ATOM    633  HB2 LEU A  40     -43.265  32.274  -9.727  1.00 87.25           H  
ATOM    634  HB3 LEU A  40     -41.874  32.069  -8.667  1.00 87.25           H  
ATOM    635  O   LEU A  40     -44.376  34.282  -7.335  1.00 87.25           O  
ATOM    636  CG  LEU A  40     -42.756  30.220  -9.327  1.00 87.25           C  
ATOM    637  HG  LEU A  40     -43.720  29.864  -9.689  1.00 87.25           H  
ATOM    638  CD1 LEU A  40     -41.721  30.121 -10.449  1.00 87.25           C  
ATOM    639 HD11 LEU A  40     -42.028  30.771 -11.268  1.00 87.25           H  
ATOM    640 HD12 LEU A  40     -41.712  29.102 -10.836  1.00 87.25           H  
ATOM    641 HD13 LEU A  40     -40.730  30.402 -10.094  1.00 87.25           H  
ATOM    642  CD2 LEU A  40     -42.281  29.299  -8.193  1.00 87.25           C  
ATOM    643 HD21 LEU A  40     -41.375  29.693  -7.731  1.00 87.25           H  
ATOM    644 HD22 LEU A  40     -42.082  28.307  -8.599  1.00 87.25           H  
ATOM    645 HD23 LEU A  40     -43.076  29.194  -7.454  1.00 87.25           H  
ATOM    646  N   ASP A  41     -42.554  33.545  -6.268  1.00 89.04           N  
ATOM    647  H   ASP A  41     -41.970  32.751  -6.048  1.00 89.04           H  
ATOM    648  CA  ASP A  41     -42.094  34.859  -5.822  1.00 89.04           C  
ATOM    649  HA  ASP A  41     -42.806  35.625  -6.130  1.00 89.04           H  
ATOM    650  C   ASP A  41     -40.760  35.179  -6.495  1.00 89.04           C  
ATOM    651  CB  ASP A  41     -42.014  34.912  -4.291  1.00 89.04           C  
ATOM    652  HB2 ASP A  41     -41.254  34.216  -3.936  1.00 89.04           H  
ATOM    653  HB3 ASP A  41     -42.971  34.587  -3.883  1.00 89.04           H  
ATOM    654  O   ASP A  41     -39.689  34.895  -5.960  1.00 89.04           O  
ATOM    655  CG  ASP A  41     -41.708  36.314  -3.749  1.00 89.04           C  
ATOM    656  OD1 ASP A  41     -41.134  37.173  -4.460  1.00 89.04           O  
ATOM    657  OD2 ASP A  41     -42.028  36.536  -2.558  1.00 89.04           O  
ATOM    658  N   HIS A  42     -40.819  35.809  -7.670  1.00 88.25           N  
ATOM    659  H   HIS A  42     -41.723  35.915  -8.107  1.00 88.25           H  
ATOM    660  CA  HIS A  42     -39.629  36.164  -8.450  1.00 88.25           C  
ATOM    661  HA  HIS A  42     -39.065  35.247  -8.621  1.00 88.25           H  
ATOM    662  C   HIS A  42     -38.668  37.138  -7.733  1.00 88.25           C  
ATOM    663  CB  HIS A  42     -40.045  36.709  -9.826  1.00 88.25           C  
ATOM    664  HB2 HIS A  42     -40.447  37.714  -9.696  1.00 88.25           H  
ATOM    665  HB3 HIS A  42     -39.158  36.784 -10.455  1.00 88.25           H  
ATOM    666  O   HIS A  42     -37.569  37.356  -8.232  1.00 88.25           O  
ATOM    667  CG  HIS A  42     -41.075  35.878 -10.555  1.00 88.25           C  
ATOM    668  CD2 HIS A  42     -42.407  36.175 -10.652  1.00 88.25           C  
ATOM    669  HD2 HIS A  42     -42.904  37.037 -10.232  1.00 88.25           H  
ATOM    670  ND1 HIS A  42     -40.878  34.698 -11.246  1.00 88.25           N  
ATOM    671  HD1 HIS A  42     -40.009  34.200 -11.377  1.00 88.25           H  
ATOM    672  CE1 HIS A  42     -42.066  34.293 -11.733  1.00 88.25           C  
ATOM    673  HE1 HIS A  42     -42.248  33.394 -12.304  1.00 88.25           H  
ATOM    674  NE2 HIS A  42     -43.019  35.170 -11.388  1.00 88.25           N  
ATOM    675  N   THR A  43     -39.024  37.716  -6.571  1.00 90.07           N  
ATOM    676  H   THR A  43     -39.914  37.466  -6.166  1.00 90.07           H  
ATOM    677  CA  THR A  43     -38.076  38.487  -5.734  1.00 90.07           C  
ATOM    678  HA  THR A  43     -37.372  38.995  -6.393  1.00 90.07           H  
ATOM    679  C   THR A  43     -37.234  37.602  -4.812  1.00 90.07           C  
ATOM    680  CB  THR A  43     -38.758  39.582  -4.890  1.00 90.07           C  
ATOM    681  HB  THR A  43     -37.971  40.224  -4.494  1.00 90.07           H  
ATOM    682  O   THR A  43     -36.241  38.072  -4.253  1.00 90.07           O  
ATOM    683  CG2 THR A  43     -39.695  40.464  -5.713  1.00 90.07           C  
ATOM    684 HG21 THR A  43     -40.032  41.300  -5.100  1.00 90.07           H  
ATOM    685 HG22 THR A  43     -40.560  39.891  -6.045  1.00 90.07           H  
ATOM    686 HG23 THR A  43     -39.162  40.857  -6.579  1.00 90.07           H  
ATOM    687  OG1 THR A  43     -39.483  39.070  -3.784  1.00 90.07           O  
ATOM    688  HG1 THR A  43     -40.120  38.433  -4.114  1.00 90.07           H  
ATOM    689  N   LYS A  44     -37.617  36.331  -4.628  1.00 91.26           N  
ATOM    690  H   LYS A  44     -38.406  35.995  -5.163  1.00 91.26           H  
ATOM    691  CA  LYS A  44     -36.985  35.369  -3.723  1.00 91.26           C  
ATOM    692  HA  LYS A  44     -36.216  35.879  -3.142  1.00 91.26           H  
ATOM    693  C   LYS A  44     -36.306  34.233  -4.483  1.00 91.26           C  
ATOM    694  CB  LYS A  44     -38.022  34.788  -2.755  1.00 91.26           C  
ATOM    695  HB2 LYS A  44     -38.863  34.405  -3.333  1.00 91.26           H  
ATOM    696  HB3 LYS A  44     -37.556  33.960  -2.220  1.00 91.26           H  
ATOM    697  O   LYS A  44     -36.896  33.585  -5.341  1.00 91.26           O  
ATOM    698  CG  LYS A  44     -38.542  35.788  -1.721  1.00 91.26           C  
ATOM    699  HG2 LYS A  44     -39.075  36.593  -2.226  1.00 91.26           H  
ATOM    700  HG3 LYS A  44     -37.695  36.197  -1.171  1.00 91.26           H  
ATOM    701  CD  LYS A  44     -39.475  35.066  -0.738  1.00 91.26           C  
ATOM    702  HD2 LYS A  44     -40.299  34.616  -1.291  1.00 91.26           H  
ATOM    703  HD3 LYS A  44     -38.920  34.264  -0.251  1.00 91.26           H  
ATOM    704  CE  LYS A  44     -40.040  35.992   0.345  1.00 91.26           C  
ATOM    705  HE2 LYS A  44     -39.220  36.477   0.874  1.00 91.26           H  
ATOM    706  HE3 LYS A  44     -40.597  35.376   1.051  1.00 91.26           H  
ATOM    707  NZ  LYS A  44     -40.943  37.008  -0.235  1.00 91.26           N  
ATOM    708  HZ1 LYS A  44     -41.543  36.608  -0.942  1.00 91.26           H  
ATOM    709  HZ2 LYS A  44     -40.424  37.694  -0.765  1.00 91.26           H  
ATOM    710  HZ3 LYS A  44     -41.508  37.486   0.452  1.00 91.26           H  
ATOM    711  N   LEU A  45     -35.085  33.921  -4.068  1.00 91.27           N  
ATOM    712  H   LEU A  45     -34.671  34.508  -3.358  1.00 91.27           H  
ATOM    713  CA  LEU A  45     -34.321  32.762  -4.507  1.00 91.27           C  
ATOM    714  HA  LEU A  45     -34.811  32.315  -5.372  1.00 91.27           H  
ATOM    715  C   LEU A  45     -34.273  31.712  -3.396  1.00 91.27           C  
ATOM    716  CB  LEU A  45     -32.908  33.197  -4.921  1.00 91.27           C  
ATOM    717  HB2 LEU A  45     -32.367  32.313  -5.260  1.00 91.27           H  
ATOM    718  HB3 LEU A  45     -32.395  33.588  -4.043  1.00 91.27           H  
ATOM    719  O   LEU A  45     -33.968  32.037  -2.246  1.00 91.27           O  
ATOM    720  CG  LEU A  45     -32.863  34.260  -6.032  1.00 91.27           C  
ATOM    721  HG  LEU A  45     -33.352  35.170  -5.685  1.00 91.27           H  
ATOM    722  CD1 LEU A  45     -31.404  34.600  -6.327  1.00 91.27           C  
ATOM    723 HD11 LEU A  45     -30.916  33.763  -6.826  1.00 91.27           H  
ATOM    724 HD12 LEU A  45     -30.881  34.829  -5.398  1.00 91.27           H  
ATOM    725 HD13 LEU A  45     -31.371  35.471  -6.980  1.00 91.27           H  
ATOM    726  CD2 LEU A  45     -33.538  33.791  -7.322  1.00 91.27           C  
ATOM    727 HD21 LEU A  45     -34.612  33.692  -7.169  1.00 91.27           H  
ATOM    728 HD22 LEU A  45     -33.133  32.829  -7.636  1.00 91.27           H  
ATOM    729 HD23 LEU A  45     -33.378  34.523  -8.114  1.00 91.27           H  
ATOM    730  N   TYR A  46     -34.534  30.458  -3.755  1.00 90.05           N  
ATOM    731  H   TYR A  46     -34.739  30.293  -4.730  1.00 90.05           H  
ATOM    732  CA  TYR A  46     -34.318  29.277  -2.927  1.00 90.05           C  
ATOM    733  HA  TYR A  46     -34.239  29.577  -1.883  1.00 90.05           H  
ATOM    734  C   TYR A  46     -33.000  28.610  -3.339  1.00 90.05           C  
ATOM    735  CB  TYR A  46     -35.527  28.341  -3.052  1.00 90.05           C  
ATOM    736  HB2 TYR A  46     -35.666  28.067  -4.098  1.00 90.05           H  
ATOM    737  HB3 TYR A  46     -36.420  28.884  -2.742  1.00 90.05           H  
ATOM    738  O   TYR A  46     -32.782  28.296  -4.513  1.00 90.05           O  
ATOM    739  CG  TYR A  46     -35.422  27.082  -2.213  1.00 90.05           C  
ATOM    740  CD1 TYR A  46     -34.987  25.878  -2.796  1.00 90.05           C  
ATOM    741  HD1 TYR A  46     -34.738  25.848  -3.847  1.00 90.05           H  
ATOM    742  CD2 TYR A  46     -35.786  27.111  -0.852  1.00 90.05           C  
ATOM    743  HD2 TYR A  46     -36.144  28.029  -0.411  1.00 90.05           H  
ATOM    744  CE1 TYR A  46     -34.910  24.703  -2.026  1.00 90.05           C  
ATOM    745  HE1 TYR A  46     -34.597  23.780  -2.491  1.00 90.05           H  
ATOM    746  CE2 TYR A  46     -35.713  25.937  -0.078  1.00 90.05           C  
ATOM    747  HE2 TYR A  46     -36.019  25.937   0.958  1.00 90.05           H  
ATOM    748  OH  TYR A  46     -35.186  23.600   0.086  1.00 90.05           O  
ATOM    749  HH  TYR A  46     -34.936  22.858  -0.469  1.00 90.05           H  
ATOM    750  CZ  TYR A  46     -35.265  24.734  -0.661  1.00 90.05           C  
ATOM    751  N   ILE A  47     -32.101  28.439  -2.369  1.00 90.66           N  
ATOM    752  H   ILE A  47     -32.366  28.712  -1.434  1.00 90.66           H  
ATOM    753  CA  ILE A  47     -30.703  28.043  -2.574  1.00 90.66           C  
ATOM    754  HA  ILE A  47     -30.523  27.875  -3.636  1.00 90.66           H  
ATOM    755  C   ILE A  47     -30.429  26.743  -1.817  1.00 90.66           C  
ATOM    756  CB  ILE A  47     -29.747  29.159  -2.091  1.00 90.66           C  
ATOM    757  HB  ILE A  47     -29.890  29.268  -1.016  1.00 90.66           H  
ATOM    758  O   ILE A  47     -30.689  26.662  -0.617  1.00 90.66           O  
ATOM    759  CG1 ILE A  47     -30.025  30.531  -2.753  1.00 90.66           C  
ATOM    760 HG12 ILE A  47     -31.097  30.708  -2.842  1.00 90.66           H  
ATOM    761 HG13 ILE A  47     -29.600  30.555  -3.756  1.00 90.66           H  
ATOM    762  CG2 ILE A  47     -28.282  28.752  -2.345  1.00 90.66           C  
ATOM    763 HG21 ILE A  47     -27.600  29.533  -2.011  1.00 90.66           H  
ATOM    764 HG22 ILE A  47     -28.130  28.570  -3.408  1.00 90.66           H  
ATOM    765 HG23 ILE A  47     -28.032  27.842  -1.798  1.00 90.66           H  
ATOM    766  CD1 ILE A  47     -29.462  31.691  -1.927  1.00 90.66           C  
ATOM    767 HD11 ILE A  47     -28.378  31.616  -1.835  1.00 90.66           H  
ATOM    768 HD12 ILE A  47     -29.907  31.675  -0.933  1.00 90.66           H  
ATOM    769 HD13 ILE A  47     -29.712  32.632  -2.417  1.00 90.66           H  
ATOM    770  N   ILE A  48     -29.837  25.760  -2.492  1.00 90.85           N  
ATOM    771  H   ILE A  48     -29.642  25.924  -3.469  1.00 90.85           H  
ATOM    772  CA  ILE A  48     -29.313  24.517  -1.905  1.00 90.85           C  
ATOM    773  HA  ILE A  48     -29.281  24.632  -0.821  1.00 90.85           H  
ATOM    774  C   ILE A  48     -27.856  24.293  -2.349  1.00 90.85           C  
ATOM    775  CB  ILE A  48     -30.246  23.315  -2.204  1.00 90.85           C  
ATOM    776  HB  ILE A  48     -29.873  22.460  -1.640  1.00 90.85           H  
ATOM    777  O   ILE A  48     -27.293  25.097  -3.092  1.00 90.85           O  
ATOM    778  CG1 ILE A  48     -30.238  22.920  -3.696  1.00 90.85           C  
ATOM    779 HG12 ILE A  48     -30.481  23.790  -4.307  1.00 90.85           H  
ATOM    780 HG13 ILE A  48     -29.231  22.581  -3.941  1.00 90.85           H  
ATOM    781  CG2 ILE A  48     -31.665  23.596  -1.686  1.00 90.85           C  
ATOM    782 HG21 ILE A  48     -32.263  22.685  -1.699  1.00 90.85           H  
ATOM    783 HG22 ILE A  48     -32.146  24.353  -2.306  1.00 90.85           H  
ATOM    784 HG23 ILE A  48     -31.615  23.961  -0.660  1.00 90.85           H  
ATOM    785  CD1 ILE A  48     -31.192  21.783  -4.079  1.00 90.85           C  
ATOM    786 HD11 ILE A  48     -31.015  21.500  -5.116  1.00 90.85           H  
ATOM    787 HD12 ILE A  48     -32.228  22.107  -3.982  1.00 90.85           H  
ATOM    788 HD13 ILE A  48     -31.016  20.918  -3.439  1.00 90.85           H  
ATOM    789  N   ASN A  49     -27.238  23.199  -1.889  1.00 87.39           N  
ATOM    790  H   ASN A  49     -27.768  22.564  -1.310  1.00 87.39           H  
ATOM    791  CA  ASN A  49     -25.807  22.913  -2.072  1.00 87.39           C  
ATOM    792  HA  ASN A  49     -25.607  21.998  -1.514  1.00 87.39           H  
ATOM    793  C   ASN A  49     -24.895  23.984  -1.434  1.00 87.39           C  
ATOM    794  CB  ASN A  49     -25.503  22.610  -3.556  1.00 87.39           C  
ATOM    795  HB2 ASN A  49     -26.313  22.028  -3.995  1.00 87.39           H  
ATOM    796  HB3 ASN A  49     -25.398  23.541  -4.113  1.00 87.39           H  
ATOM    797  O   ASN A  49     -23.991  24.514  -2.068  1.00 87.39           O  
ATOM    798  CG  ASN A  49     -24.233  21.793  -3.693  1.00 87.39           C  
ATOM    799  ND2 ASN A  49     -23.337  22.142  -4.581  1.00 87.39           N  
ATOM    800 HD21 ASN A  49     -23.414  23.018  -5.077  1.00 87.39           H  
ATOM    801 HD22 ASN A  49     -22.475  21.615  -4.577  1.00 87.39           H  
ATOM    802  OD1 ASN A  49     -24.066  20.796  -3.018  1.00 87.39           O  
ATOM    803  N   ILE A  50     -25.181  24.345  -0.178  1.00 90.01           N  
ATOM    804  H   ILE A  50     -25.918  23.847   0.300  1.00 90.01           H  
ATOM    805  CA  ILE A  50     -24.487  25.413   0.559  1.00 90.01           C  
ATOM    806  HA  ILE A  50     -24.131  26.154  -0.157  1.00 90.01           H  
ATOM    807  C   ILE A  50     -23.290  24.823   1.333  1.00 90.01           C  
ATOM    808  CB  ILE A  50     -25.483  26.135   1.498  1.00 90.01           C  
ATOM    809  HB  ILE A  50     -25.919  25.397   2.171  1.00 90.01           H  
ATOM    810  O   ILE A  50     -23.532  24.034   2.255  1.00 90.01           O  
ATOM    811  CG1 ILE A  50     -26.622  26.780   0.673  1.00 90.01           C  
ATOM    812 HG12 ILE A  50     -27.079  26.032   0.025  1.00 90.01           H  
ATOM    813 HG13 ILE A  50     -26.212  27.566   0.040  1.00 90.01           H  
ATOM    814  CG2 ILE A  50     -24.770  27.203   2.352  1.00 90.01           C  
ATOM    815 HG21 ILE A  50     -25.460  27.641   3.074  1.00 90.01           H  
ATOM    816 HG22 ILE A  50     -23.943  26.770   2.914  1.00 90.01           H  
ATOM    817 HG23 ILE A  50     -24.381  27.990   1.706  1.00 90.01           H  
ATOM    818  CD1 ILE A  50     -27.751  27.368   1.522  1.00 90.01           C  
ATOM    819 HD11 ILE A  50     -27.397  28.233   2.082  1.00 90.01           H  
ATOM    820 HD12 ILE A  50     -28.553  27.688   0.856  1.00 90.01           H  
ATOM    821 HD13 ILE A  50     -28.134  26.613   2.209  1.00 90.01           H  
ATOM    822  N   PRO A  51     -22.031  25.224   1.046  1.00 85.59           N  
ATOM    823  CA  PRO A  51     -20.839  24.735   1.752  1.00 85.59           C  
ATOM    824  HA  PRO A  51     -20.723  23.675   1.524  1.00 85.59           H  
ATOM    825  C   PRO A  51     -20.917  24.920   3.275  1.00 85.59           C  
ATOM    826  CB  PRO A  51     -19.655  25.504   1.152  1.00 85.59           C  
ATOM    827  HB2 PRO A  51     -19.488  26.430   1.703  1.00 85.59           H  
ATOM    828  HB3 PRO A  51     -18.747  24.901   1.136  1.00 85.59           H  
ATOM    829  O   PRO A  51     -21.483  25.909   3.754  1.00 85.59           O  
ATOM    830  CG  PRO A  51     -20.133  25.839  -0.260  1.00 85.59           C  
ATOM    831  HG2 PRO A  51     -19.623  26.712  -0.667  1.00 85.59           H  
ATOM    832  HG3 PRO A  51     -19.994  24.976  -0.911  1.00 85.59           H  
ATOM    833  CD  PRO A  51     -21.624  26.094  -0.054  1.00 85.59           C  
ATOM    834  HD2 PRO A  51     -22.156  25.864  -0.977  1.00 85.59           H  
ATOM    835  HD3 PRO A  51     -21.786  27.135   0.226  1.00 85.59           H  
ATOM    836  N   ARG A  52     -20.342  23.992   4.062  1.00 83.75           N  
ATOM    837  H   ARG A  52     -19.864  23.219   3.620  1.00 83.75           H  
ATOM    838  CA  ARG A  52     -20.576  23.952   5.523  1.00 83.75           C  
ATOM    839  HA  ARG A  52     -21.658  23.928   5.652  1.00 83.75           H  
ATOM    840  C   ARG A  52     -20.136  25.222   6.263  1.00 83.75           C  
ATOM    841  CB  ARG A  52     -20.033  22.669   6.191  1.00 83.75           C  
ATOM    842  HB2 ARG A  52     -20.083  22.797   7.272  1.00 83.75           H  
ATOM    843  HB3 ARG A  52     -18.991  22.507   5.916  1.00 83.75           H  
ATOM    844  O   ARG A  52     -20.890  25.685   7.121  1.00 83.75           O  
ATOM    845  CG  ARG A  52     -20.878  21.438   5.818  1.00 83.75           C  
ATOM    846  HG2 ARG A  52     -20.642  21.155   4.792  1.00 83.75           H  
ATOM    847  HG3 ARG A  52     -21.935  21.698   5.866  1.00 83.75           H  
ATOM    848  CD  ARG A  52     -20.653  20.226   6.739  1.00 83.75           C  
ATOM    849  HD2 ARG A  52     -19.591  19.983   6.769  1.00 83.75           H  
ATOM    850  HD3 ARG A  52     -20.977  20.471   7.751  1.00 83.75           H  
ATOM    851  NE  ARG A  52     -21.403  19.062   6.231  1.00 83.75           N  
ATOM    852  HE  ARG A  52     -21.550  19.015   5.233  1.00 83.75           H  
ATOM    853  NH1 ARG A  52     -21.581  17.785   8.159  1.00 83.75           N  
ATOM    854 HH11 ARG A  52     -21.752  16.862   8.534  1.00 83.75           H  
ATOM    855 HH12 ARG A  52     -21.105  18.456   8.745  1.00 83.75           H  
ATOM    856  NH2 ARG A  52     -22.346  17.009   6.247  1.00 83.75           N  
ATOM    857 HH21 ARG A  52     -22.495  16.158   6.769  1.00 83.75           H  
ATOM    858 HH22 ARG A  52     -22.364  16.960   5.238  1.00 83.75           H  
ATOM    859  CZ  ARG A  52     -21.766  17.976   6.891  1.00 83.75           C  
ATOM    860  N   GLY A  53     -19.023  25.837   5.860  1.00 82.26           N  
ATOM    861  H   GLY A  53     -18.464  25.379   5.155  1.00 82.26           H  
ATOM    862  CA  GLY A  53     -18.521  27.099   6.422  1.00 82.26           C  
ATOM    863  HA2 GLY A  53     -17.462  27.194   6.181  1.00 82.26           H  
ATOM    864  HA3 GLY A  53     -18.604  27.063   7.508  1.00 82.26           H  
ATOM    865  C   GLY A  53     -19.221  28.384   5.946  1.00 82.26           C  
ATOM    866  O   GLY A  53     -18.850  29.465   6.391  1.00 82.26           O  
ATOM    867  N   LEU A  54     -20.214  28.325   5.044  1.00 86.80           N  
ATOM    868  H   LEU A  54     -20.519  27.429   4.691  1.00 86.80           H  
ATOM    869  CA  LEU A  54     -20.889  29.538   4.562  1.00 86.80           C  
ATOM    870  HA  LEU A  54     -20.154  30.342   4.580  1.00 86.80           H  
ATOM    871  C   LEU A  54     -22.036  29.952   5.505  1.00 86.80           C  
ATOM    872  CB  LEU A  54     -21.324  29.360   3.093  1.00 86.80           C  
ATOM    873  HB2 LEU A  54     -22.188  28.697   3.062  1.00 86.80           H  
ATOM    874  HB3 LEU A  54     -20.518  28.883   2.535  1.00 86.80           H  
ATOM    875  O   LEU A  54     -23.099  29.326   5.522  1.00 86.80           O  
ATOM    876  CG  LEU A  54     -21.675  30.694   2.402  1.00 86.80           C  
ATOM    877  HG  LEU A  54     -22.382  31.247   3.021  1.00 86.80           H  
ATOM    878  CD1 LEU A  54     -20.448  31.579   2.157  1.00 86.80           C  
ATOM    879 HD11 LEU A  54     -19.999  31.884   3.103  1.00 86.80           H  
ATOM    880 HD12 LEU A  54     -20.742  32.479   1.616  1.00 86.80           H  
ATOM    881 HD13 LEU A  54     -19.708  31.037   1.569  1.00 86.80           H  
ATOM    882  CD2 LEU A  54     -22.318  30.433   1.039  1.00 86.80           C  
ATOM    883 HD21 LEU A  54     -23.244  29.873   1.172  1.00 86.80           H  
ATOM    884 HD22 LEU A  54     -22.553  31.380   0.552  1.00 86.80           H  
ATOM    885 HD23 LEU A  54     -21.638  29.861   0.407  1.00 86.80           H  
ATOM    886  N   SER A  55     -21.808  31.010   6.289  1.00 87.48           N  
ATOM    887  H   SER A  55     -20.877  31.402   6.287  1.00 87.48           H  
ATOM    888  CA  SER A  55     -22.779  31.594   7.228  1.00 87.48           C  
ATOM    889  HA  SER A  55     -23.276  30.773   7.746  1.00 87.48           H  
ATOM    890  C   SER A  55     -23.876  32.429   6.541  1.00 87.48           C  
ATOM    891  CB  SER A  55     -22.027  32.415   8.286  1.00 87.48           C  
ATOM    892  HB2 SER A  55     -21.248  31.794   8.726  1.00 87.48           H  
ATOM    893  HB3 SER A  55     -22.718  32.706   9.077  1.00 87.48           H  
ATOM    894  O   SER A  55     -23.781  32.749   5.357  1.00 87.48           O  
ATOM    895  OG  SER A  55     -21.437  33.583   7.741  1.00 87.48           O  
ATOM    896  HG  SER A  55     -20.792  33.873   8.391  1.00 87.48           H  
ATOM    897  N   GLU A  56     -24.923  32.824   7.281  1.00 90.12           N  
ATOM    898  H   GLU A  56     -24.961  32.555   8.254  1.00 90.12           H  
ATOM    899  CA  GLU A  56     -26.000  33.695   6.764  1.00 90.12           C  
ATOM    900  HA  GLU A  56     -26.456  33.203   5.905  1.00 90.12           H  
ATOM    901  C   GLU A  56     -25.463  35.050   6.263  1.00 90.12           C  
ATOM    902  CB  GLU A  56     -27.083  33.869   7.848  1.00 90.12           C  
ATOM    903  HB2 GLU A  56     -27.401  32.874   8.162  1.00 90.12           H  
ATOM    904  HB3 GLU A  56     -26.656  34.376   8.713  1.00 90.12           H  
ATOM    905  O   GLU A  56     -25.884  35.533   5.210  1.00 90.12           O  
ATOM    906  CG  GLU A  56     -28.319  34.651   7.364  1.00 90.12           C  
ATOM    907  HG2 GLU A  56     -28.632  34.247   6.401  1.00 90.12           H  
ATOM    908  HG3 GLU A  56     -28.049  35.696   7.216  1.00 90.12           H  
ATOM    909  CD  GLU A  56     -29.501  34.544   8.346  1.00 90.12           C  
ATOM    910  OE1 GLU A  56     -29.967  35.585   8.860  1.00 90.12           O  
ATOM    911  OE2 GLU A  56     -29.995  33.403   8.525  1.00 90.12           O  
ATOM    912  N   ASP A  57     -24.467  35.615   6.952  1.00 86.19           N  
ATOM    913  H   ASP A  57     -24.193  35.211   7.837  1.00 86.19           H  
ATOM    914  CA  ASP A  57     -23.758  36.823   6.517  1.00 86.19           C  
ATOM    915  HA  ASP A  57     -24.492  37.577   6.236  1.00 86.19           H  
ATOM    916  C   ASP A  57     -22.868  36.564   5.293  1.00 86.19           C  
ATOM    917  CB  ASP A  57     -22.938  37.383   7.685  1.00 86.19           C  
ATOM    918  HB2 ASP A  57     -22.383  38.257   7.344  1.00 86.19           H  
ATOM    919  HB3 ASP A  57     -22.222  36.632   8.020  1.00 86.19           H  
ATOM    920  O   ASP A  57     -22.806  37.401   4.393  1.00 86.19           O  
ATOM    921  CG  ASP A  57     -23.851  37.798   8.838  1.00 86.19           C  
ATOM    922  OD1 ASP A  57     -24.725  38.662   8.592  1.00 86.19           O  
ATOM    923  OD2 ASP A  57     -23.703  37.201   9.927  1.00 86.19           O  
ATOM    924  N   GLY A  58     -22.252  35.379   5.194  1.00 88.92           N  
ATOM    925  H   GLY A  58     -22.358  34.724   5.956  1.00 88.92           H  
ATOM    926  CA  GLY A  58     -21.525  34.943   3.996  1.00 88.92           C  
ATOM    927  HA2 GLY A  58     -21.100  33.957   4.183  1.00 88.92           H  
ATOM    928  HA3 GLY A  58     -20.717  35.643   3.785  1.00 88.92           H  
ATOM    929  C   GLY A  58     -22.429  34.849   2.761  1.00 88.92           C  
ATOM    930  O   GLY A  58     -22.068  35.333   1.690  1.00 88.92           O  
ATOM    931  N   ILE A  59     -23.643  34.311   2.917  1.00 90.48           N  
ATOM    932  H   ILE A  59     -23.864  33.911   3.818  1.00 90.48           H  
ATOM    933  CA  ILE A  59     -24.668  34.294   1.861  1.00 90.48           C  
ATOM    934  HA  ILE A  59     -24.226  33.872   0.959  1.00 90.48           H  
ATOM    935  C   ILE A  59     -25.094  35.727   1.517  1.00 90.48           C  
ATOM    936  CB  ILE A  59     -25.865  33.403   2.272  1.00 90.48           C  
ATOM    937  HB  ILE A  59     -26.228  33.732   3.245  1.00 90.48           H  
ATOM    938  O   ILE A  59     -25.114  36.096   0.343  1.00 90.48           O  
ATOM    939  CG1 ILE A  59     -25.395  31.936   2.386  1.00 90.48           C  
ATOM    940 HG12 ILE A  59     -25.090  31.576   1.403  1.00 90.48           H  
ATOM    941 HG13 ILE A  59     -24.529  31.884   3.046  1.00 90.48           H  
ATOM    942  CG2 ILE A  59     -27.027  33.509   1.263  1.00 90.48           C  
ATOM    943 HG21 ILE A  59     -26.701  33.178   0.277  1.00 90.48           H  
ATOM    944 HG22 ILE A  59     -27.870  32.897   1.585  1.00 90.48           H  
ATOM    945 HG23 ILE A  59     -27.384  34.536   1.193  1.00 90.48           H  
ATOM    946  CD1 ILE A  59     -26.437  30.977   2.961  1.00 90.48           C  
ATOM    947 HD11 ILE A  59     -27.243  30.828   2.242  1.00 90.48           H  
ATOM    948 HD12 ILE A  59     -26.834  31.371   3.896  1.00 90.48           H  
ATOM    949 HD13 ILE A  59     -25.958  30.017   3.153  1.00 90.48           H  
ATOM    950  N   ARG A  60     -25.370  36.574   2.517  1.00 89.69           N  
ATOM    951  H   ARG A  60     -25.334  36.224   3.463  1.00 89.69           H  
ATOM    952  CA  ARG A  60     -25.723  37.985   2.290  1.00 89.69           C  
ATOM    953  HA  ARG A  60     -26.618  38.018   1.670  1.00 89.69           H  
ATOM    954  C   ARG A  60     -24.634  38.734   1.510  1.00 89.69           C  
ATOM    955  CB  ARG A  60     -26.025  38.645   3.644  1.00 89.69           C  
ATOM    956  HB2 ARG A  60     -26.750  38.030   4.177  1.00 89.69           H  
ATOM    957  HB3 ARG A  60     -25.112  38.685   4.239  1.00 89.69           H  
ATOM    958  O   ARG A  60     -24.969  39.474   0.591  1.00 89.69           O  
ATOM    959  CG  ARG A  60     -26.584  40.067   3.492  1.00 89.69           C  
ATOM    960  HG2 ARG A  60     -27.492  40.043   2.889  1.00 89.69           H  
ATOM    961  HG3 ARG A  60     -25.848  40.692   2.986  1.00 89.69           H  
ATOM    962  CD  ARG A  60     -26.887  40.696   4.858  1.00 89.69           C  
ATOM    963  HD2 ARG A  60     -27.115  41.754   4.721  1.00 89.69           H  
ATOM    964  HD3 ARG A  60     -25.992  40.635   5.477  1.00 89.69           H  
ATOM    965  NE  ARG A  60     -28.000  40.019   5.554  1.00 89.69           N  
ATOM    966  HE  ARG A  60     -27.728  39.288   6.195  1.00 89.69           H  
ATOM    967  NH1 ARG A  60     -29.750  41.285   4.740  1.00 89.69           N  
ATOM    968 HH11 ARG A  60     -30.729  41.534   4.712  1.00 89.69           H  
ATOM    969 HH12 ARG A  60     -29.110  41.786   4.140  1.00 89.69           H  
ATOM    970  NH2 ARG A  60     -30.140  39.660   6.226  1.00 89.69           N  
ATOM    971 HH21 ARG A  60     -31.083  40.003   6.337  1.00 89.69           H  
ATOM    972 HH22 ARG A  60     -29.818  38.885   6.788  1.00 89.69           H  
ATOM    973  CZ  ARG A  60     -29.285  40.326   5.501  1.00 89.69           C  
ATOM    974  N   ALA A  61     -23.360  38.519   1.840  1.00 88.33           N  
ATOM    975  H   ALA A  61     -23.178  37.927   2.638  1.00 88.33           H  
ATOM    976  CA  ALA A  61     -22.204  39.146   1.193  1.00 88.33           C  
ATOM    977  HA  ALA A  61     -22.410  40.210   1.068  1.00 88.33           H  
ATOM    978  C   ALA A  61     -21.879  38.584  -0.205  1.00 88.33           C  
ATOM    979  CB  ALA A  61     -21.006  38.998   2.137  1.00 88.33           C  
ATOM    980  HB1 ALA A  61     -20.780  37.943   2.292  1.00 88.33           H  
ATOM    981  HB2 ALA A  61     -20.133  39.489   1.705  1.00 88.33           H  
ATOM    982  HB3 ALA A  61     -21.230  39.458   3.099  1.00 88.33           H  
ATOM    983  O   ALA A  61     -21.288  39.284  -1.030  1.00 88.33           O  
ATOM    984  N   ALA A  62     -22.263  37.337  -0.494  1.00 89.24           N  
ATOM    985  H   ALA A  62     -22.630  36.757   0.246  1.00 89.24           H  
ATOM    986  CA  ALA A  62     -22.174  36.775  -1.839  1.00 89.24           C  
ATOM    987  HA  ALA A  62     -21.201  37.023  -2.263  1.00 89.24           H  
ATOM    988  C   ALA A  62     -23.243  37.382  -2.764  1.00 89.24           C  
ATOM    989  CB  ALA A  62     -22.270  35.247  -1.738  1.00 89.24           C  
ATOM    990  HB1 ALA A  62     -22.182  34.810  -2.733  1.00 89.24           H  
ATOM    991  HB2 ALA A  62     -21.462  34.867  -1.114  1.00 89.24           H  
ATOM    992  HB3 ALA A  62     -23.224  34.953  -1.301  1.00 89.24           H  
ATOM    993  O   ALA A  62     -22.924  37.861  -3.851  1.00 89.24           O  
ATOM    994  N   PHE A  63     -24.501  37.424  -2.313  1.00 89.65           N  
ATOM    995  H   PHE A  63     -24.693  37.035  -1.401  1.00 89.65           H  
ATOM    996  CA  PHE A  63     -25.634  37.861  -3.136  1.00 89.65           C  
ATOM    997  HA  PHE A  63     -25.474  37.503  -4.153  1.00 89.65           H  
ATOM    998  C   PHE A  63     -25.766  39.389  -3.258  1.00 89.65           C  
ATOM    999  CB  PHE A  63     -26.914  37.186  -2.619  1.00 89.65           C  
ATOM   1000  HB2 PHE A  63     -26.940  37.229  -1.530  1.00 89.65           H  
ATOM   1001  HB3 PHE A  63     -27.775  37.748  -2.979  1.00 89.65           H  
ATOM   1002  O   PHE A  63     -26.266  39.867  -4.276  1.00 89.65           O  
ATOM   1003  CG  PHE A  63     -27.053  35.742  -3.076  1.00 89.65           C  
ATOM   1004  CD1 PHE A  63     -27.902  35.413  -4.150  1.00 89.65           C  
ATOM   1005  HD1 PHE A  63     -28.489  36.180  -4.634  1.00 89.65           H  
ATOM   1006  CD2 PHE A  63     -26.299  34.723  -2.465  1.00 89.65           C  
ATOM   1007  HD2 PHE A  63     -25.631  34.953  -1.648  1.00 89.65           H  
ATOM   1008  CE1 PHE A  63     -27.985  34.087  -4.612  1.00 89.65           C  
ATOM   1009  HE1 PHE A  63     -28.629  33.846  -5.444  1.00 89.65           H  
ATOM   1010  CE2 PHE A  63     -26.383  33.398  -2.919  1.00 89.65           C  
ATOM   1011  HE2 PHE A  63     -25.795  32.628  -2.442  1.00 89.65           H  
ATOM   1012  CZ  PHE A  63     -27.222  33.080  -3.997  1.00 89.65           C  
ATOM   1013  HZ  PHE A  63     -27.284  32.058  -4.341  1.00 89.65           H  
ATOM   1014  N   SER A  64     -25.261  40.174  -2.298  1.00 88.59           N  
ATOM   1015  H   SER A  64     -24.860  39.750  -1.473  1.00 88.59           H  
ATOM   1016  CA  SER A  64     -25.291  41.649  -2.354  1.00 88.59           C  
ATOM   1017  HA  SER A  64     -26.329  41.960  -2.476  1.00 88.59           H  
ATOM   1018  C   SER A  64     -24.507  42.260  -3.525  1.00 88.59           C  
ATOM   1019  CB  SER A  64     -24.780  42.249  -1.044  1.00 88.59           C  
ATOM   1020  HB2 SER A  64     -25.400  41.897  -0.219  1.00 88.59           H  
ATOM   1021  HB3 SER A  64     -24.852  43.335  -1.096  1.00 88.59           H  
ATOM   1022  O   SER A  64     -24.743  43.409  -3.889  1.00 88.59           O  
ATOM   1023  OG  SER A  64     -23.433  41.877  -0.823  1.00 88.59           O  
ATOM   1024  HG  SER A  64     -23.112  42.321  -0.035  1.00 88.59           H  
ATOM   1025  N   LYS A  65     -23.611  41.491  -4.158  1.00 87.52           N  
ATOM   1026  H   LYS A  65     -23.453  40.566  -3.785  1.00 87.52           H  
ATOM   1027  CA  LYS A  65     -22.879  41.885  -5.377  1.00 87.52           C  
ATOM   1028  HA  LYS A  65     -22.464  42.883  -5.235  1.00 87.52           H  
ATOM   1029  C   LYS A  65     -23.767  41.969  -6.625  1.00 87.52           C  
ATOM   1030  CB  LYS A  65     -21.736  40.890  -5.627  1.00 87.52           C  
ATOM   1031  HB2 LYS A  65     -21.224  41.168  -6.548  1.00 87.52           H  
ATOM   1032  HB3 LYS A  65     -22.155  39.893  -5.761  1.00 87.52           H  
ATOM   1033  O   LYS A  65     -23.339  42.521  -7.635  1.00 87.52           O  
ATOM   1034  CG  LYS A  65     -20.710  40.864  -4.485  1.00 87.52           C  
ATOM   1035  HG2 LYS A  65     -21.201  40.571  -3.556  1.00 87.52           H  
ATOM   1036  HG3 LYS A  65     -20.278  41.856  -4.361  1.00 87.52           H  
ATOM   1037  CD  LYS A  65     -19.600  39.854  -4.794  1.00 87.52           C  
ATOM   1038  HD2 LYS A  65     -20.051  38.876  -4.963  1.00 87.52           H  
ATOM   1039  HD3 LYS A  65     -19.069  40.165  -5.693  1.00 87.52           H  
ATOM   1040  CE  LYS A  65     -18.632  39.774  -3.610  1.00 87.52           C  
ATOM   1041  HE2 LYS A  65     -19.205  39.499  -2.723  1.00 87.52           H  
ATOM   1042  HE3 LYS A  65     -18.206  40.762  -3.437  1.00 87.52           H  
ATOM   1043  NZ  LYS A  65     -17.558  38.779  -3.856  1.00 87.52           N  
ATOM   1044  HZ1 LYS A  65     -16.943  38.711  -3.058  1.00 87.52           H  
ATOM   1045  HZ2 LYS A  65     -17.962  37.868  -4.019  1.00 87.52           H  
ATOM   1046  HZ3 LYS A  65     -17.011  39.033  -4.666  1.00 87.52           H  
ATOM   1047  N   HIS A  66     -24.977  41.412  -6.567  1.00 89.04           N  
ATOM   1048  H   HIS A  66     -25.244  40.956  -5.706  1.00 89.04           H  
ATOM   1049  CA  HIS A  66     -25.903  41.297  -7.700  1.00 89.04           C  
ATOM   1050  HA  HIS A  66     -25.433  41.712  -8.592  1.00 89.04           H  
ATOM   1051  C   HIS A  66     -27.203  42.091  -7.512  1.00 89.04           C  
ATOM   1052  CB  HIS A  66     -26.157  39.807  -7.956  1.00 89.04           C  
ATOM   1053  HB2 HIS A  66     -26.637  39.376  -7.078  1.00 89.04           H  
ATOM   1054  HB3 HIS A  66     -26.828  39.698  -8.808  1.00 89.04           H  
ATOM   1055  O   HIS A  66     -28.059  42.077  -8.393  1.00 89.04           O  
ATOM   1056  CG  HIS A  66     -24.883  39.055  -8.243  1.00 89.04           C  
ATOM   1057  CD2 HIS A  66     -24.285  38.116  -7.445  1.00 89.04           C  
ATOM   1058  HD2 HIS A  66     -24.668  37.735  -6.510  1.00 89.04           H  
ATOM   1059  ND1 HIS A  66     -24.027  39.302  -9.292  1.00 89.04           N  
ATOM   1060  HD1 HIS A  66     -24.162  39.998 -10.010  1.00 89.04           H  
ATOM   1061  CE1 HIS A  66     -22.941  38.528  -9.132  1.00 89.04           C  
ATOM   1062  HE1 HIS A  66     -22.084  38.511  -9.789  1.00 89.04           H  
ATOM   1063  NE2 HIS A  66     -23.053  37.794  -8.020  1.00 89.04           N  
ATOM   1064  N   GLY A  67     -27.344  42.788  -6.381  1.00 87.03           N  
ATOM   1065  H   GLY A  67     -26.609  42.748  -5.690  1.00 87.03           H  
ATOM   1066  CA  GLY A  67     -28.505  43.610  -6.063  1.00 87.03           C  
ATOM   1067  HA2 GLY A  67     -29.405  43.145  -6.466  1.00 87.03           H  
ATOM   1068  HA3 GLY A  67     -28.399  44.588  -6.533  1.00 87.03           H  
ATOM   1069  C   GLY A  67     -28.710  43.805  -4.563  1.00 87.03           C  
ATOM   1070  O   GLY A  67     -28.008  43.240  -3.721  1.00 87.03           O  
ATOM   1071  N   LYS A  68     -29.709  44.606  -4.213  1.00 87.75           N  
ATOM   1072  H   LYS A  68     -30.258  45.005  -4.962  1.00 87.75           H  
ATOM   1073  CA  LYS A  68     -30.065  44.973  -2.847  1.00 87.75           C  
ATOM   1074  HA  LYS A  68     -29.150  45.175  -2.290  1.00 87.75           H  
ATOM   1075  C   LYS A  68     -30.825  43.837  -2.156  1.00 87.75           C  
ATOM   1076  CB  LYS A  68     -30.878  46.263  -2.940  1.00 87.75           C  
ATOM   1077  HB2 LYS A  68     -30.376  46.949  -3.623  1.00 87.75           H  
ATOM   1078  HB3 LYS A  68     -31.848  46.029  -3.377  1.00 87.75           H  
ATOM   1079  O   LYS A  68     -32.043  43.708  -2.260  1.00 87.75           O  
ATOM   1080  CG  LYS A  68     -31.055  46.982  -1.595  1.00 87.75           C  
ATOM   1081  HG2 LYS A  68     -31.346  46.282  -0.812  1.00 87.75           H  
ATOM   1082  HG3 LYS A  68     -30.130  47.489  -1.322  1.00 87.75           H  
ATOM   1083  CD  LYS A  68     -32.177  47.992  -1.820  1.00 87.75           C  
ATOM   1084  HD2 LYS A  68     -33.103  47.420  -1.888  1.00 87.75           H  
ATOM   1085  HD3 LYS A  68     -32.016  48.491  -2.775  1.00 87.75           H  
ATOM   1086  CE  LYS A  68     -32.359  49.069  -0.757  1.00 87.75           C  
ATOM   1087  HE2 LYS A  68     -32.518  48.602   0.215  1.00 87.75           H  
ATOM   1088  HE3 LYS A  68     -31.459  49.684  -0.726  1.00 87.75           H  
ATOM   1089  NZ  LYS A  68     -33.533  49.883  -1.142  1.00 87.75           N  
ATOM   1090  HZ1 LYS A  68     -33.579  49.986  -2.145  1.00 87.75           H  
ATOM   1091  HZ2 LYS A  68     -33.629  50.771  -0.671  1.00 87.75           H  
ATOM   1092  HZ3 LYS A  68     -34.383  49.345  -1.046  1.00 87.75           H  
ATOM   1093  N   VAL A  69     -30.092  43.014  -1.410  1.00 91.24           N  
ATOM   1094  H   VAL A  69     -29.089  43.105  -1.481  1.00 91.24           H  
ATOM   1095  CA  VAL A  69     -30.654  41.917  -0.606  1.00 91.24           C  
ATOM   1096  HA  VAL A  69     -31.341  41.348  -1.233  1.00 91.24           H  
ATOM   1097  C   VAL A  69     -31.450  42.468   0.587  1.00 91.24           C  
ATOM   1098  CB  VAL A  69     -29.538  40.951  -0.156  1.00 91.24           C  
ATOM   1099  HB  VAL A  69     -28.771  41.508   0.382  1.00 91.24           H  
ATOM   1100  O   VAL A  69     -30.873  42.860   1.605  1.00 91.24           O  
ATOM   1101  CG1 VAL A  69     -30.072  39.846   0.764  1.00 91.24           C  
ATOM   1102 HG11 VAL A  69     -30.369  40.264   1.726  1.00 91.24           H  
ATOM   1103 HG12 VAL A  69     -30.934  39.371   0.296  1.00 91.24           H  
ATOM   1104 HG13 VAL A  69     -29.297  39.100   0.938  1.00 91.24           H  
ATOM   1105  CG2 VAL A  69     -28.881  40.267  -1.361  1.00 91.24           C  
ATOM   1106 HG21 VAL A  69     -28.465  41.006  -2.046  1.00 91.24           H  
ATOM   1107 HG22 VAL A  69     -29.617  39.671  -1.901  1.00 91.24           H  
ATOM   1108 HG23 VAL A  69     -28.071  39.619  -1.026  1.00 91.24           H  
ATOM   1109  N   LEU A  70     -32.784  42.444   0.489  1.00 91.34           N  
ATOM   1110  H   LEU A  70     -33.175  42.088  -0.371  1.00 91.34           H  
ATOM   1111  CA  LEU A  70     -33.708  42.775   1.581  1.00 91.34           C  
ATOM   1112  HA  LEU A  70     -33.466  43.764   1.970  1.00 91.34           H  
ATOM   1113  C   LEU A  70     -33.570  41.784   2.744  1.00 91.34           C  
ATOM   1114  CB  LEU A  70     -35.162  42.762   1.066  1.00 91.34           C  
ATOM   1115  HB2 LEU A  70     -35.818  42.908   1.924  1.00 91.34           H  
ATOM   1116  HB3 LEU A  70     -35.379  41.777   0.651  1.00 91.34           H  
ATOM   1117  O   LEU A  70     -33.499  42.175   3.911  1.00 91.34           O  
ATOM   1118  CG  LEU A  70     -35.526  43.817   0.005  1.00 91.34           C  
ATOM   1119  HG  LEU A  70     -34.958  43.623  -0.905  1.00 91.34           H  
ATOM   1120  CD1 LEU A  70     -37.022  43.701  -0.297  1.00 91.34           C  
ATOM   1121 HD11 LEU A  70     -37.309  44.453  -1.033  1.00 91.34           H  
ATOM   1122 HD12 LEU A  70     -37.609  43.858   0.607  1.00 91.34           H  
ATOM   1123 HD13 LEU A  70     -37.239  42.718  -0.714  1.00 91.34           H  
ATOM   1124  CD2 LEU A  70     -35.241  45.246   0.468  1.00 91.34           C  
ATOM   1125 HD21 LEU A  70     -35.595  45.949  -0.286  1.00 91.34           H  
ATOM   1126 HD22 LEU A  70     -34.167  45.392   0.581  1.00 91.34           H  
ATOM   1127 HD23 LEU A  70     -35.750  45.448   1.411  1.00 91.34           H  
ATOM   1128  N   SER A  71     -33.484  40.484   2.447  1.00 90.99           N  
ATOM   1129  H   SER A  71     -33.487  40.215   1.473  1.00 90.99           H  
ATOM   1130  CA  SER A  71     -33.184  39.470   3.460  1.00 90.99           C  
ATOM   1131  HA  SER A  71     -32.549  39.933   4.215  1.00 90.99           H  
ATOM   1132  C   SER A  71     -32.398  38.299   2.887  1.00 90.99           C  
ATOM   1133  CB  SER A  71     -34.459  39.001   4.178  1.00 90.99           C  
ATOM   1134  HB2 SER A  71     -35.007  39.870   4.541  1.00 90.99           H  
ATOM   1135  HB3 SER A  71     -34.170  38.399   5.040  1.00 90.99           H  
ATOM   1136  O   SER A  71     -32.624  37.884   1.760  1.00 90.99           O  
ATOM   1137  OG  SER A  71     -35.310  38.223   3.363  1.00 90.99           O  
ATOM   1138  HG  SER A  71     -35.543  38.731   2.582  1.00 90.99           H  
ATOM   1139  N   ALA A  72     -31.488  37.753   3.685  1.00 92.28           N  
ATOM   1140  H   ALA A  72     -31.346  38.145   4.605  1.00 92.28           H  
ATOM   1141  CA  ALA A  72     -30.927  36.423   3.503  1.00 92.28           C  
ATOM   1142  HA  ALA A  72     -31.402  35.919   2.662  1.00 92.28           H  
ATOM   1143  C   ALA A  72     -31.239  35.649   4.786  1.00 92.28           C  
ATOM   1144  CB  ALA A  72     -29.422  36.534   3.231  1.00 92.28           C  
ATOM   1145  HB1 ALA A  72     -28.998  35.537   3.106  1.00 92.28           H  
ATOM   1146  HB2 ALA A  72     -29.249  37.109   2.321  1.00 92.28           H  
ATOM   1147  HB3 ALA A  72     -28.926  37.021   4.071  1.00 92.28           H  
ATOM   1148  O   ALA A  72     -31.152  36.237   5.867  1.00 92.28           O  
ATOM   1149  N   ARG A  73     -31.651  34.385   4.671  1.00 91.06           N  
ATOM   1150  H   ARG A  73     -31.802  34.023   3.740  1.00 91.06           H  
ATOM   1151  CA  ARG A  73     -31.930  33.494   5.805  1.00 91.06           C  
ATOM   1152  HA  ARG A  73     -31.423  33.870   6.694  1.00 91.06           H  
ATOM   1153  C   ARG A  73     -31.398  32.098   5.525  1.00 91.06           C  
ATOM   1154  CB  ARG A  73     -33.434  33.426   6.101  1.00 91.06           C  
ATOM   1155  HB2 ARG A  73     -33.975  33.177   5.189  1.00 91.06           H  
ATOM   1156  HB3 ARG A  73     -33.601  32.633   6.830  1.00 91.06           H  
ATOM   1157  O   ARG A  73     -31.804  31.493   4.535  1.00 91.06           O  
ATOM   1158  CG  ARG A  73     -33.972  34.738   6.680  1.00 91.06           C  
ATOM   1159  HG2 ARG A  73     -33.909  35.525   5.929  1.00 91.06           H  
ATOM   1160  HG3 ARG A  73     -33.376  35.022   7.548  1.00 91.06           H  
ATOM   1161  CD  ARG A  73     -35.431  34.556   7.102  1.00 91.06           C  
ATOM   1162  HD2 ARG A  73     -36.017  34.288   6.223  1.00 91.06           H  
ATOM   1163  HD3 ARG A  73     -35.483  33.743   7.827  1.00 91.06           H  
ATOM   1164  NE  ARG A  73     -35.968  35.791   7.699  1.00 91.06           N  
ATOM   1165  HE  ARG A  73     -35.356  36.594   7.674  1.00 91.06           H  
ATOM   1166  NH1 ARG A  73     -38.008  34.957   8.339  1.00 91.06           N  
ATOM   1167 HH11 ARG A  73     -38.927  35.095   8.734  1.00 91.06           H  
ATOM   1168 HH12 ARG A  73     -37.749  34.070   7.932  1.00 91.06           H  
ATOM   1169  NH2 ARG A  73     -37.520  37.100   8.730  1.00 91.06           N  
ATOM   1170 HH21 ARG A  73     -38.437  37.223   9.136  1.00 91.06           H  
ATOM   1171 HH22 ARG A  73     -36.894  37.889   8.658  1.00 91.06           H  
ATOM   1172  CZ  ARG A  73     -37.158  35.943   8.251  1.00 91.06           C  
ATOM   1173  N   LEU A  74     -30.550  31.577   6.405  1.00 91.36           N  
ATOM   1174  H   LEU A  74     -30.310  32.133   7.214  1.00 91.36           H  
ATOM   1175  CA  LEU A  74     -30.082  30.192   6.363  1.00 91.36           C  
ATOM   1176  HA  LEU A  74     -30.119  29.849   5.329  1.00 91.36           H  
ATOM   1177  C   LEU A  74     -31.020  29.294   7.188  1.00 91.36           C  
ATOM   1178  CB  LEU A  74     -28.610  30.153   6.821  1.00 91.36           C  
ATOM   1179  HB2 LEU A  74     -28.040  30.847   6.204  1.00 91.36           H  
ATOM   1180  HB3 LEU A  74     -28.567  30.512   7.849  1.00 91.36           H  
ATOM   1181  O   LEU A  74     -31.485  29.663   8.269  1.00 91.36           O  
ATOM   1182  CG  LEU A  74     -27.921  28.774   6.761  1.00 91.36           C  
ATOM   1183  HG  LEU A  74     -28.448  28.078   7.415  1.00 91.36           H  
ATOM   1184  CD1 LEU A  74     -27.868  28.182   5.351  1.00 91.36           C  
ATOM   1185 HD11 LEU A  74     -28.876  28.004   4.975  1.00 91.36           H  
ATOM   1186 HD12 LEU A  74     -27.338  27.229   5.372  1.00 91.36           H  
ATOM   1187 HD13 LEU A  74     -27.347  28.866   4.681  1.00 91.36           H  
ATOM   1188  CD2 LEU A  74     -26.478  28.903   7.251  1.00 91.36           C  
ATOM   1189 HD21 LEU A  74     -26.468  29.305   8.264  1.00 91.36           H  
ATOM   1190 HD22 LEU A  74     -25.912  29.565   6.595  1.00 91.36           H  
ATOM   1191 HD23 LEU A  74     -26.000  27.923   7.261  1.00 91.36           H  
ATOM   1192  N   SER A  75     -31.313  28.098   6.680  1.00 89.75           N  
ATOM   1193  H   SER A  75     -30.961  27.857   5.764  1.00 89.75           H  
ATOM   1194  CA  SER A  75     -32.090  27.089   7.401  1.00 89.75           C  
ATOM   1195  HA  SER A  75     -33.076  27.500   7.623  1.00 89.75           H  
ATOM   1196  C   SER A  75     -31.401  26.694   8.707  1.00 89.75           C  
ATOM   1197  CB  SER A  75     -32.276  25.850   6.532  1.00 89.75           C  
ATOM   1198  HB2 SER A  75     -31.297  25.512   6.192  1.00 89.75           H  
ATOM   1199  HB3 SER A  75     -32.882  26.104   5.662  1.00 89.75           H  
ATOM   1200  O   SER A  75     -30.227  26.328   8.727  1.00 89.75           O  
ATOM   1201  OG  SER A  75     -32.894  24.802   7.255  1.00 89.75           O  
ATOM   1202  HG  SER A  75     -32.660  24.009   6.766  1.00 89.75           H  
ATOM   1203  N   LYS A  76     -32.165  26.710   9.804  1.00 86.96           N  
ATOM   1204  H   LYS A  76     -33.117  27.029   9.693  1.00 86.96           H  
ATOM   1205  CA  LYS A  76     -31.713  26.265  11.133  1.00 86.96           C  
ATOM   1206  HA  LYS A  76     -30.654  26.501  11.230  1.00 86.96           H  
ATOM   1207  C   LYS A  76     -31.800  24.746  11.328  1.00 86.96           C  
ATOM   1208  CB  LYS A  76     -32.481  27.016  12.233  1.00 86.96           C  
ATOM   1209  HB2 LYS A  76     -32.143  26.655  13.205  1.00 86.96           H  
ATOM   1210  HB3 LYS A  76     -33.547  26.806  12.140  1.00 86.96           H  
ATOM   1211  O   LYS A  76     -31.476  24.262  12.408  1.00 86.96           O  
ATOM   1212  CG  LYS A  76     -32.245  28.531  12.169  1.00 86.96           C  
ATOM   1213  HG2 LYS A  76     -32.654  28.928  11.240  1.00 86.96           H  
ATOM   1214  HG3 LYS A  76     -31.172  28.726  12.191  1.00 86.96           H  
ATOM   1215  CD  LYS A  76     -32.908  29.244  13.352  1.00 86.96           C  
ATOM   1216  HD2 LYS A  76     -32.485  28.864  14.281  1.00 86.96           H  
ATOM   1217  HD3 LYS A  76     -33.981  29.053  13.335  1.00 86.96           H  
ATOM   1218  CE  LYS A  76     -32.639  30.747  13.230  1.00 86.96           C  
ATOM   1219  HE2 LYS A  76     -31.561  30.901  13.174  1.00 86.96           H  
ATOM   1220  HE3 LYS A  76     -33.061  31.102  12.290  1.00 86.96           H  
ATOM   1221  NZ  LYS A  76     -33.204  31.504  14.373  1.00 86.96           N  
ATOM   1222  HZ1 LYS A  76     -32.790  31.189  15.239  1.00 86.96           H  
ATOM   1223  HZ2 LYS A  76     -33.003  32.487  14.263  1.00 86.96           H  
ATOM   1224  HZ3 LYS A  76     -34.205  31.378  14.421  1.00 86.96           H  
ATOM   1225  N   ASN A  77     -32.273  23.999  10.328  1.00 85.99           N  
ATOM   1226  H   ASN A  77     -32.437  24.443   9.436  1.00 85.99           H  
ATOM   1227  CA  ASN A  77     -32.349  22.543  10.387  1.00 85.99           C  
ATOM   1228  HA  ASN A  77     -32.513  22.243  11.422  1.00 85.99           H  
ATOM   1229  C   ASN A  77     -31.021  21.945   9.878  1.00 85.99           C  
ATOM   1230  CB  ASN A  77     -33.576  22.081   9.579  1.00 85.99           C  
ATOM   1231  HB2 ASN A  77     -33.450  22.353   8.531  1.00 85.99           H  
ATOM   1232  HB3 ASN A  77     -34.461  22.587   9.964  1.00 85.99           H  
ATOM   1233  O   ASN A  77     -30.747  22.085   8.682  1.00 85.99           O  
ATOM   1234  CG  ASN A  77     -33.811  20.580   9.659  1.00 85.99           C  
ATOM   1235  ND2 ASN A  77     -35.010  20.130   9.380  1.00 85.99           N  
ATOM   1236 HD21 ASN A  77     -35.765  20.769   9.173  1.00 85.99           H  
ATOM   1237 HD22 ASN A  77     -35.145  19.140   9.527  1.00 85.99           H  
ATOM   1238  OD1 ASN A  77     -32.945  19.789   9.980  1.00 85.99           O  
ATOM   1239  N   PRO A  78     -30.215  21.268  10.725  1.00 80.40           N  
ATOM   1240  CA  PRO A  78     -28.924  20.712  10.309  1.00 80.40           C  
ATOM   1241  HA  PRO A  78     -28.266  21.515   9.978  1.00 80.40           H  
ATOM   1242  C   PRO A  78     -29.067  19.715   9.150  1.00 80.40           C  
ATOM   1243  CB  PRO A  78     -28.328  20.062  11.566  1.00 80.40           C  
ATOM   1244  HB2 PRO A  78     -27.675  20.778  12.065  1.00 80.40           H  
ATOM   1245  HB3 PRO A  78     -27.776  19.151  11.336  1.00 80.40           H  
ATOM   1246  O   PRO A  78     -28.246  19.715   8.237  1.00 80.40           O  
ATOM   1247  CG  PRO A  78     -29.538  19.778  12.455  1.00 80.40           C  
ATOM   1248  HG2 PRO A  78     -29.271  19.772  13.512  1.00 80.40           H  
ATOM   1249  HG3 PRO A  78     -29.992  18.828  12.172  1.00 80.40           H  
ATOM   1250  CD  PRO A  78     -30.488  20.922  12.115  1.00 80.40           C  
ATOM   1251  HD2 PRO A  78     -31.516  20.586  12.257  1.00 80.40           H  
ATOM   1252  HD3 PRO A  78     -30.276  21.781  12.751  1.00 80.40           H  
ATOM   1253  N   ASN A  79     -30.167  18.958   9.114  1.00 80.68           N  
ATOM   1254  H   ASN A  79     -30.802  19.009   9.897  1.00 80.68           H  
ATOM   1255  CA  ASN A  79     -30.434  17.936   8.101  1.00 80.68           C  
ATOM   1256  HA  ASN A  79     -29.497  17.431   7.865  1.00 80.68           H  
ATOM   1257  C   ASN A  79     -30.974  18.527   6.780  1.00 80.68           C  
ATOM   1258  CB  ASN A  79     -31.419  16.891   8.672  1.00 80.68           C  
ATOM   1259  HB2 ASN A  79     -31.557  16.114   7.920  1.00 80.68           H  
ATOM   1260  HB3 ASN A  79     -32.386  17.364   8.845  1.00 80.68           H  
ATOM   1261  O   ASN A  79     -31.209  17.785   5.829  1.00 80.68           O  
ATOM   1262  CG  ASN A  79     -30.998  16.208   9.968  1.00 80.68           C  
ATOM   1263  ND2 ASN A  79     -31.622  15.106  10.306  1.00 80.68           N  
ATOM   1264 HD21 ASN A  79     -32.248  14.648   9.660  1.00 80.68           H  
ATOM   1265 HD22 ASN A  79     -31.255  14.645  11.127  1.00 80.68           H  
ATOM   1266  OD1 ASN A  79     -30.159  16.656  10.726  1.00 80.68           O  
ATOM   1267  N   LYS A  80     -31.241  19.842   6.713  1.00 83.39           N  
ATOM   1268  H   LYS A  80     -31.000  20.397   7.522  1.00 83.39           H  
ATOM   1269  CA  LYS A  80     -31.771  20.534   5.523  1.00 83.39           C  
ATOM   1270  HA  LYS A  80     -31.467  19.977   4.637  1.00 83.39           H  
ATOM   1271  C   LYS A  80     -31.155  21.931   5.377  1.00 83.39           C  
ATOM   1272  CB  LYS A  80     -33.320  20.572   5.542  1.00 83.39           C  
ATOM   1273  HB2 LYS A  80     -33.651  21.197   4.713  1.00 83.39           H  
ATOM   1274  HB3 LYS A  80     -33.667  21.027   6.470  1.00 83.39           H  
ATOM   1275  O   LYS A  80     -31.835  22.935   5.597  1.00 83.39           O  
ATOM   1276  CG  LYS A  80     -33.971  19.186   5.377  1.00 83.39           C  
ATOM   1277  HG2 LYS A  80     -33.822  18.608   6.289  1.00 83.39           H  
ATOM   1278  HG3 LYS A  80     -33.482  18.670   4.551  1.00 83.39           H  
ATOM   1279  CD  LYS A  80     -35.476  19.262   5.072  1.00 83.39           C  
ATOM   1280  HD2 LYS A  80     -35.997  19.724   5.911  1.00 83.39           H  
ATOM   1281  HD3 LYS A  80     -35.623  19.869   4.178  1.00 83.39           H  
ATOM   1282  CE  LYS A  80     -36.019  17.845   4.825  1.00 83.39           C  
ATOM   1283  HE2 LYS A  80     -35.944  17.274   5.750  1.00 83.39           H  
ATOM   1284  HE3 LYS A  80     -35.373  17.358   4.094  1.00 83.39           H  
ATOM   1285  NZ  LYS A  80     -37.419  17.843   4.325  1.00 83.39           N  
ATOM   1286  HZ1 LYS A  80     -37.729  16.898   4.152  1.00 83.39           H  
ATOM   1287  HZ2 LYS A  80     -38.051  18.267   4.989  1.00 83.39           H  
ATOM   1288  HZ3 LYS A  80     -37.485  18.343   3.450  1.00 83.39           H  
ATOM   1289  N   ARG A  81     -29.877  22.003   4.977  1.00 85.89           N  
ATOM   1290  H   ARG A  81     -29.380  21.131   4.863  1.00 85.89           H  
ATOM   1291  CA  ARG A  81     -29.173  23.260   4.636  1.00 85.89           C  
ATOM   1292  HA  ARG A  81     -29.419  24.009   5.388  1.00 85.89           H  
ATOM   1293  C   ARG A  81     -29.641  23.833   3.289  1.00 85.89           C  
ATOM   1294  CB  ARG A  81     -27.641  23.076   4.659  1.00 85.89           C  
ATOM   1295  HB2 ARG A  81     -27.186  23.962   4.215  1.00 85.89           H  
ATOM   1296  HB3 ARG A  81     -27.364  22.214   4.052  1.00 85.89           H  
ATOM   1297  O   ARG A  81     -28.997  23.650   2.259  1.00 85.89           O  
ATOM   1298  CG  ARG A  81     -27.074  22.913   6.078  1.00 85.89           C  
ATOM   1299  HG2 ARG A  81     -27.454  21.985   6.504  1.00 85.89           H  
ATOM   1300  HG3 ARG A  81     -27.408  23.739   6.705  1.00 85.89           H  
ATOM   1301  CD  ARG A  81     -25.535  22.862   6.094  1.00 85.89           C  
ATOM   1302  HD2 ARG A  81     -25.227  22.537   7.087  1.00 85.89           H  
ATOM   1303  HD3 ARG A  81     -25.199  22.106   5.383  1.00 85.89           H  
ATOM   1304  NE  ARG A  81     -24.909  24.164   5.758  1.00 85.89           N  
ATOM   1305  HE  ARG A  81     -25.142  24.560   4.858  1.00 85.89           H  
ATOM   1306  NH1 ARG A  81     -23.439  24.349   7.536  1.00 85.89           N  
ATOM   1307 HH11 ARG A  81     -22.637  24.829   7.919  1.00 85.89           H  
ATOM   1308 HH12 ARG A  81     -23.742  23.470   7.931  1.00 85.89           H  
ATOM   1309  NH2 ARG A  81     -23.478  25.928   6.002  1.00 85.89           N  
ATOM   1310 HH21 ARG A  81     -23.699  26.297   5.088  1.00 85.89           H  
ATOM   1311 HH22 ARG A  81     -22.684  26.325   6.484  1.00 85.89           H  
ATOM   1312  CZ  ARG A  81     -23.967  24.805   6.434  1.00 85.89           C  
ATOM   1313  N   PHE A  82     -30.751  24.562   3.330  1.00 90.06           N  
ATOM   1314  H   PHE A  82     -31.251  24.600   4.207  1.00 90.06           H  
ATOM   1315  CA  PHE A  82     -31.164  25.505   2.288  1.00 90.06           C  
ATOM   1316  HA  PHE A  82     -30.486  25.416   1.439  1.00 90.06           H  
ATOM   1317  C   PHE A  82     -31.075  26.946   2.807  1.00 90.06           C  
ATOM   1318  CB  PHE A  82     -32.579  25.169   1.796  1.00 90.06           C  
ATOM   1319  HB2 PHE A  82     -32.783  25.754   0.899  1.00 90.06           H  
ATOM   1320  HB3 PHE A  82     -32.613  24.119   1.505  1.00 90.06           H  
ATOM   1321  O   PHE A  82     -31.034  27.169   4.018  1.00 90.06           O  
ATOM   1322  CG  PHE A  82     -33.684  25.439   2.802  1.00 90.06           C  
ATOM   1323  CD1 PHE A  82     -34.110  24.420   3.673  1.00 90.06           C  
ATOM   1324  HD1 PHE A  82     -33.651  23.443   3.619  1.00 90.06           H  
ATOM   1325  CD2 PHE A  82     -34.292  26.709   2.865  1.00 90.06           C  
ATOM   1326  HD2 PHE A  82     -33.984  27.487   2.182  1.00 90.06           H  
ATOM   1327  CE1 PHE A  82     -35.135  24.666   4.602  1.00 90.06           C  
ATOM   1328  HE1 PHE A  82     -35.460  23.881   5.268  1.00 90.06           H  
ATOM   1329  CE2 PHE A  82     -35.320  26.955   3.791  1.00 90.06           C  
ATOM   1330  HE2 PHE A  82     -35.793  27.925   3.825  1.00 90.06           H  
ATOM   1331  CZ  PHE A  82     -35.741  25.934   4.660  1.00 90.06           C  
ATOM   1332  HZ  PHE A  82     -36.538  26.120   5.366  1.00 90.06           H  
ATOM   1333  N   ALA A  83     -31.094  27.928   1.912  1.00 92.32           N  
ATOM   1334  H   ALA A  83     -31.119  27.678   0.933  1.00 92.32           H  
ATOM   1335  CA  ALA A  83     -31.255  29.337   2.254  1.00 92.32           C  
ATOM   1336  HA  ALA A  83     -31.630  29.406   3.275  1.00 92.32           H  
ATOM   1337  C   ALA A  83     -32.296  30.009   1.356  1.00 92.32           C  
ATOM   1338  CB  ALA A  83     -29.899  30.048   2.200  1.00 92.32           C  
ATOM   1339  HB1 ALA A  83     -30.022  31.104   2.441  1.00 92.32           H  
ATOM   1340  HB2 ALA A  83     -29.467  29.961   1.203  1.00 92.32           H  
ATOM   1341  HB3 ALA A  83     -29.227  29.599   2.931  1.00 92.32           H  
ATOM   1342  O   ALA A  83     -32.557  29.558   0.242  1.00 92.32           O  
ATOM   1343  N   ILE A  84     -32.881  31.098   1.853  1.00 90.73           N  
ATOM   1344  H   ILE A  84     -32.595  31.404   2.772  1.00 90.73           H  
ATOM   1345  CA  ILE A  84     -33.775  31.969   1.089  1.00 90.73           C  
ATOM   1346  HA  ILE A  84     -33.825  31.605   0.063  1.00 90.73           H  
ATOM   1347  C   ILE A  84     -33.162  33.367   1.058  1.00 90.73           C  
ATOM   1348  CB  ILE A  84     -35.217  31.949   1.647  1.00 90.73           C  
ATOM   1349  HB  ILE A  84     -35.193  32.276   2.686  1.00 90.73           H  
ATOM   1350  O   ILE A  84     -32.857  33.932   2.111  1.00 90.73           O  
ATOM   1351  CG1 ILE A  84     -35.789  30.511   1.591  1.00 90.73           C  
ATOM   1352 HG12 ILE A  84     -35.127  29.840   2.140  1.00 90.73           H  
ATOM   1353 HG13 ILE A  84     -35.815  30.178   0.554  1.00 90.73           H  
ATOM   1354  CG2 ILE A  84     -36.113  32.920   0.849  1.00 90.73           C  
ATOM   1355 HG21 ILE A  84     -35.730  33.939   0.914  1.00 90.73           H  
ATOM   1356 HG22 ILE A  84     -36.144  32.619  -0.199  1.00 90.73           H  
ATOM   1357 HG23 ILE A  84     -37.126  32.926   1.250  1.00 90.73           H  
ATOM   1358  CD1 ILE A  84     -37.187  30.346   2.199  1.00 90.73           C  
ATOM   1359 HD11 ILE A  84     -37.204  30.750   3.211  1.00 90.73           H  
ATOM   1360 HD12 ILE A  84     -37.933  30.852   1.586  1.00 90.73           H  
ATOM   1361 HD13 ILE A  84     -37.439  29.286   2.235  1.00 90.73           H  
ATOM   1362  N   VAL A  85     -32.990  33.921  -0.142  1.00 92.15           N  
ATOM   1363  H   VAL A  85     -33.268  33.386  -0.952  1.00 92.15           H  
ATOM   1364  CA  VAL A  85     -32.496  35.287  -0.366  1.00 92.15           C  
ATOM   1365  HA  VAL A  85     -32.331  35.776   0.594  1.00 92.15           H  
ATOM   1366  C   VAL A  85     -33.561  36.078  -1.114  1.00 92.15           C  
ATOM   1367  CB  VAL A  85     -31.150  35.284  -1.117  1.00 92.15           C  
ATOM   1368  HB  VAL A  85     -31.243  34.691  -2.027  1.00 92.15           H  
ATOM   1369  O   VAL A  85     -33.989  35.667  -2.184  1.00 92.15           O  
ATOM   1370  CG1 VAL A  85     -30.688  36.696  -1.493  1.00 92.15           C  
ATOM   1371 HG11 VAL A  85     -30.591  37.308  -0.596  1.00 92.15           H  
ATOM   1372 HG12 VAL A  85     -29.724  36.643  -1.999  1.00 92.15           H  
ATOM   1373 HG13 VAL A  85     -31.397  37.164  -2.177  1.00 92.15           H  
ATOM   1374  CG2 VAL A  85     -30.047  34.684  -0.236  1.00 92.15           C  
ATOM   1375 HG21 VAL A  85     -30.326  33.681   0.089  1.00 92.15           H  
ATOM   1376 HG22 VAL A  85     -29.119  34.622  -0.803  1.00 92.15           H  
ATOM   1377 HG23 VAL A  85     -29.890  35.307   0.645  1.00 92.15           H  
ATOM   1378  N   GLN A  86     -33.989  37.208  -0.555  1.00 89.55           N  
ATOM   1379  H   GLN A  86     -33.544  37.501   0.303  1.00 89.55           H  
ATOM   1380  CA  GLN A  86     -34.938  38.133  -1.166  1.00 89.55           C  
ATOM   1381  HA  GLN A  86     -35.345  37.666  -2.063  1.00 89.55           H  
ATOM   1382  C   GLN A  86     -34.240  39.430  -1.582  1.00 89.55           C  
ATOM   1383  CB  GLN A  86     -36.106  38.410  -0.207  1.00 89.55           C  
ATOM   1384  HB2 GLN A  86     -35.766  39.025   0.627  1.00 89.55           H  
ATOM   1385  HB3 GLN A  86     -36.482  37.466   0.188  1.00 89.55           H  
ATOM   1386  O   GLN A  86     -33.558  40.050  -0.762  1.00 89.55           O  
ATOM   1387  CG  GLN A  86     -37.232  39.138  -0.961  1.00 89.55           C  
ATOM   1388  HG2 GLN A  86     -37.457  38.593  -1.878  1.00 89.55           H  
ATOM   1389  HG3 GLN A  86     -36.894  40.135  -1.243  1.00 89.55           H  
ATOM   1390  CD  GLN A  86     -38.527  39.294  -0.179  1.00 89.55           C  
ATOM   1391  NE2 GLN A  86     -39.597  39.653  -0.853  1.00 89.55           N  
ATOM   1392 HE21 GLN A  86     -40.368  40.063  -0.345  1.00 89.55           H  
ATOM   1393 HE22 GLN A  86     -39.517  39.783  -1.852  1.00 89.55           H  
ATOM   1394  OE1 GLN A  86     -38.629  39.051   1.015  1.00 89.55           O  
ATOM   1395  N   PHE A  87     -34.468  39.855  -2.821  1.00 89.54           N  
ATOM   1396  H   PHE A  87     -35.073  39.296  -3.406  1.00 89.54           H  
ATOM   1397  CA  PHE A  87     -34.015  41.124  -3.393  1.00 89.54           C  
ATOM   1398  HA  PHE A  87     -33.186  41.518  -2.805  1.00 89.54           H  
ATOM   1399  C   PHE A  87     -35.120  42.189  -3.383  1.00 89.54           C  
ATOM   1400  CB  PHE A  87     -33.498  40.860  -4.810  1.00 89.54           C  
ATOM   1401  HB2 PHE A  87     -34.233  40.279  -5.368  1.00 89.54           H  
ATOM   1402  HB3 PHE A  87     -33.380  41.811  -5.328  1.00 89.54           H  
ATOM   1403  O   PHE A  87     -36.280  41.885  -3.106  1.00 89.54           O  
ATOM   1404  CG  PHE A  87     -32.161  40.151  -4.823  1.00 89.54           C  
ATOM   1405  CD1 PHE A  87     -30.981  40.914  -4.820  1.00 89.54           C  
ATOM   1406  HD1 PHE A  87     -31.039  41.992  -4.818  1.00 89.54           H  
ATOM   1407  CD2 PHE A  87     -32.090  38.745  -4.813  1.00 89.54           C  
ATOM   1408  HD2 PHE A  87     -32.995  38.156  -4.803  1.00 89.54           H  
ATOM   1409  CE1 PHE A  87     -29.730  40.278  -4.851  1.00 89.54           C  
ATOM   1410  HE1 PHE A  87     -28.820  40.860  -4.871  1.00 89.54           H  
ATOM   1411  CE2 PHE A  87     -30.836  38.109  -4.838  1.00 89.54           C  
ATOM   1412  HE2 PHE A  87     -30.781  37.031  -4.851  1.00 89.54           H  
ATOM   1413  CZ  PHE A  87     -29.659  38.878  -4.870  1.00 89.54           C  
ATOM   1414  HZ  PHE A  87     -28.690  38.403  -4.926  1.00 89.54           H  
ATOM   1415  N   GLU A  88     -34.760  43.443  -3.670  1.00 87.24           N  
ATOM   1416  H   GLU A  88     -33.790  43.644  -3.864  1.00 87.24           H  
ATOM   1417  CA  GLU A  88     -35.725  44.537  -3.845  1.00 87.24           C  
ATOM   1418  HA  GLU A  88     -36.472  44.476  -3.054  1.00 87.24           H  
ATOM   1419  C   GLU A  88     -36.504  44.413  -5.163  1.00 87.24           C  
ATOM   1420  CB  GLU A  88     -34.991  45.880  -3.691  1.00 87.24           C  
ATOM   1421  HB2 GLU A  88     -34.530  45.875  -2.703  1.00 87.24           H  
ATOM   1422  HB3 GLU A  88     -34.198  45.962  -4.435  1.00 87.24           H  
ATOM   1423  O   GLU A  88     -37.689  44.738  -5.206  1.00 87.24           O  
ATOM   1424  CG  GLU A  88     -35.911  47.109  -3.798  1.00 87.24           C  
ATOM   1425  HG2 GLU A  88     -36.883  46.860  -3.373  1.00 87.24           H  
ATOM   1426  HG3 GLU A  88     -36.055  47.367  -4.847  1.00 87.24           H  
ATOM   1427  CD  GLU A  88     -35.338  48.305  -3.025  1.00 87.24           C  
ATOM   1428  OE1 GLU A  88     -35.660  48.456  -1.821  1.00 87.24           O  
ATOM   1429  OE2 GLU A  88     -34.472  49.058  -3.531  1.00 87.24           O  
ATOM   1430  N   THR A  89     -35.882  43.866  -6.210  1.00 87.63           N  
ATOM   1431  H   THR A  89     -34.882  43.738  -6.148  1.00 87.63           H  
ATOM   1432  CA  THR A  89     -36.518  43.623  -7.511  1.00 87.63           C  
ATOM   1433  HA  THR A  89     -37.589  43.801  -7.415  1.00 87.63           H  
ATOM   1434  C   THR A  89     -36.343  42.183  -8.001  1.00 87.63           C  
ATOM   1435  CB  THR A  89     -35.995  44.597  -8.577  1.00 87.63           C  
ATOM   1436  HB  THR A  89     -36.580  44.455  -9.486  1.00 87.63           H  
ATOM   1437  O   THR A  89     -35.362  41.501  -7.693  1.00 87.63           O  
ATOM   1438  CG2 THR A  89     -36.089  46.068  -8.174  1.00 87.63           C  
ATOM   1439 HG21 THR A  89     -37.111  46.304  -7.875  1.00 87.63           H  
ATOM   1440 HG22 THR A  89     -35.415  46.280  -7.345  1.00 87.63           H  
ATOM   1441 HG23 THR A  89     -35.811  46.694  -9.022  1.00 87.63           H  
ATOM   1442  OG1 THR A  89     -34.653  44.312  -8.868  1.00 87.63           O  
ATOM   1443  HG1 THR A  89     -34.161  44.486  -8.062  1.00 87.63           H  
ATOM   1444  N   ALA A  90     -37.278  41.724  -8.838  1.00 88.09           N  
ATOM   1445  H   ALA A  90     -38.085  42.297  -9.041  1.00 88.09           H  
ATOM   1446  CA  ALA A  90     -37.154  40.442  -9.535  1.00 88.09           C  
ATOM   1447  HA  ALA A  90     -36.964  39.662  -8.797  1.00 88.09           H  
ATOM   1448  C   ALA A  90     -35.973  40.422 -10.528  1.00 88.09           C  
ATOM   1449  CB  ALA A  90     -38.486  40.142 -10.230  1.00 88.09           C  
ATOM   1450  HB1 ALA A  90     -39.289  40.097  -9.494  1.00 88.09           H  
ATOM   1451  HB2 ALA A  90     -38.711  40.912 -10.969  1.00 88.09           H  
ATOM   1452  HB3 ALA A  90     -38.419  39.179 -10.735  1.00 88.09           H  
ATOM   1453  O   ALA A  90     -35.355  39.381 -10.740  1.00 88.09           O  
ATOM   1454  N   SER A  91     -35.611  41.577 -11.096  1.00 86.14           N  
ATOM   1455  H   SER A  91     -36.181  42.396 -10.941  1.00 86.14           H  
ATOM   1456  CA  SER A  91     -34.468  41.725 -12.007  1.00 86.14           C  
ATOM   1457  HA  SER A  91     -34.583  41.022 -12.832  1.00 86.14           H  
ATOM   1458  C   SER A  91     -33.131  41.434 -11.321  1.00 86.14           C  
ATOM   1459  CB  SER A  91     -34.446  43.143 -12.587  1.00 86.14           C  
ATOM   1460  HB2 SER A  91     -33.674  43.206 -13.353  1.00 86.14           H  
ATOM   1461  HB3 SER A  91     -34.225  43.861 -11.797  1.00 86.14           H  
ATOM   1462  O   SER A  91     -32.284  40.754 -11.895  1.00 86.14           O  
ATOM   1463  OG  SER A  91     -35.708  43.447 -13.153  1.00 86.14           O  
ATOM   1464  HG  SER A  91     -35.649  44.275 -13.635  1.00 86.14           H  
ATOM   1465  N   GLU A  92     -32.951  41.887 -10.078  1.00 88.88           N  
ATOM   1466  H   GLU A  92     -33.669  42.460  -9.659  1.00 88.88           H  
ATOM   1467  CA  GLU A  92     -31.769  41.574  -9.262  1.00 88.88           C  
ATOM   1468  HA  GLU A  92     -30.856  41.797  -9.814  1.00 88.88           H  
ATOM   1469  C   GLU A  92     -31.726  40.096  -8.860  1.00 88.88           C  
ATOM   1470  CB  GLU A  92     -31.795  42.418  -7.992  1.00 88.88           C  
ATOM   1471  HB2 GLU A  92     -32.768  42.280  -7.521  1.00 88.88           H  
ATOM   1472  HB3 GLU A  92     -31.035  42.041  -7.307  1.00 88.88           H  
ATOM   1473  O   GLU A  92     -30.676  39.465  -8.957  1.00 88.88           O  
ATOM   1474  CG  GLU A  92     -31.532  43.910  -8.233  1.00 88.88           C  
ATOM   1475  HG2 GLU A  92     -32.079  44.257  -9.110  1.00 88.88           H  
ATOM   1476  HG3 GLU A  92     -30.470  44.055  -8.433  1.00 88.88           H  
ATOM   1477  CD  GLU A  92     -31.969  44.715  -7.007  1.00 88.88           C  
ATOM   1478  OE1 GLU A  92     -31.109  45.403  -6.416  1.00 88.88           O  
ATOM   1479  OE2 GLU A  92     -33.158  44.591  -6.627  1.00 88.88           O  
ATOM   1480  N   ALA A  93     -32.866  39.512  -8.473  1.00 90.47           N  
ATOM   1481  H   ALA A  93     -33.697  40.079  -8.387  1.00 90.47           H  
ATOM   1482  CA  ALA A  93     -32.957  38.081  -8.183  1.00 90.47           C  
ATOM   1483  HA  ALA A  93     -32.233  37.838  -7.406  1.00 90.47           H  
ATOM   1484  C   ALA A  93     -32.602  37.232  -9.420  1.00 90.47           C  
ATOM   1485  CB  ALA A  93     -34.363  37.780  -7.654  1.00 90.47           C  
ATOM   1486  HB1 ALA A  93     -34.567  38.374  -6.764  1.00 90.47           H  
ATOM   1487  HB2 ALA A  93     -34.449  36.722  -7.403  1.00 90.47           H  
ATOM   1488  HB3 ALA A  93     -35.102  38.021  -8.418  1.00 90.47           H  
ATOM   1489  O   ALA A  93     -31.792  36.308  -9.329  1.00 90.47           O  
ATOM   1490  N   LYS A  94     -33.127  37.593 -10.599  1.00 86.23           N  
ATOM   1491  H   LYS A  94     -33.812  38.335 -10.593  1.00 86.23           H  
ATOM   1492  CA  LYS A  94     -32.787  36.977 -11.891  1.00 86.23           C  
ATOM   1493  HA  LYS A  94     -32.986  35.907 -11.825  1.00 86.23           H  
ATOM   1494  C   LYS A  94     -31.295  37.124 -12.211  1.00 86.23           C  
ATOM   1495  CB  LYS A  94     -33.702  37.579 -12.976  1.00 86.23           C  
ATOM   1496  HB2 LYS A  94     -34.737  37.432 -12.668  1.00 86.23           H  
ATOM   1497  HB3 LYS A  94     -33.522  38.652 -13.043  1.00 86.23           H  
ATOM   1498  O   LYS A  94     -30.655  36.133 -12.555  1.00 86.23           O  
ATOM   1499  CG  LYS A  94     -33.520  36.956 -14.371  1.00 86.23           C  
ATOM   1500  HG2 LYS A  94     -33.653  35.877 -14.302  1.00 86.23           H  
ATOM   1501  HG3 LYS A  94     -32.512  37.165 -14.731  1.00 86.23           H  
ATOM   1502  CD  LYS A  94     -34.541  37.528 -15.374  1.00 86.23           C  
ATOM   1503  HD2 LYS A  94     -34.433  38.612 -15.423  1.00 86.23           H  
ATOM   1504  HD3 LYS A  94     -35.546  37.290 -15.028  1.00 86.23           H  
ATOM   1505  CE  LYS A  94     -34.318  36.928 -16.771  1.00 86.23           C  
ATOM   1506  HE2 LYS A  94     -33.340  37.241 -17.137  1.00 86.23           H  
ATOM   1507  HE3 LYS A  94     -34.292  35.843 -16.671  1.00 86.23           H  
ATOM   1508  NZ  LYS A  94     -35.378  37.308 -17.750  1.00 86.23           N  
ATOM   1509  HZ1 LYS A  94     -35.417  38.305 -17.908  1.00 86.23           H  
ATOM   1510  HZ2 LYS A  94     -36.291  37.000 -17.447  1.00 86.23           H  
ATOM   1511  HZ3 LYS A  94     -35.214  36.849 -18.635  1.00 86.23           H  
ATOM   1512  N   LEU A  95     -30.715  38.316 -12.037  1.00 86.18           N  
ATOM   1513  H   LEU A  95     -31.301  39.093 -11.764  1.00 86.18           H  
ATOM   1514  CA  LEU A  95     -29.284  38.567 -12.248  1.00 86.18           C  
ATOM   1515  HA  LEU A  95     -29.036  38.269 -13.266  1.00 86.18           H  
ATOM   1516  C   LEU A  95     -28.406  37.735 -11.301  1.00 86.18           C  
ATOM   1517  CB  LEU A  95     -29.011  40.076 -12.091  1.00 86.18           C  
ATOM   1518  HB2 LEU A  95     -29.356  40.392 -11.106  1.00 86.18           H  
ATOM   1519  HB3 LEU A  95     -29.596  40.615 -12.836  1.00 86.18           H  
ATOM   1520  O   LEU A  95     -27.435  37.124 -11.745  1.00 86.18           O  
ATOM   1521  CG  LEU A  95     -27.530  40.483 -12.227  1.00 86.18           C  
ATOM   1522  HG  LEU A  95     -26.940  39.987 -11.456  1.00 86.18           H  
ATOM   1523  CD1 LEU A  95     -26.942  40.126 -13.596  1.00 86.18           C  
ATOM   1524 HD11 LEU A  95     -26.934  39.043 -13.726  1.00 86.18           H  
ATOM   1525 HD12 LEU A  95     -27.544  40.579 -14.384  1.00 86.18           H  
ATOM   1526 HD13 LEU A  95     -25.919  40.496 -13.665  1.00 86.18           H  
ATOM   1527  CD2 LEU A  95     -27.385  41.990 -12.030  1.00 86.18           C  
ATOM   1528 HD21 LEU A  95     -27.943  42.525 -12.798  1.00 86.18           H  
ATOM   1529 HD22 LEU A  95     -26.335  42.278 -12.077  1.00 86.18           H  
ATOM   1530 HD23 LEU A  95     -27.779  42.269 -11.053  1.00 86.18           H  
ATOM   1531  N   ALA A  96     -28.755  37.674 -10.015  1.00 90.60           N  
ATOM   1532  H   ALA A  96     -29.540  38.227  -9.702  1.00 90.60           H  
ATOM   1533  CA  ALA A  96     -28.047  36.869  -9.029  1.00 90.60           C  
ATOM   1534  HA  ALA A  96     -26.994  37.151  -9.036  1.00 90.60           H  
ATOM   1535  C   ALA A  96     -28.128  35.374  -9.363  1.00 90.60           C  
ATOM   1536  CB  ALA A  96     -28.624  37.175  -7.646  1.00 90.60           C  
ATOM   1537  HB1 ALA A  96     -29.665  36.854  -7.595  1.00 90.60           H  
ATOM   1538  HB2 ALA A  96     -28.592  38.248  -7.459  1.00 90.60           H  
ATOM   1539  HB3 ALA A  96     -28.041  36.654  -6.887  1.00 90.60           H  
ATOM   1540  O   ALA A  96     -27.104  34.696  -9.359  1.00 90.60           O  
ATOM   1541  N   MET A  97     -29.307  34.867  -9.736  1.00 90.08           N  
ATOM   1542  H   MET A  97     -30.119  35.468  -9.714  1.00 90.08           H  
ATOM   1543  CA  MET A  97     -29.480  33.483 -10.183  1.00 90.08           C  
ATOM   1544  HA  MET A  97     -29.133  32.822  -9.389  1.00 90.08           H  
ATOM   1545  C   MET A  97     -28.630  33.182 -11.429  1.00 90.08           C  
ATOM   1546  CB  MET A  97     -30.974  33.212 -10.414  1.00 90.08           C  
ATOM   1547  HB2 MET A  97     -31.334  33.818 -11.245  1.00 90.08           H  
ATOM   1548  HB3 MET A  97     -31.522  33.497  -9.516  1.00 90.08           H  
ATOM   1549  O   MET A  97     -27.902  32.195 -11.439  1.00 90.08           O  
ATOM   1550  CG  MET A  97     -31.261  31.733 -10.696  1.00 90.08           C  
ATOM   1551  HG2 MET A  97     -30.789  31.442 -11.635  1.00 90.08           H  
ATOM   1552  HG3 MET A  97     -30.815  31.137  -9.899  1.00 90.08           H  
ATOM   1553  SD  MET A  97     -33.024  31.317 -10.774  1.00 90.08           S  
ATOM   1554  CE  MET A  97     -33.472  32.052 -12.372  1.00 90.08           C  
ATOM   1555  HE1 MET A  97     -32.854  31.622 -13.161  1.00 90.08           H  
ATOM   1556  HE2 MET A  97     -33.327  33.132 -12.339  1.00 90.08           H  
ATOM   1557  HE3 MET A  97     -34.520  31.839 -12.585  1.00 90.08           H  
ATOM   1558  N   MET A  98     -28.632  34.060 -12.438  1.00 87.39           N  
ATOM   1559  H   MET A  98     -29.251  34.856 -12.378  1.00 87.39           H  
ATOM   1560  CA  MET A  98     -27.816  33.906 -13.655  1.00 87.39           C  
ATOM   1561  HA  MET A  98     -28.002  32.919 -14.079  1.00 87.39           H  
ATOM   1562  C   MET A  98     -26.298  33.998 -13.419  1.00 87.39           C  
ATOM   1563  CB  MET A  98     -28.217  34.968 -14.691  1.00 87.39           C  
ATOM   1564  HB2 MET A  98     -28.222  35.952 -14.222  1.00 87.39           H  
ATOM   1565  HB3 MET A  98     -27.474  34.977 -15.488  1.00 87.39           H  
ATOM   1566  O   MET A  98     -25.532  33.555 -14.274  1.00 87.39           O  
ATOM   1567  CG  MET A  98     -29.584  34.701 -15.327  1.00 87.39           C  
ATOM   1568  HG2 MET A  98     -30.340  34.663 -14.543  1.00 87.39           H  
ATOM   1569  HG3 MET A  98     -29.565  33.726 -15.815  1.00 87.39           H  
ATOM   1570  SD  MET A  98     -30.092  35.951 -16.543  1.00 87.39           S  
ATOM   1571  CE  MET A  98     -28.976  35.551 -17.919  1.00 87.39           C  
ATOM   1572  HE1 MET A  98     -29.209  36.190 -18.771  1.00 87.39           H  
ATOM   1573  HE2 MET A  98     -27.940  35.716 -17.623  1.00 87.39           H  
ATOM   1574  HE3 MET A  98     -29.110  34.509 -18.210  1.00 87.39           H  
ATOM   1575  N   LYS A  99     -25.842  34.595 -12.310  1.00 86.94           N  
ATOM   1576  H   LYS A  99     -26.523  35.008 -11.688  1.00 86.94           H  
ATOM   1577  CA  LYS A  99     -24.411  34.739 -11.984  1.00 86.94           C  
ATOM   1578  HA  LYS A  99     -23.817  34.499 -12.866  1.00 86.94           H  
ATOM   1579  C   LYS A  99     -23.891  33.741 -10.950  1.00 86.94           C  
ATOM   1580  CB  LYS A  99     -24.111  36.187 -11.552  1.00 86.94           C  
ATOM   1581  HB2 LYS A  99     -23.102  36.230 -11.141  1.00 86.94           H  
ATOM   1582  HB3 LYS A  99     -24.800  36.469 -10.756  1.00 86.94           H  
ATOM   1583  O   LYS A  99     -22.700  33.459 -10.980  1.00 86.94           O  
ATOM   1584  CG  LYS A  99     -24.210  37.219 -12.690  1.00 86.94           C  
ATOM   1585  HG2 LYS A  99     -25.216  37.206 -13.110  1.00 86.94           H  
ATOM   1586  HG3 LYS A  99     -24.028  38.208 -12.272  1.00 86.94           H  
ATOM   1587  CD  LYS A  99     -23.199  36.960 -13.818  1.00 86.94           C  
ATOM   1588  HD2 LYS A  99     -23.437  36.012 -14.300  1.00 86.94           H  
ATOM   1589  HD3 LYS A  99     -22.195  36.905 -13.398  1.00 86.94           H  
ATOM   1590  CE  LYS A  99     -23.265  38.071 -14.869  1.00 86.94           C  
ATOM   1591  HE2 LYS A  99     -22.959  39.011 -14.410  1.00 86.94           H  
ATOM   1592  HE3 LYS A  99     -24.302  38.176 -15.191  1.00 86.94           H  
ATOM   1593  NZ  LYS A  99     -22.404  37.751 -16.035  1.00 86.94           N  
ATOM   1594  HZ1 LYS A  99     -22.700  36.881 -16.453  1.00 86.94           H  
ATOM   1595  HZ2 LYS A  99     -22.466  38.474 -16.738  1.00 86.94           H  
ATOM   1596  HZ3 LYS A  99     -21.440  37.648 -15.751  1.00 86.94           H  
ATOM   1597  N   MET A 100     -24.754  33.230 -10.070  1.00 88.23           N  
ATOM   1598  H   MET A 100     -25.703  33.576 -10.098  1.00 88.23           H  
ATOM   1599  CA  MET A 100     -24.366  32.407  -8.915  1.00 88.23           C  
ATOM   1600  HA  MET A 100     -23.280  32.406  -8.831  1.00 88.23           H  
ATOM   1601  C   MET A 100     -24.805  30.933  -9.011  1.00 88.23           C  
ATOM   1602  CB  MET A 100     -24.917  33.045  -7.629  1.00 88.23           C  
ATOM   1603  HB2 MET A 100     -24.707  32.388  -6.785  1.00 88.23           H  
ATOM   1604  HB3 MET A 100     -26.001  33.132  -7.710  1.00 88.23           H  
ATOM   1605  O   MET A 100     -24.370  30.114  -8.199  1.00 88.23           O  
ATOM   1606  CG  MET A 100     -24.344  34.435  -7.318  1.00 88.23           C  
ATOM   1607  HG2 MET A 100     -24.493  35.083  -8.182  1.00 88.23           H  
ATOM   1608  HG3 MET A 100     -24.915  34.858  -6.493  1.00 88.23           H  
ATOM   1609  SD  MET A 100     -22.587  34.483  -6.861  1.00 88.23           S  
ATOM   1610  CE  MET A 100     -22.614  33.520  -5.329  1.00 88.23           C  
ATOM   1611  HE1 MET A 100     -23.392  33.903  -4.668  1.00 88.23           H  
ATOM   1612  HE2 MET A 100     -22.805  32.472  -5.558  1.00 88.23           H  
ATOM   1613  HE3 MET A 100     -21.642  33.608  -4.843  1.00 88.23           H  
ATOM   1614  N   ASN A 101     -25.695  30.573  -9.945  1.00 87.76           N  
ATOM   1615  H   ASN A 101     -26.031  31.262 -10.603  1.00 87.76           H  
ATOM   1616  CA  ASN A 101     -26.189  29.199 -10.079  1.00 87.76           C  
ATOM   1617  HA  ASN A 101     -26.353  28.792  -9.081  1.00 87.76           H  
ATOM   1618  C   ASN A 101     -25.147  28.322 -10.787  1.00 87.76           C  
ATOM   1619  CB  ASN A 101     -27.535  29.206 -10.822  1.00 87.76           C  
ATOM   1620  HB2 ASN A 101     -28.201  29.939 -10.366  1.00 87.76           H  
ATOM   1621  HB3 ASN A 101     -27.367  29.494 -11.860  1.00 87.76           H  
ATOM   1622  O   ASN A 101     -24.789  28.588 -11.931  1.00 87.76           O  
ATOM   1623  CG  ASN A 101     -28.251  27.869 -10.782  1.00 87.76           C  
ATOM   1624  ND2 ASN A 101     -29.116  27.609 -11.730  1.00 87.76           N  
ATOM   1625 HD21 ASN A 101     -29.667  26.768 -11.627  1.00 87.76           H  
ATOM   1626 HD22 ASN A 101     -29.273  28.271 -12.477  1.00 87.76           H  
ATOM   1627  OD1 ASN A 101     -28.093  27.068  -9.874  1.00 87.76           O  
ATOM   1628  N   GLY A 102     -24.653  27.288 -10.105  1.00 88.16           N  
ATOM   1629  H   GLY A 102     -25.016  27.121  -9.177  1.00 88.16           H  
ATOM   1630  CA  GLY A 102     -23.607  26.395 -10.614  1.00 88.16           C  
ATOM   1631  HA2 GLY A 102     -23.911  26.009 -11.587  1.00 88.16           H  
ATOM   1632  HA3 GLY A 102     -23.499  25.553  -9.930  1.00 88.16           H  
ATOM   1633  C   GLY A 102     -22.224  27.040 -10.779  1.00 88.16           C  
ATOM   1634  O   GLY A 102     -21.366  26.445 -11.420  1.00 88.16           O  
ATOM   1635  N   SER A 103     -21.994  28.240 -10.235  1.00 87.90           N  
ATOM   1636  H   SER A 103     -22.738  28.697  -9.727  1.00 87.90           H  
ATOM   1637  CA  SER A 103     -20.729  28.968 -10.394  1.00 87.90           C  
ATOM   1638  HA  SER A 103     -20.302  28.717 -11.365  1.00 87.90           H  
ATOM   1639  C   SER A 103     -19.699  28.617  -9.314  1.00 87.90           C  
ATOM   1640  CB  SER A 103     -20.981  30.479 -10.380  1.00 87.90           C  
ATOM   1641  HB2 SER A 103     -21.715  30.742 -11.142  1.00 87.90           H  
ATOM   1642  HB3 SER A 103     -20.048  31.003 -10.589  1.00 87.90           H  
ATOM   1643  O   SER A 103     -19.990  28.721  -8.114  1.00 87.90           O  
ATOM   1644  OG  SER A 103     -21.455  30.860  -9.105  1.00 87.90           O  
ATOM   1645  HG  SER A 103     -20.963  30.347  -8.460  1.00 87.90           H  
ATOM   1646  N   GLU A 104     -18.461  28.340  -9.720  1.00 86.73           N  
ATOM   1647  H   GLU A 104     -18.281  28.201 -10.704  1.00 86.73           H  
ATOM   1648  CA  GLU A 104     -17.330  28.261  -8.791  1.00 86.73           C  
ATOM   1649  HA  GLU A 104     -17.577  27.508  -8.043  1.00 86.73           H  
ATOM   1650  C   GLU A 104     -17.083  29.608  -8.071  1.00 86.73           C  
ATOM   1651  CB  GLU A 104     -16.047  27.813  -9.511  1.00 86.73           C  
ATOM   1652  HB2 GLU A 104     -15.875  28.436 -10.388  1.00 86.73           H  
ATOM   1653  HB3 GLU A 104     -15.217  27.965  -8.822  1.00 86.73           H  
ATOM   1654  O   GLU A 104     -17.357  30.672  -8.631  1.00 86.73           O  
ATOM   1655  CG  GLU A 104     -16.076  26.331  -9.920  1.00 86.73           C  
ATOM   1656  HG2 GLU A 104     -16.544  25.762  -9.117  1.00 86.73           H  
ATOM   1657  HG3 GLU A 104     -16.690  26.222 -10.815  1.00 86.73           H  
ATOM   1658  CD  GLU A 104     -14.675  25.741 -10.167  1.00 86.73           C  
ATOM   1659  OE1 GLU A 104     -14.588  24.495 -10.226  1.00 86.73           O  
ATOM   1660  OE2 GLU A 104     -13.686  26.513 -10.224  1.00 86.73           O  
ATOM   1661  N   PRO A 105     -16.556  29.602  -6.829  1.00 85.33           N  
ATOM   1662  CA  PRO A 105     -16.149  28.434  -6.041  1.00 85.33           C  
ATOM   1663  HA  PRO A 105     -15.737  27.649  -6.676  1.00 85.33           H  
ATOM   1664  C   PRO A 105     -17.281  27.814  -5.202  1.00 85.33           C  
ATOM   1665  CB  PRO A 105     -15.029  28.970  -5.144  1.00 85.33           C  
ATOM   1666  HB2 PRO A 105     -14.893  28.379  -4.238  1.00 85.33           H  
ATOM   1667  HB3 PRO A 105     -14.098  29.009  -5.709  1.00 85.33           H  
ATOM   1668  O   PRO A 105     -17.043  26.836  -4.504  1.00 85.33           O  
ATOM   1669  CG  PRO A 105     -15.500  30.391  -4.833  1.00 85.33           C  
ATOM   1670  HG2 PRO A 105     -14.669  31.042  -4.561  1.00 85.33           H  
ATOM   1671  HG3 PRO A 105     -16.245  30.366  -4.038  1.00 85.33           H  
ATOM   1672  CD  PRO A 105     -16.155  30.825  -6.145  1.00 85.33           C  
ATOM   1673  HD2 PRO A 105     -17.016  31.465  -5.951  1.00 85.33           H  
ATOM   1674  HD3 PRO A 105     -15.428  31.357  -6.759  1.00 85.33           H  
ATOM   1675  N   LEU A 106     -18.493  28.386  -5.203  1.00 87.68           N  
ATOM   1676  H   LEU A 106     -18.669  29.145  -5.845  1.00 87.68           H  
ATOM   1677  CA  LEU A 106     -19.553  27.973  -4.270  1.00 87.68           C  
ATOM   1678  HA  LEU A 106     -19.089  27.544  -3.382  1.00 87.68           H  
ATOM   1679  C   LEU A 106     -20.471  26.865  -4.805  1.00 87.68           C  
ATOM   1680  CB  LEU A 106     -20.376  29.195  -3.825  1.00 87.68           C  
ATOM   1681  HB2 LEU A 106     -20.832  29.644  -4.707  1.00 87.68           H  
ATOM   1682  HB3 LEU A 106     -21.173  28.832  -3.176  1.00 87.68           H  
ATOM   1683  O   LEU A 106     -21.091  26.179  -3.998  1.00 87.68           O  
ATOM   1684  CG  LEU A 106     -19.612  30.282  -3.050  1.00 87.68           C  
ATOM   1685  HG  LEU A 106     -18.831  30.703  -3.682  1.00 87.68           H  
ATOM   1686  CD1 LEU A 106     -20.587  31.399  -2.672  1.00 87.68           C  
ATOM   1687 HD11 LEU A 106     -20.049  32.204  -2.170  1.00 87.68           H  
ATOM   1688 HD12 LEU A 106     -21.361  31.013  -2.009  1.00 87.68           H  
ATOM   1689 HD13 LEU A 106     -21.051  31.793  -3.576  1.00 87.68           H  
ATOM   1690  CD2 LEU A 106     -18.983  29.758  -1.756  1.00 87.68           C  
ATOM   1691 HD21 LEU A 106     -18.528  30.581  -1.205  1.00 87.68           H  
ATOM   1692 HD22 LEU A 106     -18.200  29.037  -1.992  1.00 87.68           H  
ATOM   1693 HD23 LEU A 106     -19.740  29.278  -1.136  1.00 87.68           H  
ATOM   1694  N   ASN A 107     -20.592  26.711  -6.130  1.00 87.00           N  
ATOM   1695  H   ASN A 107     -20.058  27.325  -6.729  1.00 87.00           H  
ATOM   1696  CA  ASN A 107     -21.419  25.702  -6.811  1.00 87.00           C  
ATOM   1697  HA  ASN A 107     -21.571  26.069  -7.826  1.00 87.00           H  
ATOM   1698  C   ASN A 107     -22.854  25.581  -6.251  1.00 87.00           C  
ATOM   1699  CB  ASN A 107     -20.625  24.383  -6.933  1.00 87.00           C  
ATOM   1700  HB2 ASN A 107     -20.265  24.078  -5.950  1.00 87.00           H  
ATOM   1701  HB3 ASN A 107     -21.273  23.598  -7.324  1.00 87.00           H  
ATOM   1702  O   ASN A 107     -23.430  24.492  -6.164  1.00 87.00           O  
ATOM   1703  CG  ASN A 107     -19.448  24.512  -7.891  1.00 87.00           C  
ATOM   1704  ND2 ASN A 107     -18.507  23.599  -7.869  1.00 87.00           N  
ATOM   1705 HD21 ASN A 107     -17.745  23.733  -8.518  1.00 87.00           H  
ATOM   1706 HD22 ASN A 107     -18.518  22.840  -7.202  1.00 87.00           H  
ATOM   1707  OD1 ASN A 107     -19.360  25.438  -8.676  1.00 87.00           O  
ATOM   1708  N   LEU A 108     -23.439  26.723  -5.873  1.00 89.81           N  
ATOM   1709  H   LEU A 108     -22.919  27.578  -6.009  1.00 89.81           H  
ATOM   1710  CA  LEU A 108     -24.794  26.815  -5.332  1.00 89.81           C  
ATOM   1711  HA  LEU A 108     -24.878  26.154  -4.469  1.00 89.81           H  
ATOM   1712  C   LEU A 108     -25.811  26.376  -6.387  1.00 89.81           C  
ATOM   1713  CB  LEU A 108     -25.099  28.263  -4.905  1.00 89.81           C  
ATOM   1714  HB2 LEU A 108     -25.070  28.893  -5.794  1.00 89.81           H  
ATOM   1715  HB3 LEU A 108     -26.114  28.294  -4.510  1.00 89.81           H  
ATOM   1716  O   LEU A 108     -25.725  26.798  -7.538  1.00 89.81           O  
ATOM   1717  CG  LEU A 108     -24.147  28.865  -3.861  1.00 89.81           C  
ATOM   1718  HG  LEU A 108     -23.140  28.892  -4.279  1.00 89.81           H  
ATOM   1719  CD1 LEU A 108     -24.568  30.302  -3.551  1.00 89.81           C  
ATOM   1720 HD11 LEU A 108     -24.590  30.881  -4.475  1.00 89.81           H  
ATOM   1721 HD12 LEU A 108     -25.559  30.306  -3.098  1.00 89.81           H  
ATOM   1722 HD13 LEU A 108     -23.849  30.756  -2.869  1.00 89.81           H  
ATOM   1723  CD2 LEU A 108     -24.129  28.077  -2.550  1.00 89.81           C  
ATOM   1724 HD21 LEU A 108     -25.143  27.954  -2.168  1.00 89.81           H  
ATOM   1725 HD22 LEU A 108     -23.515  28.594  -1.812  1.00 89.81           H  
ATOM   1726 HD23 LEU A 108     -23.691  27.094  -2.725  1.00 89.81           H  
ATOM   1727  N   LYS A 109     -26.817  25.596  -5.990  1.00 89.61           N  
ATOM   1728  H   LYS A 109     -26.863  25.346  -5.013  1.00 89.61           H  
ATOM   1729  CA  LYS A 109     -27.985  25.321  -6.839  1.00 89.61           C  
ATOM   1730  HA  LYS A 109     -27.737  25.516  -7.882  1.00 89.61           H  
ATOM   1731  C   LYS A 109     -29.094  26.291  -6.449  1.00 89.61           C  
ATOM   1732  CB  LYS A 109     -28.406  23.853  -6.725  1.00 89.61           C  
ATOM   1733  HB2 LYS A 109     -28.485  23.601  -5.668  1.00 89.61           H  
ATOM   1734  HB3 LYS A 109     -29.379  23.725  -7.199  1.00 89.61           H  
ATOM   1735  O   LYS A 109     -29.524  26.301  -5.296  1.00 89.61           O  
ATOM   1736  CG  LYS A 109     -27.397  22.904  -7.389  1.00 89.61           C  
ATOM   1737  HG2 LYS A 109     -27.290  23.176  -8.439  1.00 89.61           H  
ATOM   1738  HG3 LYS A 109     -26.428  23.003  -6.900  1.00 89.61           H  
ATOM   1739  CD  LYS A 109     -27.863  21.444  -7.291  1.00 89.61           C  
ATOM   1740  HD2 LYS A 109     -27.959  21.166  -6.241  1.00 89.61           H  
ATOM   1741  HD3 LYS A 109     -28.832  21.345  -7.780  1.00 89.61           H  
ATOM   1742  CE  LYS A 109     -26.840  20.531  -7.980  1.00 89.61           C  
ATOM   1743  HE2 LYS A 109     -26.724  20.862  -9.012  1.00 89.61           H  
ATOM   1744  HE3 LYS A 109     -25.876  20.658  -7.488  1.00 89.61           H  
ATOM   1745  NZ  LYS A 109     -27.244  19.102  -7.949  1.00 89.61           N  
ATOM   1746  HZ1 LYS A 109     -28.128  18.967  -8.420  1.00 89.61           H  
ATOM   1747  HZ2 LYS A 109     -27.323  18.770  -6.998  1.00 89.61           H  
ATOM   1748  HZ3 LYS A 109     -26.553  18.533  -8.417  1.00 89.61           H  
ATOM   1749  N   ILE A 110     -29.516  27.125  -7.393  1.00 89.54           N  
ATOM   1750  H   ILE A 110     -29.117  27.028  -8.316  1.00 89.54           H  
ATOM   1751  CA  ILE A 110     -30.408  28.266  -7.166  1.00 89.54           C  
ATOM   1752  HA  ILE A 110     -30.718  28.268  -6.121  1.00 89.54           H  
ATOM   1753  C   ILE A 110     -31.662  28.117  -8.025  1.00 89.54           C  
ATOM   1754  CB  ILE A 110     -29.687  29.604  -7.440  1.00 89.54           C  
ATOM   1755  HB  ILE A 110     -29.495  29.672  -8.511  1.00 89.54           H  
ATOM   1756  O   ILE A 110     -31.593  27.748  -9.194  1.00 89.54           O  
ATOM   1757  CG1 ILE A 110     -28.330  29.674  -6.701  1.00 89.54           C  
ATOM   1758 HG12 ILE A 110     -28.488  29.549  -5.630  1.00 89.54           H  
ATOM   1759 HG13 ILE A 110     -27.686  28.865  -7.046  1.00 89.54           H  
ATOM   1760  CG2 ILE A 110     -30.585  30.788  -7.035  1.00 89.54           C  
ATOM   1761 HG21 ILE A 110     -30.768  30.768  -5.961  1.00 89.54           H  
ATOM   1762 HG22 ILE A 110     -31.538  30.756  -7.564  1.00 89.54           H  
ATOM   1763 HG23 ILE A 110     -30.111  31.730  -7.313  1.00 89.54           H  
ATOM   1764  CD1 ILE A 110     -27.563  30.973  -6.944  1.00 89.54           C  
ATOM   1765 HD11 ILE A 110     -28.068  31.812  -6.465  1.00 89.54           H  
ATOM   1766 HD12 ILE A 110     -27.496  31.166  -8.015  1.00 89.54           H  
ATOM   1767 HD13 ILE A 110     -26.563  30.877  -6.522  1.00 89.54           H  
ATOM   1768  N   SER A 111     -32.803  28.428  -7.423  1.00 90.39           N  
ATOM   1769  H   SER A 111     -32.754  28.762  -6.471  1.00 90.39           H  
ATOM   1770  CA  SER A 111     -34.143  28.362  -8.009  1.00 90.39           C  
ATOM   1771  HA  SER A 111     -34.075  28.423  -9.096  1.00 90.39           H  
ATOM   1772  C   SER A 111     -34.979  29.547  -7.518  1.00 90.39           C  
ATOM   1773  CB  SER A 111     -34.787  27.020  -7.634  1.00 90.39           C  
ATOM   1774  HB2 SER A 111     -35.833  27.006  -7.938  1.00 90.39           H  
ATOM   1775  HB3 SER A 111     -34.262  26.223  -8.162  1.00 90.39           H  
ATOM   1776  O   SER A 111     -34.605  30.196  -6.538  1.00 90.39           O  
ATOM   1777  OG  SER A 111     -34.691  26.779  -6.240  1.00 90.39           O  
ATOM   1778  HG  SER A 111     -33.878  27.173  -5.913  1.00 90.39           H  
ATOM   1779  N   ILE A 112     -36.099  29.851  -8.173  1.00 89.49           N  
ATOM   1780  H   ILE A 112     -36.394  29.264  -8.940  1.00 89.49           H  
ATOM   1781  CA  ILE A 112     -37.061  30.846  -7.672  1.00 89.49           C  
ATOM   1782  HA  ILE A 112     -36.511  31.696  -7.268  1.00 89.49           H  
ATOM   1783  C   ILE A 112     -37.853  30.214  -6.519  1.00 89.49           C  
ATOM   1784  CB  ILE A 112     -37.956  31.377  -8.816  1.00 89.49           C  
ATOM   1785  HB  ILE A 112     -38.478  30.534  -9.269  1.00 89.49           H  
ATOM   1786  O   ILE A 112     -38.194  29.035  -6.572  1.00 89.49           O  
ATOM   1787  CG1 ILE A 112     -37.078  32.061  -9.893  1.00 89.49           C  
ATOM   1788 HG12 ILE A 112     -36.301  31.371 -10.224  1.00 89.49           H  
ATOM   1789 HG13 ILE A 112     -36.586  32.931  -9.458  1.00 89.49           H  
ATOM   1790  CG2 ILE A 112     -39.001  32.366  -8.267  1.00 89.49           C  
ATOM   1791 HG21 ILE A 112     -39.670  31.866  -7.566  1.00 89.49           H  
ATOM   1792 HG22 ILE A 112     -39.625  32.755  -9.071  1.00 89.49           H  
ATOM   1793 HG23 ILE A 112     -38.505  33.192  -7.756  1.00 89.49           H  
ATOM   1794  CD1 ILE A 112     -37.837  32.503 -11.149  1.00 89.49           C  
ATOM   1795 HD11 ILE A 112     -38.408  31.667 -11.553  1.00 89.49           H  
ATOM   1796 HD12 ILE A 112     -37.123  32.840 -11.901  1.00 89.49           H  
ATOM   1797 HD13 ILE A 112     -38.506  33.331 -10.917  1.00 89.49           H  
ATOM   1798  N   ALA A 113     -38.113  30.967  -5.450  1.00 91.21           N  
ATOM   1799  H   ALA A 113     -37.873  31.947  -5.474  1.00 91.21           H  
ATOM   1800  CA  ALA A 113     -38.837  30.440  -4.298  1.00 91.21           C  
ATOM   1801  HA  ALA A 113     -38.557  29.394  -4.175  1.00 91.21           H  
ATOM   1802  C   ALA A 113     -40.361  30.494  -4.499  1.00 91.21           C  
ATOM   1803  CB  ALA A 113     -38.403  31.176  -3.027  1.00 91.21           C  
ATOM   1804  HB1 ALA A 113     -37.316  31.226  -2.971  1.00 91.21           H  
ATOM   1805  HB2 ALA A 113     -38.791  30.653  -2.153  1.00 91.21           H  
ATOM   1806  HB3 ALA A 113     -38.823  32.182  -3.049  1.00 91.21           H  
ATOM   1807  O   ALA A 113     -40.909  31.471  -5.012  1.00 91.21           O  
ATOM   1808  N   HIS A 114     -41.051  29.468  -4.004  1.00 88.83           N  
ATOM   1809  H   HIS A 114     -40.541  28.670  -3.652  1.00 88.83           H  
ATOM   1810  CA  HIS A 114     -42.511  29.409  -3.970  1.00 88.83           C  
ATOM   1811  HA  HIS A 114     -42.887  29.570  -4.980  1.00 88.83           H  
ATOM   1812  C   HIS A 114     -43.088  30.506  -3.057  1.00 88.83           C  
ATOM   1813  CB  HIS A 114     -42.959  28.013  -3.512  1.00 88.83           C  
ATOM   1814  HB2 HIS A 114     -42.623  27.846  -2.488  1.00 88.83           H  
ATOM   1815  HB3 HIS A 114     -44.049  27.982  -3.512  1.00 88.83           H  
ATOM   1816  O   HIS A 114     -42.597  30.749  -1.947  1.00 88.83           O  
ATOM   1817  CG  HIS A 114     -42.450  26.885  -4.379  1.00 88.83           C  
ATOM   1818  CD2 HIS A 114     -41.209  26.305  -4.335  1.00 88.83           C  
ATOM   1819  HD2 HIS A 114     -40.404  26.571  -3.667  1.00 88.83           H  
ATOM   1820  ND1 HIS A 114     -43.153  26.230  -5.361  1.00 88.83           N  
ATOM   1821  HD1 HIS A 114     -44.075  26.462  -5.702  1.00 88.83           H  
ATOM   1822  CE1 HIS A 114     -42.362  25.287  -5.895  1.00 88.83           C  
ATOM   1823  HE1 HIS A 114     -42.636  24.638  -6.714  1.00 88.83           H  
ATOM   1824  NE2 HIS A 114     -41.163  25.291  -5.292  1.00 88.83           N  
ATOM   1825  N   LYS A 115     -44.154  31.163  -3.515  1.00 83.06           N  
ATOM   1826  H   LYS A 115     -44.545  30.877  -4.401  1.00 83.06           H  
ATOM   1827  CA  LYS A 115     -44.846  32.246  -2.809  1.00 83.06           C  
ATOM   1828  HA  LYS A 115     -44.104  32.911  -2.368  1.00 83.06           H  
ATOM   1829  C   LYS A 115     -45.735  31.654  -1.718  1.00 83.06           C  
ATOM   1830  CB  LYS A 115     -45.651  33.004  -3.867  1.00 83.06           C  
ATOM   1831  HB2 LYS A 115     -45.034  33.044  -4.764  1.00 83.06           H  
ATOM   1832  HB3 LYS A 115     -46.536  32.411  -4.099  1.00 83.06           H  
ATOM   1833  O   LYS A 115     -46.488  30.713  -1.946  1.00 83.06           O  
ATOM   1834  CG  LYS A 115     -46.086  34.447  -3.584  1.00 83.06           C  
ATOM   1835  HG2 LYS A 115     -46.706  34.499  -2.689  1.00 83.06           H  
ATOM   1836  HG3 LYS A 115     -45.212  35.090  -3.480  1.00 83.06           H  
ATOM   1837  CD  LYS A 115     -46.900  34.844  -4.826  1.00 83.06           C  
ATOM   1838  HD2 LYS A 115     -47.842  34.297  -4.789  1.00 83.06           H  
ATOM   1839  HD3 LYS A 115     -46.362  34.518  -5.716  1.00 83.06           H  
ATOM   1840  CE  LYS A 115     -47.206  36.325  -5.018  1.00 83.06           C  
ATOM   1841  HE2 LYS A 115     -47.853  36.664  -4.209  1.00 83.06           H  
ATOM   1842  HE3 LYS A 115     -46.272  36.887  -4.996  1.00 83.06           H  
ATOM   1843  NZ  LYS A 115     -47.879  36.490  -6.331  1.00 83.06           N  
ATOM   1844  HZ1 LYS A 115     -47.291  36.147  -7.077  1.00 83.06           H  
ATOM   1845  HZ2 LYS A 115     -48.146  37.445  -6.522  1.00 83.06           H  
ATOM   1846  HZ3 LYS A 115     -48.708  35.913  -6.360  1.00 83.06           H  
ATOM   1847  N   THR A 116     -45.658  32.190  -0.504  1.00 80.42           N  
ATOM   1848  H   THR A 116     -45.016  32.953  -0.342  1.00 80.42           H  
ATOM   1849  CA  THR A 116     -46.428  31.652   0.628  1.00 80.42           C  
ATOM   1850  HA  THR A 116     -46.558  30.581   0.476  1.00 80.42           H  
ATOM   1851  C   THR A 116     -47.822  32.277   0.662  1.00 80.42           C  
ATOM   1852  CB  THR A 116     -45.695  31.838   1.972  1.00 80.42           C  
ATOM   1853  HB  THR A 116     -46.028  32.751   2.465  1.00 80.42           H  
ATOM   1854  O   THR A 116     -47.977  33.402   1.143  1.00 80.42           O  
ATOM   1855  CG2 THR A 116     -45.950  30.652   2.900  1.00 80.42           C  
ATOM   1856 HG21 THR A 116     -45.603  29.728   2.438  1.00 80.42           H  
ATOM   1857 HG22 THR A 116     -47.018  30.570   3.102  1.00 80.42           H  
ATOM   1858 HG23 THR A 116     -45.424  30.805   3.843  1.00 80.42           H  
ATOM   1859  OG1 THR A 116     -44.295  31.933   1.805  1.00 80.42           O  
ATOM   1860  HG1 THR A 116     -44.039  31.235   1.198  1.00 80.42           H  
ATOM   1861  N   ILE A 117     -48.834  31.560   0.166  1.00 65.05           N  
ATOM   1862  H   ILE A 117     -48.637  30.686  -0.301  1.00 65.05           H  
ATOM   1863  CA  ILE A 117     -50.240  31.974   0.286  1.00 65.05           C  
ATOM   1864  HA  ILE A 117     -50.340  32.975  -0.132  1.00 65.05           H  
ATOM   1865  C   ILE A 117     -50.603  32.035   1.777  1.00 65.05           C  
ATOM   1866  CB  ILE A 117     -51.186  31.041  -0.513  1.00 65.05           C  
ATOM   1867  HB  ILE A 117     -51.063  30.023  -0.145  1.00 65.05           H  
ATOM   1868  O   ILE A 117     -50.556  31.031   2.490  1.00 65.05           O  
ATOM   1869  CG1 ILE A 117     -50.831  31.071  -2.020  1.00 65.05           C  
ATOM   1870 HG12 ILE A 117     -51.020  32.069  -2.416  1.00 65.05           H  
ATOM   1871 HG13 ILE A 117     -49.770  30.857  -2.150  1.00 65.05           H  
ATOM   1872  CG2 ILE A 117     -52.654  31.465  -0.301  1.00 65.05           C  
ATOM   1873 HG21 ILE A 117     -52.935  31.400   0.751  1.00 65.05           H  
ATOM   1874 HG22 ILE A 117     -52.819  32.482  -0.658  1.00 65.05           H  
ATOM   1875 HG23 ILE A 117     -53.325  30.797  -0.840  1.00 65.05           H  
ATOM   1876  CD1 ILE A 117     -51.594  30.053  -2.878  1.00 65.05           C  
ATOM   1877 HD11 ILE A 117     -51.219  30.097  -3.900  1.00 65.05           H  
ATOM   1878 HD12 ILE A 117     -52.661  30.278  -2.898  1.00 65.05           H  
ATOM   1879 HD13 ILE A 117     -51.439  29.046  -2.490  1.00 65.05           H  
ATOM   1880  N   ARG A 118     -50.950  33.230   2.263  1.00 57.70           N  
ATOM   1881  H   ARG A 118     -50.985  34.003   1.613  1.00 57.70           H  
ATOM   1882  CA  ARG A 118     -51.550  33.424   3.587  1.00 57.70           C  
ATOM   1883  HA  ARG A 118     -51.290  32.599   4.250  1.00 57.70           H  
ATOM   1884  C   ARG A 118     -53.065  33.414   3.428  1.00 57.70           C  
ATOM   1885  CB  ARG A 118     -51.088  34.743   4.220  1.00 57.70           C  
ATOM   1886  HB2 ARG A 118     -51.167  35.546   3.487  1.00 57.70           H  
ATOM   1887  HB3 ARG A 118     -51.764  34.973   5.044  1.00 57.70           H  
ATOM   1888  O   ARG A 118     -53.631  34.452   3.110  1.00 57.70           O  
ATOM   1889  CG  ARG A 118     -49.663  34.688   4.776  1.00 57.70           C  
ATOM   1890  HG2 ARG A 118     -49.591  33.880   5.503  1.00 57.70           H  
ATOM   1891  HG3 ARG A 118     -48.952  34.519   3.967  1.00 57.70           H  
ATOM   1892  CD  ARG A 118     -49.379  36.029   5.460  1.00 57.70           C  
ATOM   1893  HD2 ARG A 118     -50.189  36.237   6.159  1.00 57.70           H  
ATOM   1894  HD3 ARG A 118     -49.367  36.810   4.700  1.00 57.70           H  
ATOM   1895  NE  ARG A 118     -48.101  36.020   6.191  1.00 57.70           N  
ATOM   1896  HE  ARG A 118     -47.548  35.178   6.114  1.00 57.70           H  
ATOM   1897  NH1 ARG A 118     -48.313  38.117   7.096  1.00 57.70           N  
ATOM   1898 HH11 ARG A 118     -47.993  38.858   7.704  1.00 57.70           H  
ATOM   1899 HH12 ARG A 118     -49.190  38.214   6.606  1.00 57.70           H  
ATOM   1900  NH2 ARG A 118     -46.538  36.866   7.617  1.00 57.70           N  
ATOM   1901 HH21 ARG A 118     -46.033  35.993   7.559  1.00 57.70           H  
ATOM   1902 HH22 ARG A 118     -46.231  37.611   8.226  1.00 57.70           H  
ATOM   1903  CZ  ARG A 118     -47.657  36.997   6.960  1.00 57.70           C  
ATOM   1904  N   LYS A 119     -53.673  32.251   3.657  1.00 48.12           N  
ATOM   1905  H   LYS A 119     -53.096  31.444   3.850  1.00 48.12           H  
ATOM   1906  CA  LYS A 119     -55.130  32.078   3.740  1.00 48.12           C  
ATOM   1907  HA  LYS A 119     -55.594  32.415   2.813  1.00 48.12           H  
ATOM   1908  C   LYS A 119     -55.682  32.987   4.847  1.00 48.12           C  
ATOM   1909  CB  LYS A 119     -55.460  30.579   3.917  1.00 48.12           C  
ATOM   1910  HB2 LYS A 119     -56.532  30.461   4.077  1.00 48.12           H  
ATOM   1911  HB3 LYS A 119     -54.933  30.181   4.784  1.00 48.12           H  
ATOM   1912  O   LYS A 119     -55.114  33.038   5.946  1.00 48.12           O  
ATOM   1913  CG  LYS A 119     -55.057  29.798   2.646  1.00 48.12           C  
ATOM   1914  HG2 LYS A 119     -53.993  29.944   2.455  1.00 48.12           H  
ATOM   1915  HG3 LYS A 119     -55.609  30.220   1.806  1.00 48.12           H  
ATOM   1916  CD  LYS A 119     -55.312  28.279   2.672  1.00 48.12           C  
ATOM   1917  HD2 LYS A 119     -56.354  28.095   2.932  1.00 48.12           H  
ATOM   1918  HD3 LYS A 119     -54.688  27.811   3.433  1.00 48.12           H  
ATOM   1919  CE  LYS A 119     -54.960  27.698   1.280  1.00 48.12           C  
ATOM   1920  HE2 LYS A 119     -53.933  27.333   1.296  1.00 48.12           H  
ATOM   1921  HE3 LYS A 119     -55.007  28.509   0.553  1.00 48.12           H  
ATOM   1922  NZ  LYS A 119     -55.874  26.637   0.779  1.00 48.12           N  
ATOM   1923  HZ1 LYS A 119     -55.528  26.201  -0.064  1.00 48.12           H  
ATOM   1924  HZ2 LYS A 119     -56.142  25.934   1.453  1.00 48.12           H  
ATOM   1925  HZ3 LYS A 119     -56.692  27.104   0.415  1.00 48.12           H  
ATOM   1926  N   THR A 120     -56.706  33.770   4.535  1.00 40.80           N  
ATOM   1927  H   THR A 120     -57.234  33.557   3.701  1.00 40.80           H  
ATOM   1928  CA  THR A 120     -57.241  34.849   5.373  1.00 40.80           C  
ATOM   1929  HA  THR A 120     -56.511  35.076   6.150  1.00 40.80           H  
ATOM   1930  C   THR A 120     -58.484  34.366   6.106  1.00 40.80           C  
ATOM   1931  CB  THR A 120     -57.489  36.162   4.589  1.00 40.80           C  
ATOM   1932  HB  THR A 120     -58.410  36.640   4.923  1.00 40.80           H  
ATOM   1933  O   THR A 120     -59.607  34.738   5.788  1.00 40.80           O  
ATOM   1934  CG2 THR A 120     -56.346  37.152   4.840  1.00 40.80           C  
ATOM   1935 HG21 THR A 120     -56.528  38.058   4.262  1.00 40.80           H  
ATOM   1936 HG22 THR A 120     -56.304  37.406   5.899  1.00 40.80           H  
ATOM   1937 HG23 THR A 120     -55.404  36.705   4.523  1.00 40.80           H  
ATOM   1938  OG1 THR A 120     -57.544  35.990   3.194  1.00 40.80           O  
ATOM   1939  HG1 THR A 120     -58.166  35.281   3.013  1.00 40.80           H  
ATOM   1940  N   GLN A 121     -58.270  33.589   7.173  1.00 37.56           N  
ATOM   1941  H   GLN A 121     -57.329  33.261   7.343  1.00 37.56           H  
ATOM   1942  CA  GLN A 121     -59.307  33.318   8.175  1.00 37.56           C  
ATOM   1943  HA  GLN A 121     -60.191  32.920   7.677  1.00 37.56           H  
ATOM   1944  C   GLN A 121     -59.697  34.628   8.879  1.00 37.56           C  
ATOM   1945  CB  GLN A 121     -58.807  32.296   9.211  1.00 37.56           C  
ATOM   1946  HB2 GLN A 121     -59.598  32.157   9.949  1.00 37.56           H  
ATOM   1947  HB3 GLN A 121     -57.929  32.688   9.724  1.00 37.56           H  
ATOM   1948  O   GLN A 121     -59.132  34.961   9.923  1.00 37.56           O  
ATOM   1949  CG  GLN A 121     -58.450  30.928   8.628  1.00 37.56           C  
ATOM   1950  HG2 GLN A 121     -59.239  30.616   7.943  1.00 37.56           H  
ATOM   1951  HG3 GLN A 121     -57.515  30.989   8.071  1.00 37.56           H  
ATOM   1952  CD  GLN A 121     -58.307  29.896   9.741  1.00 37.56           C  
ATOM   1953  NE2 GLN A 121     -59.135  28.875   9.752  1.00 37.56           N  
ATOM   1954 HE21 GLN A 121     -59.017  28.199  10.494  1.00 37.56           H  
ATOM   1955 HE22 GLN A 121     -59.835  28.789   9.030  1.00 37.56           H  
ATOM   1956  OE1 GLN A 121     -57.479  29.991  10.635  1.00 37.56           O  
ATOM   1957  N   HIS A 122     -60.593  35.415   8.285  1.00 33.36           N  
ATOM   1958  H   HIS A 122     -60.986  35.135   7.398  1.00 33.36           H  
ATOM   1959  CA  HIS A 122     -60.855  36.769   8.758  1.00 33.36           C  
ATOM   1960  HA  HIS A 122     -59.911  37.210   9.079  1.00 33.36           H  
ATOM   1961  C   HIS A 122     -61.773  36.777   9.994  1.00 33.36           C  
ATOM   1962  CB  HIS A 122     -61.368  37.621   7.581  1.00 33.36           C  
ATOM   1963  HB2 HIS A 122     -62.346  37.270   7.251  1.00 33.36           H  
ATOM   1964  HB3 HIS A 122     -60.682  37.508   6.741  1.00 33.36           H  
ATOM   1965  O   HIS A 122     -61.626  37.617  10.881  1.00 33.36           O  
ATOM   1966  CG  HIS A 122     -61.475  39.085   7.916  1.00 33.36           C  
ATOM   1967  CD2 HIS A 122     -60.778  40.112   7.343  1.00 33.36           C  
ATOM   1968  HD2 HIS A 122     -60.079  40.017   6.524  1.00 33.36           H  
ATOM   1969  ND1 HIS A 122     -62.216  39.627   8.937  1.00 33.36           N  
ATOM   1970  HD1 HIS A 122     -62.775  39.098   9.592  1.00 33.36           H  
ATOM   1971  CE1 HIS A 122     -61.951  40.937   9.001  1.00 33.36           C  
ATOM   1972  HE1 HIS A 122     -62.375  41.615   9.728  1.00 33.36           H  
ATOM   1973  NE2 HIS A 122     -61.071  41.289   8.048  1.00 33.36           N  
ATOM   1974  N   ASP A 123     -62.724  35.858  10.066  1.00 27.85           N  
ATOM   1975  H   ASP A 123     -62.825  35.285   9.240  1.00 27.85           H  
ATOM   1976  CA  ASP A 123     -64.004  36.152  10.698  1.00 27.85           C  
ATOM   1977  HA  ASP A 123     -63.877  36.834  11.539  1.00 27.85           H  
ATOM   1978  C   ASP A 123     -64.635  34.842  11.214  1.00 27.85           C  
ATOM   1979  CB  ASP A 123     -64.810  36.875   9.580  1.00 27.85           C  
ATOM   1980  HB2 ASP A 123     -65.751  37.262   9.971  1.00 27.85           H  
ATOM   1981  HB3 ASP A 123     -64.257  37.765   9.278  1.00 27.85           H  
ATOM   1982  O   ASP A 123     -65.151  34.086  10.423  1.00 27.85           O  
ATOM   1983  CG  ASP A 123     -65.072  36.037   8.311  1.00 27.85           C  
ATOM   1984  OD1 ASP A 123     -64.064  35.648   7.676  1.00 27.85           O  
ATOM   1985  OD2 ASP A 123     -66.257  35.824   7.971  1.00 27.85           O  
ATOM   1986  N   ASN A 124     -64.558  34.446  12.496  1.00 29.67           N  
ATOM   1987  H   ASN A 124     -64.162  35.083  13.172  1.00 29.67           H  
ATOM   1988  CA  ASN A 124     -64.758  33.013  12.846  1.00 29.67           C  
ATOM   1989  HA  ASN A 124     -65.352  32.533  12.069  1.00 29.67           H  
ATOM   1990  C   ASN A 124     -65.604  32.711  14.084  1.00 29.67           C  
ATOM   1991  CB  ASN A 124     -63.358  32.365  12.881  1.00 29.67           C  
ATOM   1992  HB2 ASN A 124     -62.792  32.780  13.715  1.00 29.67           H  
ATOM   1993  HB3 ASN A 124     -62.837  32.620  11.958  1.00 29.67           H  
ATOM   1994  O   ASN A 124     -65.045  32.460  15.158  1.00 29.67           O  
ATOM   1995  CG  ASN A 124     -63.352  30.849  13.003  1.00 29.67           C  
ATOM   1996  ND2 ASN A 124     -62.180  30.260  12.942  1.00 29.67           N  
ATOM   1997 HD21 ASN A 124     -61.355  30.812  12.753  1.00 29.67           H  
ATOM   1998 HD22 ASN A 124     -62.196  29.250  12.940  1.00 29.67           H  
ATOM   1999  OD1 ASN A 124     -64.351  30.159  13.127  1.00 29.67           O  
ATOM   2000  N   LYS A 125     -66.946  32.774  13.952  1.00 26.95           N  
ATOM   2001  H   LYS A 125     -67.327  32.857  13.021  1.00 26.95           H  
ATOM   2002  CA  LYS A 125     -67.838  32.818  15.131  1.00 26.95           C  
ATOM   2003  HA  LYS A 125     -67.338  32.267  15.928  1.00 26.95           H  
ATOM   2004  C   LYS A 125     -69.226  32.094  15.055  1.00 26.95           C  
ATOM   2005  CB  LYS A 125     -67.901  34.292  15.628  1.00 26.95           C  
ATOM   2006  HB2 LYS A 125     -68.653  34.343  16.415  1.00 26.95           H  
ATOM   2007  HB3 LYS A 125     -68.211  34.917  14.790  1.00 26.95           H  
ATOM   2008  O   LYS A 125     -69.509  31.374  16.004  1.00 26.95           O  
ATOM   2009  CG  LYS A 125     -66.595  34.882  16.236  1.00 26.95           C  
ATOM   2010  HG2 LYS A 125     -66.393  34.359  17.170  1.00 26.95           H  
ATOM   2011  HG3 LYS A 125     -65.751  34.713  15.567  1.00 26.95           H  
ATOM   2012  CD  LYS A 125     -66.561  36.398  16.505  1.00 26.95           C  
ATOM   2013  HD2 LYS A 125     -67.468  36.722  17.015  1.00 26.95           H  
ATOM   2014  HD3 LYS A 125     -65.709  36.630  17.144  1.00 26.95           H  
ATOM   2015  CE  LYS A 125     -66.393  37.137  15.178  1.00 26.95           C  
ATOM   2016  HE2 LYS A 125     -65.367  37.049  14.821  1.00 26.95           H  
ATOM   2017  HE3 LYS A 125     -67.004  36.632  14.429  1.00 26.95           H  
ATOM   2018  NZ  LYS A 125     -66.803  38.557  15.196  1.00 26.95           N  
ATOM   2019  HZ1 LYS A 125     -67.741  38.648  15.560  1.00 26.95           H  
ATOM   2020  HZ2 LYS A 125     -66.884  38.859  14.235  1.00 26.95           H  
ATOM   2021  HZ3 LYS A 125     -66.161  39.163  15.686  1.00 26.95           H  
ATOM   2022  N   ASP A 126     -70.064  32.169  14.000  1.00 24.87           N  
ATOM   2023  H   ASP A 126     -69.729  32.620  13.161  1.00 24.87           H  
ATOM   2024  CA  ASP A 126     -71.558  31.949  14.050  1.00 24.87           C  
ATOM   2025  HA  ASP A 126     -71.923  32.517  14.906  1.00 24.87           H  
ATOM   2026  C   ASP A 126     -72.121  30.519  14.316  1.00 24.87           C  
ATOM   2027  CB  ASP A 126     -72.224  32.544  12.772  1.00 24.87           C  
ATOM   2028  HB2 ASP A 126     -71.489  33.105  12.194  1.00 24.87           H  
ATOM   2029  HB3 ASP A 126     -72.520  31.733  12.108  1.00 24.87           H  
ATOM   2030  O   ASP A 126     -73.261  30.208  13.968  1.00 24.87           O  
ATOM   2031  CG  ASP A 126     -73.443  33.455  13.033  1.00 24.87           C  
ATOM   2032  OD1 ASP A 126     -73.469  34.096  14.108  1.00 24.87           O  
ATOM   2033  OD2 ASP A 126     -74.332  33.511  12.154  1.00 24.87           O  
ATOM   2034  N   ARG A 127     -71.337  29.568  14.847  1.00 23.41           N  
ATOM   2035  H   ARG A 127     -70.485  29.887  15.286  1.00 23.41           H  
ATOM   2036  CA  ARG A 127     -71.546  28.125  14.573  1.00 23.41           C  
ATOM   2037  HA  ARG A 127     -72.171  28.102  13.680  1.00 23.41           H  
ATOM   2038  C   ARG A 127     -72.361  27.289  15.597  1.00 23.41           C  
ATOM   2039  CB  ARG A 127     -70.212  27.471  14.164  1.00 23.41           C  
ATOM   2040  HB2 ARG A 127     -70.365  26.398  14.048  1.00 23.41           H  
ATOM   2041  HB3 ARG A 127     -69.472  27.633  14.948  1.00 23.41           H  
ATOM   2042  O   ARG A 127     -72.265  27.410  16.813  1.00 23.41           O  
ATOM   2043  CG  ARG A 127     -69.690  28.036  12.828  1.00 23.41           C  
ATOM   2044  HG2 ARG A 127     -70.473  27.946  12.075  1.00 23.41           H  
ATOM   2045  HG3 ARG A 127     -69.449  29.092  12.948  1.00 23.41           H  
ATOM   2046  CD  ARG A 127     -68.439  27.297  12.326  1.00 23.41           C  
ATOM   2047  HD2 ARG A 127     -68.665  26.235  12.237  1.00 23.41           H  
ATOM   2048  HD3 ARG A 127     -67.633  27.437  13.047  1.00 23.41           H  
ATOM   2049  NE  ARG A 127     -68.021  27.826  11.015  1.00 23.41           N  
ATOM   2050  HE  ARG A 127     -68.432  28.708  10.744  1.00 23.41           H  
ATOM   2051  NH1 ARG A 127     -66.413  26.276  10.386  1.00 23.41           N  
ATOM   2052 HH11 ARG A 127     -65.732  26.046   9.677  1.00 23.41           H  
ATOM   2053 HH12 ARG A 127     -66.454  25.817  11.285  1.00 23.41           H  
ATOM   2054  NH2 ARG A 127     -66.941  27.943   9.038  1.00 23.41           N  
ATOM   2055 HH21 ARG A 127     -66.209  27.652   8.406  1.00 23.41           H  
ATOM   2056 HH22 ARG A 127     -67.434  28.792   8.800  1.00 23.41           H  
ATOM   2057  CZ  ARG A 127     -67.131  27.340  10.166  1.00 23.41           C  
ATOM   2058  N   ASN A 128     -73.060  26.303  15.023  1.00 21.27           N  
ATOM   2059  H   ASN A 128     -73.030  26.383  14.016  1.00 21.27           H  
ATOM   2060  CA  ASN A 128     -74.154  25.404  15.469  1.00 21.27           C  
ATOM   2061  HA  ASN A 128     -75.076  25.986  15.438  1.00 21.27           H  
ATOM   2062  C   ASN A 128     -74.173  24.647  16.837  1.00 21.27           C  
ATOM   2063  CB  ASN A 128     -74.232  24.307  14.374  1.00 21.27           C  
ATOM   2064  HB2 ASN A 128     -75.088  23.659  14.562  1.00 21.27           H  
ATOM   2065  HB3 ASN A 128     -73.331  23.694  14.428  1.00 21.27           H  
ATOM   2066  O   ASN A 128     -75.097  23.859  17.044  1.00 21.27           O  
ATOM   2067  CG  ASN A 128     -74.393  24.813  12.953  1.00 21.27           C  
ATOM   2068  ND2 ASN A 128     -73.913  24.088  11.971  1.00 21.27           N  
ATOM   2069 HD21 ASN A 128     -74.048  24.476  11.049  1.00 21.27           H  
ATOM   2070 HD22 ASN A 128     -73.477  23.193  12.140  1.00 21.27           H  
ATOM   2071  OD1 ASN A 128     -74.925  25.871  12.700  1.00 21.27           O  
ATOM   2072  N   TYR A 129     -73.183  24.714  17.729  1.00 22.64           N  
ATOM   2073  H   TYR A 129     -72.508  25.459  17.625  1.00 22.64           H  
ATOM   2074  CA  TYR A 129     -73.002  23.702  18.809  1.00 22.64           C  
ATOM   2075  HA  TYR A 129     -72.988  22.719  18.337  1.00 22.64           H  
ATOM   2076  C   TYR A 129     -74.127  23.664  19.901  1.00 22.64           C  
ATOM   2077  CB  TYR A 129     -71.618  23.952  19.431  1.00 22.64           C  
ATOM   2078  HB2 TYR A 129     -71.512  23.378  20.351  1.00 22.64           H  
ATOM   2079  HB3 TYR A 129     -71.562  24.999  19.729  1.00 22.64           H  
ATOM   2080  O   TYR A 129     -74.624  24.709  20.293  1.00 22.64           O  
ATOM   2081  CG  TYR A 129     -70.433  23.626  18.529  1.00 22.64           C  
ATOM   2082  CD1 TYR A 129     -70.088  22.285  18.253  1.00 22.64           C  
ATOM   2083  HD1 TYR A 129     -70.688  21.473  18.636  1.00 22.64           H  
ATOM   2084  CD2 TYR A 129     -69.646  24.668  17.996  1.00 22.64           C  
ATOM   2085  HD2 TYR A 129     -69.910  25.697  18.191  1.00 22.64           H  
ATOM   2086  CE1 TYR A 129     -68.949  21.989  17.478  1.00 22.64           C  
ATOM   2087  HE1 TYR A 129     -68.671  20.966  17.269  1.00 22.64           H  
ATOM   2088  CE2 TYR A 129     -68.506  24.375  17.222  1.00 22.64           C  
ATOM   2089  HE2 TYR A 129     -67.903  25.182  16.831  1.00 22.64           H  
ATOM   2090  OH  TYR A 129     -67.037  22.736  16.249  1.00 22.64           O  
ATOM   2091  HH  TYR A 129     -66.570  23.528  15.973  1.00 22.64           H  
ATOM   2092  CZ  TYR A 129     -68.149  23.032  16.971  1.00 22.64           C  
ATOM   2093  N   SER A 130     -74.532  22.541  20.548  1.00 22.01           N  
ATOM   2094  H   SER A 130     -75.285  22.733  21.193  1.00 22.01           H  
ATOM   2095  CA  SER A 130     -74.157  21.113  20.367  1.00 22.01           C  
ATOM   2096  HA  SER A 130     -74.124  20.919  19.295  1.00 22.01           H  
ATOM   2097  C   SER A 130     -75.073  19.995  20.971  1.00 22.01           C  
ATOM   2098  CB  SER A 130     -72.754  20.852  20.926  1.00 22.01           C  
ATOM   2099  HB2 SER A 130     -72.546  19.783  20.884  1.00 22.01           H  
ATOM   2100  HB3 SER A 130     -72.011  21.347  20.300  1.00 22.01           H  
ATOM   2101  O   SER A 130     -75.463  19.108  20.222  1.00 22.01           O  
ATOM   2102  OG  SER A 130     -72.633  21.319  22.263  1.00 22.01           O  
ATOM   2103  HG  SER A 130     -72.559  22.275  22.231  1.00 22.01           H  
ATOM   2104  N   THR A 131     -75.281  19.882  22.303  1.00 21.49           N  
ATOM   2105  H   THR A 131     -75.027  20.684  22.862  1.00 21.49           H  
ATOM   2106  CA  THR A 131     -75.054  18.562  22.985  1.00 21.49           C  
ATOM   2107  HA  THR A 131     -74.633  17.914  22.217  1.00 21.49           H  
ATOM   2108  C   THR A 131     -76.202  17.678  23.550  1.00 21.49           C  
ATOM   2109  CB  THR A 131     -73.957  18.657  24.074  1.00 21.49           C  
ATOM   2110  HB  THR A 131     -74.251  18.062  24.939  1.00 21.49           H  
ATOM   2111  O   THR A 131     -76.335  16.541  23.104  1.00 21.49           O  
ATOM   2112  CG2 THR A 131     -72.604  18.117  23.620  1.00 21.49           C  
ATOM   2113 HG21 THR A 131     -72.249  18.653  22.740  1.00 21.49           H  
ATOM   2114 HG22 THR A 131     -72.696  17.058  23.378  1.00 21.49           H  
ATOM   2115 HG23 THR A 131     -71.877  18.232  24.425  1.00 21.49           H  
ATOM   2116  OG1 THR A 131     -73.764  19.978  24.517  1.00 21.49           O  
ATOM   2117  HG1 THR A 131     -73.219  20.421  23.863  1.00 21.49           H  
ATOM   2118  N   SER A 132     -76.833  18.019  24.689  1.00 21.26           N  
ATOM   2119  H   SER A 132     -76.783  18.988  24.972  1.00 21.26           H  
ATOM   2120  CA  SER A 132     -77.100  16.998  25.751  1.00 21.26           C  
ATOM   2121  HA  SER A 132     -76.297  16.267  25.659  1.00 21.26           H  
ATOM   2122  C   SER A 132     -78.404  16.155  25.672  1.00 21.26           C  
ATOM   2123  CB  SER A 132     -76.917  17.622  27.138  1.00 21.26           C  
ATOM   2124  HB2 SER A 132     -77.818  18.169  27.417  1.00 21.26           H  
ATOM   2125  HB3 SER A 132     -76.077  18.315  27.109  1.00 21.26           H  
ATOM   2126  O   SER A 132     -79.321  16.459  24.919  1.00 21.26           O  
ATOM   2127  OG  SER A 132     -76.636  16.612  28.096  1.00 21.26           O  
ATOM   2128  HG  SER A 132     -76.395  17.052  28.915  1.00 21.26           H  
ATOM   2129  N   ARG A 133     -78.465  15.056  26.457  1.00 24.25           N  
ATOM   2130  H   ARG A 133     -77.723  14.994  27.139  1.00 24.25           H  
ATOM   2131  CA  ARG A 133     -79.248  13.819  26.174  1.00 24.25           C  
ATOM   2132  HA  ARG A 133     -79.661  13.883  25.167  1.00 24.25           H  
ATOM   2133  C   ARG A 133     -80.439  13.422  27.079  1.00 24.25           C  
ATOM   2134  CB  ARG A 133     -78.284  12.620  26.255  1.00 24.25           C  
ATOM   2135  HB2 ARG A 133     -77.694  12.730  27.165  1.00 24.25           H  
ATOM   2136  HB3 ARG A 133     -78.875  11.710  26.357  1.00 24.25           H  
ATOM   2137  O   ARG A 133     -81.392  12.832  26.581  1.00 24.25           O  
ATOM   2138  CG  ARG A 133     -77.320  12.383  25.090  1.00 24.25           C  
ATOM   2139  HG2 ARG A 133     -77.888  12.176  24.183  1.00 24.25           H  
ATOM   2140  HG3 ARG A 133     -76.683  13.254  24.938  1.00 24.25           H  
ATOM   2141  CD  ARG A 133     -76.470  11.161  25.481  1.00 24.25           C  
ATOM   2142  HD2 ARG A 133     -75.847  11.436  26.332  1.00 24.25           H  
ATOM   2143  HD3 ARG A 133     -77.135  10.354  25.788  1.00 24.25           H  
ATOM   2144  NE  ARG A 133     -75.622  10.672  24.380  1.00 24.25           N  
ATOM   2145  HE  ARG A 133     -75.778  11.083  23.471  1.00 24.25           H  
ATOM   2146  NH1 ARG A 133     -74.412   9.152  25.611  1.00 24.25           N  
ATOM   2147 HH11 ARG A 133     -74.916   9.441  26.437  1.00 24.25           H  
ATOM   2148 HH12 ARG A 133     -73.709   8.429  25.660  1.00 24.25           H  
ATOM   2149  NH2 ARG A 133     -74.057   9.324  23.416  1.00 24.25           N  
ATOM   2150 HH21 ARG A 133     -73.354   8.603  23.485  1.00 24.25           H  
ATOM   2151 HH22 ARG A 133     -74.250   9.745  22.518  1.00 24.25           H  
ATOM   2152  CZ  ARG A 133     -74.705   9.723  24.474  1.00 24.25           C  
ATOM   2153  N   ASN A 134     -80.292  13.471  28.407  1.00 21.11           N  
ATOM   2154  H   ASN A 134     -79.536  14.038  28.762  1.00 21.11           H  
ATOM   2155  CA  ASN A 134     -80.739  12.330  29.243  1.00 21.11           C  
ATOM   2156  HA  ASN A 134     -80.589  11.419  28.664  1.00 21.11           H  
ATOM   2157  C   ASN A 134     -82.228  12.312  29.675  1.00 21.11           C  
ATOM   2158  CB  ASN A 134     -79.828  12.222  30.484  1.00 21.11           C  
ATOM   2159  HB2 ASN A 134     -79.785  13.191  30.983  1.00 21.11           H  
ATOM   2160  HB3 ASN A 134     -80.272  11.514  31.184  1.00 21.11           H  
ATOM   2161  O   ASN A 134     -82.613  13.024  30.599  1.00 21.11           O  
ATOM   2162  CG  ASN A 134     -78.418  11.731  30.206  1.00 21.11           C  
ATOM   2163  ND2 ASN A 134     -77.536  11.860  31.167  1.00 21.11           N  
ATOM   2164 HD21 ASN A 134     -76.616  11.481  30.992  1.00 21.11           H  
ATOM   2165 HD22 ASN A 134     -77.808  12.239  32.063  1.00 21.11           H  
ATOM   2166  OD1 ASN A 134     -78.084  11.226  29.147  1.00 21.11           O  
ATOM   2167  N   GLY A 135     -83.024  11.383  29.126  1.00 26.96           N  
ATOM   2168  H   GLY A 135     -82.669  10.882  28.325  1.00 26.96           H  
ATOM   2169  CA  GLY A 135     -84.412  11.085  29.543  1.00 26.96           C  
ATOM   2170  HA2 GLY A 135     -84.860  11.984  29.967  1.00 26.96           H  
ATOM   2171  HA3 GLY A 135     -84.993  10.815  28.662  1.00 26.96           H  
ATOM   2172  C   GLY A 135     -84.560   9.950  30.576  1.00 26.96           C  
ATOM   2173  O   GLY A 135     -85.158   8.921  30.279  1.00 26.96           O  
ATOM   2174  N   HIS A 136     -83.970  10.096  31.765  1.00 22.89           N  
ATOM   2175  H   HIS A 136     -83.551  10.996  31.946  1.00 22.89           H  
ATOM   2176  CA  HIS A 136     -84.073   9.159  32.911  1.00 22.89           C  
ATOM   2177  HA  HIS A 136     -84.260   8.147  32.550  1.00 22.89           H  
ATOM   2178  C   HIS A 136     -85.268   9.533  33.849  1.00 22.89           C  
ATOM   2179  CB  HIS A 136     -82.698   9.191  33.605  1.00 22.89           C  
ATOM   2180  HB2 HIS A 136     -82.767   8.667  34.558  1.00 22.89           H  
ATOM   2181  HB3 HIS A 136     -82.426  10.224  33.821  1.00 22.89           H  
ATOM   2182  O   HIS A 136     -85.844  10.597  33.656  1.00 22.89           O  
ATOM   2183  CG  HIS A 136     -81.555   8.519  32.882  1.00 22.89           C  
ATOM   2184  CD2 HIS A 136     -80.281   8.390  33.369  1.00 22.89           C  
ATOM   2185  HD2 HIS A 136     -79.920   8.786  34.306  1.00 22.89           H  
ATOM   2186  ND1 HIS A 136     -81.604   7.817  31.697  1.00 22.89           N  
ATOM   2187  HD1 HIS A 136     -82.420   7.689  31.117  1.00 22.89           H  
ATOM   2188  CE1 HIS A 136     -80.387   7.287  31.478  1.00 22.89           C  
ATOM   2189  HE1 HIS A 136     -80.121   6.673  30.631  1.00 22.89           H  
ATOM   2190  NE2 HIS A 136     -79.543   7.622  32.466  1.00 22.89           N  
ATOM   2191  N   CYS A 137     -85.724   8.788  34.880  1.00 23.09           N  
ATOM   2192  H   CYS A 137     -86.569   9.170  35.280  1.00 23.09           H  
ATOM   2193  CA  CYS A 137     -85.298   7.516  35.505  1.00 23.09           C  
ATOM   2194  HA  CYS A 137     -84.935   6.842  34.729  1.00 23.09           H  
ATOM   2195  C   CYS A 137     -86.466   6.789  36.255  1.00 23.09           C  
ATOM   2196  CB  CYS A 137     -84.163   7.813  36.511  1.00 23.09           C  
ATOM   2197  HB2 CYS A 137     -83.727   8.797  36.334  1.00 23.09           H  
ATOM   2198  HB3 CYS A 137     -84.546   7.837  37.531  1.00 23.09           H  
ATOM   2199  O   CYS A 137     -87.634   7.038  35.972  1.00 23.09           O  
ATOM   2200  SG  CYS A 137     -82.898   6.514  36.337  1.00 23.09           S  
ATOM   2201  HG  CYS A 137     -82.093   6.917  37.324  1.00 23.09           H  
ATOM   2202  N   SER A 138     -86.124   5.895  37.201  1.00 23.65           N  
ATOM   2203  H   SER A 138     -85.134   5.725  37.303  1.00 23.65           H  
ATOM   2204  CA  SER A 138     -86.959   5.010  38.052  1.00 23.65           C  
ATOM   2205  HA  SER A 138     -87.437   4.280  37.399  1.00 23.65           H  
ATOM   2206  C   SER A 138     -88.070   5.658  38.910  1.00 23.65           C  
ATOM   2207  CB  SER A 138     -86.027   4.249  39.009  1.00 23.65           C  
ATOM   2208  HB2 SER A 138     -85.724   4.912  39.820  1.00 23.65           H  
ATOM   2209  HB3 SER A 138     -86.559   3.397  39.434  1.00 23.65           H  
ATOM   2210  O   SER A 138     -88.153   6.876  39.037  1.00 23.65           O  
ATOM   2211  OG  SER A 138     -84.865   3.790  38.341  1.00 23.65           O  
ATOM   2212  HG  SER A 138     -84.428   3.141  38.897  1.00 23.65           H  
ATOM   2213  N   ARG A 139     -88.918   4.813  39.531  1.00 24.28           N  
ATOM   2214  H   ARG A 139     -88.719   3.824  39.479  1.00 24.28           H  
ATOM   2215  CA  ARG A 139     -90.290   5.154  39.964  1.00 24.28           C  
ATOM   2216  HA  ARG A 139     -90.534   6.159  39.620  1.00 24.28           H  
ATOM   2217  C   ARG A 139     -90.579   5.155  41.480  1.00 24.28           C  
ATOM   2218  CB  ARG A 139     -91.197   4.142  39.233  1.00 24.28           C  
ATOM   2219  HB2 ARG A 139     -90.992   4.217  38.165  1.00 24.28           H  
ATOM   2220  HB3 ARG A 139     -90.914   3.137  39.545  1.00 24.28           H  
ATOM   2221  O   ARG A 139     -91.506   5.848  41.883  1.00 24.28           O  
ATOM   2222  CG  ARG A 139     -92.712   4.295  39.430  1.00 24.28           C  
ATOM   2223  HG2 ARG A 139     -93.035   5.238  38.988  1.00 24.28           H  
ATOM   2224  HG3 ARG A 139     -92.968   4.280  40.489  1.00 24.28           H  
ATOM   2225  CD  ARG A 139     -93.417   3.116  38.750  1.00 24.28           C  
ATOM   2226  HD2 ARG A 139     -93.250   2.225  39.355  1.00 24.28           H  
ATOM   2227  HD3 ARG A 139     -92.969   2.960  37.768  1.00 24.28           H  
ATOM   2228  NE  ARG A 139     -94.863   3.358  38.588  1.00 24.28           N  
ATOM   2229  HE  ARG A 139     -95.230   4.177  39.050  1.00 24.28           H  
ATOM   2230  NH1 ARG A 139     -95.315   1.473  37.365  1.00 24.28           N  
ATOM   2231 HH11 ARG A 139     -95.957   0.879  36.860  1.00 24.28           H  
ATOM   2232 HH12 ARG A 139     -94.369   1.172  37.549  1.00 24.28           H  
ATOM   2233  NH2 ARG A 139     -96.945   2.950  37.756  1.00 24.28           N  
ATOM   2234 HH21 ARG A 139     -97.266   3.813  38.170  1.00 24.28           H  
ATOM   2235 HH22 ARG A 139     -97.582   2.355  37.246  1.00 24.28           H  
ATOM   2236  CZ  ARG A 139     -95.699   2.595  37.907  1.00 24.28           C  
ATOM   2237  N   ASP A 140     -89.874   4.355  42.285  1.00 23.46           N  
ATOM   2238  H   ASP A 140     -89.138   3.828  41.836  1.00 23.46           H  
ATOM   2239  CA  ASP A 140     -90.541   3.643  43.398  1.00 23.46           C  
ATOM   2240  HA  ASP A 140     -91.614   3.713  43.219  1.00 23.46           H  
ATOM   2241  C   ASP A 140     -90.370   4.189  44.843  1.00 23.46           C  
ATOM   2242  CB  ASP A 140     -90.228   2.140  43.276  1.00 23.46           C  
ATOM   2243  HB2 ASP A 140     -90.832   1.582  43.992  1.00 23.46           H  
ATOM   2244  HB3 ASP A 140     -89.174   1.978  43.504  1.00 23.46           H  
ATOM   2245  O   ASP A 140     -91.262   4.865  45.344  1.00 23.46           O  
ATOM   2246  CG  ASP A 140     -90.504   1.630  41.859  1.00 23.46           C  
ATOM   2247  OD1 ASP A 140     -91.694   1.456  41.505  1.00 23.46           O  
ATOM   2248  OD2 ASP A 140     -89.523   1.565  41.080  1.00 23.46           O  
ATOM   2249  N   GLU A 141     -89.315   3.798  45.578  1.00 22.92           N  
ATOM   2250  H   GLU A 141     -88.604   3.278  45.084  1.00 22.92           H  
ATOM   2251  CA  GLU A 141     -89.498   3.413  47.000  1.00 22.92           C  
ATOM   2252  HA  GLU A 141     -90.524   3.070  47.132  1.00 22.92           H  
ATOM   2253  C   GLU A 141     -89.252   4.447  48.127  1.00 22.92           C  
ATOM   2254  CB  GLU A 141     -88.572   2.227  47.329  1.00 22.92           C  
ATOM   2255  HB2 GLU A 141     -88.725   1.963  48.375  1.00 22.92           H  
ATOM   2256  HB3 GLU A 141     -87.541   2.564  47.215  1.00 22.92           H  
ATOM   2257  O   GLU A 141     -90.039   4.527  49.068  1.00 22.92           O  
ATOM   2258  CG  GLU A 141     -88.742   0.952  46.499  1.00 22.92           C  
ATOM   2259  HG2 GLU A 141     -89.790   0.654  46.520  1.00 22.92           H  
ATOM   2260  HG3 GLU A 141     -88.453   1.153  45.468  1.00 22.92           H  
ATOM   2261  CD  GLU A 141     -87.854  -0.173  47.057  1.00 22.92           C  
ATOM   2262  OE1 GLU A 141     -88.318  -1.334  47.056  1.00 22.92           O  
ATOM   2263  OE2 GLU A 141     -86.719   0.139  47.492  1.00 22.92           O  
ATOM   2264  N   ALA A 142     -88.052   5.039  48.185  1.00 23.50           N  
ATOM   2265  H   ALA A 142     -87.534   5.051  47.318  1.00 23.50           H  
ATOM   2266  CA  ALA A 142     -87.237   4.868  49.405  1.00 23.50           C  
ATOM   2267  HA  ALA A 142     -87.584   3.949  49.878  1.00 23.50           H  
ATOM   2268  C   ALA A 142     -87.340   5.945  50.521  1.00 23.50           C  
ATOM   2269  CB  ALA A 142     -85.790   4.590  48.975  1.00 23.50           C  
ATOM   2270  HB1 ALA A 142     -85.366   5.480  48.509  1.00 23.50           H  
ATOM   2271  HB2 ALA A 142     -85.766   3.767  48.261  1.00 23.50           H  
ATOM   2272  HB3 ALA A 142     -85.183   4.308  49.835  1.00 23.50           H  
ATOM   2273  O   ALA A 142     -87.933   7.009  50.385  1.00 23.50           O  
ATOM   2274  N   SER A 143     -86.707   5.645  51.664  1.00 22.88           N  
ATOM   2275  H   SER A 143     -86.136   4.812  51.648  1.00 22.88           H  
ATOM   2276  CA  SER A 143     -87.153   6.025  53.018  1.00 22.88           C  
ATOM   2277  HA  SER A 143     -88.207   6.301  52.981  1.00 22.88           H  
ATOM   2278  C   SER A 143     -86.413   7.159  53.754  1.00 22.88           C  
ATOM   2279  CB  SER A 143     -87.006   4.756  53.872  1.00 22.88           C  
ATOM   2280  HB2 SER A 143     -87.665   3.985  53.475  1.00 22.88           H  
ATOM   2281  HB3 SER A 143     -87.294   4.957  54.904  1.00 22.88           H  
ATOM   2282  O   SER A 143     -86.711   7.402  54.922  1.00 22.88           O  
ATOM   2283  OG  SER A 143     -85.659   4.292  53.821  1.00 22.88           O  
ATOM   2284  HG  SER A 143     -85.611   3.470  54.314  1.00 22.88           H  
ATOM   2285  N   SER A 144     -85.365   7.748  53.166  1.00 22.64           N  
ATOM   2286  H   SER A 144     -85.255   7.569  52.178  1.00 22.64           H  
ATOM   2287  CA  SER A 144     -84.169   8.113  53.957  1.00 22.64           C  
ATOM   2288  HA  SER A 144     -84.175   7.444  54.817  1.00 22.64           H  
ATOM   2289  C   SER A 144     -84.115   9.526  54.607  1.00 22.64           C  
ATOM   2290  CB  SER A 144     -82.908   7.706  53.181  1.00 22.64           C  
ATOM   2291  HB2 SER A 144     -83.099   6.795  52.613  1.00 22.64           H  
ATOM   2292  HB3 SER A 144     -82.106   7.491  53.888  1.00 22.64           H  
ATOM   2293  O   SER A 144     -85.125  10.154  54.891  1.00 22.64           O  
ATOM   2294  OG  SER A 144     -82.469   8.729  52.314  1.00 22.64           O  
ATOM   2295  HG  SER A 144     -83.124   8.850  51.623  1.00 22.64           H  
ATOM   2296  N   ILE A 145     -82.905   9.978  54.976  1.00 21.79           N  
ATOM   2297  H   ILE A 145     -82.137   9.545  54.483  1.00 21.79           H  
ATOM   2298  CA  ILE A 145     -82.611  10.415  56.359  1.00 21.79           C  
ATOM   2299  HA  ILE A 145     -83.389  10.031  57.019  1.00 21.79           H  
ATOM   2300  C   ILE A 145     -82.538  11.937  56.612  1.00 21.79           C  
ATOM   2301  CB  ILE A 145     -81.257   9.765  56.770  1.00 21.79           C  
ATOM   2302  HB  ILE A 145     -80.518  10.092  56.039  1.00 21.79           H  
ATOM   2303  O   ILE A 145     -82.873  12.389  57.703  1.00 21.79           O  
ATOM   2304  CG1 ILE A 145     -81.290   8.217  56.757  1.00 21.79           C  
ATOM   2305 HG12 ILE A 145     -82.046   7.845  56.065  1.00 21.79           H  
ATOM   2306 HG13 ILE A 145     -81.564   7.841  57.743  1.00 21.79           H  
ATOM   2307  CG2 ILE A 145     -80.745  10.206  58.157  1.00 21.79           C  
ATOM   2308 HG21 ILE A 145     -80.494  11.266  58.166  1.00 21.79           H  
ATOM   2309 HG22 ILE A 145     -79.849   9.649  58.430  1.00 21.79           H  
ATOM   2310 HG23 ILE A 145     -81.514  10.023  58.907  1.00 21.79           H  
ATOM   2311  CD1 ILE A 145     -79.941   7.615  56.339  1.00 21.79           C  
ATOM   2312 HD11 ILE A 145     -80.015   6.527  56.348  1.00 21.79           H  
ATOM   2313 HD12 ILE A 145     -79.156   7.919  57.031  1.00 21.79           H  
ATOM   2314 HD13 ILE A 145     -79.684   7.941  55.331  1.00 21.79           H  
ATOM   2315  N   SER A 146     -81.890  12.704  55.727  1.00 19.15           N  
ATOM   2316  H   SER A 146     -81.824  12.364  54.778  1.00 19.15           H  
ATOM   2317  CA  SER A 146     -80.843  13.634  56.209  1.00 19.15           C  
ATOM   2318  HA  SER A 146     -80.648  13.380  57.251  1.00 19.15           H  
ATOM   2319  C   SER A 146     -81.169  15.138  56.198  1.00 19.15           C  
ATOM   2320  CB  SER A 146     -79.539  13.359  55.454  1.00 19.15           C  
ATOM   2321  HB2 SER A 146     -79.387  12.282  55.384  1.00 19.15           H  
ATOM   2322  HB3 SER A 146     -79.616  13.765  54.445  1.00 19.15           H  
ATOM   2323  O   SER A 146     -81.625  15.692  55.205  1.00 19.15           O  
ATOM   2324  OG  SER A 146     -78.420  13.929  56.111  1.00 19.15           O  
ATOM   2325  HG  SER A 146     -78.360  13.562  56.996  1.00 19.15           H  
ATOM   2326  N   SER A 147     -80.784  15.818  57.283  1.00 19.27           N  
ATOM   2327  H   SER A 147     -80.348  15.292  58.027  1.00 19.27           H  
ATOM   2328  CA  SER A 147     -80.983  17.243  57.606  1.00 19.27           C  
ATOM   2329  HA  SER A 147     -82.016  17.501  57.371  1.00 19.27           H  
ATOM   2330  C   SER A 147     -80.097  18.260  56.847  1.00 19.27           C  
ATOM   2331  CB  SER A 147     -80.787  17.394  59.123  1.00 19.27           C  
ATOM   2332  HB2 SER A 147     -80.856  18.443  59.410  1.00 19.27           H  
ATOM   2333  HB3 SER A 147     -81.575  16.847  59.640  1.00 19.27           H  
ATOM   2334  O   SER A 147     -79.760  19.315  57.385  1.00 19.27           O  
ATOM   2335  OG  SER A 147     -79.526  16.860  59.509  1.00 19.27           O  
ATOM   2336  HG  SER A 147     -79.281  17.266  60.343  1.00 19.27           H  
ATOM   2337  N   LYS A 148     -79.669  17.964  55.614  1.00 20.43           N  
ATOM   2338  H   LYS A 148     -80.101  17.166  55.170  1.00 20.43           H  
ATOM   2339  CA  LYS A 148     -78.815  18.866  54.804  1.00 20.43           C  
ATOM   2340  HA  LYS A 148     -78.084  19.326  55.469  1.00 20.43           H  
ATOM   2341  C   LYS A 148     -79.638  20.021  54.182  1.00 20.43           C  
ATOM   2342  CB  LYS A 148     -78.074  18.044  53.733  1.00 20.43           C  
ATOM   2343  HB2 LYS A 148     -77.530  18.723  53.077  1.00 20.43           H  
ATOM   2344  HB3 LYS A 148     -78.808  17.509  53.129  1.00 20.43           H  
ATOM   2345  O   LYS A 148     -80.819  19.845  53.926  1.00 20.43           O  
ATOM   2346  CG  LYS A 148     -77.076  17.039  54.336  1.00 20.43           C  
ATOM   2347  HG2 LYS A 148     -77.610  16.329  54.967  1.00 20.43           H  
ATOM   2348  HG3 LYS A 148     -76.351  17.577  54.947  1.00 20.43           H  
ATOM   2349  CD  LYS A 148     -76.337  16.271  53.231  1.00 20.43           C  
ATOM   2350  HD2 LYS A 148     -75.789  16.979  52.610  1.00 20.43           H  
ATOM   2351  HD3 LYS A 148     -77.070  15.750  52.615  1.00 20.43           H  
ATOM   2352  CE  LYS A 148     -75.366  15.254  53.842  1.00 20.43           C  
ATOM   2353  HE2 LYS A 148     -74.667  15.785  54.488  1.00 20.43           H  
ATOM   2354  HE3 LYS A 148     -75.938  14.568  54.467  1.00 20.43           H  
ATOM   2355  NZ  LYS A 148     -74.629  14.503  52.793  1.00 20.43           N  
ATOM   2356  HZ1 LYS A 148     -75.277  14.001  52.202  1.00 20.43           H  
ATOM   2357  HZ2 LYS A 148     -74.000  13.834  53.211  1.00 20.43           H  
ATOM   2358  HZ3 LYS A 148     -74.092  15.132  52.214  1.00 20.43           H  
ATOM   2359  N   GLY A 149     -79.074  21.195  53.855  1.00 18.23           N  
ATOM   2360  H   GLY A 149     -79.723  21.873  53.485  1.00 18.23           H  
ATOM   2361  CA  GLY A 149     -77.685  21.626  54.073  1.00 18.23           C  
ATOM   2362  HA2 GLY A 149     -77.015  20.885  53.638  1.00 18.23           H  
ATOM   2363  HA3 GLY A 149     -77.500  21.655  55.147  1.00 18.23           H  
ATOM   2364  C   GLY A 149     -77.286  23.009  53.504  1.00 18.23           C  
ATOM   2365  O   GLY A 149     -77.018  23.915  54.281  1.00 18.23           O  
ATOM   2366  N   TRP A 150     -77.143  23.149  52.176  1.00 19.66           N  
ATOM   2367  H   TRP A 150     -77.545  22.444  51.576  1.00 19.66           H  
ATOM   2368  CA  TRP A 150     -76.312  24.180  51.492  1.00 19.66           C  
ATOM   2369  HA  TRP A 150     -75.985  24.923  52.219  1.00 19.66           H  
ATOM   2370  C   TRP A 150     -77.071  24.921  50.348  1.00 19.66           C  
ATOM   2371  CB  TRP A 150     -75.087  23.437  50.894  1.00 19.66           C  
ATOM   2372  HB2 TRP A 150     -74.650  24.048  50.104  1.00 19.66           H  
ATOM   2373  HB3 TRP A 150     -75.438  22.532  50.396  1.00 19.66           H  
ATOM   2374  O   TRP A 150     -78.060  24.369  49.883  1.00 19.66           O  
ATOM   2375  CG  TRP A 150     -73.971  23.054  51.831  1.00 19.66           C  
ATOM   2376  CD1 TRP A 150     -74.043  22.124  52.812  1.00 19.66           C  
ATOM   2377  HD1 TRP A 150     -74.924  21.543  53.044  1.00 19.66           H  
ATOM   2378  CD2 TRP A 150     -72.598  23.568  51.888  1.00 19.66           C  
ATOM   2379  CE2 TRP A 150     -71.926  22.950  52.986  1.00 19.66           C  
ATOM   2380  CE3 TRP A 150     -71.845  24.487  51.121  1.00 19.66           C  
ATOM   2381  HE3 TRP A 150     -72.292  24.920  50.238  1.00 19.66           H  
ATOM   2382  NE1 TRP A 150     -72.848  22.068  53.501  1.00 19.66           N  
ATOM   2383  HE1 TRP A 150     -72.698  21.498  54.321  1.00 19.66           H  
ATOM   2384  CH2 TRP A 150     -69.905  24.218  52.585  1.00 19.66           C  
ATOM   2385  HH2 TRP A 150     -68.887  24.471  52.842  1.00 19.66           H  
ATOM   2386  CZ2 TRP A 150     -70.608  23.268  53.344  1.00 19.66           C  
ATOM   2387  HZ2 TRP A 150     -70.139  22.788  54.191  1.00 19.66           H  
ATOM   2388  CZ3 TRP A 150     -70.519  24.816  51.469  1.00 19.66           C  
ATOM   2389  HZ3 TRP A 150     -69.955  25.511  50.864  1.00 19.66           H  
ATOM   2390  N   ASN A 151     -76.661  26.063  49.740  1.00 18.38           N  
ATOM   2391  H   ASN A 151     -77.262  26.263  48.952  1.00 18.38           H  
ATOM   2392  CA  ASN A 151     -75.871  27.246  50.197  1.00 18.38           C  
ATOM   2393  HA  ASN A 151     -76.362  27.664  51.076  1.00 18.38           H  
ATOM   2394  C   ASN A 151     -75.753  28.415  49.144  1.00 18.38           C  
ATOM   2395  CB  ASN A 151     -74.429  26.835  50.584  1.00 18.38           C  
ATOM   2396  HB2 ASN A 151     -74.435  25.965  51.240  1.00 18.38           H  
ATOM   2397  HB3 ASN A 151     -73.867  26.593  49.682  1.00 18.38           H  
ATOM   2398  O   ASN A 151     -75.549  29.558  49.531  1.00 18.38           O  
ATOM   2399  CG  ASN A 151     -73.669  27.879  51.390  1.00 18.38           C  
ATOM   2400  ND2 ASN A 151     -72.361  27.787  51.437  1.00 18.38           N  
ATOM   2401 HD21 ASN A 151     -71.917  28.447  52.059  1.00 18.38           H  
ATOM   2402 HD22 ASN A 151     -71.881  26.989  51.046  1.00 18.38           H  
ATOM   2403  OD1 ASN A 151     -74.218  28.728  52.062  1.00 18.38           O  
ATOM   2404  N   MET A 152     -75.788  28.168  47.820  1.00 20.59           N  
ATOM   2405  H   MET A 152     -76.101  27.255  47.522  1.00 20.59           H  
ATOM   2406  CA  MET A 152     -75.276  29.066  46.728  1.00 20.59           C  
ATOM   2407  HA  MET A 152     -74.904  30.002  47.144  1.00 20.59           H  
ATOM   2408  C   MET A 152     -76.348  29.409  45.650  1.00 20.59           C  
ATOM   2409  CB  MET A 152     -74.127  28.285  46.057  1.00 20.59           C  
ATOM   2410  HB2 MET A 152     -73.880  28.740  45.098  1.00 20.59           H  
ATOM   2411  HB3 MET A 152     -74.467  27.271  45.845  1.00 20.59           H  
ATOM   2412  O   MET A 152     -77.367  28.729  45.666  1.00 20.59           O  
ATOM   2413  CG  MET A 152     -72.843  28.210  46.892  1.00 20.59           C  
ATOM   2414  HG2 MET A 152     -73.100  27.896  47.904  1.00 20.59           H  
ATOM   2415  HG3 MET A 152     -72.403  29.205  46.959  1.00 20.59           H  
ATOM   2416  SD  MET A 152     -71.584  27.059  46.266  1.00 20.59           S  
ATOM   2417  CE  MET A 152     -71.289  27.678  44.584  1.00 20.59           C  
ATOM   2418  HE1 MET A 152     -70.977  28.721  44.623  1.00 20.59           H  
ATOM   2419  HE2 MET A 152     -70.501  27.086  44.117  1.00 20.59           H  
ATOM   2420  HE3 MET A 152     -72.196  27.584  43.987  1.00 20.59           H  
ATOM   2421  N   ARG A 153     -76.220  30.297  44.625  1.00 19.83           N  
ATOM   2422  H   ARG A 153     -77.013  30.184  44.009  1.00 19.83           H  
ATOM   2423  CA  ARG A 153     -75.476  31.560  44.257  1.00 19.83           C  
ATOM   2424  HA  ARG A 153     -75.621  32.304  45.040  1.00 19.83           H  
ATOM   2425  C   ARG A 153     -76.172  32.186  42.987  1.00 19.83           C  
ATOM   2426  CB  ARG A 153     -73.959  31.352  44.009  1.00 19.83           C  
ATOM   2427  HB2 ARG A 153     -73.637  31.953  43.159  1.00 19.83           H  
ATOM   2428  HB3 ARG A 153     -73.752  30.321  43.723  1.00 19.83           H  
ATOM   2429  O   ARG A 153     -77.260  31.735  42.660  1.00 19.83           O  
ATOM   2430  CG  ARG A 153     -73.086  31.791  45.201  1.00 19.83           C  
ATOM   2431  HG2 ARG A 153     -73.196  31.081  46.020  1.00 19.83           H  
ATOM   2432  HG3 ARG A 153     -73.407  32.775  45.544  1.00 19.83           H  
ATOM   2433  CD  ARG A 153     -71.613  31.879  44.769  1.00 19.83           C  
ATOM   2434  HD2 ARG A 153     -71.520  32.678  44.033  1.00 19.83           H  
ATOM   2435  HD3 ARG A 153     -71.333  30.939  44.293  1.00 19.83           H  
ATOM   2436  NE  ARG A 153     -70.698  32.138  45.900  1.00 19.83           N  
ATOM   2437  HE  ARG A 153     -71.104  32.128  46.825  1.00 19.83           H  
ATOM   2438  NH1 ARG A 153     -68.790  32.472  44.656  1.00 19.83           N  
ATOM   2439 HH11 ARG A 153     -67.804  32.681  44.599  1.00 19.83           H  
ATOM   2440 HH12 ARG A 153     -69.333  32.401  43.807  1.00 19.83           H  
ATOM   2441  NH2 ARG A 153     -68.671  32.522  46.879  1.00 19.83           N  
ATOM   2442 HH21 ARG A 153     -69.098  32.478  47.793  1.00 19.83           H  
ATOM   2443 HH22 ARG A 153     -67.683  32.714  46.794  1.00 19.83           H  
ATOM   2444  CZ  ARG A 153     -69.398  32.376  45.807  1.00 19.83           C  
ATOM   2445  N   ASN A 154     -75.599  33.200  42.298  1.00 19.37           N  
ATOM   2446  H   ASN A 154     -74.683  33.484  42.616  1.00 19.37           H  
ATOM   2447  CA  ASN A 154     -76.364  34.277  41.608  1.00 19.37           C  
ATOM   2448  HA  ASN A 154     -77.375  34.279  42.016  1.00 19.37           H  
ATOM   2449  C   ASN A 154     -76.556  34.328  40.052  1.00 19.37           C  
ATOM   2450  CB  ASN A 154     -75.714  35.635  41.971  1.00 19.37           C  
ATOM   2451  HB2 ASN A 154     -74.727  35.696  41.512  1.00 19.37           H  
ATOM   2452  HB3 ASN A 154     -76.316  36.418  41.509  1.00 19.37           H  
ATOM   2453  O   ASN A 154     -77.593  34.843  39.661  1.00 19.37           O  
ATOM   2454  CG  ASN A 154     -75.569  35.997  43.440  1.00 19.37           C  
ATOM   2455  ND2 ASN A 154     -75.306  37.253  43.711  1.00 19.37           N  
ATOM   2456 HD21 ASN A 154     -75.304  37.928  42.959  1.00 19.37           H  
ATOM   2457 HD22 ASN A 154     -75.259  37.518  44.684  1.00 19.37           H  
ATOM   2458  OD1 ASN A 154     -75.604  35.180  44.349  1.00 19.37           O  
ATOM   2459  N   LEU A 155     -75.565  33.970  39.210  1.00 19.25           N  
ATOM   2460  H   LEU A 155     -74.850  33.366  39.589  1.00 19.25           H  
ATOM   2461  CA  LEU A 155     -75.131  34.755  38.002  1.00 19.25           C  
ATOM   2462  HA  LEU A 155     -75.223  35.805  38.279  1.00 19.25           H  
ATOM   2463  C   LEU A 155     -75.929  34.719  36.650  1.00 19.25           C  
ATOM   2464  CB  LEU A 155     -73.625  34.454  37.783  1.00 19.25           C  
ATOM   2465  HB2 LEU A 155     -73.388  33.466  38.176  1.00 19.25           H  
ATOM   2466  HB3 LEU A 155     -73.404  34.386  36.718  1.00 19.25           H  
ATOM   2467  O   LEU A 155     -76.982  34.093  36.567  1.00 19.25           O  
ATOM   2468  CG  LEU A 155     -72.698  35.522  38.405  1.00 19.25           C  
ATOM   2469  HG  LEU A 155     -73.277  36.294  38.912  1.00 19.25           H  
ATOM   2470  CD1 LEU A 155     -71.779  34.885  39.455  1.00 19.25           C  
ATOM   2471 HD11 LEU A 155     -71.149  35.661  39.890  1.00 19.25           H  
ATOM   2472 HD12 LEU A 155     -71.151  34.134  38.976  1.00 19.25           H  
ATOM   2473 HD13 LEU A 155     -72.387  34.428  40.236  1.00 19.25           H  
ATOM   2474  CD2 LEU A 155     -71.819  36.185  37.348  1.00 19.25           C  
ATOM   2475 HD21 LEU A 155     -71.175  36.939  37.801  1.00 19.25           H  
ATOM   2476 HD22 LEU A 155     -71.219  35.448  36.815  1.00 19.25           H  
ATOM   2477 HD23 LEU A 155     -72.455  36.688  36.620  1.00 19.25           H  
ATOM   2478  N   ASP A 156     -75.408  35.415  35.607  1.00 18.87           N  
ATOM   2479  H   ASP A 156     -74.474  35.772  35.745  1.00 18.87           H  
ATOM   2480  CA  ASP A 156     -76.181  36.246  34.648  1.00 18.87           C  
ATOM   2481  HA  ASP A 156     -77.243  36.126  34.862  1.00 18.87           H  
ATOM   2482  C   ASP A 156     -75.993  36.036  33.096  1.00 18.87           C  
ATOM   2483  CB  ASP A 156     -75.799  37.723  34.941  1.00 18.87           C  
ATOM   2484  HB2 ASP A 156     -74.787  37.894  34.574  1.00 18.87           H  
ATOM   2485  HB3 ASP A 156     -76.460  38.371  34.364  1.00 18.87           H  
ATOM   2486  O   ASP A 156     -76.887  36.415  32.339  1.00 18.87           O  
ATOM   2487  CG  ASP A 156     -75.846  38.165  36.418  1.00 18.87           C  
ATOM   2488  OD1 ASP A 156     -76.871  38.754  36.830  1.00 18.87           O  
ATOM   2489  OD2 ASP A 156     -74.847  37.938  37.144  1.00 18.87           O  
ATOM   2490  N   ASP A 157     -74.853  35.527  32.588  1.00 19.35           N  
ATOM   2491  H   ASP A 157     -74.197  35.205  33.285  1.00 19.35           H  
ATOM   2492  CA  ASP A 157     -74.189  35.964  31.311  1.00 19.35           C  
ATOM   2493  HA  ASP A 157     -74.463  37.009  31.170  1.00 19.35           H  
ATOM   2494  C   ASP A 157     -74.459  35.190  29.957  1.00 19.35           C  
ATOM   2495  CB  ASP A 157     -72.666  35.856  31.577  1.00 19.35           C  
ATOM   2496  HB2 ASP A 157     -72.113  36.320  30.761  1.00 19.35           H  
ATOM   2497  HB3 ASP A 157     -72.396  34.800  31.568  1.00 19.35           H  
ATOM   2498  O   ASP A 157     -74.798  34.010  30.006  1.00 19.35           O  
ATOM   2499  CG  ASP A 157     -72.183  36.444  32.911  1.00 19.35           C  
ATOM   2500  OD1 ASP A 157     -71.577  37.537  32.875  1.00 19.35           O  
ATOM   2501  OD2 ASP A 157     -72.373  35.758  33.947  1.00 19.35           O  
ATOM   2502  N   VAL A 158     -74.168  35.640  28.692  1.00 18.97           N  
ATOM   2503  H   VAL A 158     -74.234  34.861  28.052  1.00 18.97           H  
ATOM   2504  CA  VAL A 158     -74.231  36.983  28.005  1.00 18.97           C  
ATOM   2505  HA  VAL A 158     -75.250  37.337  28.157  1.00 18.97           H  
ATOM   2506  C   VAL A 158     -73.997  37.053  26.435  1.00 18.97           C  
ATOM   2507  CB  VAL A 158     -73.293  38.030  28.676  1.00 18.97           C  
ATOM   2508  HB  VAL A 158     -73.298  37.861  29.753  1.00 18.97           H  
ATOM   2509  O   VAL A 158     -74.221  38.121  25.878  1.00 18.97           O  
ATOM   2510  CG1 VAL A 158     -71.827  37.942  28.237  1.00 18.97           C  
ATOM   2511 HG11 VAL A 158     -71.226  38.593  28.872  1.00 18.97           H  
ATOM   2512 HG12 VAL A 158     -71.471  36.919  28.354  1.00 18.97           H  
ATOM   2513 HG13 VAL A 158     -71.718  38.264  27.201  1.00 18.97           H  
ATOM   2514  CG2 VAL A 158     -73.786  39.478  28.541  1.00 18.97           C  
ATOM   2515 HG21 VAL A 158     -74.837  39.536  28.825  1.00 18.97           H  
ATOM   2516 HG22 VAL A 158     -73.211  40.119  29.210  1.00 18.97           H  
ATOM   2517 HG23 VAL A 158     -73.667  39.845  27.521  1.00 18.97           H  
ATOM   2518  N   MET A 159     -73.505  36.037  25.681  1.00 18.83           N  
ATOM   2519  H   MET A 159     -73.432  35.126  26.110  1.00 18.83           H  
ATOM   2520  CA  MET A 159     -72.764  36.236  24.372  1.00 18.83           C  
ATOM   2521  HA  MET A 159     -72.455  37.281  24.347  1.00 18.83           H  
ATOM   2522  C   MET A 159     -73.505  36.044  22.997  1.00 18.83           C  
ATOM   2523  CB  MET A 159     -71.463  35.414  24.408  1.00 18.83           C  
ATOM   2524  HB2 MET A 159     -70.921  35.564  23.474  1.00 18.83           H  
ATOM   2525  HB3 MET A 159     -71.697  34.354  24.501  1.00 18.83           H  
ATOM   2526  O   MET A 159     -74.669  35.659  22.982  1.00 18.83           O  
ATOM   2527  CG  MET A 159     -70.552  35.844  25.565  1.00 18.83           C  
ATOM   2528  HG2 MET A 159     -70.506  36.933  25.593  1.00 18.83           H  
ATOM   2529  HG3 MET A 159     -70.995  35.502  26.501  1.00 18.83           H  
ATOM   2530  SD  MET A 159     -68.853  35.217  25.488  1.00 18.83           S  
ATOM   2531  CE  MET A 159     -68.200  36.221  24.123  1.00 18.83           C  
ATOM   2532  HE1 MET A 159     -68.328  37.279  24.349  1.00 18.83           H  
ATOM   2533  HE2 MET A 159     -68.723  35.983  23.196  1.00 18.83           H  
ATOM   2534  HE3 MET A 159     -67.139  36.006  23.992  1.00 18.83           H  
ATOM   2535  N   ASN A 160     -72.839  36.326  21.841  1.00 17.91           N  
ATOM   2536  H   ASN A 160     -71.837  36.435  21.897  1.00 17.91           H  
ATOM   2537  CA  ASN A 160     -73.448  37.080  20.709  1.00 17.91           C  
ATOM   2538  HA  ASN A 160     -74.523  37.141  20.881  1.00 17.91           H  
ATOM   2539  C   ASN A 160     -73.290  36.635  19.207  1.00 17.91           C  
ATOM   2540  CB  ASN A 160     -72.840  38.511  20.802  1.00 17.91           C  
ATOM   2541  HB2 ASN A 160     -72.321  38.737  19.871  1.00 17.91           H  
ATOM   2542  HB3 ASN A 160     -72.095  38.575  21.595  1.00 17.91           H  
ATOM   2543  O   ASN A 160     -73.932  37.279  18.385  1.00 17.91           O  
ATOM   2544  CG  ASN A 160     -73.827  39.635  21.035  1.00 17.91           C  
ATOM   2545  ND2 ASN A 160     -73.528  40.813  20.537  1.00 17.91           N  
ATOM   2546 HD21 ASN A 160     -74.245  41.516  20.653  1.00 17.91           H  
ATOM   2547 HD22 ASN A 160     -72.794  40.880  19.846  1.00 17.91           H  
ATOM   2548  OD1 ASN A 160     -74.831  39.516  21.709  1.00 17.91           O  
ATOM   2549  N   ASN A 161     -72.400  35.714  18.794  1.00 17.74           N  
ATOM   2550  H   ASN A 161     -72.040  35.064  19.478  1.00 17.74           H  
ATOM   2551  CA  ASN A 161     -71.509  35.966  17.617  1.00 17.74           C  
ATOM   2552  HA  ASN A 161     -71.831  36.876  17.109  1.00 17.74           H  
ATOM   2553  C   ASN A 161     -71.350  34.837  16.541  1.00 17.74           C  
ATOM   2554  CB  ASN A 161     -70.123  36.139  18.265  1.00 17.74           C  
ATOM   2555  HB2 ASN A 161     -69.824  35.197  18.724  1.00 17.74           H  
ATOM   2556  HB3 ASN A 161     -69.414  36.345  17.463  1.00 17.74           H  
ATOM   2557  O   ASN A 161     -71.418  33.689  16.970  1.00 17.74           O  
ATOM   2558  CG  ASN A 161     -70.012  37.226  19.319  1.00 17.74           C  
ATOM   2559  ND2 ASN A 161     -69.848  38.460  18.916  1.00 17.74           N  
ATOM   2560 HD21 ASN A 161     -69.831  38.631  17.921  1.00 17.74           H  
ATOM   2561 HD22 ASN A 161     -69.792  39.199  19.602  1.00 17.74           H  
ATOM   2562  OD1 ASN A 161     -70.061  36.980  20.519  1.00 17.74           O  
ATOM   2563  N   ASP A 162     -70.896  34.962  15.256  1.00 18.65           N  
ATOM   2564  H   ASP A 162     -70.920  34.036  14.853  1.00 18.65           H  
ATOM   2565  CA  ASP A 162     -70.926  35.982  14.147  1.00 18.65           C  
ATOM   2566  HA  ASP A 162     -71.952  36.343  14.076  1.00 18.65           H  
ATOM   2567  C   ASP A 162     -70.544  35.442  12.683  1.00 18.65           C  
ATOM   2568  CB  ASP A 162     -70.015  37.219  14.353  1.00 18.65           C  
ATOM   2569  HB2 ASP A 162     -68.979  36.884  14.377  1.00 18.65           H  
ATOM   2570  HB3 ASP A 162     -70.117  37.840  13.463  1.00 18.65           H  
ATOM   2571  O   ASP A 162     -71.240  35.817  11.747  1.00 18.65           O  
ATOM   2572  CG  ASP A 162     -70.254  38.177  15.525  1.00 18.65           C  
ATOM   2573  OD1 ASP A 162     -69.265  38.453  16.250  1.00 18.65           O  
ATOM   2574  OD2 ASP A 162     -71.365  38.696  15.729  1.00 18.65           O  
ATOM   2575  N   GLU A 163     -69.451  34.659  12.388  1.00 17.63           N  
ATOM   2576  H   GLU A 163     -68.880  34.388  13.176  1.00 17.63           H  
ATOM   2577  CA  GLU A 163     -68.762  34.598  11.014  1.00 17.63           C  
ATOM   2578  HA  GLU A 163     -69.467  34.919  10.247  1.00 17.63           H  
ATOM   2579  C   GLU A 163     -68.081  33.232  10.448  1.00 17.63           C  
ATOM   2580  CB  GLU A 163     -67.685  35.681  11.127  1.00 17.63           C  
ATOM   2581  HB2 GLU A 163     -67.093  35.419  12.004  1.00 17.63           H  
ATOM   2582  HB3 GLU A 163     -67.066  35.584  10.235  1.00 17.63           H  
ATOM   2583  O   GLU A 163     -68.116  32.239  11.190  1.00 17.63           O  
ATOM   2584  CG  GLU A 163     -68.085  37.177  11.211  1.00 17.63           C  
ATOM   2585  HG2 GLU A 163     -68.071  37.601  10.207  1.00 17.63           H  
ATOM   2586  HG3 GLU A 163     -69.111  37.276  11.565  1.00 17.63           H  
ATOM   2587  CD  GLU A 163     -67.165  38.011  12.133  1.00 17.63           C  
ATOM   2588  OE1 GLU A 163     -67.597  39.064  12.658  1.00 17.63           O  
ATOM   2589  OE2 GLU A 163     -66.040  37.582  12.486  1.00 17.63           O  
ATOM   2590  N   ILE A 164     -67.463  33.148   9.200  1.00 17.65           N  
ATOM   2591  H   ILE A 164     -67.327  34.035   8.737  1.00 17.65           H  
ATOM   2592  CA  ILE A 164     -66.920  31.959   8.361  1.00 17.65           C  
ATOM   2593  HA  ILE A 164     -67.481  31.090   8.706  1.00 17.65           H  
ATOM   2594  C   ILE A 164     -67.229  32.036   6.797  1.00 17.65           C  
ATOM   2595  CB  ILE A 164     -65.413  31.570   8.519  1.00 17.65           C  
ATOM   2596  HB  ILE A 164     -65.377  30.670   7.906  1.00 17.65           H  
ATOM   2597  O   ILE A 164     -68.275  32.595   6.490  1.00 17.65           O  
ATOM   2598  CG1 ILE A 164     -64.900  30.953   9.826  1.00 17.65           C  
ATOM   2599 HG12 ILE A 164     -64.569  31.760  10.480  1.00 17.65           H  
ATOM   2600 HG13 ILE A 164     -65.692  30.375  10.303  1.00 17.65           H  
ATOM   2601  CG2 ILE A 164     -64.374  32.542   7.909  1.00 17.65           C  
ATOM   2602 HG21 ILE A 164     -63.526  31.998   7.492  1.00 17.65           H  
ATOM   2603 HG22 ILE A 164     -64.820  33.152   7.124  1.00 17.65           H  
ATOM   2604 HG23 ILE A 164     -63.959  33.222   8.653  1.00 17.65           H  
ATOM   2605  CD1 ILE A 164     -63.661  30.060   9.623  1.00 17.65           C  
ATOM   2606 HD11 ILE A 164     -63.432  29.530  10.548  1.00 17.65           H  
ATOM   2607 HD12 ILE A 164     -62.802  30.672   9.348  1.00 17.65           H  
ATOM   2608 HD13 ILE A 164     -63.839  29.321   8.842  1.00 17.65           H  
ATOM   2609  N   ASP A 165     -66.557  31.474   5.726  1.00 17.69           N  
ATOM   2610  H   ASP A 165     -66.972  31.799   4.865  1.00 17.69           H  
ATOM   2611  CA  ASP A 165     -65.355  30.585   5.424  1.00 17.69           C  
ATOM   2612  HA  ASP A 165     -64.515  30.846   6.069  1.00 17.69           H  
ATOM   2613  C   ASP A 165     -64.751  30.734   3.968  1.00 17.69           C  
ATOM   2614  CB  ASP A 165     -65.737  29.109   5.691  1.00 17.69           C  
ATOM   2615  HB2 ASP A 165     -66.610  29.081   6.343  1.00 17.69           H  
ATOM   2616  HB3 ASP A 165     -66.022  28.629   4.754  1.00 17.69           H  
ATOM   2617  O   ASP A 165     -65.393  31.374   3.139  1.00 17.69           O  
ATOM   2618  CG  ASP A 165     -64.624  28.290   6.366  1.00 17.69           C  
ATOM   2619  OD1 ASP A 165     -63.437  28.497   6.037  1.00 17.69           O  
ATOM   2620  OD2 ASP A 165     -64.972  27.482   7.269  1.00 17.69           O  
ATOM   2621  N   GLU A 166     -63.553  30.170   3.637  1.00 18.60           N  
ATOM   2622  H   GLU A 166     -63.123  29.601   4.351  1.00 18.60           H  
ATOM   2623  CA  GLU A 166     -62.745  30.465   2.389  1.00 18.60           C  
ATOM   2624  HA  GLU A 166     -63.210  31.329   1.915  1.00 18.60           H  
ATOM   2625  C   GLU A 166     -62.658  29.409   1.215  1.00 18.60           C  
ATOM   2626  CB  GLU A 166     -61.286  30.910   2.727  1.00 18.60           C  
ATOM   2627  HB2 GLU A 166     -60.918  30.288   3.542  1.00 18.60           H  
ATOM   2628  HB3 GLU A 166     -60.685  30.704   1.841  1.00 18.60           H  
ATOM   2629  O   GLU A 166     -63.069  29.732   0.104  1.00 18.60           O  
ATOM   2630  CG  GLU A 166     -60.975  32.389   3.048  1.00 18.60           C  
ATOM   2631  HG2 GLU A 166     -61.437  33.011   2.281  1.00 18.60           H  
ATOM   2632  HG3 GLU A 166     -61.430  32.640   4.006  1.00 18.60           H  
ATOM   2633  CD  GLU A 166     -59.448  32.699   3.103  1.00 18.60           C  
ATOM   2634  OE1 GLU A 166     -59.027  33.841   2.789  1.00 18.60           O  
ATOM   2635  OE2 GLU A 166     -58.642  31.832   3.523  1.00 18.60           O  
ATOM   2636  N   ILE A 167     -62.025  28.225   1.378  1.00 18.45           N  
ATOM   2637  H   ILE A 167     -61.873  27.953   2.339  1.00 18.45           H  
ATOM   2638  CA  ILE A 167     -61.061  27.609   0.386  1.00 18.45           C  
ATOM   2639  HA  ILE A 167     -60.819  28.363  -0.363  1.00 18.45           H  
ATOM   2640  C   ILE A 167     -61.472  26.325  -0.412  1.00 18.45           C  
ATOM   2641  CB  ILE A 167     -59.775  27.265   1.177  1.00 18.45           C  
ATOM   2642  HB  ILE A 167     -59.095  26.749   0.500  1.00 18.45           H  
ATOM   2643  O   ILE A 167     -62.351  25.605   0.055  1.00 18.45           O  
ATOM   2644  CG1 ILE A 167     -60.010  26.297   2.364  1.00 18.45           C  
ATOM   2645 HG12 ILE A 167     -60.561  25.425   2.011  1.00 18.45           H  
ATOM   2646 HG13 ILE A 167     -60.609  26.786   3.132  1.00 18.45           H  
ATOM   2647  CG2 ILE A 167     -59.067  28.543   1.643  1.00 18.45           C  
ATOM   2648 HG21 ILE A 167     -59.193  29.332   0.901  1.00 18.45           H  
ATOM   2649 HG22 ILE A 167     -59.442  28.877   2.610  1.00 18.45           H  
ATOM   2650 HG23 ILE A 167     -57.994  28.364   1.710  1.00 18.45           H  
ATOM   2651  CD1 ILE A 167     -58.712  25.794   3.008  1.00 18.45           C  
ATOM   2652 HD11 ILE A 167     -58.956  25.067   3.782  1.00 18.45           H  
ATOM   2653 HD12 ILE A 167     -58.172  26.622   3.466  1.00 18.45           H  
ATOM   2654 HD13 ILE A 167     -58.088  25.313   2.255  1.00 18.45           H  
ATOM   2655  N   ASP A 168     -60.824  25.829  -1.506  1.00 18.66           N  
ATOM   2656  H   ASP A 168     -61.226  24.942  -1.774  1.00 18.66           H  
ATOM   2657  CA  ASP A 168     -59.924  26.399  -2.571  1.00 18.66           C  
ATOM   2658  HA  ASP A 168     -60.361  27.333  -2.924  1.00 18.66           H  
ATOM   2659  C   ASP A 168     -59.748  25.498  -3.858  1.00 18.66           C  
ATOM   2660  CB  ASP A 168     -58.480  26.694  -2.092  1.00 18.66           C  
ATOM   2661  HB2 ASP A 168     -58.178  25.946  -1.359  1.00 18.66           H  
ATOM   2662  HB3 ASP A 168     -57.807  26.587  -2.943  1.00 18.66           H  
ATOM   2663  O   ASP A 168     -60.160  25.912  -4.934  1.00 18.66           O  
ATOM   2664  CG  ASP A 168     -58.199  28.106  -1.571  1.00 18.66           C  
ATOM   2665  OD1 ASP A 168     -58.943  29.048  -1.897  1.00 18.66           O  
ATOM   2666  OD2 ASP A 168     -57.225  28.224  -0.787  1.00 18.66           O  
ATOM   2667  N   ASP A 169     -59.085  24.317  -3.789  1.00 18.63           N  
ATOM   2668  H   ASP A 169     -58.950  23.981  -2.846  1.00 18.63           H  
ATOM   2669  CA  ASP A 169     -57.935  23.962  -4.690  1.00 18.63           C  
ATOM   2670  HA  ASP A 169     -57.435  24.910  -4.890  1.00 18.63           H  
ATOM   2671  C   ASP A 169     -58.106  23.358  -6.139  1.00 18.63           C  
ATOM   2672  CB  ASP A 169     -56.908  23.129  -3.882  1.00 18.63           C  
ATOM   2673  HB2 ASP A 169     -57.411  22.254  -3.469  1.00 18.63           H  
ATOM   2674  HB3 ASP A 169     -56.139  22.770  -4.565  1.00 18.63           H  
ATOM   2675  O   ASP A 169     -57.907  24.077  -7.113  1.00 18.63           O  
ATOM   2676  CG  ASP A 169     -56.177  23.886  -2.757  1.00 18.63           C  
ATOM   2677  OD1 ASP A 169     -55.704  25.017  -2.990  1.00 18.63           O  
ATOM   2678  OD2 ASP A 169     -56.072  23.336  -1.636  1.00 18.63           O  
ATOM   2679  N   MET A 170     -58.235  22.025  -6.318  1.00 18.20           N  
ATOM   2680  H   MET A 170     -58.528  21.497  -5.509  1.00 18.20           H  
ATOM   2681  CA  MET A 170     -57.660  21.216  -7.453  1.00 18.20           C  
ATOM   2682  HA  MET A 170     -57.020  21.847  -8.069  1.00 18.20           H  
ATOM   2683  C   MET A 170     -58.683  20.523  -8.412  1.00 18.20           C  
ATOM   2684  CB  MET A 170     -56.824  20.095  -6.783  1.00 18.20           C  
ATOM   2685  HB2 MET A 170     -56.818  19.211  -7.421  1.00 18.20           H  
ATOM   2686  HB3 MET A 170     -57.296  19.778  -5.852  1.00 18.20           H  
ATOM   2687  O   MET A 170     -59.819  20.335  -7.984  1.00 18.20           O  
ATOM   2688  CG  MET A 170     -55.366  20.471  -6.498  1.00 18.20           C  
ATOM   2689  HG2 MET A 170     -55.315  21.086  -5.600  1.00 18.20           H  
ATOM   2690  HG3 MET A 170     -54.987  21.060  -7.334  1.00 18.20           H  
ATOM   2691  SD  MET A 170     -54.281  19.031  -6.286  1.00 18.20           S  
ATOM   2692  CE  MET A 170     -52.668  19.852  -6.372  1.00 18.20           C  
ATOM   2693  HE1 MET A 170     -52.546  20.507  -5.509  1.00 18.20           H  
ATOM   2694  HE2 MET A 170     -51.876  19.103  -6.375  1.00 18.20           H  
ATOM   2695  HE3 MET A 170     -52.605  20.446  -7.284  1.00 18.20           H  
ATOM   2696  N   ILE A 171     -58.387  19.907  -9.592  1.00 20.14           N  
ATOM   2697  H   ILE A 171     -59.161  19.306  -9.835  1.00 20.14           H  
ATOM   2698  CA  ILE A 171     -57.390  19.942 -10.733  1.00 20.14           C  
ATOM   2699  HA  ILE A 171     -57.617  20.794 -11.373  1.00 20.14           H  
ATOM   2700  C   ILE A 171     -57.624  18.630 -11.578  1.00 20.14           C  
ATOM   2701  CB  ILE A 171     -55.903  20.041 -10.249  1.00 20.14           C  
ATOM   2702  HB  ILE A 171     -55.903  20.022  -9.160  1.00 20.14           H  
ATOM   2703  O   ILE A 171     -57.944  17.620 -10.955  1.00 20.14           O  
ATOM   2704  CG1 ILE A 171     -55.317  21.421 -10.620  1.00 20.14           C  
ATOM   2705 HG12 ILE A 171     -55.369  21.566 -11.699  1.00 20.14           H  
ATOM   2706 HG13 ILE A 171     -55.942  22.183 -10.154  1.00 20.14           H  
ATOM   2707  CG2 ILE A 171     -54.966  18.872 -10.624  1.00 20.14           C  
ATOM   2708 HG21 ILE A 171     -55.389  17.930 -10.275  1.00 20.14           H  
ATOM   2709 HG22 ILE A 171     -54.803  18.822 -11.701  1.00 20.14           H  
ATOM   2710 HG23 ILE A 171     -54.001  18.989 -10.131  1.00 20.14           H  
ATOM   2711  CD1 ILE A 171     -53.868  21.685 -10.184  1.00 20.14           C  
ATOM   2712 HD11 ILE A 171     -53.180  21.064 -10.758  1.00 20.14           H  
ATOM   2713 HD12 ILE A 171     -53.748  21.484  -9.120  1.00 20.14           H  
ATOM   2714 HD13 ILE A 171     -53.627  22.731 -10.374  1.00 20.14           H  
ATOM   2715  N   HIS A 172     -57.479  18.451 -12.914  1.00 21.38           N  
ATOM   2716  H   HIS A 172     -57.604  17.480 -13.162  1.00 21.38           H  
ATOM   2717  CA  HIS A 172     -57.449  19.356 -14.093  1.00 21.38           C  
ATOM   2718  HA  HIS A 172     -58.155  20.168 -13.919  1.00 21.38           H  
ATOM   2719  C   HIS A 172     -57.868  18.655 -15.443  1.00 21.38           C  
ATOM   2720  CB  HIS A 172     -56.046  19.977 -14.263  1.00 21.38           C  
ATOM   2721  HB2 HIS A 172     -55.409  19.297 -14.829  1.00 21.38           H  
ATOM   2722  HB3 HIS A 172     -55.582  20.108 -13.285  1.00 21.38           H  
ATOM   2723  O   HIS A 172     -58.616  19.254 -16.207  1.00 21.38           O  
ATOM   2724  CG  HIS A 172     -56.040  21.336 -14.933  1.00 21.38           C  
ATOM   2725  CD2 HIS A 172     -55.665  21.614 -16.225  1.00 21.38           C  
ATOM   2726  HD2 HIS A 172     -55.324  20.900 -16.960  1.00 21.38           H  
ATOM   2727  ND1 HIS A 172     -56.343  22.548 -14.340  1.00 21.38           N  
ATOM   2728  HD1 HIS A 172     -56.562  22.748 -13.375  1.00 21.38           H  
ATOM   2729  CE1 HIS A 172     -56.176  23.516 -15.253  1.00 21.38           C  
ATOM   2730  HE1 HIS A 172     -56.328  24.568 -15.065  1.00 21.38           H  
ATOM   2731  NE2 HIS A 172     -55.762  23.000 -16.417  1.00 21.38           N  
ATOM   2732  N   GLU A 173     -57.445  17.403 -15.730  1.00 22.18           N  
ATOM   2733  H   GLU A 173     -56.906  16.924 -15.023  1.00 22.18           H  
ATOM   2734  CA  GLU A 173     -57.373  16.733 -17.075  1.00 22.18           C  
ATOM   2735  HA  GLU A 173     -58.073  17.172 -17.786  1.00 22.18           H  
ATOM   2736  C   GLU A 173     -57.625  15.193 -16.996  1.00 22.18           C  
ATOM   2737  CB  GLU A 173     -55.924  16.939 -17.567  1.00 22.18           C  
ATOM   2738  HB2 GLU A 173     -55.272  17.036 -16.698  1.00 22.18           H  
ATOM   2739  HB3 GLU A 173     -55.565  16.055 -18.093  1.00 22.18           H  
ATOM   2740  O   GLU A 173     -57.708  14.663 -15.888  1.00 22.18           O  
ATOM   2741  CG  GLU A 173     -55.724  18.165 -18.465  1.00 22.18           C  
ATOM   2742  HG2 GLU A 173     -56.204  19.021 -17.990  1.00 22.18           H  
ATOM   2743  HG3 GLU A 173     -56.209  17.992 -19.425  1.00 22.18           H  
ATOM   2744  CD  GLU A 173     -54.227  18.466 -18.672  1.00 22.18           C  
ATOM   2745  OE1 GLU A 173     -53.892  19.668 -18.771  1.00 22.18           O  
ATOM   2746  OE2 GLU A 173     -53.409  17.515 -18.650  1.00 22.18           O  
ATOM   2747  N   ASP A 174     -57.680  14.360 -18.054  1.00 20.64           N  
ATOM   2748  H   ASP A 174     -57.612  13.388 -17.786  1.00 20.64           H  
ATOM   2749  CA  ASP A 174     -58.163  14.503 -19.447  1.00 20.64           C  
ATOM   2750  HA  ASP A 174     -58.982  15.222 -19.430  1.00 20.64           H  
ATOM   2751  C   ASP A 174     -58.732  13.124 -19.880  1.00 20.64           C  
ATOM   2752  CB  ASP A 174     -57.072  14.952 -20.455  1.00 20.64           C  
ATOM   2753  HB2 ASP A 174     -56.740  14.089 -21.031  1.00 20.64           H  
ATOM   2754  HB3 ASP A 174     -56.192  15.324 -19.930  1.00 20.64           H  
ATOM   2755  O   ASP A 174     -58.306  12.089 -19.359  1.00 20.64           O  
ATOM   2756  CG  ASP A 174     -57.539  16.042 -21.434  1.00 20.64           C  
ATOM   2757  OD1 ASP A 174     -58.744  16.388 -21.392  1.00 20.64           O  
ATOM   2758  OD2 ASP A 174     -56.701  16.491 -22.245  1.00 20.64           O  
ATOM   2759  N   HIS A 175     -59.726  13.067 -20.774  1.00 25.04           N  
ATOM   2760  H   HIS A 175     -59.976  13.919 -21.254  1.00 25.04           H  
ATOM   2761  CA  HIS A 175     -60.645  11.906 -20.838  1.00 25.04           C  
ATOM   2762  HA  HIS A 175     -60.557  11.392 -19.881  1.00 25.04           H  
ATOM   2763  C   HIS A 175     -60.327  10.813 -21.894  1.00 25.04           C  
ATOM   2764  CB  HIS A 175     -62.102  12.417 -20.922  1.00 25.04           C  
ATOM   2765  HB2 HIS A 175     -62.461  12.330 -21.948  1.00 25.04           H  
ATOM   2766  HB3 HIS A 175     -62.131  13.474 -20.656  1.00 25.04           H  
ATOM   2767  O   HIS A 175     -61.158   9.924 -22.086  1.00 25.04           O  
ATOM   2768  CG  HIS A 175     -63.052  11.691 -19.997  1.00 25.04           C  
ATOM   2769  CD2 HIS A 175     -64.018  12.248 -19.203  1.00 25.04           C  
ATOM   2770  HD2 HIS A 175     -64.249  13.302 -19.141  1.00 25.04           H  
ATOM   2771  ND1 HIS A 175     -63.064  10.340 -19.757  1.00 25.04           N  
ATOM   2772  HD1 HIS A 175     -62.500   9.675 -20.267  1.00 25.04           H  
ATOM   2773  CE1 HIS A 175     -64.000  10.090 -18.827  1.00 25.04           C  
ATOM   2774  HE1 HIS A 175     -64.244   9.107 -18.451  1.00 25.04           H  
ATOM   2775  NE2 HIS A 175     -64.625  11.223 -18.461  1.00 25.04           N  
ATOM   2776  N   ASP A 176     -59.168  10.904 -22.558  1.00 25.48           N  
ATOM   2777  H   ASP A 176     -58.508  11.568 -22.179  1.00 25.48           H  
ATOM   2778  CA  ASP A 176     -58.947  10.567 -23.984  1.00 25.48           C  
ATOM   2779  HA  ASP A 176     -59.637  11.201 -24.541  1.00 25.48           H  
ATOM   2780  C   ASP A 176     -59.250   9.121 -24.465  1.00 25.48           C  
ATOM   2781  CB  ASP A 176     -57.526  11.032 -24.373  1.00 25.48           C  
ATOM   2782  HB2 ASP A 176     -57.353  12.021 -23.950  1.00 25.48           H  
ATOM   2783  HB3 ASP A 176     -56.802  10.349 -23.930  1.00 25.48           H  
ATOM   2784  O   ASP A 176     -59.168   8.134 -23.732  1.00 25.48           O  
ATOM   2785  CG  ASP A 176     -57.274  11.126 -25.889  1.00 25.48           C  
ATOM   2786  OD1 ASP A 176     -58.254  11.280 -26.653  1.00 25.48           O  
ATOM   2787  OD2 ASP A 176     -56.096  11.012 -26.295  1.00 25.48           O  
ATOM   2788  N   ASP A 177     -59.599   9.018 -25.753  1.00 25.63           N  
ATOM   2789  H   ASP A 177     -59.457   9.862 -26.289  1.00 25.63           H  
ATOM   2790  CA  ASP A 177     -60.601   8.083 -26.284  1.00 25.63           C  
ATOM   2791  HA  ASP A 177     -61.409   7.984 -25.559  1.00 25.63           H  
ATOM   2792  C   ASP A 177     -60.110   6.657 -26.637  1.00 25.63           C  
ATOM   2793  CB  ASP A 177     -61.181   8.691 -27.586  1.00 25.63           C  
ATOM   2794  HB2 ASP A 177     -61.808   7.937 -28.062  1.00 25.63           H  
ATOM   2795  HB3 ASP A 177     -60.358   8.896 -28.271  1.00 25.63           H  
ATOM   2796  O   ASP A 177     -60.908   5.721 -26.672  1.00 25.63           O  
ATOM   2797  CG  ASP A 177     -62.040   9.958 -27.457  1.00 25.63           C  
ATOM   2798  OD1 ASP A 177     -62.719  10.124 -26.419  1.00 25.63           O  
ATOM   2799  OD2 ASP A 177     -62.113  10.696 -28.470  1.00 25.63           O  
ATOM   2800  N   ASN A 178     -58.857   6.502 -27.087  1.00 26.22           N  
ATOM   2801  H   ASN A 178     -58.244   7.253 -26.803  1.00 26.22           H  
ATOM   2802  CA  ASN A 178     -58.717   6.090 -28.499  1.00 26.22           C  
ATOM   2803  HA  ASN A 178     -59.714   6.081 -28.940  1.00 26.22           H  
ATOM   2804  C   ASN A 178     -58.129   4.690 -28.832  1.00 26.22           C  
ATOM   2805  CB  ASN A 178     -57.933   7.226 -29.190  1.00 26.22           C  
ATOM   2806  HB2 ASN A 178     -56.861   7.056 -29.091  1.00 26.22           H  
ATOM   2807  HB3 ASN A 178     -58.152   8.169 -28.688  1.00 26.22           H  
ATOM   2808  O   ASN A 178     -58.669   3.988 -29.684  1.00 26.22           O  
ATOM   2809  CG  ASN A 178     -58.258   7.438 -30.660  1.00 26.22           C  
ATOM   2810  ND2 ASN A 178     -57.979   8.619 -31.156  1.00 26.22           N  
ATOM   2811 HD21 ASN A 178     -57.710   9.356 -30.519  1.00 26.22           H  
ATOM   2812 HD22 ASN A 178     -58.308   8.794 -32.095  1.00 26.22           H  
ATOM   2813  OD1 ASN A 178     -58.740   6.592 -31.391  1.00 26.22           O  
ATOM   2814  N   LEU A 179     -56.962   4.300 -28.294  1.00 22.89           N  
ATOM   2815  H   LEU A 179     -56.593   4.837 -27.522  1.00 22.89           H  
ATOM   2816  CA  LEU A 179     -56.047   3.407 -29.042  1.00 22.89           C  
ATOM   2817  HA  LEU A 179     -56.384   3.428 -30.078  1.00 22.89           H  
ATOM   2818  C   LEU A 179     -56.082   1.902 -28.655  1.00 22.89           C  
ATOM   2819  CB  LEU A 179     -54.625   4.020 -29.045  1.00 22.89           C  
ATOM   2820  HB2 LEU A 179     -54.009   3.514 -28.302  1.00 22.89           H  
ATOM   2821  HB3 LEU A 179     -54.667   5.071 -28.758  1.00 22.89           H  
ATOM   2822  O   LEU A 179     -55.313   1.446 -27.813  1.00 22.89           O  
ATOM   2823  CG  LEU A 179     -53.959   3.921 -30.431  1.00 22.89           C  
ATOM   2824  HG  LEU A 179     -54.181   2.949 -30.871  1.00 22.89           H  
ATOM   2825  CD1 LEU A 179     -54.465   5.027 -31.365  1.00 22.89           C  
ATOM   2826 HD11 LEU A 179     -54.225   6.006 -30.952  1.00 22.89           H  
ATOM   2827 HD12 LEU A 179     -55.546   4.954 -31.483  1.00 22.89           H  
ATOM   2828 HD13 LEU A 179     -53.999   4.924 -32.345  1.00 22.89           H  
ATOM   2829  CD2 LEU A 179     -52.441   4.059 -30.329  1.00 22.89           C  
ATOM   2830 HD21 LEU A 179     -52.048   3.273 -29.683  1.00 22.89           H  
ATOM   2831 HD22 LEU A 179     -51.992   3.957 -31.316  1.00 22.89           H  
ATOM   2832 HD23 LEU A 179     -52.182   5.030 -29.907  1.00 22.89           H  
ATOM   2833  N   ASP A 180     -56.905   1.109 -29.354  1.00 26.49           N  
ATOM   2834  H   ASP A 180     -57.589   1.582 -29.927  1.00 26.49           H  
ATOM   2835  CA  ASP A 180     -57.159  -0.329 -29.084  1.00 26.49           C  
ATOM   2836  HA  ASP A 180     -57.546  -0.439 -28.071  1.00 26.49           H  
ATOM   2837  C   ASP A 180     -55.966  -1.314 -29.244  1.00 26.49           C  
ATOM   2838  CB  ASP A 180     -58.230  -0.831 -30.078  1.00 26.49           C  
ATOM   2839  HB2 ASP A 180     -58.292  -1.917 -30.004  1.00 26.49           H  
ATOM   2840  HB3 ASP A 180     -57.899  -0.602 -31.091  1.00 26.49           H  
ATOM   2841  O   ASP A 180     -55.983  -2.407 -28.679  1.00 26.49           O  
ATOM   2842  CG  ASP A 180     -59.652  -0.301 -29.881  1.00 26.49           C  
ATOM   2843  OD1 ASP A 180     -60.120  -0.298 -28.723  1.00 26.49           O  
ATOM   2844  OD2 ASP A 180     -60.286  -0.011 -30.922  1.00 26.49           O  
ATOM   2845  N   LEU A 181     -55.002  -1.029 -30.131  1.00 24.70           N  
ATOM   2846  H   LEU A 181     -54.988  -0.068 -30.441  1.00 24.70           H  
ATOM   2847  CA  LEU A 181     -54.563  -2.053 -31.106  1.00 24.70           C  
ATOM   2848  HA  LEU A 181     -55.426  -2.690 -31.302  1.00 24.70           H  
ATOM   2849  C   LEU A 181     -53.444  -3.051 -30.731  1.00 24.70           C  
ATOM   2850  CB  LEU A 181     -54.184  -1.343 -32.422  1.00 24.70           C  
ATOM   2851  HB2 LEU A 181     -53.566  -2.009 -33.025  1.00 24.70           H  
ATOM   2852  HB3 LEU A 181     -53.574  -0.473 -32.180  1.00 24.70           H  
ATOM   2853  O   LEU A 181     -53.595  -4.248 -30.968  1.00 24.70           O  
ATOM   2854  CG  LEU A 181     -55.384  -0.906 -33.279  1.00 24.70           C  
ATOM   2855  HG  LEU A 181     -56.114  -0.389 -32.657  1.00 24.70           H  
ATOM   2856  CD1 LEU A 181     -54.909   0.058 -34.368  1.00 24.70           C  
ATOM   2857 HD11 LEU A 181     -54.467   0.939 -33.903  1.00 24.70           H  
ATOM   2858 HD12 LEU A 181     -55.761   0.377 -34.969  1.00 24.70           H  
ATOM   2859 HD13 LEU A 181     -54.168  -0.426 -35.003  1.00 24.70           H  
ATOM   2860  CD2 LEU A 181     -56.051  -2.099 -33.973  1.00 24.70           C  
ATOM   2861 HD21 LEU A 181     -55.328  -2.629 -34.594  1.00 24.70           H  
ATOM   2862 HD22 LEU A 181     -56.877  -1.743 -34.589  1.00 24.70           H  
ATOM   2863 HD23 LEU A 181     -56.457  -2.781 -33.226  1.00 24.70           H  
ATOM   2864  N   GLU A 182     -52.245  -2.585 -30.366  1.00 26.55           N  
ATOM   2865  H   GLU A 182     -52.175  -1.599 -30.158  1.00 26.55           H  
ATOM   2866  CA  GLU A 182     -51.016  -3.286 -30.815  1.00 26.55           C  
ATOM   2867  HA  GLU A 182     -51.212  -3.731 -31.790  1.00 26.55           H  
ATOM   2868  C   GLU A 182     -50.497  -4.440 -29.933  1.00 26.55           C  
ATOM   2869  CB  GLU A 182     -49.871  -2.275 -30.999  1.00 26.55           C  
ATOM   2870  HB2 GLU A 182     -49.680  -1.772 -30.051  1.00 26.55           H  
ATOM   2871  HB3 GLU A 182     -48.974  -2.830 -31.273  1.00 26.55           H  
ATOM   2872  O   GLU A 182     -49.668  -5.238 -30.388  1.00 26.55           O  
ATOM   2873  CG  GLU A 182     -50.121  -1.229 -32.093  1.00 26.55           C  
ATOM   2874  HG2 GLU A 182     -50.555  -1.727 -32.960  1.00 26.55           H  
ATOM   2875  HG3 GLU A 182     -50.837  -0.490 -31.734  1.00 26.55           H  
ATOM   2876  CD  GLU A 182     -48.806  -0.542 -32.498  1.00 26.55           C  
ATOM   2877  OE1 GLU A 182     -48.530  -0.494 -33.720  1.00 26.55           O  
ATOM   2878  OE2 GLU A 182     -48.060  -0.117 -31.588  1.00 26.55           O  
ATOM   2879  N   LEU A 183     -50.903  -4.499 -28.663  1.00 26.71           N  
ATOM   2880  H   LEU A 183     -51.666  -3.891 -28.401  1.00 26.71           H  
ATOM   2881  CA  LEU A 183     -50.045  -5.029 -27.591  1.00 26.71           C  
ATOM   2882  HA  LEU A 183     -49.092  -4.506 -27.667  1.00 26.71           H  
ATOM   2883  C   LEU A 183     -49.720  -6.537 -27.684  1.00 26.71           C  
ATOM   2884  CB  LEU A 183     -50.698  -4.681 -26.236  1.00 26.71           C  
ATOM   2885  HB2 LEU A 183     -51.381  -5.487 -25.969  1.00 26.71           H  
ATOM   2886  HB3 LEU A 183     -51.289  -3.770 -26.326  1.00 26.71           H  
ATOM   2887  O   LEU A 183     -48.641  -6.965 -27.269  1.00 26.71           O  
ATOM   2888  CG  LEU A 183     -49.672  -4.478 -25.105  1.00 26.71           C  
ATOM   2889  HG  LEU A 183     -48.914  -5.260 -25.146  1.00 26.71           H  
ATOM   2890  CD1 LEU A 183     -48.989  -3.110 -25.208  1.00 26.71           C  
ATOM   2891 HD11 LEU A 183     -48.455  -3.024 -26.155  1.00 26.71           H  
ATOM   2892 HD12 LEU A 183     -48.275  -2.990 -24.394  1.00 26.71           H  
ATOM   2893 HD13 LEU A 183     -49.733  -2.315 -25.150  1.00 26.71           H  
ATOM   2894  CD2 LEU A 183     -50.358  -4.552 -23.741  1.00 26.71           C  
ATOM   2895 HD21 LEU A 183     -51.124  -3.780 -23.669  1.00 26.71           H  
ATOM   2896 HD22 LEU A 183     -49.625  -4.412 -22.947  1.00 26.71           H  
ATOM   2897 HD23 LEU A 183     -50.828  -5.529 -23.624  1.00 26.71           H  
ATOM   2898  N   ASP A 184     -50.627  -7.341 -28.240  1.00 29.02           N  
ATOM   2899  H   ASP A 184     -51.489  -6.907 -28.537  1.00 29.02           H  
ATOM   2900  CA  ASP A 184     -50.614  -8.811 -28.145  1.00 29.02           C  
ATOM   2901  HA  ASP A 184     -50.585  -9.095 -27.093  1.00 29.02           H  
ATOM   2902  C   ASP A 184     -49.424  -9.509 -28.840  1.00 29.02           C  
ATOM   2903  CB  ASP A 184     -51.919  -9.350 -28.763  1.00 29.02           C  
ATOM   2904  HB2 ASP A 184     -51.821 -10.428 -28.891  1.00 29.02           H  
ATOM   2905  HB3 ASP A 184     -52.051  -8.915 -29.753  1.00 29.02           H  
ATOM   2906  O   ASP A 184     -49.077 -10.646 -28.508  1.00 29.02           O  
ATOM   2907  CG  ASP A 184     -53.182  -9.109 -27.928  1.00 29.02           C  
ATOM   2908  OD1 ASP A 184     -53.047  -8.728 -26.744  1.00 29.02           O  
ATOM   2909  OD2 ASP A 184     -54.269  -9.388 -28.481  1.00 29.02           O  
ATOM   2910  N   MET A 185     -48.806  -8.878 -29.847  1.00 27.82           N  
ATOM   2911  H   MET A 185     -49.102  -7.930 -30.028  1.00 27.82           H  
ATOM   2912  CA  MET A 185     -48.029  -9.603 -30.867  1.00 27.82           C  
ATOM   2913  HA  MET A 185     -48.672 -10.368 -31.302  1.00 27.82           H  
ATOM   2914  C   MET A 185     -46.756 -10.322 -30.388  1.00 27.82           C  
ATOM   2915  CB  MET A 185     -47.591  -8.638 -31.979  1.00 27.82           C  
ATOM   2916  HB2 MET A 185     -46.803  -9.125 -32.552  1.00 27.82           H  
ATOM   2917  HB3 MET A 185     -47.171  -7.733 -31.539  1.00 27.82           H  
ATOM   2918  O   MET A 185     -46.450 -11.427 -30.847  1.00 27.82           O  
ATOM   2919  CG  MET A 185     -48.687  -8.257 -32.974  1.00 27.82           C  
ATOM   2920  HG2 MET A 185     -49.288  -7.446 -32.564  1.00 27.82           H  
ATOM   2921  HG3 MET A 185     -49.336  -9.118 -33.135  1.00 27.82           H  
ATOM   2922  SD  MET A 185     -47.998  -7.768 -34.585  1.00 27.82           S  
ATOM   2923  CE  MET A 185     -47.109  -6.259 -34.105  1.00 27.82           C  
ATOM   2924  HE1 MET A 185     -46.300  -6.498 -33.415  1.00 27.82           H  
ATOM   2925  HE2 MET A 185     -46.699  -5.776 -34.992  1.00 27.82           H  
ATOM   2926  HE3 MET A 185     -47.800  -5.569 -33.619  1.00 27.82           H  
ATOM   2927  N   LEU A 186     -45.898  -9.640 -29.622  1.00 27.84           N  
ATOM   2928  H   LEU A 186     -46.224  -8.775 -29.217  1.00 27.84           H  
ATOM   2929  CA  LEU A 186     -44.449  -9.908 -29.696  1.00 27.84           C  
ATOM   2930  HA  LEU A 186     -44.220 -10.213 -30.717  1.00 27.84           H  
ATOM   2931  C   LEU A 186     -43.956 -11.076 -28.832  1.00 27.84           C  
ATOM   2932  CB  LEU A 186     -43.671  -8.613 -29.393  1.00 27.84           C  
ATOM   2933  HB2 LEU A 186     -44.105  -8.144 -28.510  1.00 27.84           H  
ATOM   2934  HB3 LEU A 186     -42.638  -8.867 -29.153  1.00 27.84           H  
ATOM   2935  O   LEU A 186     -42.941 -11.699 -29.167  1.00 27.84           O  
ATOM   2936  CG  LEU A 186     -43.656  -7.601 -30.555  1.00 27.84           C  
ATOM   2937  HG  LEU A 186     -44.678  -7.392 -30.873  1.00 27.84           H  
ATOM   2938  CD1 LEU A 186     -43.011  -6.297 -30.091  1.00 27.84           C  
ATOM   2939 HD11 LEU A 186     -41.979  -6.464 -29.782  1.00 27.84           H  
ATOM   2940 HD12 LEU A 186     -43.037  -5.562 -30.896  1.00 27.84           H  
ATOM   2941 HD13 LEU A 186     -43.575  -5.890 -29.253  1.00 27.84           H  
ATOM   2942  CD2 LEU A 186     -42.851  -8.112 -31.759  1.00 27.84           C  
ATOM   2943 HD21 LEU A 186     -42.792  -7.321 -32.507  1.00 27.84           H  
ATOM   2944 HD22 LEU A 186     -43.354  -8.968 -32.210  1.00 27.84           H  
ATOM   2945 HD23 LEU A 186     -41.844  -8.385 -31.444  1.00 27.84           H  
ATOM   2946  N   THR A 187     -44.669 -11.389 -27.751  1.00 32.32           N  
ATOM   2947  H   THR A 187     -45.493 -10.834 -27.567  1.00 32.32           H  
ATOM   2948  CA  THR A 187     -44.220 -12.245 -26.637  1.00 32.32           C  
ATOM   2949  HA  THR A 187     -43.395 -11.744 -26.130  1.00 32.32           H  
ATOM   2950  C   THR A 187     -43.726 -13.630 -27.076  1.00 32.32           C  
ATOM   2951  CB  THR A 187     -45.380 -12.386 -25.633  1.00 32.32           C  
ATOM   2952  HB  THR A 187     -46.150 -13.030 -26.057  1.00 32.32           H  
ATOM   2953  O   THR A 187     -42.765 -14.159 -26.519  1.00 32.32           O  
ATOM   2954  CG2 THR A 187     -44.943 -12.933 -24.277  1.00 32.32           C  
ATOM   2955 HG21 THR A 187     -44.546 -13.942 -24.388  1.00 32.32           H  
ATOM   2956 HG22 THR A 187     -44.176 -12.288 -23.847  1.00 32.32           H  
ATOM   2957 HG23 THR A 187     -45.800 -12.966 -23.603  1.00 32.32           H  
ATOM   2958  OG1 THR A 187     -45.930 -11.109 -25.403  1.00 32.32           O  
ATOM   2959  HG1 THR A 187     -46.814 -11.197 -25.040  1.00 32.32           H  
ATOM   2960  N   LEU A 188     -44.331 -14.207 -28.119  1.00 30.76           N  
ATOM   2961  H   LEU A 188     -45.079 -13.690 -28.557  1.00 30.76           H  
ATOM   2962  CA  LEU A 188     -44.060 -15.575 -28.582  1.00 30.76           C  
ATOM   2963  HA  LEU A 188     -44.190 -16.260 -27.745  1.00 30.76           H  
ATOM   2964  C   LEU A 188     -42.633 -15.807 -29.116  1.00 30.76           C  
ATOM   2965  CB  LEU A 188     -45.075 -15.916 -29.691  1.00 30.76           C  
ATOM   2966  HB2 LEU A 188     -45.034 -15.131 -30.446  1.00 30.76           H  
ATOM   2967  HB3 LEU A 188     -44.772 -16.847 -30.171  1.00 30.76           H  
ATOM   2968  O   LEU A 188     -42.107 -16.913 -28.994  1.00 30.76           O  
ATOM   2969  CG  LEU A 188     -46.531 -16.075 -29.216  1.00 30.76           C  
ATOM   2970  HG  LEU A 188     -46.821 -15.211 -28.617  1.00 30.76           H  
ATOM   2971  CD1 LEU A 188     -47.455 -16.154 -30.430  1.00 30.76           C  
ATOM   2972 HD11 LEU A 188     -47.194 -17.008 -31.055  1.00 30.76           H  
ATOM   2973 HD12 LEU A 188     -48.488 -16.254 -30.096  1.00 30.76           H  
ATOM   2974 HD13 LEU A 188     -47.378 -15.235 -31.011  1.00 30.76           H  
ATOM   2975  CD2 LEU A 188     -46.719 -17.349 -28.389  1.00 30.76           C  
ATOM   2976 HD21 LEU A 188     -46.129 -17.295 -27.474  1.00 30.76           H  
ATOM   2977 HD22 LEU A 188     -46.422 -18.224 -28.966  1.00 30.76           H  
ATOM   2978 HD23 LEU A 188     -47.768 -17.445 -28.107  1.00 30.76           H  
ATOM   2979  N   LYS A 189     -42.006 -14.813 -29.762  1.00 29.31           N  
ATOM   2980  H   LYS A 189     -42.441 -13.901 -29.756  1.00 29.31           H  
ATOM   2981  CA  LYS A 189     -40.812 -15.062 -30.599  1.00 29.31           C  
ATOM   2982  HA  LYS A 189     -40.978 -15.975 -31.172  1.00 29.31           H  
ATOM   2983  C   LYS A 189     -39.529 -15.328 -29.806  1.00 29.31           C  
ATOM   2984  CB  LYS A 189     -40.592 -13.902 -31.586  1.00 29.31           C  
ATOM   2985  HB2 LYS A 189     -39.591 -13.988 -32.007  1.00 29.31           H  
ATOM   2986  HB3 LYS A 189     -40.654 -12.956 -31.050  1.00 29.31           H  
ATOM   2987  O   LYS A 189     -38.685 -16.098 -30.264  1.00 29.31           O  
ATOM   2988  CG  LYS A 189     -41.597 -13.909 -32.749  1.00 29.31           C  
ATOM   2989  HG2 LYS A 189     -42.609 -13.818 -32.355  1.00 29.31           H  
ATOM   2990  HG3 LYS A 189     -41.511 -14.849 -33.294  1.00 29.31           H  
ATOM   2991  CD  LYS A 189     -41.319 -12.738 -33.705  1.00 29.31           C  
ATOM   2992  HD2 LYS A 189     -40.300 -12.812 -34.084  1.00 29.31           H  
ATOM   2993  HD3 LYS A 189     -41.423 -11.807 -33.149  1.00 29.31           H  
ATOM   2994  CE  LYS A 189     -42.307 -12.745 -34.879  1.00 29.31           C  
ATOM   2995  HE2 LYS A 189     -43.317 -12.811 -34.474  1.00 29.31           H  
ATOM   2996  HE3 LYS A 189     -42.132 -13.636 -35.483  1.00 29.31           H  
ATOM   2997  NZ  LYS A 189     -42.184 -11.519 -35.709  1.00 29.31           N  
ATOM   2998  HZ1 LYS A 189     -41.256 -11.428 -36.098  1.00 29.31           H  
ATOM   2999  HZ2 LYS A 189     -42.856 -11.528 -36.463  1.00 29.31           H  
ATOM   3000  HZ3 LYS A 189     -42.375 -10.699 -35.151  1.00 29.31           H  
ATOM   3001  N   GLN A 190     -39.352 -14.677 -28.656  1.00 32.92           N  
ATOM   3002  H   GLN A 190     -40.121 -14.124 -28.304  1.00 32.92           H  
ATOM   3003  CA  GLN A 190     -38.034 -14.542 -28.015  1.00 32.92           C  
ATOM   3004  HA  GLN A 190     -37.330 -14.140 -28.743  1.00 32.92           H  
ATOM   3005  C   GLN A 190     -37.434 -15.862 -27.508  1.00 32.92           C  
ATOM   3006  CB  GLN A 190     -38.126 -13.558 -26.842  1.00 32.92           C  
ATOM   3007  HB2 GLN A 190     -37.175 -13.580 -26.309  1.00 32.92           H  
ATOM   3008  HB3 GLN A 190     -38.906 -13.886 -26.155  1.00 32.92           H  
ATOM   3009  O   GLN A 190     -36.213 -16.016 -27.508  1.00 32.92           O  
ATOM   3010  CG  GLN A 190     -38.393 -12.104 -27.267  1.00 32.92           C  
ATOM   3011  HG2 GLN A 190     -37.641 -11.800 -27.995  1.00 32.92           H  
ATOM   3012  HG3 GLN A 190     -39.377 -12.024 -27.727  1.00 32.92           H  
ATOM   3013  CD  GLN A 190     -38.325 -11.145 -26.078  1.00 32.92           C  
ATOM   3014  NE2 GLN A 190     -38.389  -9.852 -26.300  1.00 32.92           N  
ATOM   3015 HE21 GLN A 190     -38.532  -9.472 -27.225  1.00 32.92           H  
ATOM   3016 HE22 GLN A 190     -38.343  -9.265 -25.479  1.00 32.92           H  
ATOM   3017  OE1 GLN A 190     -38.192 -11.538 -24.932  1.00 32.92           O  
ATOM   3018  N   LEU A 191     -38.268 -16.818 -27.088  1.00 34.35           N  
ATOM   3019  H   LEU A 191     -39.261 -16.634 -27.121  1.00 34.35           H  
ATOM   3020  CA  LEU A 191     -37.808 -18.068 -26.470  1.00 34.35           C  
ATOM   3021  HA  LEU A 191     -37.195 -17.829 -25.600  1.00 34.35           H  
ATOM   3022  C   LEU A 191     -36.921 -18.905 -27.404  1.00 34.35           C  
ATOM   3023  CB  LEU A 191     -39.034 -18.889 -26.020  1.00 34.35           C  
ATOM   3024  HB2 LEU A 191     -38.695 -19.877 -25.708  1.00 34.35           H  
ATOM   3025  HB3 LEU A 191     -39.692 -19.025 -26.879  1.00 34.35           H  
ATOM   3026  O   LEU A 191     -35.932 -19.482 -26.957  1.00 34.35           O  
ATOM   3027  CG  LEU A 191     -39.844 -18.269 -24.865  1.00 34.35           C  
ATOM   3028  HG  LEU A 191     -40.123 -17.247 -25.121  1.00 34.35           H  
ATOM   3029  CD1 LEU A 191     -41.125 -19.073 -24.644  1.00 34.35           C  
ATOM   3030 HD11 LEU A 191     -41.726 -19.064 -25.554  1.00 34.35           H  
ATOM   3031 HD12 LEU A 191     -40.886 -20.103 -24.378  1.00 34.35           H  
ATOM   3032 HD13 LEU A 191     -41.710 -18.621 -23.843  1.00 34.35           H  
ATOM   3033  CD2 LEU A 191     -39.053 -18.256 -23.554  1.00 34.35           C  
ATOM   3034 HD21 LEU A 191     -38.717 -19.263 -23.308  1.00 34.35           H  
ATOM   3035 HD22 LEU A 191     -38.194 -17.591 -23.640  1.00 34.35           H  
ATOM   3036 HD23 LEU A 191     -39.689 -17.886 -22.750  1.00 34.35           H  
ATOM   3037  N   LYS A 192     -37.255 -18.954 -28.701  1.00 32.26           N  
ATOM   3038  H   LYS A 192     -38.030 -18.380 -29.001  1.00 32.26           H  
ATOM   3039  CA  LYS A 192     -36.708 -19.946 -29.638  1.00 32.26           C  
ATOM   3040  HA  LYS A 192     -36.796 -20.929 -29.174  1.00 32.26           H  
ATOM   3041  C   LYS A 192     -35.212 -19.772 -29.935  1.00 32.26           C  
ATOM   3042  CB  LYS A 192     -37.560 -19.933 -30.918  1.00 32.26           C  
ATOM   3043  HB2 LYS A 192     -37.378 -19.013 -31.472  1.00 32.26           H  
ATOM   3044  HB3 LYS A 192     -38.615 -19.978 -30.647  1.00 32.26           H  
ATOM   3045  O   LYS A 192     -34.501 -20.759 -30.078  1.00 32.26           O  
ATOM   3046  CG  LYS A 192     -37.229 -21.146 -31.796  1.00 32.26           C  
ATOM   3047  HG2 LYS A 192     -36.179 -21.105 -32.086  1.00 32.26           H  
ATOM   3048  HG3 LYS A 192     -37.394 -22.056 -31.220  1.00 32.26           H  
ATOM   3049  CD  LYS A 192     -38.072 -21.202 -33.071  1.00 32.26           C  
ATOM   3050  HD2 LYS A 192     -39.129 -21.281 -32.816  1.00 32.26           H  
ATOM   3051  HD3 LYS A 192     -37.893 -20.302 -33.659  1.00 32.26           H  
ATOM   3052  CE  LYS A 192     -37.611 -22.442 -33.843  1.00 32.26           C  
ATOM   3053  HE2 LYS A 192     -37.837 -23.328 -33.250  1.00 32.26           H  
ATOM   3054  HE3 LYS A 192     -36.527 -22.396 -33.948  1.00 32.26           H  
ATOM   3055  NZ  LYS A 192     -38.236 -22.533 -35.182  1.00 32.26           N  
ATOM   3056  HZ1 LYS A 192     -37.884 -23.354 -35.654  1.00 32.26           H  
ATOM   3057  HZ2 LYS A 192     -39.241 -22.592 -35.105  1.00 32.26           H  
ATOM   3058  HZ3 LYS A 192     -37.974 -21.727 -35.731  1.00 32.26           H  
ATOM   3059  N   ILE A 193     -34.722 -18.533 -30.011  1.00 33.06           N  
ATOM   3060  H   ILE A 193     -35.351 -17.765 -29.825  1.00 33.06           H  
ATOM   3061  CA  ILE A 193     -33.339 -18.238 -30.445  1.00 33.06           C  
ATOM   3062  HA  ILE A 193     -33.157 -18.752 -31.389  1.00 33.06           H  
ATOM   3063  C   ILE A 193     -32.297 -18.787 -29.451  1.00 33.06           C  
ATOM   3064  CB  ILE A 193     -33.175 -16.715 -30.694  1.00 33.06           C  
ATOM   3065  HB  ILE A 193     -33.433 -16.188 -29.775  1.00 33.06           H  
ATOM   3066  O   ILE A 193     -31.195 -19.162 -29.851  1.00 33.06           O  
ATOM   3067  CG1 ILE A 193     -34.142 -16.250 -31.813  1.00 33.06           C  
ATOM   3068 HG12 ILE A 193     -33.888 -16.760 -32.743  1.00 33.06           H  
ATOM   3069 HG13 ILE A 193     -35.163 -16.528 -31.550  1.00 33.06           H  
ATOM   3070  CG2 ILE A 193     -31.723 -16.351 -31.058  1.00 33.06           C  
ATOM   3071 HG21 ILE A 193     -31.046 -16.595 -30.239  1.00 33.06           H  
ATOM   3072 HG22 ILE A 193     -31.622 -15.280 -31.237  1.00 33.06           H  
ATOM   3073 HG23 ILE A 193     -31.412 -16.896 -31.949  1.00 33.06           H  
ATOM   3074  CD1 ILE A 193     -34.153 -14.737 -32.069  1.00 33.06           C  
ATOM   3075 HD11 ILE A 193     -34.293 -14.202 -31.130  1.00 33.06           H  
ATOM   3076 HD12 ILE A 193     -34.975 -14.493 -32.741  1.00 33.06           H  
ATOM   3077 HD13 ILE A 193     -33.222 -14.419 -32.538  1.00 33.06           H  
ATOM   3078  N   LYS A 194     -32.644 -18.879 -28.159  1.00 36.03           N  
ATOM   3079  H   LYS A 194     -33.593 -18.640 -27.906  1.00 36.03           H  
ATOM   3080  CA  LYS A 194     -31.720 -19.304 -27.092  1.00 36.03           C  
ATOM   3081  HA  LYS A 194     -30.826 -18.682 -27.130  1.00 36.03           H  
ATOM   3082  C   LYS A 194     -31.220 -20.746 -27.252  1.00 36.03           C  
ATOM   3083  CB  LYS A 194     -32.393 -19.130 -25.719  1.00 36.03           C  
ATOM   3084  HB2 LYS A 194     -33.321 -19.701 -25.692  1.00 36.03           H  
ATOM   3085  HB3 LYS A 194     -31.723 -19.536 -24.961  1.00 36.03           H  
ATOM   3086  O   LYS A 194     -30.114 -21.052 -26.815  1.00 36.03           O  
ATOM   3087  CG  LYS A 194     -32.682 -17.659 -25.375  1.00 36.03           C  
ATOM   3088  HG2 LYS A 194     -31.765 -17.082 -25.492  1.00 36.03           H  
ATOM   3089  HG3 LYS A 194     -33.437 -17.265 -26.055  1.00 36.03           H  
ATOM   3090  CD  LYS A 194     -33.180 -17.516 -23.928  1.00 36.03           C  
ATOM   3091  HD2 LYS A 194     -34.120 -18.056 -23.817  1.00 36.03           H  
ATOM   3092  HD3 LYS A 194     -32.438 -17.947 -23.256  1.00 36.03           H  
ATOM   3093  CE  LYS A 194     -33.382 -16.034 -23.586  1.00 36.03           C  
ATOM   3094  HE2 LYS A 194     -34.160 -15.631 -24.234  1.00 36.03           H  
ATOM   3095  HE3 LYS A 194     -32.458 -15.500 -23.812  1.00 36.03           H  
ATOM   3096  NZ  LYS A 194     -33.742 -15.832 -22.159  1.00 36.03           N  
ATOM   3097  HZ1 LYS A 194     -34.599 -16.317 -21.933  1.00 36.03           H  
ATOM   3098  HZ2 LYS A 194     -33.007 -16.174 -21.556  1.00 36.03           H  
ATOM   3099  HZ3 LYS A 194     -33.872 -14.850 -21.964  1.00 36.03           H  
ATOM   3100  N   GLU A 195     -32.013 -21.626 -27.863  1.00 36.22           N  
ATOM   3101  H   GLU A 195     -32.894 -21.306 -28.239  1.00 36.22           H  
ATOM   3102  CA  GLU A 195     -31.689 -23.054 -27.986  1.00 36.22           C  
ATOM   3103  HA  GLU A 195     -31.309 -23.413 -27.030  1.00 36.22           H  
ATOM   3104  C   GLU A 195     -30.589 -23.318 -29.031  1.00 36.22           C  
ATOM   3105  CB  GLU A 195     -32.989 -23.815 -28.294  1.00 36.22           C  
ATOM   3106  HB2 GLU A 195     -33.348 -23.524 -29.282  1.00 36.22           H  
ATOM   3107  HB3 GLU A 195     -33.737 -23.526 -27.556  1.00 36.22           H  
ATOM   3108  O   GLU A 195     -29.658 -24.083 -28.782  1.00 36.22           O  
ATOM   3109  CG  GLU A 195     -32.815 -25.340 -28.237  1.00 36.22           C  
ATOM   3110  HG2 GLU A 195     -32.357 -25.597 -27.282  1.00 36.22           H  
ATOM   3111  HG3 GLU A 195     -32.134 -25.648 -29.031  1.00 36.22           H  
ATOM   3112  CD  GLU A 195     -34.139 -26.111 -28.387  1.00 36.22           C  
ATOM   3113  OE1 GLU A 195     -34.142 -27.306 -28.015  1.00 36.22           O  
ATOM   3114  OE2 GLU A 195     -35.130 -25.522 -28.880  1.00 36.22           O  
ATOM   3115  N   GLU A 196     -30.636 -22.634 -30.179  1.00 32.45           N  
ATOM   3116  H   GLU A 196     -31.408 -21.998 -30.326  1.00 32.45           H  
ATOM   3117  CA  GLU A 196     -29.688 -22.844 -31.285  1.00 32.45           C  
ATOM   3118  HA  GLU A 196     -29.665 -23.906 -31.530  1.00 32.45           H  
ATOM   3119  C   GLU A 196     -28.248 -22.441 -30.909  1.00 32.45           C  
ATOM   3120  CB  GLU A 196     -30.166 -22.071 -32.532  1.00 32.45           C  
ATOM   3121  HB2 GLU A 196     -29.411 -22.174 -33.311  1.00 32.45           H  
ATOM   3122  HB3 GLU A 196     -30.261 -21.015 -32.278  1.00 32.45           H  
ATOM   3123  O   GLU A 196     -27.281 -23.101 -31.301  1.00 32.45           O  
ATOM   3124  CG  GLU A 196     -31.511 -22.594 -33.079  1.00 32.45           C  
ATOM   3125  HG2 GLU A 196     -31.399 -23.655 -33.303  1.00 32.45           H  
ATOM   3126  HG3 GLU A 196     -32.270 -22.496 -32.303  1.00 32.45           H  
ATOM   3127  CD  GLU A 196     -32.014 -21.866 -34.343  1.00 32.45           C  
ATOM   3128  OE1 GLU A 196     -33.034 -22.331 -34.909  1.00 32.45           O  
ATOM   3129  OE2 GLU A 196     -31.406 -20.844 -34.734  1.00 32.45           O  
ATOM   3130  N   GLN A 197     -28.094 -21.390 -30.094  1.00 34.83           N  
ATOM   3131  H   GLN A 197     -28.934 -20.928 -29.775  1.00 34.83           H  
ATOM   3132  CA  GLN A 197     -26.795 -20.828 -29.697  1.00 34.83           C  
ATOM   3133  HA  GLN A 197     -26.236 -20.575 -30.597  1.00 34.83           H  
ATOM   3134  C   GLN A 197     -25.923 -21.808 -28.887  1.00 34.83           C  
ATOM   3135  CB  GLN A 197     -27.036 -19.542 -28.889  1.00 34.83           C  
ATOM   3136  HB2 GLN A 197     -27.705 -19.761 -28.056  1.00 34.83           H  
ATOM   3137  HB3 GLN A 197     -26.085 -19.199 -28.481  1.00 34.83           H  
ATOM   3138  O   GLN A 197     -24.694 -21.797 -29.017  1.00 34.83           O  
ATOM   3139  CG  GLN A 197     -27.630 -18.407 -29.742  1.00 34.83           C  
ATOM   3140  HG2 GLN A 197     -26.948 -18.192 -30.564  1.00 34.83           H  
ATOM   3141  HG3 GLN A 197     -28.585 -18.717 -30.167  1.00 34.83           H  
ATOM   3142  CD  GLN A 197     -27.862 -17.122 -28.948  1.00 34.83           C  
ATOM   3143  NE2 GLN A 197     -27.919 -15.981 -29.600  1.00 34.83           N  
ATOM   3144 HE21 GLN A 197     -27.815 -15.949 -30.604  1.00 34.83           H  
ATOM   3145 HE22 GLN A 197     -28.033 -15.154 -29.031  1.00 34.83           H  
ATOM   3146  OE1 GLN A 197     -27.993 -17.106 -27.736  1.00 34.83           O  
ATOM   3147  N   LEU A 198     -26.540 -22.685 -28.087  1.00 32.55           N  
ATOM   3148  H   LEU A 198     -27.550 -22.669 -28.068  1.00 32.55           H  
ATOM   3149  CA  LEU A 198     -25.850 -23.666 -27.236  1.00 32.55           C  
ATOM   3150  HA  LEU A 198     -25.174 -23.136 -26.566  1.00 32.55           H  
ATOM   3151  C   LEU A 198     -24.991 -24.656 -28.040  1.00 32.55           C  
ATOM   3152  CB  LEU A 198     -26.915 -24.422 -26.408  1.00 32.55           C  
ATOM   3153  HB2 LEU A 198     -27.878 -24.361 -26.915  1.00 32.55           H  
ATOM   3154  HB3 LEU A 198     -26.659 -25.480 -26.352  1.00 32.55           H  
ATOM   3155  O   LEU A 198     -23.885 -25.011 -27.627  1.00 32.55           O  
ATOM   3156  CG  LEU A 198     -27.064 -23.885 -24.975  1.00 32.55           C  
ATOM   3157  HG  LEU A 198     -27.029 -22.796 -24.986  1.00 32.55           H  
ATOM   3158  CD1 LEU A 198     -28.399 -24.321 -24.376  1.00 32.55           C  
ATOM   3159 HD11 LEU A 198     -29.214 -23.888 -24.955  1.00 32.55           H  
ATOM   3160 HD12 LEU A 198     -28.478 -23.967 -23.348  1.00 32.55           H  
ATOM   3161 HD13 LEU A 198     -28.486 -25.408 -24.394  1.00 32.55           H  
ATOM   3162  CD2 LEU A 198     -25.939 -24.420 -24.083  1.00 32.55           C  
ATOM   3163 HD21 LEU A 198     -26.040 -24.004 -23.081  1.00 32.55           H  
ATOM   3164 HD22 LEU A 198     -25.990 -25.507 -24.023  1.00 32.55           H  
ATOM   3165 HD23 LEU A 198     -24.968 -24.127 -24.484  1.00 32.55           H  
ATOM   3166  N   MET A 199     -25.481 -25.094 -29.202  1.00 33.48           N  
ATOM   3167  H   MET A 199     -26.365 -24.714 -29.510  1.00 33.48           H  
ATOM   3168  CA  MET A 199     -24.873 -26.185 -29.973  1.00 33.48           C  
ATOM   3169  HA  MET A 199     -24.662 -27.013 -29.296  1.00 33.48           H  
ATOM   3170  C   MET A 199     -23.534 -25.806 -30.621  1.00 33.48           C  
ATOM   3171  CB  MET A 199     -25.880 -26.665 -31.030  1.00 33.48           C  
ATOM   3172  HB2 MET A 199     -25.370 -27.270 -31.780  1.00 33.48           H  
ATOM   3173  HB3 MET A 199     -26.322 -25.803 -31.531  1.00 33.48           H  
ATOM   3174  O   MET A 199     -22.659 -26.663 -30.778  1.00 33.48           O  
ATOM   3175  CG  MET A 199     -26.989 -27.510 -30.391  1.00 33.48           C  
ATOM   3176  HG2 MET A 199     -27.821 -27.587 -31.091  1.00 33.48           H  
ATOM   3177  HG3 MET A 199     -27.361 -26.999 -29.503  1.00 33.48           H  
ATOM   3178  SD  MET A 199     -26.465 -29.188 -29.925  1.00 33.48           S  
ATOM   3179  CE  MET A 199     -26.804 -30.050 -31.482  1.00 33.48           C  
ATOM   3180  HE1 MET A 199     -27.864 -29.965 -31.720  1.00 33.48           H  
ATOM   3181  HE2 MET A 199     -26.216 -29.606 -32.285  1.00 33.48           H  
ATOM   3182  HE3 MET A 199     -26.545 -31.104 -31.379  1.00 33.48           H  
ATOM   3183  N   CYS A 200     -23.342 -24.534 -30.982  1.00 32.16           N  
ATOM   3184  H   CYS A 200     -24.093 -23.875 -30.832  1.00 32.16           H  
ATOM   3185  CA  CYS A 200     -22.124 -24.083 -31.656  1.00 32.16           C  
ATOM   3186  HA  CYS A 200     -21.876 -24.801 -32.438  1.00 32.16           H  
ATOM   3187  C   CYS A 200     -20.903 -24.042 -30.727  1.00 32.16           C  
ATOM   3188  CB  CYS A 200     -22.389 -22.732 -32.332  1.00 32.16           C  
ATOM   3189  HB2 CYS A 200     -22.976 -22.089 -31.676  1.00 32.16           H  
ATOM   3190  HB3 CYS A 200     -21.445 -22.237 -32.560  1.00 32.16           H  
ATOM   3191  O   CYS A 200     -19.833 -24.504 -31.135  1.00 32.16           O  
ATOM   3192  SG  CYS A 200     -23.281 -23.039 -33.884  1.00 32.16           S  
ATOM   3193  HG  CYS A 200     -23.661 -21.779 -34.113  1.00 32.16           H  
ATOM   3194  N   LYS A 201     -21.051 -23.558 -29.480  1.00 32.12           N  
ATOM   3195  H   LYS A 201     -21.971 -23.249 -29.200  1.00 32.12           H  
ATOM   3196  CA  LYS A 201     -19.924 -23.354 -28.542  1.00 32.12           C  
ATOM   3197  HA  LYS A 201     -19.247 -22.611 -28.964  1.00 32.12           H  
ATOM   3198  C   LYS A 201     -19.072 -24.620 -28.360  1.00 32.12           C  
ATOM   3199  CB  LYS A 201     -20.428 -22.823 -27.179  1.00 32.12           C  
ATOM   3200  HB2 LYS A 201     -19.589 -22.849 -26.484  1.00 32.12           H  
ATOM   3201  HB3 LYS A 201     -21.208 -23.476 -26.787  1.00 32.12           H  
ATOM   3202  O   LYS A 201     -17.847 -24.566 -28.440  1.00 32.12           O  
ATOM   3203  CG  LYS A 201     -20.954 -21.372 -27.237  1.00 32.12           C  
ATOM   3204  HG2 LYS A 201     -20.262 -20.777 -27.834  1.00 32.12           H  
ATOM   3205  HG3 LYS A 201     -21.929 -21.358 -27.724  1.00 32.12           H  
ATOM   3206  CD  LYS A 201     -21.062 -20.721 -25.840  1.00 32.12           C  
ATOM   3207  HD2 LYS A 201     -21.809 -21.246 -25.246  1.00 32.12           H  
ATOM   3208  HD3 LYS A 201     -20.095 -20.809 -25.345  1.00 32.12           H  
ATOM   3209  CE  LYS A 201     -21.431 -19.227 -25.948  1.00 32.12           C  
ATOM   3210  HE2 LYS A 201     -20.835 -18.786 -26.746  1.00 32.12           H  
ATOM   3211  HE3 LYS A 201     -22.479 -19.141 -26.237  1.00 32.12           H  
ATOM   3212  NZ  LYS A 201     -21.176 -18.465 -24.691  1.00 32.12           N  
ATOM   3213  HZ1 LYS A 201     -21.386 -17.485 -24.815  1.00 32.12           H  
ATOM   3214  HZ2 LYS A 201     -20.199 -18.500 -24.436  1.00 32.12           H  
ATOM   3215  HZ3 LYS A 201     -21.721 -18.811 -23.914  1.00 32.12           H  
ATOM   3216  N   ARG A 202     -19.717 -25.788 -28.235  1.00 31.24           N  
ATOM   3217  H   ARG A 202     -20.726 -25.741 -28.212  1.00 31.24           H  
ATOM   3218  CA  ARG A 202     -19.059 -27.090 -28.007  1.00 31.24           C  
ATOM   3219  HA  ARG A 202     -18.467 -27.010 -27.096  1.00 31.24           H  
ATOM   3220  C   ARG A 202     -18.072 -27.517 -29.109  1.00 31.24           C  
ATOM   3221  CB  ARG A 202     -20.161 -28.145 -27.789  1.00 31.24           C  
ATOM   3222  HB2 ARG A 202     -20.723 -28.278 -28.713  1.00 31.24           H  
ATOM   3223  HB3 ARG A 202     -20.845 -27.778 -27.024  1.00 31.24           H  
ATOM   3224  O   ARG A 202     -17.182 -28.318 -28.836  1.00 31.24           O  
ATOM   3225  CG  ARG A 202     -19.607 -29.504 -27.328  1.00 31.24           C  
ATOM   3226  HG2 ARG A 202     -18.992 -29.939 -28.116  1.00 31.24           H  
ATOM   3227  HG3 ARG A 202     -18.996 -29.358 -26.438  1.00 31.24           H  
ATOM   3228  CD  ARG A 202     -20.737 -30.487 -27.010  1.00 31.24           C  
ATOM   3229  HD2 ARG A 202     -21.344 -30.625 -27.904  1.00 31.24           H  
ATOM   3230  HD3 ARG A 202     -21.359 -30.064 -26.221  1.00 31.24           H  
ATOM   3231  NE  ARG A 202     -20.191 -31.784 -26.565  1.00 31.24           N  
ATOM   3232  HE  ARG A 202     -19.200 -31.807 -26.371  1.00 31.24           H  
ATOM   3233  NH1 ARG A 202     -22.169 -32.949 -26.500  1.00 31.24           N  
ATOM   3234 HH11 ARG A 202     -22.686 -33.786 -26.273  1.00 31.24           H  
ATOM   3235 HH12 ARG A 202     -22.659 -32.109 -26.770  1.00 31.24           H  
ATOM   3236  NH2 ARG A 202     -20.268 -33.962 -25.911  1.00 31.24           N  
ATOM   3237 HH21 ARG A 202     -20.795 -34.798 -25.704  1.00 31.24           H  
ATOM   3238 HH22 ARG A 202     -19.275 -33.936 -25.726  1.00 31.24           H  
ATOM   3239  CZ  ARG A 202     -20.877 -32.888 -26.330  1.00 31.24           C  
ATOM   3240  N   ARG A 203     -18.215 -27.036 -30.353  1.00 29.93           N  
ATOM   3241  H   ARG A 203     -18.911 -26.320 -30.505  1.00 29.93           H  
ATOM   3242  CA  ARG A 203     -17.385 -27.495 -31.488  1.00 29.93           C  
ATOM   3243  HA  ARG A 203     -17.259 -28.576 -31.420  1.00 29.93           H  
ATOM   3244  C   ARG A 203     -15.958 -26.947 -31.495  1.00 29.93           C  
ATOM   3245  CB  ARG A 203     -18.058 -27.153 -32.827  1.00 29.93           C  
ATOM   3246  HB2 ARG A 203     -17.293 -27.136 -33.605  1.00 29.93           H  
ATOM   3247  HB3 ARG A 203     -18.498 -26.157 -32.777  1.00 29.93           H  
ATOM   3248  O   ARG A 203     -15.084 -27.614 -32.044  1.00 29.93           O  
ATOM   3249  CG  ARG A 203     -19.118 -28.178 -33.246  1.00 29.93           C  
ATOM   3250  HG2 ARG A 203     -18.661 -29.167 -33.287  1.00 29.93           H  
ATOM   3251  HG3 ARG A 203     -19.935 -28.186 -32.524  1.00 29.93           H  
ATOM   3252  CD  ARG A 203     -19.653 -27.804 -34.634  1.00 29.93           C  
ATOM   3253  HD2 ARG A 203     -18.809 -27.622 -35.300  1.00 29.93           H  
ATOM   3254  HD3 ARG A 203     -20.230 -26.884 -34.541  1.00 29.93           H  
ATOM   3255  NE  ARG A 203     -20.492 -28.870 -35.215  1.00 29.93           N  
ATOM   3256  HE  ARG A 203     -20.553 -29.735 -34.696  1.00 29.93           H  
ATOM   3257  NH1 ARG A 203     -21.208 -27.699 -37.058  1.00 29.93           N  
ATOM   3258 HH11 ARG A 203     -21.779 -27.636 -37.888  1.00 29.93           H  
ATOM   3259 HH12 ARG A 203     -20.742 -26.875 -36.706  1.00 29.93           H  
ATOM   3260  NH2 ARG A 203     -21.864 -29.809 -36.775  1.00 29.93           N  
ATOM   3261 HH21 ARG A 203     -21.893 -30.667 -36.243  1.00 29.93           H  
ATOM   3262 HH22 ARG A 203     -22.408 -29.729 -37.623  1.00 29.93           H  
ATOM   3263  CZ  ARG A 203     -21.180 -28.788 -36.342  1.00 29.93           C  
ATOM   3264  N   LEU A 204     -15.726 -25.747 -30.962  1.00 30.80           N  
ATOM   3265  H   LEU A 204     -16.480 -25.269 -30.489  1.00 30.80           H  
ATOM   3266  CA  LEU A 204     -14.442 -25.051 -31.125  1.00 30.80           C  
ATOM   3267  HA  LEU A 204     -14.120 -25.158 -32.161  1.00 30.80           H  
ATOM   3268  C   LEU A 204     -13.322 -25.688 -30.289  1.00 30.80           C  
ATOM   3269  CB  LEU A 204     -14.632 -23.551 -30.825  1.00 30.80           C  
ATOM   3270  HB2 LEU A 204     -15.277 -23.441 -29.953  1.00 30.80           H  
ATOM   3271  HB3 LEU A 204     -13.669 -23.107 -30.574  1.00 30.80           H  
ATOM   3272  O   LEU A 204     -12.262 -25.991 -30.834  1.00 30.80           O  
ATOM   3273  CG  LEU A 204     -15.229 -22.778 -32.018  1.00 30.80           C  
ATOM   3274  HG  LEU A 204     -16.047 -23.355 -32.450  1.00 30.80           H  
ATOM   3275  CD1 LEU A 204     -15.787 -21.431 -31.569  1.00 30.80           C  
ATOM   3276 HD11 LEU A 204     -14.994 -20.825 -31.130  1.00 30.80           H  
ATOM   3277 HD12 LEU A 204     -16.212 -20.896 -32.418  1.00 30.80           H  
ATOM   3278 HD13 LEU A 204     -16.567 -21.581 -30.823  1.00 30.80           H  
ATOM   3279  CD2 LEU A 204     -14.178 -22.519 -33.104  1.00 30.80           C  
ATOM   3280 HD21 LEU A 204     -14.628 -21.958 -33.923  1.00 30.80           H  
ATOM   3281 HD22 LEU A 204     -13.782 -23.458 -33.491  1.00 30.80           H  
ATOM   3282 HD23 LEU A 204     -13.359 -21.931 -32.689  1.00 30.80           H  
ATOM   3283  N   LEU A 205     -13.598 -25.970 -29.011  1.00 30.24           N  
ATOM   3284  H   LEU A 205     -14.502 -25.685 -28.663  1.00 30.24           H  
ATOM   3285  CA  LEU A 205     -12.621 -26.445 -28.019  1.00 30.24           C  
ATOM   3286  HA  LEU A 205     -11.925 -25.637 -27.794  1.00 30.24           H  
ATOM   3287  C   LEU A 205     -11.772 -27.634 -28.508  1.00 30.24           C  
ATOM   3288  CB  LEU A 205     -13.381 -26.830 -26.730  1.00 30.24           C  
ATOM   3289  HB2 LEU A 205     -12.667 -27.246 -26.020  1.00 30.24           H  
ATOM   3290  HB3 LEU A 205     -14.096 -27.617 -26.973  1.00 30.24           H  
ATOM   3291  O   LEU A 205     -10.546 -27.605 -28.427  1.00 30.24           O  
ATOM   3292  CG  LEU A 205     -14.138 -25.680 -26.034  1.00 30.24           C  
ATOM   3293  HG  LEU A 205     -14.811 -25.205 -26.747  1.00 30.24           H  
ATOM   3294  CD1 LEU A 205     -14.984 -26.240 -24.891  1.00 30.24           C  
ATOM   3295 HD11 LEU A 205     -15.696 -26.973 -25.270  1.00 30.24           H  
ATOM   3296 HD12 LEU A 205     -14.343 -26.706 -24.143  1.00 30.24           H  
ATOM   3297 HD13 LEU A 205     -15.534 -25.431 -24.410  1.00 30.24           H  
ATOM   3298  CD2 LEU A 205     -13.188 -24.626 -25.470  1.00 30.24           C  
ATOM   3299 HD21 LEU A 205     -12.634 -24.138 -26.272  1.00 30.24           H  
ATOM   3300 HD22 LEU A 205     -12.486 -25.082 -24.773  1.00 30.24           H  
ATOM   3301 HD23 LEU A 205     -13.756 -23.863 -24.938  1.00 30.24           H  
ATOM   3302  N   LEU A 206     -12.410 -28.665 -29.073  1.00 29.85           N  
ATOM   3303  H   LEU A 206     -13.416 -28.604 -29.153  1.00 29.85           H  
ATOM   3304  CA  LEU A 206     -11.740 -29.919 -29.447  1.00 29.85           C  
ATOM   3305  HA  LEU A 206     -11.223 -30.310 -28.571  1.00 29.85           H  
ATOM   3306  C   LEU A 206     -10.658 -29.757 -30.531  1.00 29.85           C  
ATOM   3307  CB  LEU A 206     -12.796 -30.941 -29.914  1.00 29.85           C  
ATOM   3308  HB2 LEU A 206     -12.278 -31.800 -30.342  1.00 29.85           H  
ATOM   3309  HB3 LEU A 206     -13.387 -30.486 -30.708  1.00 29.85           H  
ATOM   3310  O   LEU A 206      -9.733 -30.564 -30.592  1.00 29.85           O  
ATOM   3311  CG  LEU A 206     -13.741 -31.458 -28.814  1.00 29.85           C  
ATOM   3312  HG  LEU A 206     -14.237 -30.616 -28.332  1.00 29.85           H  
ATOM   3313  CD1 LEU A 206     -14.813 -32.350 -29.446  1.00 29.85           C  
ATOM   3314 HD11 LEU A 206     -15.483 -32.723 -28.672  1.00 29.85           H  
ATOM   3315 HD12 LEU A 206     -14.343 -33.192 -29.955  1.00 29.85           H  
ATOM   3316 HD13 LEU A 206     -15.391 -31.768 -30.165  1.00 29.85           H  
ATOM   3317  CD2 LEU A 206     -13.010 -32.282 -27.752  1.00 29.85           C  
ATOM   3318 HD21 LEU A 206     -13.723 -32.680 -27.031  1.00 29.85           H  
ATOM   3319 HD22 LEU A 206     -12.303 -31.654 -27.210  1.00 29.85           H  
ATOM   3320 HD23 LEU A 206     -12.469 -33.106 -28.218  1.00 29.85           H  
ATOM   3321  N   ARG A 207     -10.746 -28.732 -31.392  1.00 29.10           N  
ATOM   3322  H   ARG A 207     -11.446 -28.026 -31.217  1.00 29.10           H  
ATOM   3323  CA  ARG A 207      -9.846 -28.582 -32.552  1.00 29.10           C  
ATOM   3324  HA  ARG A 207      -9.722 -29.560 -33.016  1.00 29.10           H  
ATOM   3325  C   ARG A 207      -8.413 -28.167 -32.207  1.00 29.10           C  
ATOM   3326  CB  ARG A 207     -10.456 -27.612 -33.577  1.00 29.10           C  
ATOM   3327  HB2 ARG A 207      -9.654 -27.094 -34.103  1.00 29.10           H  
ATOM   3328  HB3 ARG A 207     -11.063 -26.859 -33.075  1.00 29.10           H  
ATOM   3329  O   ARG A 207      -7.551 -28.261 -33.078  1.00 29.10           O  
ATOM   3330  CG  ARG A 207     -11.293 -28.361 -34.619  1.00 29.10           C  
ATOM   3331  HG2 ARG A 207     -10.672 -29.129 -35.081  1.00 29.10           H  
ATOM   3332  HG3 ARG A 207     -12.151 -28.832 -34.141  1.00 29.10           H  
ATOM   3333  CD  ARG A 207     -11.766 -27.386 -35.701  1.00 29.10           C  
ATOM   3334  HD2 ARG A 207     -10.921 -26.768 -36.005  1.00 29.10           H  
ATOM   3335  HD3 ARG A 207     -12.539 -26.743 -35.282  1.00 29.10           H  
ATOM   3336  NE  ARG A 207     -12.278 -28.105 -36.882  1.00 29.10           N  
ATOM   3337  HE  ARG A 207     -12.280 -29.113 -36.820  1.00 29.10           H  
ATOM   3338  NH1 ARG A 207     -12.634 -26.269 -38.213  1.00 29.10           N  
ATOM   3339 HH11 ARG A 207     -12.378 -25.678 -37.435  1.00 29.10           H  
ATOM   3340 HH12 ARG A 207     -12.912 -25.863 -39.094  1.00 29.10           H  
ATOM   3341  NH2 ARG A 207     -12.996 -28.314 -39.032  1.00 29.10           N  
ATOM   3342 HH21 ARG A 207     -12.948 -29.319 -38.940  1.00 29.10           H  
ATOM   3343 HH22 ARG A 207     -13.219 -27.901 -39.926  1.00 29.10           H  
ATOM   3344  CZ  ARG A 207     -12.635 -27.562 -38.031  1.00 29.10           C  
ATOM   3345  N   HIS A 208      -8.142 -27.718 -30.982  1.00 29.99           N  
ATOM   3346  H   HIS A 208      -8.889 -27.663 -30.304  1.00 29.99           H  
ATOM   3347  CA  HIS A 208      -6.802 -27.263 -30.596  1.00 29.99           C  
ATOM   3348  HA  HIS A 208      -6.425 -26.593 -31.369  1.00 29.99           H  
ATOM   3349  C   HIS A 208      -5.777 -28.407 -30.494  1.00 29.99           C  
ATOM   3350  CB  HIS A 208      -6.895 -26.449 -29.295  1.00 29.99           C  
ATOM   3351  HB2 HIS A 208      -5.899 -26.363 -28.862  1.00 29.99           H  
ATOM   3352  HB3 HIS A 208      -7.529 -26.964 -28.573  1.00 29.99           H  
ATOM   3353  O   HIS A 208      -4.596 -28.186 -30.745  1.00 29.99           O  
ATOM   3354  CG  HIS A 208      -7.418 -25.053 -29.529  1.00 29.99           C  
ATOM   3355  CD2 HIS A 208      -8.717 -24.692 -29.774  1.00 29.99           C  
ATOM   3356  HD2 HIS A 208      -9.568 -25.356 -29.804  1.00 29.99           H  
ATOM   3357  ND1 HIS A 208      -6.663 -23.901 -29.586  1.00 29.99           N  
ATOM   3358  HD1 HIS A 208      -5.680 -23.812 -29.367  1.00 29.99           H  
ATOM   3359  CE1 HIS A 208      -7.486 -22.873 -29.855  1.00 29.99           C  
ATOM   3360  HE1 HIS A 208      -7.188 -21.837 -29.920  1.00 29.99           H  
ATOM   3361  NE2 HIS A 208      -8.746 -23.314 -30.007  1.00 29.99           N  
ATOM   3362  N   ALA A 209      -6.204 -29.635 -30.176  1.00 28.05           N  
ATOM   3363  H   ALA A 209      -7.192 -29.779 -30.020  1.00 28.05           H  
ATOM   3364  CA  ALA A 209      -5.287 -30.723 -29.821  1.00 28.05           C  
ATOM   3365  HA  ALA A 209      -4.564 -30.336 -29.103  1.00 28.05           H  
ATOM   3366  C   ALA A 209      -4.472 -31.310 -30.997  1.00 28.05           C  
ATOM   3367  CB  ALA A 209      -6.110 -31.811 -29.121  1.00 28.05           C  
ATOM   3368  HB1 ALA A 209      -5.451 -32.616 -28.797  1.00 28.05           H  
ATOM   3369  HB2 ALA A 209      -6.612 -31.395 -28.247  1.00 28.05           H  
ATOM   3370  HB3 ALA A 209      -6.857 -32.216 -29.805  1.00 28.05           H  
ATOM   3371  O   ALA A 209      -3.328 -31.724 -30.804  1.00 28.05           O  
ATOM   3372  N   GLU A 210      -5.039 -31.378 -32.207  1.00 26.62           N  
ATOM   3373  H   GLU A 210      -5.980 -31.026 -32.313  1.00 26.62           H  
ATOM   3374  CA  GLU A 210      -4.463 -32.167 -33.314  1.00 26.62           C  
ATOM   3375  HA  GLU A 210      -4.144 -33.136 -32.932  1.00 26.62           H  
ATOM   3376  C   GLU A 210      -3.235 -31.531 -33.984  1.00 26.62           C  
ATOM   3377  CB  GLU A 210      -5.521 -32.410 -34.402  1.00 26.62           C  
ATOM   3378  HB2 GLU A 210      -5.037 -32.887 -35.254  1.00 26.62           H  
ATOM   3379  HB3 GLU A 210      -5.915 -31.447 -34.728  1.00 26.62           H  
ATOM   3380  O   GLU A 210      -2.392 -32.246 -34.529  1.00 26.62           O  
ATOM   3381  CG  GLU A 210      -6.676 -33.314 -33.951  1.00 26.62           C  
ATOM   3382  HG2 GLU A 210      -7.235 -32.814 -33.161  1.00 26.62           H  
ATOM   3383  HG3 GLU A 210      -6.258 -34.234 -33.542  1.00 26.62           H  
ATOM   3384  CD  GLU A 210      -7.626 -33.646 -35.116  1.00 26.62           C  
ATOM   3385  OE1 GLU A 210      -8.128 -34.791 -35.144  1.00 26.62           O  
ATOM   3386  OE2 GLU A 210      -7.868 -32.744 -35.954  1.00 26.62           O  
ATOM   3387  N   LYS A 211      -3.110 -30.197 -33.967  1.00 27.32           N  
ATOM   3388  H   LYS A 211      -3.781 -29.687 -33.410  1.00 27.32           H  
ATOM   3389  CA  LYS A 211      -2.168 -29.426 -34.809  1.00 27.32           C  
ATOM   3390  HA  LYS A 211      -2.180 -29.872 -35.803  1.00 27.32           H  
ATOM   3391  C   LYS A 211      -0.687 -29.498 -34.381  1.00 27.32           C  
ATOM   3392  CB  LYS A 211      -2.654 -27.972 -34.948  1.00 27.32           C  
ATOM   3393  HB2 LYS A 211      -1.867 -27.387 -35.423  1.00 27.32           H  
ATOM   3394  HB3 LYS A 211      -2.826 -27.555 -33.956  1.00 27.32           H  
ATOM   3395  O   LYS A 211       0.076 -28.567 -34.607  1.00 27.32           O  
ATOM   3396  CG  LYS A 211      -3.914 -27.808 -35.811  1.00 27.32           C  
ATOM   3397  HG2 LYS A 211      -3.760 -28.284 -36.779  1.00 27.32           H  
ATOM   3398  HG3 LYS A 211      -4.775 -28.256 -35.313  1.00 27.32           H  
ATOM   3399  CD  LYS A 211      -4.137 -26.303 -36.006  1.00 27.32           C  
ATOM   3400  HD2 LYS A 211      -3.226 -25.863 -36.411  1.00 27.32           H  
ATOM   3401  HD3 LYS A 211      -4.331 -25.853 -35.033  1.00 27.32           H  
ATOM   3402  CE  LYS A 211      -5.292 -25.983 -36.953  1.00 27.32           C  
ATOM   3403  HE2 LYS A 211      -5.104 -26.470 -37.910  1.00 27.32           H  
ATOM   3404  HE3 LYS A 211      -6.210 -26.391 -36.531  1.00 27.32           H  
ATOM   3405  NZ  LYS A 211      -5.395 -24.511 -37.124  1.00 27.32           N  
ATOM   3406  HZ1 LYS A 211      -5.556 -24.070 -36.230  1.00 27.32           H  
ATOM   3407  HZ2 LYS A 211      -6.144 -24.258 -37.752  1.00 27.32           H  
ATOM   3408  HZ3 LYS A 211      -4.527 -24.138 -37.480  1.00 27.32           H  
ATOM   3409  N   ARG A 212      -0.249 -30.612 -33.791  1.00 23.12           N  
ATOM   3410  H   ARG A 212      -0.923 -31.358 -33.700  1.00 23.12           H  
ATOM   3411  CA  ARG A 212       1.123 -30.811 -33.290  1.00 23.12           C  
ATOM   3412  HA  ARG A 212       1.438 -29.908 -32.769  1.00 23.12           H  
ATOM   3413  C   ARG A 212       2.201 -31.031 -34.353  1.00 23.12           C  
ATOM   3414  CB  ARG A 212       1.147 -31.998 -32.314  1.00 23.12           C  
ATOM   3415  HB2 ARG A 212       2.156 -32.408 -32.279  1.00 23.12           H  
ATOM   3416  HB3 ARG A 212       0.484 -32.788 -32.668  1.00 23.12           H  
ATOM   3417  O   ARG A 212       3.371 -30.989 -33.991  1.00 23.12           O  
ATOM   3418  CG  ARG A 212       0.766 -31.596 -30.887  1.00 23.12           C  
ATOM   3419  HG2 ARG A 212      -0.293 -31.343 -30.837  1.00 23.12           H  
ATOM   3420  HG3 ARG A 212       1.359 -30.732 -30.587  1.00 23.12           H  
ATOM   3421  CD  ARG A 212       1.081 -32.767 -29.948  1.00 23.12           C  
ATOM   3422  HD2 ARG A 212       0.408 -33.594 -30.176  1.00 23.12           H  
ATOM   3423  HD3 ARG A 212       2.108 -33.084 -30.128  1.00 23.12           H  
ATOM   3424  NE  ARG A 212       0.934 -32.385 -28.533  1.00 23.12           N  
ATOM   3425  HE  ARG A 212       0.362 -31.574 -28.344  1.00 23.12           H  
ATOM   3426  NH1 ARG A 212       2.227 -34.053 -27.618  1.00 23.12           N  
ATOM   3427 HH11 ARG A 212       2.653 -34.477 -26.806  1.00 23.12           H  
ATOM   3428 HH12 ARG A 212       2.382 -34.428 -28.543  1.00 23.12           H  
ATOM   3429  NH2 ARG A 212       1.311 -32.512 -26.293  1.00 23.12           N  
ATOM   3430 HH21 ARG A 212       0.771 -31.669 -26.155  1.00 23.12           H  
ATOM   3431 HH22 ARG A 212       1.752 -32.943 -25.493  1.00 23.12           H  
ATOM   3432  CZ  ARG A 212       1.488 -32.984 -27.494  1.00 23.12           C  
ATOM   3433  N   GLN A 213       1.871 -31.363 -35.604  1.00 23.28           N  
ATOM   3434  H   GLN A 213       0.900 -31.340 -35.881  1.00 23.28           H  
ATOM   3435  CA  GLN A 213       2.895 -31.781 -36.575  1.00 23.28           C  
ATOM   3436  HA  GLN A 213       3.585 -32.446 -36.055  1.00 23.28           H  
ATOM   3437  C   GLN A 213       3.746 -30.585 -37.041  1.00 23.28           C  
ATOM   3438  CB  GLN A 213       2.293 -32.622 -37.714  1.00 23.28           C  
ATOM   3439  HB2 GLN A 213       1.488 -32.076 -38.207  1.00 23.28           H  
ATOM   3440  HB3 GLN A 213       3.082 -32.814 -38.442  1.00 23.28           H  
ATOM   3441  O   GLN A 213       3.340 -29.797 -37.891  1.00 23.28           O  
ATOM   3442  CG  GLN A 213       1.772 -33.972 -37.177  1.00 23.28           C  
ATOM   3443  HG2 GLN A 213       0.853 -33.805 -36.614  1.00 23.28           H  
ATOM   3444  HG3 GLN A 213       2.511 -34.395 -36.497  1.00 23.28           H  
ATOM   3445  CD  GLN A 213       1.498 -35.021 -38.255  1.00 23.28           C  
ATOM   3446  NE2 GLN A 213       1.098 -36.215 -37.876  1.00 23.28           N  
ATOM   3447 HE21 GLN A 213       0.920 -36.867 -38.626  1.00 23.28           H  
ATOM   3448 HE22 GLN A 213       0.933 -36.428 -36.902  1.00 23.28           H  
ATOM   3449  OE1 GLN A 213       1.644 -34.815 -39.445  1.00 23.28           O  
ATOM   3450  N   VAL A 214       4.916 -30.455 -36.406  1.00 21.60           N  
ATOM   3451  H   VAL A 214       5.095 -31.119 -35.666  1.00 21.60           H  
ATOM   3452  CA  VAL A 214       5.848 -29.317 -36.486  1.00 21.60           C  
ATOM   3453  HA  VAL A 214       5.275 -28.407 -36.309  1.00 21.60           H  
ATOM   3454  C   VAL A 214       6.505 -29.206 -37.865  1.00 21.60           C  
ATOM   3455  CB  VAL A 214       6.932 -29.431 -35.382  1.00 21.60           C  
ATOM   3456  HB  VAL A 214       7.601 -30.256 -35.626  1.00 21.60           H  
ATOM   3457  O   VAL A 214       6.703 -30.207 -38.550  1.00 21.60           O  
ATOM   3458  CG1 VAL A 214       7.775 -28.156 -35.237  1.00 21.60           C  
ATOM   3459 HG11 VAL A 214       8.457 -28.252 -34.392  1.00 21.60           H  
ATOM   3460 HG12 VAL A 214       8.392 -28.000 -36.123  1.00 21.60           H  
ATOM   3461 HG13 VAL A 214       7.132 -27.292 -35.074  1.00 21.60           H  
ATOM   3462  CG2 VAL A 214       6.328 -29.715 -33.997  1.00 21.60           C  
ATOM   3463 HG21 VAL A 214       5.541 -28.995 -33.776  1.00 21.60           H  
ATOM   3464 HG22 VAL A 214       7.096 -29.651 -33.226  1.00 21.60           H  
ATOM   3465 HG23 VAL A 214       5.918 -30.725 -33.963  1.00 21.60           H  
ATOM   3466  N   ALA A 215       6.896 -27.988 -38.245  1.00 21.64           N  
ATOM   3467  H   ALA A 215       6.714 -27.215 -37.621  1.00 21.64           H  
ATOM   3468  CA  ALA A 215       7.645 -27.698 -39.464  1.00 21.64           C  
ATOM   3469  HA  ALA A 215       7.033 -27.997 -40.315  1.00 21.64           H  
ATOM   3470  C   ALA A 215       9.010 -28.434 -39.510  1.00 21.64           C  
ATOM   3471  CB  ALA A 215       7.835 -26.175 -39.537  1.00 21.64           C  
ATOM   3472  HB1 ALA A 215       6.864 -25.679 -39.551  1.00 21.64           H  
ATOM   3473  HB2 ALA A 215       8.375 -25.919 -40.449  1.00 21.64           H  
ATOM   3474  HB3 ALA A 215       8.407 -25.824 -38.678  1.00 21.64           H  
ATOM   3475  O   ALA A 215       9.910 -28.084 -38.740  1.00 21.64           O  
ATOM   3476  N   PRO A 216       9.217 -29.416 -40.414  1.00 22.79           N  
ATOM   3477  CA  PRO A 216      10.534 -30.010 -40.623  1.00 22.79           C  
ATOM   3478  HA  PRO A 216      10.946 -30.342 -39.670  1.00 22.79           H  
ATOM   3479  C   PRO A 216      11.485 -28.981 -41.253  1.00 22.79           C  
ATOM   3480  CB  PRO A 216      10.297 -31.225 -41.524  1.00 22.79           C  
ATOM   3481  HB2 PRO A 216      11.155 -31.442 -42.160  1.00 22.79           H  
ATOM   3482  HB3 PRO A 216      10.050 -32.090 -40.909  1.00 22.79           H  
ATOM   3483  O   PRO A 216      11.100 -28.220 -42.142  1.00 22.79           O  
ATOM   3484  CG  PRO A 216       9.071 -30.816 -42.341  1.00 22.79           C  
ATOM   3485  HG2 PRO A 216       8.510 -31.683 -42.690  1.00 22.79           H  
ATOM   3486  HG3 PRO A 216       9.381 -30.197 -43.183  1.00 22.79           H  
ATOM   3487  CD  PRO A 216       8.258 -29.975 -41.359  1.00 22.79           C  
ATOM   3488  HD2 PRO A 216       7.551 -30.617 -40.833  1.00 22.79           H  
ATOM   3489  HD3 PRO A 216       7.727 -29.194 -41.905  1.00 22.79           H  
ATOM   3490  N   HIS A 217      12.738 -28.946 -40.795  1.00 19.92           N  
ATOM   3491  H   HIS A 217      13.002 -29.577 -40.052  1.00 19.92           H  
ATOM   3492  CA  HIS A 217      13.697 -27.924 -41.220  1.00 19.92           C  
ATOM   3493  HA  HIS A 217      13.209 -26.956 -41.106  1.00 19.92           H  
ATOM   3494  C   HIS A 217      14.104 -28.056 -42.698  1.00 19.92           C  
ATOM   3495  CB  HIS A 217      14.927 -27.934 -40.302  1.00 19.92           C  
ATOM   3496  HB2 HIS A 217      15.375 -28.927 -40.313  1.00 19.92           H  
ATOM   3497  HB3 HIS A 217      15.664 -27.234 -40.696  1.00 19.92           H  
ATOM   3498  O   HIS A 217      14.423 -29.139 -43.181  1.00 19.92           O  
ATOM   3499  CG  HIS A 217      14.621 -27.534 -38.880  1.00 19.92           C  
ATOM   3500  CD2 HIS A 217      14.723 -28.329 -37.769  1.00 19.92           C  
ATOM   3501  HD2 HIS A 217      15.037 -29.362 -37.752  1.00 19.92           H  
ATOM   3502  ND1 HIS A 217      14.195 -26.295 -38.450  1.00 19.92           N  
ATOM   3503  HD1 HIS A 217      13.974 -25.498 -39.029  1.00 19.92           H  
ATOM   3504  CE1 HIS A 217      14.041 -26.348 -37.116  1.00 19.92           C  
ATOM   3505  HE1 HIS A 217      13.694 -25.535 -36.496  1.00 19.92           H  
ATOM   3506  NE2 HIS A 217      14.362 -27.565 -36.657  1.00 19.92           N  
ATOM   3507  N   SER A 218      14.160 -26.917 -43.390  1.00 21.73           N  
ATOM   3508  H   SER A 218      13.875 -26.063 -42.933  1.00 21.73           H  
ATOM   3509  CA  SER A 218      14.478 -26.780 -44.821  1.00 21.73           C  
ATOM   3510  HA  SER A 218      14.112 -27.657 -45.355  1.00 21.73           H  
ATOM   3511  C   SER A 218      15.973 -26.634 -45.147  1.00 21.73           C  
ATOM   3512  CB  SER A 218      13.736 -25.542 -45.342  1.00 21.73           C  
ATOM   3513  HB2 SER A 218      12.662 -25.712 -45.271  1.00 21.73           H  
ATOM   3514  HB3 SER A 218      13.994 -25.366 -46.386  1.00 21.73           H  
ATOM   3515  O   SER A 218      16.338 -26.433 -46.305  1.00 21.73           O  
ATOM   3516  OG  SER A 218      14.084 -24.410 -44.556  1.00 21.73           O  
ATOM   3517  HG  SER A 218      13.700 -23.629 -44.961  1.00 21.73           H  
ATOM   3518  N   SER A 219      16.845 -26.648 -44.137  1.00 22.38           N  
ATOM   3519  H   SER A 219      16.520 -26.948 -43.229  1.00 22.38           H  
ATOM   3520  CA  SER A 219      18.237 -26.208 -44.254  1.00 22.38           C  
ATOM   3521  HA  SER A 219      18.232 -25.315 -44.878  1.00 22.38           H  
ATOM   3522  C   SER A 219      19.149 -27.245 -44.937  1.00 22.38           C  
ATOM   3523  CB  SER A 219      18.750 -25.817 -42.857  1.00 22.38           C  
ATOM   3524  HB2 SER A 219      18.112 -25.027 -42.459  1.00 22.38           H  
ATOM   3525  HB3 SER A 219      19.770 -25.437 -42.918  1.00 22.38           H  
ATOM   3526  O   SER A 219      18.924 -28.446 -44.846  1.00 22.38           O  
ATOM   3527  OG  SER A 219      18.738 -26.913 -41.966  1.00 22.38           O  
ATOM   3528  HG  SER A 219      18.904 -26.601 -41.073  1.00 22.38           H  
ATOM   3529  N   ALA A 220      20.257 -26.903 -45.603  1.00 21.42           N  
ATOM   3530  H   ALA A 220      20.679 -27.732 -45.996  1.00 21.42           H  
ATOM   3531  CA  ALA A 220      20.716 -25.624 -46.189  1.00 21.42           C  
ATOM   3532  HA  ALA A 220      19.986 -25.261 -46.912  1.00 21.42           H  
ATOM   3533  C   ALA A 220      22.076 -25.789 -46.913  1.00 21.42           C  
ATOM   3534  CB  ALA A 220      20.953 -24.557 -45.102  1.00 21.42           C  
ATOM   3535  HB1 ALA A 220      20.010 -24.154 -44.733  1.00 21.42           H  
ATOM   3536  HB2 ALA A 220      21.543 -24.968 -44.283  1.00 21.42           H  
ATOM   3537  HB3 ALA A 220      21.496 -23.714 -45.532  1.00 21.42           H  
ATOM   3538  O   ALA A 220      22.450 -24.946 -47.717  1.00 21.42           O  
ATOM   3539  N   GLY A 221      22.866 -26.796 -46.509  1.00 20.72           N  
ATOM   3540  H   GLY A 221      22.429 -27.480 -45.909  1.00 20.72           H  
ATOM   3541  CA  GLY A 221      24.322 -26.677 -46.378  1.00 20.72           C  
ATOM   3542  HA2 GLY A 221      24.635 -27.380 -45.606  1.00 20.72           H  
ATOM   3543  HA3 GLY A 221      24.539 -25.678 -45.998  1.00 20.72           H  
ATOM   3544  C   GLY A 221      25.231 -26.874 -47.604  1.00 20.72           C  
ATOM   3545  O   GLY A 221      25.130 -26.197 -48.619  1.00 20.72           O  
ATOM   3546  N   ARG A 222      26.299 -27.656 -47.387  1.00 22.23           N  
ATOM   3547  H   ARG A 222      26.235 -28.328 -46.636  1.00 22.23           H  
ATOM   3548  CA  ARG A 222      27.643 -27.370 -47.931  1.00 22.23           C  
ATOM   3549  HA  ARG A 222      27.606 -26.375 -48.374  1.00 22.23           H  
ATOM   3550  C   ARG A 222      28.092 -28.262 -49.101  1.00 22.23           C  
ATOM   3551  CB  ARG A 222      28.659 -27.326 -46.769  1.00 22.23           C  
ATOM   3552  HB2 ARG A 222      29.673 -27.301 -47.169  1.00 22.23           H  
ATOM   3553  HB3 ARG A 222      28.559 -28.226 -46.163  1.00 22.23           H  
ATOM   3554  O   ARG A 222      27.466 -29.251 -49.452  1.00 22.23           O  
ATOM   3555  CG  ARG A 222      28.472 -26.077 -45.890  1.00 22.23           C  
ATOM   3556  HG2 ARG A 222      28.563 -25.188 -46.515  1.00 22.23           H  
ATOM   3557  HG3 ARG A 222      27.482 -26.087 -45.435  1.00 22.23           H  
ATOM   3558  CD  ARG A 222      29.534 -26.022 -44.782  1.00 22.23           C  
ATOM   3559  HD2 ARG A 222      30.520 -26.112 -45.237  1.00 22.23           H  
ATOM   3560  HD3 ARG A 222      29.378 -26.866 -44.110  1.00 22.23           H  
ATOM   3561  NE  ARG A 222      29.467 -24.758 -44.022  1.00 22.23           N  
ATOM   3562  HE  ARG A 222      28.827 -24.056 -44.365  1.00 22.23           H  
ATOM   3563  NH1 ARG A 222      31.024 -25.271 -42.408  1.00 22.23           N  
ATOM   3564 HH11 ARG A 222      31.132 -26.191 -42.809  1.00 22.23           H  
ATOM   3565 HH12 ARG A 222      31.540 -25.008 -41.580  1.00 22.23           H  
ATOM   3566  NH2 ARG A 222      30.040 -23.271 -42.391  1.00 22.23           N  
ATOM   3567 HH21 ARG A 222      29.389 -22.597 -42.766  1.00 22.23           H  
ATOM   3568 HH22 ARG A 222      30.575 -23.030 -41.569  1.00 22.23           H  
ATOM   3569  CZ  ARG A 222      30.175 -24.441 -42.949  1.00 22.23           C  
ATOM   3570  N   SER A 223      29.223 -27.869 -49.685  1.00 23.30           N  
ATOM   3571  H   SER A 223      29.697 -27.096 -49.240  1.00 23.30           H  
ATOM   3572  CA  SER A 223      29.555 -27.949 -51.115  1.00 23.30           C  
ATOM   3573  HA  SER A 223      28.719 -28.377 -51.668  1.00 23.30           H  
ATOM   3574  C   SER A 223      30.818 -28.768 -51.448  1.00 23.30           C  
ATOM   3575  CB  SER A 223      29.759 -26.490 -51.552  1.00 23.30           C  
ATOM   3576  HB2 SER A 223      30.046 -26.439 -52.603  1.00 23.30           H  
ATOM   3577  HB3 SER A 223      28.823 -25.945 -51.425  1.00 23.30           H  
ATOM   3578  O   SER A 223      31.605 -28.361 -52.301  1.00 23.30           O  
ATOM   3579  OG  SER A 223      30.762 -25.894 -50.733  1.00 23.30           O  
ATOM   3580  HG  SER A 223      31.560 -25.858 -51.264  1.00 23.30           H  
ATOM   3581  N   VAL A 224      31.115 -29.819 -50.679  1.00 22.96           N  
ATOM   3582  H   VAL A 224      30.393 -30.173 -50.069  1.00 22.96           H  
ATOM   3583  CA  VAL A 224      32.502 -30.307 -50.498  1.00 22.96           C  
ATOM   3584  HA  VAL A 224      33.098 -29.416 -50.304  1.00 22.96           H  
ATOM   3585  C   VAL A 224      33.137 -30.926 -51.770  1.00 22.96           C  
ATOM   3586  CB  VAL A 224      32.619 -31.171 -49.221  1.00 22.96           C  
ATOM   3587  HB  VAL A 224      32.039 -32.086 -49.348  1.00 22.96           H  
ATOM   3588  O   VAL A 224      32.453 -31.377 -52.681  1.00 22.96           O  
ATOM   3589  CG1 VAL A 224      34.065 -31.548 -48.862  1.00 22.96           C  
ATOM   3590 HG11 VAL A 224      34.088 -32.059 -47.900  1.00 22.96           H  
ATOM   3591 HG12 VAL A 224      34.691 -30.657 -48.809  1.00 22.96           H  
ATOM   3592 HG13 VAL A 224      34.464 -32.242 -49.602  1.00 22.96           H  
ATOM   3593  CG2 VAL A 224      32.072 -30.403 -48.001  1.00 22.96           C  
ATOM   3594 HG21 VAL A 224      32.203 -30.998 -47.097  1.00 22.96           H  
ATOM   3595 HG22 VAL A 224      31.004 -30.215 -48.115  1.00 22.96           H  
ATOM   3596 HG23 VAL A 224      32.597 -29.455 -47.887  1.00 22.96           H  
ATOM   3597  N   LEU A 225      34.473 -30.850 -51.810  1.00 31.24           N  
ATOM   3598  H   LEU A 225      34.911 -30.632 -50.927  1.00 31.24           H  
ATOM   3599  CA  LEU A 225      35.372 -30.713 -52.969  1.00 31.24           C  
ATOM   3600  HA  LEU A 225      34.872 -30.058 -53.683  1.00 31.24           H  
ATOM   3601  C   LEU A 225      35.704 -32.009 -53.778  1.00 31.24           C  
ATOM   3602  CB  LEU A 225      36.624 -29.994 -52.399  1.00 31.24           C  
ATOM   3603  HB2 LEU A 225      36.936 -30.515 -51.494  1.00 31.24           H  
ATOM   3604  HB3 LEU A 225      37.472 -30.068 -53.080  1.00 31.24           H  
ATOM   3605  O   LEU A 225      35.315 -33.099 -53.364  1.00 31.24           O  
ATOM   3606  CG  LEU A 225      36.404 -28.501 -52.070  1.00 31.24           C  
ATOM   3607  HG  LEU A 225      35.570 -28.402 -51.375  1.00 31.24           H  
ATOM   3608  CD1 LEU A 225      37.653 -27.939 -51.393  1.00 31.24           C  
ATOM   3609 HD11 LEU A 225      37.871 -28.505 -50.488  1.00 31.24           H  
ATOM   3610 HD12 LEU A 225      37.492 -26.896 -51.124  1.00 31.24           H  
ATOM   3611 HD13 LEU A 225      38.507 -28.007 -52.068  1.00 31.24           H  
ATOM   3612  CD2 LEU A 225      36.122 -27.639 -53.304  1.00 31.24           C  
ATOM   3613 HD21 LEU A 225      36.931 -27.739 -54.028  1.00 31.24           H  
ATOM   3614 HD22 LEU A 225      36.039 -26.592 -53.010  1.00 31.24           H  
ATOM   3615 HD23 LEU A 225      35.178 -27.929 -53.766  1.00 31.24           H  
ATOM   3616  N   PRO A 226      36.399 -31.903 -54.943  1.00 30.17           N  
ATOM   3617  CA  PRO A 226      36.314 -32.888 -56.044  1.00 30.17           C  
ATOM   3618  HA  PRO A 226      35.258 -33.070 -56.242  1.00 30.17           H  
ATOM   3619  C   PRO A 226      37.002 -34.264 -55.934  1.00 30.17           C  
ATOM   3620  CB  PRO A 226      36.927 -32.184 -57.270  1.00 30.17           C  
ATOM   3621  HB2 PRO A 226      36.414 -32.468 -58.189  1.00 30.17           H  
ATOM   3622  HB3 PRO A 226      37.988 -32.421 -57.347  1.00 30.17           H  
ATOM   3623  O   PRO A 226      36.882 -35.043 -56.875  1.00 30.17           O  
ATOM   3624  CG  PRO A 226      36.777 -30.701 -56.985  1.00 30.17           C  
ATOM   3625  HG2 PRO A 226      35.766 -30.376 -57.232  1.00 30.17           H  
ATOM   3626  HG3 PRO A 226      37.522 -30.104 -57.510  1.00 30.17           H  
ATOM   3627  CD  PRO A 226      36.979 -30.669 -55.481  1.00 30.17           C  
ATOM   3628  HD2 PRO A 226      38.046 -30.648 -55.258  1.00 30.17           H  
ATOM   3629  HD3 PRO A 226      36.497 -29.770 -55.096  1.00 30.17           H  
ATOM   3630  N   ASP A 227      37.822 -34.544 -54.921  1.00 23.81           N  
ATOM   3631  H   ASP A 227      37.777 -33.990 -54.078  1.00 23.81           H  
ATOM   3632  CA  ASP A 227      39.088 -35.271 -55.152  1.00 23.81           C  
ATOM   3633  HA  ASP A 227      39.306 -35.249 -56.220  1.00 23.81           H  
ATOM   3634  C   ASP A 227      39.162 -36.762 -54.748  1.00 23.81           C  
ATOM   3635  CB  ASP A 227      40.212 -34.476 -54.455  1.00 23.81           C  
ATOM   3636  HB2 ASP A 227      40.184 -33.445 -54.807  1.00 23.81           H  
ATOM   3637  HB3 ASP A 227      41.168 -34.899 -54.762  1.00 23.81           H  
ATOM   3638  O   ASP A 227      39.912 -37.519 -55.359  1.00 23.81           O  
ATOM   3639  CG  ASP A 227      40.141 -34.474 -52.915  1.00 23.81           C  
ATOM   3640  OD1 ASP A 227      39.025 -34.613 -52.354  1.00 23.81           O  
ATOM   3641  OD2 ASP A 227      41.206 -34.309 -52.286  1.00 23.81           O  
ATOM   3642  N   GLY A 228      38.484 -37.166 -53.668  1.00 21.61           N  
ATOM   3643  H   GLY A 228      37.920 -36.431 -53.266  1.00 21.61           H  
ATOM   3644  CA  GLY A 228      39.148 -38.055 -52.700  1.00 21.61           C  
ATOM   3645  HA2 GLY A 228      38.890 -37.689 -51.706  1.00 21.61           H  
ATOM   3646  HA3 GLY A 228      40.224 -37.908 -52.797  1.00 21.61           H  
ATOM   3647  C   GLY A 228      38.917 -39.581 -52.706  1.00 21.61           C  
ATOM   3648  O   GLY A 228      39.860 -40.344 -52.898  1.00 21.61           O  
ATOM   3649  N   ARG A 229      37.772 -40.045 -52.170  1.00 21.69           N  
ATOM   3650  H   ARG A 229      36.968 -39.436 -52.222  1.00 21.69           H  
ATOM   3651  CA  ARG A 229      37.789 -41.108 -51.121  1.00 21.69           C  
ATOM   3652  HA  ARG A 229      38.840 -41.245 -50.866  1.00 21.69           H  
ATOM   3653  C   ARG A 229      37.354 -42.541 -51.529  1.00 21.69           C  
ATOM   3654  CB  ARG A 229      37.100 -40.593 -49.842  1.00 21.69           C  
ATOM   3655  HB2 ARG A 229      37.211 -41.336 -49.052  1.00 21.69           H  
ATOM   3656  HB3 ARG A 229      36.036 -40.456 -50.036  1.00 21.69           H  
ATOM   3657  O   ARG A 229      36.987 -42.806 -52.662  1.00 21.69           O  
ATOM   3658  CG  ARG A 229      37.700 -39.269 -49.336  1.00 21.69           C  
ATOM   3659  HG2 ARG A 229      37.402 -38.465 -50.009  1.00 21.69           H  
ATOM   3660  HG3 ARG A 229      38.788 -39.333 -49.318  1.00 21.69           H  
ATOM   3661  CD  ARG A 229      37.192 -38.952 -47.926  1.00 21.69           C  
ATOM   3662  HD2 ARG A 229      37.675 -39.624 -47.216  1.00 21.69           H  
ATOM   3663  HD3 ARG A 229      36.116 -39.121 -47.900  1.00 21.69           H  
ATOM   3664  NE  ARG A 229      37.461 -37.550 -47.561  1.00 21.69           N  
ATOM   3665  HE  ARG A 229      37.941 -36.988 -48.250  1.00 21.69           H  
ATOM   3666  NH1 ARG A 229      36.446 -37.570 -45.500  1.00 21.69           N  
ATOM   3667 HH11 ARG A 229      36.286 -38.562 -45.598  1.00 21.69           H  
ATOM   3668 HH12 ARG A 229      36.136 -37.077 -44.674  1.00 21.69           H  
ATOM   3669  NH2 ARG A 229      37.244 -35.655 -46.325  1.00 21.69           N  
ATOM   3670 HH21 ARG A 229      36.942 -35.176 -45.489  1.00 21.69           H  
ATOM   3671 HH22 ARG A 229      37.702 -35.137 -47.061  1.00 21.69           H  
ATOM   3672  CZ  ARG A 229      37.052 -36.935 -46.466  1.00 21.69           C  
ATOM   3673  N   ILE A 230      37.460 -43.475 -50.565  1.00 27.08           N  
ATOM   3674  H   ILE A 230      37.614 -43.097 -49.641  1.00 27.08           H  
ATOM   3675  CA  ILE A 230      38.041 -44.829 -50.762  1.00 27.08           C  
ATOM   3676  HA  ILE A 230      38.495 -44.876 -51.752  1.00 27.08           H  
ATOM   3677  C   ILE A 230      37.073 -46.041 -50.655  1.00 27.08           C  
ATOM   3678  CB  ILE A 230      39.169 -45.007 -49.692  1.00 27.08           C  
ATOM   3679  HB  ILE A 230      38.688 -44.968 -48.714  1.00 27.08           H  
ATOM   3680  O   ILE A 230      37.331 -47.084 -51.245  1.00 27.08           O  
ATOM   3681  CG1 ILE A 230      40.244 -43.887 -49.711  1.00 27.08           C  
ATOM   3682 HG12 ILE A 230      40.890 -44.018 -50.578  1.00 27.08           H  
ATOM   3683 HG13 ILE A 230      39.772 -42.908 -49.798  1.00 27.08           H  
ATOM   3684  CG2 ILE A 230      39.877 -46.373 -49.794  1.00 27.08           C  
ATOM   3685 HG21 ILE A 230      40.708 -46.450 -49.093  1.00 27.08           H  
ATOM   3686 HG22 ILE A 230      40.257 -46.517 -50.806  1.00 27.08           H  
ATOM   3687 HG23 ILE A 230      39.192 -47.187 -49.557  1.00 27.08           H  
ATOM   3688  CD1 ILE A 230      41.104 -43.819 -48.438  1.00 27.08           C  
ATOM   3689 HD11 ILE A 230      41.752 -44.692 -48.354  1.00 27.08           H  
ATOM   3690 HD12 ILE A 230      40.465 -43.750 -47.558  1.00 27.08           H  
ATOM   3691 HD13 ILE A 230      41.736 -42.932 -48.484  1.00 27.08           H  
ATOM   3692  N   VAL A 231      36.066 -45.995 -49.776  1.00 20.82           N  
ATOM   3693  H   VAL A 231      35.747 -45.082 -49.485  1.00 20.82           H  
ATOM   3694  CA  VAL A 231      35.728 -47.147 -48.892  1.00 20.82           C  
ATOM   3695  HA  VAL A 231      36.645 -47.727 -48.785  1.00 20.82           H  
ATOM   3696  C   VAL A 231      34.622 -48.086 -49.435  1.00 20.82           C  
ATOM   3697  CB  VAL A 231      35.311 -46.617 -47.493  1.00 20.82           C  
ATOM   3698  HB  VAL A 231      34.283 -46.261 -47.553  1.00 20.82           H  
ATOM   3699  O   VAL A 231      33.669 -47.576 -50.004  1.00 20.82           O  
ATOM   3700  CG1 VAL A 231      35.378 -47.682 -46.387  1.00 20.82           C  
ATOM   3701 HG11 VAL A 231      34.759 -48.541 -46.646  1.00 20.82           H  
ATOM   3702 HG12 VAL A 231      36.408 -47.999 -46.223  1.00 20.82           H  
ATOM   3703 HG13 VAL A 231      34.989 -47.265 -45.458  1.00 20.82           H  
ATOM   3704  CG2 VAL A 231      36.170 -45.441 -46.990  1.00 20.82           C  
ATOM   3705 HG21 VAL A 231      35.860 -45.160 -45.983  1.00 20.82           H  
ATOM   3706 HG22 VAL A 231      37.221 -45.729 -46.971  1.00 20.82           H  
ATOM   3707 HG23 VAL A 231      36.036 -44.567 -47.627  1.00 20.82           H  
ATOM   3708  N   VAL A 232      34.498 -49.396 -49.130  1.00 22.64           N  
ATOM   3709  H   VAL A 232      33.543 -49.649 -49.337  1.00 22.64           H  
ATOM   3710  CA  VAL A 232      35.402 -50.576 -49.308  1.00 22.64           C  
ATOM   3711  HA  VAL A 232      35.906 -50.487 -50.271  1.00 22.64           H  
ATOM   3712  C   VAL A 232      34.566 -51.883 -49.382  1.00 22.64           C  
ATOM   3713  CB  VAL A 232      36.492 -50.792 -48.203  1.00 22.64           C  
ATOM   3714  HB  VAL A 232      36.048 -50.587 -47.229  1.00 22.64           H  
ATOM   3715  O   VAL A 232      34.871 -52.737 -50.203  1.00 22.64           O  
ATOM   3716  CG1 VAL A 232      37.073 -52.224 -48.140  1.00 22.64           C  
ATOM   3717 HG11 VAL A 232      37.846 -52.294 -47.375  1.00 22.64           H  
ATOM   3718 HG12 VAL A 232      37.499 -52.493 -49.106  1.00 22.64           H  
ATOM   3719 HG13 VAL A 232      36.312 -52.961 -47.881  1.00 22.64           H  
ATOM   3720  CG2 VAL A 232      37.735 -49.897 -48.373  1.00 22.64           C  
ATOM   3721 HG21 VAL A 232      37.703 -49.067 -47.668  1.00 22.64           H  
ATOM   3722 HG22 VAL A 232      38.665 -50.428 -48.170  1.00 22.64           H  
ATOM   3723 HG23 VAL A 232      37.797 -49.526 -49.396  1.00 22.64           H  
ATOM   3724  N   ARG A 233      33.616 -52.106 -48.450  1.00 19.86           N  
ATOM   3725  H   ARG A 233      33.280 -51.305 -47.933  1.00 19.86           H  
ATOM   3726  CA  ARG A 233      33.359 -53.452 -47.861  1.00 19.86           C  
ATOM   3727  HA  ARG A 233      34.300 -53.995 -47.945  1.00 19.86           H  
ATOM   3728  C   ARG A 233      32.382 -54.400 -48.592  1.00 19.86           C  
ATOM   3729  CB  ARG A 233      33.041 -53.329 -46.358  1.00 19.86           C  
ATOM   3730  HB2 ARG A 233      32.737 -54.301 -45.971  1.00 19.86           H  
ATOM   3731  HB3 ARG A 233      32.217 -52.631 -46.210  1.00 19.86           H  
ATOM   3732  O   ARG A 233      31.613 -53.991 -49.449  1.00 19.86           O  
ATOM   3733  CG  ARG A 233      34.275 -52.868 -45.568  1.00 19.86           C  
ATOM   3734  HG2 ARG A 233      34.506 -51.833 -45.822  1.00 19.86           H  
ATOM   3735  HG3 ARG A 233      35.125 -53.498 -45.831  1.00 19.86           H  
ATOM   3736  CD  ARG A 233      34.042 -52.976 -44.058  1.00 19.86           C  
ATOM   3737  HD2 ARG A 233      33.812 -54.013 -43.813  1.00 19.86           H  
ATOM   3738  HD3 ARG A 233      33.189 -52.353 -43.791  1.00 19.86           H  
ATOM   3739  NE  ARG A 233      35.235 -52.542 -43.305  1.00 19.86           N  
ATOM   3740  HE  ARG A 233      36.049 -52.296 -43.851  1.00 19.86           H  
ATOM   3741  NH1 ARG A 233      34.365 -52.782 -41.193  1.00 19.86           N  
ATOM   3742 HH11 ARG A 233      34.463 -52.720 -40.190  1.00 19.86           H  
ATOM   3743 HH12 ARG A 233      33.503 -53.123 -41.595  1.00 19.86           H  
ATOM   3744  NH2 ARG A 233      36.450 -52.034 -41.446  1.00 19.86           N  
ATOM   3745 HH21 ARG A 233      36.526 -51.978 -40.440  1.00 19.86           H  
ATOM   3746 HH22 ARG A 233      37.241 -51.785 -42.022  1.00 19.86           H  
ATOM   3747  CZ  ARG A 233      35.344 -52.456 -41.990  1.00 19.86           C  
ATOM   3748  N   ASN A 234      32.443 -55.682 -48.200  1.00 19.47           N  
ATOM   3749  H   ASN A 234      33.053 -55.856 -47.414  1.00 19.47           H  
ATOM   3750  CA  ASN A 234      32.294 -56.839 -49.098  1.00 19.47           C  
ATOM   3751  HA  ASN A 234      32.333 -56.500 -50.134  1.00 19.47           H  
ATOM   3752  C   ASN A 234      31.022 -57.703 -48.932  1.00 19.47           C  
ATOM   3753  CB  ASN A 234      33.466 -57.825 -48.832  1.00 19.47           C  
ATOM   3754  HB2 ASN A 234      33.470 -58.557 -49.640  1.00 19.47           H  
ATOM   3755  HB3 ASN A 234      33.253 -58.371 -47.913  1.00 19.47           H  
ATOM   3756  O   ASN A 234      30.803 -58.588 -49.753  1.00 19.47           O  
ATOM   3757  CG  ASN A 234      34.887 -57.302 -48.693  1.00 19.47           C  
ATOM   3758  ND2 ASN A 234      35.836 -58.198 -48.571  1.00 19.47           N  
ATOM   3759 HD21 ASN A 234      35.620 -59.181 -48.655  1.00 19.47           H  
ATOM   3760 HD22 ASN A 234      36.781 -57.845 -48.518  1.00 19.47           H  
ATOM   3761  OD1 ASN A 234      35.182 -56.124 -48.605  1.00 19.47           O  
ATOM   3762  N   ASN A 235      30.334 -57.616 -47.789  1.00 19.15           N  
ATOM   3763  H   ASN A 235      30.562 -56.846 -47.176  1.00 19.15           H  
ATOM   3764  CA  ASN A 235      29.726 -58.802 -47.155  1.00 19.15           C  
ATOM   3765  HA  ASN A 235      30.512 -59.553 -47.066  1.00 19.15           H  
ATOM   3766  C   ASN A 235      28.595 -59.467 -47.974  1.00 19.15           C  
ATOM   3767  CB  ASN A 235      29.267 -58.447 -45.730  1.00 19.15           C  
ATOM   3768  HB2 ASN A 235      28.547 -57.629 -45.776  1.00 19.15           H  
ATOM   3769  HB3 ASN A 235      28.755 -59.314 -45.312  1.00 19.15           H  
ATOM   3770  O   ASN A 235      27.758 -58.773 -48.542  1.00 19.15           O  
ATOM   3771  CG  ASN A 235      30.391 -58.061 -44.779  1.00 19.15           C  
ATOM   3772  ND2 ASN A 235      30.151 -58.163 -43.494  1.00 19.15           N  
ATOM   3773 HD21 ASN A 235      30.919 -57.974 -42.867  1.00 19.15           H  
ATOM   3774 HD22 ASN A 235      29.264 -58.526 -43.175  1.00 19.15           H  
ATOM   3775  OD1 ASN A 235      31.481 -57.646 -45.150  1.00 19.15           O  
ATOM   3776  N   ALA A 236      28.568 -60.809 -48.005  1.00 21.56           N  
ATOM   3777  H   ALA A 236      29.222 -61.321 -47.432  1.00 21.56           H  
ATOM   3778  CA  ALA A 236      28.054 -61.539 -49.172  1.00 21.56           C  
ATOM   3779  HA  ALA A 236      27.676 -60.829 -49.907  1.00 21.56           H  
ATOM   3780  C   ALA A 236      26.921 -62.568 -48.947  1.00 21.56           C  
ATOM   3781  CB  ALA A 236      29.272 -62.246 -49.789  1.00 21.56           C  
ATOM   3782  HB1 ALA A 236      30.038 -61.514 -50.045  1.00 21.56           H  
ATOM   3783  HB2 ALA A 236      29.678 -62.976 -49.089  1.00 21.56           H  
ATOM   3784  HB3 ALA A 236      28.968 -62.764 -50.699  1.00 21.56           H  
ATOM   3785  O   ALA A 236      26.304 -62.969 -49.924  1.00 21.56           O  
ATOM   3786  N   ASN A 237      26.700 -63.053 -47.719  1.00 20.15           N  
ATOM   3787  H   ASN A 237      27.209 -62.603 -46.972  1.00 20.15           H  
ATOM   3788  CA  ASN A 237      26.458 -64.492 -47.511  1.00 20.15           C  
ATOM   3789  HA  ASN A 237      27.173 -64.998 -48.160  1.00 20.15           H  
ATOM   3790  C   ASN A 237      25.104 -65.128 -47.957  1.00 20.15           C  
ATOM   3791  CB  ASN A 237      26.875 -64.891 -46.080  1.00 20.15           C  
ATOM   3792  HB2 ASN A 237      26.284 -64.345 -45.345  1.00 20.15           H  
ATOM   3793  HB3 ASN A 237      26.666 -65.955 -45.969  1.00 20.15           H  
ATOM   3794  O   ASN A 237      25.052 -65.694 -49.041  1.00 20.15           O  
ATOM   3795  CG  ASN A 237      28.343 -64.728 -45.728  1.00 20.15           C  
ATOM   3796  ND2 ASN A 237      28.803 -65.464 -44.748  1.00 20.15           N  
ATOM   3797 HD21 ASN A 237      29.781 -65.400 -44.502  1.00 20.15           H  
ATOM   3798 HD22 ASN A 237      28.186 -66.112 -44.280  1.00 20.15           H  
ATOM   3799  OD1 ASN A 237      29.077 -63.919 -46.284  1.00 20.15           O  
ATOM   3800  N   GLU A 238      24.114 -65.278 -47.058  1.00 20.47           N  
ATOM   3801  H   GLU A 238      24.084 -64.593 -46.317  1.00 20.47           H  
ATOM   3802  CA  GLU A 238      23.797 -66.656 -46.593  1.00 20.47           C  
ATOM   3803  HA  GLU A 238      24.514 -67.299 -47.103  1.00 20.47           H  
ATOM   3804  C   GLU A 238      22.456 -67.343 -46.984  1.00 20.47           C  
ATOM   3805  CB  GLU A 238      24.145 -66.761 -45.087  1.00 20.47           C  
ATOM   3806  HB2 GLU A 238      23.251 -66.845 -44.469  1.00 20.47           H  
ATOM   3807  HB3 GLU A 238      24.618 -65.832 -44.769  1.00 20.47           H  
ATOM   3808  O   GLU A 238      22.418 -68.044 -47.992  1.00 20.47           O  
ATOM   3809  CG  GLU A 238      25.112 -67.913 -44.769  1.00 20.47           C  
ATOM   3810  HG2 GLU A 238      25.846 -68.011 -45.569  1.00 20.47           H  
ATOM   3811  HG3 GLU A 238      24.577 -68.861 -44.715  1.00 20.47           H  
ATOM   3812  CD  GLU A 238      25.850 -67.626 -43.457  1.00 20.47           C  
ATOM   3813  OE1 GLU A 238      27.024 -67.191 -43.552  1.00 20.47           O  
ATOM   3814  OE2 GLU A 238      25.234 -67.769 -42.382  1.00 20.47           O  
ATOM   3815  N   THR A 239      21.414 -67.290 -46.138  1.00 20.26           N  
ATOM   3816  H   THR A 239      21.478 -66.668 -45.345  1.00 20.26           H  
ATOM   3817  CA  THR A 239      20.344 -68.321 -46.026  1.00 20.26           C  
ATOM   3818  HA  THR A 239      20.491 -69.077 -46.797  1.00 20.26           H  
ATOM   3819  C   THR A 239      18.915 -67.746 -46.243  1.00 20.26           C  
ATOM   3820  CB  THR A 239      20.490 -69.021 -44.664  1.00 20.26           C  
ATOM   3821  HB  THR A 239      19.779 -69.847 -44.641  1.00 20.26           H  
ATOM   3822  O   THR A 239      18.800 -66.601 -46.669  1.00 20.26           O  
ATOM   3823  CG2 THR A 239      21.853 -69.647 -44.380  1.00 20.26           C  
ATOM   3824 HG21 THR A 239      22.284 -70.044 -45.299  1.00 20.26           H  
ATOM   3825 HG22 THR A 239      22.520 -68.910 -43.934  1.00 20.26           H  
ATOM   3826 HG23 THR A 239      21.723 -70.462 -43.669  1.00 20.26           H  
ATOM   3827  OG1 THR A 239      20.238 -68.128 -43.604  1.00 20.26           O  
ATOM   3828  HG1 THR A 239      20.025 -68.689 -42.855  1.00 20.26           H  
ATOM   3829  N   ASP A 240      17.758 -68.411 -46.043  1.00 20.78           N  
ATOM   3830  H   ASP A 240      16.964 -67.867 -46.350  1.00 20.78           H  
ATOM   3831  CA  ASP A 240      17.388 -69.781 -45.603  1.00 20.78           C  
ATOM   3832  HA  ASP A 240      18.154 -70.476 -45.946  1.00 20.78           H  
ATOM   3833  C   ASP A 240      16.042 -70.236 -46.256  1.00 20.78           C  
ATOM   3834  CB  ASP A 240      17.304 -69.858 -44.058  1.00 20.78           C  
ATOM   3835  HB2 ASP A 240      16.273 -69.740 -43.726  1.00 20.78           H  
ATOM   3836  HB3 ASP A 240      17.858 -69.035 -43.607  1.00 20.78           H  
ATOM   3837  O   ASP A 240      15.671 -69.712 -47.303  1.00 20.78           O  
ATOM   3838  CG  ASP A 240      17.867 -71.190 -43.540  1.00 20.78           C  
ATOM   3839  OD1 ASP A 240      17.376 -72.239 -44.019  1.00 20.78           O  
ATOM   3840  OD2 ASP A 240      18.792 -71.143 -42.704  1.00 20.78           O  
ATOM   3841  N   SER A 241      15.326 -71.225 -45.691  1.00 22.60           N  
ATOM   3842  H   SER A 241      15.695 -71.567 -44.815  1.00 22.60           H  
ATOM   3843  CA  SER A 241      14.628 -72.259 -46.486  1.00 22.60           C  
ATOM   3844  HA  SER A 241      14.823 -72.068 -47.541  1.00 22.60           H  
ATOM   3845  C   SER A 241      13.094 -72.472 -46.389  1.00 22.60           C  
ATOM   3846  CB  SER A 241      15.303 -73.598 -46.142  1.00 22.60           C  
ATOM   3847  HB2 SER A 241      16.310 -73.605 -46.559  1.00 22.60           H  
ATOM   3848  HB3 SER A 241      14.742 -74.417 -46.590  1.00 22.60           H  
ATOM   3849  O   SER A 241      12.532 -72.993 -47.348  1.00 22.60           O  
ATOM   3850  OG  SER A 241      15.398 -73.795 -44.737  1.00 22.60           O  
ATOM   3851  HG  SER A 241      16.185 -73.341 -44.426  1.00 22.60           H  
ATOM   3852  N   ALA A 242      12.410 -72.195 -45.270  1.00 23.02           N  
ATOM   3853  H   ALA A 242      12.912 -71.719 -44.534  1.00 23.02           H  
ATOM   3854  CA  ALA A 242      11.193 -72.955 -44.888  1.00 23.02           C  
ATOM   3855  HA  ALA A 242      11.422 -74.002 -45.087  1.00 23.02           H  
ATOM   3856  C   ALA A 242       9.855 -72.680 -45.648  1.00 23.02           C  
ATOM   3857  CB  ALA A 242      11.014 -72.833 -43.369  1.00 23.02           C  
ATOM   3858  HB1 ALA A 242      10.202 -73.481 -43.039  1.00 23.02           H  
ATOM   3859  HB2 ALA A 242      11.932 -73.132 -42.863  1.00 23.02           H  
ATOM   3860  HB3 ALA A 242      10.774 -71.801 -43.112  1.00 23.02           H  
ATOM   3861  O   ALA A 242       9.606 -71.586 -46.143  1.00 23.02           O  
ATOM   3862  N   GLU A 243       8.960 -73.689 -45.661  1.00 23.51           N  
ATOM   3863  H   GLU A 243       9.253 -74.538 -45.200  1.00 23.51           H  
ATOM   3864  CA  GLU A 243       7.892 -73.893 -46.676  1.00 23.51           C  
ATOM   3865  HA  GLU A 243       8.147 -73.354 -47.588  1.00 23.51           H  
ATOM   3866  C   GLU A 243       6.430 -73.519 -46.303  1.00 23.51           C  
ATOM   3867  CB  GLU A 243       7.834 -75.407 -46.993  1.00 23.51           C  
ATOM   3868  HB2 GLU A 243       7.440 -75.903 -46.106  1.00 23.51           H  
ATOM   3869  HB3 GLU A 243       7.123 -75.569 -47.803  1.00 23.51           H  
ATOM   3870  O   GLU A 243       5.588 -73.411 -47.188  1.00 23.51           O  
ATOM   3871  CG  GLU A 243       9.152 -76.098 -47.383  1.00 23.51           C  
ATOM   3872  HG2 GLU A 243       9.493 -75.694 -48.337  1.00 23.51           H  
ATOM   3873  HG3 GLU A 243       9.916 -75.885 -46.635  1.00 23.51           H  
ATOM   3874  CD  GLU A 243       8.982 -77.626 -47.470  1.00 23.51           C  
ATOM   3875  OE1 GLU A 243       9.399 -78.209 -48.496  1.00 23.51           O  
ATOM   3876  OE2 GLU A 243       8.480 -78.208 -46.479  1.00 23.51           O  
ATOM   3877  N   VAL A 244       6.087 -73.460 -45.011  1.00 23.55           N  
ATOM   3878  H   VAL A 244       6.866 -73.430 -44.368  1.00 23.55           H  
ATOM   3879  CA  VAL A 244       4.809 -74.008 -44.471  1.00 23.55           C  
ATOM   3880  HA  VAL A 244       4.780 -75.048 -44.796  1.00 23.55           H  
ATOM   3881  C   VAL A 244       3.490 -73.372 -44.994  1.00 23.55           C  
ATOM   3882  CB  VAL A 244       4.857 -74.027 -42.924  1.00 23.55           C  
ATOM   3883  HB  VAL A 244       4.773 -73.006 -42.550  1.00 23.55           H  
ATOM   3884  O   VAL A 244       3.391 -72.161 -45.166  1.00 23.55           O  
ATOM   3885  CG1 VAL A 244       3.730 -74.866 -42.300  1.00 23.55           C  
ATOM   3886 HG11 VAL A 244       3.839 -74.890 -41.215  1.00 23.55           H  
ATOM   3887 HG12 VAL A 244       2.759 -74.422 -42.520  1.00 23.55           H  
ATOM   3888 HG13 VAL A 244       3.758 -75.884 -42.688  1.00 23.55           H  
ATOM   3889  CG2 VAL A 244       6.179 -74.621 -42.401  1.00 23.55           C  
ATOM   3890 HG21 VAL A 244       7.011 -73.948 -42.612  1.00 23.55           H  
ATOM   3891 HG22 VAL A 244       6.135 -74.759 -41.320  1.00 23.55           H  
ATOM   3892 HG23 VAL A 244       6.366 -75.584 -42.876  1.00 23.55           H  
ATOM   3893  N   GLU A 245       2.438 -74.200 -45.154  1.00 24.30           N  
ATOM   3894  H   GLU A 245       2.624 -75.175 -44.967  1.00 24.30           H  
ATOM   3895  CA  GLU A 245       1.213 -73.965 -45.965  1.00 24.30           C  
ATOM   3896  HA  GLU A 245       1.469 -73.251 -46.748  1.00 24.30           H  
ATOM   3897  C   GLU A 245      -0.104 -73.441 -45.281  1.00 24.30           C  
ATOM   3898  CB  GLU A 245       0.825 -75.302 -46.650  1.00 24.30           C  
ATOM   3899  HB2 GLU A 245       0.103 -75.079 -47.436  1.00 24.30           H  
ATOM   3900  HB3 GLU A 245       0.322 -75.912 -45.899  1.00 24.30           H  
ATOM   3901  O   GLU A 245      -1.184 -73.676 -45.830  1.00 24.30           O  
ATOM   3902  CG  GLU A 245       1.907 -76.182 -47.291  1.00 24.30           C  
ATOM   3903  HG2 GLU A 245       2.467 -75.585 -48.010  1.00 24.30           H  
ATOM   3904  HG3 GLU A 245       2.593 -76.535 -46.521  1.00 24.30           H  
ATOM   3905  CD  GLU A 245       1.248 -77.391 -47.989  1.00 24.30           C  
ATOM   3906  OE1 GLU A 245       1.525 -77.604 -49.190  1.00 24.30           O  
ATOM   3907  OE2 GLU A 245       0.444 -78.086 -47.321  1.00 24.30           O  
ATOM   3908  N   PRO A 246      -0.150 -72.837 -44.073  1.00 23.18           N  
ATOM   3909  CA  PRO A 246      -1.307 -72.954 -43.164  1.00 23.18           C  
ATOM   3910  HA  PRO A 246      -1.412 -74.013 -42.926  1.00 23.18           H  
ATOM   3911  C   PRO A 246      -2.687 -72.474 -43.686  1.00 23.18           C  
ATOM   3912  CB  PRO A 246      -0.893 -72.235 -41.877  1.00 23.18           C  
ATOM   3913  HB2 PRO A 246      -0.431 -72.948 -41.195  1.00 23.18           H  
ATOM   3914  HB3 PRO A 246      -1.730 -71.733 -41.393  1.00 23.18           H  
ATOM   3915  O   PRO A 246      -2.868 -71.375 -44.209  1.00 23.18           O  
ATOM   3916  CG  PRO A 246       0.160 -71.237 -42.356  1.00 23.18           C  
ATOM   3917  HG2 PRO A 246      -0.331 -70.354 -42.766  1.00 23.18           H  
ATOM   3918  HG3 PRO A 246       0.850 -70.959 -41.560  1.00 23.18           H  
ATOM   3919  CD  PRO A 246       0.867 -71.994 -43.477  1.00 23.18           C  
ATOM   3920  HD2 PRO A 246       1.266 -71.288 -44.206  1.00 23.18           H  
ATOM   3921  HD3 PRO A 246       1.666 -72.605 -43.056  1.00 23.18           H  
ATOM   3922  N   SER A 247      -3.707 -73.298 -43.423  1.00 23.87           N  
ATOM   3923  H   SER A 247      -3.490 -74.128 -42.889  1.00 23.87           H  
ATOM   3924  CA  SER A 247      -5.028 -73.346 -44.078  1.00 23.87           C  
ATOM   3925  HA  SER A 247      -4.892 -73.069 -45.124  1.00 23.87           H  
ATOM   3926  C   SER A 247      -6.115 -72.408 -43.510  1.00 23.87           C  
ATOM   3927  CB  SER A 247      -5.493 -74.809 -44.038  1.00 23.87           C  
ATOM   3928  HB2 SER A 247      -6.491 -74.892 -44.469  1.00 23.87           H  
ATOM   3929  HB3 SER A 247      -4.810 -75.414 -44.634  1.00 23.87           H  
ATOM   3930  O   SER A 247      -7.206 -72.850 -43.141  1.00 23.87           O  
ATOM   3931  OG  SER A 247      -5.497 -75.297 -42.702  1.00 23.87           O  
ATOM   3932  HG  SER A 247      -5.962 -76.136 -42.693  1.00 23.87           H  
ATOM   3933  N   PHE A 248      -5.836 -71.109 -43.380  1.00 23.18           N  
ATOM   3934  H   PHE A 248      -4.940 -70.788 -43.717  1.00 23.18           H  
ATOM   3935  CA  PHE A 248      -6.635 -70.231 -42.507  1.00 23.18           C  
ATOM   3936  HA  PHE A 248      -6.602 -70.721 -41.534  1.00 23.18           H  
ATOM   3937  C   PHE A 248      -8.146 -70.098 -42.832  1.00 23.18           C  
ATOM   3938  CB  PHE A 248      -5.947 -68.870 -42.324  1.00 23.18           C  
ATOM   3939  HB2 PHE A 248      -6.635 -68.068 -42.593  1.00 23.18           H  
ATOM   3940  HB3 PHE A 248      -5.086 -68.788 -42.986  1.00 23.18           H  
ATOM   3941  O   PHE A 248      -8.566 -69.843 -43.960  1.00 23.18           O  
ATOM   3942  CG  PHE A 248      -5.493 -68.677 -40.892  1.00 23.18           C  
ATOM   3943  CD1 PHE A 248      -6.365 -68.108 -39.944  1.00 23.18           C  
ATOM   3944  HD1 PHE A 248      -7.336 -67.747 -40.248  1.00 23.18           H  
ATOM   3945  CD2 PHE A 248      -4.231 -69.154 -40.487  1.00 23.18           C  
ATOM   3946  HD2 PHE A 248      -3.566 -69.603 -41.210  1.00 23.18           H  
ATOM   3947  CE1 PHE A 248      -5.973 -68.011 -38.597  1.00 23.18           C  
ATOM   3948  HE1 PHE A 248      -6.640 -67.568 -37.871  1.00 23.18           H  
ATOM   3949  CE2 PHE A 248      -3.840 -69.054 -39.140  1.00 23.18           C  
ATOM   3950  HE2 PHE A 248      -2.870 -69.416 -38.833  1.00 23.18           H  
ATOM   3951  CZ  PHE A 248      -4.711 -68.484 -38.195  1.00 23.18           C  
ATOM   3952  HZ  PHE A 248      -4.408 -68.404 -37.162  1.00 23.18           H  
ATOM   3953  N   ALA A 249      -8.975 -70.218 -41.787  1.00 23.36           N  
ATOM   3954  H   ALA A 249      -8.546 -70.383 -40.887  1.00 23.36           H  
ATOM   3955  CA  ALA A 249     -10.431 -70.412 -41.849  1.00 23.36           C  
ATOM   3956  HA  ALA A 249     -10.645 -71.022 -42.727  1.00 23.36           H  
ATOM   3957  C   ALA A 249     -11.254 -69.107 -42.010  1.00 23.36           C  
ATOM   3958  CB  ALA A 249     -10.827 -71.231 -40.610  1.00 23.36           C  
ATOM   3959  HB1 ALA A 249     -10.259 -72.161 -40.581  1.00 23.36           H  
ATOM   3960  HB2 ALA A 249     -11.889 -71.470 -40.655  1.00 23.36           H  
ATOM   3961  HB3 ALA A 249     -10.633 -70.656 -39.704  1.00 23.36           H  
ATOM   3962  O   ALA A 249     -12.133 -68.813 -41.204  1.00 23.36           O  
ATOM   3963  N   GLY A 250     -10.940 -68.306 -43.032  1.00 22.86           N  
ATOM   3964  H   GLY A 250     -10.223 -68.656 -43.651  1.00 22.86           H  
ATOM   3965  CA  GLY A 250     -11.219 -66.859 -43.098  1.00 22.86           C  
ATOM   3966  HA2 GLY A 250     -10.546 -66.363 -42.398  1.00 22.86           H  
ATOM   3967  HA3 GLY A 250     -10.947 -66.514 -44.095  1.00 22.86           H  
ATOM   3968  C   GLY A 250     -12.637 -66.323 -42.803  1.00 22.86           C  
ATOM   3969  O   GLY A 250     -12.820 -65.589 -41.837  1.00 22.86           O  
ATOM   3970  N   ALA A 251     -13.602 -66.530 -43.707  1.00 23.91           N  
ATOM   3971  H   ALA A 251     -13.426 -67.201 -44.441  1.00 23.91           H  
ATOM   3972  CA  ALA A 251     -14.690 -65.559 -43.932  1.00 23.91           C  
ATOM   3973  HA  ALA A 251     -14.255 -64.562 -43.853  1.00 23.91           H  
ATOM   3974  C   ALA A 251     -15.857 -65.586 -42.911  1.00 23.91           C  
ATOM   3975  CB  ALA A 251     -15.164 -65.707 -45.385  1.00 23.91           C  
ATOM   3976  HB1 ALA A 251     -15.612 -66.689 -45.533  1.00 23.91           H  
ATOM   3977  HB2 ALA A 251     -14.325 -65.581 -46.068  1.00 23.91           H  
ATOM   3978  HB3 ALA A 251     -15.911 -64.942 -45.601  1.00 23.91           H  
ATOM   3979  O   ALA A 251     -16.919 -66.156 -43.171  1.00 23.91           O  
ATOM   3980  N   GLY A 252     -15.687 -64.917 -41.766  1.00 23.67           N  
ATOM   3981  H   GLY A 252     -14.769 -64.536 -41.584  1.00 23.67           H  
ATOM   3982  CA  GLY A 252     -16.761 -64.648 -40.800  1.00 23.67           C  
ATOM   3983  HA2 GLY A 252     -16.324 -64.283 -39.871  1.00 23.67           H  
ATOM   3984  HA3 GLY A 252     -17.282 -65.582 -40.587  1.00 23.67           H  
ATOM   3985  C   GLY A 252     -17.787 -63.608 -41.287  1.00 23.67           C  
ATOM   3986  O   GLY A 252     -17.451 -62.671 -42.004  1.00 23.67           O  
ATOM   3987  N   SER A 253     -19.057 -63.749 -40.888  1.00 24.41           N  
ATOM   3988  H   SER A 253     -19.301 -64.545 -40.316  1.00 24.41           H  
ATOM   3989  CA  SER A 253     -20.145 -62.842 -41.293  1.00 24.41           C  
ATOM   3990  HA  SER A 253     -19.927 -62.467 -42.293  1.00 24.41           H  
ATOM   3991  C   SER A 253     -20.271 -61.624 -40.359  1.00 24.41           C  
ATOM   3992  CB  SER A 253     -21.461 -63.623 -41.391  1.00 24.41           C  
ATOM   3993  HB2 SER A 253     -21.357 -64.423 -42.124  1.00 24.41           H  
ATOM   3994  HB3 SER A 253     -22.255 -62.951 -41.716  1.00 24.41           H  
ATOM   3995  O   SER A 253     -20.924 -61.697 -39.316  1.00 24.41           O  
ATOM   3996  OG  SER A 253     -21.801 -64.179 -40.135  1.00 24.41           O  
ATOM   3997  HG  SER A 253     -21.674 -63.480 -39.489  1.00 24.41           H  
ATOM   3998  N   GLU A 254     -19.666 -60.500 -40.745  1.00 27.79           N  
ATOM   3999  H   GLU A 254     -19.116 -60.558 -41.590  1.00 27.79           H  
ATOM   4000  CA  GLU A 254     -19.394 -59.302 -39.922  1.00 27.79           C  
ATOM   4001  HA  GLU A 254     -18.969 -59.637 -38.976  1.00 27.79           H  
ATOM   4002  C   GLU A 254     -20.614 -58.412 -39.563  1.00 27.79           C  
ATOM   4003  CB  GLU A 254     -18.318 -58.446 -40.622  1.00 27.79           C  
ATOM   4004  HB2 GLU A 254     -18.011 -57.655 -39.939  1.00 27.79           H  
ATOM   4005  HB3 GLU A 254     -18.766 -57.988 -41.504  1.00 27.79           H  
ATOM   4006  O   GLU A 254     -20.534 -57.190 -39.625  1.00 27.79           O  
ATOM   4007  CG  GLU A 254     -17.060 -59.208 -41.056  1.00 27.79           C  
ATOM   4008  HG2 GLU A 254     -16.678 -59.766 -40.201  1.00 27.79           H  
ATOM   4009  HG3 GLU A 254     -17.319 -59.916 -41.843  1.00 27.79           H  
ATOM   4010  CD  GLU A 254     -15.987 -58.245 -41.585  1.00 27.79           C  
ATOM   4011  OE1 GLU A 254     -14.810 -58.439 -41.212  1.00 27.79           O  
ATOM   4012  OE2 GLU A 254     -16.358 -57.326 -42.352  1.00 27.79           O  
ATOM   4013  N   SER A 255     -21.779 -58.972 -39.218  1.00 26.49           N  
ATOM   4014  H   SER A 255     -21.793 -59.979 -39.136  1.00 26.49           H  
ATOM   4015  CA  SER A 255     -23.024 -58.199 -39.016  1.00 26.49           C  
ATOM   4016  HA  SER A 255     -23.251 -57.700 -39.958  1.00 26.49           H  
ATOM   4017  C   SER A 255     -22.907 -57.105 -37.929  1.00 26.49           C  
ATOM   4018  CB  SER A 255     -24.180 -59.159 -38.710  1.00 26.49           C  
ATOM   4019  HB2 SER A 255     -23.999 -59.648 -37.753  1.00 26.49           H  
ATOM   4020  HB3 SER A 255     -24.223 -59.923 -39.486  1.00 26.49           H  
ATOM   4021  O   SER A 255     -23.057 -57.377 -36.735  1.00 26.49           O  
ATOM   4022  OG  SER A 255     -25.427 -58.483 -38.663  1.00 26.49           O  
ATOM   4023  HG  SER A 255     -25.571 -58.050 -39.508  1.00 26.49           H  
ATOM   4024  N   LEU A 256     -22.670 -55.856 -38.357  1.00 27.47           N  
ATOM   4025  H   LEU A 256     -22.415 -55.759 -39.329  1.00 27.47           H  
ATOM   4026  CA  LEU A 256     -22.420 -54.696 -37.495  1.00 27.47           C  
ATOM   4027  HA  LEU A 256     -21.669 -54.977 -36.756  1.00 27.47           H  
ATOM   4028  C   LEU A 256     -23.683 -54.264 -36.732  1.00 27.47           C  
ATOM   4029  CB  LEU A 256     -21.847 -53.514 -38.311  1.00 27.47           C  
ATOM   4030  HB2 LEU A 256     -21.727 -52.685 -37.613  1.00 27.47           H  
ATOM   4031  HB3 LEU A 256     -22.576 -53.195 -39.055  1.00 27.47           H  
ATOM   4032  O   LEU A 256     -24.480 -53.456 -37.211  1.00 27.47           O  
ATOM   4033  CG  LEU A 256     -20.488 -53.773 -38.998  1.00 27.47           C  
ATOM   4034  HG  LEU A 256     -19.988 -54.615 -38.520  1.00 27.47           H  
ATOM   4035  CD1 LEU A 256     -20.664 -54.056 -40.493  1.00 27.47           C  
ATOM   4036 HD11 LEU A 256     -21.081 -53.187 -41.002  1.00 27.47           H  
ATOM   4037 HD12 LEU A 256     -21.318 -54.915 -40.643  1.00 27.47           H  
ATOM   4038 HD13 LEU A 256     -19.694 -54.297 -40.929  1.00 27.47           H  
ATOM   4039  CD2 LEU A 256     -19.584 -52.544 -38.877  1.00 27.47           C  
ATOM   4040 HD21 LEU A 256     -18.635 -52.743 -39.375  1.00 27.47           H  
ATOM   4041 HD22 LEU A 256     -19.383 -52.337 -37.826  1.00 27.47           H  
ATOM   4042 HD23 LEU A 256     -20.058 -51.677 -39.337  1.00 27.47           H  
ATOM   4043  N   LYS A 257     -23.870 -54.796 -35.521  1.00 26.24           N  
ATOM   4044  H   LYS A 257     -23.203 -55.489 -35.213  1.00 26.24           H  
ATOM   4045  CA  LYS A 257     -24.942 -54.370 -34.609  1.00 26.24           C  
ATOM   4046  HA  LYS A 257     -25.808 -54.099 -35.214  1.00 26.24           H  
ATOM   4047  C   LYS A 257     -24.547 -53.106 -33.846  1.00 26.24           C  
ATOM   4048  CB  LYS A 257     -25.352 -55.516 -33.677  1.00 26.24           C  
ATOM   4049  HB2 LYS A 257     -26.036 -55.131 -32.921  1.00 26.24           H  
ATOM   4050  HB3 LYS A 257     -24.471 -55.921 -33.179  1.00 26.24           H  
ATOM   4051  O   LYS A 257     -23.396 -52.938 -33.459  1.00 26.24           O  
ATOM   4052  CG  LYS A 257     -26.062 -56.613 -34.481  1.00 26.24           C  
ATOM   4053  HG2 LYS A 257     -26.916 -56.178 -35.001  1.00 26.24           H  
ATOM   4054  HG3 LYS A 257     -25.377 -57.027 -35.221  1.00 26.24           H  
ATOM   4055  CD  LYS A 257     -26.555 -57.744 -33.578  1.00 26.24           C  
ATOM   4056  HD2 LYS A 257     -27.247 -57.342 -32.837  1.00 26.24           H  
ATOM   4057  HD3 LYS A 257     -25.701 -58.196 -33.074  1.00 26.24           H  
ATOM   4058  CE  LYS A 257     -27.261 -58.782 -34.454  1.00 26.24           C  
ATOM   4059  HE2 LYS A 257     -26.561 -59.114 -35.220  1.00 26.24           H  
ATOM   4060  HE3 LYS A 257     -28.097 -58.300 -34.961  1.00 26.24           H  
ATOM   4061  NZ  LYS A 257     -27.733 -59.936 -33.654  1.00 26.24           N  
ATOM   4062  HZ1 LYS A 257     -28.183 -60.614 -34.252  1.00 26.24           H  
ATOM   4063  HZ2 LYS A 257     -28.388 -59.631 -32.948  1.00 26.24           H  
ATOM   4064  HZ3 LYS A 257     -26.948 -60.381 -33.200  1.00 26.24           H  
ATOM   4065  N   THR A 258     -25.523 -52.233 -33.618  1.00 25.32           N  
ATOM   4066  H   THR A 258     -26.462 -52.453 -33.919  1.00 25.32           H  
ATOM   4067  CA  THR A 258     -25.364 -50.941 -32.941  1.00 25.32           C  
ATOM   4068  HA  THR A 258     -24.603 -50.374 -33.478  1.00 25.32           H  
ATOM   4069  C   THR A 258     -24.924 -51.113 -31.477  1.00 25.32           C  
ATOM   4070  CB  THR A 258     -26.681 -50.140 -33.003  1.00 25.32           C  
ATOM   4071  HB  THR A 258     -26.774 -49.516 -32.114  1.00 25.32           H  
ATOM   4072  O   THR A 258     -25.694 -51.662 -30.684  1.00 25.32           O  
ATOM   4073  CG2 THR A 258     -26.716 -49.237 -34.235  1.00 25.32           C  
ATOM   4074 HG21 THR A 258     -26.621 -49.837 -35.140  1.00 25.32           H  
ATOM   4075 HG22 THR A 258     -27.656 -48.687 -34.263  1.00 25.32           H  
ATOM   4076 HG23 THR A 258     -25.894 -48.523 -34.190  1.00 25.32           H  
ATOM   4077  OG1 THR A 258     -27.815 -50.982 -33.114  1.00 25.32           O  
ATOM   4078  HG1 THR A 258     -28.569 -50.483 -32.791  1.00 25.32           H  
ATOM   4079  N   PRO A 259     -23.716 -50.657 -31.088  1.00 27.77           N  
ATOM   4080  CA  PRO A 259     -23.224 -50.794 -29.720  1.00 27.77           C  
ATOM   4081  HA  PRO A 259     -23.415 -51.806 -29.362  1.00 27.77           H  
ATOM   4082  C   PRO A 259     -23.906 -49.800 -28.770  1.00 27.77           C  
ATOM   4083  CB  PRO A 259     -21.711 -50.581 -29.803  1.00 27.77           C  
ATOM   4084  HB2 PRO A 259     -21.298 -50.171 -28.881  1.00 27.77           H  
ATOM   4085  HB3 PRO A 259     -21.223 -51.524 -30.051  1.00 27.77           H  
ATOM   4086  O   PRO A 259     -24.274 -48.689 -29.158  1.00 27.77           O  
ATOM   4087  CG  PRO A 259     -21.569 -49.609 -30.972  1.00 27.77           C  
ATOM   4088  HG2 PRO A 259     -21.748 -48.592 -30.626  1.00 27.77           H  
ATOM   4089  HG3 PRO A 259     -20.590 -49.686 -31.446  1.00 27.77           H  
ATOM   4090  CD  PRO A 259     -22.691 -50.034 -31.920  1.00 27.77           C  
ATOM   4091  HD2 PRO A 259     -22.307 -50.762 -32.634  1.00 27.77           H  
ATOM   4092  HD3 PRO A 259     -23.081 -49.161 -32.442  1.00 27.77           H  
ATOM   4093  N   GLY A 260     -24.074 -50.208 -27.512  1.00 27.95           N  
ATOM   4094  H   GLY A 260     -23.685 -51.102 -27.248  1.00 27.95           H  
ATOM   4095  CA  GLY A 260     -24.641 -49.366 -26.459  1.00 27.95           C  
ATOM   4096  HA2 GLY A 260     -25.013 -50.002 -25.656  1.00 27.95           H  
ATOM   4097  HA3 GLY A 260     -25.480 -48.801 -26.863  1.00 27.95           H  
ATOM   4098  C   GLY A 260     -23.633 -48.378 -25.860  1.00 27.95           C  
ATOM   4099  O   GLY A 260     -22.439 -48.416 -26.146  1.00 27.95           O  
ATOM   4100  N   LEU A 261     -24.123 -47.512 -24.969  1.00 31.65           N  
ATOM   4101  H   LEU A 261     -25.115 -47.538 -24.782  1.00 31.65           H  
ATOM   4102  CA  LEU A 261     -23.304 -46.610 -24.147  1.00 31.65           C  
ATOM   4103  HA  LEU A 261     -22.531 -46.164 -24.773  1.00 31.65           H  
ATOM   4104  C   LEU A 261     -22.576 -47.396 -23.043  1.00 31.65           C  
ATOM   4105  CB  LEU A 261     -24.202 -45.486 -23.592  1.00 31.65           C  
ATOM   4106  HB2 LEU A 261     -23.718 -45.020 -22.734  1.00 31.65           H  
ATOM   4107  HB3 LEU A 261     -25.132 -45.930 -23.236  1.00 31.65           H  
ATOM   4108  O   LEU A 261     -22.943 -47.344 -21.867  1.00 31.65           O  
ATOM   4109  CG  LEU A 261     -24.503 -44.392 -24.634  1.00 31.65           C  
ATOM   4110  HG  LEU A 261     -24.574 -44.834 -25.627  1.00 31.65           H  
ATOM   4111  CD1 LEU A 261     -25.835 -43.711 -24.325  1.00 31.65           C  
ATOM   4112 HD11 LEU A 261     -26.032 -42.936 -25.066  1.00 31.65           H  
ATOM   4113 HD12 LEU A 261     -26.641 -44.443 -24.367  1.00 31.65           H  
ATOM   4114 HD13 LEU A 261     -25.806 -43.261 -23.332  1.00 31.65           H  
ATOM   4115  CD2 LEU A 261     -23.408 -43.322 -24.635  1.00 31.65           C  
ATOM   4116 HD21 LEU A 261     -22.446 -43.781 -24.863  1.00 31.65           H  
ATOM   4117 HD22 LEU A 261     -23.352 -42.834 -23.662  1.00 31.65           H  
ATOM   4118 HD23 LEU A 261     -23.626 -42.577 -25.400  1.00 31.65           H  
ATOM   4119  N   GLU A 262     -21.560 -48.164 -23.429  1.00 31.05           N  
ATOM   4120  H   GLU A 262     -21.355 -48.237 -24.415  1.00 31.05           H  
ATOM   4121  CA  GLU A 262     -20.757 -48.941 -22.490  1.00 31.05           C  
ATOM   4122  HA  GLU A 262     -21.442 -49.534 -21.884  1.00 31.05           H  
ATOM   4123  C   GLU A 262     -19.982 -48.022 -21.536  1.00 31.05           C  
ATOM   4124  CB  GLU A 262     -19.832 -49.929 -23.217  1.00 31.05           C  
ATOM   4125  HB2 GLU A 262     -19.208 -49.394 -23.932  1.00 31.05           H  
ATOM   4126  HB3 GLU A 262     -19.193 -50.405 -22.474  1.00 31.05           H  
ATOM   4127  O   GLU A 262     -19.296 -47.077 -21.937  1.00 31.05           O  
ATOM   4128  CG  GLU A 262     -20.654 -51.014 -23.935  1.00 31.05           C  
ATOM   4129  HG2 GLU A 262     -21.386 -51.409 -23.231  1.00 31.05           H  
ATOM   4130  HG3 GLU A 262     -21.201 -50.559 -24.761  1.00 31.05           H  
ATOM   4131  CD  GLU A 262     -19.810 -52.178 -24.474  1.00 31.05           C  
ATOM   4132  OE1 GLU A 262     -20.425 -53.241 -24.716  1.00 31.05           O  
ATOM   4133  OE2 GLU A 262     -18.581 -52.004 -24.625  1.00 31.05           O  
ATOM   4134  N   ARG A 263     -20.081 -48.310 -20.233  1.00 36.95           N  
ATOM   4135  H   ARG A 263     -20.629 -49.119 -19.975  1.00 36.95           H  
ATOM   4136  CA  ARG A 263     -19.248 -47.665 -19.213  1.00 36.95           C  
ATOM   4137  HA  ARG A 263     -19.325 -46.582 -19.308  1.00 36.95           H  
ATOM   4138  C   ARG A 263     -17.808 -48.079 -19.480  1.00 36.95           C  
ATOM   4139  CB  ARG A 263     -19.672 -48.108 -17.806  1.00 36.95           C  
ATOM   4140  HB2 ARG A 263     -19.696 -49.197 -17.764  1.00 36.95           H  
ATOM   4141  HB3 ARG A 263     -18.921 -47.760 -17.096  1.00 36.95           H  
ATOM   4142  O   ARG A 263     -17.461 -49.219 -19.194  1.00 36.95           O  
ATOM   4143  CG  ARG A 263     -21.035 -47.556 -17.381  1.00 36.95           C  
ATOM   4144  HG2 ARG A 263     -20.997 -46.467 -17.364  1.00 36.95           H  
ATOM   4145  HG3 ARG A 263     -21.806 -47.881 -18.080  1.00 36.95           H  
ATOM   4146  CD  ARG A 263     -21.355 -48.089 -15.981  1.00 36.95           C  
ATOM   4147  HD2 ARG A 263     -20.532 -47.833 -15.314  1.00 36.95           H  
ATOM   4148  HD3 ARG A 263     -21.440 -49.174 -16.032  1.00 36.95           H  
ATOM   4149  NE  ARG A 263     -22.605 -47.519 -15.451  1.00 36.95           N  
ATOM   4150  HE  ARG A 263     -23.119 -46.901 -16.063  1.00 36.95           H  
ATOM   4151  NH1 ARG A 263     -22.536 -48.552 -13.400  1.00 36.95           N  
ATOM   4152 HH11 ARG A 263     -21.696 -49.037 -13.681  1.00 36.95           H  
ATOM   4153 HH12 ARG A 263     -22.925 -48.703 -12.480  1.00 36.95           H  
ATOM   4154  NH2 ARG A 263     -24.199 -47.140 -13.870  1.00 36.95           N  
ATOM   4155 HH21 ARG A 263     -24.669 -46.500 -14.494  1.00 36.95           H  
ATOM   4156 HH22 ARG A 263     -24.574 -47.301 -12.946  1.00 36.95           H  
ATOM   4157  CZ  ARG A 263     -23.106 -47.740 -14.248  1.00 36.95           C  
ATOM   4158  N   ASN A 264     -17.012 -47.167 -20.039  1.00 40.30           N  
ATOM   4159  H   ASN A 264     -17.464 -46.331 -20.380  1.00 40.30           H  
ATOM   4160  CA  ASN A 264     -15.697 -47.486 -20.592  1.00 40.30           C  
ATOM   4161  HA  ASN A 264     -15.857 -48.116 -21.467  1.00 40.30           H  
ATOM   4162  C   ASN A 264     -14.835 -48.283 -19.591  1.00 40.30           C  
ATOM   4163  CB  ASN A 264     -15.031 -46.180 -21.069  1.00 40.30           C  
ATOM   4164  HB2 ASN A 264     -14.716 -45.585 -20.212  1.00 40.30           H  
ATOM   4165  HB3 ASN A 264     -15.744 -45.606 -21.661  1.00 40.30           H  
ATOM   4166  O   ASN A 264     -14.400 -47.743 -18.570  1.00 40.30           O  
ATOM   4167  CG  ASN A 264     -13.825 -46.451 -21.951  1.00 40.30           C  
ATOM   4168  ND2 ASN A 264     -13.194 -45.428 -22.476  1.00 40.30           N  
ATOM   4169 HD21 ASN A 264     -13.501 -44.477 -22.329  1.00 40.30           H  
ATOM   4170 HD22 ASN A 264     -12.390 -45.667 -23.039  1.00 40.30           H  
ATOM   4171  OD1 ASN A 264     -13.445 -47.582 -22.187  1.00 40.30           O  
ATOM   4172  N   ALA A 265     -14.657 -49.577 -19.872  1.00 44.41           N  
ATOM   4173  H   ALA A 265     -15.070 -49.934 -20.722  1.00 44.41           H  
ATOM   4174  CA  ALA A 265     -14.162 -50.568 -18.916  1.00 44.41           C  
ATOM   4175  HA  ALA A 265     -14.644 -50.393 -17.955  1.00 44.41           H  
ATOM   4176  C   ALA A 265     -12.646 -50.478 -18.682  1.00 44.41           C  
ATOM   4177  CB  ALA A 265     -14.588 -51.956 -19.410  1.00 44.41           C  
ATOM   4178  HB1 ALA A 265     -14.284 -52.711 -18.685  1.00 44.41           H  
ATOM   4179  HB2 ALA A 265     -14.119 -52.176 -20.370  1.00 44.41           H  
ATOM   4180  HB3 ALA A 265     -15.672 -51.995 -19.520  1.00 44.41           H  
ATOM   4181  O   ALA A 265     -12.128 -51.039 -17.720  1.00 44.41           O  
ATOM   4182  N   SER A 266     -11.925 -49.718 -19.512  1.00 51.54           N  
ATOM   4183  H   SER A 266     -12.407 -49.249 -20.265  1.00 51.54           H  
ATOM   4184  CA  SER A 266     -10.481 -49.486 -19.402  1.00 51.54           C  
ATOM   4185  HA  SER A 266     -10.006 -50.446 -19.200  1.00 51.54           H  
ATOM   4186  C   SER A 266     -10.084 -48.544 -18.251  1.00 51.54           C  
ATOM   4187  CB  SER A 266      -9.950 -48.978 -20.747  1.00 51.54           C  
ATOM   4188  HB2 SER A 266      -8.861 -49.015 -20.749  1.00 51.54           H  
ATOM   4189  HB3 SER A 266     -10.322 -49.613 -21.551  1.00 51.54           H  
ATOM   4190  O   SER A 266      -9.065 -47.855 -18.339  1.00 51.54           O  
ATOM   4191  OG  SER A 266     -10.372 -47.645 -20.962  1.00 51.54           O  
ATOM   4192  HG  SER A 266      -9.851 -47.089 -20.377  1.00 51.54           H  
ATOM   4193  N   ARG A 267     -10.887 -48.450 -17.183  1.00 65.93           N  
ATOM   4194  H   ARG A 267     -11.644 -49.115 -17.119  1.00 65.93           H  
ATOM   4195  CA  ARG A 267     -10.559 -47.637 -16.007  1.00 65.93           C  
ATOM   4196  HA  ARG A 267     -10.159 -46.680 -16.343  1.00 65.93           H  
ATOM   4197  C   ARG A 267      -9.458 -48.329 -15.223  1.00 65.93           C  
ATOM   4198  CB  ARG A 267     -11.802 -47.373 -15.148  1.00 65.93           C  
ATOM   4199  HB2 ARG A 267     -11.496 -47.004 -14.170  1.00 65.93           H  
ATOM   4200  HB3 ARG A 267     -12.369 -48.294 -15.014  1.00 65.93           H  
ATOM   4201  O   ARG A 267      -9.618 -49.463 -14.786  1.00 65.93           O  
ATOM   4202  CG  ARG A 267     -12.663 -46.306 -15.834  1.00 65.93           C  
ATOM   4203  HG2 ARG A 267     -12.935 -46.644 -16.834  1.00 65.93           H  
ATOM   4204  HG3 ARG A 267     -12.085 -45.386 -15.923  1.00 65.93           H  
ATOM   4205  CD  ARG A 267     -13.933 -46.016 -15.040  1.00 65.93           C  
ATOM   4206  HD2 ARG A 267     -13.637 -45.695 -14.041  1.00 65.93           H  
ATOM   4207  HD3 ARG A 267     -14.520 -46.932 -14.966  1.00 65.93           H  
ATOM   4208  NE  ARG A 267     -14.729 -44.966 -15.704  1.00 65.93           N  
ATOM   4209  HE  ARG A 267     -14.628 -44.915 -16.708  1.00 65.93           H  
ATOM   4210  NH1 ARG A 267     -15.757 -44.097 -13.841  1.00 65.93           N  
ATOM   4211 HH11 ARG A 267     -15.443 -44.897 -13.310  1.00 65.93           H  
ATOM   4212 HH12 ARG A 267     -16.273 -43.363 -13.377  1.00 65.93           H  
ATOM   4213  NH2 ARG A 267     -15.997 -43.081 -15.808  1.00 65.93           N  
ATOM   4214 HH21 ARG A 267     -15.761 -42.982 -16.785  1.00 65.93           H  
ATOM   4215 HH22 ARG A 267     -16.532 -42.363 -15.341  1.00 65.93           H  
ATOM   4216  CZ  ARG A 267     -15.487 -44.059 -15.114  1.00 65.93           C  
ATOM   4217  N   GLN A 268      -8.335 -47.641 -15.071  1.00 76.31           N  
ATOM   4218  H   GLN A 268      -8.274 -46.714 -15.466  1.00 76.31           H  
ATOM   4219  CA  GLN A 268      -7.172 -48.155 -14.364  1.00 76.31           C  
ATOM   4220  HA  GLN A 268      -7.165 -49.243 -14.427  1.00 76.31           H  
ATOM   4221  C   GLN A 268      -7.221 -47.776 -12.885  1.00 76.31           C  
ATOM   4222  CB  GLN A 268      -5.890 -47.646 -15.027  1.00 76.31           C  
ATOM   4223  HB2 GLN A 268      -5.886 -46.556 -15.042  1.00 76.31           H  
ATOM   4224  HB3 GLN A 268      -5.047 -47.981 -14.423  1.00 76.31           H  
ATOM   4225  O   GLN A 268      -7.634 -46.680 -12.515  1.00 76.31           O  
ATOM   4226  CG  GLN A 268      -5.725 -48.183 -16.459  1.00 76.31           C  
ATOM   4227  HG2 GLN A 268      -6.463 -47.716 -17.112  1.00 76.31           H  
ATOM   4228  HG3 GLN A 268      -5.900 -49.258 -16.467  1.00 76.31           H  
ATOM   4229  CD  GLN A 268      -4.335 -47.920 -17.035  1.00 76.31           C  
ATOM   4230  NE2 GLN A 268      -4.050 -48.403 -18.224  1.00 76.31           N  
ATOM   4231 HE21 GLN A 268      -4.728 -48.950 -18.736  1.00 76.31           H  
ATOM   4232 HE22 GLN A 268      -3.121 -48.200 -18.566  1.00 76.31           H  
ATOM   4233  OE1 GLN A 268      -3.483 -47.274 -16.450  1.00 76.31           O  
ATOM   4234  N   CYS A 269      -6.759 -48.684 -12.035  1.00 79.64           N  
ATOM   4235  H   CYS A 269      -6.505 -49.586 -12.410  1.00 79.64           H  
ATOM   4236  CA  CYS A 269      -6.570 -48.462 -10.613  1.00 79.64           C  
ATOM   4237  HA  CYS A 269      -7.502 -48.120 -10.163  1.00 79.64           H  
ATOM   4238  C   CYS A 269      -5.483 -47.406 -10.403  1.00 79.64           C  
ATOM   4239  CB  CYS A 269      -6.155 -49.812 -10.020  1.00 79.64           C  
ATOM   4240  HB2 CYS A 269      -5.251 -50.151 -10.527  1.00 79.64           H  
ATOM   4241  HB3 CYS A 269      -6.937 -50.547 -10.212  1.00 79.64           H  
ATOM   4242  O   CYS A 269      -4.326 -47.660 -10.754  1.00 79.64           O  
ATOM   4243  SG  CYS A 269      -5.831 -49.684  -8.243  1.00 79.64           S  
ATOM   4244  HG  CYS A 269      -5.207 -50.860  -8.142  1.00 79.64           H  
ATOM   4245  N   VAL A 270      -5.804 -46.278  -9.757  1.00 79.31           N  
ATOM   4246  H   VAL A 270      -6.768 -46.130  -9.495  1.00 79.31           H  
ATOM   4247  CA  VAL A 270      -4.837 -45.176  -9.527  1.00 79.31           C  
ATOM   4248  HA  VAL A 270      -4.493 -44.822 -10.499  1.00 79.31           H  
ATOM   4249  C   VAL A 270      -3.577 -45.606  -8.764  1.00 79.31           C  
ATOM   4250  CB  VAL A 270      -5.475 -43.976  -8.799  1.00 79.31           C  
ATOM   4251  HB  VAL A 270      -4.693 -43.244  -8.594  1.00 79.31           H  
ATOM   4252  O   VAL A 270      -2.564 -44.911  -8.791  1.00 79.31           O  
ATOM   4253  CG1 VAL A 270      -6.518 -43.286  -9.679  1.00 79.31           C  
ATOM   4254 HG11 VAL A 270      -6.059 -42.971 -10.616  1.00 79.31           H  
ATOM   4255 HG12 VAL A 270      -6.902 -42.400  -9.172  1.00 79.31           H  
ATOM   4256 HG13 VAL A 270      -7.339 -43.969  -9.897  1.00 79.31           H  
ATOM   4257  CG2 VAL A 270      -6.112 -44.368  -7.462  1.00 79.31           C  
ATOM   4258 HG21 VAL A 270      -6.407 -43.463  -6.931  1.00 79.31           H  
ATOM   4259 HG22 VAL A 270      -6.988 -44.999  -7.612  1.00 79.31           H  
ATOM   4260 HG23 VAL A 270      -5.383 -44.883  -6.837  1.00 79.31           H  
ATOM   4261  N   LYS A 271      -3.614 -46.774  -8.107  1.00 80.21           N  
ATOM   4262  H   LYS A 271      -4.486 -47.282  -8.141  1.00 80.21           H  
ATOM   4263  CA  LYS A 271      -2.497 -47.323  -7.334  1.00 80.21           C  
ATOM   4264  HA  LYS A 271      -1.839 -46.482  -7.118  1.00 80.21           H  
ATOM   4265  C   LYS A 271      -1.632 -48.357  -8.066  1.00 80.21           C  
ATOM   4266  CB  LYS A 271      -3.061 -47.869  -6.013  1.00 80.21           C  
ATOM   4267  HB2 LYS A 271      -3.621 -48.780  -6.225  1.00 80.21           H  
ATOM   4268  HB3 LYS A 271      -3.766 -47.137  -5.618  1.00 80.21           H  
ATOM   4269  O   LYS A 271      -0.534 -48.644  -7.591  1.00 80.21           O  
ATOM   4270  CG  LYS A 271      -2.016 -48.183  -4.929  1.00 80.21           C  
ATOM   4271  HG2 LYS A 271      -1.516 -49.117  -5.184  1.00 80.21           H  
ATOM   4272  HG3 LYS A 271      -2.535 -48.334  -3.983  1.00 80.21           H  
ATOM   4273  CD  LYS A 271      -0.955 -47.083  -4.749  1.00 80.21           C  
ATOM   4274  HD2 LYS A 271      -0.399 -46.947  -5.676  1.00 80.21           H  
ATOM   4275  HD3 LYS A 271      -1.428 -46.140  -4.477  1.00 80.21           H  
ATOM   4276  CE  LYS A 271       0.037 -47.496  -3.671  1.00 80.21           C  
ATOM   4277  HE2 LYS A 271       0.189 -48.575  -3.712  1.00 80.21           H  
ATOM   4278  HE3 LYS A 271      -0.380 -47.232  -2.699  1.00 80.21           H  
ATOM   4279  NZ  LYS A 271       1.334 -46.813  -3.829  1.00 80.21           N  
ATOM   4280  HZ1 LYS A 271       1.869 -46.923  -2.979  1.00 80.21           H  
ATOM   4281  HZ2 LYS A 271       1.861 -47.049  -4.657  1.00 80.21           H  
ATOM   4282  HZ3 LYS A 271       1.225 -45.812  -3.752  1.00 80.21           H  
ATOM   4283  N   CYS A 272      -2.102 -48.963  -9.161  1.00 79.05           N  
ATOM   4284  H   CYS A 272      -2.987 -48.656  -9.539  1.00 79.05           H  
ATOM   4285  CA  CYS A 272      -1.366 -50.057  -9.820  1.00 79.05           C  
ATOM   4286  HA  CYS A 272      -0.301 -49.843  -9.736  1.00 79.05           H  
ATOM   4287  C   CYS A 272      -1.606 -50.244 -11.330  1.00 79.05           C  
ATOM   4288  CB  CYS A 272      -1.635 -51.373  -9.067  1.00 79.05           C  
ATOM   4289  HB2 CYS A 272      -1.434 -51.237  -8.004  1.00 79.05           H  
ATOM   4290  HB3 CYS A 272      -0.965 -52.141  -9.455  1.00 79.05           H  
ATOM   4291  O   CYS A 272      -1.077 -51.197 -11.895  1.00 79.05           O  
ATOM   4292  SG  CYS A 272      -3.350 -51.905  -9.314  1.00 79.05           S  
ATOM   4293  HG  CYS A 272      -3.285 -53.042  -8.616  1.00 79.05           H  
ATOM   4294  N   GLY A 273      -2.409 -49.405 -11.991  1.00 82.17           N  
ATOM   4295  H   GLY A 273      -2.852 -48.645 -11.494  1.00 82.17           H  
ATOM   4296  CA  GLY A 273      -2.661 -49.487 -13.438  1.00 82.17           C  
ATOM   4297  HA2 GLY A 273      -3.074 -48.538 -13.780  1.00 82.17           H  
ATOM   4298  HA3 GLY A 273      -1.710 -49.627 -13.950  1.00 82.17           H  
ATOM   4299  C   GLY A 273      -3.596 -50.623 -13.893  1.00 82.17           C  
ATOM   4300  O   GLY A 273      -4.157 -50.549 -14.982  1.00 82.17           O  
ATOM   4301  N   ALA A 274      -3.815 -51.658 -13.075  1.00 80.05           N  
ATOM   4302  H   ALA A 274      -3.278 -51.707 -12.221  1.00 80.05           H  
ATOM   4303  CA  ALA A 274      -4.726 -52.762 -13.398  1.00 80.05           C  
ATOM   4304  HA  ALA A 274      -4.407 -53.175 -14.355  1.00 80.05           H  
ATOM   4305  C   ALA A 274      -6.197 -52.298 -13.521  1.00 80.05           C  
ATOM   4306  CB  ALA A 274      -4.575 -53.851 -12.329  1.00 80.05           C  
ATOM   4307  HB1 ALA A 274      -3.547 -54.212 -12.309  1.00 80.05           H  
ATOM   4308  HB2 ALA A 274      -4.841 -53.448 -11.351  1.00 80.05           H  
ATOM   4309  HB3 ALA A 274      -5.240 -54.685 -12.555  1.00 80.05           H  
ATOM   4310  O   ALA A 274      -6.567 -51.336 -12.843  1.00 80.05           O  
ATOM   4311  N   PRO A 275      -7.050 -52.976 -14.320  1.00 81.86           N  
ATOM   4312  CA  PRO A 275      -8.478 -52.660 -14.440  1.00 81.86           C  
ATOM   4313  HA  PRO A 275      -8.568 -51.717 -14.979  1.00 81.86           H  
ATOM   4314  C   PRO A 275      -9.196 -52.541 -13.088  1.00 81.86           C  
ATOM   4315  CB  PRO A 275      -9.082 -53.773 -15.301  1.00 81.86           C  
ATOM   4316  HB2 PRO A 275      -9.393 -54.609 -14.674  1.00 81.86           H  
ATOM   4317  HB3 PRO A 275      -9.919 -53.412 -15.899  1.00 81.86           H  
ATOM   4318  O   PRO A 275      -8.910 -53.297 -12.157  1.00 81.86           O  
ATOM   4319  CG  PRO A 275      -7.904 -54.203 -16.172  1.00 81.86           C  
ATOM   4320  HG2 PRO A 275      -7.791 -53.507 -17.004  1.00 81.86           H  
ATOM   4321  HG3 PRO A 275      -8.019 -55.224 -16.535  1.00 81.86           H  
ATOM   4322  CD  PRO A 275      -6.713 -54.068 -15.223  1.00 81.86           C  
ATOM   4323  HD2 PRO A 275      -5.812 -53.855 -15.798  1.00 81.86           H  
ATOM   4324  HD3 PRO A 275      -6.593 -54.988 -14.651  1.00 81.86           H  
ATOM   4325  N   ALA A 276     -10.096 -51.564 -12.970  1.00 83.71           N  
ATOM   4326  H   ALA A 276     -10.256 -50.974 -13.774  1.00 83.71           H  
ATOM   4327  CA  ALA A 276     -10.647 -51.101 -11.702  1.00 83.71           C  
ATOM   4328  HA  ALA A 276     -10.381 -51.808 -10.916  1.00 83.71           H  
ATOM   4329  C   ALA A 276     -12.179 -50.991 -11.696  1.00 83.71           C  
ATOM   4330  CB  ALA A 276      -9.979 -49.768 -11.363  1.00 83.71           C  
ATOM   4331  HB1 ALA A 276     -10.088 -49.071 -12.193  1.00 83.71           H  
ATOM   4332  HB2 ALA A 276      -8.923 -49.944 -11.160  1.00 83.71           H  
ATOM   4333  HB3 ALA A 276     -10.461 -49.340 -10.483  1.00 83.71           H  
ATOM   4334  O   ALA A 276     -12.754 -49.997 -12.141  1.00 83.71           O  
ATOM   4335  N   ASP A 277     -12.818 -52.001 -11.104  1.00 80.41           N  
ATOM   4336  H   ASP A 277     -12.293 -52.842 -10.912  1.00 80.41           H  
ATOM   4337  CA  ASP A 277     -14.275 -52.078 -10.937  1.00 80.41           C  
ATOM   4338  HA  ASP A 277     -14.756 -51.624 -11.803  1.00 80.41           H  
ATOM   4339  C   ASP A 277     -14.791 -51.362  -9.674  1.00 80.41           C  
ATOM   4340  CB  ASP A 277     -14.682 -53.558 -10.895  1.00 80.41           C  
ATOM   4341  HB2 ASP A 277     -14.303 -54.003  -9.975  1.00 80.41           H  
ATOM   4342  HB3 ASP A 277     -15.769 -53.629 -10.882  1.00 80.41           H  
ATOM   4343  O   ASP A 277     -15.980 -51.051  -9.571  1.00 80.41           O  
ATOM   4344  CG  ASP A 277     -14.147 -54.335 -12.097  1.00 80.41           C  
ATOM   4345  OD1 ASP A 277     -14.505 -53.957 -13.233  1.00 80.41           O  
ATOM   4346  OD2 ASP A 277     -13.358 -55.274 -11.851  1.00 80.41           O  
ATOM   4347  N   TRP A 278     -13.913 -51.098  -8.699  1.00 83.77           N  
ATOM   4348  H   TRP A 278     -12.936 -51.281  -8.881  1.00 83.77           H  
ATOM   4349  CA  TRP A 278     -14.257 -50.481  -7.416  1.00 83.77           C  
ATOM   4350  HA  TRP A 278     -15.330 -50.593  -7.258  1.00 83.77           H  
ATOM   4351  C   TRP A 278     -13.945 -48.986  -7.413  1.00 83.77           C  
ATOM   4352  CB  TRP A 278     -13.544 -51.192  -6.254  1.00 83.77           C  
ATOM   4353  HB2 TRP A 278     -13.866 -50.734  -5.318  1.00 83.77           H  
ATOM   4354  HB3 TRP A 278     -12.469 -51.031  -6.328  1.00 83.77           H  
ATOM   4355  O   TRP A 278     -13.111 -48.504  -8.175  1.00 83.77           O  
ATOM   4356  CG  TRP A 278     -13.802 -52.662  -6.156  1.00 83.77           C  
ATOM   4357  CD1 TRP A 278     -13.199 -53.615  -6.903  1.00 83.77           C  
ATOM   4358  HD1 TRP A 278     -12.454 -53.425  -7.661  1.00 83.77           H  
ATOM   4359  CD2 TRP A 278     -14.774 -53.363  -5.320  1.00 83.77           C  
ATOM   4360  CE2 TRP A 278     -14.722 -54.752  -5.641  1.00 83.77           C  
ATOM   4361  CE3 TRP A 278     -15.708 -52.961  -4.339  1.00 83.77           C  
ATOM   4362  HE3 TRP A 278     -15.778 -51.916  -4.076  1.00 83.77           H  
ATOM   4363  NE1 TRP A 278     -13.744 -54.848  -6.609  1.00 83.77           N  
ATOM   4364  HE1 TRP A 278     -13.506 -55.685  -7.122  1.00 83.77           H  
ATOM   4365  CH2 TRP A 278     -16.483 -55.263  -4.058  1.00 83.77           C  
ATOM   4366  HH2 TRP A 278     -17.140 -55.974  -3.581  1.00 83.77           H  
ATOM   4367  CZ2 TRP A 278     -15.562 -55.694  -5.029  1.00 83.77           C  
ATOM   4368  HZ2 TRP A 278     -15.505 -56.736  -5.309  1.00 83.77           H  
ATOM   4369  CZ3 TRP A 278     -16.552 -53.900  -3.713  1.00 83.77           C  
ATOM   4370  HZ3 TRP A 278     -17.265 -53.572  -2.971  1.00 83.77           H  
ATOM   4371  N   TYR A 279     -14.569 -48.257  -6.491  1.00 80.59           N  
ATOM   4372  H   TYR A 279     -15.194 -48.723  -5.849  1.00 80.59           H  
ATOM   4373  CA  TYR A 279     -14.321 -46.835  -6.255  1.00 80.59           C  
ATOM   4374  HA  TYR A 279     -13.410 -46.537  -6.773  1.00 80.59           H  
ATOM   4375  C   TYR A 279     -14.112 -46.590  -4.764  1.00 80.59           C  
ATOM   4376  CB  TYR A 279     -15.482 -45.994  -6.807  1.00 80.59           C  
ATOM   4377  HB2 TYR A 279     -15.326 -44.952  -6.528  1.00 80.59           H  
ATOM   4378  HB3 TYR A 279     -16.419 -46.322  -6.357  1.00 80.59           H  
ATOM   4379  O   TYR A 279     -14.538 -47.398  -3.934  1.00 80.59           O  
ATOM   4380  CG  TYR A 279     -15.590 -46.078  -8.315  1.00 80.59           C  
ATOM   4381  CD1 TYR A 279     -14.945 -45.118  -9.115  1.00 80.59           C  
ATOM   4382  HD1 TYR A 279     -14.445 -44.281  -8.650  1.00 80.59           H  
ATOM   4383  CD2 TYR A 279     -16.234 -47.177  -8.914  1.00 80.59           C  
ATOM   4384  HD2 TYR A 279     -16.712 -47.928  -8.303  1.00 80.59           H  
ATOM   4385  CE1 TYR A 279     -14.918 -45.262 -10.513  1.00 80.59           C  
ATOM   4386  HE1 TYR A 279     -14.392 -44.535 -11.115  1.00 80.59           H  
ATOM   4387  CE2 TYR A 279     -16.174 -47.353 -10.306  1.00 80.59           C  
ATOM   4388  HE2 TYR A 279     -16.604 -48.239 -10.749  1.00 80.59           H  
ATOM   4389  OH  TYR A 279     -15.428 -46.604 -12.441  1.00 80.59           O  
ATOM   4390  HH  TYR A 279     -15.643 -47.521 -12.626  1.00 80.59           H  
ATOM   4391  CZ  TYR A 279     -15.509 -46.399 -11.102  1.00 80.59           C  
ATOM   4392  N   CYS A 280     -13.488 -45.470  -4.397  1.00 80.47           N  
ATOM   4393  H   CYS A 280     -13.076 -44.883  -5.109  1.00 80.47           H  
ATOM   4394  CA  CYS A 280     -13.453 -45.071  -2.995  1.00 80.47           C  
ATOM   4395  HA  CYS A 280     -12.925 -45.844  -2.436  1.00 80.47           H  
ATOM   4396  C   CYS A 280     -14.878 -44.934  -2.439  1.00 80.47           C  
ATOM   4397  CB  CYS A 280     -12.718 -43.746  -2.826  1.00 80.47           C  
ATOM   4398  HB2 CYS A 280     -11.752 -43.755  -3.331  1.00 80.47           H  
ATOM   4399  HB3 CYS A 280     -13.320 -42.948  -3.262  1.00 80.47           H  
ATOM   4400  O   CYS A 280     -15.674 -44.147  -2.945  1.00 80.47           O  
ATOM   4401  SG  CYS A 280     -12.495 -43.448  -1.050  1.00 80.47           S  
ATOM   4402  HG  CYS A 280     -11.693 -42.395  -1.228  1.00 80.47           H  
ATOM   4403  N   SER A 281     -15.179 -45.629  -1.344  1.00 77.83           N  
ATOM   4404  H   SER A 281     -14.491 -46.269  -0.975  1.00 77.83           H  
ATOM   4405  CA  SER A 281     -16.493 -45.594  -0.687  1.00 77.83           C  
ATOM   4406  HA  SER A 281     -17.253 -45.848  -1.426  1.00 77.83           H  
ATOM   4407  C   SER A 281     -16.886 -44.227  -0.108  1.00 77.83           C  
ATOM   4408  CB  SER A 281     -16.534 -46.655   0.416  1.00 77.83           C  
ATOM   4409  HB2 SER A 281     -16.532 -47.643  -0.045  1.00 77.83           H  
ATOM   4410  HB3 SER A 281     -17.451 -46.545   0.995  1.00 77.83           H  
ATOM   4411  O   SER A 281     -18.054 -44.024   0.212  1.00 77.83           O  
ATOM   4412  OG  SER A 281     -15.403 -46.543   1.269  1.00 77.83           O  
ATOM   4413  HG  SER A 281     -15.541 -47.135   2.012  1.00 77.83           H  
ATOM   4414  N   ARG A 282     -15.936 -43.288   0.026  1.00 75.07           N  
ATOM   4415  H   ARG A 282     -14.999 -43.546  -0.247  1.00 75.07           H  
ATOM   4416  CA  ARG A 282     -16.199 -41.896   0.427  1.00 75.07           C  
ATOM   4417  HA  ARG A 282     -17.132 -41.850   0.990  1.00 75.07           H  
ATOM   4418  C   ARG A 282     -16.421 -40.958  -0.760  1.00 75.07           C  
ATOM   4419  CB  ARG A 282     -15.066 -41.373   1.316  1.00 75.07           C  
ATOM   4420  HB2 ARG A 282     -15.058 -40.284   1.257  1.00 75.07           H  
ATOM   4421  HB3 ARG A 282     -14.119 -41.749   0.930  1.00 75.07           H  
ATOM   4422  O   ARG A 282     -17.367 -40.183  -0.715  1.00 75.07           O  
ATOM   4423  CG  ARG A 282     -15.185 -41.762   2.794  1.00 75.07           C  
ATOM   4424  HG2 ARG A 282     -16.120 -41.378   3.201  1.00 75.07           H  
ATOM   4425  HG3 ARG A 282     -15.154 -42.847   2.898  1.00 75.07           H  
ATOM   4426  CD  ARG A 282     -13.997 -41.128   3.530  1.00 75.07           C  
ATOM   4427  HD2 ARG A 282     -14.008 -40.056   3.330  1.00 75.07           H  
ATOM   4428  HD3 ARG A 282     -13.083 -41.550   3.112  1.00 75.07           H  
ATOM   4429  NE  ARG A 282     -14.019 -41.369   4.987  1.00 75.07           N  
ATOM   4430  HE  ARG A 282     -14.473 -42.216   5.298  1.00 75.07           H  
ATOM   4431  NH1 ARG A 282     -12.899 -39.458   5.646  1.00 75.07           N  
ATOM   4432 HH11 ARG A 282     -12.533 -38.855   6.369  1.00 75.07           H  
ATOM   4433 HH12 ARG A 282     -12.950 -39.081   4.710  1.00 75.07           H  
ATOM   4434  NH2 ARG A 282     -13.524 -40.951   7.173  1.00 75.07           N  
ATOM   4435 HH21 ARG A 282     -14.000 -41.797   7.452  1.00 75.07           H  
ATOM   4436 HH22 ARG A 282     -13.174 -40.317   7.877  1.00 75.07           H  
ATOM   4437  CZ  ARG A 282     -13.481 -40.595   5.920  1.00 75.07           C  
ATOM   4438  N   CYS A 283     -15.577 -41.010  -1.798  1.00 73.18           N  
ATOM   4439  H   CYS A 283     -14.808 -41.665  -1.781  1.00 73.18           H  
ATOM   4440  CA  CYS A 283     -15.678 -40.063  -2.915  1.00 73.18           C  
ATOM   4441  HA  CYS A 283     -16.301 -39.229  -2.590  1.00 73.18           H  
ATOM   4442  C   CYS A 283     -16.377 -40.585  -4.174  1.00 73.18           C  
ATOM   4443  CB  CYS A 283     -14.318 -39.449  -3.257  1.00 73.18           C  
ATOM   4444  HB2 CYS A 283     -14.531 -38.553  -3.840  1.00 73.18           H  
ATOM   4445  HB3 CYS A 283     -13.790 -39.143  -2.353  1.00 73.18           H  
ATOM   4446  O   CYS A 283     -16.662 -39.793  -5.056  1.00 73.18           O  
ATOM   4447  SG  CYS A 283     -13.318 -40.557  -4.290  1.00 73.18           S  
ATOM   4448  HG  CYS A 283     -12.432 -39.649  -4.708  1.00 73.18           H  
ATOM   4449  N   ALA A 284     -16.609 -41.892  -4.317  1.00 71.12           N  
ATOM   4450  H   ALA A 284     -16.339 -42.507  -3.564  1.00 71.12           H  
ATOM   4451  CA  ALA A 284     -17.193 -42.538  -5.504  1.00 71.12           C  
ATOM   4452  HA  ALA A 284     -17.073 -43.611  -5.351  1.00 71.12           H  
ATOM   4453  C   ALA A 284     -16.513 -42.253  -6.873  1.00 71.12           C  
ATOM   4454  CB  ALA A 284     -18.705 -42.269  -5.515  1.00 71.12           C  
ATOM   4455  HB1 ALA A 284     -18.892 -41.215  -5.719  1.00 71.12           H  
ATOM   4456  HB2 ALA A 284     -19.177 -42.866  -6.295  1.00 71.12           H  
ATOM   4457  HB3 ALA A 284     -19.140 -42.535  -4.552  1.00 71.12           H  
ATOM   4458  O   ALA A 284     -16.938 -42.807  -7.883  1.00 71.12           O  
ATOM   4459  N   ILE A 285     -15.452 -41.437  -6.921  1.00 74.83           N  
ATOM   4460  H   ILE A 285     -15.265 -40.915  -6.077  1.00 74.83           H  
ATOM   4461  CA  ILE A 285     -14.771 -40.982  -8.143  1.00 74.83           C  
ATOM   4462  HA  ILE A 285     -15.416 -41.165  -9.003  1.00 74.83           H  
ATOM   4463  C   ILE A 285     -13.477 -41.761  -8.398  1.00 74.83           C  
ATOM   4464  CB  ILE A 285     -14.526 -39.453  -8.056  1.00 74.83           C  
ATOM   4465  HB  ILE A 285     -14.081 -39.228  -7.087  1.00 74.83           H  
ATOM   4466  O   ILE A 285     -13.236 -42.196  -9.521  1.00 74.83           O  
ATOM   4467  CG1 ILE A 285     -15.865 -38.689  -8.175  1.00 74.83           C  
ATOM   4468 HG12 ILE A 285     -16.589 -39.108  -7.476  1.00 74.83           H  
ATOM   4469 HG13 ILE A 285     -16.272 -38.819  -9.178  1.00 74.83           H  
ATOM   4470  CG2 ILE A 285     -13.553 -38.972  -9.147  1.00 74.83           C  
ATOM   4471 HG21 ILE A 285     -12.564 -39.408  -9.008  1.00 74.83           H  
ATOM   4472 HG22 ILE A 285     -13.936 -39.249 -10.129  1.00 74.83           H  
ATOM   4473 HG23 ILE A 285     -13.430 -37.889  -9.106  1.00 74.83           H  
ATOM   4474  CD1 ILE A 285     -15.754 -37.189  -7.874  1.00 74.83           C  
ATOM   4475 HD11 ILE A 285     -16.753 -36.771  -7.751  1.00 74.83           H  
ATOM   4476 HD12 ILE A 285     -15.260 -36.668  -8.694  1.00 74.83           H  
ATOM   4477 HD13 ILE A 285     -15.189 -37.035  -6.955  1.00 74.83           H  
ATOM   4478  N   THR A 286     -12.645 -41.951  -7.370  1.00 79.83           N  
ATOM   4479  H   THR A 286     -12.894 -41.555  -6.475  1.00 79.83           H  
ATOM   4480  CA  THR A 286     -11.299 -42.529  -7.511  1.00 79.83           C  
ATOM   4481  HA  THR A 286     -10.841 -42.087  -8.396  1.00 79.83           H  
ATOM   4482  C   THR A 286     -11.358 -44.058  -7.663  1.00 79.83           C  
ATOM   4483  CB  THR A 286     -10.426 -42.125  -6.316  1.00 79.83           C  
ATOM   4484  HB  THR A 286     -10.858 -42.514  -5.394  1.00 79.83           H  
ATOM   4485  O   THR A 286     -11.856 -44.715  -6.742  1.00 79.83           O  
ATOM   4486  CG2 THR A 286      -8.984 -42.599  -6.442  1.00 79.83           C  
ATOM   4487 HG21 THR A 286      -8.542 -42.226  -7.366  1.00 79.83           H  
ATOM   4488 HG22 THR A 286      -8.405 -42.238  -5.591  1.00 79.83           H  
ATOM   4489 HG23 THR A 286      -8.948 -43.688  -6.439  1.00 79.83           H  
ATOM   4490  OG1 THR A 286     -10.386 -40.714  -6.257  1.00 79.83           O  
ATOM   4491  HG1 THR A 286      -9.870 -40.414  -7.008  1.00 79.83           H  
ATOM   4492  N   PRO A 287     -10.879 -44.633  -8.789  1.00 80.72           N  
ATOM   4493  CA  PRO A 287     -11.045 -46.051  -9.117  1.00 80.72           C  
ATOM   4494  HA  PRO A 287     -12.011 -46.393  -8.746  1.00 80.72           H  
ATOM   4495  C   PRO A 287      -9.942 -46.964  -8.547  1.00 80.72           C  
ATOM   4496  CB  PRO A 287     -11.074 -46.097 -10.647  1.00 80.72           C  
ATOM   4497  HB2 PRO A 287     -10.751 -47.059 -11.045  1.00 80.72           H  
ATOM   4498  HB3 PRO A 287     -12.076 -45.857 -11.003  1.00 80.72           H  
ATOM   4499  O   PRO A 287      -8.752 -46.641  -8.582  1.00 80.72           O  
ATOM   4500  CG  PRO A 287     -10.111 -44.976 -11.031  1.00 80.72           C  
ATOM   4501  HG2 PRO A 287      -9.082 -45.321 -10.935  1.00 80.72           H  
ATOM   4502  HG3 PRO A 287     -10.300 -44.601 -12.037  1.00 80.72           H  
ATOM   4503  CD  PRO A 287     -10.389 -43.920  -9.967  1.00 80.72           C  
ATOM   4504  HD2 PRO A 287     -11.159 -43.244 -10.339  1.00 80.72           H  
ATOM   4505  HD3 PRO A 287      -9.483 -43.356  -9.742  1.00 80.72           H  
ATOM   4506  N   TYR A 288     -10.334 -48.162  -8.103  1.00 86.87           N  
ATOM   4507  H   TYR A 288     -11.318 -48.378  -8.170  1.00 86.87           H  
ATOM   4508  CA  TYR A 288      -9.457 -49.201  -7.556  1.00 86.87           C  
ATOM   4509  HA  TYR A 288      -8.430 -48.962  -7.832  1.00 86.87           H  
ATOM   4510  C   TYR A 288      -9.776 -50.602  -8.102  1.00 86.87           C  
ATOM   4511  CB  TYR A 288      -9.553 -49.213  -6.023  1.00 86.87           C  
ATOM   4512  HB2 TYR A 288     -10.575 -49.462  -5.737  1.00 86.87           H  
ATOM   4513  HB3 TYR A 288      -8.904 -49.999  -5.637  1.00 86.87           H  
ATOM   4514  O   TYR A 288     -10.932 -50.975  -8.273  1.00 86.87           O  
ATOM   4515  CG  TYR A 288      -9.149 -47.913  -5.362  1.00 86.87           C  
ATOM   4516  CD1 TYR A 288      -7.820 -47.463  -5.468  1.00 86.87           C  
ATOM   4517  HD1 TYR A 288      -7.094 -48.032  -6.030  1.00 86.87           H  
ATOM   4518  CD2 TYR A 288     -10.101 -47.142  -4.667  1.00 86.87           C  
ATOM   4519  HD2 TYR A 288     -11.126 -47.474  -4.603  1.00 86.87           H  
ATOM   4520  CE1 TYR A 288      -7.441 -46.243  -4.886  1.00 86.87           C  
ATOM   4521  HE1 TYR A 288      -6.428 -45.883  -4.990  1.00 86.87           H  
ATOM   4522  CE2 TYR A 288      -9.712 -45.926  -4.072  1.00 86.87           C  
ATOM   4523  HE2 TYR A 288     -10.429 -45.322  -3.536  1.00 86.87           H  
ATOM   4524  OH  TYR A 288      -8.025 -44.297  -3.604  1.00 86.87           O  
ATOM   4525  HH  TYR A 288      -7.140 -44.032  -3.867  1.00 86.87           H  
ATOM   4526  CZ  TYR A 288      -8.385 -45.470  -4.182  1.00 86.87           C  
ATOM   4527  N   CYS A 289      -8.749 -51.431  -8.302  1.00 80.12           N  
ATOM   4528  H   CYS A 289      -7.807 -51.075  -8.220  1.00 80.12           H  
ATOM   4529  CA  CYS A 289      -8.926 -52.851  -8.646  1.00 80.12           C  
ATOM   4530  HA  CYS A 289      -9.783 -52.964  -9.309  1.00 80.12           H  
ATOM   4531  C   CYS A 289      -9.209 -53.741  -7.423  1.00 80.12           C  
ATOM   4532  CB  CYS A 289      -7.685 -53.333  -9.408  1.00 80.12           C  
ATOM   4533  HB2 CYS A 289      -7.446 -52.636 -10.211  1.00 80.12           H  
ATOM   4534  HB3 CYS A 289      -7.912 -54.292  -9.873  1.00 80.12           H  
ATOM   4535  O   CYS A 289      -9.647 -54.878  -7.559  1.00 80.12           O  
ATOM   4536  SG  CYS A 289      -6.268 -53.523  -8.287  1.00 80.12           S  
ATOM   4537  HG  CYS A 289      -6.301 -54.859  -8.292  1.00 80.12           H  
ATOM   4538  N   SER A 290      -8.897 -53.262  -6.215  1.00 84.57           N  
ATOM   4539  H   SER A 290      -8.580 -52.305  -6.148  1.00 84.57           H  
ATOM   4540  CA  SER A 290      -9.019 -54.028  -4.972  1.00 84.57           C  
ATOM   4541  HA  SER A 290      -9.960 -54.577  -4.988  1.00 84.57           H  
ATOM   4542  C   SER A 290      -9.006 -53.118  -3.747  1.00 84.57           C  
ATOM   4543  CB  SER A 290      -7.862 -55.034  -4.844  1.00 84.57           C  
ATOM   4544  HB2 SER A 290      -7.900 -55.740  -5.674  1.00 84.57           H  
ATOM   4545  HB3 SER A 290      -7.969 -55.593  -3.915  1.00 84.57           H  
ATOM   4546  O   SER A 290      -8.406 -52.038  -3.766  1.00 84.57           O  
ATOM   4547  OG  SER A 290      -6.608 -54.369  -4.848  1.00 84.57           O  
ATOM   4548  HG  SER A 290      -6.478 -54.054  -5.745  1.00 84.57           H  
ATOM   4549  N   GLN A 291      -9.571 -53.611  -2.642  1.00 86.28           N  
ATOM   4550  H   GLN A 291     -10.093 -54.473  -2.706  1.00 86.28           H  
ATOM   4551  CA  GLN A 291      -9.470 -52.973  -1.328  1.00 86.28           C  
ATOM   4552  HA  GLN A 291      -9.966 -52.003  -1.373  1.00 86.28           H  
ATOM   4553  C   GLN A 291      -8.005 -52.743  -0.914  1.00 86.28           C  
ATOM   4554  CB  GLN A 291     -10.207 -53.856  -0.311  1.00 86.28           C  
ATOM   4555  HB2 GLN A 291      -9.657 -54.788  -0.180  1.00 86.28           H  
ATOM   4556  HB3 GLN A 291     -11.196 -54.094  -0.703  1.00 86.28           H  
ATOM   4557  O   GLN A 291      -7.681 -51.689  -0.384  1.00 86.28           O  
ATOM   4558  CG  GLN A 291     -10.387 -53.171   1.052  1.00 86.28           C  
ATOM   4559  HG2 GLN A 291      -9.414 -52.926   1.478  1.00 86.28           H  
ATOM   4560  HG3 GLN A 291     -10.943 -52.244   0.913  1.00 86.28           H  
ATOM   4561  CD  GLN A 291     -11.135 -54.049   2.053  1.00 86.28           C  
ATOM   4562  NE2 GLN A 291     -11.583 -53.501   3.159  1.00 86.28           N  
ATOM   4563 HE21 GLN A 291     -11.451 -52.516   3.340  1.00 86.28           H  
ATOM   4564 HE22 GLN A 291     -12.069 -54.123   3.789  1.00 86.28           H  
ATOM   4565  OE1 GLN A 291     -11.324 -55.240   1.876  1.00 86.28           O  
ATOM   4566  N   THR A 292      -7.087 -53.662  -1.235  1.00 86.64           N  
ATOM   4567  H   THR A 292      -7.391 -54.548  -1.612  1.00 86.64           H  
ATOM   4568  CA  THR A 292      -5.646 -53.515  -0.956  1.00 86.64           C  
ATOM   4569  HA  THR A 292      -5.512 -53.403   0.120  1.00 86.64           H  
ATOM   4570  C   THR A 292      -5.037 -52.289  -1.642  1.00 86.64           C  
ATOM   4571  CB  THR A 292      -4.876 -54.759  -1.431  1.00 86.64           C  
ATOM   4572  HB  THR A 292      -4.702 -54.688  -2.505  1.00 86.64           H  
ATOM   4573  O   THR A 292      -4.182 -51.612  -1.071  1.00 86.64           O  
ATOM   4574  CG2 THR A 292      -3.535 -54.915  -0.715  1.00 86.64           C  
ATOM   4575 HG21 THR A 292      -2.913 -54.038  -0.892  1.00 86.64           H  
ATOM   4576 HG22 THR A 292      -3.016 -55.795  -1.095  1.00 86.64           H  
ATOM   4577 HG23 THR A 292      -3.701 -55.028   0.356  1.00 86.64           H  
ATOM   4578  OG1 THR A 292      -5.621 -55.929  -1.188  1.00 86.64           O  
ATOM   4579  HG1 THR A 292      -5.087 -56.687  -1.438  1.00 86.64           H  
ATOM   4580  N   CYS A 293      -5.479 -51.985  -2.866  1.00 83.28           N  
ATOM   4581  H   CYS A 293      -6.218 -52.546  -3.266  1.00 83.28           H  
ATOM   4582  CA  CYS A 293      -5.061 -50.784  -3.583  1.00 83.28           C  
ATOM   4583  HA  CYS A 293      -3.982 -50.659  -3.481  1.00 83.28           H  
ATOM   4584  C   CYS A 293      -5.691 -49.521  -2.992  1.00 83.28           C  
ATOM   4585  CB  CYS A 293      -5.380 -50.951  -5.067  1.00 83.28           C  
ATOM   4586  HB2 CYS A 293      -5.265 -49.986  -5.562  1.00 83.28           H  
ATOM   4587  HB3 CYS A 293      -6.406 -51.291  -5.206  1.00 83.28           H  
ATOM   4588  O   CYS A 293      -4.966 -48.552  -2.776  1.00 83.28           O  
ATOM   4589  SG  CYS A 293      -4.204 -52.142  -5.767  1.00 83.28           S  
ATOM   4590  HG  CYS A 293      -4.614 -53.196  -5.055  1.00 83.28           H  
ATOM   4591  N   GLN A 294      -6.984 -49.564  -2.643  1.00 86.43           N  
ATOM   4592  H   GLN A 294      -7.520 -50.393  -2.855  1.00 86.43           H  
ATOM   4593  CA  GLN A 294      -7.651 -48.480  -1.916  1.00 86.43           C  
ATOM   4594  HA  GLN A 294      -7.621 -47.580  -2.531  1.00 86.43           H  
ATOM   4595  C   GLN A 294      -6.925 -48.159  -0.602  1.00 86.43           C  
ATOM   4596  CB  GLN A 294      -9.124 -48.845  -1.657  1.00 86.43           C  
ATOM   4597  HB2 GLN A 294      -9.168 -49.734  -1.029  1.00 86.43           H  
ATOM   4598  HB3 GLN A 294      -9.612 -49.073  -2.605  1.00 86.43           H  
ATOM   4599  O   GLN A 294      -6.638 -47.000  -0.341  1.00 86.43           O  
ATOM   4600  CG  GLN A 294      -9.896 -47.710  -0.955  1.00 86.43           C  
ATOM   4601  HG2 GLN A 294      -9.390 -47.435  -0.030  1.00 86.43           H  
ATOM   4602  HG3 GLN A 294      -9.910 -46.829  -1.597  1.00 86.43           H  
ATOM   4603  CD  GLN A 294     -11.330 -48.078  -0.584  1.00 86.43           C  
ATOM   4604  NE2 GLN A 294     -12.139 -47.116  -0.189  1.00 86.43           N  
ATOM   4605 HE21 GLN A 294     -11.810 -46.163  -0.129  1.00 86.43           H  
ATOM   4606 HE22 GLN A 294     -13.040 -47.417   0.154  1.00 86.43           H  
ATOM   4607  OE1 GLN A 294     -11.742 -49.225  -0.579  1.00 86.43           O  
ATOM   4608  N   THR A 295      -6.589 -49.160   0.218  1.00 86.75           N  
ATOM   4609  H   THR A 295      -6.911 -50.091  -0.005  1.00 86.75           H  
ATOM   4610  CA  THR A 295      -5.935 -48.954   1.521  1.00 86.75           C  
ATOM   4611  HA  THR A 295      -6.530 -48.246   2.097  1.00 86.75           H  
ATOM   4612  C   THR A 295      -4.538 -48.345   1.388  1.00 86.75           C  
ATOM   4613  CB  THR A 295      -5.863 -50.272   2.308  1.00 86.75           C  
ATOM   4614  HB  THR A 295      -5.278 -50.998   1.744  1.00 86.75           H  
ATOM   4615  O   THR A 295      -4.205 -47.457   2.167  1.00 86.75           O  
ATOM   4616  CG2 THR A 295      -5.262 -50.120   3.705  1.00 86.75           C  
ATOM   4617 HG21 THR A 295      -5.345 -51.063   4.245  1.00 86.75           H  
ATOM   4618 HG22 THR A 295      -5.781 -49.337   4.258  1.00 86.75           H  
ATOM   4619 HG23 THR A 295      -4.206 -49.861   3.631  1.00 86.75           H  
ATOM   4620  OG1 THR A 295      -7.159 -50.787   2.504  1.00 86.75           O  
ATOM   4621  HG1 THR A 295      -7.629 -50.184   3.084  1.00 86.75           H  
ATOM   4622  N   ARG A 296      -3.734 -48.772   0.403  1.00 85.12           N  
ATOM   4623  H   ARG A 296      -4.077 -49.491  -0.217  1.00 85.12           H  
ATOM   4624  CA  ARG A 296      -2.398 -48.192   0.164  1.00 85.12           C  
ATOM   4625  HA  ARG A 296      -1.850 -48.137   1.105  1.00 85.12           H  
ATOM   4626  C   ARG A 296      -2.483 -46.749  -0.332  1.00 85.12           C  
ATOM   4627  CB  ARG A 296      -1.610 -49.047  -0.836  1.00 85.12           C  
ATOM   4628  HB2 ARG A 296      -2.226 -49.232  -1.716  1.00 85.12           H  
ATOM   4629  HB3 ARG A 296      -0.728 -48.482  -1.137  1.00 85.12           H  
ATOM   4630  O   ARG A 296      -1.833 -45.864   0.216  1.00 85.12           O  
ATOM   4631  CG  ARG A 296      -1.121 -50.379  -0.257  1.00 85.12           C  
ATOM   4632  HG2 ARG A 296      -1.959 -50.954   0.140  1.00 85.12           H  
ATOM   4633  HG3 ARG A 296      -0.416 -50.175   0.550  1.00 85.12           H  
ATOM   4634  CD  ARG A 296      -0.423 -51.179  -1.365  1.00 85.12           C  
ATOM   4635  HD2 ARG A 296      -1.169 -51.477  -2.102  1.00 85.12           H  
ATOM   4636  HD3 ARG A 296       0.312 -50.532  -1.844  1.00 85.12           H  
ATOM   4637  NE  ARG A 296       0.262 -52.371  -0.832  1.00 85.12           N  
ATOM   4638  HE  ARG A 296       0.161 -52.540   0.158  1.00 85.12           H  
ATOM   4639  NH1 ARG A 296       1.271 -53.044  -2.786  1.00 85.12           N  
ATOM   4640 HH11 ARG A 296       0.817 -52.285  -3.274  1.00 85.12           H  
ATOM   4641 HH12 ARG A 296       1.914 -53.652  -3.275  1.00 85.12           H  
ATOM   4642  NH2 ARG A 296       1.679 -54.155  -0.898  1.00 85.12           N  
ATOM   4643 HH21 ARG A 296       1.584 -54.268   0.101  1.00 85.12           H  
ATOM   4644 HH22 ARG A 296       2.317 -54.749  -1.408  1.00 85.12           H  
ATOM   4645  CZ  ARG A 296       1.062 -53.181  -1.506  1.00 85.12           C  
ATOM   4646  N   ASP A 297      -3.309 -46.506  -1.347  1.00 79.87           N  
ATOM   4647  H   ASP A 297      -3.861 -47.261  -1.729  1.00 79.87           H  
ATOM   4648  CA  ASP A 297      -3.496 -45.167  -1.909  1.00 79.87           C  
ATOM   4649  HA  ASP A 297      -2.526 -44.755  -2.187  1.00 79.87           H  
ATOM   4650  C   ASP A 297      -4.136 -44.207  -0.900  1.00 79.87           C  
ATOM   4651  CB  ASP A 297      -4.343 -45.298  -3.169  1.00 79.87           C  
ATOM   4652  HB2 ASP A 297      -3.885 -46.053  -3.809  1.00 79.87           H  
ATOM   4653  HB3 ASP A 297      -5.337 -45.645  -2.890  1.00 79.87           H  
ATOM   4654  O   ASP A 297      -3.738 -43.050  -0.828  1.00 79.87           O  
ATOM   4655  CG  ASP A 297      -4.443 -43.996  -3.960  1.00 79.87           C  
ATOM   4656  OD1 ASP A 297      -3.386 -43.396  -4.254  1.00 79.87           O  
ATOM   4657  OD2 ASP A 297      -5.594 -43.646  -4.295  1.00 79.87           O  
ATOM   4658  N   TRP A 298      -5.044 -44.694  -0.044  1.00 80.28           N  
ATOM   4659  H   TRP A 298      -5.368 -45.641  -0.182  1.00 80.28           H  
ATOM   4660  CA  TRP A 298      -5.598 -43.939   1.080  1.00 80.28           C  
ATOM   4661  HA  TRP A 298      -6.187 -43.108   0.693  1.00 80.28           H  
ATOM   4662  C   TRP A 298      -4.500 -43.331   1.952  1.00 80.28           C  
ATOM   4663  CB  TRP A 298      -6.523 -44.828   1.922  1.00 80.28           C  
ATOM   4664  HB2 TRP A 298      -5.962 -45.670   2.328  1.00 80.28           H  
ATOM   4665  HB3 TRP A 298      -7.309 -45.221   1.278  1.00 80.28           H  
ATOM   4666  O   TRP A 298      -4.509 -42.125   2.173  1.00 80.28           O  
ATOM   4667  CG  TRP A 298      -7.196 -44.110   3.045  1.00 80.28           C  
ATOM   4668  CD1 TRP A 298      -6.830 -44.113   4.346  1.00 80.28           C  
ATOM   4669  HD1 TRP A 298      -5.993 -44.667   4.745  1.00 80.28           H  
ATOM   4670  CD2 TRP A 298      -8.339 -43.220   2.954  1.00 80.28           C  
ATOM   4671  CE2 TRP A 298      -8.600 -42.672   4.243  1.00 80.28           C  
ATOM   4672  CE3 TRP A 298      -9.167 -42.815   1.892  1.00 80.28           C  
ATOM   4673  HE3 TRP A 298      -8.995 -43.224   0.907  1.00 80.28           H  
ATOM   4674  NE1 TRP A 298      -7.671 -43.279   5.062  1.00 80.28           N  
ATOM   4675  HE1 TRP A 298      -7.593 -43.142   6.060  1.00 80.28           H  
ATOM   4676  CH2 TRP A 298     -10.402 -41.317   3.371  1.00 80.28           C  
ATOM   4677  HH2 TRP A 298     -11.168 -40.568   3.506  1.00 80.28           H  
ATOM   4678  CZ2 TRP A 298      -9.612 -41.724   4.460  1.00 80.28           C  
ATOM   4679  HZ2 TRP A 298      -9.769 -41.307   5.444  1.00 80.28           H  
ATOM   4680  CZ3 TRP A 298     -10.193 -41.883   2.102  1.00 80.28           C  
ATOM   4681  HZ3 TRP A 298     -10.813 -41.597   1.265  1.00 80.28           H  
ATOM   4682  N   THR A 299      -3.536 -44.133   2.410  1.00 81.01           N  
ATOM   4683  H   THR A 299      -3.553 -45.116   2.177  1.00 81.01           H  
ATOM   4684  CA  THR A 299      -2.436 -43.642   3.254  1.00 81.01           C  
ATOM   4685  HA  THR A 299      -2.862 -43.038   4.056  1.00 81.01           H  
ATOM   4686  C   THR A 299      -1.453 -42.719   2.536  1.00 81.01           C  
ATOM   4687  CB  THR A 299      -1.658 -44.801   3.896  1.00 81.01           C  
ATOM   4688  HB  THR A 299      -0.675 -44.453   4.215  1.00 81.01           H  
ATOM   4689  O   THR A 299      -0.880 -41.857   3.191  1.00 81.01           O  
ATOM   4690  CG2 THR A 299      -2.406 -45.330   5.120  1.00 81.01           C  
ATOM   4691 HG21 THR A 299      -3.387 -45.702   4.824  1.00 81.01           H  
ATOM   4692 HG22 THR A 299      -1.834 -46.145   5.564  1.00 81.01           H  
ATOM   4693 HG23 THR A 299      -2.517 -44.535   5.858  1.00 81.01           H  
ATOM   4694  OG1 THR A 299      -1.508 -45.904   3.027  1.00 81.01           O  
ATOM   4695  HG1 THR A 299      -1.247 -45.599   2.156  1.00 81.01           H  
ATOM   4696  N   GLU A 300      -1.252 -42.882   1.226  1.00 76.57           N  
ATOM   4697  H   GLU A 300      -1.765 -43.606   0.743  1.00 76.57           H  
ATOM   4698  CA  GLU A 300      -0.218 -42.153   0.475  1.00 76.57           C  
ATOM   4699  HA  GLU A 300       0.611 -41.893   1.134  1.00 76.57           H  
ATOM   4700  C   GLU A 300      -0.701 -40.843  -0.161  1.00 76.57           C  
ATOM   4701  CB  GLU A 300       0.317 -43.055  -0.642  1.00 76.57           C  
ATOM   4702  HB2 GLU A 300       0.941 -42.449  -1.299  1.00 76.57           H  
ATOM   4703  HB3 GLU A 300      -0.526 -43.427  -1.225  1.00 76.57           H  
ATOM   4704  O   GLU A 300       0.041 -39.865  -0.192  1.00 76.57           O  
ATOM   4705  CG  GLU A 300       1.155 -44.243  -0.149  1.00 76.57           C  
ATOM   4706  HG2 GLU A 300       2.066 -43.871   0.320  1.00 76.57           H  
ATOM   4707  HG3 GLU A 300       0.595 -44.808   0.596  1.00 76.57           H  
ATOM   4708  CD  GLU A 300       1.516 -45.156  -1.326  1.00 76.57           C  
ATOM   4709  OE1 GLU A 300       1.543 -46.405  -1.183  1.00 76.57           O  
ATOM   4710  OE2 GLU A 300       1.702 -44.653  -2.460  1.00 76.57           O  
ATOM   4711  N   ARG A 301      -1.918 -40.827  -0.719  1.00 77.88           N  
ATOM   4712  H   ARG A 301      -2.466 -41.673  -0.659  1.00 77.88           H  
ATOM   4713  CA  ARG A 301      -2.416 -39.712  -1.542  1.00 77.88           C  
ATOM   4714  HA  ARG A 301      -1.918 -38.793  -1.233  1.00 77.88           H  
ATOM   4715  C   ARG A 301      -3.908 -39.468  -1.377  1.00 77.88           C  
ATOM   4716  CB  ARG A 301      -2.061 -39.997  -3.015  1.00 77.88           C  
ATOM   4717  HB2 ARG A 301      -0.993 -40.207  -3.082  1.00 77.88           H  
ATOM   4718  HB3 ARG A 301      -2.602 -40.882  -3.351  1.00 77.88           H  
ATOM   4719  O   ARG A 301      -4.337 -38.325  -1.278  1.00 77.88           O  
ATOM   4720  CG  ARG A 301      -2.390 -38.815  -3.944  1.00 77.88           C  
ATOM   4721  HG2 ARG A 301      -1.829 -37.935  -3.629  1.00 77.88           H  
ATOM   4722  HG3 ARG A 301      -3.454 -38.586  -3.875  1.00 77.88           H  
ATOM   4723  CD  ARG A 301      -2.079 -39.123  -5.414  1.00 77.88           C  
ATOM   4724  HD2 ARG A 301      -2.481 -38.314  -6.023  1.00 77.88           H  
ATOM   4725  HD3 ARG A 301      -2.605 -40.035  -5.698  1.00 77.88           H  
ATOM   4726  NE  ARG A 301      -0.627 -39.224  -5.673  1.00 77.88           N  
ATOM   4727  HE  ARG A 301      -0.075 -38.416  -5.424  1.00 77.88           H  
ATOM   4728  NH1 ARG A 301      -0.576 -41.351  -6.554  1.00 77.88           N  
ATOM   4729 HH11 ARG A 301      -0.081 -42.100  -7.017  1.00 77.88           H  
ATOM   4730 HH12 ARG A 301      -1.534 -41.492  -6.269  1.00 77.88           H  
ATOM   4731  NH2 ARG A 301       1.286 -40.117  -6.515  1.00 77.88           N  
ATOM   4732 HH21 ARG A 301       1.780 -39.270  -6.275  1.00 77.88           H  
ATOM   4733 HH22 ARG A 301       1.784 -40.888  -6.937  1.00 77.88           H  
ATOM   4734  CZ  ARG A 301       0.015 -40.230  -6.243  1.00 77.88           C  
ATOM   4735  N   HIS A 302      -4.728 -40.514  -1.354  1.00 78.32           N  
ATOM   4736  H   HIS A 302      -4.339 -41.442  -1.444  1.00 78.32           H  
ATOM   4737  CA  HIS A 302      -6.168 -40.326  -1.441  1.00 78.32           C  
ATOM   4738  HA  HIS A 302      -6.331 -39.559  -2.198  1.00 78.32           H  
ATOM   4739  C   HIS A 302      -6.796 -39.780  -0.158  1.00 78.32           C  
ATOM   4740  CB  HIS A 302      -6.860 -41.581  -1.971  1.00 78.32           C  
ATOM   4741  HB2 HIS A 302      -6.328 -41.894  -2.869  1.00 78.32           H  
ATOM   4742  HB3 HIS A 302      -6.817 -42.385  -1.236  1.00 78.32           H  
ATOM   4743  O   HIS A 302      -7.762 -39.037  -0.269  1.00 78.32           O  
ATOM   4744  CG  HIS A 302      -8.289 -41.317  -2.364  1.00 78.32           C  
ATOM   4745  CD2 HIS A 302      -9.399 -41.995  -1.945  1.00 78.32           C  
ATOM   4746  HD2 HIS A 302      -9.399 -42.855  -1.291  1.00 78.32           H  
ATOM   4747  ND1 HIS A 302      -8.719 -40.325  -3.211  1.00 78.32           N  
ATOM   4748  HD1 HIS A 302      -8.129 -39.707  -3.750  1.00 78.32           H  
ATOM   4749  CE1 HIS A 302     -10.053 -40.385  -3.279  1.00 78.32           C  
ATOM   4750  HE1 HIS A 302     -10.661 -39.731  -3.887  1.00 78.32           H  
ATOM   4751  NE2 HIS A 302     -10.523 -41.383  -2.512  1.00 78.32           N  
ATOM   4752  N   LYS A 303      -6.262 -40.037   1.048  1.00 75.66           N  
ATOM   4753  H   LYS A 303      -5.456 -40.641   1.118  1.00 75.66           H  
ATOM   4754  CA  LYS A 303      -6.828 -39.452   2.281  1.00 75.66           C  
ATOM   4755  HA  LYS A 303      -7.855 -39.804   2.383  1.00 75.66           H  
ATOM   4756  C   LYS A 303      -6.911 -37.922   2.208  1.00 75.66           C  
ATOM   4757  CB  LYS A 303      -6.038 -39.922   3.515  1.00 75.66           C  
ATOM   4758  HB2 LYS A 303      -6.147 -41.003   3.603  1.00 75.66           H  
ATOM   4759  HB3 LYS A 303      -4.985 -39.682   3.368  1.00 75.66           H  
ATOM   4760  O   LYS A 303      -7.951 -37.392   2.580  1.00 75.66           O  
ATOM   4761  CG  LYS A 303      -6.516 -39.303   4.839  1.00 75.66           C  
ATOM   4762  HG2 LYS A 303      -7.540 -39.615   5.041  1.00 75.66           H  
ATOM   4763  HG3 LYS A 303      -6.486 -38.215   4.768  1.00 75.66           H  
ATOM   4764  CD  LYS A 303      -5.604 -39.725   5.999  1.00 75.66           C  
ATOM   4765  HD2 LYS A 303      -5.677 -40.801   6.157  1.00 75.66           H  
ATOM   4766  HD3 LYS A 303      -4.576 -39.473   5.738  1.00 75.66           H  
ATOM   4767  CE  LYS A 303      -6.007 -38.966   7.271  1.00 75.66           C  
ATOM   4768  HE2 LYS A 303      -6.164 -37.921   7.004  1.00 75.66           H  
ATOM   4769  HE3 LYS A 303      -6.958 -39.354   7.635  1.00 75.66           H  
ATOM   4770  NZ  LYS A 303      -4.962 -39.046   8.324  1.00 75.66           N  
ATOM   4771  HZ1 LYS A 303      -4.097 -38.653   7.982  1.00 75.66           H  
ATOM   4772  HZ2 LYS A 303      -4.790 -40.000   8.609  1.00 75.66           H  
ATOM   4773  HZ3 LYS A 303      -5.233 -38.504   9.132  1.00 75.66           H  
ATOM   4774  N   SER A 304      -5.879 -37.236   1.710  1.00 69.59           N  
ATOM   4775  H   SER A 304      -5.083 -37.725   1.326  1.00 69.59           H  
ATOM   4776  CA  SER A 304      -5.856 -35.766   1.647  1.00 69.59           C  
ATOM   4777  HA  SER A 304      -6.210 -35.375   2.601  1.00 69.59           H  
ATOM   4778  C   SER A 304      -6.784 -35.181   0.582  1.00 69.59           C  
ATOM   4779  CB  SER A 304      -4.431 -35.239   1.450  1.00 69.59           C  
ATOM   4780  HB2 SER A 304      -3.847 -35.439   2.348  1.00 69.59           H  
ATOM   4781  HB3 SER A 304      -4.462 -34.162   1.284  1.00 69.59           H  
ATOM   4782  O   SER A 304      -7.310 -34.104   0.806  1.00 69.59           O  
ATOM   4783  OG  SER A 304      -3.818 -35.878   0.350  1.00 69.59           O  
ATOM   4784  HG  SER A 304      -2.991 -35.431   0.155  1.00 69.59           H  
ATOM   4785  N   VAL A 305      -7.058 -35.875  -0.531  1.00 69.04           N  
ATOM   4786  H   VAL A 305      -6.526 -36.717  -0.700  1.00 69.04           H  
ATOM   4787  CA  VAL A 305      -7.968 -35.370  -1.589  1.00 69.04           C  
ATOM   4788  HA  VAL A 305      -8.080 -34.293  -1.460  1.00 69.04           H  
ATOM   4789  C   VAL A 305      -9.394 -35.932  -1.524  1.00 69.04           C  
ATOM   4790  CB  VAL A 305      -7.375 -35.550  -2.999  1.00 69.04           C  
ATOM   4791  HB  VAL A 305      -8.104 -35.191  -3.725  1.00 69.04           H  
ATOM   4792  O   VAL A 305     -10.320 -35.341  -2.069  1.00 69.04           O  
ATOM   4793  CG1 VAL A 305      -6.100 -34.719  -3.173  1.00 69.04           C  
ATOM   4794 HG11 VAL A 305      -5.743 -34.798  -4.199  1.00 69.04           H  
ATOM   4795 HG12 VAL A 305      -5.319 -35.064  -2.494  1.00 69.04           H  
ATOM   4796 HG13 VAL A 305      -6.314 -33.671  -2.962  1.00 69.04           H  
ATOM   4797  CG2 VAL A 305      -7.059 -37.014  -3.332  1.00 69.04           C  
ATOM   4798 HG21 VAL A 305      -7.939 -37.634  -3.165  1.00 69.04           H  
ATOM   4799 HG22 VAL A 305      -6.235 -37.363  -2.709  1.00 69.04           H  
ATOM   4800 HG23 VAL A 305      -6.762 -37.087  -4.378  1.00 69.04           H  
ATOM   4801  N   CYS A 306      -9.619 -37.067  -0.856  1.00 72.16           N  
ATOM   4802  H   CYS A 306      -8.823 -37.533  -0.443  1.00 72.16           H  
ATOM   4803  CA  CYS A 306     -10.907 -37.770  -0.859  1.00 72.16           C  
ATOM   4804  HA  CYS A 306     -11.186 -37.999  -1.888  1.00 72.16           H  
ATOM   4805  C   CYS A 306     -12.048 -36.955  -0.242  1.00 72.16           C  
ATOM   4806  CB  CYS A 306     -10.750 -39.085  -0.089  1.00 72.16           C  
ATOM   4807  HB2 CYS A 306      -9.984 -39.696  -0.565  1.00 72.16           H  
ATOM   4808  HB3 CYS A 306     -10.445 -38.885   0.938  1.00 72.16           H  
ATOM   4809  O   CYS A 306     -13.197 -37.094  -0.652  1.00 72.16           O  
ATOM   4810  SG  CYS A 306     -12.310 -40.004  -0.127  1.00 72.16           S  
ATOM   4811  HG  CYS A 306     -12.211 -40.340  -1.416  1.00 72.16           H  
ATOM   4812  N   HIS A 307     -11.732 -36.144   0.768  1.00 60.06           N  
ATOM   4813  H   HIS A 307     -10.759 -36.003   0.997  1.00 60.06           H  
ATOM   4814  CA  HIS A 307     -12.728 -35.379   1.520  1.00 60.06           C  
ATOM   4815  HA  HIS A 307     -13.552 -36.037   1.797  1.00 60.06           H  
ATOM   4816  C   HIS A 307     -13.321 -34.283   0.614  1.00 60.06           C  
ATOM   4817  CB  HIS A 307     -12.075 -34.851   2.817  1.00 60.06           C  
ATOM   4818  HB2 HIS A 307     -11.324 -34.106   2.553  1.00 60.06           H  
ATOM   4819  HB3 HIS A 307     -12.840 -34.344   3.405  1.00 60.06           H  
ATOM   4820  O   HIS A 307     -14.533 -34.106   0.567  1.00 60.06           O  
ATOM   4821  CG  HIS A 307     -11.406 -35.904   3.696  1.00 60.06           C  
ATOM   4822  CD2 HIS A 307     -10.818 -35.694   4.918  1.00 60.06           C  
ATOM   4823  HD2 HIS A 307     -10.793 -34.753   5.448  1.00 60.06           H  
ATOM   4824  ND1 HIS A 307     -11.147 -37.219   3.364  1.00 60.06           N  
ATOM   4825  HD1 HIS A 307     -11.288 -37.601   2.440  1.00 60.06           H  
ATOM   4826  CE1 HIS A 307     -10.381 -37.758   4.323  1.00 60.06           C  
ATOM   4827  HE1 HIS A 307      -9.904 -38.726   4.266  1.00 60.06           H  
ATOM   4828  NE2 HIS A 307     -10.208 -36.895   5.328  1.00 60.06           N  
ATOM   4829  N   TYR A 308     -12.466 -33.674  -0.211  1.00 57.20           N  
ATOM   4830  H   TYR A 308     -11.482 -33.855  -0.071  1.00 57.20           H  
ATOM   4831  CA  TYR A 308     -12.781 -32.657  -1.218  1.00 57.20           C  
ATOM   4832  HA  TYR A 308     -13.498 -31.954  -0.794  1.00 57.20           H  
ATOM   4833  C   TYR A 308     -13.406 -33.243  -2.497  1.00 57.20           C  
ATOM   4834  CB  TYR A 308     -11.470 -31.902  -1.504  1.00 57.20           C  
ATOM   4835  HB2 TYR A 308     -10.780 -32.553  -2.041  1.00 57.20           H  
ATOM   4836  HB3 TYR A 308     -11.684 -31.043  -2.140  1.00 57.20           H  
ATOM   4837  O   TYR A 308     -14.255 -32.617  -3.122  1.00 57.20           O  
ATOM   4838  CG  TYR A 308     -10.813 -31.426  -0.219  1.00 57.20           C  
ATOM   4839  CD1 TYR A 308     -11.335 -30.301   0.434  1.00 57.20           C  
ATOM   4840  HD1 TYR A 308     -12.139 -29.749  -0.031  1.00 57.20           H  
ATOM   4841  CD2 TYR A 308      -9.799 -32.180   0.403  1.00 57.20           C  
ATOM   4842  HD2 TYR A 308      -9.364 -33.028  -0.106  1.00 57.20           H  
ATOM   4843  CE1 TYR A 308     -10.866 -29.924   1.705  1.00 57.20           C  
ATOM   4844  HE1 TYR A 308     -11.284 -29.064   2.208  1.00 57.20           H  
ATOM   4845  CE2 TYR A 308      -9.351 -31.833   1.693  1.00 57.20           C  
ATOM   4846  HE2 TYR A 308      -8.580 -32.406   2.186  1.00 57.20           H  
ATOM   4847  OH  TYR A 308      -9.552 -30.447   3.639  1.00 57.20           O  
ATOM   4848  HH  TYR A 308     -10.022 -29.681   3.975  1.00 57.20           H  
ATOM   4849  CZ  TYR A 308      -9.899 -30.716   2.355  1.00 57.20           C  
ATOM   4850  N   LEU A 309     -13.042 -34.480  -2.852  1.00 54.28           N  
ATOM   4851  H   LEU A 309     -12.280 -34.896  -2.335  1.00 54.28           H  
ATOM   4852  CA  LEU A 309     -13.632 -35.254  -3.955  1.00 54.28           C  
ATOM   4853  HA  LEU A 309     -13.754 -34.594  -4.814  1.00 54.28           H  
ATOM   4854  C   LEU A 309     -15.036 -35.820  -3.649  1.00 54.28           C  
ATOM   4855  CB  LEU A 309     -12.655 -36.394  -4.320  1.00 54.28           C  
ATOM   4856  HB2 LEU A 309     -12.201 -36.765  -3.401  1.00 54.28           H  
ATOM   4857  HB3 LEU A 309     -13.209 -37.225  -4.757  1.00 54.28           H  
ATOM   4858  O   LEU A 309     -15.609 -36.491  -4.507  1.00 54.28           O  
ATOM   4859  CG  LEU A 309     -11.562 -36.018  -5.330  1.00 54.28           C  
ATOM   4860  HG  LEU A 309     -11.148 -35.036  -5.100  1.00 54.28           H  
ATOM   4861  CD1 LEU A 309     -10.439 -37.058  -5.282  1.00 54.28           C  
ATOM   4862 HD11 LEU A 309      -9.653 -36.768  -5.979  1.00 54.28           H  
ATOM   4863 HD12 LEU A 309     -10.018 -37.086  -4.277  1.00 54.28           H  
ATOM   4864 HD13 LEU A 309     -10.824 -38.040  -5.557  1.00 54.28           H  
ATOM   4865  CD2 LEU A 309     -12.135 -36.040  -6.749  1.00 54.28           C  
ATOM   4866 HD21 LEU A 309     -11.337 -35.920  -7.481  1.00 54.28           H  
ATOM   4867 HD22 LEU A 309     -12.638 -36.987  -6.945  1.00 54.28           H  
ATOM   4868 HD23 LEU A 309     -12.851 -35.227  -6.870  1.00 54.28           H  
ATOM   4869  N   ALA A 310     -15.584 -35.646  -2.444  1.00 50.75           N  
ATOM   4870  H   ALA A 310     -15.124 -35.050  -1.770  1.00 50.75           H  
ATOM   4871  CA  ALA A 310     -16.854 -36.266  -2.075  1.00 50.75           C  
ATOM   4872  HA  ALA A 310     -16.784 -37.320  -2.343  1.00 50.75           H  
ATOM   4873  C   ALA A 310     -18.047 -35.643  -2.834  1.00 50.75           C  
ATOM   4874  CB  ALA A 310     -17.023 -36.207  -0.554  1.00 50.75           C  
ATOM   4875  HB1 ALA A 310     -17.940 -36.720  -0.267  1.00 50.75           H  
ATOM   4876  HB2 ALA A 310     -17.078 -35.168  -0.230  1.00 50.75           H  
ATOM   4877  HB3 ALA A 310     -16.173 -36.687  -0.068  1.00 50.75           H  
ATOM   4878  O   ALA A 310     -18.266 -34.434  -2.731  1.00 50.75           O  
ATOM   4879  N   PRO A 311     -18.866 -36.428  -3.567  1.00 46.31           N  
ATOM   4880  CA  PRO A 311     -20.093 -35.916  -4.156  1.00 46.31           C  
ATOM   4881  HA  PRO A 311     -19.870 -35.050  -4.778  1.00 46.31           H  
ATOM   4882  C   PRO A 311     -21.049 -35.509  -3.036  1.00 46.31           C  
ATOM   4883  CB  PRO A 311     -20.655 -37.040  -5.033  1.00 46.31           C  
ATOM   4884  HB2 PRO A 311     -20.258 -36.943  -6.043  1.00 46.31           H  
ATOM   4885  HB3 PRO A 311     -21.745 -37.044  -5.051  1.00 46.31           H  
ATOM   4886  O   PRO A 311     -21.337 -36.291  -2.125  1.00 46.31           O  
ATOM   4887  CG  PRO A 311     -20.092 -38.303  -4.386  1.00 46.31           C  
ATOM   4888  HG2 PRO A 311     -20.715 -38.599  -3.542  1.00 46.31           H  
ATOM   4889  HG3 PRO A 311     -20.000 -39.119  -5.104  1.00 46.31           H  
ATOM   4890  CD  PRO A 311     -18.727 -37.838  -3.883  1.00 46.31           C  
ATOM   4891  HD2 PRO A 311     -17.997 -37.916  -4.689  1.00 46.31           H  
ATOM   4892  HD3 PRO A 311     -18.431 -38.429  -3.016  1.00 46.31           H  
ATOM   4893  N   LEU A 312     -21.555 -34.279  -3.127  1.00 40.88           N  
ATOM   4894  H   LEU A 312     -21.241 -33.685  -3.881  1.00 40.88           H  
ATOM   4895  CA  LEU A 312     -22.581 -33.770  -2.226  1.00 40.88           C  
ATOM   4896  HA  LEU A 312     -22.179 -33.743  -1.213  1.00 40.88           H  
ATOM   4897  C   LEU A 312     -23.781 -34.723  -2.246  1.00 40.88           C  
ATOM   4898  CB  LEU A 312     -22.989 -32.349  -2.656  1.00 40.88           C  
ATOM   4899  HB2 LEU A 312     -23.272 -32.377  -3.708  1.00 40.88           H  
ATOM   4900  HB3 LEU A 312     -23.870 -32.046  -2.089  1.00 40.88           H  
ATOM   4901  O   LEU A 312     -24.307 -35.060  -3.309  1.00 40.88           O  
ATOM   4902  CG  LEU A 312     -21.891 -31.285  -2.457  1.00 40.88           C  
ATOM   4903  HG  LEU A 312     -20.958 -31.634  -2.898  1.00 40.88           H  
ATOM   4904  CD1 LEU A 312     -22.289 -29.990  -3.164  1.00 40.88           C  
ATOM   4905 HD11 LEU A 312     -22.415 -30.168  -4.232  1.00 40.88           H  
ATOM   4906 HD12 LEU A 312     -23.224 -29.611  -2.751  1.00 40.88           H  
ATOM   4907 HD13 LEU A 312     -21.516 -29.236  -3.018  1.00 40.88           H  
ATOM   4908  CD2 LEU A 312     -21.659 -30.975  -0.978  1.00 40.88           C  
ATOM   4909 HD21 LEU A 312     -22.586 -30.646  -0.507  1.00 40.88           H  
ATOM   4910 HD22 LEU A 312     -20.920 -30.181  -0.879  1.00 40.88           H  
ATOM   4911 HD23 LEU A 312     -21.276 -31.853  -0.458  1.00 40.88           H  
ATOM   4912  N   LYS A 313     -24.223 -35.164  -1.064  1.00 39.44           N  
ATOM   4913  H   LYS A 313     -23.756 -34.837  -0.230  1.00 39.44           H  
ATOM   4914  CA  LYS A 313     -25.427 -35.988  -0.942  1.00 39.44           C  
ATOM   4915  HA  LYS A 313     -25.358 -36.833  -1.626  1.00 39.44           H  
ATOM   4916  C   LYS A 313     -26.633 -35.147  -1.348  1.00 39.44           C  
ATOM   4917  CB  LYS A 313     -25.600 -36.504   0.493  1.00 39.44           C  
ATOM   4918  HB2 LYS A 313     -26.600 -36.929   0.584  1.00 39.44           H  
ATOM   4919  HB3 LYS A 313     -25.527 -35.666   1.186  1.00 39.44           H  
ATOM   4920  O   LYS A 313     -27.063 -34.283  -0.589  1.00 39.44           O  
ATOM   4921  CG  LYS A 313     -24.580 -37.581   0.882  1.00 39.44           C  
ATOM   4922  HG2 LYS A 313     -23.570 -37.178   0.810  1.00 39.44           H  
ATOM   4923  HG3 LYS A 313     -24.677 -38.435   0.211  1.00 39.44           H  
ATOM   4924  CD  LYS A 313     -24.856 -38.022   2.325  1.00 39.44           C  
ATOM   4925  HD2 LYS A 313     -25.878 -38.394   2.396  1.00 39.44           H  
ATOM   4926  HD3 LYS A 313     -24.750 -37.156   2.979  1.00 39.44           H  
ATOM   4927  CE  LYS A 313     -23.881 -39.115   2.763  1.00 39.44           C  
ATOM   4928  HE2 LYS A 313     -22.865 -38.752   2.613  1.00 39.44           H  
ATOM   4929  HE3 LYS A 313     -24.025 -39.987   2.124  1.00 39.44           H  
ATOM   4930  NZ  LYS A 313     -24.100 -39.466   4.187  1.00 39.44           N  
ATOM   4931  HZ1 LYS A 313     -23.462 -40.192   4.480  1.00 39.44           H  
ATOM   4932  HZ2 LYS A 313     -25.049 -39.781   4.331  1.00 39.44           H  
ATOM   4933  HZ3 LYS A 313     -23.950 -38.653   4.767  1.00 39.44           H  
ATOM   4934  N   THR A 314     -27.207 -35.422  -2.516  1.00 37.41           N  
ATOM   4935  H   THR A 314     -26.759 -36.073  -3.145  1.00 37.41           H  
ATOM   4936  CA  THR A 314     -28.503 -34.863  -2.912  1.00 37.41           C  
ATOM   4937  HA  THR A 314     -28.429 -33.776  -2.941  1.00 37.41           H  
ATOM   4938  C   THR A 314     -29.552 -35.253  -1.874  1.00 37.41           C
[truncated: 943,821 more chars]
