# Supplementary material for: An extended Tudor domain within Vreteno interconnects Gtsf1L and Ago3 for piRNA biogenesis in Bombyx mori
Source: EMBO J. 2023 Nov 20;42(24):e114072. doi: 10.15252/embj.2023114072 (PMC10711660; doi:10.15252/embj.2023114072)
Supplement: Supplementary file 4 — Dataset EV1 [file EMBJ-42-e114072-s007.zip › manuscript_pdb/BmVreteno_AF-eTD0_BmGtsf1L_63_92.pdb]

ATOM      1  N   GLN A   1      -3.045 -22.169  22.059  1.00 29.80           N  
ATOM      2  H   GLN A   1      -2.948 -23.128  22.359  1.00 29.80           H  
ATOM      3  H2  GLN A   1      -2.143 -21.724  22.151  1.00 29.80           H  
ATOM      4  H3  GLN A   1      -3.693 -21.673  22.653  1.00 29.80           H  
ATOM      5  CA  GLN A   1      -3.464 -22.096  20.636  1.00 29.80           C  
ATOM      6  HA  GLN A   1      -4.348 -22.713  20.478  1.00 29.80           H  
ATOM      7  C   GLN A   1      -2.318 -22.658  19.793  1.00 29.80           C  
ATOM      8  CB  GLN A   1      -3.777 -20.644  20.196  1.00 29.80           C  
ATOM      9  HB2 GLN A   1      -2.926 -20.002  20.426  1.00 29.80           H  
ATOM     10  HB3 GLN A   1      -3.885 -20.651  19.112  1.00 29.80           H  
ATOM     11  O   GLN A   1      -1.222 -22.772  20.329  1.00 29.80           O  
ATOM     12  CG  GLN A   1      -5.067 -19.999  20.751  1.00 29.80           C  
ATOM     13  HG2 GLN A   1      -5.330 -19.172  20.091  1.00 29.80           H  
ATOM     14  HG3 GLN A   1      -5.887 -20.716  20.719  1.00 29.80           H  
ATOM     15  CD  GLN A   1      -4.946 -19.437  22.167  1.00 29.80           C  
ATOM     16  NE2 GLN A   1      -5.671 -18.405  22.519  1.00 29.80           N  
ATOM     17 HE21 GLN A   1      -6.269 -17.927  21.860  1.00 29.80           H  
ATOM     18 HE22 GLN A   1      -5.531 -18.054  23.456  1.00 29.80           H  
ATOM     19  OE1 GLN A   1      -4.215 -19.958  22.990  1.00 29.80           O  
ATOM     20  N   ARG A   2      -2.513 -22.977  18.504  1.00 31.38           N  
ATOM     21  H   ARG A   2      -3.430 -22.852  18.098  1.00 31.38           H  
ATOM     22  CA  ARG A   2      -1.378 -22.917  17.565  1.00 31.38           C  
ATOM     23  HA  ARG A   2      -0.470 -23.317  18.016  1.00 31.38           H  
ATOM     24  C   ARG A   2      -1.145 -21.434  17.290  1.00 31.38           C  
ATOM     25  CB  ARG A   2      -1.663 -23.672  16.247  1.00 31.38           C  
ATOM     26  HB2 ARG A   2      -0.917 -23.364  15.514  1.00 31.38           H  
ATOM     27  HB3 ARG A   2      -2.642 -23.381  15.866  1.00 31.38           H  
ATOM     28  O   ARG A   2      -2.049 -20.789  16.765  1.00 31.38           O  
ATOM     29  CG  ARG A   2      -1.596 -25.205  16.373  1.00 31.38           C  
ATOM     30  HG2 ARG A   2      -0.608 -25.486  16.739  1.00 31.38           H  
ATOM     31  HG3 ARG A   2      -2.348 -25.544  17.085  1.00 31.38           H  
ATOM     32  CD  ARG A   2      -1.841 -25.884  15.012  1.00 31.38           C  
ATOM     33  HD2 ARG A   2      -2.843 -25.627  14.668  1.00 31.38           H  
ATOM     34  HD3 ARG A   2      -1.119 -25.494  14.294  1.00 31.38           H  
ATOM     35  NE  ARG A   2      -1.703 -27.356  15.084  1.00 31.38           N  
ATOM     36  HE  ARG A   2      -1.401 -27.743  15.967  1.00 31.38           H  
ATOM     37  NH1 ARG A   2      -2.219 -27.847  12.890  1.00 31.38           N  
ATOM     38 HH11 ARG A   2      -2.272 -28.517  12.135  1.00 31.38           H  
ATOM     39 HH12 ARG A   2      -2.395 -26.871  12.701  1.00 31.38           H  
ATOM     40  NH2 ARG A   2      -1.625 -29.488  14.262  1.00 31.38           N  
ATOM     41 HH21 ARG A   2      -1.291 -29.840  15.148  1.00 31.38           H  
ATOM     42 HH22 ARG A   2      -1.687 -30.118  13.475  1.00 31.38           H  
ATOM     43  CZ  ARG A   2      -1.853 -28.217  14.085  1.00 31.38           C  
ATOM     44  N   GLU A   3       0.001 -20.885  17.678  1.00 39.27           N  
ATOM     45  H   GLU A   3       0.712 -21.443  18.130  1.00 39.27           H  
ATOM     46  CA  GLU A   3       0.417 -19.613  17.092  1.00 39.27           C  
ATOM     47  HA  GLU A   3      -0.378 -18.876  17.202  1.00 39.27           H  
ATOM     48  C   GLU A   3       0.640 -19.860  15.603  1.00 39.27           C  
ATOM     49  CB  GLU A   3       1.682 -19.049  17.757  1.00 39.27           C  
ATOM     50  HB2 GLU A   3       2.092 -18.267  17.118  1.00 39.27           H  
ATOM     51  HB3 GLU A   3       2.424 -19.839  17.866  1.00 39.27           H  
ATOM     52  O   GLU A   3       1.416 -20.735  15.217  1.00 39.27           O  
ATOM     53  CG  GLU A   3       1.353 -18.433  19.122  1.00 39.27           C  
ATOM     54  HG2 GLU A   3       0.563 -17.693  18.994  1.00 39.27           H  
ATOM     55  HG3 GLU A   3       0.974 -19.211  19.785  1.00 39.27           H  
ATOM     56  CD  GLU A   3       2.589 -17.779  19.746  1.00 39.27           C  
ATOM     57  OE1 GLU A   3       2.566 -16.539  19.900  1.00 39.27           O  
ATOM     58  OE2 GLU A   3       3.524 -18.542  20.075  1.00 39.27           O  
ATOM     59  N   SER A   4      -0.070 -19.113  14.758  1.00 44.82           N  
ATOM     60  H   SER A   4      -0.720 -18.436  15.133  1.00 44.82           H  
ATOM     61  CA  SER A   4       0.340 -18.985  13.367  1.00 44.82           C  
ATOM     62  HA  SER A   4       0.356 -19.964  12.888  1.00 44.82           H  
ATOM     63  C   SER A   4       1.743 -18.396  13.391  1.00 44.82           C  
ATOM     64  CB  SER A   4      -0.622 -18.068  12.605  1.00 44.82           C  
ATOM     65  HB2 SER A   4      -0.737 -17.125  13.139  1.00 44.82           H  
ATOM     66  HB3 SER A   4      -1.595 -18.554  12.532  1.00 44.82           H  
ATOM     67  O   SER A   4       1.918 -17.281  13.886  1.00 44.82           O  
ATOM     68  OG  SER A   4      -0.136 -17.807  11.305  1.00 44.82           O  
ATOM     69  HG  SER A   4       0.574 -17.163  11.356  1.00 44.82           H  
ATOM     70  N   THR A   5       2.729 -19.114  12.851  1.00 45.64           N  
ATOM     71  H   THR A   5       2.531 -20.049  12.524  1.00 45.64           H  
ATOM     72  CA  THR A   5       4.082 -18.598  12.611  1.00 45.64           C  
ATOM     73  HA  THR A   5       4.456 -18.125  13.519  1.00 45.64           H  
ATOM     74  C   THR A   5       3.993 -17.535  11.522  1.00 45.64           C  
ATOM     75  CB  THR A   5       5.056 -19.720  12.220  1.00 45.64           C  
ATOM     76  HB  THR A   5       6.000 -19.280  11.899  1.00 45.64           H  
ATOM     77  O   THR A   5       4.242 -17.800  10.345  1.00 45.64           O  
ATOM     78  CG2 THR A   5       5.333 -20.667  13.384  1.00 45.64           C  
ATOM     79 HG21 THR A   5       5.760 -20.111  14.219  1.00 45.64           H  
ATOM     80 HG22 THR A   5       4.411 -21.149  13.708  1.00 45.64           H  
ATOM     81 HG23 THR A   5       6.042 -21.432  13.066  1.00 45.64           H  
ATOM     82  OG1 THR A   5       4.516 -20.481  11.164  1.00 45.64           O  
ATOM     83  HG1 THR A   5       4.402 -19.870  10.432  1.00 45.64           H  
ATOM     84  N   ARG A   6       3.513 -16.351  11.913  1.00 52.42           N  
ATOM     85  H   ARG A   6       3.268 -16.269  12.890  1.00 52.42           H  
ATOM     86  CA  ARG A   6       3.213 -15.220  11.041  1.00 52.42           C  
ATOM     87  HA  ARG A   6       2.509 -15.538  10.272  1.00 52.42           H  
ATOM     88  C   ARG A   6       4.528 -14.836  10.375  1.00 52.42           C  
ATOM     89  CB  ARG A   6       2.593 -14.095  11.900  1.00 52.42           C  
ATOM     90  HB2 ARG A   6       1.933 -14.547  12.640  1.00 52.42           H  
ATOM     91  HB3 ARG A   6       3.376 -13.560  12.437  1.00 52.42           H  
ATOM     92  O   ARG A   6       5.422 -14.337  11.055  1.00 52.42           O  
ATOM     93  CG  ARG A   6       1.753 -13.104  11.082  1.00 52.42           C  
ATOM     94  HG2 ARG A   6       2.369 -12.638  10.313  1.00 52.42           H  
ATOM     95  HG3 ARG A   6       0.944 -13.655  10.602  1.00 52.42           H  
ATOM     96  CD  ARG A   6       1.156 -12.013  11.989  1.00 52.42           C  
ATOM     97  HD2 ARG A   6       1.934 -11.282  12.211  1.00 52.42           H  
ATOM     98  HD3 ARG A   6       0.830 -12.468  12.925  1.00 52.42           H  
ATOM     99  NE  ARG A   6      -0.009 -11.353  11.361  1.00 52.42           N  
ATOM    100  HE  ARG A   6      -0.403 -11.805  10.549  1.00 52.42           H  
ATOM    101  NH1 ARG A   6      -0.201  -9.548  12.778  1.00 52.42           N  
ATOM    102 HH11 ARG A   6      -0.684  -8.705  13.056  1.00 52.42           H  
ATOM    103 HH12 ARG A   6       0.662  -9.809  13.233  1.00 52.42           H  
ATOM    104  NH2 ARG A   6      -1.733  -9.882  11.193  1.00 52.42           N  
ATOM    105 HH21 ARG A   6      -2.206  -9.037  11.482  1.00 52.42           H  
ATOM    106 HH22 ARG A   6      -2.094 -10.373  10.387  1.00 52.42           H  
ATOM    107  CZ  ARG A   6      -0.636 -10.266  11.780  1.00 52.42           C  
ATOM    108  N   ARG A   7       4.673 -15.162   9.083  1.00 63.60           N  
ATOM    109  H   ARG A   7       3.912 -15.620   8.602  1.00 63.60           H  
ATOM    110  CA  ARG A   7       5.914 -14.895   8.347  1.00 63.60           C  
ATOM    111  HA  ARG A   7       6.723 -15.459   8.809  1.00 63.60           H  
ATOM    112  C   ARG A   7       6.250 -13.415   8.486  1.00 63.60           C  
ATOM    113  CB  ARG A   7       5.805 -15.283   6.860  1.00 63.60           C  
ATOM    114  HB2 ARG A   7       4.970 -14.751   6.404  1.00 63.60           H  
ATOM    115  HB3 ARG A   7       6.716 -14.958   6.357  1.00 63.60           H  
ATOM    116  O   ARG A   7       5.343 -12.579   8.502  1.00 63.60           O  
ATOM    117  CG  ARG A   7       5.640 -16.793   6.630  1.00 63.60           C  
ATOM    118  HG2 ARG A   7       6.434 -17.328   7.151  1.00 63.60           H  
ATOM    119  HG3 ARG A   7       4.677 -17.115   7.025  1.00 63.60           H  
ATOM    120  CD  ARG A   7       5.719 -17.118   5.130  1.00 63.60           C  
ATOM    121  HD2 ARG A   7       4.975 -16.529   4.594  1.00 63.60           H  
ATOM    122  HD3 ARG A   7       6.702 -16.830   4.758  1.00 63.60           H  
ATOM    123  NE  ARG A   7       5.479 -18.553   4.874  1.00 63.60           N  
ATOM    124  HE  ARG A   7       4.947 -19.059   5.567  1.00 63.60           H  
ATOM    125  NH1 ARG A   7       6.438 -18.653   2.782  1.00 63.60           N  
ATOM    126 HH11 ARG A   7       6.628 -19.081   1.887  1.00 63.60           H  
ATOM    127 HH12 ARG A   7       6.622 -17.660   2.773  1.00 63.60           H  
ATOM    128  NH2 ARG A   7       5.505 -20.467   3.640  1.00 63.60           N  
ATOM    129 HH21 ARG A   7       4.958 -20.938   4.346  1.00 63.60           H  
ATOM    130 HH22 ARG A   7       5.739 -20.914   2.765  1.00 63.60           H  
ATOM    131  CZ  ARG A   7       5.804 -19.206   3.769  1.00 63.60           C  
ATOM    132  N   THR A   8       7.540 -13.113   8.602  1.00 72.58           N  
ATOM    133  H   THR A   8       8.227 -13.853   8.644  1.00 72.58           H  
ATOM    134  CA  THR A   8       8.038 -11.737   8.607  1.00 72.58           C  
ATOM    135  HA  THR A   8       7.748 -11.252   9.539  1.00 72.58           H  
ATOM    136  C   THR A   8       7.423 -11.002   7.426  1.00 72.58           C  
ATOM    137  CB  THR A   8       9.567 -11.708   8.476  1.00 72.58           C  
ATOM    138  HB  THR A   8       9.859 -12.018   7.472  1.00 72.58           H  
ATOM    139  O   THR A   8       7.571 -11.447   6.288  1.00 72.58           O  
ATOM    140  CG2 THR A   8      10.148 -10.325   8.766  1.00 72.58           C  
ATOM    141 HG21 THR A   8       9.872 -10.004   9.770  1.00 72.58           H  
ATOM    142 HG22 THR A   8       9.768  -9.604   8.042  1.00 72.58           H  
ATOM    143 HG23 THR A   8      11.234 -10.353   8.680  1.00 72.58           H  
ATOM    144  OG1 THR A   8      10.142 -12.600   9.405  1.00 72.58           O  
ATOM    145  HG1 THR A   8      11.091 -12.459   9.382  1.00 72.58           H  
ATOM    146  N   LEU A   9       6.699  -9.913   7.692  1.00 82.39           N  
ATOM    147  H   LEU A   9       6.603  -9.593   8.645  1.00 82.39           H  
ATOM    148  CA  LEU A   9       6.128  -9.115   6.615  1.00 82.39           C  
ATOM    149  HA  LEU A   9       5.525  -9.768   5.985  1.00 82.39           H  
ATOM    150  C   LEU A   9       7.276  -8.579   5.756  1.00 82.39           C  
ATOM    151  CB  LEU A   9       5.235  -7.985   7.164  1.00 82.39           C  
ATOM    152  HB2 LEU A   9       4.878  -7.395   6.320  1.00 82.39           H  
ATOM    153  HB3 LEU A   9       5.846  -7.331   7.785  1.00 82.39           H  
ATOM    154  O   LEU A   9       8.292  -8.120   6.277  1.00 82.39           O  
ATOM    155  CG  LEU A   9       4.015  -8.453   7.983  1.00 82.39           C  
ATOM    156  HG  LEU A   9       4.359  -8.998   8.862  1.00 82.39           H  
ATOM    157  CD1 LEU A   9       3.215  -7.239   8.459  1.00 82.39           C  
ATOM    158 HD11 LEU A   9       3.859  -6.580   9.042  1.00 82.39           H  
ATOM    159 HD12 LEU A   9       2.381  -7.558   9.084  1.00 82.39           H  
ATOM    160 HD13 LEU A   9       2.830  -6.685   7.603  1.00 82.39           H  
ATOM    161  CD2 LEU A   9       3.068  -9.355   7.187  1.00 82.39           C  
ATOM    162 HD21 LEU A   9       2.186  -9.585   7.785  1.00 82.39           H  
ATOM    163 HD22 LEU A   9       2.760  -8.853   6.270  1.00 82.39           H  
ATOM    164 HD23 LEU A   9       3.569 -10.292   6.942  1.00 82.39           H  
ATOM    165  N   VAL A  10       7.110  -8.666   4.441  1.00 87.02           N  
ATOM    166  H   VAL A  10       6.287  -9.138   4.094  1.00 87.02           H  
ATOM    167  CA  VAL A  10       8.007  -8.048   3.465  1.00 87.02           C  
ATOM    168  HA  VAL A  10       8.798  -7.510   3.987  1.00 87.02           H  
ATOM    169  C   VAL A  10       7.168  -7.077   2.639  1.00 87.02           C  
ATOM    170  CB  VAL A  10       8.697  -9.102   2.582  1.00 87.02           C  
ATOM    171  HB  VAL A  10       7.947  -9.704   2.069  1.00 87.02           H  
ATOM    172  O   VAL A  10       6.220  -7.540   1.996  1.00 87.02           O  
ATOM    173  CG1 VAL A  10       9.583  -8.419   1.535  1.00 87.02           C  
ATOM    174 HG11 VAL A  10      10.272  -7.738   2.033  1.00 87.02           H  
ATOM    175 HG12 VAL A  10       8.971  -7.861   0.827  1.00 87.02           H  
ATOM    176 HG13 VAL A  10      10.146  -9.170   0.980  1.00 87.02           H  
ATOM    177  CG2 VAL A  10       9.586 -10.030   3.419  1.00 87.02           C  
ATOM    178 HG21 VAL A  10      10.095 -10.743   2.771  1.00 87.02           H  
ATOM    179 HG22 VAL A  10      10.323  -9.447   3.971  1.00 87.02           H  
ATOM    180 HG23 VAL A  10       8.975 -10.591   4.127  1.00 87.02           H  
ATOM    181  N   PRO A  11       7.453  -5.766   2.639  1.00 91.68           N  
ATOM    182  CA  PRO A  11       8.418  -5.056   3.490  1.00 91.68           C  
ATOM    183  HA  PRO A  11       9.420  -5.427   3.275  1.00 91.68           H  
ATOM    184  C   PRO A  11       8.136  -5.186   4.998  1.00 91.68           C  
ATOM    185  CB  PRO A  11       8.335  -3.591   3.054  1.00 91.68           C  
ATOM    186  HB2 PRO A  11       7.616  -3.056   3.674  1.00 91.68           H  
ATOM    187  HB3 PRO A  11       9.311  -3.106   3.092  1.00 91.68           H  
ATOM    188  O   PRO A  11       6.998  -5.433   5.407  1.00 91.68           O  
ATOM    189  CG  PRO A  11       7.790  -3.677   1.630  1.00 91.68           C  
ATOM    190  HG2 PRO A  11       7.290  -2.759   1.322  1.00 91.68           H  
ATOM    191  HG3 PRO A  11       8.598  -3.937   0.946  1.00 91.68           H  
ATOM    192  CD  PRO A  11       6.815  -4.836   1.729  1.00 91.68           C  
ATOM    193  HD2 PRO A  11       6.649  -5.275   0.746  1.00 91.68           H  
ATOM    194  HD3 PRO A  11       5.873  -4.505   2.165  1.00 91.68           H  
ATOM    195  N   ASP A  12       9.155  -4.987   5.841  1.00 89.61           N  
ATOM    196  H   ASP A  12      10.053  -4.694   5.483  1.00 89.61           H  
ATOM    197  CA  ASP A  12       9.011  -5.066   7.308  1.00 89.61           C  
ATOM    198  HA  ASP A  12       8.455  -5.975   7.537  1.00 89.61           H  
ATOM    199  C   ASP A  12       8.190  -3.901   7.883  1.00 89.61           C  
ATOM    200  CB  ASP A  12      10.386  -5.201   8.006  1.00 89.61           C  
ATOM    201  HB2 ASP A  12      10.966  -5.977   7.506  1.00 89.61           H  
ATOM    202  HB3 ASP A  12      10.212  -5.534   9.030  1.00 89.61           H  
ATOM    203  O   ASP A  12       7.623  -4.031   8.967  1.00 89.61           O  
ATOM    204  CG  ASP A  12      11.216  -3.906   8.053  1.00 89.61           C  
ATOM    205  OD1 ASP A  12      11.175  -3.149   7.063  1.00 89.61           O  
ATOM    206  OD2 ASP A  12      11.888  -3.619   9.078  1.00 89.61           O  
ATOM    207  N   ARG A  13       8.054  -2.800   7.131  1.00 90.20           N  
ATOM    208  H   ARG A  13       8.572  -2.799   6.264  1.00 90.20           H  
ATOM    209  CA  ARG A  13       7.389  -1.536   7.498  1.00 90.20           C  
ATOM    210  HA  ARG A  13       6.836  -1.633   8.432  1.00 90.20           H  
ATOM    211  C   ARG A  13       6.434  -1.066   6.409  1.00 90.20           C  
ATOM    212  CB  ARG A  13       8.454  -0.444   7.661  1.00 90.20           C  
ATOM    213  HB2 ARG A  13       9.020  -0.396   6.731  1.00 90.20           H  
ATOM    214  HB3 ARG A  13       7.977   0.524   7.817  1.00 90.20           H  
ATOM    215  O   ARG A  13       6.712  -1.266   5.228  1.00 90.20           O  
ATOM    216  CG  ARG A  13       9.398  -0.711   8.833  1.00 90.20           C  
ATOM    217  HG2 ARG A  13       8.926  -0.406   9.767  1.00 90.20           H  
ATOM    218  HG3 ARG A  13       9.606  -1.779   8.902  1.00 90.20           H  
ATOM    219  CD  ARG A  13      10.717   0.041   8.640  1.00 90.20           C  
ATOM    220  HD2 ARG A  13      10.894   0.223   7.580  1.00 90.20           H  
ATOM    221  HD3 ARG A  13      10.663   0.996   9.161  1.00 90.20           H  
ATOM    222  NE  ARG A  13      11.809  -0.798   9.133  1.00 90.20           N  
ATOM    223  HE  ARG A  13      11.739  -1.775   8.887  1.00 90.20           H  
ATOM    224  NH1 ARG A  13      13.144   0.760  10.156  1.00 90.20           N  
ATOM    225 HH11 ARG A  13      13.960   0.973  10.711  1.00 90.20           H  
ATOM    226 HH12 ARG A  13      12.537   1.481   9.791  1.00 90.20           H  
ATOM    227  NH2 ARG A  13      13.601  -1.450  10.265  1.00 90.20           N  
ATOM    228 HH21 ARG A  13      14.437  -1.308  10.815  1.00 90.20           H  
ATOM    229 HH22 ARG A  13      13.285  -2.370   9.991  1.00 90.20           H  
ATOM    230  CZ  ARG A  13      12.851  -0.476   9.852  1.00 90.20           C  
ATOM    231  N   CYS A  14       5.382  -0.357   6.796  1.00 95.15           N  
ATOM    232  H   CYS A  14       5.243  -0.236   7.789  1.00 95.15           H  
ATOM    233  CA  CYS A  14       4.703   0.589   5.915  1.00 95.15           C  
ATOM    234  HA  CYS A  14       4.864   0.277   4.883  1.00 95.15           H  
ATOM    235  C   CYS A  14       5.303   1.995   6.035  1.00 95.15           C  
ATOM    236  CB  CYS A  14       3.192   0.557   6.167  1.00 95.15           C  
ATOM    237  HB2 CYS A  14       2.680   1.066   5.351  1.00 95.15           H  
ATOM    238  HB3 CYS A  14       2.851  -0.478   6.179  1.00 95.15           H  
ATOM    239  O   CYS A  14       6.102   2.272   6.933  1.00 95.15           O  
ATOM    240  SG  CYS A  14       2.777   1.385   7.727  1.00 95.15           S  
ATOM    241  HG  CYS A  14       3.435   0.578   8.565  1.00 95.15           H  
ATOM    242  N   LEU A  15       4.909   2.897   5.136  1.00 94.60           N  
ATOM    243  H   LEU A  15       4.327   2.584   4.372  1.00 94.60           H  
ATOM    244  CA  LEU A  15       5.368   4.285   5.150  1.00 94.60           C  
ATOM    245  HA  LEU A  15       6.454   4.288   5.059  1.00 94.60           H  
ATOM    246  C   LEU A  15       5.031   4.969   6.487  1.00 94.60           C  
ATOM    247  CB  LEU A  15       4.786   4.985   3.910  1.00 94.60           C  
ATOM    248  HB2 LEU A  15       5.172   4.463   3.035  1.00 94.60           H  
ATOM    249  HB3 LEU A  15       3.702   4.876   3.893  1.00 94.60           H  
ATOM    250  O   LEU A  15       5.909   5.589   7.088  1.00 94.60           O  
ATOM    251  CG  LEU A  15       5.162   6.476   3.817  1.00 94.60           C  
ATOM    252  HG  LEU A  15       6.075   6.666   4.382  1.00 94.60           H  
ATOM    253  CD1 LEU A  15       5.427   6.872   2.369  1.00 94.60           C  
ATOM    254 HD11 LEU A  15       4.530   6.702   1.773  1.00 94.60           H  
ATOM    255 HD12 LEU A  15       5.724   7.919   2.314  1.00 94.60           H  
ATOM    256 HD13 LEU A  15       6.232   6.253   1.975  1.00 94.60           H  
ATOM    257  CD2 LEU A  15       4.044   7.364   4.359  1.00 94.60           C  
ATOM    258 HD21 LEU A  15       3.102   7.128   3.864  1.00 94.60           H  
ATOM    259 HD22 LEU A  15       3.929   7.211   5.432  1.00 94.60           H  
ATOM    260 HD23 LEU A  15       4.279   8.413   4.177  1.00 94.60           H  
ATOM    261  N   ILE A  16       3.810   4.769   7.000  1.00 96.35           N  
ATOM    262  H   ILE A  16       3.164   4.216   6.455  1.00 96.35           H  
ATOM    263  CA  ILE A  16       3.322   5.344   8.267  1.00 96.35           C  
ATOM    264  HA  ILE A  16       3.375   6.430   8.192  1.00 96.35           H  
ATOM    265  C   ILE A  16       4.194   4.940   9.469  1.00 96.35           C  
ATOM    266  CB  ILE A  16       1.841   4.944   8.500  1.00 96.35           C  
ATOM    267  HB  ILE A  16       1.805   3.867   8.661  1.00 96.35           H  
ATOM    268  O   ILE A  16       4.475   5.782  10.321  1.00 96.35           O  
ATOM    269  CG1 ILE A  16       0.917   5.247   7.297  1.00 96.35           C  
ATOM    270 HG12 ILE A  16       1.227   4.646   6.442  1.00 96.35           H  
ATOM    271 HG13 ILE A  16      -0.096   4.930   7.548  1.00 96.35           H  
ATOM    272  CG2 ILE A  16       1.271   5.596   9.772  1.00 96.35           C  
ATOM    273 HG21 ILE A  16       0.216   5.344   9.879  1.00 96.35           H  
ATOM    274 HG22 ILE A  16       1.794   5.223  10.653  1.00 96.35           H  
ATOM    275 HG23 ILE A  16       1.383   6.680   9.729  1.00 96.35           H  
ATOM    276  CD1 ILE A  16       0.868   6.717   6.862  1.00 96.35           C  
ATOM    277 HD11 ILE A  16       0.520   7.348   7.680  1.00 96.35           H  
ATOM    278 HD12 ILE A  16       1.852   7.053   6.537  1.00 96.35           H  
ATOM    279 HD13 ILE A  16       0.174   6.812   6.026  1.00 96.35           H  
ATOM    280  N   ASP A  17       4.701   3.700   9.519  1.00 93.43           N  
ATOM    281  H   ASP A  17       4.459   3.058   8.778  1.00 93.43           H  
ATOM    282  CA  ASP A  17       5.541   3.197  10.627  1.00 93.43           C  
ATOM    283  HA  ASP A  17       4.961   3.230  11.549  1.00 93.43           H  
ATOM    284  C   ASP A  17       6.821   4.035  10.837  1.00 93.43           C  
ATOM    285  CB  ASP A  17       5.972   1.735  10.371  1.00 93.43           C  
ATOM    286  HB2 ASP A  17       6.541   1.693   9.442  1.00 93.43           H  
ATOM    287  HB3 ASP A  17       6.645   1.431  11.172  1.00 93.43           H  
ATOM    288  O   ASP A  17       7.421   4.015  11.916  1.00 93.43           O  
ATOM    289  CG  ASP A  17       4.837   0.706  10.315  1.00 93.43           C  
ATOM    290  OD1 ASP A  17       3.835   0.877  11.034  1.00 93.43           O  
ATOM    291  OD2 ASP A  17       4.968  -0.276   9.542  1.00 93.43           O  
ATOM    292  N   SER A  18       7.248   4.757   9.795  1.00 93.68           N  
ATOM    293  H   SER A  18       6.657   4.755   8.975  1.00 93.68           H  
ATOM    294  CA  SER A  18       8.510   5.497   9.721  1.00 93.68           C  
ATOM    295  HA  SER A  18       9.176   5.116  10.496  1.00 93.68           H  
ATOM    296  C   SER A  18       8.391   7.012   9.946  1.00 93.68           C  
ATOM    297  CB  SER A  18       9.157   5.212   8.365  1.00 93.68           C  
ATOM    298  HB2 SER A  18      10.212   5.483   8.407  1.00 93.68           H  
ATOM    299  HB3 SER A  18       9.075   4.152   8.125  1.00 93.68           H  
ATOM    300  O   SER A  18       9.412   7.706   9.882  1.00 93.68           O  
ATOM    301  OG  SER A  18       8.542   5.980   7.355  1.00 93.68           O  
ATOM    302  HG  SER A  18       7.609   5.763   7.286  1.00 93.68           H  
ATOM    303  N   LEU A  19       7.178   7.530  10.156  1.00 96.51           N  
ATOM    304  H   LEU A  19       6.394   6.897  10.222  1.00 96.51           H  
ATOM    305  CA  LEU A  19       6.890   8.960  10.309  1.00 96.51           C  
ATOM    306  HA  LEU A  19       7.699   9.549   9.876  1.00 96.51           H  
ATOM    307  C   LEU A  19       6.819   9.398  11.782  1.00 96.51           C  
ATOM    308  CB  LEU A  19       5.610   9.296   9.522  1.00 96.51           C  
ATOM    309  HB2 LEU A  19       5.374  10.350   9.666  1.00 96.51           H  
ATOM    310  HB3 LEU A  19       4.782   8.717   9.933  1.00 96.51           H  
ATOM    311  O   LEU A  19       6.974   8.586  12.703  1.00 96.51           O  
ATOM    312  CG  LEU A  19       5.698   9.035   8.008  1.00 96.51           C  
ATOM    313  HG  LEU A  19       5.772   7.962   7.834  1.00 96.51           H  
ATOM    314  CD1 LEU A  19       4.416   9.534   7.361  1.00 96.51           C  
ATOM    315 HD11 LEU A  19       4.302  10.599   7.563  1.00 96.51           H  
ATOM    316 HD12 LEU A  19       4.451   9.378   6.283  1.00 96.51           H  
ATOM    317 HD13 LEU A  19       3.565   8.991   7.772  1.00 96.51           H  
ATOM    318  CD2 LEU A  19       6.877   9.718   7.308  1.00 96.51           C  
ATOM    319 HD21 LEU A  19       6.813   9.551   6.233  1.00 96.51           H  
ATOM    320 HD22 LEU A  19       7.814   9.298   7.674  1.00 96.51           H  
ATOM    321 HD23 LEU A  19       6.850  10.789   7.512  1.00 96.51           H  
ATOM    322  N   SER A  20       6.622  10.700  11.984  1.00 97.21           N  
ATOM    323  H   SER A  20       6.522  11.281  11.165  1.00 97.21           H  
ATOM    324  CA  SER A  20       6.655  11.406  13.269  1.00 97.21           C  
ATOM    325  HA  SER A  20       6.723  10.682  14.080  1.00 97.21           H  
ATOM    326  C   SER A  20       5.397  12.252  13.486  1.00 97.21           C  
ATOM    327  CB  SER A  20       7.882  12.327  13.338  1.00 97.21           C  
ATOM    328  HB2 SER A  20       8.028  12.664  14.365  1.00 97.21           H  
ATOM    329  HB3 SER A  20       7.713  13.198  12.705  1.00 97.21           H  
ATOM    330  O   SER A  20       4.671  12.581  12.552  1.00 97.21           O  
ATOM    331  OG  SER A  20       9.043  11.655  12.888  1.00 97.21           O  
ATOM    332  HG  SER A  20       8.958  11.671  11.932  1.00 97.21           H  
ATOM    333  N   GLU A  21       5.152  12.647  14.733  1.00 97.68           N  
ATOM    334  H   GLU A  21       5.809  12.413  15.463  1.00 97.68           H  
ATOM    335  CA  GLU A  21       4.137  13.656  15.053  1.00 97.68           C  
ATOM    336  HA  GLU A  21       3.184  13.355  14.618  1.00 97.68           H  
ATOM    337  C   GLU A  21       4.547  15.003  14.426  1.00 97.68           C  
ATOM    338  CB  GLU A  21       3.964  13.760  16.581  1.00 97.68           C  
ATOM    339  HB2 GLU A  21       4.905  14.093  17.019  1.00 97.68           H  
ATOM    340  HB3 GLU A  21       3.191  14.496  16.802  1.00 97.68           H  
ATOM    341  O   GLU A  21       5.700  15.418  14.546  1.00 97.68           O  
ATOM    342  CG  GLU A  21       3.564  12.407  17.204  1.00 97.68           C  
ATOM    343  HG2 GLU A  21       4.311  11.657  16.942  1.00 97.68           H  
ATOM    344  HG3 GLU A  21       2.615  12.093  16.769  1.00 97.68           H  
ATOM    345  CD  GLU A  21       3.452  12.404  18.737  1.00 97.68           C  
ATOM    346  OE1 GLU A  21       2.922  11.386  19.247  1.00 97.68           O  
ATOM    347  OE2 GLU A  21       3.918  13.353  19.400  1.00 97.68           O  
ATOM    348  N   GLY A  22       3.616  15.659  13.732  1.00 97.19           N  
ATOM    349  H   GLY A  22       2.687  15.264  13.695  1.00 97.19           H  
ATOM    350  CA  GLY A  22       3.857  16.857  12.921  1.00 97.19           C  
ATOM    351  HA2 GLY A  22       2.992  17.514  13.007  1.00 97.19           H  
ATOM    352  HA3 GLY A  22       4.727  17.388  13.309  1.00 97.19           H  
ATOM    353  C   GLY A  22       4.103  16.602  11.426  1.00 97.19           C  
ATOM    354  O   GLY A  22       3.971  17.546  10.649  1.00 97.19           O  
ATOM    355  N   ASP A  23       4.398  15.365  11.002  1.00 96.32           N  
ATOM    356  H   ASP A  23       4.494  14.619  11.677  1.00 96.32           H  
ATOM    357  CA  ASP A  23       4.489  15.020   9.572  1.00 96.32           C  
ATOM    358  HA  ASP A  23       5.152  15.737   9.088  1.00 96.32           H  
ATOM    359  C   ASP A  23       3.104  15.136   8.894  1.00 96.32           C  
ATOM    360  CB  ASP A  23       5.091  13.611   9.360  1.00 96.32           C  
ATOM    361  HB2 ASP A  23       4.924  13.319   8.324  1.00 96.32           H  
ATOM    362  HB3 ASP A  23       4.541  12.900   9.975  1.00 96.32           H  
ATOM    363  O   ASP A  23       2.056  14.973   9.531  1.00 96.32           O  
ATOM    364  CG  ASP A  23       6.601  13.464   9.640  1.00 96.32           C  
ATOM    365  OD1 ASP A  23       7.326  14.477   9.711  1.00 96.32           O  
ATOM    366  OD2 ASP A  23       7.061  12.300   9.774  1.00 96.32           O  
ATOM    367  N   VAL A  24       3.084  15.397   7.581  1.00 92.80           N  
ATOM    368  H   VAL A  24       3.968  15.465   7.097  1.00 92.80           H  
ATOM    369  CA  VAL A  24       1.848  15.554   6.792  1.00 92.80           C  
ATOM    370  HA  VAL A  24       0.988  15.350   7.429  1.00 92.80           H  
ATOM    371  C   VAL A  24       1.821  14.537   5.658  1.00 92.80           C  
ATOM    372  CB  VAL A  24       1.679  16.994   6.272  1.00 92.80           C  
ATOM    373  HB  VAL A  24       2.558  17.280   5.695  1.00 92.80           H  
ATOM    374  O   VAL A  24       2.631  14.581   4.733  1.00 92.80           O  
ATOM    375  CG1 VAL A  24       0.439  17.128   5.379  1.00 92.80           C  
ATOM    376 HG11 VAL A  24       0.559  16.533   4.474  1.00 92.80           H  
ATOM    377 HG12 VAL A  24       0.312  18.170   5.084  1.00 92.80           H  
ATOM    378 HG13 VAL A  24      -0.446  16.793   5.921  1.00 92.80           H  
ATOM    379  CG2 VAL A  24       1.503  17.982   7.433  1.00 92.80           C  
ATOM    380 HG21 VAL A  24       1.390  18.996   7.048  1.00 92.80           H  
ATOM    381 HG22 VAL A  24       2.381  17.958   8.078  1.00 92.80           H  
ATOM    382 HG23 VAL A  24       0.626  17.719   8.024  1.00 92.80           H  
ATOM    383  N   VAL A  25       0.861  13.620   5.729  1.00 93.19           N  
ATOM    384  H   VAL A  25       0.198  13.687   6.488  1.00 93.19           H  
ATOM    385  CA  VAL A  25       0.725  12.485   4.814  1.00 93.19           C  
ATOM    386  HA  VAL A  25       1.672  12.360   4.288  1.00 93.19           H  
ATOM    387  C   VAL A  25      -0.374  12.765   3.799  1.00 93.19           C  
ATOM    388  CB  VAL A  25       0.439  11.192   5.602  1.00 93.19           C  
ATOM    389  HB  VAL A  25      -0.511  11.289   6.128  1.00 93.19           H  
ATOM    390  O   VAL A  25      -1.492  13.082   4.194  1.00 93.19           O  
ATOM    391  CG1 VAL A  25       0.380   9.939   4.724  1.00 93.19           C  
ATOM    392 HG11 VAL A  25       0.035   9.095   5.320  1.00 93.19           H  
ATOM    393 HG12 VAL A  25       1.373   9.717   4.332  1.00 93.19           H  
ATOM    394 HG13 VAL A  25      -0.319  10.082   3.900  1.00 93.19           H  
ATOM    395  CG2 VAL A  25       1.539  10.942   6.634  1.00 93.19           C  
ATOM    396 HG21 VAL A  25       1.526  11.721   7.397  1.00 93.19           H  
ATOM    397 HG22 VAL A  25       1.386   9.979   7.121  1.00 93.19           H  
ATOM    398 HG23 VAL A  25       2.504  10.957   6.127  1.00 93.19           H  
ATOM    399  N   LEU A  26      -0.104  12.606   2.501  1.00 90.87           N  
ATOM    400  H   LEU A  26       0.815  12.276   2.245  1.00 90.87           H  
ATOM    401  CA  LEU A  26      -1.185  12.565   1.510  1.00 90.87           C  
ATOM    402  HA  LEU A  26      -2.023  13.150   1.888  1.00 90.87           H  
ATOM    403  C   LEU A  26      -1.716  11.142   1.347  1.00 90.87           C  
ATOM    404  CB  LEU A  26      -0.795  13.193   0.170  1.00 90.87           C  
ATOM    405  HB2 LEU A  26       0.057  12.656  -0.249  1.00 90.87           H  
ATOM    406  HB3 LEU A  26      -1.640  13.047  -0.503  1.00 90.87           H  
ATOM    407  O   LEU A  26      -0.954  10.173   1.345  1.00 90.87           O  
ATOM    408  CG  LEU A  26      -0.467  14.697   0.216  1.00 90.87           C  
ATOM    409  HG  LEU A  26       0.561  14.823   0.557  1.00 90.87           H  
ATOM    410  CD1 LEU A  26      -0.605  15.231  -1.203  1.00 90.87           C  
ATOM    411 HD11 LEU A  26      -0.225  16.250  -1.274  1.00 90.87           H  
ATOM    412 HD12 LEU A  26      -1.655  15.241  -1.494  1.00 90.87           H  
ATOM    413 HD13 LEU A  26      -0.049  14.590  -1.887  1.00 90.87           H  
ATOM    414  CD2 LEU A  26      -1.374  15.552   1.101  1.00 90.87           C  
ATOM    415 HD21 LEU A  26      -1.151  16.608   0.950  1.00 90.87           H  
ATOM    416 HD22 LEU A  26      -2.420  15.368   0.854  1.00 90.87           H  
ATOM    417 HD23 LEU A  26      -1.193  15.309   2.148  1.00 90.87           H  
ATOM    418  N   VAL A  27      -3.035  11.030   1.236  1.00 92.04           N  
ATOM    419  H   VAL A  27      -3.586  11.875   1.284  1.00 92.04           H  
ATOM    420  CA  VAL A  27      -3.779   9.770   1.263  1.00 92.04           C  
ATOM    421  HA  VAL A  27      -3.118   8.947   0.991  1.00 92.04           H  
ATOM    422  C   VAL A  27      -4.919   9.844   0.249  1.00 92.04           C  
ATOM    423  CB  VAL A  27      -4.326   9.524   2.686  1.00 92.04           C  
ATOM    424  HB  VAL A  27      -4.995  10.339   2.962  1.00 92.04           H  
ATOM    425  O   VAL A  27      -5.627  10.843   0.208  1.00 92.04           O  
ATOM    426  CG1 VAL A  27      -5.097   8.210   2.789  1.00 92.04           C  
ATOM    427 HG11 VAL A  27      -5.969   8.234   2.135  1.00 92.04           H  
ATOM    428 HG12 VAL A  27      -4.437   7.390   2.505  1.00 92.04           H  
ATOM    429 HG13 VAL A  27      -5.447   8.059   3.810  1.00 92.04           H  
ATOM    430  CG2 VAL A  27      -3.199   9.443   3.724  1.00 92.04           C  
ATOM    431 HG21 VAL A  27      -2.466   8.693   3.427  1.00 92.04           H  
ATOM    432 HG22 VAL A  27      -2.713  10.414   3.825  1.00 92.04           H  
ATOM    433 HG23 VAL A  27      -3.615   9.180   4.697  1.00 92.04           H  
ATOM    434  N   SER A  28      -5.121   8.791  -0.541  1.00 90.21           N  
ATOM    435  H   SER A  28      -4.494   8.003  -0.464  1.00 90.21           H  
ATOM    436  CA  SER A  28      -6.303   8.627  -1.399  1.00 90.21           C  
ATOM    437  HA  SER A  28      -6.919   9.524  -1.345  1.00 90.21           H  
ATOM    438  C   SER A  28      -7.116   7.452  -0.889  1.00 90.21           C  
ATOM    439  CB  SER A  28      -5.957   8.403  -2.871  1.00 90.21           C  
ATOM    440  HB2 SER A  28      -5.708   7.354  -3.033  1.00 90.21           H  
ATOM    441  HB3 SER A  28      -5.122   9.038  -3.164  1.00 90.21           H  
ATOM    442  O   SER A  28      -6.557   6.396  -0.576  1.00 90.21           O  
ATOM    443  OG  SER A  28      -7.068   8.751  -3.661  1.00 90.21           O  
ATOM    444  HG  SER A  28      -7.002   9.691  -3.844  1.00 90.21           H  
ATOM    445  N   VAL A  29      -8.422   7.658  -0.743  1.00 92.53           N  
ATOM    446  H   VAL A  29      -8.794   8.551  -1.035  1.00 92.53           H  
ATOM    447  CA  VAL A  29      -9.337   6.678  -0.157  1.00 92.53           C  
ATOM    448  HA  VAL A  29      -8.797   6.090   0.585  1.00 92.53           H  
ATOM    449  C   VAL A  29      -9.809   5.718  -1.251  1.00 92.53           C  
ATOM    450  CB  VAL A  29     -10.499   7.392   0.564  1.00 92.53           C  
ATOM    451  HB  VAL A  29     -11.119   7.908  -0.169  1.00 92.53           H  
ATOM    452  O   VAL A  29     -10.770   6.007  -1.956  1.00 92.53           O  
ATOM    453  CG1 VAL A  29     -11.350   6.382   1.338  1.00 92.53           C  
ATOM    454 HG11 VAL A  29     -12.209   6.885   1.781  1.00 92.53           H  
ATOM    455 HG12 VAL A  29     -11.715   5.597   0.675  1.00 92.53           H  
ATOM    456 HG13 VAL A  29     -10.747   5.937   2.130  1.00 92.53           H  
ATOM    457  CG2 VAL A  29     -10.007   8.421   1.597  1.00 92.53           C  
ATOM    458 HG21 VAL A  29     -10.866   8.862   2.102  1.00 92.53           H  
ATOM    459 HG22 VAL A  29      -9.463   9.224   1.101  1.00 92.53           H  
ATOM    460 HG23 VAL A  29      -9.358   7.942   2.330  1.00 92.53           H  
ATOM    461  N   GLU A  30      -9.127   4.585  -1.421  1.00 90.48           N  
ATOM    462  H   GLU A  30      -8.325   4.415  -0.832  1.00 90.48           H  
ATOM    463  CA  GLU A  30      -9.337   3.699  -2.580  1.00 90.48           C  
ATOM    464  HA  GLU A  30      -9.562   4.303  -3.459  1.00 90.48           H  
ATOM    465  C   GLU A  30     -10.519   2.730  -2.400  1.00 90.48           C  
ATOM    466  CB  GLU A  30      -8.049   2.911  -2.878  1.00 90.48           C  
ATOM    467  HB2 GLU A  30      -7.776   2.354  -1.982  1.00 90.48           H  
ATOM    468  HB3 GLU A  30      -8.249   2.183  -3.664  1.00 90.48           H  
ATOM    469  O   GLU A  30     -11.365   2.618  -3.286  1.00 90.48           O  
ATOM    470  CG  GLU A  30      -6.843   3.775  -3.293  1.00 90.48           C  
ATOM    471  HG2 GLU A  30      -6.636   4.499  -2.506  1.00 90.48           H  
ATOM    472  HG3 GLU A  30      -5.972   3.123  -3.358  1.00 90.48           H  
ATOM    473  CD  GLU A  30      -6.993   4.492  -4.646  1.00 90.48           C  
ATOM    474  OE1 GLU A  30      -6.301   5.517  -4.817  1.00 90.48           O  
ATOM    475  OE2 GLU A  30      -7.728   3.985  -5.528  1.00 90.48           O  
ATOM    476  N   LEU A  31     -10.597   2.012  -1.270  1.00 94.91           N  
ATOM    477  H   LEU A  31      -9.887   2.162  -0.568  1.00 94.91           H  
ATOM    478  CA  LEU A  31     -11.602   0.961  -1.024  1.00 94.91           C  
ATOM    479  HA  LEU A  31     -12.522   1.211  -1.553  1.00 94.91           H  
ATOM    480  C   LEU A  31     -11.953   0.839   0.465  1.00 94.91           C  
ATOM    481  CB  LEU A  31     -11.066  -0.396  -1.534  1.00 94.91           C  
ATOM    482  HB2 LEU A  31     -10.060  -0.531  -1.135  1.00 94.91           H  
ATOM    483  HB3 LEU A  31     -11.688  -1.194  -1.129  1.00 94.91           H  
ATOM    484  O   LEU A  31     -11.163   1.208   1.332  1.00 94.91           O  
ATOM    485  CG  LEU A  31     -11.015  -0.575  -3.065  1.00 94.91           C  
ATOM    486  HG  LEU A  31     -10.397   0.202  -3.515  1.00 94.91           H  
ATOM    487  CD1 LEU A  31     -10.375  -1.923  -3.401  1.00 94.91           C  
ATOM    488 HD11 LEU A  31      -9.364  -1.938  -2.992  1.00 94.91           H  
ATOM    489 HD12 LEU A  31     -10.959  -2.734  -2.966  1.00 94.91           H  
ATOM    490 HD13 LEU A  31     -10.321  -2.044  -4.482  1.00 94.91           H  
ATOM    491  CD2 LEU A  31     -12.408  -0.557  -3.702  1.00 94.91           C  
ATOM    492 HD21 LEU A  31     -12.856   0.430  -3.583  1.00 94.91           H  
ATOM    493 HD22 LEU A  31     -12.325  -0.756  -4.771  1.00 94.91           H  
ATOM    494 HD23 LEU A  31     -13.049  -1.307  -3.240  1.00 94.91           H  
ATOM    495  N   LYS A  32     -13.115   0.264   0.807  1.00 97.48           N  
ATOM    496  H   LYS A  32     -13.718  -0.089   0.078  1.00 97.48           H  
ATOM    497  CA  LYS A  32     -13.432  -0.062   2.212  1.00 97.48           C  
ATOM    498  HA  LYS A  32     -13.217   0.810   2.830  1.00 97.48           H  
ATOM    499  C   LYS A  32     -12.543  -1.198   2.704  1.00 97.48           C  
ATOM    500  CB  LYS A  32     -14.915  -0.412   2.391  1.00 97.48           C  
ATOM    501  HB2 LYS A  32     -15.081  -0.763   3.409  1.00 97.48           H  
ATOM    502  HB3 LYS A  32     -15.189  -1.211   1.702  1.00 97.48           H  
ATOM    503  O   LYS A  32     -12.333  -2.186   2.004  1.00 97.48           O  
ATOM    504  CG  LYS A  32     -15.776   0.831   2.160  1.00 97.48           C  
ATOM    505  HG2 LYS A  32     -15.568   1.529   2.971  1.00 97.48           H  
ATOM    506  HG3 LYS A  32     -15.507   1.295   1.211  1.00 97.48           H  
ATOM    507  CD  LYS A  32     -17.275   0.540   2.143  1.00 97.48           C  
ATOM    508  HD2 LYS A  32     -17.572   0.078   3.084  1.00 97.48           H  
ATOM    509  HD3 LYS A  32     -17.501  -0.125   1.310  1.00 97.48           H  
ATOM    510  CE  LYS A  32     -17.971   1.893   1.959  1.00 97.48           C  
ATOM    511  HE2 LYS A  32     -17.697   2.545   2.789  1.00 97.48           H  
ATOM    512  HE3 LYS A  32     -17.588   2.351   1.047  1.00 97.48           H  
ATOM    513  NZ  LYS A  32     -19.441   1.757   1.874  1.00 97.48           N  
ATOM    514  HZ1 LYS A  32     -19.852   2.670   1.742  1.00 97.48           H  
ATOM    515  HZ2 LYS A  32     -19.802   1.354   2.727  1.00 97.48           H  
ATOM    516  HZ3 LYS A  32     -19.679   1.171   1.087  1.00 97.48           H  
ATOM    517  N   ALA A  33     -12.081  -1.118   3.949  1.00 97.26           N  
ATOM    518  H   ALA A  33     -12.320  -0.309   4.505  1.00 97.26           H  
ATOM    519  CA  ALA A  33     -11.203  -2.131   4.536  1.00 97.26           C  
ATOM    520  HA  ALA A  33     -10.314  -2.214   3.911  1.00 97.26           H  
ATOM    521  C   ALA A  33     -11.852  -3.535   4.571  1.00 97.26           C  
ATOM    522  CB  ALA A  33     -10.779  -1.625   5.919  1.00 97.26           C  
ATOM    523  HB1 ALA A  33     -10.088  -2.330   6.381  1.00 97.26           H  
ATOM    524  HB2 ALA A  33     -10.279  -0.661   5.828  1.00 97.26           H  
ATOM    525  HB3 ALA A  33     -11.652  -1.513   6.562  1.00 97.26           H  
ATOM    526  O   ALA A  33     -11.166  -4.542   4.390  1.00 97.26           O  
ATOM    527  N   SER A  34     -13.186  -3.597   4.670  1.00 95.60           N  
ATOM    528  H   SER A  34     -13.688  -2.727   4.778  1.00 95.60           H  
ATOM    529  CA  SER A  34     -13.992  -4.821   4.549  1.00 95.60           C  
ATOM    530  HA  SER A  34     -13.656  -5.536   5.300  1.00 95.60           H  
ATOM    531  C   SER A  34     -13.903  -5.522   3.186  1.00 95.60           C  
ATOM    532  CB  SER A  34     -15.462  -4.481   4.823  1.00 95.60           C  
ATOM    533  HB2 SER A  34     -15.566  -4.195   5.870  1.00 95.60           H  
ATOM    534  HB3 SER A  34     -16.082  -5.359   4.643  1.00 95.60           H  
ATOM    535  O   SER A  34     -14.189  -6.713   3.100  1.00 95.60           O  
ATOM    536  OG  SER A  34     -15.908  -3.405   4.012  1.00 95.60           O  
ATOM    537  HG  SER A  34     -15.894  -3.674   3.090  1.00 95.60           H  
ATOM    538  N   GLU A  35     -13.532  -4.803   2.125  1.00 95.17           N  
ATOM    539  H   GLU A  35     -13.292  -3.830   2.254  1.00 95.17           H  
ATOM    540  CA  GLU A  35     -13.359  -5.338   0.765  1.00 95.17           C  
ATOM    541  HA  GLU A  35     -13.972  -6.231   0.644  1.00 95.17           H  
ATOM    542  C   GLU A  35     -11.900  -5.773   0.514  1.00 95.17           C  
ATOM    543  CB  GLU A  35     -13.858  -4.292  -0.257  1.00 95.17           C  
ATOM    544  HB2 GLU A  35     -13.267  -3.380  -0.166  1.00 95.17           H  
ATOM    545  HB3 GLU A  35     -13.725  -4.690  -1.263  1.00 95.17           H  
ATOM    546  O   GLU A  35     -11.623  -6.572  -0.378  1.00 95.17           O  
ATOM    547  CG  GLU A  35     -15.349  -3.961  -0.044  1.00 95.17           C  
ATOM    548  HG2 GLU A  35     -15.933  -4.870  -0.184  1.00 95.17           H  
ATOM    549  HG3 GLU A  35     -15.511  -3.632   0.983  1.00 95.17           H  
ATOM    550  CD  GLU A  35     -15.866  -2.869  -0.991  1.00 95.17           C  
ATOM    551  OE1 GLU A  35     -16.128  -3.199  -2.167  1.00 95.17           O  
ATOM    552  OE2 GLU A  35     -16.064  -1.728  -0.507  1.00 95.17           O  
ATOM    553  N   CYS A  36     -10.970  -5.327   1.366  1.00 96.36           N  
ATOM    554  H   CYS A  36     -11.283  -4.698   2.092  1.00 96.36           H  
ATOM    555  CA  CYS A  36      -9.527  -5.540   1.250  1.00 96.36           C  
ATOM    556  HA  CYS A  36      -9.331  -5.978   0.271  1.00 96.36           H  
ATOM    557  C   CYS A  36      -8.976  -6.556   2.273  1.00 96.36           C  
ATOM    558  CB  CYS A  36      -8.836  -4.171   1.275  1.00 96.36           C  
ATOM    559  HB2 CYS A  36      -7.757  -4.297   1.371  1.00 96.36           H  
ATOM    560  HB3 CYS A  36      -9.209  -3.581   2.112  1.00 96.36           H  
ATOM    561  O   CYS A  36      -7.902  -6.365   2.850  1.00 96.36           O  
ATOM    562  SG  CYS A  36      -9.176  -3.322  -0.290  1.00 96.36           S  
ATOM    563  HG  CYS A  36      -8.374  -2.263  -0.143  1.00 96.36           H  
ATOM    564  N   CYS A  37      -9.719  -7.647   2.496  1.00 95.21           N  
ATOM    565  H   CYS A  37     -10.578  -7.711   1.969  1.00 95.21           H  
ATOM    566  CA  CYS A  37      -9.308  -8.827   3.276  1.00 95.21           C  
ATOM    567  HA  CYS A  37     -10.218  -9.377   3.516  1.00 95.21           H  
ATOM    568  C   CYS A  37      -8.661  -8.529   4.647  1.00 95.21           C  
ATOM    569  CB  CYS A  37      -8.439  -9.748   2.400  1.00 95.21           C  
ATOM    570  HB2 CYS A  37      -7.573  -9.191   2.042  1.00 95.21           H  
ATOM    571  HB3 CYS A  37      -8.082 -10.591   2.992  1.00 95.21           H  
ATOM    572  O   CYS A  37      -7.743  -9.235   5.060  1.00 95.21           O  
ATOM    573  SG  CYS A  37      -9.388 -10.388   0.990  1.00 95.21           S  
ATOM    574  HG  CYS A  37     -10.304 -11.066   1.688  1.00 95.21           H  
ATOM    575  N   THR A  38      -9.115  -7.501   5.367  1.00 95.33           N  
ATOM    576  H   THR A  38      -9.865  -6.937   4.993  1.00 95.33           H  
ATOM    577  CA  THR A  38      -8.645  -7.183   6.725  1.00 95.33           C  
ATOM    578  HA  THR A  38      -8.000  -7.991   7.071  1.00 95.33           H  
ATOM    579  C   THR A  38      -9.808  -7.118   7.718  1.00 95.33           C  
ATOM    580  CB  THR A  38      -7.767  -5.916   6.744  1.00 95.33           C  
ATOM    581  HB  THR A  38      -6.876  -6.100   6.144  1.00 95.33           H  
ATOM    582  O   THR A  38     -10.951  -6.860   7.349  1.00 95.33           O  
ATOM    583  CG2 THR A  38      -8.455  -4.663   6.212  1.00 95.33           C  
ATOM    584 HG21 THR A  38      -7.813  -3.793   6.352  1.00 95.33           H  
ATOM    585 HG22 THR A  38      -8.650  -4.778   5.146  1.00 95.33           H  
ATOM    586 HG23 THR A  38      -9.399  -4.506   6.733  1.00 95.33           H  
ATOM    587  OG1 THR A  38      -7.361  -5.640   8.066  1.00 95.33           O  
ATOM    588  HG1 THR A  38      -6.604  -5.050   8.026  1.00 95.33           H  
ATOM    589  N   LYS A  39      -9.509  -7.349   9.002  1.00 94.05           N  
ATOM    590  H   LYS A  39      -8.535  -7.523   9.207  1.00 94.05           H  
ATOM    591  CA  LYS A  39     -10.431  -7.116  10.129  1.00 94.05           C  
ATOM    592  HA  LYS A  39     -11.451  -7.285   9.785  1.00 94.05           H  
ATOM    593  C   LYS A  39     -10.422  -5.660  10.624  1.00 94.05           C  
ATOM    594  CB  LYS A  39     -10.128  -8.105  11.270  1.00 94.05           C  
ATOM    595  HB2 LYS A  39      -9.058  -8.099  11.482  1.00 94.05           H  
ATOM    596  HB3 LYS A  39     -10.653  -7.779  12.168  1.00 94.05           H  
ATOM    597  O   LYS A  39     -11.118  -5.343  11.586  1.00 94.05           O  
ATOM    598  CG  LYS A  39     -10.589  -9.536  10.952  1.00 94.05           C  
ATOM    599  HG2 LYS A  39     -11.660  -9.525  10.748  1.00 94.05           H  
ATOM    600  HG3 LYS A  39     -10.065  -9.899  10.068  1.00 94.05           H  
ATOM    601  CD  LYS A  39     -10.311 -10.460  12.149  1.00 94.05           C  
ATOM    602  HD2 LYS A  39     -10.724  -9.995  13.044  1.00 94.05           H  
ATOM    603  HD3 LYS A  39      -9.234 -10.559  12.287  1.00 94.05           H  
ATOM    604  CE  LYS A  39     -10.950 -11.849  12.008  1.00 94.05           C  
ATOM    605  HE2 LYS A  39     -10.918 -12.336  12.982  1.00 94.05           H  
ATOM    606  HE3 LYS A  39     -11.993 -11.728  11.716  1.00 94.05           H  
ATOM    607  NZ  LYS A  39     -10.239 -12.689  11.022  1.00 94.05           N  
ATOM    608  HZ1 LYS A  39     -10.269 -12.289  10.095  1.00 94.05           H  
ATOM    609  HZ2 LYS A  39     -10.555 -13.646  10.956  1.00 94.05           H  
ATOM    610  HZ3 LYS A  39      -9.236 -12.655  11.141  1.00 94.05           H  
ATOM    611  N   GLN A  40      -9.617  -4.788  10.016  1.00 94.31           N  
ATOM    612  H   GLN A  40      -9.085  -5.108   9.219  1.00 94.31           H  
ATOM    613  CA  GLN A  40      -9.607  -3.355  10.313  1.00 94.31           C  
ATOM    614  HA  GLN A  40      -9.590  -3.222  11.395  1.00 94.31           H  
ATOM    615  C   GLN A  40     -10.882  -2.678   9.779  1.00 94.31           C  
ATOM    616  CB  GLN A  40      -8.341  -2.707   9.730  1.00 94.31           C  
ATOM    617  HB2 GLN A  40      -8.323  -2.874   8.653  1.00 94.31           H  
ATOM    618  HB3 GLN A  40      -8.389  -1.633   9.914  1.00 94.31           H  
ATOM    619  O   GLN A  40     -11.427  -3.087   8.756  1.00 94.31           O  
ATOM    620  CG  GLN A  40      -7.043  -3.239  10.360  1.00 94.31           C  
ATOM    621  HG2 GLN A  40      -6.941  -2.832  11.366  1.00 94.31           H  
ATOM    622  HG3 GLN A  40      -7.077  -4.326  10.442  1.00 94.31           H  
ATOM    623  CD  GLN A  40      -5.813  -2.879   9.536  1.00 94.31           C  
ATOM    624  NE2 GLN A  40      -5.145  -1.791   9.840  1.00 94.31           N  
ATOM    625 HE21 GLN A  40      -4.285  -1.602   9.346  1.00 94.31           H  
ATOM    626 HE22 GLN A  40      -5.454  -1.126  10.535  1.00 94.31           H  
ATOM    627  OE1 GLN A  40      -5.438  -3.591   8.610  1.00 94.31           O  
ATOM    628  N   GLY A  41     -11.355  -1.643  10.479  1.00 95.98           N  
ATOM    629  H   GLY A  41     -10.831  -1.332  11.284  1.00 95.98           H  
ATOM    630  CA  GLY A  41     -12.442  -0.775  10.012  1.00 95.98           C  
ATOM    631  HA2 GLY A  41     -13.179  -1.365   9.466  1.00 95.98           H  
ATOM    632  HA3 GLY A  41     -12.937  -0.321  10.871  1.00 95.98           H  
ATOM    633  C   GLY A  41     -11.948   0.348   9.095  1.00 95.98           C  
ATOM    634  O   GLY A  41     -10.749   0.483   8.864  1.00 95.98           O  
ATOM    635  N   GLY A  42     -12.875   1.171   8.602  1.00 97.83           N  
ATOM    636  H   GLY A  42     -13.846   1.017   8.833  1.00 97.83           H  
ATOM    637  CA  GLY A  42     -12.559   2.294   7.718  1.00 97.83           C  
ATOM    638  HA2 GLY A  42     -11.708   2.835   8.131  1.00 97.83           H  
ATOM    639  HA3 GLY A  42     -13.404   2.981   7.671  1.00 97.83           H  
ATOM    640  C   GLY A  42     -12.214   1.856   6.295  1.00 97.83           C  
ATOM    641  O   GLY A  42     -12.881   0.992   5.717  1.00 97.83           O  
ATOM    642  N   TYR A  43     -11.173   2.463   5.735  1.00 97.82           N  
ATOM    643  H   TYR A  43     -10.661   3.138   6.285  1.00 97.82           H  
ATOM    644  CA  TYR A  43     -10.796   2.356   4.328  1.00 97.82           C  
ATOM    645  HA  TYR A  43     -11.421   1.615   3.831  1.00 97.82           H  
ATOM    646  C   TYR A  43      -9.341   1.925   4.172  1.00 97.82           C  
ATOM    647  CB  TYR A  43     -11.043   3.707   3.653  1.00 97.82           C  
ATOM    648  HB2 TYR A  43     -10.436   4.468   4.145  1.00 97.82           H  
ATOM    649  HB3 TYR A  43     -10.719   3.641   2.615  1.00 97.82           H  
ATOM    650  O   TYR A  43      -8.484   2.366   4.935  1.00 97.82           O  
ATOM    651  CG  TYR A  43     -12.496   4.132   3.690  1.00 97.82           C  
ATOM    652  CD1 TYR A  43     -13.370   3.683   2.685  1.00 97.82           C  
ATOM    653  HD1 TYR A  43     -12.985   3.093   1.866  1.00 97.82           H  
ATOM    654  CD2 TYR A  43     -12.980   4.944   4.736  1.00 97.82           C  
ATOM    655  HD2 TYR A  43     -12.305   5.304   5.498  1.00 97.82           H  
ATOM    656  CE1 TYR A  43     -14.732   4.025   2.735  1.00 97.82           C  
ATOM    657  HE1 TYR A  43     -15.408   3.711   1.953  1.00 97.82           H  
ATOM    658  CE2 TYR A  43     -14.343   5.298   4.780  1.00 97.82           C  
ATOM    659  HE2 TYR A  43     -14.714   5.936   5.569  1.00 97.82           H  
ATOM    660  OH  TYR A  43     -16.537   5.165   3.777  1.00 97.82           O  
ATOM    661  HH  TYR A  43     -16.629   6.025   4.193  1.00 97.82           H  
ATOM    662  CZ  TYR A  43     -15.222   4.828   3.779  1.00 97.82           C  
ATOM    663  N   VAL A  44      -9.058   1.081   3.178  1.00 96.63           N  
ATOM    664  H   VAL A  44      -9.801   0.892   2.520  1.00 96.63           H  
ATOM    665  CA  VAL A  44      -7.693   0.877   2.685  1.00 96.63           C  
ATOM    666  HA  VAL A  44      -7.000   0.963   3.522  1.00 96.63           H  
ATOM    667  C   VAL A  44      -7.378   2.006   1.717  1.00 96.63           C  
ATOM    668  CB  VAL A  44      -7.488  -0.519   2.073  1.00 96.63           C  
ATOM    669  HB  VAL A  44      -8.331  -0.769   1.429  1.00 96.63           H  
ATOM    670  O   VAL A  44      -8.131   2.288   0.782  1.00 96.63           O  
ATOM    671  CG1 VAL A  44      -6.190  -0.650   1.272  1.00 96.63           C  
ATOM    672 HG11 VAL A  44      -6.049  -1.680   0.945  1.00 96.63           H  
ATOM    673 HG12 VAL A  44      -5.335  -0.336   1.870  1.00 96.63           H  
ATOM    674 HG13 VAL A  44      -6.260  -0.022   0.384  1.00 96.63           H  
ATOM    675  CG2 VAL A  44      -7.394  -1.538   3.211  1.00 96.63           C  
ATOM    676 HG21 VAL A  44      -7.300  -2.544   2.803  1.00 96.63           H  
ATOM    677 HG22 VAL A  44      -6.507  -1.328   3.810  1.00 96.63           H  
ATOM    678 HG23 VAL A  44      -8.278  -1.480   3.846  1.00 96.63           H  
ATOM    679  N   CYS A  45      -6.265   2.665   1.999  1.00 93.56           N  
ATOM    680  H   CYS A  45      -5.670   2.311   2.735  1.00 93.56           H  
ATOM    681  CA  CYS A  45      -5.832   3.875   1.334  1.00 93.56           C  
ATOM    682  HA  CYS A  45      -6.381   4.010   0.403  1.00 93.56           H  
ATOM    683  C   CYS A  45      -4.347   3.751   1.014  1.00 93.56           C  
ATOM    684  CB  CYS A  45      -6.074   5.081   2.250  1.00 93.56           C  
ATOM    685  HB2 CYS A  45      -5.378   5.045   3.087  1.00 93.56           H  
ATOM    686  HB3 CYS A  45      -5.875   5.981   1.668  1.00 93.56           H  
ATOM    687  O   CYS A  45      -3.594   3.097   1.736  1.00 93.56           O  
ATOM    688  SG  CYS A  45      -7.766   5.169   2.900  1.00 93.56           S  
ATOM    689  HG  CYS A  45      -7.680   6.405   3.400  1.00 93.56           H  
ATOM    690  N   LEU A  46      -3.890   4.418  -0.032  1.00 91.36           N  
ATOM    691  H   LEU A  46      -4.538   4.976  -0.570  1.00 91.36           H  
ATOM    692  CA  LEU A  46      -2.480   4.428  -0.410  1.00 91.36           C  
ATOM    693  HA  LEU A  46      -1.943   3.671   0.162  1.00 91.36           H  
ATOM    694  C   LEU A  46      -1.894   5.783   0.046  1.00 91.36           C  
ATOM    695  CB  LEU A  46      -2.469   3.927  -1.867  1.00 91.36           C  
ATOM    696  HB2 LEU A  46      -2.831   2.901  -1.810  1.00 91.36           H  
ATOM    697  HB3 LEU A  46      -3.253   4.430  -2.434  1.00 91.36           H  
ATOM    698  O   LEU A  46      -2.570   6.806  -0.028  1.00 91.36           O  
ATOM    699  CG  LEU A  46      -1.182   3.825  -2.694  1.00 91.36           C  
ATOM    700  HG  LEU A  46      -0.796   4.811  -2.953  1.00 91.36           H  
ATOM    701  CD1 LEU A  46      -0.092   3.055  -1.969  1.00 91.36           C  
ATOM    702 HD11 LEU A  46      -0.432   2.046  -1.735  1.00 91.36           H  
ATOM    703 HD12 LEU A  46       0.788   2.998  -2.611  1.00 91.36           H  
ATOM    704 HD13 LEU A  46       0.157   3.585  -1.050  1.00 91.36           H  
ATOM    705  CD2 LEU A  46      -1.518   3.033  -3.953  1.00 91.36           C  
ATOM    706 HD21 LEU A  46      -0.635   2.953  -4.587  1.00 91.36           H  
ATOM    707 HD22 LEU A  46      -2.296   3.543  -4.522  1.00 91.36           H  
ATOM    708 HD23 LEU A  46      -1.868   2.033  -3.697  1.00 91.36           H  
ATOM    709  N   SER A  47      -0.738   5.763   0.723  1.00 92.79           N  
ATOM    710  H   SER A  47      -0.209   4.903   0.735  1.00 92.79           H  
ATOM    711  CA  SER A  47      -0.396   6.741   1.781  1.00 92.79           C  
ATOM    712  HA  SER A  47      -1.008   7.633   1.647  1.00 92.79           H  
ATOM    713  C   SER A  47       1.071   7.178   1.781  1.00 92.79           C  
ATOM    714  CB  SER A  47      -0.743   6.148   3.145  1.00 92.79           C  
ATOM    715  HB2 SER A  47      -1.745   5.726   3.079  1.00 92.79           H  
ATOM    716  HB3 SER A  47      -0.740   6.940   3.894  1.00 92.79           H  
ATOM    717  O   SER A  47       1.965   6.360   1.559  1.00 92.79           O  
ATOM    718  OG  SER A  47       0.176   5.140   3.533  1.00 92.79           O  
ATOM    719  HG  SER A  47       0.406   4.618   2.761  1.00 92.79           H  
ATOM    720  N   MET A  48       1.317   8.483   1.950  1.00 89.69           N  
ATOM    721  H   MET A  48       0.525   9.089   2.112  1.00 89.69           H  
ATOM    722  CA  MET A  48       2.464   9.105   1.284  1.00 89.69           C  
ATOM    723  HA  MET A  48       3.230   8.354   1.090  1.00 89.69           H  
ATOM    724  C   MET A  48       3.128  10.283   1.976  1.00 89.69           C  
ATOM    725  CB  MET A  48       1.992   9.662  -0.044  1.00 89.69           C  
ATOM    726  HB2 MET A  48       2.870  10.048  -0.561  1.00 89.69           H  
ATOM    727  HB3 MET A  48       1.279  10.472   0.111  1.00 89.69           H  
ATOM    728  O   MET A  48       2.466  11.185   2.474  1.00 89.69           O  
ATOM    729  CG  MET A  48       1.374   8.611  -0.929  1.00 89.69           C  
ATOM    730  HG2 MET A  48       0.546   8.097  -0.441  1.00 89.69           H  
ATOM    731  HG3 MET A  48       0.922   9.192  -1.733  1.00 89.69           H  
ATOM    732  SD  MET A  48       2.640   7.423  -1.481  1.00 89.69           S  
ATOM    733  CE  MET A  48       1.635   6.034  -2.039  1.00 89.69           C  
ATOM    734  HE1 MET A  48       2.288   5.264  -2.450  1.00 89.69           H  
ATOM    735  HE2 MET A  48       0.945   6.350  -2.822  1.00 89.69           H  
ATOM    736  HE3 MET A  48       1.074   5.636  -1.194  1.00 89.69           H  
ATOM    737  N   HIS A  49       4.453  10.342   1.856  1.00 90.23           N  
ATOM    738  H   HIS A  49       4.920   9.607   1.346  1.00 90.23           H  
ATOM    739  CA  HIS A  49       5.284  11.430   2.359  1.00 90.23           C  
ATOM    740  HA  HIS A  49       4.683  12.336   2.437  1.00 90.23           H  
ATOM    741  C   HIS A  49       6.455  11.692   1.402  1.00 90.23           C  
ATOM    742  CB  HIS A  49       5.779  11.039   3.759  1.00 90.23           C  
ATOM    743  HB2 HIS A  49       6.601  10.327   3.681  1.00 90.23           H  
ATOM    744  HB3 HIS A  49       4.963  10.559   4.299  1.00 90.23           H  
ATOM    745  O   HIS A  49       7.012  10.745   0.843  1.00 90.23           O  
ATOM    746  CG  HIS A  49       6.191  12.220   4.586  1.00 90.23           C  
ATOM    747  CD2 HIS A  49       5.338  13.007   5.308  1.00 90.23           C  
ATOM    748  HD2 HIS A  49       4.270  12.874   5.396  1.00 90.23           H  
ATOM    749  ND1 HIS A  49       7.459  12.728   4.763  1.00 90.23           N  
ATOM    750  HD1 HIS A  49       8.328  12.343   4.420  1.00 90.23           H  
ATOM    751  CE1 HIS A  49       7.365  13.811   5.557  1.00 90.23           C  
ATOM    752  HE1 HIS A  49       8.186  14.433   5.881  1.00 90.23           H  
ATOM    753  NE2 HIS A  49       6.089  14.015   5.908  1.00 90.23           N  
ATOM    754  N   GLU A  50       6.880  12.951   1.259  1.00 84.93           N  
ATOM    755  H   GLU A  50       6.403  13.678   1.774  1.00 84.93           H  
ATOM    756  CA  GLU A  50       8.009  13.371   0.398  1.00 84.93           C  
ATOM    757  HA  GLU A  50       7.745  13.207  -0.646  1.00 84.93           H  
ATOM    758  C   GLU A  50       9.303  12.573   0.654  1.00 84.93           C  
ATOM    759  CB  GLU A  50       8.264  14.878   0.590  1.00 84.93           C  
ATOM    760  HB2 GLU A  50       7.435  15.425   0.143  1.00 84.93           H  
ATOM    761  HB3 GLU A  50       9.174  15.141   0.050  1.00 84.93           H  
ATOM    762  O   GLU A  50      10.028  12.219  -0.272  1.00 84.93           O  
ATOM    763  CG  GLU A  50       8.400  15.307   2.066  1.00 84.93           C  
ATOM    764  HG2 GLU A  50       9.089  14.633   2.576  1.00 84.93           H  
ATOM    765  HG3 GLU A  50       7.429  15.215   2.553  1.00 84.93           H  
ATOM    766  CD  GLU A  50       8.912  16.742   2.240  1.00 84.93           C  
ATOM    767  OE1 GLU A  50       9.492  16.995   3.318  1.00 84.93           O  
ATOM    768  OE2 GLU A  50       8.744  17.550   1.299  1.00 84.93           O  
ATOM    769  N   LYS A  51       9.514  12.177   1.914  1.00 89.00           N  
ATOM    770  H   LYS A  51       8.867  12.572   2.581  1.00 89.00           H  
ATOM    771  CA  LYS A  51      10.581  11.289   2.409  1.00 89.00           C  
ATOM    772  HA  LYS A  51      11.532  11.818   2.356  1.00 89.00           H  
ATOM    773  C   LYS A  51      10.757   9.995   1.596  1.00 89.00           C  
ATOM    774  CB  LYS A  51      10.237  10.990   3.875  1.00 89.00           C  
ATOM    775  HB2 LYS A  51      10.176  11.943   4.401  1.00 89.00           H  
ATOM    776  HB3 LYS A  51       9.258  10.512   3.909  1.00 89.00           H  
ATOM    777  O   LYS A  51      11.854   9.444   1.589  1.00 89.00           O  
ATOM    778  CG  LYS A  51      11.233  10.102   4.632  1.00 89.00           C  
ATOM    779  HG2 LYS A  51      11.274   9.112   4.177  1.00 89.00           H  
ATOM    780  HG3 LYS A  51      12.225  10.554   4.607  1.00 89.00           H  
ATOM    781  CD  LYS A  51      10.750   9.981   6.082  1.00 89.00           C  
ATOM    782  HD2 LYS A  51      10.772  10.968   6.544  1.00 89.00           H  
ATOM    783  HD3 LYS A  51       9.722   9.619   6.089  1.00 89.00           H  
ATOM    784  CE  LYS A  51      11.621   9.021   6.888  1.00 89.00           C  
ATOM    785  HE2 LYS A  51      11.549   8.027   6.448  1.00 89.00           H  
ATOM    786  HE3 LYS A  51      12.656   9.356   6.825  1.00 89.00           H  
ATOM    787  NZ  LYS A  51      11.171   8.992   8.300  1.00 89.00           N  
ATOM    788  HZ1 LYS A  51      10.264   8.558   8.396  1.00 89.00           H  
ATOM    789  HZ2 LYS A  51      11.787   8.449   8.888  1.00 89.00           H  
ATOM    790  HZ3 LYS A  51      11.076   9.922   8.681  1.00 89.00           H  
ATOM    791  N   TYR A  52       9.705   9.529   0.920  1.00 89.86           N  
ATOM    792  H   TYR A  52       8.850  10.065   0.953  1.00 89.86           H  
ATOM    793  CA  TYR A  52       9.700   8.315   0.099  1.00 89.86           C  
ATOM    794  HA  TYR A  52      10.713   7.915   0.072  1.00 89.86           H  
ATOM    795  C   TYR A  52       9.341   8.566  -1.379  1.00 89.86           C  
ATOM    796  CB  TYR A  52       8.827   7.253   0.782  1.00 89.86           C  
ATOM    797  HB2 TYR A  52       7.824   7.655   0.924  1.00 89.86           H  
ATOM    798  HB3 TYR A  52       8.755   6.379   0.135  1.00 89.86           H  
ATOM    799  O   TYR A  52       9.085   7.605  -2.103  1.00 89.86           O  
ATOM    800  CG  TYR A  52       9.403   6.795   2.106  1.00 89.86           C  
ATOM    801  CD1 TYR A  52      10.504   5.917   2.108  1.00 89.86           C  
ATOM    802  HD1 TYR A  52      10.900   5.543   1.175  1.00 89.86           H  
ATOM    803  CD2 TYR A  52       8.908   7.304   3.320  1.00 89.86           C  
ATOM    804  HD2 TYR A  52       8.068   7.983   3.317  1.00 89.86           H  
ATOM    805  CE1 TYR A  52      11.125   5.560   3.315  1.00 89.86           C  
ATOM    806  HE1 TYR A  52      11.987   4.909   3.287  1.00 89.86           H  
ATOM    807  CE2 TYR A  52       9.531   6.953   4.532  1.00 89.86           C  
ATOM    808  HE2 TYR A  52       9.160   7.358   5.462  1.00 89.86           H  
ATOM    809  OH  TYR A  52      11.295   5.774   5.688  1.00 89.86           O  
ATOM    810  HH  TYR A  52      11.991   5.142   5.495  1.00 89.86           H  
ATOM    811  CZ  TYR A  52      10.645   6.085   4.533  1.00 89.86           C  
ATOM    812  N   GLU A  53       9.405   9.823  -1.854  1.00 84.11           N  
ATOM    813  H   GLU A  53       9.625  10.567  -1.207  1.00 84.11           H  
ATOM    814  CA  GLU A  53       9.279  10.199  -3.279  1.00 84.11           C  
ATOM    815  HA  GLU A  53       8.237  10.125  -3.587  1.00 84.11           H  
ATOM    816  C   GLU A  53      10.095   9.261  -4.174  1.00 84.11           C  
ATOM    817  CB  GLU A  53       9.770  11.657  -3.496  1.00 84.11           C  
ATOM    818  HB2 GLU A  53       9.072  12.325  -2.991  1.00 84.11           H  
ATOM    819  HB3 GLU A  53      10.747  11.782  -3.030  1.00 84.11           H  
ATOM    820  O   GLU A  53       9.552   8.569  -5.037  1.00 84.11           O  
ATOM    821  CG  GLU A  53       9.902  12.016  -4.999  1.00 84.11           C  
ATOM    822  HG2 GLU A  53      10.721  11.429  -5.415  1.00 84.11           H  
ATOM    823  HG3 GLU A  53       8.986  11.694  -5.496  1.00 84.11           H  
ATOM    824  CD  GLU A  53      10.193  13.488  -5.371  1.00 84.11           C  
ATOM    825  OE1 GLU A  53      10.186  13.803  -6.593  1.00 84.11           O  
ATOM    826  OE2 GLU A  53      10.364  14.335  -4.473  1.00 84.11           O  
ATOM    827  N   SER A  54      11.410   9.230  -3.932  1.00 85.53           N  
ATOM    828  H   SER A  54      11.768   9.866  -3.233  1.00 85.53           H  
ATOM    829  CA  SER A  54      12.345   8.518  -4.802  1.00 85.53           C  
ATOM    830  HA  SER A  54      12.132   8.813  -5.830  1.00 85.53           H  
ATOM    831  C   SER A  54      12.178   7.003  -4.726  1.00 85.53           C  
ATOM    832  CB  SER A  54      13.794   8.926  -4.510  1.00 85.53           C  
ATOM    833  HB2 SER A  54      14.413   8.603  -5.347  1.00 85.53           H  
ATOM    834  HB3 SER A  54      13.858  10.012  -4.441  1.00 85.53           H  
ATOM    835  O   SER A  54      12.490   6.306  -5.684  1.00 85.53           O  
ATOM    836  OG  SER A  54      14.304   8.334  -3.321  1.00 85.53           O  
ATOM    837  HG  SER A  54      13.806   8.669  -2.572  1.00 85.53           H  
ATOM    838  N   ASP A  55      11.679   6.476  -3.607  1.00 89.54           N  
ATOM    839  H   ASP A  55      11.328   7.099  -2.895  1.00 89.54           H  
ATOM    840  CA  ASP A  55      11.445   5.042  -3.451  1.00 89.54           C  
ATOM    841  HA  ASP A  55      12.252   4.490  -3.932  1.00 89.54           H  
ATOM    842  C   ASP A  55      10.166   4.598  -4.167  1.00 89.54           C  
ATOM    843  CB  ASP A  55      11.445   4.666  -1.963  1.00 89.54           C  
ATOM    844  HB2 ASP A  55      10.808   5.356  -1.410  1.00 89.54           H  
ATOM    845  HB3 ASP A  55      11.014   3.669  -1.878  1.00 89.54           H  
ATOM    846  O   ASP A  55      10.163   3.535  -4.782  1.00 89.54           O  
ATOM    847  CG  ASP A  55      12.843   4.620  -1.332  1.00 89.54           C  
ATOM    848  OD1 ASP A  55      13.847   4.566  -2.085  1.00 89.54           O  
ATOM    849  OD2 ASP A  55      12.908   4.623  -0.086  1.00 89.54           O  
ATOM    850  N   TYR A  56       9.116   5.426  -4.189  1.00 86.10           N  
ATOM    851  H   TYR A  56       9.154   6.292  -3.672  1.00 86.10           H  
ATOM    852  CA  TYR A  56       7.938   5.151  -5.017  1.00 86.10           C  
ATOM    853  HA  TYR A  56       7.650   4.110  -4.869  1.00 86.10           H  
ATOM    854  C   TYR A  56       8.234   5.335  -6.516  1.00 86.10           C  
ATOM    855  CB  TYR A  56       6.762   6.019  -4.564  1.00 86.10           C  
ATOM    856  HB2 TYR A  56       6.959   7.057  -4.831  1.00 86.10           H  
ATOM    857  HB3 TYR A  56       6.671   5.976  -3.479  1.00 86.10           H  
ATOM    858  O   TYR A  56       7.792   4.527  -7.331  1.00 86.10           O  
ATOM    859  CG  TYR A  56       5.446   5.579  -5.176  1.00 86.10           C  
ATOM    860  CD1 TYR A  56       5.088   6.048  -6.452  1.00 86.10           C  
ATOM    861  HD1 TYR A  56       5.746   6.712  -6.993  1.00 86.10           H  
ATOM    862  CD2 TYR A  56       4.597   4.681  -4.496  1.00 86.10           C  
ATOM    863  HD2 TYR A  56       4.877   4.310  -3.522  1.00 86.10           H  
ATOM    864  CE1 TYR A  56       3.876   5.642  -7.035  1.00 86.10           C  
ATOM    865  HE1 TYR A  56       3.574   6.006  -8.006  1.00 86.10           H  
ATOM    866  CE2 TYR A  56       3.392   4.250  -5.093  1.00 86.10           C  
ATOM    867  HE2 TYR A  56       2.749   3.540  -4.594  1.00 86.10           H  
ATOM    868  OH  TYR A  56       1.910   4.320  -7.007  1.00 86.10           O  
ATOM    869  HH  TYR A  56       1.280   3.854  -6.453  1.00 86.10           H  
ATOM    870  CZ  TYR A  56       3.037   4.729  -6.374  1.00 86.10           C  
ATOM    871  N   GLN A  57       9.037   6.339  -6.897  1.00 83.09           N  
ATOM    872  H   GLN A  57       9.343   7.003  -6.199  1.00 83.09           H  
ATOM    873  CA  GLN A  57       9.524   6.498  -8.278  1.00 83.09           C  
ATOM    874  HA  GLN A  57       8.669   6.611  -8.946  1.00 83.09           H  
ATOM    875  C   GLN A  57      10.276   5.239  -8.750  1.00 83.09           C  
ATOM    876  CB  GLN A  57      10.393   7.764  -8.388  1.00 83.09           C  
ATOM    877  HB2 GLN A  57      11.061   7.805  -7.527  1.00 83.09           H  
ATOM    878  HB3 GLN A  57      11.004   7.708  -9.289  1.00 83.09           H  
ATOM    879  O   GLN A  57       9.933   4.690  -9.794  1.00 83.09           O  
ATOM    880  CG  GLN A  57       9.538   9.044  -8.468  1.00 83.09           C  
ATOM    881  HG2 GLN A  57       8.697   8.966  -7.779  1.00 83.09           H  
ATOM    882  HG3 GLN A  57       9.151   9.130  -9.483  1.00 83.09           H  
ATOM    883  CD  GLN A  57      10.285  10.336  -8.134  1.00 83.09           C  
ATOM    884  NE2 GLN A  57       9.628  11.474  -8.238  1.00 83.09           N  
ATOM    885 HE21 GLN A  57       8.691  11.492  -8.617  1.00 83.09           H  
ATOM    886 HE22 GLN A  57      10.075  12.280  -7.827  1.00 83.09           H  
ATOM    887  OE1 GLN A  57      11.434  10.360  -7.727  1.00 83.09           O  
ATOM    888  N   LYS A  58      11.186   4.681  -7.932  1.00 88.29           N  
ATOM    889  H   LYS A  58      11.443   5.184  -7.095  1.00 88.29           H  
ATOM    890  CA  LYS A  58      11.844   3.384  -8.210  1.00 88.29           C  
ATOM    891  HA  LYS A  58      12.380   3.450  -9.157  1.00 88.29           H  
ATOM    892  C   LYS A  58      10.858   2.219  -8.353  1.00 88.29           C  
ATOM    893  CB  LYS A  58      12.846   3.038  -7.098  1.00 88.29           C  
ATOM    894  HB2 LYS A  58      12.322   3.100  -6.145  1.00 88.29           H  
ATOM    895  HB3 LYS A  58      13.189   2.011  -7.226  1.00 88.29           H  
ATOM    896  O   LYS A  58      11.131   1.307  -9.124  1.00 88.29           O  
ATOM    897  CG  LYS A  58      14.084   3.947  -7.082  1.00 88.29           C  
ATOM    898  HG2 LYS A  58      14.780   3.636  -7.861  1.00 88.29           H  
ATOM    899  HG3 LYS A  58      13.781   4.969  -7.312  1.00 88.29           H  
ATOM    900  CD  LYS A  58      14.786   3.898  -5.711  1.00 88.29           C  
ATOM    901  HD2 LYS A  58      14.057   3.657  -4.937  1.00 88.29           H  
ATOM    902  HD3 LYS A  58      15.552   3.123  -5.715  1.00 88.29           H  
ATOM    903  CE  LYS A  58      15.399   5.265  -5.393  1.00 88.29           C  
ATOM    904  HE2 LYS A  58      14.732   6.023  -5.806  1.00 88.29           H  
ATOM    905  HE3 LYS A  58      16.360   5.365  -5.896  1.00 88.29           H  
ATOM    906  NZ  LYS A  58      15.511   5.491  -3.932  1.00 88.29           N  
ATOM    907  HZ1 LYS A  58      15.552   6.474  -3.707  1.00 88.29           H  
ATOM    908  HZ2 LYS A  58      16.272   4.979  -3.510  1.00 88.29           H  
ATOM    909  HZ3 LYS A  58      14.685   5.160  -3.453  1.00 88.29           H  
ATOM    910  N   LEU A  59       9.728   2.222  -7.637  1.00 88.68           N  
ATOM    911  H   LEU A  59       9.564   2.989  -7.000  1.00 88.68           H  
ATOM    912  CA  LEU A  59       8.677   1.204  -7.799  1.00 88.68           C  
ATOM    913  HA  LEU A  59       9.154   0.229  -7.895  1.00 88.68           H  
ATOM    914  C   LEU A  59       7.840   1.381  -9.073  1.00 88.68           C  
ATOM    915  CB  LEU A  59       7.752   1.156  -6.574  1.00 88.68           C  
ATOM    916  HB2 LEU A  59       7.364   2.156  -6.385  1.00 88.68           H  
ATOM    917  HB3 LEU A  59       6.900   0.520  -6.815  1.00 88.68           H  
ATOM    918  O   LEU A  59       7.224   0.420  -9.519  1.00 88.68           O  
ATOM    919  CG  LEU A  59       8.391   0.609  -5.290  1.00 88.68           C  
ATOM    920  HG  LEU A  59       9.233   1.237  -4.996  1.00 88.68           H  
ATOM    921  CD1 LEU A  59       7.338   0.650  -4.187  1.00 88.68           C  
ATOM    922 HD11 LEU A  59       6.526  -0.038  -4.420  1.00 88.68           H  
ATOM    923 HD12 LEU A  59       6.928   1.658  -4.112  1.00 88.68           H  
ATOM    924 HD13 LEU A  59       7.792   0.378  -3.234  1.00 88.68           H  
ATOM    925  CD2 LEU A  59       8.890  -0.834  -5.410  1.00 88.68           C  
ATOM    926 HD21 LEU A  59       9.709  -0.887  -6.127  1.00 88.68           H  
ATOM    927 HD22 LEU A  59       8.079  -1.479  -5.747  1.00 88.68           H  
ATOM    928 HD23 LEU A  59       9.256  -1.172  -4.440  1.00 88.68           H  
ATOM    929  N   CYS A  60       7.815   2.566  -9.675  1.00 81.96           N  
ATOM    930  H   CYS A  60       8.309   3.343  -9.260  1.00 81.96           H  
ATOM    931  CA  CYS A  60       7.109   2.776 -10.938  1.00 81.96           C  
ATOM    932  HA  CYS A  60       6.338   2.016 -11.064  1.00 81.96           H  
ATOM    933  C   CYS A  60       8.026   2.646 -12.165  1.00 81.96           C  
ATOM    934  CB  CYS A  60       6.402   4.124 -10.886  1.00 81.96           C  
ATOM    935  HB2 CYS A  60       5.805   4.198 -11.795  1.00 81.96           H  
ATOM    936  HB3 CYS A  60       7.132   4.932 -10.840  1.00 81.96           H  
ATOM    937  O   CYS A  60       7.559   2.252 -13.227  1.00 81.96           O  
ATOM    938  SG  CYS A  60       5.256   4.206  -9.492  1.00 81.96           S  
ATOM    939  HG  CYS A  60       6.172   4.115  -8.523  1.00 81.96           H  
ATOM    940  N   GLU A  61       9.320   2.939 -12.008  1.00 84.63           N  
ATOM    941  H   GLU A  61       9.603   3.325 -11.118  1.00 84.63           H  
ATOM    942  CA  GLU A  61      10.303   3.006 -13.096  1.00 84.63           C  
ATOM    943  HA  GLU A  61       9.781   2.943 -14.051  1.00 84.63           H  
ATOM    944  C   GLU A  61      11.250   1.791 -13.054  1.00 84.63           C  
ATOM    945  CB  GLU A  61      11.016   4.379 -13.064  1.00 84.63           C  
ATOM    946  HB2 GLU A  61      11.786   4.400 -13.835  1.00 84.63           H  
ATOM    947  HB3 GLU A  61      11.491   4.513 -12.092  1.00 84.63           H  
ATOM    948  O   GLU A  61      10.993   0.786 -13.722  1.00 84.63           O  
ATOM    949  CG  GLU A  61      10.021   5.533 -13.312  1.00 84.63           C  
ATOM    950  HG2 GLU A  61       9.162   5.402 -12.654  1.00 84.63           H  
ATOM    951  HG3 GLU A  61       9.667   5.472 -14.341  1.00 84.63           H  
ATOM    952  CD  GLU A  61      10.561   6.947 -13.048  1.00 84.63           C  
ATOM    953  OE1 GLU A  61       9.705   7.822 -12.761  1.00 84.63           O  
ATOM    954  OE2 GLU A  61      11.792   7.159 -13.119  1.00 84.63           O  
ATOM    955  N   ASP A  62      12.301   1.827 -12.222  1.00 89.77           N  
ATOM    956  H   ASP A  62      12.499   2.699 -11.752  1.00 89.77           H  
ATOM    957  CA  ASP A  62      13.303   0.749 -12.106  1.00 89.77           C  
ATOM    958  HA  ASP A  62      13.892   0.709 -13.023  1.00 89.77           H  
ATOM    959  C   ASP A  62      12.672  -0.642 -11.885  1.00 89.77           C  
ATOM    960  CB  ASP A  62      14.253   1.012 -10.917  1.00 89.77           C  
ATOM    961  HB2 ASP A  62      14.873   0.125 -10.789  1.00 89.77           H  
ATOM    962  HB3 ASP A  62      13.665   1.137 -10.008  1.00 89.77           H  
ATOM    963  O   ASP A  62      13.129  -1.641 -12.440  1.00 89.77           O  
ATOM    964  CG  ASP A  62      15.231   2.181 -11.038  1.00 89.77           C  
ATOM    965  OD1 ASP A  62      15.425   2.695 -12.158  1.00 89.77           O  
ATOM    966  OD2 ASP A  62      15.838   2.498  -9.987  1.00 89.77           O  
ATOM    967  N   TYR A  63      11.625  -0.731 -11.059  1.00 91.84           N  
ATOM    968  H   TYR A  63      11.327   0.119 -10.602  1.00 91.84           H  
ATOM    969  CA  TYR A  63      10.974  -1.989 -10.680  1.00 91.84           C  
ATOM    970  HA  TYR A  63      11.733  -2.706 -10.368  1.00 91.84           H  
ATOM    971  C   TYR A  63      10.203  -2.639 -11.827  1.00 91.84           C  
ATOM    972  CB  TYR A  63      10.047  -1.709  -9.498  1.00 91.84           C  
ATOM    973  HB2 TYR A  63      10.641  -1.315  -8.673  1.00 91.84           H  
ATOM    974  HB3 TYR A  63       9.352  -0.930  -9.814  1.00 91.84           H  
ATOM    975  O   TYR A  63      10.226  -3.865 -11.955  1.00 91.84           O  
ATOM    976  CG  TYR A  63       9.251  -2.889  -8.976  1.00 91.84           C  
ATOM    977  CD1 TYR A  63       7.851  -2.805  -8.871  1.00 91.84           C  
ATOM    978  HD1 TYR A  63       7.326  -1.919  -9.197  1.00 91.84           H  
ATOM    979  CD2 TYR A  63       9.908  -4.069  -8.583  1.00 91.84           C  
ATOM    980  HD2 TYR A  63      10.979  -4.148  -8.703  1.00 91.84           H  
ATOM    981  CE1 TYR A  63       7.113  -3.881  -8.356  1.00 91.84           C  
ATOM    982  HE1 TYR A  63       6.038  -3.811  -8.289  1.00 91.84           H  
ATOM    983  CE2 TYR A  63       9.174  -5.155  -8.078  1.00 91.84           C  
ATOM    984  HE2 TYR A  63       9.675  -6.070  -7.801  1.00 91.84           H  
ATOM    985  OH  TYR A  63       7.065  -6.109  -7.492  1.00 91.84           O  
ATOM    986  HH  TYR A  63       7.586  -6.916  -7.521  1.00 91.84           H  
ATOM    987  CZ  TYR A  63       7.774  -5.059  -7.966  1.00 91.84           C  
ATOM    988  N   VAL A  64       9.572  -1.832 -12.682  1.00 88.13           N  
ATOM    989  H   VAL A  64       9.670  -0.835 -12.557  1.00 88.13           H  
ATOM    990  CA  VAL A  64       8.893  -2.309 -13.894  1.00 88.13           C  
ATOM    991  HA  VAL A  64       8.219  -3.123 -13.630  1.00 88.13           H  
ATOM    992  C   VAL A  64       9.922  -2.879 -14.872  1.00 88.13           C  
ATOM    993  CB  VAL A  64       8.061  -1.164 -14.512  1.00 88.13           C  
ATOM    994  HB  VAL A  64       8.682  -0.272 -14.594  1.00 88.13           H  
ATOM    995  O   VAL A  64       9.717  -3.968 -15.411  1.00 88.13           O  
ATOM    996  CG1 VAL A  64       7.526  -1.490 -15.912  1.00 88.13           C  
ATOM    997 HG11 VAL A  64       8.353  -1.587 -16.616  1.00 88.13           H  
ATOM    998 HG12 VAL A  64       6.888  -0.676 -16.258  1.00 88.13           H  
ATOM    999 HG13 VAL A  64       6.954  -2.418 -15.901  1.00 88.13           H  
ATOM   1000  CG2 VAL A  64       6.860  -0.847 -13.610  1.00 88.13           C  
ATOM   1001 HG21 VAL A  64       6.209  -1.716 -13.521  1.00 88.13           H  
ATOM   1002 HG22 VAL A  64       7.202  -0.547 -12.619  1.00 88.13           H  
ATOM   1003 HG23 VAL A  64       6.298  -0.014 -14.033  1.00 88.13           H  
ATOM   1004  N   LEU A  65      11.062  -2.198 -15.033  1.00 91.64           N  
ATOM   1005  H   LEU A  65      11.169  -1.323 -14.540  1.00 91.64           H  
ATOM   1006  CA  LEU A  65      12.164  -2.663 -15.880  1.00 91.64           C  
ATOM   1007  HA  LEU A  65      11.762  -2.920 -16.860  1.00 91.64           H  
ATOM   1008  C   LEU A  65      12.809  -3.950 -15.338  1.00 91.64           C  
ATOM   1009  CB  LEU A  65      13.199  -1.535 -16.047  1.00 91.64           C  
ATOM   1010  HB2 LEU A  65      14.033  -1.920 -16.634  1.00 91.64           H  
ATOM   1011  HB3 LEU A  65      13.583  -1.267 -15.063  1.00 91.64           H  
ATOM   1012  O   LEU A  65      12.992  -4.896 -16.101  1.00 91.64           O  
ATOM   1013  CG  LEU A  65      12.666  -0.259 -16.730  1.00 91.64           C  
ATOM   1014  HG  LEU A  65      11.832   0.148 -16.158  1.00 91.64           H  
ATOM   1015  CD1 LEU A  65      13.774   0.794 -16.777  1.00 91.64           C  
ATOM   1016 HD11 LEU A  65      14.622   0.428 -17.356  1.00 91.64           H  
ATOM   1017 HD12 LEU A  65      14.097   1.022 -15.761  1.00 91.64           H  
ATOM   1018 HD13 LEU A  65      13.389   1.711 -17.223  1.00 91.64           H  
ATOM   1019  CD2 LEU A  65      12.193  -0.513 -18.164  1.00 91.64           C  
ATOM   1020 HD21 LEU A  65      12.992  -0.969 -18.749  1.00 91.64           H  
ATOM   1021 HD22 LEU A  65      11.896   0.430 -18.622  1.00 91.64           H  
ATOM   1022 HD23 LEU A  65      11.323  -1.170 -18.155  1.00 91.64           H  
ATOM   1023  N   ASP A  66      13.089  -4.028 -14.031  1.00 95.50           N  
ATOM   1024  H   ASP A  66      12.980  -3.193 -13.473  1.00 95.50           H  
ATOM   1025  CA  ASP A  66      13.604  -5.244 -13.381  1.00 95.50           C  
ATOM   1026  HA  ASP A  66      14.549  -5.522 -13.848  1.00 95.50           H  
ATOM   1027  C   ASP A  66      12.645  -6.439 -13.554  1.00 95.50           C  
ATOM   1028  CB  ASP A  66      13.846  -5.001 -11.874  1.00 95.50           C  
ATOM   1029  HB2 ASP A  66      13.614  -5.922 -11.338  1.00 95.50           H  
ATOM   1030  HB3 ASP A  66      13.151  -4.247 -11.504  1.00 95.50           H  
ATOM   1031  O   ASP A  66      13.107  -7.554 -13.792  1.00 95.50           O  
ATOM   1032  CG  ASP A  66      15.278  -4.608 -11.479  1.00 95.50           C  
ATOM   1033  OD1 ASP A  66      15.908  -3.733 -12.107  1.00 95.50           O  
ATOM   1034  OD2 ASP A  66      15.749  -5.048 -10.402  1.00 95.50           O  
ATOM   1035  N   CYS A  67      11.323  -6.237 -13.452  1.00 94.42           N  
ATOM   1036  H   CYS A  67      10.989  -5.304 -13.259  1.00 94.42           H  
ATOM   1037  CA  CYS A  67      10.348  -7.335 -13.516  1.00 94.42           C  
ATOM   1038  HA  CYS A  67      10.768  -8.195 -12.995  1.00 94.42           H  
ATOM   1039  C   CYS A  67      10.039  -7.829 -14.939  1.00 94.42           C  
ATOM   1040  CB  CYS A  67       9.056  -6.942 -12.790  1.00 94.42           C  
ATOM   1041  HB2 CYS A  67       8.324  -7.737 -12.938  1.00 94.42           H  
ATOM   1042  HB3 CYS A  67       8.657  -6.018 -13.208  1.00 94.42           H  
ATOM   1043  O   CYS A  67       9.760  -9.016 -15.108  1.00 94.42           O  
ATOM   1044  SG  CYS A  67       9.362  -6.752 -11.011  1.00 94.42           S  
ATOM   1045  HG  CYS A  67       9.867  -5.520 -11.124  1.00 94.42           H  
ATOM   1046  N   GLU A  68      10.100  -6.972 -15.966  1.00 93.17           N  
ATOM   1047  H   GLU A  68      10.258  -5.992 -15.779  1.00 93.17           H  
ATOM   1048  CA  GLU A  68      10.036  -7.429 -17.367  1.00 93.17           C  
ATOM   1049  HA  GLU A  68       9.321  -8.249 -17.444  1.00 93.17           H  
ATOM   1050  C   GLU A  68      11.378  -8.007 -17.860  1.00 93.17           C  
ATOM   1051  CB  GLU A  68       9.554  -6.301 -18.298  1.00 93.17           C  
ATOM   1052  HB2 GLU A  68      10.165  -5.417 -18.119  1.00 93.17           H  
ATOM   1053  HB3 GLU A  68       9.715  -6.602 -19.334  1.00 93.17           H  
ATOM   1054  O   GLU A  68      11.385  -8.819 -18.785  1.00 93.17           O  
ATOM   1055  CG  GLU A  68       8.070  -5.919 -18.139  1.00 93.17           C  
ATOM   1056  HG2 GLU A  68       7.901  -5.598 -17.111  1.00 93.17           H  
ATOM   1057  HG3 GLU A  68       7.875  -5.060 -18.780  1.00 93.17           H  
ATOM   1058  CD  GLU A  68       7.059  -7.028 -18.506  1.00 93.17           C  
ATOM   1059  OE1 GLU A  68       5.926  -7.035 -17.967  1.00 93.17           O  
ATOM   1060  OE2 GLU A  68       7.325  -7.904 -19.363  1.00 93.17           O  
ATOM   1061  N   ALA A  69      12.508  -7.630 -17.246  1.00 95.71           N  
ATOM   1062  H   ALA A  69      12.461  -6.905 -16.544  1.00 95.71           H  
ATOM   1063  CA  ALA A  69      13.822  -8.208 -17.542  1.00 95.71           C  
ATOM   1064  HA  ALA A  69      13.885  -8.389 -18.615  1.00 95.71           H  
ATOM   1065  C   ALA A  69      14.074  -9.562 -16.848  1.00 95.71           C  
ATOM   1066  CB  ALA A  69      14.902  -7.186 -17.170  1.00 95.71           C  
ATOM   1067  HB1 ALA A  69      15.885  -7.583 -17.423  1.00 95.71           H  
ATOM   1068  HB2 ALA A  69      14.864  -6.981 -16.100  1.00 95.71           H  
ATOM   1069  HB3 ALA A  69      14.737  -6.259 -17.720  1.00 95.71           H  
ATOM   1070  O   ALA A  69      14.872 -10.359 -17.346  1.00 95.71           O  
ATOM   1071  N   ASP A  70      13.416  -9.838 -15.717  1.00 94.85           N  
ATOM   1072  H   ASP A  70      12.841  -9.116 -15.306  1.00 94.85           H  
ATOM   1073  CA  ASP A  70      13.500 -11.127 -15.026  1.00 94.85           C  
ATOM   1074  HA  ASP A  70      14.552 -11.367 -14.877  1.00 94.85           H  
ATOM   1075  C   ASP A  70      12.877 -12.244 -15.884  1.00 94.85           C  
ATOM   1076  CB  ASP A  70      12.852 -11.024 -13.628  1.00 94.85           C  
ATOM   1077  HB2 ASP A  70      13.348 -10.229 -13.072  1.00 94.85           H  
ATOM   1078  HB3 ASP A  70      11.802 -10.754 -13.739  1.00 94.85           H  
ATOM   1079  O   ASP A  70      11.667 -12.280 -16.123  1.00 94.85           O  
ATOM   1080  CG  ASP A  70      12.955 -12.319 -12.805  1.00 94.85           C  
ATOM   1081  OD1 ASP A  70      13.599 -13.275 -13.292  1.00 94.85           O  
ATOM   1082  OD2 ASP A  70      12.360 -12.367 -11.702  1.00 94.85           O  
ATOM   1083  N   SER A  71      13.694 -13.195 -16.339  1.00 92.94           N  
ATOM   1084  H   SER A  71      14.675 -13.130 -16.111  1.00 92.94           H  
ATOM   1085  CA  SER A  71      13.243 -14.361 -17.106  1.00 92.94           C  
ATOM   1086  HA  SER A  71      12.471 -14.038 -17.805  1.00 92.94           H  
ATOM   1087  C   SER A  71      12.640 -15.475 -16.249  1.00 92.94           C  
ATOM   1088  CB  SER A  71      14.399 -14.929 -17.935  1.00 92.94           C  
ATOM   1089  HB2 SER A  71      14.669 -14.205 -18.703  1.00 92.94           H  
ATOM   1090  HB3 SER A  71      14.072 -15.846 -18.426  1.00 92.94           H  
ATOM   1091  O   SER A  71      11.889 -16.292 -16.782  1.00 92.94           O  
ATOM   1092  OG  SER A  71      15.552 -15.200 -17.153  1.00 92.94           O  
ATOM   1093  HG  SER A  71      15.330 -15.716 -16.375  1.00 92.94           H  
ATOM   1094  N   ASP A  72      12.923 -15.519 -14.946  1.00 94.07           N  
ATOM   1095  H   ASP A  72      13.421 -14.755 -14.512  1.00 94.07           H  
ATOM   1096  CA  ASP A  72      12.690 -16.705 -14.119  1.00 94.07           C  
ATOM   1097  HA  ASP A  72      13.053 -17.571 -14.673  1.00 94.07           H  
ATOM   1098  C   ASP A  72      11.198 -16.952 -13.840  1.00 94.07           C  
ATOM   1099  CB  ASP A  72      13.501 -16.633 -12.808  1.00 94.07           C  
ATOM   1100  HB2 ASP A  72      13.302 -15.688 -12.304  1.00 94.07           H  
ATOM   1101  HB3 ASP A  72      13.147 -17.428 -12.151  1.00 94.07           H  
ATOM   1102  O   ASP A  72      10.384 -16.030 -13.728  1.00 94.07           O  
ATOM   1103  CG  ASP A  72      15.018 -16.826 -12.975  1.00 94.07           C  
ATOM   1104  OD1 ASP A  72      15.477 -17.032 -14.126  1.00 94.07           O  
ATOM   1105  OD2 ASP A  72      15.705 -16.865 -11.924  1.00 94.07           O  
ATOM   1106  N   GLU A  73      10.814 -18.221 -13.710  1.00 94.13           N  
ATOM   1107  H   GLU A  73      11.507 -18.949 -13.804  1.00 94.13           H  
ATOM   1108  CA  GLU A  73       9.478 -18.594 -13.242  1.00 94.13           C  
ATOM   1109  HA  GLU A  73       8.750 -17.892 -13.650  1.00 94.13           H  
ATOM   1110  C   GLU A  73       9.410 -18.516 -11.712  1.00 94.13           C  
ATOM   1111  CB  GLU A  73       9.084 -19.999 -13.718  1.00 94.13           C  
ATOM   1112  HB2 GLU A  73       8.153 -20.267 -13.218  1.00 94.13           H  
ATOM   1113  HB3 GLU A  73       9.854 -20.711 -13.421  1.00 94.13           H  
ATOM   1114  O   GLU A  73      10.235 -19.101 -11.005  1.00 94.13           O  
ATOM   1115  CG  GLU A  73       8.860 -20.084 -15.237  1.00 94.13           C  
ATOM   1116  HG2 GLU A  73       9.804 -19.888 -15.745  1.00 94.13           H  
ATOM   1117  HG3 GLU A  73       8.151 -19.307 -15.525  1.00 94.13           H  
ATOM   1118  CD  GLU A  73       8.313 -21.452 -15.690  1.00 94.13           C  
ATOM   1119  OE1 GLU A  73       8.042 -21.585 -16.905  1.00 94.13           O  
ATOM   1120  OE2 GLU A  73       8.154 -22.356 -14.835  1.00 94.13           O  
ATOM   1121  N   TYR A  74       8.383 -17.849 -11.178  1.00 95.98           N  
ATOM   1122  H   TYR A  74       7.739 -17.370 -11.790  1.00 95.98           H  
ATOM   1123  CA  TYR A  74       8.125 -17.815  -9.740  1.00 95.98           C  
ATOM   1124  HA  TYR A  74       8.912 -18.364  -9.224  1.00 95.98           H  
ATOM   1125  C   TYR A  74       6.801 -18.497  -9.390  1.00 95.98           C  
ATOM   1126  CB  TYR A  74       8.195 -16.379  -9.215  1.00 95.98           C  
ATOM   1127  HB2 TYR A  74       9.190 -15.982  -9.418  1.00 95.98           H  
ATOM   1128  HB3 TYR A  74       7.471 -15.767  -9.754  1.00 95.98           H  
ATOM   1129  O   TYR A  74       5.724 -18.070  -9.802  1.00 95.98           O  
ATOM   1130  CG  TYR A  74       7.922 -16.298  -7.725  1.00 95.98           C  
ATOM   1131  CD1 TYR A  74       6.684 -15.811  -7.270  1.00 95.98           C  
ATOM   1132  HD1 TYR A  74       5.954 -15.445  -7.977  1.00 95.98           H  
ATOM   1133  CD2 TYR A  74       8.869 -16.788  -6.802  1.00 95.98           C  
ATOM   1134  HD2 TYR A  74       9.810 -17.177  -7.162  1.00 95.98           H  
ATOM   1135  CE1 TYR A  74       6.388 -15.820  -5.896  1.00 95.98           C  
ATOM   1136  HE1 TYR A  74       5.435 -15.453  -5.544  1.00 95.98           H  
ATOM   1137  CE2 TYR A  74       8.573 -16.800  -5.422  1.00 95.98           C  
ATOM   1138  HE2 TYR A  74       9.285 -17.197  -4.713  1.00 95.98           H  
ATOM   1139  OH  TYR A  74       6.994 -16.342  -3.647  1.00 95.98           O  
ATOM   1140  HH  TYR A  74       7.663 -16.742  -3.087  1.00 95.98           H  
ATOM   1141  CZ  TYR A  74       7.323 -16.320  -4.968  1.00 95.98           C  
ATOM   1142  N   LYS A  75       6.873 -19.542  -8.561  1.00 94.82           N  
ATOM   1143  H   LYS A  75       7.788 -19.833  -8.248  1.00 94.82           H  
ATOM   1144  CA  LYS A  75       5.689 -20.166  -7.968  1.00 94.82           C  
ATOM   1145  HA  LYS A  75       4.869 -20.085  -8.682  1.00 94.82           H  
ATOM   1146  C   LYS A  75       5.288 -19.413  -6.701  1.00 94.82           C  
ATOM   1147  CB  LYS A  75       5.952 -21.656  -7.718  1.00 94.82           C  
ATOM   1148  HB2 LYS A  75       6.244 -22.122  -8.659  1.00 94.82           H  
ATOM   1149  HB3 LYS A  75       6.763 -21.773  -7.000  1.00 94.82           H  
ATOM   1150  O   LYS A  75       6.032 -19.421  -5.725  1.00 94.82           O  
ATOM   1151  CG  LYS A  75       4.686 -22.341  -7.185  1.00 94.82           C  
ATOM   1152  HG2 LYS A  75       4.438 -21.938  -6.203  1.00 94.82           H  
ATOM   1153  HG3 LYS A  75       3.859 -22.143  -7.867  1.00 94.82           H  
ATOM   1154  CD  LYS A  75       4.886 -23.852  -7.066  1.00 94.82           C  
ATOM   1155  HD2 LYS A  75       5.705 -24.055  -6.376  1.00 94.82           H  
ATOM   1156  HD3 LYS A  75       5.128 -24.258  -8.049  1.00 94.82           H  
ATOM   1157  CE  LYS A  75       3.588 -24.473  -6.546  1.00 94.82           C  
ATOM   1158  HE2 LYS A  75       2.775 -24.171  -7.206  1.00 94.82           H  
ATOM   1159  HE3 LYS A  75       3.380 -24.064  -5.558  1.00 94.82           H  
ATOM   1160  NZ  LYS A  75       3.683 -25.950  -6.494  1.00 94.82           N  
ATOM   1161  HZ1 LYS A  75       4.436 -26.230  -5.881  1.00 94.82           H  
ATOM   1162  HZ2 LYS A  75       3.864 -26.315  -7.418  1.00 94.82           H  
ATOM   1163  HZ3 LYS A  75       2.817 -26.343  -6.154  1.00 94.82           H  
ATOM   1164  N   ILE A  76       4.091 -18.829  -6.712  1.00 95.15           N  
ATOM   1165  H   ILE A  76       3.580 -18.828  -7.584  1.00 95.15           H  
ATOM   1166  CA  ILE A  76       3.505 -18.115  -5.570  1.00 95.15           C  
ATOM   1167  HA  ILE A  76       4.174 -17.295  -5.311  1.00 95.15           H  
ATOM   1168  C   ILE A  76       3.400 -19.044  -4.349  1.00 95.15           C  
ATOM   1169  CB  ILE A  76       2.125 -17.511  -5.938  1.00 95.15           C  
ATOM   1170  HB  ILE A  76       1.423 -18.333  -6.079  1.00 95.15           H  
ATOM   1171  O   ILE A  76       2.943 -20.186  -4.458  1.00 95.15           O  
ATOM   1172  CG1 ILE A  76       2.178 -16.697  -7.255  1.00 95.15           C  
ATOM   1173 HG12 ILE A  76       2.869 -15.861  -7.147  1.00 95.15           H  
ATOM   1174 HG13 ILE A  76       2.541 -17.336  -8.060  1.00 95.15           H  
ATOM   1175  CG2 ILE A  76       1.608 -16.627  -4.788  1.00 95.15           C  
ATOM   1176 HG21 ILE A  76       2.286 -15.789  -4.629  1.00 95.15           H  
ATOM   1177 HG22 ILE A  76       0.617 -16.238  -5.021  1.00 95.15           H  
ATOM   1178 HG23 ILE A  76       1.515 -17.201  -3.866  1.00 95.15           H  
ATOM   1179  CD1 ILE A  76       0.813 -16.166  -7.707  1.00 95.15           C  
ATOM   1180 HD11 ILE A  76       0.058 -16.946  -7.611  1.00 95.15           H  
ATOM   1181 HD12 ILE A  76       0.531 -15.296  -7.113  1.00 95.15           H  
ATOM   1182 HD13 ILE A  76       0.865 -15.873  -8.756  1.00 95.15           H  
ATOM   1183  N   ILE A  77       3.797 -18.537  -3.180  1.00 92.47           N  
ATOM   1184  H   ILE A  77       4.177 -17.602  -3.170  1.00 92.47           H  
ATOM   1185  CA  ILE A  77       3.671 -19.211  -1.883  1.00 92.47           C  
ATOM   1186  HA  ILE A  77       3.123 -20.144  -2.013  1.00 92.47           H  
ATOM   1187  C   ILE A  77       2.863 -18.305  -0.949  1.00 92.47           C  
ATOM   1188  CB  ILE A  77       5.060 -19.545  -1.291  1.00 92.47           C  
ATOM   1189  HB  ILE A  77       5.574 -18.600  -1.116  1.00 92.47           H  
ATOM   1190  O   ILE A  77       3.171 -17.127  -0.794  1.00 92.47           O  
ATOM   1191  CG1 ILE A  77       5.924 -20.374  -2.273  1.00 92.47           C  
ATOM   1192 HG12 ILE A  77       5.414 -21.308  -2.509  1.00 92.47           H  
ATOM   1193 HG13 ILE A  77       6.038 -19.808  -3.198  1.00 92.47           H  
ATOM   1194  CG2 ILE A  77       4.905 -20.279   0.057  1.00 92.47           C  
ATOM   1195 HG21 ILE A  77       4.368 -21.217  -0.088  1.00 92.47           H  
ATOM   1196 HG22 ILE A  77       5.888 -20.481   0.483  1.00 92.47           H  
ATOM   1197 HG23 ILE A  77       4.362 -19.652   0.764  1.00 92.47           H  
ATOM   1198  CD1 ILE A  77       7.344 -20.685  -1.782  1.00 92.47           C  
ATOM   1199 HD11 ILE A  77       7.319 -21.419  -0.977  1.00 92.47           H  
ATOM   1200 HD12 ILE A  77       7.926 -21.097  -2.606  1.00 92.47           H  
ATOM   1201 HD13 ILE A  77       7.824 -19.771  -1.433  1.00 92.47           H  
ATOM   1202  N   THR A  78       1.829 -18.849  -0.308  1.00 93.61           N  
ATOM   1203  H   THR A  78       1.567 -19.802  -0.515  1.00 93.61           H  
ATOM   1204  CA  THR A  78       0.963 -18.096   0.610  1.00 93.61           C  
ATOM   1205  HA  THR A  78       0.492 -17.291   0.047  1.00 93.61           H  
ATOM   1206  C   THR A  78       1.755 -17.466   1.764  1.00 93.61           C  
ATOM   1207  CB  THR A  78      -0.148 -19.007   1.140  1.00 93.61           C  
ATOM   1208  HB  THR A  78       0.298 -19.808   1.729  1.00 93.61           H  
ATOM   1209  O   THR A  78       2.539 -18.136   2.443  1.00 93.61           O  
ATOM   1210  CG2 THR A  78      -1.158 -18.267   2.005  1.00 93.61           C  
ATOM   1211 HG21 THR A  78      -1.499 -17.363   1.501  1.00 93.61           H  
ATOM   1212 HG22 THR A  78      -2.009 -18.919   2.206  1.00 93.61           H  
ATOM   1213 HG23 THR A  78      -0.703 -18.000   2.958  1.00 93.61           H  
ATOM   1214  OG1 THR A  78      -0.837 -19.586   0.051  1.00 93.61           O  
ATOM   1215  HG1 THR A  78      -1.272 -18.888  -0.443  1.00 93.61           H  
ATOM   1216  N   GLY A  79       1.532 -16.169   1.977  1.00 93.72           N  
ATOM   1217  H   GLY A  79       0.838 -15.706   1.407  1.00 93.72           H  
ATOM   1218  CA  GLY A  79       2.238 -15.309   2.925  1.00 93.72           C  
ATOM   1219  HA2 GLY A  79       2.537 -15.894   3.795  1.00 93.72           H  
ATOM   1220  HA3 GLY A  79       1.555 -14.525   3.254  1.00 93.72           H  
ATOM   1221  C   GLY A  79       3.487 -14.616   2.380  1.00 93.72           C  
ATOM   1222  O   GLY A  79       3.910 -13.631   2.981  1.00 93.72           O  
ATOM   1223  N   ASP A  80       4.052 -15.071   1.258  1.00 93.06           N  
ATOM   1224  H   ASP A  80       3.632 -15.839   0.753  1.00 93.06           H  
ATOM   1225  CA  ASP A  80       5.207 -14.406   0.651  1.00 93.06           C  
ATOM   1226  HA  ASP A  80       5.837 -14.027   1.456  1.00 93.06           H  
ATOM   1227  C   ASP A  80       4.789 -13.178  -0.168  1.00 93.06           C  
ATOM   1228  CB  ASP A  80       6.076 -15.386  -0.165  1.00 93.06           C  
ATOM   1229  HB2 ASP A  80       6.818 -14.814  -0.721  1.00 93.06           H  
ATOM   1230  HB3 ASP A  80       5.455 -15.912  -0.891  1.00 93.06           H  
ATOM   1231  O   ASP A  80       3.653 -13.060  -0.647  1.00 93.06           O  
ATOM   1232  CG  ASP A  80       6.830 -16.397   0.710  1.00 93.06           C  
ATOM   1233  OD1 ASP A  80       6.952 -16.175   1.939  1.00 93.06           O  
ATOM   1234  OD2 ASP A  80       7.286 -17.438   0.183  1.00 93.06           O  
ATOM   1235  N   THR A  81       5.743 -12.260  -0.327  1.00 96.45           N  
ATOM   1236  H   THR A  81       6.648 -12.438   0.084  1.00 96.45           H  
ATOM   1237  CA  THR A  81       5.605 -11.070  -1.167  1.00 96.45           C  
ATOM   1238  HA  THR A  81       4.554 -10.967  -1.435  1.00 96.45           H  
ATOM   1239  C   THR A  81       6.416 -11.244  -2.447  1.00 96.45           C  
ATOM   1240  CB  THR A  81       5.991  -9.790  -0.420  1.00 96.45           C  
ATOM   1241  HB  THR A  81       7.053  -9.824  -0.179  1.00 96.45           H  
ATOM   1242  O   THR A  81       7.593 -11.608  -2.412  1.00 96.45           O  
ATOM   1243  CG2 THR A  81       5.704  -8.523  -1.225  1.00 96.45           C  
ATOM   1244 HG21 THR A  81       6.063  -7.650  -0.681  1.00 96.45           H  
ATOM   1245 HG22 THR A  81       6.213  -8.559  -2.188  1.00 96.45           H  
ATOM   1246 HG23 THR A  81       4.632  -8.427  -1.401  1.00 96.45           H  
ATOM   1247  OG1 THR A  81       5.248  -9.665   0.775  1.00 96.45           O  
ATOM   1248  HG1 THR A  81       5.589  -8.864   1.179  1.00 96.45           H  
ATOM   1249  N   PHE A  82       5.773 -10.983  -3.577  1.00 97.47           N  
ATOM   1250  H   PHE A  82       4.830 -10.628  -3.509  1.00 97.47           H  
ATOM   1251  CA  PHE A  82       6.242 -11.269  -4.929  1.00 97.47           C  
ATOM   1252  HA  PHE A  82       7.325 -11.387  -4.930  1.00 97.47           H  
ATOM   1253  C   PHE A  82       5.895 -10.102  -5.865  1.00 97.47           C  
ATOM   1254  CB  PHE A  82       5.611 -12.601  -5.367  1.00 97.47           C  
ATOM   1255  HB2 PHE A  82       5.863 -13.354  -4.620  1.00 97.47           H  
ATOM   1256  HB3 PHE A  82       6.071 -12.916  -6.304  1.00 97.47           H  
ATOM   1257  O   PHE A  82       5.196  -9.177  -5.458  1.00 97.47           O  
ATOM   1258  CG  PHE A  82       4.101 -12.586  -5.548  1.00 97.47           C  
ATOM   1259  CD1 PHE A  82       3.238 -12.721  -4.442  1.00 97.47           C  
ATOM   1260  HD1 PHE A  82       3.644 -12.847  -3.449  1.00 97.47           H  
ATOM   1261  CD2 PHE A  82       3.555 -12.423  -6.833  1.00 97.47           C  
ATOM   1262  HD2 PHE A  82       4.209 -12.332  -7.688  1.00 97.47           H  
ATOM   1263  CE1 PHE A  82       1.845 -12.647  -4.621  1.00 97.47           C  
ATOM   1264  HE1 PHE A  82       1.185 -12.708  -3.768  1.00 97.47           H  
ATOM   1265  CE2 PHE A  82       2.163 -12.365  -7.009  1.00 97.47           C  
ATOM   1266  HE2 PHE A  82       1.749 -12.218  -7.996  1.00 97.47           H  
ATOM   1267  CZ  PHE A  82       1.308 -12.466  -5.903  1.00 97.47           C  
ATOM   1268  HZ  PHE A  82       0.239 -12.392  -6.040  1.00 97.47           H  
ATOM   1269  N   SER A  83       6.380 -10.119  -7.104  1.00 96.94           N  
ATOM   1270  H   SER A  83       6.925 -10.911  -7.411  1.00 96.94           H  
ATOM   1271  CA  SER A  83       5.998  -9.132  -8.118  1.00 96.94           C  
ATOM   1272  HA  SER A  83       5.706  -8.203  -7.629  1.00 96.94           H  
ATOM   1273  C   SER A  83       4.814  -9.643  -8.936  1.00 96.94           C  
ATOM   1274  CB  SER A  83       7.165  -8.818  -9.052  1.00 96.94           C  
ATOM   1275  HB2 SER A  83       6.881  -8.006  -9.722  1.00 96.94           H  
ATOM   1276  HB3 SER A  83       7.367  -9.707  -9.649  1.00 96.94           H  
ATOM   1277  O   SER A  83       4.879 -10.752  -9.467  1.00 96.94           O  
ATOM   1278  OG  SER A  83       8.343  -8.448  -8.352  1.00 96.94           O  
ATOM   1279  HG  SER A  83       8.998  -8.269  -9.031  1.00 96.94           H  
ATOM   1280  N   TYR A  84       3.757  -8.843  -9.067  1.00 95.83           N  
ATOM   1281  H   TYR A  84       3.778  -7.956  -8.585  1.00 95.83           H  
ATOM   1282  CA  TYR A  84       2.546  -9.158  -9.839  1.00 95.83           C  
ATOM   1283  HA  TYR A  84       2.630 -10.144 -10.295  1.00 95.83           H  
ATOM   1284  C   TYR A  84       2.331  -8.132 -10.953  1.00 95.83           C  
ATOM   1285  CB  TYR A  84       1.344  -9.157  -8.882  1.00 95.83           C  
ATOM   1286  HB2 TYR A  84       1.504  -9.912  -8.113  1.00 95.83           H  
ATOM   1287  HB3 TYR A  84       1.306  -8.191  -8.376  1.00 95.83           H  
ATOM   1288  O   TYR A  84       2.284  -6.939 -10.655  1.00 95.83           O  
ATOM   1289  CG  TYR A  84      -0.005  -9.411  -9.533  1.00 95.83           C  
ATOM   1290  CD1 TYR A  84      -0.876  -8.336  -9.799  1.00 95.83           C  
ATOM   1291  HD1 TYR A  84      -0.576  -7.326  -9.559  1.00 95.83           H  
ATOM   1292  CD2 TYR A  84      -0.403 -10.723  -9.856  1.00 95.83           C  
ATOM   1293  HD2 TYR A  84       0.252 -11.558  -9.660  1.00 95.83           H  
ATOM   1294  CE1 TYR A  84      -2.135  -8.566 -10.381  1.00 95.83           C  
ATOM   1295  HE1 TYR A  84      -2.803  -7.738 -10.569  1.00 95.83           H  
ATOM   1296  CE2 TYR A  84      -1.660 -10.957 -10.445  1.00 95.83           C  
ATOM   1297  HE2 TYR A  84      -1.978 -11.958 -10.699  1.00 95.83           H  
ATOM   1298  OH  TYR A  84      -3.745 -10.099 -11.269  1.00 95.83           O  
ATOM   1299  HH  TYR A  84      -4.230  -9.284 -11.412  1.00 95.83           H  
ATOM   1300  CZ  TYR A  84      -2.525  -9.879 -10.718  1.00 95.83           C  
ATOM   1301  N   LEU A  85       2.159  -8.586 -12.199  1.00 93.13           N  
ATOM   1302  H   LEU A  85       2.224  -9.579 -12.372  1.00 93.13           H  
ATOM   1303  CA  LEU A  85       1.699  -7.745 -13.307  1.00 93.13           C  
ATOM   1304  HA  LEU A  85       2.108  -6.742 -13.189  1.00 93.13           H  
ATOM   1305  C   LEU A  85       0.168  -7.689 -13.291  1.00 93.13           C  
ATOM   1306  CB  LEU A  85       2.208  -8.327 -14.635  1.00 93.13           C  
ATOM   1307  HB2 LEU A  85       3.297  -8.377 -14.606  1.00 93.13           H  
ATOM   1308  HB3 LEU A  85       1.814  -9.340 -14.710  1.00 93.13           H  
ATOM   1309  O   LEU A  85      -0.488  -8.712 -13.493  1.00 93.13           O  
ATOM   1310  CG  LEU A  85       1.772  -7.559 -15.899  1.00 93.13           C  
ATOM   1311  HG  LEU A  85       0.684  -7.512 -15.948  1.00 93.13           H  
ATOM   1312  CD1 LEU A  85       2.332  -6.146 -15.966  1.00 93.13           C  
ATOM   1313 HD11 LEU A  85       3.409  -6.152 -15.795  1.00 93.13           H  
ATOM   1314 HD12 LEU A  85       1.846  -5.528 -15.211  1.00 93.13           H  
ATOM   1315 HD13 LEU A  85       2.134  -5.704 -16.942  1.00 93.13           H  
ATOM   1316  CD2 LEU A  85       2.271  -8.279 -17.148  1.00 93.13           C  
ATOM   1317 HD21 LEU A  85       1.890  -9.301 -17.146  1.00 93.13           H  
ATOM   1318 HD22 LEU A  85       3.361  -8.263 -17.144  1.00 93.13           H  
ATOM   1319 HD23 LEU A  85       1.903  -7.762 -18.034  1.00 93.13           H  
ATOM   1320  N   SER A  86      -0.418  -6.507 -13.103  1.00 90.42           N  
ATOM   1321  H   SER A  86       0.169  -5.687 -13.042  1.00 90.42           H  
ATOM   1322  CA  SER A  86      -1.873  -6.351 -13.178  1.00 90.42           C  
ATOM   1323  HA  SER A  86      -2.319  -7.214 -12.684  1.00 90.42           H  
ATOM   1324  C   SER A  86      -2.339  -6.304 -14.637  1.00 90.42           C  
ATOM   1325  CB  SER A  86      -2.355  -5.131 -12.399  1.00 90.42           C  
ATOM   1326  HB2 SER A  86      -2.231  -5.313 -11.331  1.00 90.42           H  
ATOM   1327  HB3 SER A  86      -1.746  -4.271 -12.679  1.00 90.42           H  
ATOM   1328  O   SER A  86      -1.931  -5.416 -15.387  1.00 90.42           O  
ATOM   1329  OG  SER A  86      -3.712  -4.842 -12.656  1.00 90.42           O  
ATOM   1330  HG  SER A  86      -3.735  -3.904 -12.861  1.00 90.42           H  
ATOM   1331  N   PRO A  87      -3.237  -7.213 -15.064  1.00 88.49           N  
ATOM   1332  CA  PRO A  87      -3.786  -7.209 -16.418  1.00 88.49           C  
ATOM   1333  HA  PRO A  87      -2.988  -7.039 -17.142  1.00 88.49           H  
ATOM   1334  C   PRO A  87      -4.858  -6.125 -16.633  1.00 88.49           C  
ATOM   1335  CB  PRO A  87      -4.346  -8.622 -16.605  1.00 88.49           C  
ATOM   1336  HB2 PRO A  87      -3.541  -9.294 -16.903  1.00 88.49           H  
ATOM   1337  HB3 PRO A  87      -5.157  -8.657 -17.332  1.00 88.49           H  
ATOM   1338  O   PRO A  87      -5.381  -5.999 -17.736  1.00 88.49           O  
ATOM   1339  CG  PRO A  87      -4.822  -8.991 -15.201  1.00 88.49           C  
ATOM   1340  HG2 PRO A  87      -4.858 -10.070 -15.054  1.00 88.49           H  
ATOM   1341  HG3 PRO A  87      -5.795  -8.540 -15.010  1.00 88.49           H  
ATOM   1342  CD  PRO A  87      -3.770  -8.340 -14.307  1.00 88.49           C  
ATOM   1343  HD2 PRO A  87      -4.230  -8.009 -13.376  1.00 88.49           H  
ATOM   1344  HD3 PRO A  87      -2.973  -9.055 -14.104  1.00 88.49           H  
ATOM   1345  N   GLU A  88      -5.223  -5.364 -15.595  1.00 79.54           N  
ATOM   1346  H   GLU A  88      -4.753  -5.493 -14.711  1.00 79.54           H  
ATOM   1347  CA  GLU A  88      -6.205  -4.268 -15.677  1.00 79.54           C  
ATOM   1348  HA  GLU A  88      -7.011  -4.557 -16.352  1.00 79.54           H  
ATOM   1349  C   GLU A  88      -5.598  -2.970 -16.239  1.00 79.54           C  
ATOM   1350  CB  GLU A  88      -6.807  -4.014 -14.281  1.00 79.54           C  
ATOM   1351  HB2 GLU A  88      -6.020  -3.665 -13.612  1.00 79.54           H  
ATOM   1352  HB3 GLU A  88      -7.562  -3.232 -14.362  1.00 79.54           H  
ATOM   1353  O   GLU A  88      -6.322  -2.026 -16.567  1.00 79.54           O  
ATOM   1354  CG  GLU A  88      -7.464  -5.271 -13.685  1.00 79.54           C  
ATOM   1355  HG2 GLU A  88      -6.716  -6.056 -13.573  1.00 79.54           H  
ATOM   1356  HG3 GLU A  88      -8.218  -5.628 -14.386  1.00 79.54           H  
ATOM   1357  CD  GLU A  88      -8.115  -5.040 -12.313  1.00 79.54           C  
ATOM   1358  OE1 GLU A  88      -9.014  -5.841 -11.980  1.00 79.54           O  
ATOM   1359  OE2 GLU A  88      -7.683  -4.119 -11.576  1.00 79.54           O  
ATOM   1360  N   ASP A  89      -4.267  -2.925 -16.330  1.00 77.29           N  
ATOM   1361  H   ASP A  89      -3.757  -3.758 -16.073  1.00 77.29           H  
ATOM   1362  CA  ASP A  89      -3.487  -1.711 -16.554  1.00 77.29           C  
ATOM   1363  HA  ASP A  89      -4.055  -1.029 -17.187  1.00 77.29           H  
ATOM   1364  C   ASP A  89      -2.151  -1.952 -17.274  1.00 77.29           C  
ATOM   1365  CB  ASP A  89      -3.292  -1.034 -15.197  1.00 77.29           C  
ATOM   1366  HB2 ASP A  89      -2.564  -0.232 -15.324  1.00 77.29           H  
ATOM   1367  HB3 ASP A  89      -4.251  -0.588 -14.933  1.00 77.29           H  
ATOM   1368  O   ASP A  89      -1.858  -1.252 -18.242  1.00 77.29           O  
ATOM   1369  CG  ASP A  89      -2.843  -1.966 -14.056  1.00 77.29           C  
ATOM   1370  OD1 ASP A  89      -1.681  -2.426 -14.080  1.00 77.29           O  
ATOM   1371  OD2 ASP A  89      -3.673  -2.278 -13.162  1.00 77.29           O  
ATOM   1372  N   GLY A  90      -1.403  -2.991 -16.890  1.00 81.58           N  
ATOM   1373  H   GLY A  90      -1.682  -3.495 -16.060  1.00 81.58           H  
ATOM   1374  CA  GLY A  90      -0.111  -3.347 -17.480  1.00 81.58           C  
ATOM   1375  HA2 GLY A  90      -0.107  -4.422 -17.660  1.00 81.58           H  
ATOM   1376  HA3 GLY A  90       0.018  -2.838 -18.435  1.00 81.58           H  
ATOM   1377  C   GLY A  90       1.103  -3.021 -16.606  1.00 81.58           C  
ATOM   1378  O   GLY A  90       2.219  -3.011 -17.123  1.00 81.58           O  
ATOM   1379  N   GLY A  91       0.913  -2.762 -15.308  1.00 85.28           N  
ATOM   1380  H   GLY A  91      -0.033  -2.746 -14.956  1.00 85.28           H  
ATOM   1381  CA  GLY A  91       1.989  -2.431 -14.372  1.00 85.28           C  
ATOM   1382  HA2 GLY A  91       1.674  -1.544 -13.822  1.00 85.28           H  
ATOM   1383  HA3 GLY A  91       2.903  -2.190 -14.915  1.00 85.28           H  
ATOM   1384  C   GLY A  91       2.312  -3.480 -13.312  1.00 85.28           C  
ATOM   1385  O   GLY A  91       1.543  -4.415 -13.094  1.00 85.28           O  
ATOM   1386  N   TRP A  92       3.444  -3.299 -12.628  1.00 92.11           N  
ATOM   1387  H   TRP A  92       3.983  -2.462 -12.800  1.00 92.11           H  
ATOM   1388  CA  TRP A  92       3.958  -4.221 -11.610  1.00 92.11           C  
ATOM   1389  HA  TRP A  92       3.402  -5.155 -11.685  1.00 92.11           H  
ATOM   1390  C   TRP A  92       3.786  -3.694 -10.176  1.00 92.11           C  
ATOM   1391  CB  TRP A  92       5.426  -4.556 -11.909  1.00 92.11           C  
ATOM   1392  HB2 TRP A  92       5.995  -3.633 -12.016  1.00 92.11           H  
ATOM   1393  HB3 TRP A  92       5.840  -5.087 -11.052  1.00 92.11           H  
ATOM   1394  O   TRP A  92       4.048  -2.526  -9.902  1.00 92.11           O  
ATOM   1395  CG  TRP A  92       5.648  -5.420 -13.117  1.00 92.11           C  
ATOM   1396  CD1 TRP A  92       5.868  -4.990 -14.381  1.00 92.11           C  
ATOM   1397  HD1 TRP A  92       5.897  -3.955 -14.687  1.00 92.11           H  
ATOM   1398  CD2 TRP A  92       5.665  -6.879 -13.192  1.00 92.11           C  
ATOM   1399  CE2 TRP A  92       5.956  -7.262 -14.534  1.00 92.11           C  
ATOM   1400  CE3 TRP A  92       5.470  -7.919 -12.259  1.00 92.11           C  
ATOM   1401  HE3 TRP A  92       5.226  -7.655 -11.241  1.00 92.11           H  
ATOM   1402  NE1 TRP A  92       6.039  -6.076 -15.219  1.00 92.11           N  
ATOM   1403  HE1 TRP A  92       6.142  -6.016 -16.222  1.00 92.11           H  
ATOM   1404  CH2 TRP A  92       5.884  -9.612 -13.974  1.00 92.11           C  
ATOM   1405  HH2 TRP A  92       5.974 -10.649 -14.262  1.00 92.11           H  
ATOM   1406  CZ2 TRP A  92       6.081  -8.600 -14.928  1.00 92.11           C  
ATOM   1407  HZ2 TRP A  92       6.335  -8.833 -15.951  1.00 92.11           H  
ATOM   1408  CZ3 TRP A  92       5.572  -9.271 -12.646  1.00 92.11           C  
ATOM   1409  HZ3 TRP A  92       5.408 -10.054 -11.919  1.00 92.11           H  
ATOM   1410  N   TYR A  93       3.429  -4.584  -9.241  1.00 93.16           N  
ATOM   1411  H   TYR A  93       3.174  -5.508  -9.558  1.00 93.16           H  
ATOM   1412  CA  TYR A  93       3.324  -4.298  -7.795  1.00 93.16           C  
ATOM   1413  HA  TYR A  93       3.774  -3.327  -7.592  1.00 93.16           H  
ATOM   1414  C   TYR A  93       4.032  -5.355  -6.985  1.00 93.16           C  
ATOM   1415  CB  TYR A  93       1.880  -4.284  -7.249  1.00 93.16           C  
ATOM   1416  HB2 TYR A  93       1.848  -3.726  -6.313  1.00 93.16           H  
ATOM   1417  HB3 TYR A  93       1.558  -5.304  -7.039  1.00 93.16           H  
ATOM   1418  O   TYR A  93       4.004  -6.541  -7.327  1.00 93.16           O  
ATOM   1419  CG  TYR A  93       0.935  -3.684  -8.227  1.00 93.16           C  
ATOM   1420  CD1 TYR A  93       0.817  -2.291  -8.297  1.00 93.16           C  
ATOM   1421  HD1 TYR A  93       1.201  -1.655  -7.513  1.00 93.16           H  
ATOM   1422  CD2 TYR A  93       0.482  -4.511  -9.263  1.00 93.16           C  
ATOM   1423  HD2 TYR A  93       0.653  -5.577  -9.218  1.00 93.16           H  
ATOM   1424  CE1 TYR A  93       0.386  -1.719  -9.498  1.00 93.16           C  
ATOM   1425  HE1 TYR A  93       0.422  -0.644  -9.590  1.00 93.16           H  
ATOM   1426  CE2 TYR A  93       0.055  -3.935 -10.458  1.00 93.16           C  
ATOM   1427  HE2 TYR A  93      -0.109  -4.569 -11.317  1.00 93.16           H  
ATOM   1428  OH  TYR A  93      -0.164  -2.003 -11.829  1.00 93.16           O  
ATOM   1429  HH  TYR A  93      -0.549  -2.572 -12.500  1.00 93.16           H  
ATOM   1430  CZ  TYR A  93       0.058  -2.540 -10.604  1.00 93.16           C  
ATOM   1431  N   ARG A  94       4.486  -4.939  -5.807  1.00 95.82           N  
ATOM   1432  H   ARG A  94       4.441  -3.954  -5.589  1.00 95.82           H  
ATOM   1433  CA  ARG A  94       4.790  -5.861  -4.723  1.00 95.82           C  
ATOM   1434  HA  ARG A  94       5.329  -6.715  -5.134  1.00 95.82           H  
ATOM   1435  C   ARG A  94       3.453  -6.345  -4.163  1.00 95.82           C  
ATOM   1436  CB  ARG A  94       5.691  -5.163  -3.699  1.00 95.82           C  
ATOM   1437  HB2 ARG A  94       6.035  -5.897  -2.970  1.00 95.82           H  
ATOM   1438  HB3 ARG A  94       5.112  -4.403  -3.174  1.00 95.82           H  
ATOM   1439  O   ARG A  94       2.698  -5.587  -3.556  1.00 95.82           O  
ATOM   1440  CG  ARG A  94       6.909  -4.513  -4.392  1.00 95.82           C  
ATOM   1441  HG2 ARG A  94       7.467  -5.274  -4.939  1.00 95.82           H  
ATOM   1442  HG3 ARG A  94       6.588  -3.758  -5.110  1.00 95.82           H  
ATOM   1443  CD  ARG A  94       7.834  -3.825  -3.399  1.00 95.82           C  
ATOM   1444  HD2 ARG A  94       8.146  -4.540  -2.638  1.00 95.82           H  
ATOM   1445  HD3 ARG A  94       8.711  -3.459  -3.933  1.00 95.82           H  
ATOM   1446  NE  ARG A  94       7.129  -2.698  -2.785  1.00 95.82           N  
ATOM   1447  HE  ARG A  94       6.238  -2.437  -3.184  1.00 95.82           H  
ATOM   1448  NH1 ARG A  94       8.639  -2.194  -1.165  1.00 95.82           N  
ATOM   1449 HH11 ARG A  94       9.338  -2.784  -1.593  1.00 95.82           H  
ATOM   1450 HH12 ARG A  94       8.842  -1.719  -0.297  1.00 95.82           H  
ATOM   1451  NH2 ARG A  94       6.689  -1.129  -1.238  1.00 95.82           N  
ATOM   1452 HH21 ARG A  94       5.796  -0.971  -1.683  1.00 95.82           H  
ATOM   1453 HH22 ARG A  94       6.966  -0.496  -0.503  1.00 95.82           H  
ATOM   1454  CZ  ARG A  94       7.490  -2.009  -1.737  1.00 95.82           C  
ATOM   1455  N   ALA A  95       3.129  -7.602  -4.422  1.00 96.47           N  
ATOM   1456  H   ALA A  95       3.787  -8.153  -4.954  1.00 96.47           H  
ATOM   1457  CA  ALA A  95       1.889  -8.243  -4.019  1.00 96.47           C  
ATOM   1458  HA  ALA A  95       1.213  -7.486  -3.622  1.00 96.47           H  
ATOM   1459  C   ALA A  95       2.163  -9.280  -2.926  1.00 96.47           C  
ATOM   1460  CB  ALA A  95       1.231  -8.853  -5.258  1.00 96.47           C  
ATOM   1461  HB1 ALA A  95       1.065  -8.074  -6.002  1.00 96.47           H  
ATOM   1462  HB2 ALA A  95       0.274  -9.300  -4.991  1.00 96.47           H  
ATOM   1463  HB3 ALA A  95       1.883  -9.618  -5.681  1.00 96.47           H  
ATOM   1464  O   ALA A  95       3.146 -10.013  -3.004  1.00 96.47           O  
ATOM   1465  N   ARG A  96       1.302  -9.365  -1.909  1.00 96.84           N  
ATOM   1466  H   ARG A  96       0.523  -8.723  -1.909  1.00 96.84           H  
ATOM   1467  CA  ARG A  96       1.392 -10.364  -0.831  1.00 96.84           C  
ATOM   1468  HA  ARG A  96       2.360 -10.862  -0.881  1.00 96.84           H  
ATOM   1469  C   ARG A  96       0.319 -11.427  -1.020  1.00 96.84           C  
ATOM   1470  CB  ARG A  96       1.306  -9.652   0.523  1.00 96.84           C  
ATOM   1471  HB2 ARG A  96       0.329  -9.180   0.627  1.00 96.84           H  
ATOM   1472  HB3 ARG A  96       2.068  -8.872   0.524  1.00 96.84           H  
ATOM   1473  O   ARG A  96      -0.866 -11.099  -1.053  1.00 96.84           O  
ATOM   1474  CG  ARG A  96       1.552 -10.586   1.721  1.00 96.84           C  
ATOM   1475  HG2 ARG A  96       2.498 -11.111   1.592  1.00 96.84           H  
ATOM   1476  HG3 ARG A  96       0.749 -11.321   1.776  1.00 96.84           H  
ATOM   1477  CD  ARG A  96       1.589  -9.791   3.037  1.00 96.84           C  
ATOM   1478  HD2 ARG A  96       1.669 -10.496   3.865  1.00 96.84           H  
ATOM   1479  HD3 ARG A  96       0.653  -9.241   3.139  1.00 96.84           H  
ATOM   1480  NE  ARG A  96       2.745  -8.873   3.073  1.00 96.84           N  
ATOM   1481  HE  ARG A  96       3.581  -9.212   2.619  1.00 96.84           H  
ATOM   1482  NH1 ARG A  96       1.809  -6.979   4.063  1.00 96.84           N  
ATOM   1483 HH11 ARG A  96       1.937  -5.994   4.246  1.00 96.84           H  
ATOM   1484 HH12 ARG A  96       0.889  -7.391   4.119  1.00 96.84           H  
ATOM   1485  NH2 ARG A  96       3.892  -6.955   3.391  1.00 96.84           N  
ATOM   1486 HH21 ARG A  96       4.655  -7.287   2.817  1.00 96.84           H  
ATOM   1487 HH22 ARG A  96       3.860  -5.967   3.600  1.00 96.84           H  
ATOM   1488  CZ  ARG A  96       2.797  -7.624   3.511  1.00 96.84           C  
ATOM   1489  N   ALA A  97       0.723 -12.689  -1.140  1.00 96.77           N  
ATOM   1490  H   ALA A  97       1.710 -12.890  -1.064  1.00 96.77           H  
ATOM   1491  CA  ALA A  97      -0.200 -13.800  -1.367  1.00 96.77           C  
ATOM   1492  HA  ALA A  97      -0.881 -13.540  -2.178  1.00 96.77           H  
ATOM   1493  C   ALA A  97      -1.029 -14.075  -0.104  1.00 96.77           C  
ATOM   1494  CB  ALA A  97       0.614 -15.023  -1.800  1.00 96.77           C  
ATOM   1495  HB1 ALA A  97       1.166 -14.795  -2.712  1.00 96.77           H  
ATOM   1496  HB2 ALA A  97      -0.052 -15.865  -1.987  1.00 96.77           H  
ATOM   1497  HB3 ALA A  97       1.328 -15.286  -1.019  1.00 96.77           H  
ATOM   1498  O   ALA A  97      -0.477 -14.486   0.918  1.00 96.77           O  
ATOM   1499  N   LEU A  98      -2.344 -13.855  -0.162  1.00 96.62           N  
ATOM   1500  H   LEU A  98      -2.757 -13.582  -1.042  1.00 96.62           H  
ATOM   1501  CA  LEU A  98      -3.230 -14.010   0.998  1.00 96.62           C  
ATOM   1502  HA  LEU A  98      -2.684 -13.749   1.905  1.00 96.62           H  
ATOM   1503  C   LEU A  98      -3.692 -15.457   1.176  1.00 96.62           C  
ATOM   1504  CB  LEU A  98      -4.432 -13.057   0.880  1.00 96.62           C  
ATOM   1505  HB2 LEU A  98      -5.048 -13.365   0.035  1.00 96.62           H  
ATOM   1506  HB3 LEU A  98      -5.032 -13.171   1.782  1.00 96.62           H  
ATOM   1507  O   LEU A  98      -3.834 -15.925   2.299  1.00 96.62           O  
ATOM   1508  CG  LEU A  98      -4.084 -11.567   0.709  1.00 96.62           C  
ATOM   1509  HG  LEU A  98      -3.669 -11.413  -0.287  1.00 96.62           H  
ATOM   1510  CD1 LEU A  98      -5.366 -10.745   0.820  1.00 96.62           C  
ATOM   1511 HD11 LEU A  98      -5.777 -10.848   1.825  1.00 96.62           H  
ATOM   1512 HD12 LEU A  98      -5.162  -9.693   0.620  1.00 96.62           H  
ATOM   1513 HD13 LEU A  98      -6.100 -11.101   0.097  1.00 96.62           H  
ATOM   1514  CD2 LEU A  98      -3.072 -11.051   1.735  1.00 96.62           C  
ATOM   1515 HD21 LEU A  98      -2.107 -11.536   1.583  1.00 96.62           H  
ATOM   1516 HD22 LEU A  98      -2.936  -9.977   1.610  1.00 96.62           H  
ATOM   1517 HD23 LEU A  98      -3.430 -11.256   2.744  1.00 96.62           H  
ATOM   1518  N   ASN A  99      -3.892 -16.177   0.075  1.00 95.16           N  
ATOM   1519  H   ASN A  99      -3.756 -15.713  -0.812  1.00 95.16           H  
ATOM   1520  CA  ASN A  99      -4.216 -17.604   0.043  1.00 95.16           C  
ATOM   1521  HA  ASN A  99      -3.687 -18.111   0.850  1.00 95.16           H  
ATOM   1522  C   ASN A  99      -3.685 -18.201  -1.280  1.00 95.16           C  
ATOM   1523  CB  ASN A  99      -5.726 -17.773   0.331  1.00 95.16           C  
ATOM   1524  HB2 ASN A  99      -5.908 -17.426   1.348  1.00 95.16           H  
ATOM   1525  HB3 ASN A  99      -6.010 -18.825   0.301  1.00 95.16           H  
ATOM   1526  O   ASN A  99      -2.587 -17.837  -1.706  1.00 95.16           O  
ATOM   1527  CG  ASN A  99      -6.629 -16.987  -0.594  1.00 95.16           C  
ATOM   1528  ND2 ASN A  99      -7.754 -16.510  -0.120  1.00 95.16           N  
ATOM   1529 HD21 ASN A  99      -8.012 -16.676   0.842  1.00 95.16           H  
ATOM   1530 HD22 ASN A  99      -8.337 -15.982  -0.754  1.00 95.16           H  
ATOM   1531  OD1 ASN A  99      -6.322 -16.793  -1.754  1.00 95.16           O  
ATOM   1532  N   THR A 100      -4.404 -19.129  -1.917  1.00 92.82           N  
ATOM   1533  H   THR A 100      -5.283 -19.422  -1.516  1.00 92.82           H  
ATOM   1534  CA  THR A 100      -4.056 -19.706  -3.232  1.00 92.82           C  
ATOM   1535  HA  THR A 100      -2.980 -19.625  -3.386  1.00 92.82           H  
ATOM   1536  C   THR A 100      -4.709 -18.999  -4.426  1.00 92.82           C  
ATOM   1537  CB  THR A 100      -4.426 -21.196  -3.279  1.00 92.82           C  
ATOM   1538  HB  THR A 100      -4.317 -21.570  -4.297  1.00 92.82           H  
ATOM   1539  O   THR A 100      -4.362 -19.304  -5.564  1.00 92.82           O  
ATOM   1540  CG2 THR A 100      -3.541 -22.037  -2.359  1.00 92.82           C  
ATOM   1541 HG21 THR A 100      -3.677 -21.731  -1.321  1.00 92.82           H  
ATOM   1542 HG22 THR A 100      -2.495 -21.900  -2.634  1.00 92.82           H  
ATOM   1543 HG23 THR A 100      -3.800 -23.091  -2.460  1.00 92.82           H  
ATOM   1544  OG1 THR A 100      -5.758 -21.375  -2.851  1.00 92.82           O  
ATOM   1545  HG1 THR A 100      -5.972 -22.308  -2.929  1.00 92.82           H  
ATOM   1546  N   THR A 101      -5.644 -18.074  -4.192  1.00 96.04           N  
ATOM   1547  H   THR A 101      -5.904 -17.888  -3.234  1.00 96.04           H  
ATOM   1548  CA  THR A 101      -6.479 -17.427  -5.222  1.00 96.04           C  
ATOM   1549  HA  THR A 101      -6.071 -17.646  -6.209  1.00 96.04           H  
ATOM   1550  C   THR A 101      -6.535 -15.901  -5.114  1.00 96.04           C  
ATOM   1551  CB  THR A 101      -7.919 -17.969  -5.182  1.00 96.04           C  
ATOM   1552  HB  THR A 101      -8.519 -17.441  -5.923  1.00 96.04           H  
ATOM   1553  O   THR A 101      -7.137 -15.267  -5.977  1.00 96.04           O  
ATOM   1554  CG2 THR A 101      -8.001 -19.464  -5.482  1.00 96.04           C  
ATOM   1555 HG21 THR A 101      -7.515 -20.036  -4.691  1.00 96.04           H  
ATOM   1556 HG22 THR A 101      -7.506 -19.670  -6.430  1.00 96.04           H  
ATOM   1557 HG23 THR A 101      -9.046 -19.766  -5.553  1.00 96.04           H  
ATOM   1558  OG1 THR A 101      -8.487 -17.776  -3.906  1.00 96.04           O  
ATOM   1559  HG1 THR A 101      -9.413 -18.028  -3.952  1.00 96.04           H  
ATOM   1560  N   MET A 102      -5.935 -15.287  -4.089  1.00 97.55           N  
ATOM   1561  H   MET A 102      -5.549 -15.869  -3.359  1.00 97.55           H  
ATOM   1562  CA  MET A 102      -6.020 -13.847  -3.811  1.00 97.55           C  
ATOM   1563  HA  MET A 102      -6.298 -13.334  -4.732  1.00 97.55           H  
ATOM   1564  C   MET A 102      -4.681 -13.267  -3.333  1.00 97.55           C  
ATOM   1565  CB  MET A 102      -7.112 -13.563  -2.761  1.00 97.55           C  
ATOM   1566  HB2 MET A 102      -7.173 -12.487  -2.599  1.00 97.55           H  
ATOM   1567  HB3 MET A 102      -6.834 -14.034  -1.818  1.00 97.55           H  
ATOM   1568  O   MET A 102      -3.954 -13.908  -2.565  1.00 97.55           O  
ATOM   1569  CG  MET A 102      -8.499 -14.074  -3.176  1.00 97.55           C  
ATOM   1570  HG2 MET A 102      -8.432 -15.146  -3.363  1.00 97.55           H  
ATOM   1571  HG3 MET A 102      -8.793 -13.587  -4.106  1.00 97.55           H  
ATOM   1572  SD  MET A 102      -9.812 -13.848  -1.946  1.00 97.55           S  
ATOM   1573  CE  MET A 102     -10.181 -12.090  -2.186  1.00 97.55           C  
ATOM   1574  HE1 MET A 102      -9.302 -11.495  -1.938  1.00 97.55           H  
ATOM   1575  HE2 MET A 102     -10.462 -11.908  -3.223  1.00 97.55           H  
ATOM   1576  HE3 MET A 102     -11.005 -11.798  -1.534  1.00 97.55           H  
ATOM   1577  N   ALA A 103      -4.378 -12.030  -3.735  1.00 97.73           N  
ATOM   1578  H   ALA A 103      -5.008 -11.567  -4.375  1.00 97.73           H  
ATOM   1579  CA  ALA A 103      -3.207 -11.277  -3.280  1.00 97.73           C  
ATOM   1580  HA  ALA A 103      -2.863 -11.709  -2.340  1.00 97.73           H  
ATOM   1581  C   ALA A 103      -3.522  -9.795  -3.015  1.00 97.73           C  
ATOM   1582  CB  ALA A 103      -2.073 -11.422  -4.299  1.00 97.73           C  
ATOM   1583  HB1 ALA A 103      -1.195 -10.878  -3.950  1.00 97.73           H  
ATOM   1584  HB2 ALA A 103      -1.810 -12.474  -4.407  1.00 97.73           H  
ATOM   1585  HB3 ALA A 103      -2.384 -11.019  -5.262  1.00 97.73           H  
ATOM   1586  O   ALA A 103      -4.285  -9.173  -3.749  1.00 97.73           O  
ATOM   1587  N   ALA A 104      -2.900  -9.221  -1.986  1.00 97.42           N  
ATOM   1588  H   ALA A 104      -2.245  -9.786  -1.464  1.00 97.42           H  
ATOM   1589  CA  ALA A 104      -2.965  -7.796  -1.663  1.00 97.42           C  
ATOM   1590  HA  ALA A 104      -3.932  -7.385  -1.953  1.00 97.42           H  
ATOM   1591  C   ALA A 104      -1.866  -7.021  -2.402  1.00 97.42           C  
ATOM   1592  CB  ALA A 104      -2.799  -7.651  -0.146  1.00 97.42           C  
ATOM   1593  HB1 ALA A 104      -1.950  -8.243   0.197  1.00 97.42           H  
ATOM   1594  HB2 ALA A 104      -3.707  -7.973   0.363  1.00 97.42           H  
ATOM   1595  HB3 ALA A 104      -2.602  -6.609   0.107  1.00 97.42           H  
ATOM   1596  O   ALA A 104      -0.692  -7.363  -2.250  1.00 97.42           O  
ATOM   1597  N   LEU A 105      -2.212  -5.972  -3.156  1.00 94.39           N  
ATOM   1598  H   LEU A 105      -3.187  -5.721  -3.236  1.00 94.39           H  
ATOM   1599  CA  LEU A 105      -1.227  -5.099  -3.806  1.00 94.39           C  
ATOM   1600  HA  LEU A 105      -0.365  -5.693  -4.110  1.00 94.39           H  
ATOM   1601  C   LEU A 105      -0.734  -4.041  -2.809  1.00 94.39           C  
ATOM   1602  CB  LEU A 105      -1.821  -4.459  -5.075  1.00 94.39           C  
ATOM   1603  HB2 LEU A 105      -2.614  -3.769  -4.784  1.00 94.39           H  
ATOM   1604  HB3 LEU A 105      -1.032  -3.874  -5.548  1.00 94.39           H  
ATOM   1605  O   LEU A 105      -1.429  -3.063  -2.539  1.00 94.39           O  
ATOM   1606  CG  LEU A 105      -2.404  -5.433  -6.116  1.00 94.39           C  
ATOM   1607  HG  LEU A 105      -3.335  -5.852  -5.733  1.00 94.39           H  
ATOM   1608  CD1 LEU A 105      -2.714  -4.651  -7.390  1.00 94.39           C  
ATOM   1609 HD11 LEU A 105      -1.793  -4.270  -7.831  1.00 94.39           H  
ATOM   1610 HD12 LEU A 105      -3.215  -5.295  -8.113  1.00 94.39           H  
ATOM   1611 HD13 LEU A 105      -3.346  -3.798  -7.142  1.00 94.39           H  
ATOM   1612  CD2 LEU A 105      -1.470  -6.586  -6.483  1.00 94.39           C  
ATOM   1613 HD21 LEU A 105      -1.324  -7.234  -5.619  1.00 94.39           H  
ATOM   1614 HD22 LEU A 105      -0.510  -6.196  -6.822  1.00 94.39           H  
ATOM   1615 HD23 LEU A 105      -1.915  -7.178  -7.283  1.00 94.39           H  
ATOM   1616  N   LEU A 106       0.472  -4.232  -2.266  1.00 92.65           N  
ATOM   1617  H   LEU A 106       1.036  -4.993  -2.617  1.00 92.65           H  
ATOM   1618  CA  LEU A 106       1.034  -3.440  -1.158  1.00 92.65           C  
ATOM   1619  HA  LEU A 106       0.315  -3.417  -0.339  1.00 92.65           H  
ATOM   1620  C   LEU A 106       1.327  -1.975  -1.516  1.00 92.65           C  
ATOM   1621  CB  LEU A 106       2.329  -4.115  -0.680  1.00 92.65           C  
ATOM   1622  HB2 LEU A 106       3.065  -4.054  -1.481  1.00 92.65           H  
ATOM   1623  HB3 LEU A 106       2.722  -3.540   0.158  1.00 92.65           H  
ATOM   1624  O   LEU A 106       1.509  -1.140  -0.629  1.00 92.65           O  
ATOM   1625  CG  LEU A 106       2.192  -5.580  -0.235  1.00 92.65           C  
ATOM   1626  HG  LEU A 106       1.864  -6.201  -1.068  1.00 92.65           H  
ATOM   1627  CD1 LEU A 106       3.568  -6.065   0.214  1.00 92.65           C  
ATOM   1628 HD11 LEU A 106       4.272  -5.946  -0.610  1.00 92.65           H  
ATOM   1629 HD12 LEU A 106       3.524  -7.118   0.491  1.00 92.65           H  
ATOM   1630 HD13 LEU A 106       3.910  -5.467   1.059  1.00 92.65           H  
ATOM   1631  CD2 LEU A 106       1.201  -5.746   0.919  1.00 92.65           C  
ATOM   1632 HD21 LEU A 106       1.175  -6.787   1.239  1.00 92.65           H  
ATOM   1633 HD22 LEU A 106       0.200  -5.470   0.587  1.00 92.65           H  
ATOM   1634 HD23 LEU A 106       1.490  -5.105   1.752  1.00 92.65           H  
ATOM   1635  N   ASP A 107       1.319  -1.681  -2.814  1.00 88.34           N  
ATOM   1636  H   ASP A 107       1.224  -2.461  -3.448  1.00 88.34           H  
ATOM   1637  CA  ASP A 107       1.542  -0.367  -3.418  1.00 88.34           C  
ATOM   1638  HA  ASP A 107       1.583   0.386  -2.631  1.00 88.34           H  
ATOM   1639  C   ASP A 107       0.388   0.019  -4.365  1.00 88.34           C  
ATOM   1640  CB  ASP A 107       2.900  -0.371  -4.138  1.00 88.34           C  
ATOM   1641  HB2 ASP A 107       3.168   0.651  -4.405  1.00 88.34           H  
ATOM   1642  HB3 ASP A 107       2.811  -0.954  -5.055  1.00 88.34           H  
ATOM   1643  O   ASP A 107       0.574   0.848  -5.245  1.00 88.34           O  
ATOM   1644  CG  ASP A 107       4.010  -0.971  -3.278  1.00 88.34           C  
ATOM   1645  OD1 ASP A 107       4.218  -0.512  -2.131  1.00 88.34           O  
ATOM   1646  OD2 ASP A 107       4.669  -1.933  -3.732  1.00 88.34           O  
ATOM   1647  N   GLY A 108      -0.784  -0.621  -4.220  1.00 86.15           N  
ATOM   1648  H   GLY A 108      -0.845  -1.322  -3.496  1.00 86.15           H  
ATOM   1649  CA  GLY A 108      -1.947  -0.430  -5.101  1.00 86.15           C  
ATOM   1650  HA2 GLY A 108      -1.915  -1.181  -5.890  1.00 86.15           H  
ATOM   1651  HA3 GLY A 108      -1.883   0.548  -5.578  1.00 86.15           H  
ATOM   1652  C   GLY A 108      -3.320  -0.514  -4.415  1.00 86.15           C  
ATOM   1653  O   GLY A 108      -4.332  -0.474  -5.104  1.00 86.15           O  
ATOM   1654  N   SER A 109      -3.372  -0.676  -3.085  1.00 89.08           N  
ATOM   1655  H   SER A 109      -2.487  -0.779  -2.609  1.00 89.08           H  
ATOM   1656  CA  SER A 109      -4.566  -0.596  -2.207  1.00 89.08           C  
ATOM   1657  HA  SER A 109      -4.257  -1.030  -1.257  1.00 89.08           H  
ATOM   1658  C   SER A 109      -5.798  -1.441  -2.564  1.00 89.08           C  
ATOM   1659  CB  SER A 109      -4.918   0.866  -1.914  1.00 89.08           C  
ATOM   1660  HB2 SER A 109      -5.987   0.985  -1.739  1.00 89.08           H  
ATOM   1661  HB3 SER A 109      -4.624   1.499  -2.751  1.00 89.08           H  
ATOM   1662  O   SER A 109      -6.867  -1.276  -1.979  1.00 89.08           O  
ATOM   1663  OG  SER A 109      -4.228   1.243  -0.742  1.00 89.08           O  
ATOM   1664  HG  SER A 109      -3.289   1.094  -0.875  1.00 89.08           H  
ATOM   1665  N   LYS A 110      -5.635  -2.422  -3.453  1.00 91.83           N  
ATOM   1666  H   LYS A 110      -4.740  -2.461  -3.920  1.00 91.83           H  
ATOM   1667  CA  LYS A 110      -6.660  -3.397  -3.836  1.00 91.83           C  
ATOM   1668  HA  LYS A 110      -7.528  -3.240  -3.196  1.00 91.83           H  
ATOM   1669  C   LYS A 110      -6.204  -4.829  -3.576  1.00 91.83           C  
ATOM   1670  CB  LYS A 110      -7.126  -3.136  -5.286  1.00 91.83           C  
ATOM   1671  HB2 LYS A 110      -7.972  -3.788  -5.505  1.00 91.83           H  
ATOM   1672  HB3 LYS A 110      -7.479  -2.107  -5.347  1.00 91.83           H  
ATOM   1673  O   LYS A 110      -5.006  -5.130  -3.547  1.00 91.83           O  
ATOM   1674  CG  LYS A 110      -6.045  -3.353  -6.363  1.00 91.83           C  
ATOM   1675  HG2 LYS A 110      -5.174  -2.744  -6.122  1.00 91.83           H  
ATOM   1676  HG3 LYS A 110      -5.746  -4.401  -6.363  1.00 91.83           H  
ATOM   1677  CD  LYS A 110      -6.534  -2.969  -7.775  1.00 91.83           C  
ATOM   1678  HD2 LYS A 110      -6.854  -1.927  -7.767  1.00 91.83           H  
ATOM   1679  HD3 LYS A 110      -7.383  -3.597  -8.046  1.00 91.83           H  
ATOM   1680  CE  LYS A 110      -5.410  -3.147  -8.813  1.00 91.83           C  
ATOM   1681  HE2 LYS A 110      -5.085  -4.187  -8.796  1.00 91.83           H  
ATOM   1682  HE3 LYS A 110      -4.566  -2.524  -8.516  1.00 91.83           H  
ATOM   1683  NZ  LYS A 110      -5.826  -2.789 -10.194  1.00 91.83           N  
ATOM   1684  HZ1 LYS A 110      -6.571  -3.383 -10.529  1.00 91.83           H  
ATOM   1685  HZ2 LYS A 110      -6.172  -1.841 -10.251  1.00 91.83           H  
ATOM   1686  HZ3 LYS A 110      -5.076  -2.896 -10.862  1.00 91.83           H  
ATOM   1687  N   VAL A 111      -7.173  -5.725  -3.417  1.00 96.28           N  
ATOM   1688  H   VAL A 111      -8.128  -5.400  -3.468  1.00 96.28           H  
ATOM   1689  CA  VAL A 111      -6.953  -7.175  -3.444  1.00 96.28           C  
ATOM   1690  HA  VAL A 111      -5.889  -7.375  -3.318  1.00 96.28           H  
ATOM   1691  C   VAL A 111      -7.364  -7.697  -4.819  1.00 96.28           C  
ATOM   1692  CB  VAL A 111      -7.686  -7.888  -2.293  1.00 96.28           C  
ATOM   1693  HB  VAL A 111      -8.755  -7.684  -2.360  1.00 96.28           H  
ATOM   1694  O   VAL A 111      -8.443  -7.378  -5.310  1.00 96.28           O  
ATOM   1695  CG1 VAL A 111      -7.464  -9.404  -2.331  1.00 96.28           C  
ATOM   1696 HG11 VAL A 111      -7.909  -9.830  -3.230  1.00 96.28           H  
ATOM   1697 HG12 VAL A 111      -7.936  -9.858  -1.460  1.00 96.28           H  
ATOM   1698 HG13 VAL A 111      -6.398  -9.632  -2.309  1.00 96.28           H  
ATOM   1699  CG2 VAL A 111      -7.168  -7.394  -0.935  1.00 96.28           C  
ATOM   1700 HG21 VAL A 111      -7.329  -6.320  -0.843  1.00 96.28           H  
ATOM   1701 HG22 VAL A 111      -7.708  -7.895  -0.133  1.00 96.28           H  
ATOM   1702 HG23 VAL A 111      -6.103  -7.605  -0.838  1.00 96.28           H  
ATOM   1703  N   VAL A 112      -6.495  -8.486  -5.446  1.00 96.20           N  
ATOM   1704  H   VAL A 112      -5.643  -8.729  -4.960  1.00 96.20           H  
ATOM   1705  CA  VAL A 112      -6.703  -9.073  -6.777  1.00 96.20           C  
ATOM   1706  HA  VAL A 112      -7.617  -8.659  -7.203  1.00 96.20           H  
ATOM   1707  C   VAL A 112      -6.902 -10.583  -6.687  1.00 96.20           C  
ATOM   1708  CB  VAL A 112      -5.558  -8.728  -7.750  1.00 96.20           C  
ATOM   1709  HB  VAL A 112      -5.752  -9.235  -8.695  1.00 96.20           H  
ATOM   1710  O   VAL A 112      -6.349 -11.239  -5.802  1.00 96.20           O  
ATOM   1711  CG1 VAL A 112      -5.520  -7.222  -8.036  1.00 96.20           C  
ATOM   1712 HG11 VAL A 112      -4.768  -7.015  -8.798  1.00 96.20           H  
ATOM   1713 HG12 VAL A 112      -5.275  -6.672  -7.127  1.00 96.20           H  
ATOM   1714 HG13 VAL A 112      -6.491  -6.891  -8.404  1.00 96.20           H  
ATOM   1715  CG2 VAL A 112      -4.179  -9.176  -7.248  1.00 96.20           C  
ATOM   1716 HG21 VAL A 112      -3.426  -8.966  -8.008  1.00 96.20           H  
ATOM   1717 HG22 VAL A 112      -3.912  -8.645  -6.334  1.00 96.20           H  
ATOM   1718 HG23 VAL A 112      -4.175 -10.249  -7.059  1.00 96.20           H  
ATOM   1719  N   TYR A 113      -7.665 -11.139  -7.629  1.00 96.78           N  
ATOM   1720  H   TYR A 113      -8.057 -10.541  -8.343  1.00 96.78           H  
ATOM   1721  CA  TYR A 113      -7.804 -12.585  -7.805  1.00 96.78           C  
ATOM   1722  HA  TYR A 113      -7.710 -13.067  -6.832  1.00 96.78           H  
ATOM   1723  C   TYR A 113      -6.705 -13.120  -8.722  1.00 96.78           C  
ATOM   1724  CB  TYR A 113      -9.184 -12.937  -8.366  1.00 96.78           C  
ATOM   1725  HB2 TYR A 113      -9.370 -12.352  -9.266  1.00 96.78           H  
ATOM   1726  HB3 TYR A 113      -9.180 -13.988  -8.655  1.00 96.78           H  
ATOM   1727  O   TYR A 113      -6.632 -12.722  -9.882  1.00 96.78           O  
ATOM   1728  CG  TYR A 113     -10.310 -12.730  -7.379  1.00 96.78           C  
ATOM   1729  CD1 TYR A 113     -10.569 -13.714  -6.406  1.00 96.78           C  
ATOM   1730  HD1 TYR A 113      -9.958 -14.603  -6.361  1.00 96.78           H  
ATOM   1731  CD2 TYR A 113     -11.078 -11.550  -7.416  1.00 96.78           C  
ATOM   1732  HD2 TYR A 113     -10.864 -10.783  -8.146  1.00 96.78           H  
ATOM   1733  CE1 TYR A 113     -11.608 -13.524  -5.475  1.00 96.78           C  
ATOM   1734  HE1 TYR A 113     -11.807 -14.262  -4.712  1.00 96.78           H  
ATOM   1735  CE2 TYR A 113     -12.113 -11.355  -6.482  1.00 96.78           C  
ATOM   1736  HE2 TYR A 113     -12.690 -10.442  -6.499  1.00 96.78           H  
ATOM   1737  OH  TYR A 113     -13.372 -12.161  -4.604  1.00 96.78           O  
ATOM   1738  HH  TYR A 113     -13.772 -11.292  -4.682  1.00 96.78           H  
ATOM   1739  CZ  TYR A 113     -12.380 -12.345  -5.512  1.00 96.78           C  
ATOM   1740  N   LEU A 114      -5.907 -14.051  -8.202  1.00 96.80           N  
ATOM   1741  H   LEU A 114      -6.137 -14.383  -7.277  1.00 96.80           H  
ATOM   1742  CA  LEU A 114      -4.819 -14.721  -8.908  1.00 96.80           C  
ATOM   1743  HA  LEU A 114      -4.263 -13.981  -9.484  1.00 96.80           H  
ATOM   1744  C   LEU A 114      -5.361 -15.764  -9.892  1.00 96.80           C  
ATOM   1745  CB  LEU A 114      -3.880 -15.390  -7.887  1.00 96.80           C  
ATOM   1746  HB2 LEU A 114      -3.101 -15.923  -8.433  1.00 96.80           H  
ATOM   1747  HB3 LEU A 114      -4.453 -16.131  -7.329  1.00 96.80           H  
ATOM   1748  O   LEU A 114      -6.230 -16.574  -9.554  1.00 96.80           O  
ATOM   1749  CG  LEU A 114      -3.210 -14.433  -6.886  1.00 96.80           C  
ATOM   1750  HG  LEU A 114      -3.969 -13.858  -6.355  1.00 96.80           H  
ATOM   1751  CD1 LEU A 114      -2.434 -15.256  -5.855  1.00 96.80           C  
ATOM   1752 HD11 LEU A 114      -1.712 -15.897  -6.360  1.00 96.80           H  
ATOM   1753 HD12 LEU A 114      -1.910 -14.598  -5.161  1.00 96.80           H  
ATOM   1754 HD13 LEU A 114      -3.127 -15.879  -5.289  1.00 96.80           H  
ATOM   1755  CD2 LEU A 114      -2.257 -13.464  -7.586  1.00 96.80           C  
ATOM   1756 HD21 LEU A 114      -2.812 -12.827  -8.274  1.00 96.80           H  
ATOM   1757 HD22 LEU A 114      -1.777 -12.818  -6.851  1.00 96.80           H  
ATOM   1758 HD23 LEU A 114      -1.499 -14.013  -8.146  1.00 96.80           H  
ATOM   1759  N   ARG A 115      -4.812 -15.772 -11.105  1.00 94.70           N  
ATOM   1760  H   ARG A 115      -4.170 -15.022 -11.318  1.00 94.70           H  
ATOM   1761  CA  ARG A 115      -5.191 -16.650 -12.217  1.00 94.70           C  
ATOM   1762  HA  ARG A 115      -5.916 -17.380 -11.858  1.00 94.70           H  
ATOM   1763  C   ARG A 115      -3.966 -17.403 -12.729  1.00 94.70           C  
ATOM   1764  CB  ARG A 115      -5.827 -15.815 -13.343  1.00 94.70           C  
ATOM   1765  HB2 ARG A 115      -5.048 -15.200 -13.792  1.00 94.70           H  
ATOM   1766  HB3 ARG A 115      -6.205 -16.484 -14.116  1.00 94.70           H  
ATOM   1767  O   ARG A 115      -2.834 -16.949 -12.620  1.00 94.70           O  
ATOM   1768  CG  ARG A 115      -6.973 -14.902 -12.874  1.00 94.70           C  
ATOM   1769  HG2 ARG A 115      -7.833 -15.512 -12.595  1.00 94.70           H  
ATOM   1770  HG3 ARG A 115      -6.662 -14.312 -12.012  1.00 94.70           H  
ATOM   1771  CD  ARG A 115      -7.359 -13.915 -13.975  1.00 94.70           C  
ATOM   1772  HD2 ARG A 115      -7.659 -14.465 -14.867  1.00 94.70           H  
ATOM   1773  HD3 ARG A 115      -6.475 -13.321 -14.206  1.00 94.70           H  
ATOM   1774  NE  ARG A 115      -8.459 -13.038 -13.531  1.00 94.70           N  
ATOM   1775  HE  ARG A 115      -8.936 -13.317 -12.685  1.00 94.70           H  
ATOM   1776  NH1 ARG A 115      -8.063 -11.313 -14.988  1.00 94.70           N  
ATOM   1777 HH11 ARG A 115      -7.212 -11.782 -15.263  1.00 94.70           H  
ATOM   1778 HH12 ARG A 115      -8.227 -10.360 -15.280  1.00 94.70           H  
ATOM   1779  NH2 ARG A 115      -9.714 -11.135 -13.499  1.00 94.70           N  
ATOM   1780 HH21 ARG A 115      -9.844 -10.178 -13.793  1.00 94.70           H  
ATOM   1781 HH22 ARG A 115     -10.201 -11.470 -12.680  1.00 94.70           H  
ATOM   1782  CZ  ARG A 115      -8.742 -11.840 -14.009  1.00 94.70           C  
ATOM   1783  N   MET A 116      -4.205 -18.554 -13.355  1.00 91.27           N  
ATOM   1784  H   MET A 116      -5.166 -18.862 -13.415  1.00 91.27           H  
ATOM   1785  CA  MET A 116      -3.152 -19.465 -13.834  1.00 91.27           C  
ATOM   1786  HA  MET A 116      -2.562 -19.790 -12.977  1.00 91.27           H  
ATOM   1787  C   MET A 116      -2.172 -18.835 -14.845  1.00 91.27           C  
ATOM   1788  CB  MET A 116      -3.848 -20.688 -14.453  1.00 91.27           C  
ATOM   1789  HB2 MET A 116      -4.617 -21.044 -13.766  1.00 91.27           H  
ATOM   1790  HB3 MET A 116      -4.333 -20.383 -15.380  1.00 91.27           H  
ATOM   1791  O   MET A 116      -1.056 -19.324 -14.980  1.00 91.27           O  
ATOM   1792  CG  MET A 116      -2.900 -21.859 -14.735  1.00 91.27           C  
ATOM   1793  HG2 MET A 116      -2.448 -22.172 -13.794  1.00 91.27           H  
ATOM   1794  HG3 MET A 116      -2.102 -21.536 -15.403  1.00 91.27           H  
ATOM   1795  SD  MET A 116      -3.715 -23.294 -15.487  1.00 91.27           S  
ATOM   1796  CE  MET A 116      -3.909 -22.666 -17.178  1.00 91.27           C  
ATOM   1797  HE1 MET A 116      -4.565 -21.795 -17.181  1.00 91.27           H  
ATOM   1798  HE2 MET A 116      -2.936 -22.376 -17.574  1.00 91.27           H  
ATOM   1799  HE3 MET A 116      -4.338 -23.444 -17.810  1.00 91.27           H  
ATOM   1800  N   ASN A 117      -2.583 -17.770 -15.541  1.00 92.17           N  
ATOM   1801  H   ASN A 117      -3.480 -17.369 -15.304  1.00 92.17           H  
ATOM   1802  CA  ASN A 117      -1.816 -17.124 -16.610  1.00 92.17           C  
ATOM   1803  HA  ASN A 117      -0.920 -17.713 -16.810  1.00 92.17           H  
ATOM   1804  C   ASN A 117      -1.315 -15.711 -16.237  1.00 92.17           C  
ATOM   1805  CB  ASN A 117      -2.663 -17.087 -17.900  1.00 92.17           C  
ATOM   1806  HB2 ASN A 117      -2.089 -16.568 -18.668  1.00 92.17           H  
ATOM   1807  HB3 ASN A 117      -3.565 -16.504 -17.714  1.00 92.17           H  
ATOM   1808  O   ASN A 117      -0.828 -15.001 -17.117  1.00 92.17           O  
ATOM   1809  CG  ASN A 117      -3.067 -18.430 -18.488  1.00 92.17           C  
ATOM   1810  ND2 ASN A 117      -3.704 -18.404 -19.635  1.00 92.17           N  
ATOM   1811 HD21 ASN A 117      -3.846 -17.526 -20.113  1.00 92.17           H  
ATOM   1812 HD22 ASN A 117      -3.927 -19.304 -20.036  1.00 92.17           H  
ATOM   1813  OD1 ASN A 117      -2.867 -19.509 -17.960  1.00 92.17           O  
ATOM   1814  N   ASP A 118      -1.463 -15.268 -14.984  1.00 95.13           N  
ATOM   1815  H   ASP A 118      -1.804 -15.888 -14.263  1.00 95.13           H  
ATOM   1816  CA  ASP A 118      -0.963 -13.951 -14.569  1.00 95.13           C  
ATOM   1817  HA  ASP A 118      -1.289 -13.205 -15.294  1.00 95.13           H  
ATOM   1818  C   ASP A 118       0.577 -13.965 -14.542  1.00 95.13           C  
ATOM   1819  CB  ASP A 118      -1.524 -13.545 -13.196  1.00 95.13           C  
ATOM   1820  HB2 ASP A 118      -1.063 -12.599 -12.910  1.00 95.13           H  
ATOM   1821  HB3 ASP A 118      -1.228 -14.294 -12.461  1.00 95.13           H  
ATOM   1822  O   ASP A 118       1.178 -14.897 -13.997  1.00 95.13           O  
ATOM   1823  CG  ASP A 118      -3.048 -13.365 -13.143  1.00 95.13           C  
ATOM   1824  OD1 ASP A 118      -3.692 -13.137 -14.196  1.00 95.13           O  
ATOM   1825  OD2 ASP A 118      -3.587 -13.502 -12.022  1.00 95.13           O  
ATOM   1826  N   LYS A 119       1.246 -12.941 -15.102  1.00 95.61           N  
ATOM   1827  H   LYS A 119       0.728 -12.162 -15.484  1.00 95.61           H  
ATOM   1828  CA  LYS A 119       2.710 -12.859 -14.968  1.00 95.61           C  
ATOM   1829  HA  LYS A 119       3.123 -13.839 -15.203  1.00 95.61           H  
ATOM   1830  C   LYS A 119       3.057 -12.534 -13.516  1.00 95.61           C  
ATOM   1831  CB  LYS A 119       3.412 -11.824 -15.861  1.00 95.61           C  
ATOM   1832  HB2 LYS A 119       4.471 -11.905 -15.619  1.00 95.61           H  
ATOM   1833  HB3 LYS A 119       3.099 -10.827 -15.549  1.00 95.61           H  
ATOM   1834  O   LYS A 119       2.646 -11.502 -12.981  1.00 95.61           O  
ATOM   1835  CG  LYS A 119       3.294 -11.895 -17.392  1.00 95.61           C  
ATOM   1836  HG2 LYS A 119       3.463 -12.914 -17.741  1.00 95.61           H  
ATOM   1837  HG3 LYS A 119       2.301 -11.564 -17.694  1.00 95.61           H  
ATOM   1838  CD  LYS A 119       4.388 -10.956 -17.962  1.00 95.61           C  
ATOM   1839  HD2 LYS A 119       5.316 -11.517 -18.069  1.00 95.61           H  
ATOM   1840  HD3 LYS A 119       4.585 -10.168 -17.235  1.00 95.61           H  
ATOM   1841  CE  LYS A 119       4.054 -10.268 -19.291  1.00 95.61           C  
ATOM   1842  HE2 LYS A 119       3.016  -9.937 -19.252  1.00 95.61           H  
ATOM   1843  HE3 LYS A 119       4.163 -10.985 -20.104  1.00 95.61           H  
ATOM   1844  NZ  LYS A 119       4.931  -9.081 -19.510  1.00 95.61           N  
ATOM   1845  HZ1 LYS A 119       4.907  -8.406 -18.759  1.00 95.61           H  
ATOM   1846  HZ2 LYS A 119       5.924  -9.264 -19.528  1.00 95.61           H  
ATOM   1847  HZ3 LYS A 119       4.727  -8.558 -20.350  1.00 95.61           H  
ATOM   1848  N   VAL A 120       3.889 -13.377 -12.918  1.00 97.42           N  
ATOM   1849  H   VAL A 120       4.158 -14.218 -13.409  1.00 97.42           H  
ATOM   1850  CA  VAL A 120       4.453 -13.163 -11.586  1.00 97.42           C  
ATOM   1851  HA  VAL A 120       4.311 -12.114 -11.326  1.00 97.42           H  
ATOM   1852  C   VAL A 120       5.953 -13.416 -11.585  1.00 97.42           C  
ATOM   1853  CB  VAL A 120       3.741 -13.999 -10.507  1.00 97.42           C  
ATOM   1854  HB  VAL A 120       4.233 -13.809  -9.553  1.00 97.42           H  
ATOM   1855  O   VAL A 120       6.448 -14.269 -12.323  1.00 97.42           O  
ATOM   1856  CG1 VAL A 120       2.281 -13.562 -10.380  1.00 97.42           C  
ATOM   1857 HG11 VAL A 120       1.837 -14.014  -9.493  1.00 97.42           H  
ATOM   1858 HG12 VAL A 120       1.711 -13.865 -11.257  1.00 97.42           H  
ATOM   1859 HG13 VAL A 120       2.238 -12.476 -10.291  1.00 97.42           H  
ATOM   1860  CG2 VAL A 120       3.783 -15.507 -10.771  1.00 97.42           C  
ATOM   1861 HG21 VAL A 120       3.316 -16.039  -9.943  1.00 97.42           H  
ATOM   1862 HG22 VAL A 120       3.248 -15.747 -11.690  1.00 97.42           H  
ATOM   1863 HG23 VAL A 120       4.816 -15.845 -10.863  1.00 97.42           H  
ATOM   1864  N   LYS A 121       6.672 -12.668 -10.749  1.00 97.73           N  
ATOM   1865  H   LYS A 121       6.175 -11.997 -10.180  1.00 97.73           H  
ATOM   1866  CA  LYS A 121       8.120 -12.793 -10.548  1.00 97.73           C  
ATOM   1867  HA  LYS A 121       8.453 -13.756 -10.937  1.00 97.73           H  
ATOM   1868  C   LYS A 121       8.450 -12.813  -9.067  1.00 97.73           C  
ATOM   1869  CB  LYS A 121       8.888 -11.675 -11.289  1.00 97.73           C  
ATOM   1870  HB2 LYS A 121       9.954 -11.770 -11.085  1.00 97.73           H  
ATOM   1871  HB3 LYS A 121       8.582 -10.698 -10.916  1.00 97.73           H  
ATOM   1872  O   LYS A 121       7.649 -12.401  -8.225  1.00 97.73           O  
ATOM   1873  CG  LYS A 121       8.681 -11.679 -12.809  1.00 97.73           C  
ATOM   1874  HG2 LYS A 121       9.125 -10.774 -13.225  1.00 97.73           H  
ATOM   1875  HG3 LYS A 121       7.615 -11.668 -13.036  1.00 97.73           H  
ATOM   1876  CD  LYS A 121       9.335 -12.895 -13.466  1.00 97.73           C  
ATOM   1877  HD2 LYS A 121       9.065 -13.813 -12.943  1.00 97.73           H  
ATOM   1878  HD3 LYS A 121      10.418 -12.780 -13.417  1.00 97.73           H  
ATOM   1879  CE  LYS A 121       8.904 -13.038 -14.919  1.00 97.73           C  
ATOM   1880  HE2 LYS A 121       7.850 -13.314 -14.945  1.00 97.73           H  
ATOM   1881  HE3 LYS A 121       9.049 -12.082 -15.424  1.00 97.73           H  
ATOM   1882  NZ  LYS A 121       9.740 -14.072 -15.560  1.00 97.73           N  
ATOM   1883  HZ1 LYS A 121      10.654 -13.665 -15.700  1.00 97.73           H  
ATOM   1884  HZ2 LYS A 121       9.881 -14.860 -14.945  1.00 97.73           H  
ATOM   1885  HZ3 LYS A 121       9.396 -14.373 -16.461  1.00 97.73           H  
ATOM   1886  N   LYS A 122       9.641 -13.296  -8.732  1.00 97.04           N  
ATOM   1887  H   LYS A 122      10.287 -13.492  -9.483  1.00 97.04           H  
ATOM   1888  CA  LYS A 122      10.158 -13.194  -7.368  1.00 97.04           C  
ATOM   1889  HA  LYS A 122       9.409 -13.566  -6.669  1.00 97.04           H  
ATOM   1890  C   LYS A 122      10.430 -11.717  -7.080  1.00 97.04           C  
ATOM   1891  CB  LYS A 122      11.424 -14.049  -7.285  1.00 97.04           C  
ATOM   1892  HB2 LYS A 122      11.178 -15.067  -7.588  1.00 97.04           H  
ATOM   1893  HB3 LYS A 122      12.159 -13.656  -7.987  1.00 97.04           H  
ATOM   1894  O   LYS A 122      10.989 -11.036  -7.929  1.00 97.04           O  
ATOM   1895  CG  LYS A 122      12.027 -14.077  -5.879  1.00 97.04           C  
ATOM   1896  HG2 LYS A 122      12.299 -13.068  -5.572  1.00 97.04           H  
ATOM   1897  HG3 LYS A 122      11.307 -14.492  -5.174  1.00 97.04           H  
ATOM   1898  CD  LYS A 122      13.283 -14.947  -5.916  1.00 97.04           C  
ATOM   1899  HD2 LYS A 122      13.954 -14.559  -6.683  1.00 97.04           H  
ATOM   1900  HD3 LYS A 122      13.007 -15.968  -6.176  1.00 97.04           H  
ATOM   1901  CE  LYS A 122      13.992 -14.924  -4.564  1.00 97.04           C  
ATOM   1902  HE2 LYS A 122      13.332 -15.355  -3.810  1.00 97.04           H  
ATOM   1903  HE3 LYS A 122      14.185 -13.886  -4.295  1.00 97.04           H  
ATOM   1904  NZ  LYS A 122      15.263 -15.680  -4.652  1.00 97.04           N  
ATOM   1905  HZ1 LYS A 122      15.845 -15.279  -5.373  1.00 97.04           H  
ATOM   1906  HZ2 LYS A 122      15.080 -16.639  -4.912  1.00 97.04           H  
ATOM   1907  HZ3 LYS A 122      15.762 -15.656  -3.774  1.00 97.04           H  
ATOM   1908  N   LEU A 123      10.082 -11.219  -5.892  1.00 96.58           N  
ATOM   1909  H   LEU A 123       9.618 -11.812  -5.219  1.00 96.58           H  
ATOM   1910  CA  LEU A 123      10.414  -9.840  -5.521  1.00 96.58           C  
ATOM   1911  HA  LEU A 123       9.932  -9.178  -6.241  1.00 96.58           H  
ATOM   1912  C   LEU A 123      11.947  -9.641  -5.569  1.00 96.58           C  
ATOM   1913  CB  LEU A 123       9.838  -9.535  -4.125  1.00 96.58           C  
ATOM   1914  HB2 LEU A 123       8.757  -9.673  -4.151  1.00 96.58           H  
ATOM   1915  HB3 LEU A 123      10.252 -10.248  -3.412  1.00 96.58           H  
ATOM   1916  O   LEU A 123      12.648 -10.302  -4.791  1.00 96.58           O  
ATOM   1917  CG  LEU A 123      10.141  -8.109  -3.625  1.00 96.58           C  
ATOM   1918  HG  LEU A 123      11.218  -7.943  -3.597  1.00 96.58           H  
ATOM   1919  CD1 LEU A 123       9.496  -7.053  -4.517  1.00 96.58           C  
ATOM   1920 HD11 LEU A 123       8.431  -7.264  -4.622  1.00 96.58           H  
ATOM   1921 HD12 LEU A 123       9.639  -6.063  -4.085  1.00 96.58           H  
ATOM   1922 HD13 LEU A 123       9.955  -7.055  -5.506  1.00 96.58           H  
ATOM   1923  CD2 LEU A 123       9.594  -7.923  -2.211  1.00 96.58           C  
ATOM   1924 HD21 LEU A 123       8.514  -8.070  -2.210  1.00 96.58           H  
ATOM   1925 HD22 LEU A 123      10.056  -8.652  -1.545  1.00 96.58           H  
ATOM   1926 HD23 LEU A 123       9.821  -6.918  -1.857  1.00 96.58           H  
ATOM   1927  N   PRO A 124      12.499  -8.753  -6.423  1.00 95.05           N  
ATOM   1928  CA  PRO A 124      13.937  -8.523  -6.460  1.00 95.05           C  
ATOM   1929  HA  PRO A 124      14.434  -9.488  -6.560  1.00 95.05           H  
ATOM   1930  C   PRO A 124      14.378  -7.844  -5.161  1.00 95.05           C  
ATOM   1931  CB  PRO A 124      14.229  -7.694  -7.720  1.00 95.05           C  
ATOM   1932  HB2 PRO A 124      15.098  -8.075  -8.256  1.00 95.05           H  
ATOM   1933  HB3 PRO A 124      14.388  -6.646  -7.465  1.00 95.05           H  
ATOM   1934  O   PRO A 124      13.779  -6.864  -4.716  1.00 95.05           O  
ATOM   1935  CG  PRO A 124      12.959  -7.840  -8.562  1.00 95.05           C  
ATOM   1936  HG2 PRO A 124      12.779  -6.965  -9.186  1.00 95.05           H  
ATOM   1937  HG3 PRO A 124      13.026  -8.739  -9.175  1.00 95.05           H  
ATOM   1938  CD  PRO A 124      11.867  -8.020  -7.512  1.00 95.05           C  
ATOM   1939  HD2 PRO A 124      11.025  -8.556  -7.950  1.00 95.05           H  
ATOM   1940  HD3 PRO A 124      11.547  -7.044  -7.149  1.00 95.05           H  
ATOM   1941  N   ALA A 125      15.437  -8.364  -4.535  1.00 93.50           N  
ATOM   1942  H   ALA A 125      15.876  -9.172  -4.952  1.00 93.50           H  
ATOM   1943  CA  ALA A 125      15.790  -8.028  -3.151  1.00 93.50           C  
ATOM   1944  HA  ALA A 125      14.942  -8.282  -2.515  1.00 93.50           H  
ATOM   1945  C   ALA A 125      16.087  -6.533  -2.906  1.00 93.50           C  
ATOM   1946  CB  ALA A 125      16.976  -8.909  -2.738  1.00 93.50           C  
ATOM   1947  HB1 ALA A 125      17.845  -8.680  -3.354  1.00 93.50           H  
ATOM   1948  HB2 ALA A 125      16.714  -9.961  -2.849  1.00 93.50           H  
ATOM   1949  HB3 ALA A 125      17.220  -8.717  -1.693  1.00 93.50           H  
ATOM   1950  O   ALA A 125      15.969  -6.065  -1.777  1.00 93.50           O  
ATOM   1951  N   LYS A 126      16.419  -5.755  -3.947  1.00 95.48           N  
ATOM   1952  H   LYS A 126      16.452  -6.174  -4.865  1.00 95.48           H  
ATOM   1953  CA  LYS A 126      16.631  -4.303  -3.819  1.00 95.48           C  
ATOM   1954  HA  LYS A 126      17.254  -4.148  -2.939  1.00 95.48           H  
ATOM   1955  C   LYS A 126      15.341  -3.517  -3.508  1.00 95.48           C  
ATOM   1956  CB  LYS A 126      17.441  -3.768  -5.020  1.00 95.48           C  
ATOM   1957  HB2 LYS A 126      18.285  -4.435  -5.196  1.00 95.48           H  
ATOM   1958  HB3 LYS A 126      17.844  -2.793  -4.748  1.00 95.48           H  
ATOM   1959  O   LYS A 126      15.432  -2.420  -2.970  1.00 95.48           O  
ATOM   1960  CG  LYS A 126      16.651  -3.601  -6.328  1.00 95.48           C  
ATOM   1961  HG2 LYS A 126      15.940  -2.786  -6.195  1.00 95.48           H  
ATOM   1962  HG3 LYS A 126      16.094  -4.514  -6.542  1.00 95.48           H  
ATOM   1963  CD  LYS A 126      17.572  -3.286  -7.528  1.00 95.48           C  
ATOM   1964  HD2 LYS A 126      18.330  -2.554  -7.247  1.00 95.48           H  
ATOM   1965  HD3 LYS A 126      18.053  -4.207  -7.858  1.00 95.48           H  
ATOM   1966  CE  LYS A 126      16.713  -2.705  -8.652  1.00 95.48           C  
ATOM   1967  HE2 LYS A 126      15.793  -3.290  -8.674  1.00 95.48           H  
ATOM   1968  HE3 LYS A 126      16.441  -1.675  -8.418  1.00 95.48           H  
ATOM   1969  NZ  LYS A 126      17.287  -2.791 -10.014  1.00 95.48           N  
ATOM   1970  HZ1 LYS A 126      17.208  -3.740 -10.351  1.00 95.48           H  
ATOM   1971  HZ2 LYS A 126      16.671  -2.357 -10.686  1.00 95.48           H  
ATOM   1972  HZ3 LYS A 126      18.218  -2.412 -10.118  1.00 95.48           H  
ATOM   1973  N   TYR A 127      14.157  -4.095  -3.746  1.00 95.40           N  
ATOM   1974  H   TYR A 127      14.153  -4.999  -4.197  1.00 95.40           H  
ATOM   1975  CA  TYR A 127      12.851  -3.470  -3.472  1.00 95.40           C  
ATOM   1976  HA  TYR A 127      12.995  -2.396  -3.357  1.00 95.40           H  
ATOM   1977  C   TYR A 127      12.166  -3.961  -2.186  1.00 95.40           C  
ATOM   1978  CB  TYR A 127      11.918  -3.672  -4.671  1.00 95.40           C  
ATOM   1979  HB2 TYR A 127      11.651  -4.727  -4.736  1.00 95.40           H  
ATOM   1980  HB3 TYR A 127      10.999  -3.111  -4.505  1.00 95.40           H  
ATOM   1981  O   TYR A 127      11.101  -3.453  -1.832  1.00 95.40           O  
ATOM   1982  CG  TYR A 127      12.504  -3.226  -5.991  1.00 95.40           C  
ATOM   1983  CD1 TYR A 127      12.603  -1.856  -6.298  1.00 95.40           C  
ATOM   1984  HD1 TYR A 127      12.242  -1.109  -5.607  1.00 95.40           H  
ATOM   1985  CD2 TYR A 127      12.955  -4.192  -6.907  1.00 95.40           C  
ATOM   1986  HD2 TYR A 127      12.862  -5.241  -6.667  1.00 95.40           H  
ATOM   1987  CE1 TYR A 127      13.152  -1.453  -7.527  1.00 95.40           C  
ATOM   1988  HE1 TYR A 127      13.212  -0.408  -7.794  1.00 95.40           H  
ATOM   1989  CE2 TYR A 127      13.480  -3.794  -8.149  1.00 95.40           C  
ATOM   1990  HE2 TYR A 127      13.804  -4.531  -8.869  1.00 95.40           H  
ATOM   1991  OH  TYR A 127      14.095  -2.013  -9.638  1.00 95.40           O  
ATOM   1992  HH  TYR A 127      14.076  -2.663 -10.344  1.00 95.40           H  
ATOM   1993  CZ  TYR A 127      13.570  -2.421  -8.459  1.00 95.40           C  
ATOM   1994  N   SER A 128      12.736  -4.933  -1.462  1.00 95.15           N  
ATOM   1995  H   SER A 128      13.613  -5.332  -1.765  1.00 95.15           H  
ATOM   1996  CA  SER A 128      12.119  -5.464  -0.232  1.00 95.15           C  
ATOM   1997  HA  SER A 128      11.043  -5.525  -0.392  1.00 95.15           H  
ATOM   1998  C   SER A 128      12.315  -4.574   1.002  1.00 95.15           C  
ATOM   1999  CB  SER A 128      12.607  -6.891   0.044  1.00 95.15           C  
ATOM   2000  HB2 SER A 128      12.386  -7.515  -0.822  1.00 95.15           H  
ATOM   2001  HB3 SER A 128      12.077  -7.295   0.906  1.00 95.15           H  
ATOM   2002  O   SER A 128      11.631  -4.781   2.000  1.00 95.15           O  
ATOM   2003  OG  SER A 128      13.994  -6.939   0.303  1.00 95.15           O  
ATOM   2004  HG  SER A 128      14.179  -6.518   1.145  1.00 95.15           H  
ATOM   2005  N   GLY A 129      13.250  -3.615   0.947  1.00 94.57           N  
ATOM   2006  H   GLY A 129      13.795  -3.546   0.099  1.00 94.57           H  
ATOM   2007  CA  GLY A 129      13.529  -2.647   2.020  1.00 94.57           C  
ATOM   2008  HA2 GLY A 129      14.602  -2.462   2.053  1.00 94.57           H  
ATOM   2009  HA3 GLY A 129      13.229  -3.066   2.981  1.00 94.57           H  
ATOM   2010  C   GLY A 129      12.832  -1.287   1.871  1.00 94.57           C  
ATOM   2011  O   GLY A 129      12.814  -0.510   2.820  1.00 94.57           O  
ATOM   2012  N   ILE A 130      12.242  -1.003   0.706  1.00 95.46           N  
ATOM   2013  H   ILE A 130      12.260  -1.706  -0.019  1.00 95.46           H  
ATOM   2014  CA  ILE A 130      11.333   0.137   0.512  1.00 95.46           C  
ATOM   2015  HA  ILE A 130      11.809   1.045   0.882  1.00 95.46           H  
ATOM   2016  C   ILE A 130      10.060  -0.147   1.336  1.00 95.46           C  
ATOM   2017  CB  ILE A 130      11.044   0.300  -1.002  1.00 95.46           C  
ATOM   2018  HB  ILE A 130      10.791  -0.680  -1.407  1.00 95.46           H  
ATOM   2019  O   ILE A 130       9.563  -1.270   1.237  1.00 95.46           O  
ATOM   2020  CG1 ILE A 130      12.313   0.783  -1.741  1.00 95.46           C  
ATOM   2021 HG12 ILE A 130      12.571   1.788  -1.408  1.00 95.46           H  
ATOM   2022 HG13 ILE A 130      13.146   0.127  -1.486  1.00 95.46           H  
ATOM   2023  CG2 ILE A 130       9.843   1.223  -1.261  1.00 95.46           C  
ATOM   2024 HG21 ILE A 130       9.728   1.423  -2.326  1.00 95.46           H  
ATOM   2025 HG22 ILE A 130       8.920   0.755  -0.917  1.00 95.46           H  
ATOM   2026 HG23 ILE A 130       9.966   2.170  -0.735  1.00 95.46           H  
ATOM   2027  CD1 ILE A 130      12.188   0.773  -3.269  1.00 95.46           C  
ATOM   2028 HD11 ILE A 130      13.172   0.921  -3.714  1.00 95.46           H  
ATOM   2029 HD12 ILE A 130      11.536   1.579  -3.606  1.00 95.46           H  
ATOM   2030 HD13 ILE A 130      11.783  -0.184  -3.598  1.00 95.46           H  
ATOM   2031  N   PRO A 131       9.502   0.785   2.130  1.00 95.98           N  
ATOM   2032  CA  PRO A 131       8.278   0.522   2.900  1.00 95.98           C  
ATOM   2033  HA  PRO A 131       8.447  -0.303   3.592  1.00 95.98           H  
ATOM   2034  C   PRO A 131       7.083   0.179   1.997  1.00 95.98           C  
ATOM   2035  CB  PRO A 131       8.016   1.807   3.687  1.00 95.98           C  
ATOM   2036  HB2 PRO A 131       6.948   2.003   3.786  1.00 95.98           H  
ATOM   2037  HB3 PRO A 131       8.489   1.744   4.667  1.00 95.98           H  
ATOM   2038  O   PRO A 131       7.040   0.617   0.851  1.00 95.98           O  
ATOM   2039  CG  PRO A 131       8.694   2.892   2.852  1.00 95.98           C  
ATOM   2040  HG2 PRO A 131       8.959   3.757   3.458  1.00 95.98           H  
ATOM   2041  HG3 PRO A 131       8.044   3.185   2.027  1.00 95.98           H  
ATOM   2042  CD  PRO A 131       9.924   2.167   2.308  1.00 95.98           C  
ATOM   2043  HD2 PRO A 131      10.245   2.628   1.374  1.00 95.98           H  
ATOM   2044  HD3 PRO A 131      10.731   2.206   3.039  1.00 95.98           H  
ATOM   2045  N   GLU A 132       6.097  -0.583   2.484  1.00 94.30           N  
ATOM   2046  H   GLU A 132       6.172  -0.921   3.433  1.00 94.30           H  
ATOM   2047  CA  GLU A 132       4.801  -0.698   1.788  1.00 94.30           C  
ATOM   2048  HA  GLU A 132       4.998  -0.847   0.726  1.00 94.30           H  
ATOM   2049  C   GLU A 132       4.021   0.616   1.891  1.00 94.30           C  
ATOM   2050  CB  GLU A 132       3.972  -1.920   2.226  1.00 94.30           C  
ATOM   2051  HB2 GLU A 132       4.554  -2.816   2.008  1.00 94.30           H  
ATOM   2052  HB3 GLU A 132       3.070  -1.949   1.615  1.00 94.30           H  
ATOM   2053  O   GLU A 132       4.001   1.264   2.941  1.00 94.30           O  
ATOM   2054  CG  GLU A 132       3.532  -1.942   3.693  1.00 94.30           C  
ATOM   2055  HG2 GLU A 132       2.827  -1.128   3.862  1.00 94.30           H  
ATOM   2056  HG3 GLU A 132       4.407  -1.783   4.323  1.00 94.30           H  
ATOM   2057  CD  GLU A 132       2.904  -3.271   4.129  1.00 94.30           C  
ATOM   2058  OE1 GLU A 132       1.956  -3.269   4.933  1.00 94.30           O  
ATOM   2059  OE2 GLU A 132       3.484  -4.357   3.897  1.00 94.30           O  
ATOM   2060  N   PHE A 133       3.398   1.028   0.792  1.00 92.45           N  
ATOM   2061  H   PHE A 133       3.454   0.477  -0.052  1.00 92.45           H  
ATOM   2062  CA  PHE A 133       2.787   2.353   0.710  1.00 92.45           C  
ATOM   2063  HA  PHE A 133       3.285   3.022   1.411  1.00 92.45           H  
ATOM   2064  C   PHE A 133       1.303   2.373   1.118  1.00 92.45           C  
ATOM   2065  CB  PHE A 133       3.064   2.909  -0.687  1.00 92.45           C  
ATOM   2066  HB2 PHE A 133       2.387   3.749  -0.843  1.00 92.45           H  
ATOM   2067  HB3 PHE A 133       2.845   2.156  -1.444  1.00 92.45           H  
ATOM   2068  O   PHE A 133       0.757   3.439   1.407  1.00 92.45           O  
ATOM   2069  CG  PHE A 133       4.475   3.438  -0.869  1.00 92.45           C  
ATOM   2070  CD1 PHE A 133       4.759   4.766  -0.508  1.00 92.45           C  
ATOM   2071  HD1 PHE A 133       3.980   5.383  -0.084  1.00 92.45           H  
ATOM   2072  CD2 PHE A 133       5.493   2.638  -1.419  1.00 92.45           C  
ATOM   2073  HD2 PHE A 133       5.286   1.618  -1.706  1.00 92.45           H  
ATOM   2074  CE1 PHE A 133       6.040   5.304  -0.724  1.00 92.45           C  
ATOM   2075  HE1 PHE A 133       6.236   6.339  -0.488  1.00 92.45           H  
ATOM   2076  CE2 PHE A 133       6.781   3.169  -1.613  1.00 92.45           C  
ATOM   2077  HE2 PHE A 133       7.558   2.559  -2.048  1.00 92.45           H  
ATOM   2078  CZ  PHE A 133       7.054   4.502  -1.270  1.00 92.45           C  
ATOM   2079  HZ  PHE A 133       8.036   4.913  -1.454  1.00 92.45           H  
ATOM   2080  N   CYS A 134       0.638   1.217   1.197  1.00 93.52           N  
ATOM   2081  H   CYS A 134       1.117   0.369   0.931  1.00 93.52           H  
ATOM   2082  CA  CYS A 134      -0.745   1.127   1.678  1.00 93.52           C  
ATOM   2083  HA  CYS A 134      -1.322   1.933   1.225  1.00 93.52           H  
ATOM   2084  C   CYS A 134      -0.874   1.279   3.206  1.00 93.52           C  
ATOM   2085  CB  CYS A 134      -1.372  -0.190   1.224  1.00 93.52           C  
ATOM   2086  HB2 CYS A 134      -2.389  -0.250   1.611  1.00 93.52           H  
ATOM   2087  HB3 CYS A 134      -0.781  -1.018   1.618  1.00 93.52           H  
ATOM   2088  O   CYS A 134      -0.093   0.727   3.985  1.00 93.52           O  
ATOM   2089  SG  CYS A 134      -1.427  -0.277  -0.582  1.00 93.52           S  
ATOM   2090  HG  CYS A 134      -0.103  -0.257  -0.758  1.00 93.52           H  
ATOM   2091  N   CYS A 135      -1.942   1.948   3.629  1.00 95.96           N  
ATOM   2092  H   CYS A 135      -2.557   2.339   2.929  1.00 95.96           H  
ATOM   2093  CA  CYS A 135      -2.398   2.092   5.005  1.00 95.96           C  
ATOM   2094  HA  CYS A 135      -1.829   1.419   5.646  1.00 95.96           H  
ATOM   2095  C   CYS A 135      -3.887   1.719   5.128  1.00 95.96           C  
ATOM   2096  CB  CYS A 135      -2.116   3.532   5.474  1.00 95.96           C  
ATOM   2097  HB2 CYS A 135      -2.114   3.581   6.563  1.00 95.96           H  
ATOM   2098  HB3 CYS A 135      -1.126   3.836   5.136  1.00 95.96           H  
ATOM   2099  O   CYS A 135      -4.573   1.438   4.145  1.00 95.96           O  
ATOM   2100  SG  CYS A 135      -3.370   4.702   4.871  1.00 95.96           S  
ATOM   2101  HG  CYS A 135      -4.449   4.093   5.370  1.00 95.96           H  
ATOM   2102  N   VAL A 136      -4.404   1.776   6.351  1.00 97.89           N  
ATOM   2103  H   VAL A 136      -3.775   1.990   7.112  1.00 97.89           H  
ATOM   2104  CA  VAL A 136      -5.833   1.893   6.637  1.00 97.89           C  
ATOM   2105  HA  VAL A 136      -6.375   1.897   5.692  1.00 97.89           H  
ATOM   2106  C   VAL A 136      -6.093   3.223   7.335  1.00 97.89           C  
ATOM   2107  CB  VAL A 136      -6.340   0.701   7.466  1.00 97.89           C  
ATOM   2108  HB  VAL A 136      -5.637   0.503   8.275  1.00 97.89           H  
ATOM   2109  O   VAL A 136      -5.441   3.521   8.338  1.00 97.89           O  
ATOM   2110  CG1 VAL A 136      -7.724   0.947   8.077  1.00 97.89           C  
ATOM   2111 HG11 VAL A 136      -7.674   1.717   8.847  1.00 97.89           H  
ATOM   2112 HG12 VAL A 136      -8.099   0.032   8.535  1.00 97.89           H  
ATOM   2113 HG13 VAL A 136      -8.431   1.258   7.308  1.00 97.89           H  
ATOM   2114  CG2 VAL A 136      -6.447  -0.547   6.585  1.00 97.89           C  
ATOM   2115 HG21 VAL A 136      -6.702  -1.415   7.193  1.00 97.89           H  
ATOM   2116 HG22 VAL A 136      -7.228  -0.390   5.841  1.00 97.89           H  
ATOM   2117 HG23 VAL A 136      -5.502  -0.728   6.074  1.00 97.89           H  
ATOM   2118  N   LEU A 137      -7.053   3.993   6.823  1.00 98.23           N  
ATOM   2119  H   LEU A 137      -7.556   3.637   6.022  1.00 98.23           H  
ATOM   2120  CA  LEU A 137      -7.601   5.184   7.470  1.00 98.23           C  
ATOM   2121  HA  LEU A 137      -6.938   5.483   8.282  1.00 98.23           H  
ATOM   2122  C   LEU A 137      -8.975   4.855   8.064  1.00 98.23           C  
ATOM   2123  CB  LEU A 137      -7.665   6.340   6.454  1.00 98.23           C  
ATOM   2124  HB2 LEU A 137      -6.658   6.552   6.095  1.00 98.23           H  
ATOM   2125  HB3 LEU A 137      -8.269   6.015   5.607  1.00 98.23           H  
ATOM   2126  O   LEU A 137      -9.920   4.531   7.343  1.00 98.23           O  
ATOM   2127  CG  LEU A 137      -8.289   7.638   7.005  1.00 98.23           C  
ATOM   2128  HG  LEU A 137      -9.307   7.436   7.340  1.00 98.23           H  
ATOM   2129  CD1 LEU A 137      -7.496   8.223   8.176  1.00 98.23           C  
ATOM   2130 HD11 LEU A 137      -7.971   9.146   8.510  1.00 98.23           H  
ATOM   2131 HD12 LEU A 137      -6.473   8.437   7.867  1.00 98.23           H  
ATOM   2132 HD13 LEU A 137      -7.488   7.530   9.017  1.00 98.23           H  
ATOM   2133  CD2 LEU A 137      -8.356   8.689   5.898  1.00 98.23           C  
ATOM   2134 HD21 LEU A 137      -7.353   8.948   5.558  1.00 98.23           H  
ATOM   2135 HD22 LEU A 137      -8.847   9.587   6.273  1.00 98.23           H  
ATOM   2136 HD23 LEU A 137      -8.936   8.306   5.059  1.00 98.23           H  
ATOM   2137  N   ASN A 138      -9.092   4.965   9.384  1.00 98.28           N  
ATOM   2138  H   ASN A 138      -8.274   5.227   9.914  1.00 98.28           H  
ATOM   2139  CA  ASN A 138     -10.351   4.841  10.108  1.00 98.28           C  
ATOM   2140  HA  ASN A 138     -11.088   4.338   9.482  1.00 98.28           H  
ATOM   2141  C   ASN A 138     -10.895   6.242  10.428  1.00 98.28           C  
ATOM   2142  CB  ASN A 138     -10.107   3.963  11.344  1.00 98.28           C  
ATOM   2143  HB2 ASN A 138      -9.432   4.480  12.026  1.00 98.28           H  
ATOM   2144  HB3 ASN A 138      -9.638   3.029  11.037  1.00 98.28           H  
ATOM   2145  O   ASN A 138     -10.459   6.870  11.394  1.00 98.28           O  
ATOM   2146  CG  ASN A 138     -11.395   3.617  12.066  1.00 98.28           C  
ATOM   2147  ND2 ASN A 138     -11.336   3.415  13.360  1.00 98.28           N  
ATOM   2148 HD21 ASN A 138     -10.473   3.593  13.854  1.00 98.28           H  
ATOM   2149 HD22 ASN A 138     -12.220   3.266  13.825  1.00 98.28           H  
ATOM   2150  OD1 ASN A 138     -12.459   3.481  11.488  1.00 98.28           O  
ATOM   2151  N   ALA A 139     -11.800   6.730   9.577  1.00 98.38           N  
ATOM   2152  H   ALA A 139     -12.105   6.148   8.810  1.00 98.38           H  
ATOM   2153  CA  ALA A 139     -12.422   8.052   9.641  1.00 98.38           C  
ATOM   2154  HA  ALA A 139     -12.570   8.343  10.681  1.00 98.38           H  
ATOM   2155  C   ALA A 139     -13.789   8.048   8.928  1.00 98.38           C  
ATOM   2156  CB  ALA A 139     -11.485   9.058   8.968  1.00 98.38           C  
ATOM   2157  HB1 ALA A 139     -10.499   9.017   9.432  1.00 98.38           H  
ATOM   2158  HB2 ALA A 139     -11.389   8.831   7.906  1.00 98.38           H  
ATOM   2159  HB3 ALA A 139     -11.889  10.064   9.085  1.00 98.38           H  
ATOM   2160  O   ALA A 139     -14.068   7.141   8.139  1.00 98.38           O  
ATOM   2161  N   ASP A 140     -14.612   9.070   9.174  1.00 97.62           N  
ATOM   2162  H   ASP A 140     -14.301   9.815   9.781  1.00 97.62           H  
ATOM   2163  CA  ASP A 140     -15.894   9.275   8.481  1.00 97.62           C  
ATOM   2164  HA  ASP A 140     -16.307   8.298   8.232  1.00 97.62           H  
ATOM   2165  C   ASP A 140     -15.660  10.024   7.155  1.00 97.62           C  
ATOM   2166  CB  ASP A 140     -16.895   9.962   9.430  1.00 97.62           C  
ATOM   2167  HB2 ASP A 140     -16.635  11.015   9.543  1.00 97.62           H  
ATOM   2168  HB3 ASP A 140     -16.813   9.496  10.412  1.00 97.62           H  
ATOM   2169  O   ASP A 140     -15.750  11.246   7.068  1.00 97.62           O  
ATOM   2170  CG  ASP A 140     -18.359   9.825   8.983  1.00 97.62           C  
ATOM   2171  OD1 ASP A 140     -18.660   8.859   8.244  1.00 97.62           O  
ATOM   2172  OD2 ASP A 140     -19.189  10.618   9.483  1.00 97.62           O  
ATOM   2173  N   VAL A 141     -15.231   9.269   6.141  1.00 97.08           N  
ATOM   2174  H   VAL A 141     -15.185   8.273   6.302  1.00 97.08           H  
ATOM   2175  CA  VAL A 141     -14.840   9.752   4.804  1.00 97.08           C  
ATOM   2176  HA  VAL A 141     -15.240  10.757   4.665  1.00 97.08           H  
ATOM   2177  C   VAL A 141     -15.453   8.876   3.708  1.00 97.08           C  
ATOM   2178  CB  VAL A 141     -13.302   9.831   4.656  1.00 97.08           C  
ATOM   2179  HB  VAL A 141     -13.073  10.200   3.656  1.00 97.08           H  
ATOM   2180  O   VAL A 141     -15.999   7.810   3.996  1.00 97.08           O  
ATOM   2181  CG1 VAL A 141     -12.689  10.824   5.646  1.00 97.08           C  
ATOM   2182 HG11 VAL A 141     -12.821  10.476   6.670  1.00 97.08           H  
ATOM   2183 HG12 VAL A 141     -13.182  11.791   5.545  1.00 97.08           H  
ATOM   2184 HG13 VAL A 141     -11.626  10.943   5.438  1.00 97.08           H  
ATOM   2185  CG2 VAL A 141     -12.590   8.481   4.819  1.00 97.08           C  
ATOM   2186 HG21 VAL A 141     -12.782   8.068   5.809  1.00 97.08           H  
ATOM   2187 HG22 VAL A 141     -11.516   8.613   4.687  1.00 97.08           H  
ATOM   2188 HG23 VAL A 141     -12.947   7.784   4.060  1.00 97.08           H  
ATOM   2189  N   GLU A 142     -15.344   9.296   2.446  1.00 94.16           N  
ATOM   2190  H   GLU A 142     -14.874  10.171   2.262  1.00 94.16           H  
ATOM   2191  CA  GLU A 142     -15.823   8.547   1.276  1.00 94.16           C  
ATOM   2192  HA  GLU A 142     -16.306   7.631   1.617  1.00 94.16           H  
ATOM   2193  C   GLU A 142     -14.678   8.112   0.345  1.00 94.16           C  
ATOM   2194  CB  GLU A 142     -16.887   9.352   0.508  1.00 94.16           C  
ATOM   2195  HB2 GLU A 142     -17.192   8.765  -0.358  1.00 94.16           H  
ATOM   2196  HB3 GLU A 142     -16.452  10.288   0.158  1.00 94.16           H  
ATOM   2197  O   GLU A 142     -13.597   8.704   0.334  1.00 94.16           O  
ATOM   2198  CG  GLU A 142     -18.134   9.645   1.361  1.00 94.16           C  
ATOM   2199  HG2 GLU A 142     -17.887  10.394   2.113  1.00 94.16           H  
ATOM   2200  HG3 GLU A 142     -18.416   8.728   1.878  1.00 94.16           H  
ATOM   2201  CD  GLU A 142     -19.333  10.134   0.529  1.00 94.16           C  
ATOM   2202  OE1 GLU A 142     -20.479   9.836   0.942  1.00 94.16           O  
ATOM   2203  OE2 GLU A 142     -19.114  10.766  -0.529  1.00 94.16           O  
ATOM   2204  N   VAL A 143     -14.926   7.066  -0.452  1.00 93.45           N  
ATOM   2205  H   VAL A 143     -15.865   6.694  -0.452  1.00 93.45           H  
ATOM   2206  CA  VAL A 143     -13.998   6.572  -1.485  1.00 93.45           C  
ATOM   2207  HA  VAL A 143     -13.015   6.456  -1.030  1.00 93.45           H  
ATOM   2208  C   VAL A 143     -13.855   7.591  -2.617  1.00 93.45           C  
ATOM   2209  CB  VAL A 143     -14.447   5.191  -2.014  1.00 93.45           C  
ATOM   2210  HB  VAL A 143     -15.526   5.210  -2.169  1.00 93.45           H  
ATOM   2211  O   VAL A 143     -14.840   8.166  -3.073  1.00 93.45           O  
ATOM   2212  CG1 VAL A 143     -13.799   4.768  -3.337  1.00 93.45           C  
ATOM   2213 HG11 VAL A 143     -14.071   3.741  -3.581  1.00 93.45           H  
ATOM   2214 HG12 VAL A 143     -14.138   5.414  -4.147  1.00 93.45           H  
ATOM   2215 HG13 VAL A 143     -12.713   4.832  -3.260  1.00 93.45           H  
ATOM   2216  CG2 VAL A 143     -14.131   4.108  -0.975  1.00 93.45           C  
ATOM   2217 HG21 VAL A 143     -14.582   4.378  -0.021  1.00 93.45           H  
ATOM   2218 HG22 VAL A 143     -13.051   4.025  -0.852  1.00 93.45           H  
ATOM   2219 HG23 VAL A 143     -14.526   3.148  -1.307  1.00 93.45           H  
ATOM   2220  N   GLY A 144     -12.625   7.775  -3.098  1.00 86.41           N  
ATOM   2221  H   GLY A 144     -11.884   7.214  -2.705  1.00 86.41           H  
ATOM   2222  CA  GLY A 144     -12.257   8.725  -4.148  1.00 86.41           C  
ATOM   2223  HA2 GLY A 144     -13.106   8.881  -4.814  1.00 86.41           H  
ATOM   2224  HA3 GLY A 144     -11.438   8.299  -4.727  1.00 86.41           H  
ATOM   2225  C   GLY A 144     -11.802  10.097  -3.640  1.00 86.41           C  
ATOM   2226  O   GLY A 144     -11.367  10.911  -4.451  1.00 86.41           O  
ATOM   2227  N   LEU A 145     -11.864  10.361  -2.329  1.00 88.98           N  
ATOM   2228  H   LEU A 145     -12.240   9.658  -1.709  1.00 88.98           H  
ATOM   2229  CA  LEU A 145     -11.313  11.586  -1.743  1.00 88.98           C  
ATOM   2230  HA  LEU A 145     -11.568  12.429  -2.386  1.00 88.98           H  
ATOM   2231  C   LEU A 145      -9.785  11.524  -1.656  1.00 88.98           C  
ATOM   2232  CB  LEU A 145     -11.903  11.832  -0.341  1.00 88.98           C  
ATOM   2233  HB2 LEU A 145     -11.401  12.699   0.089  1.00 88.98           H  
ATOM   2234  HB3 LEU A 145     -11.669  10.971   0.285  1.00 88.98           H  
ATOM   2235  O   LEU A 145      -9.229  10.546  -1.148  1.00 88.98           O  
ATOM   2236  CG  LEU A 145     -13.421  12.077  -0.288  1.00 88.98           C  
ATOM   2237  HG  LEU A 145     -13.950  11.196  -0.652  1.00 88.98           H  
ATOM   2238  CD1 LEU A 145     -13.829  12.329   1.166  1.00 88.98           C  
ATOM   2239 HD11 LEU A 145     -13.500  11.491   1.781  1.00 88.98           H  
ATOM   2240 HD12 LEU A 145     -14.914  12.414   1.230  1.00 88.98           H  
ATOM   2241 HD13 LEU A 145     -13.372  13.248   1.531  1.00 88.98           H  
ATOM   2242  CD2 LEU A 145     -13.853  13.287  -1.117  1.00 88.98           C  
ATOM   2243 HD21 LEU A 145     -13.688  13.090  -2.177  1.00 88.98           H  
ATOM   2244 HD22 LEU A 145     -13.290  14.173  -0.820  1.00 88.98           H  
ATOM   2245 HD23 LEU A 145     -14.917  13.469  -0.971  1.00 88.98           H  
ATOM   2246  N   ASN A 146      -9.118  12.613  -2.045  1.00 88.89           N  
ATOM   2247  H   ASN A 146      -9.620  13.369  -2.488  1.00 88.89           H  
ATOM   2248  CA  ASN A 146      -7.731  12.865  -1.668  1.00 88.89           C  
ATOM   2249  HA  ASN A 146      -7.254  11.912  -1.439  1.00 88.89           H  
ATOM   2250  C   ASN A 146      -7.699  13.718  -0.394  1.00 88.89           C  
ATOM   2251  CB  ASN A 146      -6.958  13.480  -2.840  1.00 88.89           C  
ATOM   2252  HB2 ASN A 146      -7.409  14.437  -3.104  1.00 88.89           H  
ATOM   2253  HB3 ASN A 146      -5.924  13.660  -2.547  1.00 88.89           H  
ATOM   2254  O   ASN A 146      -8.419  14.711  -0.252  1.00 88.89           O  
ATOM   2255  CG  ASN A 146      -6.960  12.552  -4.039  1.00 88.89           C  
ATOM   2256  ND2 ASN A 146      -7.522  12.963  -5.145  1.00 88.89           N  
ATOM   2257 HD21 ASN A 146      -7.641  12.300  -5.897  1.00 88.89           H  
ATOM   2258 HD22 ASN A 146      -7.969  13.869  -5.153  1.00 88.89           H  
ATOM   2259  OD1 ASN A 146      -6.476  11.430  -3.983  1.00 88.89           O  
ATOM   2260  N   LEU A 147      -6.871  13.303   0.559  1.00 91.97           N  
ATOM   2261  H   LEU A 147      -6.325  12.475   0.372  1.00 91.97           H  
ATOM   2262  CA  LEU A 147      -6.823  13.829   1.917  1.00 91.97           C  
ATOM   2263  HA  LEU A 147      -7.399  14.754   1.968  1.00 91.97           H  
ATOM   2264  C   LEU A 147      -5.385  14.146   2.323  1.00 91.97           C  
ATOM   2265  CB  LEU A 147      -7.440  12.811   2.894  1.00 91.97           C  
ATOM   2266  HB2 LEU A 147      -7.349  13.205   3.907  1.00 91.97           H  
ATOM   2267  HB3 LEU A 147      -6.850  11.896   2.842  1.00 91.97           H  
ATOM   2268  O   LEU A 147      -4.468  13.342   2.145  1.00 91.97           O  
ATOM   2269  CG  LEU A 147      -8.916  12.451   2.639  1.00 91.97           C  
ATOM   2270  HG  LEU A 147      -9.037  12.069   1.625  1.00 91.97           H  
ATOM   2271  CD1 LEU A 147      -9.338  11.352   3.611  1.00 91.97           C  
ATOM   2272 HD11 LEU A 147     -10.363  11.051   3.392  1.00 91.97           H  
ATOM   2273 HD12 LEU A 147      -8.689  10.485   3.486  1.00 91.97           H  
ATOM   2274 HD13 LEU A 147      -9.274  11.711   4.638  1.00 91.97           H  
ATOM   2275  CD2 LEU A 147      -9.855  13.640   2.841  1.00 91.97           C  
ATOM   2276 HD21 LEU A 147      -9.717  14.067   3.835  1.00 91.97           H  
ATOM   2277 HD22 LEU A 147      -9.653  14.402   2.088  1.00 91.97           H  
ATOM   2278 HD23 LEU A 147     -10.889  13.315   2.727  1.00 91.97           H  
ATOM   2279  N   LYS A 148      -5.214  15.305   2.947  1.00 91.25           N  
ATOM   2280  H   LYS A 148      -6.021  15.908   3.014  1.00 91.25           H  
ATOM   2281  CA  LYS A 148      -4.017  15.733   3.658  1.00 91.25           C  
ATOM   2282  HA  LYS A 148      -3.151  15.181   3.293  1.00 91.25           H  
ATOM   2283  C   LYS A 148      -4.210  15.403   5.139  1.00 91.25           C  
ATOM   2284  CB  LYS A 148      -3.830  17.220   3.331  1.00 91.25           C  
ATOM   2285  HB2 LYS A 148      -3.688  17.317   2.255  1.00 91.25           H  
ATOM   2286  HB3 LYS A 148      -4.745  17.752   3.592  1.00 91.25           H  
ATOM   2287  O   LYS A 148      -5.018  16.018   5.833  1.00 91.25           O  
ATOM   2288  CG  LYS A 148      -2.651  17.894   4.037  1.00 91.25           C  
ATOM   2289  HG2 LYS A 148      -1.730  17.371   3.778  1.00 91.25           H  
ATOM   2290  HG3 LYS A 148      -2.809  17.844   5.115  1.00 91.25           H  
ATOM   2291  CD  LYS A 148      -2.557  19.359   3.578  1.00 91.25           C  
ATOM   2292  HD2 LYS A 148      -1.840  19.447   2.762  1.00 91.25           H  
ATOM   2293  HD3 LYS A 148      -3.528  19.662   3.186  1.00 91.25           H  
ATOM   2294  CE  LYS A 148      -2.173  20.305   4.724  1.00 91.25           C  
ATOM   2295  HE2 LYS A 148      -1.087  20.365   4.804  1.00 91.25           H  
ATOM   2296  HE3 LYS A 148      -2.568  19.891   5.651  1.00 91.25           H  
ATOM   2297  NZ  LYS A 148      -2.781  21.643   4.525  1.00 91.25           N  
ATOM   2298  HZ1 LYS A 148      -3.784  21.544   4.459  1.00 91.25           H  
ATOM   2299  HZ2 LYS A 148      -2.652  22.270   5.306  1.00 91.25           H  
ATOM   2300  HZ3 LYS A 148      -2.537  22.069   3.642  1.00 91.25           H  
ATOM   2301  N   CYS A 149      -3.496  14.382   5.597  1.00 94.89           N  
ATOM   2302  H   CYS A 149      -2.852  13.939   4.957  1.00 94.89           H  
ATOM   2303  CA  CYS A 149      -3.586  13.809   6.934  1.00 94.89           C  
ATOM   2304  HA  CYS A 149      -4.530  14.099   7.396  1.00 94.89           H  
ATOM   2305  C   CYS A 149      -2.425  14.327   7.792  1.00 94.89           C  
ATOM   2306  CB  CYS A 149      -3.555  12.276   6.822  1.00 94.89           C  
ATOM   2307  HB2 CYS A 149      -3.677  11.841   7.814  1.00 94.89           H  
ATOM   2308  HB3 CYS A 149      -2.591  11.964   6.419  1.00 94.89           H  
ATOM   2309  O   CYS A 149      -1.279  13.920   7.592  1.00 94.89           O  
ATOM   2310  SG  CYS A 149      -4.871  11.661   5.734  1.00 94.89           S  
ATOM   2311  HG  CYS A 149      -4.436  12.237   4.610  1.00 94.89           H  
ATOM   2312  N   SER A 150      -2.699  15.216   8.746  1.00 97.43           N  
ATOM   2313  H   SER A 150      -3.665  15.453   8.920  1.00 97.43           H  
ATOM   2314  CA  SER A 150      -1.657  15.743   9.647  1.00 97.43           C  
ATOM   2315  HA  SER A 150      -0.705  15.794   9.119  1.00 97.43           H  
ATOM   2316  C   SER A 150      -1.496  14.814  10.850  1.00 97.43           C  
ATOM   2317  CB  SER A 150      -1.993  17.162  10.113  1.00 97.43           C  
ATOM   2318  HB2 SER A 150      -1.149  17.561  10.675  1.00 97.43           H  
ATOM   2319  HB3 SER A 150      -2.864  17.134  10.768  1.00 97.43           H  
ATOM   2320  O   SER A 150      -2.474  14.573  11.557  1.00 97.43           O  
ATOM   2321  OG  SER A 150      -2.264  18.007   9.008  1.00 97.43           O  
ATOM   2322  HG  SER A 150      -3.112  17.747   8.640  1.00 97.43           H  
ATOM   2323  N   LEU A 151      -0.295  14.278  11.095  1.00 98.06           N  
ATOM   2324  H   LEU A 151       0.486  14.535  10.508  1.00 98.06           H  
ATOM   2325  CA  LEU A 151      -0.063  13.292  12.157  1.00 98.06           C  
ATOM   2326  HA  LEU A 151      -0.907  12.603  12.184  1.00 98.06           H  
ATOM   2327  C   LEU A 151       0.005  13.977  13.534  1.00 98.06           C  
ATOM   2328  CB  LEU A 151       1.203  12.461  11.857  1.00 98.06           C  
ATOM   2329  HB2 LEU A 151       1.296  11.711  12.643  1.00 98.06           H  
ATOM   2330  HB3 LEU A 151       2.073  13.114  11.924  1.00 98.06           H  
ATOM   2331  O   LEU A 151       0.991  14.630  13.863  1.00 98.06           O  
ATOM   2332  CG  LEU A 151       1.265  11.746  10.489  1.00 98.06           C  
ATOM   2333  HG  LEU A 151       1.496  12.474   9.710  1.00 98.06           H  
ATOM   2334  CD1 LEU A 151       2.377  10.699  10.506  1.00 98.06           C  
ATOM   2335 HD11 LEU A 151       2.498  10.272   9.511  1.00 98.06           H  
ATOM   2336 HD12 LEU A 151       2.140   9.909  11.220  1.00 98.06           H  
ATOM   2337 HD13 LEU A 151       3.314  11.170  10.804  1.00 98.06           H  
ATOM   2338  CD2 LEU A 151      -0.027  11.031  10.094  1.00 98.06           C  
ATOM   2339 HD21 LEU A 151      -0.379  10.409  10.918  1.00 98.06           H  
ATOM   2340 HD22 LEU A 151      -0.778  11.776   9.834  1.00 98.06           H  
ATOM   2341 HD23 LEU A 151       0.141  10.409   9.215  1.00 98.06           H  
ATOM   2342  N   LEU A 152      -1.043  13.834  14.350  1.00 98.31           N  
ATOM   2343  H   LEU A 152      -1.814  13.267  14.027  1.00 98.31           H  
ATOM   2344  CA  LEU A 152      -1.205  14.580  15.608  1.00 98.31           C  
ATOM   2345  HA  LEU A 152      -0.791  15.582  15.489  1.00 98.31           H  
ATOM   2346  C   LEU A 152      -0.500  13.934  16.801  1.00 98.31           C  
ATOM   2347  CB  LEU A 152      -2.697  14.691  15.965  1.00 98.31           C  
ATOM   2348  HB2 LEU A 152      -2.781  15.262  16.890  1.00 98.31           H  
ATOM   2349  HB3 LEU A 152      -3.076  13.688  16.162  1.00 98.31           H  
ATOM   2350  O   LEU A 152       0.107  14.620  17.615  1.00 98.31           O  
ATOM   2351  CG  LEU A 152      -3.611  15.336  14.918  1.00 98.31           C  
ATOM   2352  HG  LEU A 152      -3.575  14.758  13.995  1.00 98.31           H  
ATOM   2353  CD1 LEU A 152      -5.035  15.276  15.466  1.00 98.31           C  
ATOM   2354 HD11 LEU A 152      -5.735  15.582  14.689  1.00 98.31           H  
ATOM   2355 HD12 LEU A 152      -5.147  15.932  16.329  1.00 98.31           H  
ATOM   2356 HD13 LEU A 152      -5.294  14.255  15.745  1.00 98.31           H  
ATOM   2357  CD2 LEU A 152      -3.225  16.784  14.620  1.00 98.31           C  
ATOM   2358 HD21 LEU A 152      -3.198  17.367  15.540  1.00 98.31           H  
ATOM   2359 HD22 LEU A 152      -3.957  17.218  13.938  1.00 98.31           H  
ATOM   2360 HD23 LEU A 152      -2.249  16.812  14.137  1.00 98.31           H  
ATOM   2361  N   SER A 153      -0.683  12.623  16.966  1.00 98.24           N  
ATOM   2362  H   SER A 153      -1.167  12.117  16.239  1.00 98.24           H  
ATOM   2363  CA  SER A 153      -0.165  11.862  18.109  1.00 98.24           C  
ATOM   2364  HA  SER A 153       0.842  12.221  18.324  1.00 98.24           H  
ATOM   2365  C   SER A 153      -0.089  10.374  17.788  1.00 98.24           C  
ATOM   2366  CB  SER A 153      -1.002  12.087  19.377  1.00 98.24           C  
ATOM   2367  HB2 SER A 153      -0.833  13.105  19.729  1.00 98.24           H  
ATOM   2368  HB3 SER A 153      -0.677  11.398  20.157  1.00 98.24           H  
ATOM   2369  O   SER A 153      -0.959   9.834  17.096  1.00 98.24           O  
ATOM   2370  OG  SER A 153      -2.387  11.915  19.129  1.00 98.24           O  
ATOM   2371  HG  SER A 153      -2.589  12.504  18.398  1.00 98.24           H  
ATOM   2372  N   LYS A 154       0.956   9.704  18.275  1.00 97.23           N  
ATOM   2373  H   LYS A 154       1.642  10.226  18.801  1.00 97.23           H  
ATOM   2374  CA  LYS A 154       1.232   8.298  17.984  1.00 97.23           C  
ATOM   2375  HA  LYS A 154       1.032   8.139  16.924  1.00 97.23           H  
ATOM   2376  C   LYS A 154       0.308   7.360  18.764  1.00 97.23           C  
ATOM   2377  CB  LYS A 154       2.726   8.029  18.220  1.00 97.23           C  
ATOM   2378  HB2 LYS A 154       2.958   8.080  19.284  1.00 97.23           H  
ATOM   2379  HB3 LYS A 154       3.290   8.811  17.711  1.00 97.23           H  
ATOM   2380  O   LYS A 154       0.106   7.505  19.969  1.00 97.23           O  
ATOM   2381  CG  LYS A 154       3.143   6.663  17.655  1.00 97.23           C  
ATOM   2382  HG2 LYS A 154       2.593   6.490  16.730  1.00 97.23           H  
ATOM   2383  HG3 LYS A 154       2.889   5.878  18.367  1.00 97.23           H  
ATOM   2384  CD  LYS A 154       4.637   6.605  17.319  1.00 97.23           C  
ATOM   2385  HD2 LYS A 154       5.232   6.641  18.232  1.00 97.23           H  
ATOM   2386  HD3 LYS A 154       4.879   7.469  16.699  1.00 97.23           H  
ATOM   2387  CE  LYS A 154       4.918   5.317  16.534  1.00 97.23           C  
ATOM   2388  HE2 LYS A 154       4.022   5.071  15.965  1.00 97.23           H  
ATOM   2389  HE3 LYS A 154       5.096   4.500  17.233  1.00 97.23           H  
ATOM   2390  NZ  LYS A 154       6.053   5.483  15.588  1.00 97.23           N  
ATOM   2391  HZ1 LYS A 154       6.193   4.647  15.037  1.00 97.23           H  
ATOM   2392  HZ2 LYS A 154       6.909   5.724  16.066  1.00 97.23           H  
ATOM   2393  HZ3 LYS A 154       5.845   6.220  14.930  1.00 97.23           H  
ATOM   2394  N   THR A 155      -0.224   6.358  18.073  1.00 96.66           N  
ATOM   2395  H   THR A 155       0.031   6.275  17.099  1.00 96.66           H  
ATOM   2396  CA  THR A 155      -0.995   5.247  18.647  1.00 96.66           C  
ATOM   2397  HA  THR A 155      -1.225   5.478  19.687  1.00 96.66           H  
ATOM   2398  C   THR A 155      -0.147   3.965  18.625  1.00 96.66           C  
ATOM   2399  CB  THR A 155      -2.341   5.050  17.920  1.00 96.66           C  
ATOM   2400  HB  THR A 155      -2.982   4.422  18.539  1.00 96.66           H  
ATOM   2401  O   THR A 155       0.937   3.952  18.034  1.00 96.66           O  
ATOM   2402  CG2 THR A 155      -3.093   6.361  17.688  1.00 96.66           C  
ATOM   2403 HG21 THR A 155      -2.527   7.016  17.026  1.00 96.66           H  
ATOM   2404 HG22 THR A 155      -3.249   6.860  18.645  1.00 96.66           H  
ATOM   2405 HG23 THR A 155      -4.064   6.156  17.238  1.00 96.66           H  
ATOM   2406  OG1 THR A 155      -2.154   4.378  16.701  1.00 96.66           O  
ATOM   2407  HG1 THR A 155      -3.035   4.187  16.369  1.00 96.66           H  
ATOM   2408  N   PRO A 156      -0.593   2.851  19.240  1.00 92.47           N  
ATOM   2409  CA  PRO A 156       0.164   1.598  19.217  1.00 92.47           C  
ATOM   2410  HA  PRO A 156       1.126   1.771  19.700  1.00 92.47           H  
ATOM   2411  C   PRO A 156       0.432   1.021  17.814  1.00 92.47           C  
ATOM   2412  CB  PRO A 156      -0.651   0.618  20.068  1.00 92.47           C  
ATOM   2413  HB2 PRO A 156      -1.360   0.077  19.441  1.00 92.47           H  
ATOM   2414  HB3 PRO A 156      -0.008  -0.080  20.604  1.00 92.47           H  
ATOM   2415  O   PRO A 156       1.345   0.213  17.678  1.00 92.47           O  
ATOM   2416  CG  PRO A 156      -1.417   1.531  21.024  1.00 92.47           C  
ATOM   2417  HG2 PRO A 156      -0.767   1.838  21.844  1.00 92.47           H  
ATOM   2418  HG3 PRO A 156      -2.323   1.057  21.402  1.00 92.47           H  
ATOM   2419  CD  PRO A 156      -1.733   2.732  20.138  1.00 92.47           C  
ATOM   2420  HD2 PRO A 156      -1.867   3.623  20.750  1.00 92.47           H  
ATOM   2421  HD3 PRO A 156      -2.632   2.528  19.557  1.00 92.47           H  
ATOM   2422  N   ASN A 157      -0.345   1.414  16.792  1.00 91.69           N  
ATOM   2423  H   ASN A 157      -1.032   2.133  16.966  1.00 91.69           H  
ATOM   2424  CA  ASN A 157      -0.292   0.849  15.433  1.00 91.69           C  
ATOM   2425  HA  ASN A 157       0.598   0.225  15.340  1.00 91.69           H  
ATOM   2426  C   ASN A 157      -0.193   1.914  14.317  1.00 91.69           C  
ATOM   2427  CB  ASN A 157      -1.530  -0.042  15.209  1.00 91.69           C  
ATOM   2428  HB2 ASN A 157      -2.415   0.592  15.164  1.00 91.69           H  
ATOM   2429  HB3 ASN A 157      -1.437  -0.544  14.246  1.00 91.69           H  
ATOM   2430  O   ASN A 157      -0.384   1.587  13.142  1.00 91.69           O  
ATOM   2431  CG  ASN A 157      -1.730  -1.116  16.261  1.00 91.69           C  
ATOM   2432  ND2 ASN A 157      -2.805  -1.041  17.012  1.00 91.69           N  
ATOM   2433 HD21 ASN A 157      -2.929  -1.777  17.693  1.00 91.69           H  
ATOM   2434 HD22 ASN A 157      -3.463  -0.287  16.873  1.00 91.69           H  
ATOM   2435  OD1 ASN A 157      -0.956  -2.043  16.421  1.00 91.69           O  
ATOM   2436  N   GLY A 158       0.025   3.186  14.666  1.00 96.58           N  
ATOM   2437  H   GLY A 158       0.171   3.418  15.638  1.00 96.58           H  
ATOM   2438  CA  GLY A 158      -0.113   4.298  13.727  1.00 96.58           C  
ATOM   2439  HA2 GLY A 158       0.736   4.316  13.043  1.00 96.58           H  
ATOM   2440  HA3 GLY A 158      -1.019   4.130  13.145  1.00 96.58           H  
ATOM   2441  C   GLY A 158      -0.214   5.658  14.417  1.00 96.58           C  
ATOM   2442  O   GLY A 158       0.515   5.917  15.375  1.00 96.58           O  
ATOM   2443  N   PHE A 159      -1.094   6.532  13.924  1.00 98.58           N  
ATOM   2444  H   PHE A 159      -1.677   6.237  13.154  1.00 98.58           H  
ATOM   2445  CA  PHE A 159      -1.268   7.903  14.418  1.00 98.58           C  
ATOM   2446  HA  PHE A 159      -0.920   7.962  15.449  1.00 98.58           H  
ATOM   2447  C   PHE A 159      -2.732   8.350  14.386  1.00 98.58           C  
ATOM   2448  CB  PHE A 159      -0.438   8.878  13.568  1.00 98.58           C  
ATOM   2449  HB2 PHE A 159      -0.716   8.756  12.522  1.00 98.58           H  
ATOM   2450  HB3 PHE A 159      -0.696   9.898  13.852  1.00 98.58           H  
ATOM   2451  O   PHE A 159      -3.472   8.019  13.461  1.00 98.58           O  
ATOM   2452  CG  PHE A 159       1.061   8.718  13.697  1.00 98.58           C  
ATOM   2453  CD1 PHE A 159       1.780   9.523  14.599  1.00 98.58           C  
ATOM   2454  HD1 PHE A 159       1.266  10.261  15.197  1.00 98.58           H  
ATOM   2455  CD2 PHE A 159       1.744   7.782  12.897  1.00 98.58           C  
ATOM   2456  HD2 PHE A 159       1.196   7.182  12.186  1.00 98.58           H  
ATOM   2457  CE1 PHE A 159       3.173   9.387  14.707  1.00 98.58           C  
ATOM   2458  HE1 PHE A 159       3.723  10.028  15.380  1.00 98.58           H  
ATOM   2459  CE2 PHE A 159       3.138   7.644  13.007  1.00 98.58           C  
ATOM   2460  HE2 PHE A 159       3.662   6.945  12.372  1.00 98.58           H  
ATOM   2461  CZ  PHE A 159       3.850   8.448  13.913  1.00 98.58           C  
ATOM   2462  HZ  PHE A 159       4.926   8.371  13.978  1.00 98.58           H  
ATOM   2463  N   LYS A 160      -3.126   9.194  15.345  1.00 98.75           N  
ATOM   2464  H   LYS A 160      -2.445   9.446  16.046  1.00 98.75           H  
ATOM   2465  CA  LYS A 160      -4.309  10.053  15.195  1.00 98.75           C  
ATOM   2466  HA  LYS A 160      -5.144   9.463  14.817  1.00 98.75           H  
ATOM   2467  C   LYS A 160      -4.021  11.160  14.188  1.00 98.75           C  
ATOM   2468  CB  LYS A 160      -4.702  10.693  16.525  1.00 98.75           C  
ATOM   2469  HB2 LYS A 160      -3.842  11.211  16.949  1.00 98.75           H  
ATOM   2470  HB3 LYS A 160      -5.478  11.430  16.320  1.00 98.75           H  
ATOM   2471  O   LYS A 160      -2.915  11.704  14.191  1.00 98.75           O  
ATOM   2472  CG  LYS A 160      -5.242   9.676  17.532  1.00 98.75           C  
ATOM   2473  HG2 LYS A 160      -4.437   9.032  17.886  1.00 98.75           H  
ATOM   2474  HG3 LYS A 160      -6.014   9.071  17.057  1.00 98.75           H  
ATOM   2475  CD  LYS A 160      -5.849  10.450  18.704  1.00 98.75           C  
ATOM   2476  HD2 LYS A 160      -5.064  10.993  19.229  1.00 98.75           H  
ATOM   2477  HD3 LYS A 160      -6.570  11.165  18.309  1.00 98.75           H  
ATOM   2478  CE  LYS A 160      -6.564   9.503  19.663  1.00 98.75           C  
ATOM   2479  HE2 LYS A 160      -5.821   8.916  20.202  1.00 98.75           H  
ATOM   2480  HE3 LYS A 160      -7.181   8.823  19.075  1.00 98.75           H  
ATOM   2481  NZ  LYS A 160      -7.414  10.287  20.588  1.00 98.75           N  
ATOM   2482  HZ1 LYS A 160      -7.923   9.680  21.214  1.00 98.75           H  
ATOM   2483  HZ2 LYS A 160      -8.077  10.827  20.051  1.00 98.75           H  
ATOM   2484  HZ3 LYS A 160      -6.848  10.936  21.115  1.00 98.75           H  
ATOM   2485  N   VAL A 161      -5.016  11.527  13.386  1.00 98.54           N  
ATOM   2486  H   VAL A 161      -5.902  11.049  13.467  1.00 98.54           H  
ATOM   2487  CA  VAL A 161      -4.886  12.535  12.325  1.00 98.54           C  
ATOM   2488  HA  VAL A 161      -3.984  13.115  12.520  1.00 98.54           H  
ATOM   2489  C   VAL A 161      -6.044  13.527  12.312  1.00 98.54           C  
ATOM   2490  CB  VAL A 161      -4.725  11.885  10.933  1.00 98.54           C  
ATOM   2491  HB  VAL A 161      -4.647  12.680  10.191  1.00 98.54           H  
ATOM   2492  O   VAL A 161      -7.179  13.134  12.568  1.00 98.54           O  
ATOM   2493  CG1 VAL A 161      -3.438  11.064  10.871  1.00 98.54           C  
ATOM   2494 HG11 VAL A 161      -2.606  11.689  11.195  1.00 98.54           H  
ATOM   2495 HG12 VAL A 161      -3.506  10.193  11.522  1.00 98.54           H  
ATOM   2496 HG13 VAL A 161      -3.259  10.736   9.847  1.00 98.54           H  
ATOM   2497  CG2 VAL A 161      -5.876  10.956  10.525  1.00 98.54           C  
ATOM   2498 HG21 VAL A 161      -6.819  11.503  10.521  1.00 98.54           H  
ATOM   2499 HG22 VAL A 161      -5.696  10.575   9.519  1.00 98.54           H  
ATOM   2500 HG23 VAL A 161      -5.949  10.113  11.211  1.00 98.54           H  
ATOM   2501  N   THR A 162      -5.773  14.784  11.950  1.00 98.55           N  
ATOM   2502  H   THR A 162      -4.809  15.043  11.798  1.00 98.55           H  
ATOM   2503  CA  THR A 162      -6.779  15.656  11.314  1.00 98.55           C  
ATOM   2504  HA  THR A 162      -7.773  15.382  11.666  1.00 98.55           H  
ATOM   2505  C   THR A 162      -6.747  15.450   9.805  1.00 98.55           C  
ATOM   2506  CB  THR A 162      -6.584  17.158  11.581  1.00 98.55           C  
ATOM   2507  HB  THR A 162      -7.063  17.718  10.778  1.00 98.55           H  
ATOM   2508  O   THR A 162      -5.692  15.166   9.230  1.00 98.55           O  
ATOM   2509  CG2 THR A 162      -7.224  17.633  12.882  1.00 98.55           C  
ATOM   2510 HG21 THR A 162      -7.051  18.701  13.016  1.00 98.55           H  
ATOM   2511 HG22 THR A 162      -8.299  17.459  12.838  1.00 98.55           H  
ATOM   2512 HG23 THR A 162      -6.820  17.093  13.738  1.00 98.55           H  
ATOM   2513  OG1 THR A 162      -5.222  17.512  11.600  1.00 98.55           O  
ATOM   2514  HG1 THR A 162      -5.175  18.455  11.776  1.00 98.55           H  
ATOM   2515  N   LEU A 163      -7.906  15.620   9.171  1.00 97.72           N  
ATOM   2516  H   LEU A 163      -8.729  15.827   9.719  1.00 97.72           H  
ATOM   2517  CA  LEU A 163      -8.111  15.419   7.740  1.00 97.72           C  
ATOM   2518  HA  LEU A 163      -7.181  15.091   7.276  1.00 97.72           H  
ATOM   2519  C   LEU A 163      -8.523  16.726   7.060  1.00 97.72           C  
ATOM   2520  CB  LEU A 163      -9.175  14.326   7.543  1.00 97.72           C  
ATOM   2521  HB2 LEU A 163      -9.332  14.178   6.474  1.00 97.72           H  
ATOM   2522  HB3 LEU A 163     -10.113  14.676   7.974  1.00 97.72           H  
ATOM   2523  O   LEU A 163      -9.400  17.443   7.537  1.00 97.72           O  
ATOM   2524  CG  LEU A 163      -8.820  12.976   8.189  1.00 97.72           C  
ATOM   2525  HG  LEU A 163      -8.670  13.097   9.262  1.00 97.72           H  
ATOM   2526  CD1 LEU A 163      -9.962  11.991   7.988  1.00 97.72           C  
ATOM   2527 HD11 LEU A 163      -9.707  11.048   8.472  1.00 97.72           H  
ATOM   2528 HD12 LEU A 163     -10.872  12.386   8.440  1.00 97.72           H  
ATOM   2529 HD13 LEU A 163     -10.133  11.828   6.924  1.00 97.72           H  
ATOM   2530  CD2 LEU A 163      -7.563  12.364   7.577  1.00 97.72           C  
ATOM   2531 HD21 LEU A 163      -7.669  12.303   6.494  1.00 97.72           H  
ATOM   2532 HD22 LEU A 163      -7.401  11.363   7.975  1.00 97.72           H  
ATOM   2533 HD23 LEU A 163      -6.694  12.974   7.824  1.00 97.72           H  
ATOM   2534  N   GLU A 164      -7.913  17.021   5.921  1.00 93.92           N  
ATOM   2535  H   GLU A 164      -7.135  16.445   5.633  1.00 93.92           H  
ATOM   2536  CA  GLU A 164      -8.223  18.166   5.063  1.00 93.92           C  
ATOM   2537  HA  GLU A 164      -9.174  18.615   5.351  1.00 93.92           H  
ATOM   2538  C   GLU A 164      -8.337  17.654   3.622  1.00 93.92           C  
ATOM   2539  CB  GLU A 164      -7.108  19.205   5.261  1.00 93.92           C  
ATOM   2540  HB2 GLU A 164      -6.164  18.761   4.944  1.00 93.92           H  
ATOM   2541  HB3 GLU A 164      -7.024  19.415   6.328  1.00 93.92           H  
ATOM   2542  O   GLU A 164      -7.461  16.921   3.163  1.00 93.92           O  
ATOM   2543  CG  GLU A 164      -7.294  20.540   4.535  1.00 93.92           C  
ATOM   2544  HG2 GLU A 164      -7.554  20.356   3.493  1.00 93.92           H  
ATOM   2545  HG3 GLU A 164      -8.105  21.095   5.006  1.00 93.92           H  
ATOM   2546  CD  GLU A 164      -5.979  21.332   4.615  1.00 93.92           C  
ATOM   2547  OE1 GLU A 164      -5.252  21.397   3.601  1.00 93.92           O  
ATOM   2548  OE2 GLU A 164      -5.537  21.737   5.715  1.00 93.92           O  
ATOM   2549  N   ASN A 165      -9.423  17.961   2.914  1.00 90.47           N  
ATOM   2550  H   ASN A 165     -10.108  18.590   3.307  1.00 90.47           H  
ATOM   2551  CA  ASN A 165      -9.601  17.516   1.534  1.00 90.47           C  
ATOM   2552  HA  ASN A 165      -9.248  16.488   1.457  1.00 90.47           H  
ATOM   2553  C   ASN A 165      -8.735  18.355   0.583  1.00 90.47           C  
ATOM   2554  CB  ASN A 165     -11.090  17.525   1.163  1.00 90.47           C  
ATOM   2555  HB2 ASN A 165     -11.526  18.487   1.432  1.00 90.47           H  
ATOM   2556  HB3 ASN A 165     -11.614  16.734   1.698  1.00 90.47           H  
ATOM   2557  O   ASN A 165      -8.782  19.583   0.614  1.00 90.47           O  
ATOM   2558  CG  ASN A 165     -11.268  17.316  -0.326  1.00 90.47           C  
ATOM   2559  ND2 ASN A 165     -10.930  16.158  -0.835  1.00 90.47           N  
ATOM   2560 HD21 ASN A 165     -10.433  15.472  -0.287  1.00 90.47           H  
ATOM   2561 HD22 ASN A 165     -10.771  16.158  -1.833  1.00 90.47           H  
ATOM   2562  OD1 ASN A 165     -11.630  18.228  -1.048  1.00 90.47           O  
ATOM   2563  N   VAL A 166      -7.968  17.683  -0.278  1.00 85.33           N  
ATOM   2564  H   VAL A 166      -8.057  16.678  -0.319  1.00 85.33           H  
ATOM   2565  CA  VAL A 166      -6.947  18.321  -1.127  1.00 85.33           C  
ATOM   2566  HA  VAL A 166      -6.342  18.979  -0.504  1.00 85.33           H  
ATOM   2567  C   VAL A 166      -7.567  19.210  -2.212  1.00 85.33           C  
ATOM   2568  CB  VAL A 166      -6.019  17.242  -1.727  1.00 85.33           C  
ATOM   2569  HB  VAL A 166      -6.626  16.518  -2.271  1.00 85.33           H  
ATOM   2570  O   VAL A 166      -6.983  20.229  -2.563  1.00 85.33           O  
ATOM   2571  CG1 VAL A 166      -4.963  17.804  -2.689  1.00 85.33           C  
ATOM   2572 HG11 VAL A 166      -4.388  18.587  -2.195  1.00 85.33           H  
ATOM   2573 HG12 VAL A 166      -5.449  18.223  -3.570  1.00 85.33           H  
ATOM   2574 HG13 VAL A 166      -4.294  17.009  -3.018  1.00 85.33           H  
ATOM   2575  CG2 VAL A 166      -5.253  16.503  -0.617  1.00 85.33           C  
ATOM   2576 HG21 VAL A 166      -4.643  15.709  -1.050  1.00 85.33           H  
ATOM   2577 HG22 VAL A 166      -4.611  17.203  -0.082  1.00 85.33           H  
ATOM   2578 HG23 VAL A 166      -5.951  16.054   0.089  1.00 85.33           H  
ATOM   2579  N   GLU A 167      -8.749  18.866  -2.730  1.00 81.00           N  
ATOM   2580  H   GLU A 167      -9.149  17.973  -2.479  1.00 81.00           H  
ATOM   2581  CA  GLU A 167      -9.417  19.625  -3.797  1.00 81.00           C  
ATOM   2582  HA  GLU A 167      -8.666  19.983  -4.501  1.00 81.00           H  
ATOM   2583  C   GLU A 167     -10.179  20.870  -3.309  1.00 81.00           C  
ATOM   2584  CB  GLU A 167     -10.396  18.715  -4.558  1.00 81.00           C  
ATOM   2585  HB2 GLU A 167     -10.902  19.329  -5.303  1.00 81.00           H  
ATOM   2586  HB3 GLU A 167     -11.162  18.340  -3.878  1.00 81.00           H  
ATOM   2587  O   GLU A 167     -10.416  21.783  -4.099  1.00 81.00           O  
ATOM   2588  CG  GLU A 167      -9.746  17.546  -5.318  1.00 81.00           C  
ATOM   2589  HG2 GLU A 167      -8.869  17.920  -5.845  1.00 81.00           H  
ATOM   2590  HG3 GLU A 167     -10.456  17.208  -6.073  1.00 81.00           H  
ATOM   2591  CD  GLU A 167      -9.358  16.328  -4.462  1.00 81.00           C  
ATOM   2592  OE1 GLU A 167      -8.684  15.435  -5.017  1.00 81.00           O  
ATOM   2593  OE2 GLU A 167      -9.726  16.254  -3.267  1.00 81.00           O  
ATOM   2594  N   THR A 168     -10.602  20.903  -2.040  1.00 89.16           N  
ATOM   2595  H   THR A 168     -10.398  20.101  -1.462  1.00 89.16           H  
ATOM   2596  CA  THR A 168     -11.481  21.962  -1.495  1.00 89.16           C  
ATOM   2597  HA  THR A 168     -11.646  22.714  -2.267  1.00 89.16           H  
ATOM   2598  C   THR A 168     -10.901  22.729  -0.308  1.00 89.16           C  
ATOM   2599  CB  THR A 168     -12.862  21.410  -1.098  1.00 89.16           C  
ATOM   2600  HB  THR A 168     -13.469  22.232  -0.720  1.00 89.16           H  
ATOM   2601  O   THR A 168     -11.536  23.674   0.157  1.00 89.16           O  
ATOM   2602  CG2 THR A 168     -13.616  20.765  -2.262  1.00 89.16           C  
ATOM   2603 HG21 THR A 168     -13.073  19.899  -2.639  1.00 89.16           H  
ATOM   2604 HG22 THR A 168     -13.727  21.492  -3.067  1.00 89.16           H  
ATOM   2605 HG23 THR A 168     -14.603  20.447  -1.925  1.00 89.16           H  
ATOM   2606  OG1 THR A 168     -12.748  20.442  -0.084  1.00 89.16           O  
ATOM   2607  HG1 THR A 168     -12.388  19.654  -0.498  1.00 89.16           H  
ATOM   2608  N   GLU A 169      -9.740  22.312   0.211  1.00 88.74           N  
ATOM   2609  H   GLU A 169      -9.284  21.526  -0.229  1.00 88.74           H  
ATOM   2610  CA  GLU A 169      -9.115  22.807   1.454  1.00 88.74           C  
ATOM   2611  HA  GLU A 169      -8.273  22.147   1.658  1.00 88.74           H  
ATOM   2612  C   GLU A 169     -10.023  22.681   2.705  1.00 88.74           C  
ATOM   2613  CB  GLU A 169      -8.515  24.218   1.255  1.00 88.74           C  
ATOM   2614  HB2 GLU A 169      -9.324  24.929   1.086  1.00 88.74           H  
ATOM   2615  HB3 GLU A 169      -7.995  24.504   2.169  1.00 88.74           H  
ATOM   2616  O   GLU A 169      -9.727  23.215   3.775  1.00 88.74           O  
ATOM   2617  CG  GLU A 169      -7.512  24.294   0.083  1.00 88.74           C  
ATOM   2618  HG2 GLU A 169      -6.734  23.549   0.251  1.00 88.74           H  
ATOM   2619  HG3 GLU A 169      -8.025  24.040  -0.844  1.00 88.74           H  
ATOM   2620  CD  GLU A 169      -6.851  25.677  -0.097  1.00 88.74           C  
ATOM   2621  OE1 GLU A 169      -5.892  25.758  -0.901  1.00 88.74           O  
ATOM   2622  OE2 GLU A 169      -7.288  26.659   0.548  1.00 88.74           O  
ATOM   2623  N   ALA A 170     -11.140  21.950   2.602  1.00 95.54           N  
ATOM   2624  H   ALA A 170     -11.348  21.530   1.707  1.00 95.54           H  
ATOM   2625  CA  ALA A 170     -12.107  21.788   3.679  1.00 95.54           C  
ATOM   2626  HA  ALA A 170     -12.204  22.746   4.190  1.00 95.54           H  
ATOM   2627  C   ALA A 170     -11.643  20.742   4.703  1.00 95.54           C  
ATOM   2628  CB  ALA A 170     -13.473  21.434   3.080  1.00 95.54           C  
ATOM   2629  HB1 ALA A 170     -13.417  20.466   2.582  1.00 95.54           H  
ATOM   2630  HB2 ALA A 170     -14.221  21.382   3.871  1.00 95.54           H  
ATOM   2631  HB3 ALA A 170     -13.765  22.193   2.354  1.00 95.54           H  
ATOM   2632  O   ALA A 170     -11.198  19.650   4.344  1.00 95.54           O  
ATOM   2633  N   ASN A 171     -11.806  21.034   5.996  1.00 96.66           N  
ATOM   2634  H   ASN A 171     -12.185  21.937   6.245  1.00 96.66           H  
ATOM   2635  CA  ASN A 171     -11.577  20.044   7.045  1.00 96.66           C  
ATOM   2636  HA  ASN A 171     -10.607  19.583   6.860  1.00 96.66           H  
ATOM   2637  C   ASN A 171     -12.642  18.931   6.989  1.00 96.66           C  
ATOM   2638  CB  ASN A 171     -11.515  20.737   8.415  1.00 96.66           C  
ATOM   2639  HB2 ASN A 171     -10.696  21.457   8.425  1.00 96.66           H  
ATOM   2640  HB3 ASN A 171     -12.453  21.261   8.598  1.00 96.66           H  
ATOM   2641  O   ASN A 171     -13.838  19.210   6.941  1.00 96.66           O  
ATOM   2642  CG  ASN A 171     -11.307  19.736   9.539  1.00 96.66           C  
ATOM   2643  ND2 ASN A 171     -10.120  19.211   9.712  1.00 96.66           N  
ATOM   2644 HD21 ASN A 171      -9.415  19.318   8.997  1.00 96.66           H  
ATOM   2645 HD22 ASN A 171     -10.079  18.441  10.365  1.00 96.66           H  
ATOM   2646  OD1 ASN A 171     -12.225  19.362  10.244  1.00 96.66           O  
ATOM   2647  N   VAL A 172     -12.185  17.678   7.046  1.00 95.80           N  
ATOM   2648  H   VAL A 172     -11.185  17.555   7.107  1.00 95.80           H  
ATOM   2649  CA  VAL A 172     -13.001  16.449   7.001  1.00 95.80           C  
ATOM   2650  HA  VAL A 172     -14.037  16.744   6.835  1.00 95.80           H  
ATOM   2651  C   VAL A 172     -12.973  15.728   8.362  1.00 95.80           C  
ATOM   2652  CB  VAL A 172     -12.596  15.524   5.821  1.00 95.80           C  
ATOM   2653  HB  VAL A 172     -11.793  14.861   6.142  1.00 95.80           H  
ATOM   2654  O   VAL A 172     -13.121  14.513   8.450  1.00 95.80           O  
ATOM   2655  CG1 VAL A 172     -13.783  14.674   5.345  1.00 95.80           C  
ATOM   2656 HG11 VAL A 172     -13.469  14.010   4.540  1.00 95.80           H  
ATOM   2657 HG12 VAL A 172     -14.163  14.061   6.163  1.00 95.80           H  
ATOM   2658 HG13 VAL A 172     -14.586  15.316   4.985  1.00 95.80           H  
ATOM   2659  CG2 VAL A 172     -12.089  16.284   4.586  1.00 95.80           C  
ATOM   2660 HG21 VAL A 172     -11.905  15.585   3.770  1.00 95.80           H  
ATOM   2661 HG22 VAL A 172     -11.150  16.787   4.816  1.00 95.80           H  
ATOM   2662 HG23 VAL A 172     -12.825  17.022   4.268  1.00 95.80           H  
ATOM   2663  N   GLY A 173     -12.734  16.472   9.448  1.00 97.29           N  
ATOM   2664  H   GLY A 173     -12.623  17.469   9.332  1.00 97.29           H  
ATOM   2665  CA  GLY A 173     -12.681  15.947  10.813  1.00 97.29           C  
ATOM   2666  HA2 GLY A 173     -13.490  15.228  10.940  1.00 97.29           H  
ATOM   2667  HA3 GLY A 173     -12.852  16.765  11.512  1.00 97.29           H  
ATOM   2668  C   GLY A 173     -11.356  15.276  11.192  1.00 97.29           C  
ATOM   2669  O   GLY A 173     -10.268  15.776  10.885  1.00 97.29           O  
ATOM   2670  N   GLU A 174     -11.466  14.165  11.922  1.00 98.38           N  
ATOM   2671  H   GLU A 174     -12.386  13.760  12.024  1.00 98.38           H  
ATOM   2672  CA  GLU A 174     -10.364  13.409  12.527  1.00 98.38           C  
ATOM   2673  HA  GLU A 174      -9.421  13.761  12.108  1.00 98.38           H  
ATOM   2674  C   GLU A 174     -10.474  11.904  12.227  1.00 98.38           C  
ATOM   2675  CB  GLU A 174     -10.331  13.607  14.059  1.00 98.38           C  
ATOM   2676  HB2 GLU A 174      -9.597  12.914  14.470  1.00 98.38           H  
ATOM   2677  HB3 GLU A 174     -11.306  13.348  14.471  1.00 98.38           H  
ATOM   2678  O   GLU A 174     -11.542  11.394  11.884  1.00 98.38           O  
ATOM   2679  CG  GLU A 174      -9.946  15.020  14.523  1.00 98.38           C  
ATOM   2680  HG2 GLU A 174     -10.700  15.724  14.171  1.00 98.38           H  
ATOM   2681  HG3 GLU A 174      -8.994  15.286  14.063  1.00 98.38           H  
ATOM   2682  CD  GLU A 174      -9.810  15.144  16.058  1.00 98.38           C  
ATOM   2683  OE1 GLU A 174      -9.684  16.297  16.529  1.00 98.38           O  
ATOM   2684  OE2 GLU A 174      -9.805  14.108  16.770  1.00 98.38           O  
ATOM   2685  N   GLY A 175      -9.374  11.172  12.417  1.00 98.36           N  
ATOM   2686  H   GLY A 175      -8.528  11.649  12.695  1.00 98.36           H  
ATOM   2687  CA  GLY A 175      -9.348   9.713  12.323  1.00 98.36           C  
ATOM   2688  HA2 GLY A 175     -10.221   9.297  12.825  1.00 98.36           H  
ATOM   2689  HA3 GLY A 175      -9.400   9.431  11.271  1.00 98.36           H  
ATOM   2690  C   GLY A 175      -8.095   9.078  12.924  1.00 98.36           C  
ATOM   2691  O   GLY A 175      -7.286   9.741  13.578  1.00 98.36           O  
ATOM   2692  N   GLU A 176      -7.912   7.783  12.667  1.00 98.53           N  
ATOM   2693  H   GLU A 176      -8.634   7.304  12.148  1.00 98.53           H  
ATOM   2694  CA  GLU A 176      -6.665   7.058  12.943  1.00 98.53           C  
ATOM   2695  HA  GLU A 176      -5.920   7.770  13.299  1.00 98.53           H  
ATOM   2696  C   GLU A 176      -6.120   6.431  11.652  1.00 98.53           C  
ATOM   2697  CB  GLU A 176      -6.872   6.017  14.061  1.00 98.53           C  
ATOM   2698  HB2 GLU A 176      -7.397   6.493  14.888  1.00 98.53           H  
ATOM   2699  HB3 GLU A 176      -7.481   5.195  13.686  1.00 98.53           H  
ATOM   2700  O   GLU A 176      -6.834   5.702  10.961  1.00 98.53           O  
ATOM   2701  CG  GLU A 176      -5.529   5.473  14.583  1.00 98.53           C  
ATOM   2702  HG2 GLU A 176      -4.949   6.312  14.970  1.00 98.53           H  
ATOM   2703  HG3 GLU A 176      -4.972   5.047  13.748  1.00 98.53           H  
ATOM   2704  CD  GLU A 176      -5.652   4.413  15.694  1.00 98.53           C  
ATOM   2705  OE1 GLU A 176      -4.601   3.807  16.026  1.00 98.53           O  
ATOM   2706  OE2 GLU A 176      -6.753   4.237  16.260  1.00 98.53           O  
ATOM   2707  N   ILE A 177      -4.851   6.701  11.334  1.00 98.26           N  
ATOM   2708  H   ILE A 177      -4.314   7.265  11.977  1.00 98.26           H  
ATOM   2709  CA  ILE A 177      -4.129   6.102  10.208  1.00 98.26           C  
ATOM   2710  HA  ILE A 177      -4.863   5.610   9.570  1.00 98.26           H  
ATOM   2711  C   ILE A 177      -3.174   5.025  10.731  1.00 98.26           C  
ATOM   2712  CB  ILE A 177      -3.455   7.194   9.344  1.00 98.26           C  
ATOM   2713  HB  ILE A 177      -4.197   7.976   9.185  1.00 98.26           H  
ATOM   2714  O   ILE A 177      -2.387   5.269  11.643  1.00 98.26           O  
ATOM   2715  CG1 ILE A 177      -3.083   6.628   7.959  1.00 98.26           C  
ATOM   2716 HG12 ILE A 177      -3.956   6.131   7.538  1.00 98.26           H  
ATOM   2717 HG13 ILE A 177      -2.285   5.892   8.060  1.00 98.26           H  
ATOM   2718  CG2 ILE A 177      -2.237   7.841  10.028  1.00 98.26           C  
ATOM   2719 HG21 ILE A 177      -1.396   7.147  10.053  1.00 98.26           H  
ATOM   2720 HG22 ILE A 177      -2.491   8.125  11.049  1.00 98.26           H  
ATOM   2721 HG23 ILE A 177      -1.935   8.740   9.490  1.00 98.26           H  
ATOM   2722  CD1 ILE A 177      -2.645   7.718   6.972  1.00 98.26           C  
ATOM   2723 HD11 ILE A 177      -2.480   7.276   5.990  1.00 98.26           H  
ATOM   2724 HD12 ILE A 177      -1.718   8.189   7.298  1.00 98.26           H  
ATOM   2725 HD13 ILE A 177      -3.425   8.476   6.898  1.00 98.26           H  
ATOM   2726  N   THR A 178      -3.253   3.818  10.174  1.00 97.32           N  
ATOM   2727  H   THR A 178      -3.903   3.700   9.409  1.00 97.32           H  
ATOM   2728  CA  THR A 178      -2.497   2.629  10.615  1.00 97.32           C  
ATOM   2729  HA  THR A 178      -1.629   2.942  11.196  1.00 97.32           H  
ATOM   2730  C   THR A 178      -1.982   1.839   9.416  1.00 97.32           C  
ATOM   2731  CB  THR A 178      -3.354   1.701  11.499  1.00 97.32           C  
ATOM   2732  HB  THR A 178      -2.751   0.842  11.792  1.00 97.32           H  
ATOM   2733  O   THR A 178      -2.445   2.034   8.296  1.00 97.32           O  
ATOM   2734  CG2 THR A 178      -3.860   2.376  12.772  1.00 97.32           C  
ATOM   2735 HG21 THR A 178      -4.579   3.157  12.523  1.00 97.32           H  
ATOM   2736 HG22 THR A 178      -4.349   1.638  13.408  1.00 97.32           H  
ATOM   2737 HG23 THR A 178      -3.027   2.817  13.319  1.00 97.32           H  
ATOM   2738  OG1 THR A 178      -4.492   1.235  10.805  1.00 97.32           O  
ATOM   2739  HG1 THR A 178      -4.938   2.008  10.453  1.00 97.32           H  
ATOM   2740  N   ARG A 179      -1.044   0.911   9.613  1.00 96.00           N  
ATOM   2741  H   ARG A 179      -0.657   0.806  10.541  1.00 96.00           H  
ATOM   2742  CA  ARG A 179      -0.624  -0.022   8.553  1.00 96.00           C  
ATOM   2743  HA  ARG A 179      -0.219   0.553   7.720  1.00 96.00           H  
ATOM   2744  C   ARG A 179      -1.798  -0.865   8.032  1.00 96.00           C  
ATOM   2745  CB  ARG A 179       0.476  -0.915   9.130  1.00 96.00           C  
ATOM   2746  HB2 ARG A 179       1.283  -0.279   9.496  1.00 96.00           H  
ATOM   2747  HB3 ARG A 179       0.088  -1.486   9.973  1.00 96.00           H  
ATOM   2748  O   ARG A 179      -2.582  -1.358   8.839  1.00 96.00           O  
ATOM   2749  CG  ARG A 179       1.014  -1.879   8.072  1.00 96.00           C  
ATOM   2750  HG2 ARG A 179       0.317  -2.704   7.928  1.00 96.00           H  
ATOM   2751  HG3 ARG A 179       1.137  -1.356   7.124  1.00 96.00           H  
ATOM   2752  CD  ARG A 179       2.357  -2.427   8.528  1.00 96.00           C  
ATOM   2753  HD2 ARG A 179       2.217  -3.014   9.436  1.00 96.00           H  
ATOM   2754  HD3 ARG A 179       3.019  -1.589   8.744  1.00 96.00           H  
ATOM   2755  NE  ARG A 179       2.954  -3.256   7.477  1.00 96.00           N  
ATOM   2756  HE  ARG A 179       2.428  -3.359   6.621  1.00 96.00           H  
ATOM   2757  NH1 ARG A 179       4.943  -3.541   8.519  1.00 96.00           N  
ATOM   2758 HH11 ARG A 179       4.664  -2.829   9.179  1.00 96.00           H  
ATOM   2759 HH12 ARG A 179       5.895  -3.877   8.548  1.00 96.00           H  
ATOM   2760  NH2 ARG A 179       4.606  -4.440   6.482  1.00 96.00           N  
ATOM   2761 HH21 ARG A 179       4.046  -4.456   5.641  1.00 96.00           H  
ATOM   2762 HH22 ARG A 179       5.568  -4.737   6.404  1.00 96.00           H  
ATOM   2763  CZ  ARG A 179       4.169  -3.751   7.494  1.00 96.00           C  
ATOM   2764  N   TRP A 180      -1.896  -1.121   6.722  1.00 95.90           N  
ATOM   2765  H   TRP A 180      -1.201  -0.750   6.089  1.00 95.90           H  
ATOM   2766  CA  TRP A 180      -2.817  -2.154   6.219  1.00 95.90           C  
ATOM   2767  HA  TRP A 180      -3.765  -2.066   6.749  1.00 95.90           H  
ATOM   2768  C   TRP A 180      -2.243  -3.543   6.507  1.00 95.90           C  
ATOM   2769  CB  TRP A 180      -3.112  -1.989   4.723  1.00 95.90           C  
ATOM   2770  HB2 TRP A 180      -3.582  -1.018   4.561  1.00 95.90           H  
ATOM   2771  HB3 TRP A 180      -2.164  -1.983   4.185  1.00 95.90           H  
ATOM   2772  O   TRP A 180      -1.156  -3.889   6.052  1.00 95.90           O  
ATOM   2773  CG  TRP A 180      -3.998  -3.038   4.097  1.00 95.90           C  
ATOM   2774  CD1 TRP A 180      -5.052  -3.670   4.674  1.00 95.90           C  
ATOM   2775  HD1 TRP A 180      -5.405  -3.491   5.679  1.00 95.90           H  
ATOM   2776  CD2 TRP A 180      -3.947  -3.549   2.727  1.00 95.90           C  
ATOM   2777  CE2 TRP A 180      -5.006  -4.484   2.543  1.00 95.90           C  
ATOM   2778  CE3 TRP A 180      -3.124  -3.301   1.609  1.00 95.90           C  
ATOM   2779  HE3 TRP A 180      -2.292  -2.620   1.715  1.00 95.90           H  
ATOM   2780  NE1 TRP A 180      -5.630  -4.545   3.768  1.00 95.90           N  
ATOM   2781  HE1 TRP A 180      -6.468  -5.082   3.936  1.00 95.90           H  
ATOM   2782  CH2 TRP A 180      -4.471  -4.768   0.199  1.00 95.90           C  
ATOM   2783  HH2 TRP A 180      -4.685  -5.191  -0.771  1.00 95.90           H  
ATOM   2784  CZ2 TRP A 180      -5.256  -5.107   1.312  1.00 95.90           C  
ATOM   2785  HZ2 TRP A 180      -6.071  -5.809   1.212  1.00 95.90           H  
ATOM   2786  CZ3 TRP A 180      -3.394  -3.880   0.356  1.00 95.90           C  
ATOM   2787  HZ3 TRP A 180      -2.781  -3.624  -0.496  1.00 95.90           H  
ATOM   2788  N   ILE A 181      -2.973  -4.355   7.272  1.00 92.24           N  
ATOM   2789  H   ILE A 181      -3.836  -4.005   7.662  1.00 92.24           H  
ATOM   2790  CA  ILE A 181      -2.552  -5.709   7.635  1.00 92.24           C  
ATOM   2791  HA  ILE A 181      -1.612  -5.940   7.135  1.00 92.24           H  
ATOM   2792  C   ILE A 181      -3.603  -6.702   7.112  1.00 92.24           C  
ATOM   2793  CB  ILE A 181      -2.262  -5.815   9.152  1.00 92.24           C  
ATOM   2794  HB  ILE A 181      -3.197  -5.720   9.703  1.00 92.24           H  
ATOM   2795  O   ILE A 181      -4.452  -7.153   7.886  1.00 92.24           O  
ATOM   2796  CG1 ILE A 181      -1.296  -4.704   9.637  1.00 92.24           C  
ATOM   2797 HG12 ILE A 181      -1.728  -3.730   9.407  1.00 92.24           H  
ATOM   2798 HG13 ILE A 181      -0.350  -4.785   9.101  1.00 92.24           H  
ATOM   2799  CG2 ILE A 181      -1.638  -7.194   9.437  1.00 92.24           C  
ATOM   2800 HG21 ILE A 181      -0.698  -7.293   8.894  1.00 92.24           H  
ATOM   2801 HG22 ILE A 181      -1.454  -7.300  10.506  1.00 92.24           H  
ATOM   2802 HG23 ILE A 181      -2.318  -7.983   9.116  1.00 92.24           H  
ATOM   2803  CD1 ILE A 181      -1.015  -4.700  11.145  1.00 92.24           C  
ATOM   2804 HD11 ILE A 181      -1.954  -4.708  11.697  1.00 92.24           H  
ATOM   2805 HD12 ILE A 181      -0.407  -5.559  11.428  1.00 92.24           H  
ATOM   2806 HD13 ILE A 181      -0.465  -3.794  11.401  1.00 92.24           H  
ATOM   2807  N   PRO A 182      -3.580  -7.039   5.806  1.00 95.04           N  
ATOM   2808  CA  PRO A 182      -4.481  -8.038   5.248  1.00 95.04           C  
ATOM   2809  HA  PRO A 182      -5.515  -7.756   5.449  1.00 95.04           H  
ATOM   2810  C   PRO A 182      -4.218  -9.411   5.876  1.00 95.04           C  
ATOM   2811  CB  PRO A 182      -4.250  -8.025   3.736  1.00 95.04           C  
ATOM   2812  HB2 PRO A 182      -4.409  -9.006   3.289  1.00 95.04           H  
ATOM   2813  HB3 PRO A 182      -4.913  -7.294   3.273  1.00 95.04           H  
ATOM   2814  O   PRO A 182      -3.086  -9.764   6.230  1.00 95.04           O  
ATOM   2815  CG  PRO A 182      -2.800  -7.557   3.611  1.00 95.04           C  
ATOM   2816  HG2 PRO A 182      -2.616  -7.060   2.658  1.00 95.04           H  
ATOM   2817  HG3 PRO A 182      -2.129  -8.405   3.742  1.00 95.04           H  
ATOM   2818  CD  PRO A 182      -2.643  -6.588   4.783  1.00 95.04           C  
ATOM   2819  HD2 PRO A 182      -1.611  -6.605   5.135  1.00 95.04           H  
ATOM   2820  HD3 PRO A 182      -2.909  -5.581   4.464  1.00 95.04           H  
ATOM   2821  N   GLU A 183      -5.281 -10.189   6.031  1.00 94.18           N  
ATOM   2822  H   GLU A 183      -6.173  -9.871   5.681  1.00 94.18           H  
ATOM   2823  CA  GLU A 183      -5.210 -11.530   6.588  1.00 94.18           C  
ATOM   2824  HA  GLU A 183      -4.503 -11.510   7.417  1.00 94.18           H  
ATOM   2825  C   GLU A 183      -4.672 -12.523   5.559  1.00 94.18           C  
ATOM   2826  CB  GLU A 183      -6.564 -11.970   7.158  1.00 94.18           C  
ATOM   2827  HB2 GLU A 183      -6.454 -12.984   7.543  1.00 94.18           H  
ATOM   2828  HB3 GLU A 183      -7.323 -11.972   6.376  1.00 94.18           H  
ATOM   2829  O   GLU A 183      -5.050 -12.510   4.390  1.00 94.18           O  
ATOM   2830  CG  GLU A 183      -6.996 -11.049   8.305  1.00 94.18           C  
ATOM   2831  HG2 GLU A 183      -6.127 -10.805   8.916  1.00 94.18           H  
ATOM   2832  HG3 GLU A 183      -7.398 -10.118   7.904  1.00 94.18           H  
ATOM   2833  CD  GLU A 183      -8.041 -11.726   9.187  1.00 94.18           C  
ATOM   2834  OE1 GLU A 183      -7.738 -12.045  10.364  1.00 94.18           O  
ATOM   2835  OE2 GLU A 183      -9.196 -11.922   8.748  1.00 94.18           O  
ATOM   2836  N   VAL A 184      -3.783 -13.400   6.023  1.00 94.29           N  
ATOM   2837  H   VAL A 184      -3.570 -13.391   7.010  1.00 94.29           H  
ATOM   2838  CA  VAL A 184      -3.208 -14.483   5.227  1.00 94.29           C  
ATOM   2839  HA  VAL A 184      -3.528 -14.381   4.191  1.00 94.29           H  
ATOM   2840  C   VAL A 184      -3.752 -15.798   5.774  1.00 94.29           C  
ATOM   2841  CB  VAL A 184      -1.670 -14.437   5.247  1.00 94.29           C  
ATOM   2842  HB  VAL A 184      -1.328 -14.535   6.278  1.00 94.29           H  
ATOM   2843  O   VAL A 184      -3.455 -16.168   6.913  1.00 94.29           O  
ATOM   2844  CG1 VAL A 184      -1.072 -15.578   4.422  1.00 94.29           C  
ATOM   2845 HG11 VAL A 184       0.014 -15.562   4.504  1.00 94.29           H  
ATOM   2846 HG12 VAL A 184      -1.360 -15.475   3.376  1.00 94.29           H  
ATOM   2847 HG13 VAL A 184      -1.421 -16.542   4.794  1.00 94.29           H  
ATOM   2848  CG2 VAL A 184      -1.115 -13.117   4.692  1.00 94.29           C  
ATOM   2849 HG21 VAL A 184      -1.442 -12.983   3.661  1.00 94.29           H  
ATOM   2850 HG22 VAL A 184      -1.474 -12.275   5.285  1.00 94.29           H  
ATOM   2851 HG23 VAL A 184      -0.025 -13.129   4.721  1.00 94.29           H  
ATOM   2852  N   ASP A 185      -4.541 -16.491   4.960  1.00 92.20           N  
ATOM   2853  H   ASP A 185      -4.649 -16.153   4.015  1.00 92.20           H  
ATOM   2854  CA  ASP A 185      -5.071 -17.824   5.239  1.00 92.20           C  
ATOM   2855  HA  ASP A 185      -5.256 -17.915   6.310  1.00 92.20           H  
ATOM   2856  C   ASP A 185      -4.015 -18.868   4.855  1.00 92.20           C  
ATOM   2857  CB  ASP A 185      -6.419 -18.008   4.527  1.00 92.20           C  
ATOM   2858  HB2 ASP A 185      -6.266 -17.968   3.449  1.00 92.20           H  
ATOM   2859  HB3 ASP A 185      -7.079 -17.186   4.805  1.00 92.20           H  
ATOM   2860  O   ASP A 185      -3.985 -19.412   3.748  1.00 92.20           O  
ATOM   2861  CG  ASP A 185      -7.111 -19.325   4.896  1.00 92.20           C  
ATOM   2862  OD1 ASP A 185      -6.879 -19.811   6.027  1.00 92.20           O  
ATOM   2863  OD2 ASP A 185      -7.912 -19.801   4.061  1.00 92.20           O  
ATOM   2864  N   TYR A 186      -3.056 -19.064   5.762  1.00 88.94           N  
ATOM   2865  H   TYR A 186      -3.117 -18.543   6.625  1.00 88.94           H  
ATOM   2866  CA  TYR A 186      -1.985 -20.038   5.584  1.00 88.94           C  
ATOM   2867  HA  TYR A 186      -1.474 -19.791   4.653  1.00 88.94           H  
ATOM   2868  C   TYR A 186      -2.558 -21.461   5.497  1.00 88.94           C  
ATOM   2869  CB  TYR A 186      -0.978 -19.952   6.737  1.00 88.94           C  
ATOM   2870  HB2 TYR A 186      -0.317 -20.817   6.681  1.00 88.94           H  
ATOM   2871  HB3 TYR A 186      -1.513 -20.021   7.684  1.00 88.94           H  
ATOM   2872  O   TYR A 186      -3.342 -21.849   6.368  1.00 88.94           O  
ATOM   2873  CG  TYR A 186      -0.116 -18.706   6.732  1.00 88.94           C  
ATOM   2874  CD1 TYR A 186       1.050 -18.670   5.943  1.00 88.94           C  
ATOM   2875  HD1 TYR A 186       1.307 -19.515   5.321  1.00 88.94           H  
ATOM   2876  CD2 TYR A 186      -0.475 -17.590   7.511  1.00 88.94           C  
ATOM   2877  HD2 TYR A 186      -1.385 -17.609   8.092  1.00 88.94           H  
ATOM   2878  CE1 TYR A 186       1.868 -17.526   5.949  1.00 88.94           C  
ATOM   2879  HE1 TYR A 186       2.748 -17.485   5.324  1.00 88.94           H  
ATOM   2880  CE2 TYR A 186       0.333 -16.437   7.508  1.00 88.94           C  
ATOM   2881  HE2 TYR A 186       0.035 -15.576   8.089  1.00 88.94           H  
ATOM   2882  OH  TYR A 186       2.290 -15.296   6.706  1.00 88.94           O  
ATOM   2883  HH  TYR A 186       1.843 -14.527   7.066  1.00 88.94           H  
ATOM   2884  CZ  TYR A 186       1.509 -16.407   6.727  1.00 88.94           C  
ATOM   2885  N   PRO A 187      -2.126 -22.283   4.519  1.00 83.30           N  
ATOM   2886  CA  PRO A 187      -2.591 -23.660   4.417  1.00 83.30           C  
ATOM   2887  HA  PRO A 187      -3.667 -23.642   4.245  1.00 83.30           H  
ATOM   2888  C   PRO A 187      -2.268 -24.450   5.700  1.00 83.30           C  
ATOM   2889  CB  PRO A 187      -1.894 -24.248   3.185  1.00 83.30           C  
ATOM   2890  HB2 PRO A 187      -2.523 -24.096   2.308  1.00 83.30           H  
ATOM   2891  HB3 PRO A 187      -1.659 -25.305   3.307  1.00 83.30           H  
ATOM   2892  O   PRO A 187      -1.234 -24.194   6.332  1.00 83.30           O  
ATOM   2893  CG  PRO A 187      -0.630 -23.398   3.056  1.00 83.30           C  
ATOM   2894  HG2 PRO A 187       0.136 -23.773   3.735  1.00 83.30           H  
ATOM   2895  HG3 PRO A 187      -0.259 -23.373   2.031  1.00 83.30           H  
ATOM   2896  CD  PRO A 187      -1.100 -22.021   3.522  1.00 83.30           C  
ATOM   2897  HD2 PRO A 187      -0.260 -21.467   3.941  1.00 83.30           H  
ATOM   2898  HD3 PRO A 187      -1.540 -21.474   2.688  1.00 83.30           H  
ATOM   2899  N   PRO A 188      -3.110 -25.428   6.090  1.00 80.38           N  
ATOM   2900  CA  PRO A 188      -2.855 -26.259   7.261  1.00 80.38           C  
ATOM   2901  HA  PRO A 188      -2.963 -25.624   8.140  1.00 80.38           H  
ATOM   2902  C   PRO A 188      -1.463 -26.912   7.212  1.00 80.38           C  
ATOM   2903  CB  PRO A 188      -3.961 -27.319   7.268  1.00 80.38           C  
ATOM   2904  HB2 PRO A 188      -4.240 -27.605   8.282  1.00 80.38           H  
ATOM   2905  HB3 PRO A 188      -3.650 -28.194   6.698  1.00 80.38           H  
ATOM   2906  O   PRO A 188      -1.062 -27.387   6.147  1.00 80.38           O  
ATOM   2907  CG  PRO A 188      -5.110 -26.628   6.537  1.00 80.38           C  
ATOM   2908  HG2 PRO A 188      -5.790 -27.345   6.078  1.00 80.38           H  
ATOM   2909  HG3 PRO A 188      -5.646 -25.976   7.228  1.00 80.38           H  
ATOM   2910  CD  PRO A 188      -4.390 -25.779   5.492  1.00 80.38           C  
ATOM   2911  HD2 PRO A 188      -4.219 -26.364   4.588  1.00 80.38           H  
ATOM   2912  HD3 PRO A 188      -4.989 -24.897   5.268  1.00 80.38           H  
ATOM   2913  N   PRO A 189      -0.736 -26.993   8.346  1.00 73.62           N  
ATOM   2914  CA  PRO A 189       0.493 -27.773   8.423  1.00 73.62           C  
ATOM   2915  HA  PRO A 189       1.226 -27.334   7.746  1.00 73.62           H  
ATOM   2916  C   PRO A 189       0.239 -29.234   8.038  1.00 73.62           C  
ATOM   2917  CB  PRO A 189       0.990 -27.643   9.868  1.00 73.62           C  
ATOM   2918  HB2 PRO A 189       2.079 -27.608   9.914  1.00 73.62           H  
ATOM   2919  HB3 PRO A 189       0.612 -28.465  10.476  1.00 73.62           H  
ATOM   2920  O   PRO A 189      -0.696 -29.846   8.565  1.00 73.62           O  
ATOM   2921  CG  PRO A 189       0.359 -26.335  10.340  1.00 73.62           C  
ATOM   2922  HG2 PRO A 189       0.227 -26.314  11.422  1.00 73.62           H  
ATOM   2923  HG3 PRO A 189       0.971 -25.495  10.011  1.00 73.62           H  
ATOM   2924  CD  PRO A 189      -0.980 -26.308   9.603  1.00 73.62           C  
ATOM   2925  HD2 PRO A 189      -1.288 -25.276   9.440  1.00 73.62           H  
ATOM   2926  HD3 PRO A 189      -1.735 -26.853  10.169  1.00 73.62           H  
ATOM   2927  N   VAL A 190       1.084 -29.746   7.140  1.00 62.93           N  
ATOM   2928  H   VAL A 190       1.846 -29.159   6.835  1.00 62.93           H  
ATOM   2929  CA  VAL A 190       1.149 -31.150   6.696  1.00 62.93           C  
ATOM   2930  HA  VAL A 190       0.161 -31.602   6.769  1.00 62.93           H  
ATOM   2931  C   VAL A 190       2.049 -31.943   7.639  1.00 62.93           C  
ATOM   2932  CB  VAL A 190       1.640 -31.237   5.238  1.00 62.93           C  
ATOM   2933  HB  VAL A 190       2.676 -30.902   5.191  1.00 62.93           H  
ATOM   2934  O   VAL A 190       3.122 -31.400   7.986  1.00 62.93           O  
ATOM   2935  CG1 VAL A 190       1.561 -32.674   4.710  1.00 62.93           C  
ATOM   2936 HG11 VAL A 190       0.536 -33.038   4.775  1.00 62.93           H  
ATOM   2937 HG12 VAL A 190       1.904 -32.715   3.676  1.00 62.93           H  
ATOM   2938 HG13 VAL A 190       2.199 -33.321   5.313  1.00 62.93           H  
ATOM   2939  CG2 VAL A 190       0.796 -30.360   4.298  1.00 62.93           C  
ATOM   2940 HG21 VAL A 190       0.898 -29.309   4.568  1.00 62.93           H  
ATOM   2941 HG22 VAL A 190      -0.254 -30.641   4.377  1.00 62.93           H  
ATOM   2942 HG23 VAL A 190       1.131 -30.485   3.269  1.00 62.93           H  
ATOM   2943  OXT VAL A 190       1.636 -33.060   8.011  1.00 62.93           O  
TER    2944      VAL A 190                                                       
ATOM   2944  N   SER B   1       8.880  17.664  -7.842  1.00 26.21           N  
ATOM   2945  H   SER B   1       8.143  18.119  -7.323  1.00 26.21           H  
ATOM   2946  H2  SER B   1       9.510  18.359  -8.216  1.00 26.21           H  
ATOM   2947  H3  SER B   1       9.386  17.061  -7.208  1.00 26.21           H  
ATOM   2948  CA  SER B   1       8.294  16.858  -8.927  1.00 26.21           C  
ATOM   2949  HA  SER B   1       7.711  17.504  -9.584  1.00 26.21           H  
ATOM   2950  C   SER B   1       7.347  15.874  -8.306  1.00 26.21           C  
ATOM   2951  CB  SER B   1       9.331  16.123  -9.777  1.00 26.21           C  
ATOM   2952  HB2 SER B   1       9.981  16.840 -10.278  1.00 26.21           H  
ATOM   2953  HB3 SER B   1       9.938  15.458  -9.162  1.00 26.21           H  
ATOM   2954  O   SER B   1       6.151  16.153  -8.282  1.00 26.21           O  
ATOM   2955  OG  SER B   1       8.622  15.377 -10.740  1.00 26.21           O  
ATOM   2956  HG  SER B   1       9.158  14.639 -11.041  1.00 26.21           H  
ATOM   2957  N   ILE B   2       7.894  14.828  -7.680  1.00 28.73           N  
ATOM   2958  H   ILE B   2       8.891  14.669  -7.650  1.00 28.73           H  
ATOM   2959  CA  ILE B   2       7.123  13.821  -6.978  1.00 28.73           C  
ATOM   2960  HA  ILE B   2       7.835  13.051  -6.680  1.00 28.73           H  
ATOM   2961  C   ILE B   2       6.236  13.060  -8.076  1.00 28.73           C  
ATOM   2962  CB  ILE B   2       6.695  14.531  -5.616  1.00 28.73           C  
ATOM   2963  HB  ILE B   2       5.642  14.808  -5.660  1.00 28.73           H  
ATOM   2964  O   ILE B   2       6.494  13.327  -9.249  1.00 28.73           O  
ATOM   2965  CG1 ILE B   2       7.352  15.900  -5.223  1.00 28.73           C  
ATOM   2966 HG12 ILE B   2       7.033  16.664  -5.932  1.00 28.73           H  
ATOM   2967 HG13 ILE B   2       8.438  15.822  -5.266  1.00 28.73           H  
ATOM   2968  CG2 ILE B   2       6.961  13.623  -4.399  1.00 28.73           C  
ATOM   2969 HG21 ILE B   2       6.895  12.568  -4.666  1.00 28.73           H  
ATOM   2970 HG22 ILE B   2       7.952  13.822  -3.991  1.00 28.73           H  
ATOM   2971 HG23 ILE B   2       6.237  13.835  -3.613  1.00 28.73           H  
ATOM   2972  CD1 ILE B   2       6.975  16.487  -3.855  1.00 28.73           C  
ATOM   2973 HD11 ILE B   2       7.393  17.490  -3.767  1.00 28.73           H  
ATOM   2974 HD12 ILE B   2       5.890  16.549  -3.777  1.00 28.73           H  
ATOM   2975 HD13 ILE B   2       7.375  15.884  -3.040  1.00 28.73           H  
ATOM   2976  N   PHE B   3       5.350  12.063  -7.835  1.00 31.78           N  
ATOM   2977  H   PHE B   3       5.164  11.918  -6.853  1.00 31.78           H  
ATOM   2978  CA  PHE B   3       4.640  11.087  -8.756  1.00 31.78           C  
ATOM   2979  HA  PHE B   3       5.097  10.145  -8.454  1.00 31.78           H  
ATOM   2980  C   PHE B   3       4.765  11.171 -10.320  1.00 31.78           C  
ATOM   2981  CB  PHE B   3       3.106  10.940  -8.520  1.00 31.78           C  
ATOM   2982  HB2 PHE B   3       2.686  10.346  -9.331  1.00 31.78           H  
ATOM   2983  HB3 PHE B   3       2.629  11.917  -8.602  1.00 31.78           H  
ATOM   2984  O   PHE B   3       4.730  12.248 -10.915  1.00 31.78           O  
ATOM   2985  CG  PHE B   3       2.588  10.284  -7.266  1.00 31.78           C  
ATOM   2986  CD1 PHE B   3       3.400   8.921  -6.574  1.00 31.78           C  
ATOM   2987  HD1 PHE B   3       4.230   8.469  -7.096  1.00 31.78           H  
ATOM   2988  CD2 PHE B   3       1.229  10.987  -6.480  1.00 31.78           C  
ATOM   2989  HD2 PHE B   3       0.725  11.828  -6.932  1.00 31.78           H  
ATOM   2990  CE1 PHE B   3       2.841   8.257  -5.085  1.00 31.78           C  
ATOM   2991  HE1 PHE B   3       3.290   7.358  -4.687  1.00 31.78           H  
ATOM   2992  CE2 PHE B   3       0.713  10.389  -4.934  1.00 31.78           C  
ATOM   2993  HE2 PHE B   3      -0.119  10.866  -4.436  1.00 31.78           H  
ATOM   2994  CZ  PHE B   3       1.512   8.994  -4.256  1.00 31.78           C  
ATOM   2995  HZ  PHE B   3       1.110   8.446  -3.417  1.00 31.78           H  
ATOM   2996  N   PRO B   4       4.802  10.031 -11.039  1.00 30.55           N  
ATOM   2997  CA  PRO B   4       5.479   9.985 -12.350  1.00 30.55           C  
ATOM   2998  HA  PRO B   4       5.845  10.974 -12.626  1.00 30.55           H  
ATOM   2999  C   PRO B   4       4.598   9.515 -13.550  1.00 30.55           C  
ATOM   3000  CB  PRO B   4       6.716   9.124 -12.032  1.00 30.55           C  
ATOM   3001  HB2 PRO B   4       6.933   8.398 -12.815  1.00 30.55           H  
ATOM   3002  HB3 PRO B   4       7.591   9.765 -11.919  1.00 30.55           H  
ATOM   3003  O   PRO B   4       3.375   9.632 -13.456  1.00 30.55           O  
ATOM   3004  CG  PRO B   4       6.417   8.442 -10.676  1.00 30.55           C  
ATOM   3005  HG2 PRO B   4       6.962   8.953  -9.882  1.00 30.55           H  
ATOM   3006  HG3 PRO B   4       6.668   7.381 -10.665  1.00 30.55           H  
ATOM   3007  CD  PRO B   4       4.929   8.699 -10.481  1.00 30.55           C  
ATOM   3008  HD2 PRO B   4       4.322   8.004 -11.061  1.00 30.55           H  
ATOM   3009  HD3 PRO B   4       4.624   8.580  -9.441  1.00 30.55           H  
ATOM   3010  N   ILE B   5       5.207   9.079 -14.691  1.00 29.10           N  
ATOM   3011  H   ILE B   5       6.211   8.975 -14.689  1.00 29.10           H  
ATOM   3012  CA  ILE B   5       4.523   8.872 -16.005  1.00 29.10           C  
ATOM   3013  HA  ILE B   5       3.483   8.663 -15.752  1.00 29.10           H  
ATOM   3014  C   ILE B   5       5.040   7.700 -16.944  1.00 29.10           C  
ATOM   3015  CB  ILE B   5       4.498  10.220 -16.807  1.00 29.10           C  
ATOM   3016  HB  ILE B   5       5.492  10.389 -17.219  1.00 29.10           H  
ATOM   3017  O   ILE B   5       5.894   7.987 -17.778  1.00 29.10           O  
ATOM   3018  CG1 ILE B   5       4.152  11.478 -15.961  1.00 29.10           C  
ATOM   3019 HG12 ILE B   5       3.177  11.343 -15.493  1.00 29.10           H  
ATOM   3020 HG13 ILE B   5       4.899  11.595 -15.176  1.00 29.10           H  
ATOM   3021  CG2 ILE B   5       3.503  10.125 -17.982  1.00 29.10           C  
ATOM   3022 HG21 ILE B   5       3.632  10.968 -18.661  1.00 29.10           H  
ATOM   3023 HG22 ILE B   5       2.480  10.132 -17.604  1.00 29.10           H  
ATOM   3024 HG23 ILE B   5       3.653   9.215 -18.562  1.00 29.10           H  
ATOM   3025  CD1 ILE B   5       4.140  12.811 -16.723  1.00 29.10           C  
ATOM   3026 HD11 ILE B   5       5.068  12.928 -17.284  1.00 29.10           H  
ATOM   3027 HD12 ILE B   5       3.288  12.856 -17.401  1.00 29.10           H  
ATOM   3028 HD13 ILE B   5       4.052  13.629 -16.009  1.00 29.10           H  
ATOM   3029  N   GLU B   6       4.539   6.433 -16.876  1.00 32.77           N  
ATOM   3030  H   GLU B   6       3.939   6.256 -16.082  1.00 32.77           H  
ATOM   3031  CA  GLU B   6       4.585   5.309 -17.908  1.00 32.77           C  
ATOM   3032  HA  GLU B   6       4.013   5.682 -18.758  1.00 32.77           H  
ATOM   3033  C   GLU B   6       3.927   3.881 -17.568  1.00 32.77           C  
ATOM   3034  CB  GLU B   6       6.047   5.094 -18.410  1.00 32.77           C  
ATOM   3035  HB2 GLU B   6       6.746   5.668 -17.803  1.00 32.77           H  
ATOM   3036  HB3 GLU B   6       6.376   4.059 -18.313  1.00 32.77           H  
ATOM   3037  O   GLU B   6       4.632   2.928 -17.244  1.00 32.77           O  
ATOM   3038  CG  GLU B   6       6.231   5.483 -19.887  1.00 32.77           C  
ATOM   3039  HG2 GLU B   6       5.852   6.491 -20.055  1.00 32.77           H  
ATOM   3040  HG3 GLU B   6       7.297   5.489 -20.111  1.00 32.77           H  
ATOM   3041  CD  GLU B   6       5.523   4.504 -20.832  1.00 32.77           C  
ATOM   3042  OE1 GLU B   6       6.178   3.617 -21.432  1.00 32.77           O  
ATOM   3043  OE2 GLU B   6       4.283   4.589 -21.008  1.00 32.77           O  
ATOM   3044  N   LYS B   7       2.586   3.661 -17.677  1.00 30.49           N  
ATOM   3045  H   LYS B   7       2.081   4.499 -17.929  1.00 30.49           H  
ATOM   3046  CA  LYS B   7       1.755   2.385 -17.630  1.00 30.49           C  
ATOM   3047  HA  LYS B   7       0.893   2.686 -18.226  1.00 30.49           H  
ATOM   3048  C   LYS B   7       0.956   1.719 -16.430  1.00 30.49           C  
ATOM   3049  CB  LYS B   7       2.403   1.276 -18.489  1.00 30.49           C  
ATOM   3050  HB2 LYS B   7       1.798   0.370 -18.442  1.00 30.49           H  
ATOM   3051  HB3 LYS B   7       3.383   1.018 -18.089  1.00 30.49           H  
ATOM   3052  O   LYS B   7      -0.025   1.083 -16.810  1.00 30.49           O  
ATOM   3053  CG  LYS B   7       2.513   1.682 -19.964  1.00 30.49           C  
ATOM   3054  HG2 LYS B   7       1.516   1.692 -20.403  1.00 30.49           H  
ATOM   3055  HG3 LYS B   7       2.934   2.685 -20.038  1.00 30.49           H  
ATOM   3056  CD  LYS B   7       3.409   0.712 -20.740  1.00 30.49           C  
ATOM   3057  HD2 LYS B   7       3.017  -0.298 -20.625  1.00 30.49           H  
ATOM   3058  HD3 LYS B   7       4.417   0.743 -20.328  1.00 30.49           H  
ATOM   3059  CE  LYS B   7       3.441   1.073 -22.229  1.00 30.49           C  
ATOM   3060  HE2 LYS B   7       2.416   1.089 -22.600  1.00 30.49           H  
ATOM   3061  HE3 LYS B   7       3.994   0.297 -22.759  1.00 30.49           H  
ATOM   3062  NZ  LYS B   7       4.081   2.388 -22.462  1.00 30.49           N  
ATOM   3063  HZ1 LYS B   7       4.081   2.705 -23.421  1.00 30.49           H  
ATOM   3064  HZ2 LYS B   7       5.030   2.440 -22.119  1.00 30.49           H  
ATOM   3065  HZ3 LYS B   7       3.697   3.127 -21.890  1.00 30.49           H  
ATOM   3066  N   PRO B   8       1.233   1.727 -15.097  1.00 32.05           N  
ATOM   3067  CA  PRO B   8       0.475   0.936 -14.069  1.00 32.05           C  
ATOM   3068  HA  PRO B   8       0.367  -0.066 -14.483  1.00 32.05           H  
ATOM   3069  C   PRO B   8      -1.010   1.362 -13.738  1.00 32.05           C  
ATOM   3070  CB  PRO B   8       1.469   0.821 -12.893  1.00 32.05           C  
ATOM   3071  HB2 PRO B   8       1.400  -0.120 -12.347  1.00 32.05           H  
ATOM   3072  HB3 PRO B   8       1.342   1.657 -12.206  1.00 32.05           H  
ATOM   3073  O   PRO B   8      -1.637   1.964 -14.609  1.00 32.05           O  
ATOM   3074  CG  PRO B   8       2.847   0.928 -13.531  1.00 32.05           C  
ATOM   3075  HG2 PRO B   8       3.606   1.241 -12.814  1.00 32.05           H  
ATOM   3076  HG3 PRO B   8       3.142   0.016 -14.049  1.00 32.05           H  
ATOM   3077  CD  PRO B   8       2.532   2.015 -14.526  1.00 32.05           C  
ATOM   3078  HD2 PRO B   8       3.320   2.085 -15.276  1.00 32.05           H  
ATOM   3079  HD3 PRO B   8       2.432   2.916 -13.922  1.00 32.05           H  
ATOM   3080  N   PRO B   9      -1.691   0.987 -12.607  1.00 29.85           N  
ATOM   3081  CA  PRO B   9      -3.152   1.016 -12.468  1.00 29.85           C  
ATOM   3082  HA  PRO B   9      -3.607   0.402 -13.246  1.00 29.85           H  
ATOM   3083  C   PRO B   9      -3.731   2.396 -12.572  1.00 29.85           C  
ATOM   3084  CB  PRO B   9      -3.565   0.440 -11.106  1.00 29.85           C  
ATOM   3085  HB2 PRO B   9      -3.881   1.228 -10.423  1.00 29.85           H  
ATOM   3086  HB3 PRO B   9      -4.353  -0.306 -11.210  1.00 29.85           H  
ATOM   3087  O   PRO B   9      -3.108   3.363 -12.179  1.00 29.85           O  
ATOM   3088  CG  PRO B   9      -2.291  -0.178 -10.591  1.00 29.85           C  
ATOM   3089  HG2 PRO B   9      -2.258  -1.209 -10.941  1.00 29.85           H  
ATOM   3090  HG3 PRO B   9      -2.226  -0.133  -9.504  1.00 29.85           H  
ATOM   3091  CD  PRO B   9      -1.239   0.707 -11.263  1.00 29.85           C  
ATOM   3092  HD2 PRO B   9      -1.233   1.647 -10.711  1.00 29.85           H  
ATOM   3093  HD3 PRO B   9      -0.240   0.272 -11.220  1.00 29.85           H  
ATOM   3094  N   LYS B  10      -4.994   2.443 -12.991  1.00 27.92           N  
ATOM   3095  H   LYS B  10      -5.412   1.565 -13.264  1.00 27.92           H  
ATOM   3096  CA  LYS B  10      -5.733   3.682 -13.194  1.00 27.92           C  
ATOM   3097  HA  LYS B  10      -5.045   4.342 -13.724  1.00 27.92           H  
ATOM   3098  C   LYS B  10      -6.005   4.444 -11.877  1.00 27.92           C  
ATOM   3099  CB  LYS B  10      -6.923   3.410 -14.139  1.00 27.92           C  
ATOM   3100  HB2 LYS B  10      -7.576   4.282 -14.182  1.00 27.92           H  
ATOM   3101  HB3 LYS B  10      -7.496   2.558 -13.774  1.00 27.92           H  
ATOM   3102  O   LYS B  10      -5.098   4.889 -11.204  1.00 27.92           O  
ATOM   3103  CG  LYS B  10      -6.401   3.131 -15.560  1.00 27.92           C  
ATOM   3104  HG2 LYS B  10      -5.885   4.023 -15.915  1.00 27.92           H  
ATOM   3105  HG3 LYS B  10      -5.686   2.308 -15.535  1.00 27.92           H  
ATOM   3106  CD  LYS B  10      -7.507   2.773 -16.559  1.00 27.92           C  
ATOM   3107  HD2 LYS B  10      -8.259   3.562 -16.579  1.00 27.92           H  
ATOM   3108  HD3 LYS B  10      -7.965   1.830 -16.260  1.00 27.92           H  
ATOM   3109  CE  LYS B  10      -6.854   2.627 -17.939  1.00 27.92           C  
ATOM   3110  HE2 LYS B  10      -6.407   3.582 -18.216  1.00 27.92           H  
ATOM   3111  HE3 LYS B  10      -6.042   1.905 -17.855  1.00 27.92           H  
ATOM   3112  NZ  LYS B  10      -7.810   2.188 -18.982  1.00 27.92           N  
ATOM   3113  HZ1 LYS B  10      -8.232   1.311 -18.710  1.00 27.92           H  
ATOM   3114  HZ2 LYS B  10      -8.522   2.887 -19.137  1.00 27.92           H  
ATOM   3115  HZ3 LYS B  10      -7.309   2.037 -19.846  1.00 27.92           H  
ATOM   3116  N   THR B  11      -7.262   4.721 -11.555  1.00 26.19           N  
ATOM   3117  H   THR B  11      -7.969   4.151 -11.997  1.00 26.19           H  
ATOM   3118  CA  THR B  11      -7.735   5.626 -10.479  1.00 26.19           C  
ATOM   3119  HA  THR B  11      -8.720   5.933 -10.830  1.00 26.19           H  
ATOM   3120  C   THR B  11      -7.028   6.992 -10.256  1.00 26.19           C  
ATOM   3121  CB  THR B  11      -8.101   4.872  -9.196  1.00 26.19           C  
ATOM   3122  HB  THR B  11      -7.230   4.405  -8.735  1.00 26.19           H  
ATOM   3123  O   THR B  11      -7.665   7.988 -10.606  1.00 26.19           O  
ATOM   3124  CG2 THR B  11      -8.822   5.761  -8.188  1.00 26.19           C  
ATOM   3125 HG21 THR B  11      -9.667   6.271  -8.651  1.00 26.19           H  
ATOM   3126 HG22 THR B  11      -8.129   6.494  -7.775  1.00 26.19           H  
ATOM   3127 HG23 THR B  11      -9.182   5.156  -7.357  1.00 26.19           H  
ATOM   3128  OG1 THR B  11      -9.016   3.863  -9.561  1.00 26.19           O  
ATOM   3129  HG1 THR B  11      -9.209   3.416  -8.734  1.00 26.19           H  
ATOM   3130  N   VAL B  12      -5.807   7.121  -9.722  1.00 27.22           N  
ATOM   3131  H   VAL B  12      -5.255   6.287  -9.579  1.00 27.22           H  
ATOM   3132  CA  VAL B  12      -5.272   8.416  -9.221  1.00 27.22           C  
ATOM   3133  HA  VAL B  12      -6.122   8.961  -8.810  1.00 27.22           H  
ATOM   3134  C   VAL B  12      -4.627   9.330 -10.268  1.00 27.22           C  
ATOM   3135  CB  VAL B  12      -4.305   8.243  -8.045  1.00 27.22           C  
ATOM   3136  HB  VAL B  12      -3.473   7.615  -8.362  1.00 27.22           H  
ATOM   3137  O   VAL B  12      -3.737   8.940 -11.018  1.00 27.22           O  
ATOM   3138  CG1 VAL B  12      -3.671   9.555  -7.592  1.00 27.22           C  
ATOM   3139 HG11 VAL B  12      -2.914   9.848  -8.319  1.00 27.22           H  
ATOM   3140 HG12 VAL B  12      -3.150   9.431  -6.643  1.00 27.22           H  
ATOM   3141 HG13 VAL B  12      -4.433  10.327  -7.483  1.00 27.22           H  
ATOM   3142  CG2 VAL B  12      -5.015   7.595  -6.864  1.00 27.22           C  
ATOM   3143 HG21 VAL B  12      -5.740   8.277  -6.419  1.00 27.22           H  
ATOM   3144 HG22 VAL B  12      -4.282   7.318  -6.106  1.00 27.22           H  
ATOM   3145 HG23 VAL B  12      -5.533   6.680  -7.153  1.00 27.22           H  
ATOM   3146  N   ALA B  13      -5.078  10.584 -10.234  1.00 27.04           N  
ATOM   3147  H   ALA B  13      -5.757  10.794  -9.517  1.00 27.04           H  
ATOM   3148  CA  ALA B  13      -4.611  11.738 -10.998  1.00 27.04           C  
ATOM   3149  HA  ALA B  13      -4.285  11.423 -11.989  1.00 27.04           H  
ATOM   3150  C   ALA B  13      -3.432  12.484 -10.322  1.00 27.04           C  
ATOM   3151  CB  ALA B  13      -5.852  12.637 -11.139  1.00 27.04           C  
ATOM   3152  HB1 ALA B  13      -6.664  12.080 -11.608  1.00 27.04           H  
ATOM   3153  HB2 ALA B  13      -6.172  12.993 -10.160  1.00 27.04           H  
ATOM   3154  HB3 ALA B  13      -5.628  13.499 -11.767  1.00 27.04           H  
ATOM   3155  O   ALA B  13      -2.868  12.023  -9.330  1.00 27.04           O  
ATOM   3156  N   SER B  14      -3.107  13.685 -10.805  1.00 25.95           N  
ATOM   3157  H   SER B  14      -3.471  13.919 -11.718  1.00 25.95           H  
ATOM   3158  CA  SER B  14      -2.154  14.628 -10.210  1.00 25.95           C  
ATOM   3159  HA  SER B  14      -1.204  14.108 -10.083  1.00 25.95           H  
ATOM   3160  C   SER B  14      -2.610  15.124  -8.827  1.00 25.95           C  
ATOM   3161  CB  SER B  14      -1.899  15.798 -11.175  1.00 25.95           C  
ATOM   3162  HB2 SER B  14      -1.517  15.412 -12.120  1.00 25.95           H  
ATOM   3163  HB3 SER B  14      -2.831  16.328 -11.371  1.00 25.95           H  
ATOM   3164  O   SER B  14      -3.006  16.278  -8.645  1.00 25.95           O  
ATOM   3165  OG  SER B  14      -0.939  16.702 -10.644  1.00 25.95           O  
ATOM   3166  HG  SER B  14      -1.387  17.287 -10.029  1.00 25.95           H  
ATOM   3167  N   ILE B  15      -2.481  14.276  -7.804  1.00 31.27           N  
ATOM   3168  H   ILE B  15      -2.278  13.313  -8.030  1.00 31.27           H  
ATOM   3169  CA  ILE B  15      -2.358  14.732  -6.414  1.00 31.27           C  
ATOM   3170  HA  ILE B  15      -3.238  15.314  -6.144  1.00 31.27           H  
ATOM   3171  C   ILE B  15      -1.121  15.627  -6.385  1.00 31.27           C  
ATOM   3172  CB  ILE B  15      -2.215  13.545  -5.440  1.00 31.27           C  
ATOM   3173  HB  ILE B  15      -1.312  12.988  -5.689  1.00 31.27           H  
ATOM   3174  O   ILE B  15      -0.034  15.156  -6.688  1.00 31.27           O  
ATOM   3175  CG1 ILE B  15      -3.425  12.599  -5.565  1.00 31.27           C  
ATOM   3176 HG12 ILE B  15      -3.478  12.219  -6.585  1.00 31.27           H  
ATOM   3177 HG13 ILE B  15      -4.342  13.151  -5.360  1.00 31.27           H  
ATOM   3178  CG2 ILE B  15      -2.086  14.073  -4.001  1.00 31.27           C  
ATOM   3179 HG21 ILE B  15      -1.863  13.258  -3.312  1.00 31.27           H  
ATOM   3180 HG22 ILE B  15      -3.012  14.558  -3.694  1.00 31.27           H  
ATOM   3181 HG23 ILE B  15      -1.272  14.794  -3.932  1.00 31.27           H  
ATOM   3182  CD1 ILE B  15      -3.355  11.397  -4.625  1.00 31.27           C  
ATOM   3183 HD11 ILE B  15      -4.141  10.686  -4.881  1.00 31.27           H  
ATOM   3184 HD12 ILE B  15      -3.511  11.722  -3.597  1.00 31.27           H  
ATOM   3185 HD13 ILE B  15      -2.388  10.904  -4.725  1.00 31.27           H  
ATOM   3186  N   THR B  16      -1.278  16.924  -6.131  1.00 29.20           N  
ATOM   3187  H   THR B  16      -2.185  17.252  -5.833  1.00 29.20           H  
ATOM   3188  CA  THR B  16      -0.271  17.924  -6.520  1.00 29.20           C  
ATOM   3189  HA  THR B  16       0.418  17.469  -7.231  1.00 29.20           H  
ATOM   3190  C   THR B  16       0.550  18.411  -5.323  1.00 29.20           C  
ATOM   3191  CB  THR B  16      -0.953  19.077  -7.272  1.00 29.20           C  
ATOM   3192  HB  THR B  16      -1.719  19.531  -6.643  1.00 29.20           H  
ATOM   3193  O   THR B  16      -0.005  18.943  -4.372  1.00 29.20           O  
ATOM   3194  CG2 THR B  16       0.028  20.151  -7.738  1.00 29.20           C  
ATOM   3195 HG21 THR B  16       0.823  19.700  -8.331  1.00 29.20           H  
ATOM   3196 HG22 THR B  16      -0.505  20.882  -8.346  1.00 29.20           H  
ATOM   3197 HG23 THR B  16       0.452  20.667  -6.876  1.00 29.20           H  
ATOM   3198  OG1 THR B  16      -1.541  18.577  -8.454  1.00 29.20           O  
ATOM   3199  HG1 THR B  16      -2.199  17.916  -8.227  1.00 29.20           H  
ATOM   3200  N   THR B  17       1.881  18.250  -5.403  1.00 28.03           N  
ATOM   3201  H   THR B  17       2.203  17.776  -6.234  1.00 28.03           H  
ATOM   3202  CA  THR B  17       2.920  18.712  -4.444  1.00 28.03           C  
ATOM   3203  HA  THR B  17       3.706  17.956  -4.438  1.00 28.03           H  
ATOM   3204  C   THR B  17       2.469  18.884  -2.971  1.00 28.03           C  
ATOM   3205  CB  THR B  17       3.624  19.990  -4.931  1.00 28.03           C  
ATOM   3206  HB  THR B  17       4.259  20.375  -4.133  1.00 28.03           H  
ATOM   3207  O   THR B  17       2.199  20.014  -2.567  1.00 28.03           O  
ATOM   3208  CG2 THR B  17       4.513  19.712  -6.146  1.00 28.03           C  
ATOM   3209 HG21 THR B  17       5.012  20.636  -6.437  1.00 28.03           H  
ATOM   3210 HG22 THR B  17       3.903  19.361  -6.978  1.00 28.03           H  
ATOM   3211 HG23 THR B  17       5.261  18.962  -5.891  1.00 28.03           H  
ATOM   3212  OG1 THR B  17       2.703  20.980  -5.303  1.00 28.03           O  
ATOM   3213  HG1 THR B  17       2.092  21.069  -4.567  1.00 28.03           H  
ATOM   3214  N   PRO B  18       2.475  17.818  -2.139  1.00 29.30           N  
ATOM   3215  CA  PRO B  18       3.054  16.509  -2.427  1.00 29.30           C  
ATOM   3216  HA  PRO B  18       4.102  16.676  -2.674  1.00 29.30           H  
ATOM   3217  C   PRO B  18       2.379  15.769  -3.583  1.00 29.30           C  
ATOM   3218  CB  PRO B  18       3.036  15.710  -1.123  1.00 29.30           C  
ATOM   3219  HB2 PRO B  18       3.929  15.094  -1.018  1.00 29.30           H  
ATOM   3220  HB3 PRO B  18       2.142  15.088  -1.071  1.00 29.30           H  
ATOM   3221  O   PRO B  18       1.165  15.731  -3.715  1.00 29.30           O  
ATOM   3222  CG  PRO B  18       2.982  16.791  -0.047  1.00 29.30           C  
ATOM   3223  HG2 PRO B  18       2.495  16.438   0.863  1.00 29.30           H  
ATOM   3224  HG3 PRO B  18       3.991  17.139   0.172  1.00 29.30           H  
ATOM   3225  CD  PRO B  18       2.190  17.916  -0.714  1.00 29.30           C  
ATOM   3226  HD2 PRO B  18       1.122  17.781  -0.543  1.00 29.30           H  
ATOM   3227  HD3 PRO B  18       2.503  18.878  -0.308  1.00 29.30           H  
ATOM   3228  N   LYS B  19       3.210  15.181  -4.439  1.00 29.01           N  
ATOM   3229  H   LYS B  19       4.199  15.219  -4.240  1.00 29.01           H  
ATOM   3230  CA  LYS B  19       2.789  14.351  -5.563  1.00 29.01           C  
ATOM   3231  HA  LYS B  19       1.705  14.234  -5.552  1.00 29.01           H  
ATOM   3232  C   LYS B  19       3.395  12.996  -5.275  1.00 29.01           C  
ATOM   3233  CB  LYS B  19       3.238  15.007  -6.908  1.00 29.01           C  
ATOM   3234  HB2 LYS B  19       3.271  16.088  -6.780  1.00 29.01           H  
ATOM   3235  HB3 LYS B  19       4.254  14.694  -7.151  1.00 29.01           H  
ATOM   3236  O   LYS B  19       4.569  12.811  -5.455  1.00 29.01           O  
ATOM   3237  CG  LYS B  19       2.379  14.734  -8.159  1.00 29.01           C  
ATOM   3238  HG2 LYS B  19       1.725  13.888  -7.945  1.00 29.01           H  
ATOM   3239  HG3 LYS B  19       1.756  15.603  -8.371  1.00 29.01           H  
ATOM   3240  CD  LYS B  19       3.159  14.384  -9.431  1.00 29.01           C  
ATOM   3241  HD2 LYS B  19       2.473  13.897 -10.124  1.00 29.01           H  
ATOM   3242  HD3 LYS B  19       3.899  13.644  -9.126  1.00 29.01           H  
ATOM   3243  CE  LYS B  19       3.885  15.494 -10.191  1.00 29.01           C  
ATOM   3244  HE2 LYS B  19       4.297  16.206  -9.476  1.00 29.01           H  
ATOM   3245  HE3 LYS B  19       3.156  16.010 -10.815  1.00 29.01           H  
ATOM   3246  NZ  LYS B  19       4.965  14.899 -11.020  1.00 29.01           N  
ATOM   3247  HZ1 LYS B  19       5.380  15.548 -11.674  1.00 29.01           H  
ATOM   3248  HZ2 LYS B  19       5.668  14.483 -10.426  1.00 29.01           H  
ATOM   3249  HZ3 LYS B  19       4.604  14.093 -11.508  1.00 29.01           H  
ATOM   3250  N   ILE B  20       2.687  12.041  -4.736  1.00 27.61           N  
ATOM   3251  H   ILE B  20       1.730  12.253  -4.489  1.00 27.61           H  
ATOM   3252  CA  ILE B  20       3.003  10.573  -5.003  1.00 27.61           C  
ATOM   3253  HA  ILE B  20       3.911  10.746  -5.581  1.00 27.61           H  
ATOM   3254  C   ILE B  20       1.105   8.720  -6.466  1.00 27.61           C  
ATOM   3255  CB  ILE B  20       3.914  10.253  -3.661  1.00 27.61           C  
ATOM   3256  HB  ILE B  20       3.441   9.512  -3.017  1.00 27.61           H  
ATOM   3257  O   ILE B  20       1.327   7.951  -7.437  1.00 27.61           O  
ATOM   3258  CG1 ILE B  20       4.309  11.355  -2.614  1.00 27.61           C  
ATOM   3259 HG12 ILE B  20       4.837  10.852  -1.804  1.00 27.61           H  
ATOM   3260 HG13 ILE B  20       5.033  12.042  -3.052  1.00 27.61           H  
ATOM   3261  CG2 ILE B  20       5.315   9.680  -4.031  1.00 27.61           C  
ATOM   3262 HG21 ILE B  20       5.902  10.425  -4.569  1.00 27.61           H  
ATOM   3263 HG22 ILE B  20       5.856   9.379  -3.134  1.00 27.61           H  
ATOM   3264 HG23 ILE B  20       5.243   8.791  -4.657  1.00 27.61           H  
ATOM   3265  CD1 ILE B  20       3.216  12.196  -1.929  1.00 27.61           C  
ATOM   3266 HD11 ILE B  20       3.122  13.162  -2.425  1.00 27.61           H  
ATOM   3267 HD12 ILE B  20       2.255  11.684  -1.968  1.00 27.61           H  
ATOM   3268 HD13 ILE B  20       3.494  12.381  -0.891  1.00 27.61           H  
ATOM   3269  N   ILE B  21      -0.239   8.477  -6.207  1.00 30.05           N  
ATOM   3270  H   ILE B  21      -0.756   9.309  -5.959  1.00 30.05           H  
ATOM   3271  CA  ILE B  21      -0.685   7.296  -5.422  1.00 30.05           C  
ATOM   3272  HA  ILE B  21       0.124   6.951  -4.778  1.00 30.05           H  
ATOM   3273  C   ILE B  21      -0.934   6.120  -6.350  1.00 30.05           C  
ATOM   3274  CB  ILE B  21      -1.897   7.686  -4.516  1.00 30.05           C  
ATOM   3275  HB  ILE B  21      -2.508   8.419  -5.043  1.00 30.05           H  
ATOM   3276  O   ILE B  21      -0.600   4.988  -6.024  1.00 30.05           O  
ATOM   3277  CG1 ILE B  21      -1.458   8.343  -3.185  1.00 30.05           C  
ATOM   3278 HG12 ILE B  21      -0.878   9.242  -3.394  1.00 30.05           H  
ATOM   3279 HG13 ILE B  21      -0.842   7.637  -2.628  1.00 30.05           H  
ATOM   3280  CG2 ILE B  21      -2.834   6.540  -4.144  1.00 30.05           C  
ATOM   3281 HG21 ILE B  21      -2.462   6.105  -3.216  1.00 30.05           H  
ATOM   3282 HG22 ILE B  21      -3.836   6.922  -3.949  1.00 30.05           H  
ATOM   3283 HG23 ILE B  21      -2.941   5.782  -4.919  1.00 30.05           H  
ATOM   3284  CD1 ILE B  21      -2.549   8.833  -2.247  1.00 30.05           C  
ATOM   3285 HD11 ILE B  21      -3.234   8.014  -2.029  1.00 30.05           H  
ATOM   3286 HD12 ILE B  21      -2.095   9.187  -1.322  1.00 30.05           H  
ATOM   3287 HD13 ILE B  21      -3.101   9.657  -2.700  1.00 30.05           H  
ATOM   3288  N   LEU B  22      -1.450   6.446  -7.521  1.00 31.17           N  
ATOM   3289  H   LEU B  22      -1.589   7.436  -7.659  1.00 31.17           H  
ATOM   3290  CA  LEU B  22      -1.356   5.707  -8.760  1.00 31.17           C  
ATOM   3291  HA  LEU B  22      -0.606   4.926  -8.636  1.00 31.17           H  
ATOM   3292  C   LEU B  22      -0.827   6.756  -9.768  1.00 31.17           C  
ATOM   3293  CB  LEU B  22      -2.726   5.067  -9.084  1.00 31.17           C  
ATOM   3294  HB2 LEU B  22      -3.455   5.847  -9.304  1.00 31.17           H  
ATOM   3295  HB3 LEU B  22      -2.686   4.495 -10.011  1.00 31.17           H  
ATOM   3296  O   LEU B  22      -1.003   7.957  -9.579  1.00 31.17           O  
ATOM   3297  CG  LEU B  22      -3.281   4.152  -7.972  1.00 31.17           C  
ATOM   3298  HG  LEU B  22      -3.269   4.667  -7.012  1.00 31.17           H  
ATOM   3299  CD1 LEU B  22      -4.730   3.802  -8.265  1.00 31.17           C  
ATOM   3300 HD11 LEU B  22      -4.808   3.261  -9.207  1.00 31.17           H  
ATOM   3301 HD12 LEU B  22      -5.139   3.205  -7.450  1.00 31.17           H  
ATOM   3302 HD13 LEU B  22      -5.284   4.740  -8.304  1.00 31.17           H  
ATOM   3303  CD2 LEU B  22      -2.514   2.840  -7.843  1.00 31.17           C  
ATOM   3304 HD21 LEU B  22      -2.489   2.321  -8.802  1.00 31.17           H  
ATOM   3305 HD22 LEU B  22      -1.490   3.044  -7.530  1.00 31.17           H  
ATOM   3306 HD23 LEU B  22      -2.982   2.209  -7.087  1.00 31.17           H  
ATOM   3307  N   GLN B  23      -0.105   6.429 -10.827  1.00 29.22           N  
ATOM   3308  H   GLN B  23       0.375   7.229 -11.215  1.00 29.22           H  
ATOM   3309  CA  GLN B  23      -0.291   5.315 -11.746  1.00 29.22           C  
ATOM   3310  HA  GLN B  23       0.603   5.350 -12.369  1.00 29.22           H  
ATOM   3311  C   GLN B  23      -1.460   5.508 -12.772  1.00 29.22           C  
ATOM   3312  CB  GLN B  23      -0.079   3.923 -11.114  1.00 29.22           C  
ATOM   3313  HB2 GLN B  23      -0.117   3.208 -11.935  1.00 29.22           H  
ATOM   3314  HB3 GLN B  23      -0.894   3.673 -10.434  1.00 29.22           H  
ATOM   3315  O   GLN B  23      -1.379   4.901 -13.836  1.00 29.22           O  
ATOM   3316  CG  GLN B  23       1.259   3.728 -10.359  1.00 29.22           C  
ATOM   3317  HG2 GLN B  23       1.407   4.541  -9.648  1.00 29.22           H  
ATOM   3318  HG3 GLN B  23       2.073   3.778 -11.081  1.00 29.22           H  
ATOM   3319  CD  GLN B  23       1.356   2.406  -9.578  1.00 29.22           C  
ATOM   3320  NE2 GLN B  23       2.508   1.773  -9.543  1.00 29.22           N  
ATOM   3321 HE21 GLN B  23       2.541   0.940  -8.972  1.00 29.22           H  
ATOM   3322 HE22 GLN B  23       3.344   2.220  -9.889  1.00 29.22           H  
ATOM   3323  OE1 GLN B  23       0.412   1.895  -9.002  1.00 29.22           O  
ATOM   3324  N   LYS B  24      -2.446   6.436 -12.624  1.00 30.44           N  
ATOM   3325  H   LYS B  24      -2.507   6.965 -11.766  1.00 30.44           H  
ATOM   3326  CA  LYS B  24      -3.447   6.692 -13.714  1.00 30.44           C  
ATOM   3327  HA  LYS B  24      -3.673   5.725 -14.164  1.00 30.44           H  
ATOM   3328  C   LYS B  24      -2.904   7.535 -14.848  1.00 30.44           C  
ATOM   3329  CB  LYS B  24      -4.764   7.362 -13.268  1.00 30.44           C  
ATOM   3330  HB2 LYS B  24      -5.088   6.979 -12.301  1.00 30.44           H  
ATOM   3331  HB3 LYS B  24      -4.596   8.433 -13.154  1.00 30.44           H  
ATOM   3332  O   LYS B  24      -2.915   7.089 -15.989  1.00 30.44           O  
ATOM   3333  CG  LYS B  24      -5.900   7.218 -14.299  1.00 30.44           C  
ATOM   3334  HG2 LYS B  24      -6.167   6.168 -14.420  1.00 30.44           H  
ATOM   3335  HG3 LYS B  24      -5.556   7.585 -15.266  1.00 30.44           H  
ATOM   3336  CD  LYS B  24      -7.135   8.043 -13.894  1.00 30.44           C  
ATOM   3337  HD2 LYS B  24      -6.890   8.643 -13.018  1.00 30.44           H  
ATOM   3338  HD3 LYS B  24      -7.368   8.739 -14.699  1.00 30.44           H  
ATOM   3339  CE  LYS B  24      -8.367   7.178 -13.607  1.00 30.44           C  
ATOM   3340  HE2 LYS B  24      -8.818   6.877 -14.554  1.00 30.44           H  
ATOM   3341  HE3 LYS B  24      -8.036   6.284 -13.079  1.00 30.44           H  
ATOM   3342  NZ  LYS B  24      -9.336   7.917 -12.761  1.00 30.44           N  
ATOM   3343  HZ1 LYS B  24      -9.614   8.785 -13.197  1.00 30.44           H  
ATOM   3344  HZ2 LYS B  24      -8.880   8.169 -11.896  1.00 30.44           H  
ATOM   3345  HZ3 LYS B  24     -10.151   7.368 -12.528  1.00 30.44           H  
ATOM   3346  N   GLU B  25      -2.449   8.747 -14.528  1.00 31.22           N  
ATOM   3347  H   GLU B  25      -2.515   9.038 -13.563  1.00 31.22           H  
ATOM   3348  CA  GLU B  25      -1.785   9.662 -15.479  1.00 31.22           C  
ATOM   3349  HA  GLU B  25      -2.415   9.821 -16.354  1.00 31.22           H  
ATOM   3350  C   GLU B  25      -0.467   9.084 -15.994  1.00 31.22           C  
ATOM   3351  CB  GLU B  25      -1.534  11.007 -14.789  1.00 31.22           C  
ATOM   3352  HB2 GLU B  25      -1.088  10.833 -13.810  1.00 31.22           H  
ATOM   3353  HB3 GLU B  25      -0.849  11.603 -15.391  1.00 31.22           H  
ATOM   3354  O   GLU B  25       0.146   9.581 -16.928  1.00 31.22           O  
ATOM   3355  CG  GLU B  25      -2.853  11.776 -14.646  1.00 31.22           C  
ATOM   3356  HG2 GLU B  25      -3.584  11.140 -14.146  1.00 31.22           H  
ATOM   3357  HG3 GLU B  25      -3.238  12.004 -15.640  1.00 31.22           H  
ATOM   3358  CD  GLU B  25      -2.709  13.074 -13.849  1.00 31.22           C  
ATOM   3359  OE1 GLU B  25      -3.770  13.635 -13.492  1.00 31.22           O  
ATOM   3360  OE2 GLU B  25      -1.574  13.464 -13.500  1.00 31.22           O  
ATOM   3361  N   TYR B  26      -0.064   7.979 -15.383  1.00 27.91           N  
ATOM   3362  H   TYR B  26      -0.634   7.651 -14.617  1.00 27.91           H  
ATOM   3363  CA  TYR B  26       1.050   7.160 -15.764  1.00 27.91           C  
ATOM   3364  HA  TYR B  26       1.879   7.839 -15.966  1.00 27.91           H  
ATOM   3365  C   TYR B  26       0.785   6.415 -17.079  1.00 27.91           C  
ATOM   3366  CB  TYR B  26       1.351   6.297 -14.533  1.00 27.91           C  
ATOM   3367  HB2 TYR B  26       0.812   5.356 -14.643  1.00 27.91           H  
ATOM   3368  HB3 TYR B  26       0.973   6.835 -13.663  1.00 27.91           H  
ATOM   3369  O   TYR B  26       1.717   6.233 -17.851  1.00 27.91           O  
ATOM   3370  CG  TYR B  26       2.781   5.966 -14.204  1.00 27.91           C  
ATOM   3371  CD1 TYR B  26       3.364   4.863 -14.799  1.00 27.91           C  
ATOM   3372  HD1 TYR B  26       2.717   4.278 -15.435  1.00 27.91           H  
ATOM   3373  CD2 TYR B  26       3.510   6.652 -13.234  1.00 27.91           C  
ATOM   3374  HD2 TYR B  26       3.021   7.413 -12.643  1.00 27.91           H  
ATOM   3375  CE1 TYR B  26       4.721   4.537 -14.616  1.00 27.91           C  
ATOM   3376  HE1 TYR B  26       5.193   3.693 -15.096  1.00 27.91           H  
ATOM   3377  CE2 TYR B  26       4.882   6.373 -13.092  1.00 27.91           C  
ATOM   3378  HE2 TYR B  26       5.490   6.900 -12.372  1.00 27.91           H  
ATOM   3379  OH  TYR B  26       6.863   5.231 -13.831  1.00 27.91           O  
ATOM   3380  HH  TYR B  26       7.351   5.926 -13.384  1.00 27.91           H  
ATOM   3381  CZ  TYR B  26       5.519   5.395 -13.864  1.00 27.91           C  
ATOM   3382  N   LEU B  27      -0.457   6.043 -17.414  1.00 26.35           N  
ATOM   3383  H   LEU B  27      -1.220   6.301 -16.805  1.00 26.35           H  
ATOM   3384  CA  LEU B  27      -0.782   5.590 -18.773  1.00 26.35           C  
ATOM   3385  HA  LEU B  27      -0.040   4.845 -19.060  1.00 26.35           H  
ATOM   3386  C   LEU B  27      -0.700   6.780 -19.757  1.00 26.35           C  
ATOM   3387  CB  LEU B  27      -2.169   4.923 -18.785  1.00 26.35           C  
ATOM   3388  HB2 LEU B  27      -2.838   5.497 -18.145  1.00 26.35           H  
ATOM   3389  HB3 LEU B  27      -2.576   4.955 -19.796  1.00 26.35           H  
ATOM   3390  O   LEU B  27      -1.430   7.752 -19.563  1.00 26.35           O  
ATOM   3391  CG  LEU B  27      -2.117   3.458 -18.315  1.00 26.35           C  
ATOM   3392  HG  LEU B  27      -1.449   3.369 -17.458  1.00 26.35           H  
ATOM   3393  CD1 LEU B  27      -3.511   2.987 -17.903  1.00 26.35           C  
ATOM   3394 HD11 LEU B  27      -3.846   3.604 -17.069  1.00 26.35           H  
ATOM   3395 HD12 LEU B  27      -3.443   1.953 -17.566  1.00 26.35           H  
ATOM   3396 HD13 LEU B  27      -4.188   3.075 -18.753  1.00 26.35           H  
ATOM   3397  CD2 LEU B  27      -1.644   2.535 -19.444  1.00 26.35           C  
ATOM   3398 HD21 LEU B  27      -2.364   2.532 -20.263  1.00 26.35           H  
ATOM   3399 HD22 LEU B  27      -1.533   1.523 -19.055  1.00 26.35           H  
ATOM   3400 HD23 LEU B  27      -0.678   2.865 -19.826  1.00 26.35           H  
ATOM   3401  N   PRO B  28       0.155   6.721 -20.801  1.00 23.41           N  
ATOM   3402  CA  PRO B  28       0.453   7.872 -21.656  1.00 23.41           C  
ATOM   3403  HA  PRO B  28       0.789   8.700 -21.032  1.00 23.41           H  
ATOM   3404  C   PRO B  28      -0.761   8.341 -22.470  1.00 23.41           C  
ATOM   3405  CB  PRO B  28       1.609   7.426 -22.561  1.00 23.41           C  
ATOM   3406  HB2 PRO B  28       1.558   7.880 -23.551  1.00 23.41           H  
ATOM   3407  HB3 PRO B  28       2.557   7.669 -22.081  1.00 23.41           H  
ATOM   3408  O   PRO B  28      -1.542   7.522 -22.960  1.00 23.41           O  
ATOM   3409  CG  PRO B  28       1.446   5.908 -22.623  1.00 23.41           C  
ATOM   3410  HG2 PRO B  28       2.386   5.408 -22.854  1.00 23.41           H  
ATOM   3411  HG3 PRO B  28       0.678   5.649 -23.352  1.00 23.41           H  
ATOM   3412  CD  PRO B  28       0.954   5.577 -21.217  1.00 23.41           C  
ATOM   3413  HD2 PRO B  28       0.361   4.662 -21.238  1.00 23.41           H  
ATOM   3414  HD3 PRO B  28       1.804   5.467 -20.543  1.00 23.41           H  
ATOM   3415  N   GLU B  29      -0.887   9.660 -22.654  1.00 26.85           N  
ATOM   3416  H   GLU B  29      -0.223  10.283 -22.218  1.00 26.85           H  
ATOM   3417  CA  GLU B  29      -1.955  10.262 -23.464  1.00 26.85           C  
ATOM   3418  HA  GLU B  29      -2.910  10.004 -23.006  1.00 26.85           H  
ATOM   3419  C   GLU B  29      -1.965   9.708 -24.900  1.00 26.85           C  
ATOM   3420  CB  GLU B  29      -1.852  11.798 -23.503  1.00 26.85           C  
ATOM   3421  HB2 GLU B  29      -0.861  12.084 -23.857  1.00 26.85           H  
ATOM   3422  HB3 GLU B  29      -2.590  12.163 -24.217  1.00 26.85           H  
ATOM   3423  O   GLU B  29      -0.919   9.549 -25.535  1.00 26.85           O  
ATOM   3424  CG  GLU B  29      -2.130  12.469 -22.147  1.00 26.85           C  
ATOM   3425  HG2 GLU B  29      -3.038  12.033 -21.729  1.00 26.85           H  
ATOM   3426  HG3 GLU B  29      -1.306  12.251 -21.468  1.00 26.85           H  
ATOM   3427  CD  GLU B  29      -2.312  13.996 -22.265  1.00 26.85           C  
ATOM   3428  OE1 GLU B  29      -3.099  14.549 -21.462  1.00 26.85           O  
ATOM   3429  OE2 GLU B  29      -1.671  14.611 -23.150  1.00 26.85           O  
ATOM   3430  N   THR B  30      -3.168   9.411 -25.403  1.00 22.52           N  
ATOM   3431  H   THR B  30      -3.987   9.629 -24.855  1.00 22.52           H  
ATOM   3432  CA  THR B  30      -3.459   8.964 -26.777  1.00 22.52           C  
ATOM   3433  HA  THR B  30      -2.653   9.278 -27.441  1.00 22.52           H  
ATOM   3434  C   THR B  30      -4.739   9.633 -27.268  1.00 22.52           C  
ATOM   3435  CB  THR B  30      -3.644   7.444 -26.870  1.00 22.52           C  
ATOM   3436  HB  THR B  30      -4.619   7.171 -26.468  1.00 22.52           H  
ATOM   3437  O   THR B  30      -5.692   9.688 -26.458  1.00 22.52           O  
ATOM   3438  CG2 THR B  30      -3.523   6.947 -28.311  1.00 22.52           C  
ATOM   3439 HG21 THR B  30      -3.624   5.862 -28.330  1.00 22.52           H  
ATOM   3440 HG22 THR B  30      -4.311   7.390 -28.921  1.00 22.52           H  
ATOM   3441 HG23 THR B  30      -2.551   7.234 -28.712  1.00 22.52           H  
ATOM   3442  OG1 THR B  30      -2.658   6.766 -26.132  1.00 22.52           O  
ATOM   3443  HG1 THR B  30      -2.327   7.405 -25.497  1.00 22.52           H  
ATOM   3444  OXT THR B  30      -4.758  10.043 -28.448  1.00 22.52           O  
TER    3445      THR B  30                                                       
END   
