# Supplementary material for: An extended Tudor domain within Vreteno interconnects Gtsf1L and Ago3 for piRNA biogenesis in Bombyx mori
Source: EMBO J. 2023 Nov 20;42(24):e114072. doi: 10.15252/embj.2023114072 (PMC10711660; doi:10.15252/embj.2023114072)
Supplement: Supplementary file 4 — Dataset EV1 [file EMBJ-42-e114072-s007.zip › manuscript_pdb/BmVreteno_AF-eTD2_BmGtsf1L_63_67.pdb]

ATOM      1  N   THR A   1      16.931  20.816   5.927  1.00 89.41           N  
ATOM      2  H   THR A   1      17.693  21.290   6.391  1.00 89.41           H  
ATOM      3  H2  THR A   1      17.125  19.827   5.858  1.00 89.41           H  
ATOM      4  H3  THR A   1      16.821  21.194   4.997  1.00 89.41           H  
ATOM      5  CA  THR A   1      15.689  21.051   6.690  1.00 89.41           C  
ATOM      6  HA  THR A   1      15.744  20.535   7.648  1.00 89.41           H  
ATOM      7  C   THR A   1      14.520  20.530   5.886  1.00 89.41           C  
ATOM      8  CB  THR A   1      15.515  22.543   6.964  1.00 89.41           C  
ATOM      9  HB  THR A   1      15.378  23.088   6.030  1.00 89.41           H  
ATOM     10  O   THR A   1      14.436  20.939   4.730  1.00 89.41           O  
ATOM     11  CG2 THR A   1      14.378  22.867   7.920  1.00 89.41           C  
ATOM     12 HG21 THR A   1      14.449  22.262   8.824  1.00 89.41           H  
ATOM     13 HG22 THR A   1      14.403  23.923   8.190  1.00 89.41           H  
ATOM     14 HG23 THR A   1      13.429  22.675   7.420  1.00 89.41           H  
ATOM     15  OG1 THR A   1      16.713  22.966   7.560  1.00 89.41           O  
ATOM     16  HG1 THR A   1      16.561  23.838   7.932  1.00 89.41           H  
ATOM     17  N   PRO A   2      13.691  19.628   6.444  1.00 95.35           N  
ATOM     18  CA  PRO A   2      12.443  19.175   5.820  1.00 95.35           C  
ATOM     19  HA  PRO A   2      12.672  18.554   4.954  1.00 95.35           H  
ATOM     20  C   PRO A   2      11.557  20.346   5.388  1.00 95.35           C  
ATOM     21  CB  PRO A   2      11.737  18.326   6.879  1.00 95.35           C  
ATOM     22  HB2 PRO A   2      11.083  18.959   7.478  1.00 95.35           H  
ATOM     23  HB3 PRO A   2      11.173  17.509   6.429  1.00 95.35           H  
ATOM     24  O   PRO A   2      11.647  21.425   5.982  1.00 95.35           O  
ATOM     25  CG  PRO A   2      12.875  17.817   7.759  1.00 95.35           C  
ATOM     26  HG2 PRO A   2      12.534  17.583   8.767  1.00 95.35           H  
ATOM     27  HG3 PRO A   2      13.336  16.945   7.295  1.00 95.35           H  
ATOM     28  CD  PRO A   2      13.853  18.990   7.745  1.00 95.35           C  
ATOM     29  HD2 PRO A   2      14.868  18.624   7.896  1.00 95.35           H  
ATOM     30  HD3 PRO A   2      13.579  19.699   8.526  1.00 95.35           H  
ATOM     31  N   GLU A   3      10.729  20.157   4.364  1.00 96.41           N  
ATOM     32  H   GLU A   3      10.516  19.220   4.052  1.00 96.41           H  
ATOM     33  CA  GLU A   3       9.919  21.249   3.813  1.00 96.41           C  
ATOM     34  HA  GLU A   3      10.576  22.105   3.659  1.00 96.41           H  
ATOM     35  C   GLU A   3       8.848  21.698   4.806  1.00 96.41           C  
ATOM     36  CB  GLU A   3       9.321  20.840   2.455  1.00 96.41           C  
ATOM     37  HB2 GLU A   3      10.112  20.422   1.831  1.00 96.41           H  
ATOM     38  HB3 GLU A   3       8.568  20.066   2.603  1.00 96.41           H  
ATOM     39  O   GLU A   3       8.663  22.897   5.018  1.00 96.41           O  
ATOM     40  CG  GLU A   3       8.675  22.018   1.703  1.00 96.41           C  
ATOM     41  HG2 GLU A   3       8.326  21.659   0.735  1.00 96.41           H  
ATOM     42  HG3 GLU A   3       7.804  22.356   2.265  1.00 96.41           H  
ATOM     43  CD  GLU A   3       9.639  23.202   1.482  1.00 96.41           C  
ATOM     44  OE1 GLU A   3       9.186  24.368   1.473  1.00 96.41           O  
ATOM     45  OE2 GLU A   3      10.879  22.983   1.396  1.00 96.41           O  
ATOM     46  N   TRP A   4       8.250  20.755   5.530  1.00 97.26           N  
ATOM     47  H   TRP A   4       8.383  19.793   5.253  1.00 97.26           H  
ATOM     48  CA  TRP A   4       7.269  21.028   6.575  1.00 97.26           C  
ATOM     49  HA  TRP A   4       6.408  21.513   6.115  1.00 97.26           H  
ATOM     50  C   TRP A   4       7.793  21.979   7.661  1.00 97.26           C  
ATOM     51  CB  TRP A   4       6.803  19.686   7.142  1.00 97.26           C  
ATOM     52  HB2 TRP A   4       5.886  19.851   7.709  1.00 97.26           H  
ATOM     53  HB3 TRP A   4       6.549  19.034   6.307  1.00 97.26           H  
ATOM     54  O   TRP A   4       7.070  22.874   8.086  1.00 97.26           O  
ATOM     55  CG  TRP A   4       7.759  18.947   8.022  1.00 97.26           C  
ATOM     56  CD1 TRP A   4       8.471  17.854   7.667  1.00 97.26           C  
ATOM     57  HD1 TRP A   4       8.434  17.388   6.693  1.00 97.26           H  
ATOM     58  CD2 TRP A   4       8.051  19.177   9.431  1.00 97.26           C  
ATOM     59  CE2 TRP A   4       8.962  18.170   9.866  1.00 97.26           C  
ATOM     60  CE3 TRP A   4       7.628  20.124  10.389  1.00 97.26           C  
ATOM     61  HE3 TRP A   4       6.938  20.907  10.109  1.00 97.26           H  
ATOM     62  NE1 TRP A   4       9.183  17.389   8.755  1.00 97.26           N  
ATOM     63  HE1 TRP A   4       9.681  16.510   8.755  1.00 97.26           H  
ATOM     64  CH2 TRP A   4       8.977  19.051  12.116  1.00 97.26           C  
ATOM     65  HH2 TRP A   4       9.285  18.989  13.149  1.00 97.26           H  
ATOM     66  CZ2 TRP A   4       9.417  18.095  11.185  1.00 97.26           C  
ATOM     67  HZ2 TRP A   4      10.064  17.285  11.488  1.00 97.26           H  
ATOM     68  CZ3 TRP A   4       8.097  20.071  11.714  1.00 97.26           C  
ATOM     69  HZ3 TRP A   4       7.770  20.815  12.425  1.00 97.26           H  
ATOM     70  N   LYS A   5       9.075  21.882   8.049  1.00 97.17           N  
ATOM     71  H   LYS A   5       9.623  21.132   7.653  1.00 97.17           H  
ATOM     72  CA  LYS A   5       9.688  22.824   9.010  1.00 97.17           C  
ATOM     73  HA  LYS A   5       9.044  22.908   9.886  1.00 97.17           H  
ATOM     74  C   LYS A   5       9.798  24.234   8.437  1.00 97.17           C  
ATOM     75  CB  LYS A   5      11.080  22.354   9.461  1.00 97.17           C  
ATOM     76  HB2 LYS A   5      11.577  23.180   9.971  1.00 97.17           H  
ATOM     77  HB3 LYS A   5      11.667  22.069   8.587  1.00 97.17           H  
ATOM     78  O   LYS A   5       9.729  25.210   9.175  1.00 97.17           O  
ATOM     79  CG  LYS A   5      11.011  21.174  10.425  1.00 97.17           C  
ATOM     80  HG2 LYS A   5      10.298  21.417  11.213  1.00 97.17           H  
ATOM     81  HG3 LYS A   5      10.665  20.304   9.867  1.00 97.17           H  
ATOM     82  CD  LYS A   5      12.355  20.849  11.090  1.00 97.17           C  
ATOM     83  HD2 LYS A   5      13.133  20.740  10.334  1.00 97.17           H  
ATOM     84  HD3 LYS A   5      12.619  21.650  11.780  1.00 97.17           H  
ATOM     85  CE  LYS A   5      12.167  19.536  11.851  1.00 97.17           C  
ATOM     86  HE2 LYS A   5      11.370  19.666  12.583  1.00 97.17           H  
ATOM     87  HE3 LYS A   5      11.824  18.777  11.148  1.00 97.17           H  
ATOM     88  NZ  LYS A   5      13.386  19.037  12.524  1.00 97.17           N  
ATOM     89  HZ1 LYS A   5      13.198  18.075  12.766  1.00 97.17           H  
ATOM     90  HZ2 LYS A   5      13.587  19.544  13.374  1.00 97.17           H  
ATOM     91  HZ3 LYS A   5      14.175  18.980  11.896  1.00 97.17           H  
ATOM     92  N   LYS A   6      10.003  24.371   7.124  1.00 97.28           N  
ATOM     93  H   LYS A   6       9.937  23.545   6.547  1.00 97.28           H  
ATOM     94  CA  LYS A   6      10.040  25.692   6.478  1.00 97.28           C  
ATOM     95  HA  LYS A   6      10.647  26.368   7.080  1.00 97.28           H  
ATOM     96  C   LYS A   6       8.646  26.311   6.414  1.00 97.28           C  
ATOM     97  CB  LYS A   6      10.625  25.616   5.066  1.00 97.28           C  
ATOM     98  HB2 LYS A   6      10.662  26.628   4.663  1.00 97.28           H  
ATOM     99  HB3 LYS A   6       9.949  25.037   4.435  1.00 97.28           H  
ATOM    100  O   LYS A   6       8.541  27.526   6.548  1.00 97.28           O  
ATOM    101  CG  LYS A   6      12.030  25.005   4.988  1.00 97.28           C  
ATOM    102  HG2 LYS A   6      11.985  23.965   5.309  1.00 97.28           H  
ATOM    103  HG3 LYS A   6      12.724  25.554   5.625  1.00 97.28           H  
ATOM    104  CD  LYS A   6      12.487  25.072   3.528  1.00 97.28           C  
ATOM    105  HD2 LYS A   6      11.624  24.864   2.897  1.00 97.28           H  
ATOM    106  HD3 LYS A   6      12.834  26.078   3.291  1.00 97.28           H  
ATOM    107  CE  LYS A   6      13.579  24.050   3.212  1.00 97.28           C  
ATOM    108  HE2 LYS A   6      13.396  23.163   3.818  1.00 97.28           H  
ATOM    109  HE3 LYS A   6      14.560  24.459   3.456  1.00 97.28           H  
ATOM    110  NZ  LYS A   6      13.484  23.666   1.782  1.00 97.28           N  
ATOM    111  HZ1 LYS A   6      14.064  22.876   1.539  1.00 97.28           H  
ATOM    112  HZ2 LYS A   6      13.626  24.443   1.152  1.00 97.28           H  
ATOM    113  HZ3 LYS A   6      12.536  23.367   1.602  1.00 97.28           H  
ATOM    114  N   LEU A   7       7.608  25.500   6.206  1.00 97.06           N  
ATOM    115  H   LEU A   7       7.793  24.519   6.050  1.00 97.06           H  
ATOM    116  CA  LEU A   7       6.209  25.938   6.245  1.00 97.06           C  
ATOM    117  HA  LEU A   7       6.085  26.812   5.605  1.00 97.06           H  
ATOM    118  C   LEU A   7       5.812  26.384   7.658  1.00 97.06           C  
ATOM    119  CB  LEU A   7       5.300  24.808   5.728  1.00 97.06           C  
ATOM    120  HB2 LEU A   7       4.260  25.106   5.866  1.00 97.06           H  
ATOM    121  HB3 LEU A   7       5.462  23.920   6.340  1.00 97.06           H  
ATOM    122  O   LEU A   7       5.297  27.489   7.817  1.00 97.06           O  
ATOM    123  CG  LEU A   7       5.507  24.435   4.249  1.00 97.06           C  
ATOM    124  HG  LEU A   7       6.552  24.180   4.075  1.00 97.06           H  
ATOM    125  CD1 LEU A   7       4.652  23.218   3.902  1.00 97.06           C  
ATOM    126 HD11 LEU A   7       4.921  22.378   4.542  1.00 97.06           H  
ATOM    127 HD12 LEU A   7       3.597  23.453   4.043  1.00 97.06           H  
ATOM    128 HD13 LEU A   7       4.821  22.932   2.864  1.00 97.06           H  
ATOM    129  CD2 LEU A   7       5.119  25.576   3.305  1.00 97.06           C  
ATOM    130 HD21 LEU A   7       5.759  26.442   3.473  1.00 97.06           H  
ATOM    131 HD22 LEU A   7       5.246  25.247   2.273  1.00 97.06           H  
ATOM    132 HD23 LEU A   7       4.076  25.850   3.464  1.00 97.06           H  
ATOM    133  N   GLU A   8       6.166  25.594   8.674  1.00 96.18           N  
ATOM    134  H   GLU A   8       6.504  24.667   8.462  1.00 96.18           H  
ATOM    135  CA  GLU A   8       5.967  25.924  10.092  1.00 96.18           C  
ATOM    136  HA  GLU A   8       4.899  26.003  10.295  1.00 96.18           H  
ATOM    137  C   GLU A   8       6.618  27.267  10.461  1.00 96.18           C  
ATOM    138  CB  GLU A   8       6.550  24.777  10.934  1.00 96.18           C  
ATOM    139  HB2 GLU A   8       6.092  23.842  10.611  1.00 96.18           H  
ATOM    140  HB3 GLU A   8       7.619  24.706  10.736  1.00 96.18           H  
ATOM    141  O   GLU A   8       5.962  28.158  10.994  1.00 96.18           O  
ATOM    142  CG  GLU A   8       6.334  24.940  12.446  1.00 96.18           C  
ATOM    143  HG2 GLU A   8       5.267  25.046  12.642  1.00 96.18           H  
ATOM    144  HG3 GLU A   8       6.836  25.845  12.788  1.00 96.18           H  
ATOM    145  CD  GLU A   8       6.900  23.732  13.214  1.00 96.18           C  
ATOM    146  OE1 GLU A   8       6.134  23.085  13.964  1.00 96.18           O  
ATOM    147  OE2 GLU A   8       8.103  23.430  13.023  1.00 96.18           O  
ATOM    148  N   LEU A   9       7.890  27.469  10.096  1.00 96.46           N  
ATOM    149  H   LEU A   9       8.394  26.688   9.701  1.00 96.46           H  
ATOM    150  CA  LEU A   9       8.611  28.724  10.355  1.00 96.46           C  
ATOM    151  HA  LEU A   9       8.538  28.953  11.418  1.00 96.46           H  
ATOM    152  C   LEU A   9       8.023  29.938   9.618  1.00 96.46           C  
ATOM    153  CB  LEU A   9      10.086  28.548   9.957  1.00 96.46           C  
ATOM    154  HB2 LEU A   9      10.559  29.530   9.923  1.00 96.46           H  
ATOM    155  HB3 LEU A   9      10.119  28.131   8.951  1.00 96.46           H  
ATOM    156  O   LEU A   9       8.217  31.070  10.058  1.00 96.46           O  
ATOM    157  CG  LEU A   9      10.903  27.656  10.906  1.00 96.46           C  
ATOM    158  HG  LEU A   9      10.396  26.704  11.066  1.00 96.46           H  
ATOM    159  CD1 LEU A   9      12.273  27.387  10.274  1.00 96.46           C  
ATOM    160 HD11 LEU A   9      12.853  26.745  10.936  1.00 96.46           H  
ATOM    161 HD12 LEU A   9      12.131  26.875   9.322  1.00 96.46           H  
ATOM    162 HD13 LEU A   9      12.801  28.328  10.116  1.00 96.46           H  
ATOM    163  CD2 LEU A   9      11.128  28.311  12.269  1.00 96.46           C  
ATOM    164 HD21 LEU A   9      10.173  28.429  12.782  1.00 96.46           H  
ATOM    165 HD22 LEU A   9      11.759  27.671  12.886  1.00 96.46           H  
ATOM    166 HD23 LEU A   9      11.596  29.288  12.150  1.00 96.46           H  
ATOM    167  N   LYS A  10       7.327  29.722   8.497  1.00 96.81           N  
ATOM    168  H   LYS A  10       7.179  28.762   8.220  1.00 96.81           H  
ATOM    169  CA  LYS A  10       6.609  30.772   7.756  1.00 96.81           C  
ATOM    170  HA  LYS A  10       7.156  31.711   7.841  1.00 96.81           H  
ATOM    171  C   LYS A  10       5.221  31.065   8.336  1.00 96.81           C  
ATOM    172  CB  LYS A  10       6.510  30.383   6.275  1.00 96.81           C  
ATOM    173  HB2 LYS A  10       6.156  29.354   6.206  1.00 96.81           H  
ATOM    174  HB3 LYS A  10       5.776  31.021   5.783  1.00 96.81           H  
ATOM    175  O   LYS A  10       4.571  31.986   7.851  1.00 96.81           O  
ATOM    176  CG  LYS A  10       7.839  30.527   5.521  1.00 96.81           C  
ATOM    177  HG2 LYS A  10       8.099  31.582   5.442  1.00 96.81           H  
ATOM    178  HG3 LYS A  10       8.637  30.007   6.052  1.00 96.81           H  
ATOM    179  CD  LYS A  10       7.667  29.927   4.122  1.00 96.81           C  
ATOM    180  HD2 LYS A  10       7.358  28.888   4.227  1.00 96.81           H  
ATOM    181  HD3 LYS A  10       6.884  30.473   3.596  1.00 96.81           H  
ATOM    182  CE  LYS A  10       8.966  29.982   3.317  1.00 96.81           C  
ATOM    183  HE2 LYS A  10       9.257  31.025   3.195  1.00 96.81           H  
ATOM    184  HE3 LYS A  10       9.742  29.470   3.886  1.00 96.81           H  
ATOM    185  NZ  LYS A  10       8.777  29.330   1.995  1.00 96.81           N  
ATOM    186  HZ1 LYS A  10       9.616  29.369   1.434  1.00 96.81           H  
ATOM    187  HZ2 LYS A  10       8.021  29.770   1.490  1.00 96.81           H  
ATOM    188  HZ3 LYS A  10       8.523  28.360   2.118  1.00 96.81           H  
ATOM    189  N   GLY A  11       4.773  30.307   9.340  1.00 95.59           N  
ATOM    190  H   GLY A  11       5.361  29.569   9.699  1.00 95.59           H  
ATOM    191  CA  GLY A  11       3.438  30.438   9.921  1.00 95.59           C  
ATOM    192  HA2 GLY A  11       3.248  31.480  10.179  1.00 95.59           H  
ATOM    193  HA3 GLY A  11       3.393  29.837  10.830  1.00 95.59           H  
ATOM    194  C   GLY A  11       2.318  29.962   8.995  1.00 95.59           C  
ATOM    195  O   GLY A  11       1.194  30.432   9.128  1.00 95.59           O  
ATOM    196  N   VAL A  12       2.625  29.075   8.042  1.00 96.10           N  
ATOM    197  H   VAL A  12       3.551  28.673   8.050  1.00 96.10           H  
ATOM    198  CA  VAL A  12       1.609  28.434   7.194  1.00 96.10           C  
ATOM    199  HA  VAL A  12       0.945  29.195   6.785  1.00 96.10           H  
ATOM    200  C   VAL A  12       0.775  27.499   8.066  1.00 96.10           C  
ATOM    201  CB  VAL A  12       2.277  27.675   6.028  1.00 96.10           C  
ATOM    202  HB  VAL A  12       2.994  26.962   6.436  1.00 96.10           H  
ATOM    203  O   VAL A  12       1.337  26.794   8.904  1.00 96.10           O  
ATOM    204  CG1 VAL A  12       1.284  26.897   5.158  1.00 96.10           C  
ATOM    205 HG11 VAL A  12       1.780  26.493   4.275  1.00 96.10           H  
ATOM    206 HG12 VAL A  12       0.881  26.059   5.726  1.00 96.10           H  
ATOM    207 HG13 VAL A  12       0.463  27.543   4.848  1.00 96.10           H  
ATOM    208  CG2 VAL A  12       3.036  28.646   5.110  1.00 96.10           C  
ATOM    209 HG21 VAL A  12       3.520  28.094   4.304  1.00 96.10           H  
ATOM    210 HG22 VAL A  12       2.336  29.367   4.687  1.00 96.10           H  
ATOM    211 HG23 VAL A  12       3.796  29.179   5.680  1.00 96.10           H  
ATOM    212  N   ASP A  13      -0.542  27.459   7.869  1.00 95.53           N  
ATOM    213  H   ASP A  13      -0.972  28.069   7.188  1.00 95.53           H  
ATOM    214  CA  ASP A  13      -1.375  26.411   8.459  1.00 95.53           C  
ATOM    215  HA  ASP A  13      -0.982  26.167   9.446  1.00 95.53           H  
ATOM    216  C   ASP A  13      -1.293  25.153   7.586  1.00 95.53           C  
ATOM    217  CB  ASP A  13      -2.814  26.903   8.668  1.00 95.53           C  
ATOM    218  HB2 ASP A  13      -2.779  27.879   9.152  1.00 95.53           H  
ATOM    219  HB3 ASP A  13      -3.296  27.025   7.698  1.00 95.53           H  
ATOM    220  O   ASP A  13      -1.411  25.201   6.359  1.00 95.53           O  
ATOM    221  CG  ASP A  13      -3.658  25.957   9.539  1.00 95.53           C  
ATOM    222  OD1 ASP A  13      -3.454  24.720   9.457  1.00 95.53           O  
ATOM    223  OD2 ASP A  13      -4.522  26.463  10.284  1.00 95.53           O  
ATOM    224  N   VAL A  14      -1.096  23.997   8.215  1.00 95.90           N  
ATOM    225  H   VAL A  14      -1.176  24.004   9.222  1.00 95.90           H  
ATOM    226  CA  VAL A  14      -1.036  22.713   7.522  1.00 95.90           C  
ATOM    227  HA  VAL A  14      -0.171  22.740   6.859  1.00 95.90           H  
ATOM    228  C   VAL A  14      -2.274  22.488   6.652  1.00 95.90           C  
ATOM    229  CB  VAL A  14      -0.815  21.587   8.545  1.00 95.90           C  
ATOM    230  HB  VAL A  14      -0.008  21.903   9.206  1.00 95.90           H  
ATOM    231  O   VAL A  14      -2.131  21.993   5.535  1.00 95.90           O  
ATOM    232  CG1 VAL A  14      -2.041  21.281   9.417  1.00 95.90           C  
ATOM    233 HG11 VAL A  14      -2.837  20.828   8.827  1.00 95.90           H  
ATOM    234 HG12 VAL A  14      -2.408  22.198   9.878  1.00 95.90           H  
ATOM    235 HG13 VAL A  14      -1.753  20.594  10.213  1.00 95.90           H  
ATOM    236  CG2 VAL A  14      -0.357  20.297   7.869  1.00 95.90           C  
ATOM    237 HG21 VAL A  14       0.565  20.486   7.318  1.00 95.90           H  
ATOM    238 HG22 VAL A  14      -0.176  19.561   8.652  1.00 95.90           H  
ATOM    239 HG23 VAL A  14      -1.124  19.925   7.190  1.00 95.90           H  
ATOM    240  N   ILE A  15      -3.469  22.907   7.087  1.00 94.76           N  
ATOM    241  H   ILE A  15      -3.509  23.409   7.962  1.00 94.76           H  
ATOM    242  CA  ILE A  15      -4.720  22.692   6.338  1.00 94.76           C  
ATOM    243  HA  ILE A  15      -4.752  21.641   6.052  1.00 94.76           H  
ATOM    244  C   ILE A  15      -4.788  23.498   5.034  1.00 94.76           C  
ATOM    245  CB  ILE A  15      -5.965  22.964   7.214  1.00 94.76           C  
ATOM    246  HB  ILE A  15      -6.828  22.592   6.661  1.00 94.76           H  
ATOM    247  O   ILE A  15      -5.530  23.111   4.132  1.00 94.76           O  
ATOM    248  CG1 ILE A  15      -6.192  24.479   7.430  1.00 94.76           C  
ATOM    249 HG12 ILE A  15      -6.460  24.931   6.476  1.00 94.76           H  
ATOM    250 HG13 ILE A  15      -5.265  24.951   7.756  1.00 94.76           H  
ATOM    251  CG2 ILE A  15      -5.895  22.147   8.518  1.00 94.76           C  
ATOM    252 HG21 ILE A  15      -5.160  22.588   9.192  1.00 94.76           H  
ATOM    253 HG22 ILE A  15      -5.615  21.116   8.305  1.00 94.76           H  
ATOM    254 HG23 ILE A  15      -6.865  22.154   9.015  1.00 94.76           H  
ATOM    255  CD1 ILE A  15      -7.303  24.843   8.418  1.00 94.76           C  
ATOM    256 HD11 ILE A  15      -8.234  24.356   8.128  1.00 94.76           H  
ATOM    257 HD12 ILE A  15      -7.446  25.924   8.412  1.00 94.76           H  
ATOM    258 HD13 ILE A  15      -7.023  24.539   9.426  1.00 94.76           H  
ATOM    259  N   GLU A  16      -4.013  24.581   4.927  1.00 94.79           N  
ATOM    260  H   GLU A  16      -3.417  24.825   5.706  1.00 94.79           H  
ATOM    261  CA  GLU A  16      -3.920  25.436   3.736  1.00 94.79           C  
ATOM    262  HA  GLU A  16      -4.903  25.518   3.270  1.00 94.79           H  
ATOM    263  C   GLU A  16      -2.969  24.867   2.678  1.00 94.79           C  
ATOM    264  CB  GLU A  16      -3.451  26.844   4.128  1.00 94.79           C  
ATOM    265  HB2 GLU A  16      -2.487  26.771   4.633  1.00 94.79           H  
ATOM    266  HB3 GLU A  16      -3.312  27.429   3.219  1.00 94.79           H  
ATOM    267  O   GLU A  16      -2.964  25.321   1.533  1.00 94.79           O  
ATOM    268  CG  GLU A  16      -4.453  27.588   5.020  1.00 94.79           C  
ATOM    269  HG2 GLU A  16      -5.402  27.648   4.486  1.00 94.79           H  
ATOM    270  HG3 GLU A  16      -4.628  27.019   5.933  1.00 94.79           H  
ATOM    271  CD  GLU A  16      -3.982  29.009   5.376  1.00 94.79           C  
ATOM    272  OE1 GLU A  16      -4.860  29.819   5.752  1.00 94.79           O  
ATOM    273  OE2 GLU A  16      -2.767  29.296   5.244  1.00 94.79           O  
ATOM    274  N   THR A  17      -2.168  23.860   3.036  1.00 96.33           N  
ATOM    275  H   THR A  17      -2.211  23.533   3.990  1.00 96.33           H  
ATOM    276  CA  THR A  17      -1.317  23.171   2.065  1.00 96.33           C  
ATOM    277  HA  THR A  17      -0.808  23.943   1.487  1.00 96.33           H  
ATOM    278  C   THR A  17      -2.156  22.369   1.067  1.00 96.33           C  
ATOM    279  CB  THR A  17      -0.215  22.321   2.716  1.00 96.33           C  
ATOM    280  HB  THR A  17       0.431  21.935   1.927  1.00 96.33           H  
ATOM    281  O   THR A  17      -3.302  21.983   1.328  1.00 96.33           O  
ATOM    282  CG2 THR A  17       0.649  23.110   3.698  1.00 96.33           C  
ATOM    283 HG21 THR A  17       1.130  23.936   3.175  1.00 96.33           H  
ATOM    284 HG22 THR A  17       1.412  22.454   4.116  1.00 96.33           H  
ATOM    285 HG23 THR A  17       0.043  23.512   4.510  1.00 96.33           H  
ATOM    286  OG1 THR A  17      -0.718  21.232   3.433  1.00 96.33           O  
ATOM    287  HG1 THR A  17      -1.169  21.580   4.206  1.00 96.33           H  
ATOM    288  N   GLU A  18      -1.577  22.127  -0.107  1.00 96.06           N  
ATOM    289  H   GLU A  18      -0.631  22.448  -0.261  1.00 96.06           H  
ATOM    290  CA  GLU A  18      -2.231  21.440  -1.219  1.00 96.06           C  
ATOM    291  HA  GLU A  18      -3.014  22.093  -1.605  1.00 96.06           H  
ATOM    292  C   GLU A  18      -2.886  20.113  -0.791  1.00 96.06           C  
ATOM    293  CB  GLU A  18      -1.191  21.241  -2.327  1.00 96.06           C  
ATOM    294  HB2 GLU A  18      -0.398  20.594  -1.951  1.00 96.06           H  
ATOM    295  HB3 GLU A  18      -0.762  22.213  -2.568  1.00 96.06           H  
ATOM    296  O   GLU A  18      -2.387  19.387   0.073  1.00 96.06           O  
ATOM    297  CG  GLU A  18      -1.778  20.631  -3.607  1.00 96.06           C  
ATOM    298  HG2 GLU A  18      -2.143  19.629  -3.380  1.00 96.06           H  
ATOM    299  HG3 GLU A  18      -2.621  21.242  -3.928  1.00 96.06           H  
ATOM    300  CD  GLU A  18      -0.750  20.527  -4.742  1.00 96.06           C  
ATOM    301  OE1 GLU A  18      -1.183  20.194  -5.865  1.00 96.06           O  
ATOM    302  OE2 GLU A  18       0.448  20.793  -4.484  1.00 96.06           O  
ATOM    303  N   ARG A  19      -4.046  19.801  -1.377  1.00 97.38           N  
ATOM    304  H   ARG A  19      -4.356  20.388  -2.138  1.00 97.38           H  
ATOM    305  CA  ARG A  19      -4.656  18.472  -1.262  1.00 97.38           C  
ATOM    306  HA  ARG A  19      -4.399  18.017  -0.305  1.00 97.38           H  
ATOM    307  C   ARG A  19      -4.093  17.583  -2.355  1.00 97.38           C  
ATOM    308  CB  ARG A  19      -6.179  18.526  -1.378  1.00 97.38           C  
ATOM    309  HB2 ARG A  19      -6.556  17.503  -1.385  1.00 97.38           H  
ATOM    310  HB3 ARG A  19      -6.460  19.002  -2.318  1.00 97.38           H  
ATOM    311  O   ARG A  19      -4.185  17.918  -3.530  1.00 97.38           O  
ATOM    312  CG  ARG A  19      -6.817  19.277  -0.210  1.00 97.38           C  
ATOM    313  HG2 ARG A  19      -6.454  18.872   0.735  1.00 97.38           H  
ATOM    314  HG3 ARG A  19      -6.564  20.336  -0.272  1.00 97.38           H  
ATOM    315  CD  ARG A  19      -8.330  19.101  -0.287  1.00 97.38           C  
ATOM    316  HD2 ARG A  19      -8.568  18.045  -0.151  1.00 97.38           H  
ATOM    317  HD3 ARG A  19      -8.667  19.418  -1.274  1.00 97.38           H  
ATOM    318  NE  ARG A  19      -9.007  19.891   0.754  1.00 97.38           N  
ATOM    319  HE  ARG A  19      -8.451  20.134   1.562  1.00 97.38           H  
ATOM    320  NH1 ARG A  19     -11.108  19.769  -0.144  1.00 97.38           N  
ATOM    321 HH11 ARG A  19     -10.738  19.126  -0.829  1.00 97.38           H  
ATOM    322 HH12 ARG A  19     -12.099  19.962  -0.096  1.00 97.38           H  
ATOM    323  NH2 ARG A  19     -10.769  20.922   1.744  1.00 97.38           N  
ATOM    324 HH21 ARG A  19     -11.756  21.132   1.785  1.00 97.38           H  
ATOM    325 HH22 ARG A  19     -10.148  21.236   2.476  1.00 97.38           H  
ATOM    326  CZ  ARG A  19     -10.289  20.190   0.779  1.00 97.38           C  
ATOM    327  N   LEU A  20      -3.548  16.445  -1.958  1.00 98.22           N  
ATOM    328  H   LEU A  20      -3.563  16.214  -0.975  1.00 98.22           H  
ATOM    329  CA  LEU A  20      -2.906  15.510  -2.866  1.00 98.22           C  
ATOM    330  HA  LEU A  20      -2.663  16.002  -3.808  1.00 98.22           H  
ATOM    331  C   LEU A  20      -3.885  14.377  -3.156  1.00 98.22           C  
ATOM    332  CB  LEU A  20      -1.601  15.029  -2.219  1.00 98.22           C  
ATOM    333  HB2 LEU A  20      -1.110  14.327  -2.893  1.00 98.22           H  
ATOM    334  HB3 LEU A  20      -1.848  14.506  -1.295  1.00 98.22           H  
ATOM    335  O   LEU A  20      -4.212  13.600  -2.264  1.00 98.22           O  
ATOM    336  CG  LEU A  20      -0.610  16.157  -1.892  1.00 98.22           C  
ATOM    337  HG  LEU A  20      -1.098  16.932  -1.301  1.00 98.22           H  
ATOM    338  CD1 LEU A  20       0.516  15.581  -1.045  1.00 98.22           C  
ATOM    339 HD11 LEU A  20       1.031  14.789  -1.589  1.00 98.22           H  
ATOM    340 HD12 LEU A  20       1.206  16.390  -0.807  1.00 98.22           H  
ATOM    341 HD13 LEU A  20       0.108  15.180  -0.117  1.00 98.22           H  
ATOM    342  CD2 LEU A  20      -0.016  16.798  -3.147  1.00 98.22           C  
ATOM    343 HD21 LEU A  20      -0.801  17.258  -3.747  1.00 98.22           H  
ATOM    344 HD22 LEU A  20       0.683  17.585  -2.866  1.00 98.22           H  
ATOM    345 HD23 LEU A  20       0.508  16.053  -3.747  1.00 98.22           H  
ATOM    346  N   MET A  21      -4.384  14.300  -4.385  1.00 97.64           N  
ATOM    347  H   MET A  21      -4.084  14.971  -5.078  1.00 97.64           H  
ATOM    348  CA  MET A  21      -5.351  13.274  -4.780  1.00 97.64           C  
ATOM    349  HA  MET A  21      -5.930  12.970  -3.907  1.00 97.64           H  
ATOM    350  C   MET A  21      -4.628  12.034  -5.304  1.00 97.64           C  
ATOM    351  CB  MET A  21      -6.338  13.830  -5.814  1.00 97.64           C  
ATOM    352  HB2 MET A  21      -5.800  14.083  -6.728  1.00 97.64           H  
ATOM    353  HB3 MET A  21      -7.066  13.056  -6.059  1.00 97.64           H  
ATOM    354  O   MET A  21      -3.677  12.153  -6.075  1.00 97.64           O  
ATOM    355  CG  MET A  21      -7.082  15.082  -5.324  1.00 97.64           C  
ATOM    356  HG2 MET A  21      -6.364  15.897  -5.234  1.00 97.64           H  
ATOM    357  HG3 MET A  21      -7.802  15.368  -6.090  1.00 97.64           H  
ATOM    358  SD  MET A  21      -7.961  14.938  -3.738  1.00 97.64           S  
ATOM    359  CE  MET A  21      -9.164  13.643  -4.143  1.00 97.64           C  
ATOM    360  HE1 MET A  21      -9.810  13.470  -3.283  1.00 97.64           H  
ATOM    361  HE2 MET A  21      -8.644  12.715  -4.380  1.00 97.64           H  
ATOM    362  HE3 MET A  21      -9.771  13.946  -4.996  1.00 97.64           H  
ATOM    363  N   TYR A  22      -5.095  10.846  -4.920  1.00 96.36           N  
ATOM    364  H   TYR A  22      -5.885  10.820  -4.291  1.00 96.36           H  
ATOM    365  CA  TYR A  22      -4.463   9.569  -5.259  1.00 96.36           C  
ATOM    366  HA  TYR A  22      -3.484   9.522  -4.780  1.00 96.36           H  
ATOM    367  C   TYR A  22      -4.216   9.406  -6.765  1.00 96.36           C  
ATOM    368  CB  TYR A  22      -5.331   8.443  -4.682  1.00 96.36           C  
ATOM    369  HB2 TYR A  22      -6.374   8.616  -4.949  1.00 96.36           H  
ATOM    370  HB3 TYR A  22      -5.249   8.496  -3.597  1.00 96.36           H  
ATOM    371  O   TYR A  22      -3.100   9.102  -7.166  1.00 96.36           O  
ATOM    372  CG  TYR A  22      -4.938   7.053  -5.136  1.00 96.36           C  
ATOM    373  CD1 TYR A  22      -5.647   6.437  -6.186  1.00 96.36           C  
ATOM    374  HD1 TYR A  22      -6.505   6.927  -6.624  1.00 96.36           H  
ATOM    375  CD2 TYR A  22      -3.825   6.410  -4.562  1.00 96.36           C  
ATOM    376  HD2 TYR A  22      -3.288   6.869  -3.746  1.00 96.36           H  
ATOM    377  CE1 TYR A  22      -5.197   5.216  -6.718  1.00 96.36           C  
ATOM    378  HE1 TYR A  22      -5.699   4.768  -7.562  1.00 96.36           H  
ATOM    379  CE2 TYR A  22      -3.373   5.188  -5.091  1.00 96.36           C  
ATOM    380  HE2 TYR A  22      -2.493   4.700  -4.699  1.00 96.36           H  
ATOM    381  OH  TYR A  22      -3.513   3.531  -6.811  1.00 96.36           O  
ATOM    382  HH  TYR A  22      -4.007   3.250  -7.584  1.00 96.36           H  
ATOM    383  CZ  TYR A  22      -4.032   4.619  -6.199  1.00 96.36           C  
ATOM    384  N   GLY A  23      -5.209   9.715  -7.604  1.00 93.16           N  
ATOM    385  H   GLY A  23      -6.100   9.985  -7.212  1.00 93.16           H  
ATOM    386  CA  GLY A  23      -5.099   9.560  -9.059  1.00 93.16           C  
ATOM    387  HA2 GLY A  23      -4.724   8.559  -9.275  1.00 93.16           H  
ATOM    388  HA3 GLY A  23      -6.093   9.650  -9.499  1.00 93.16           H  
ATOM    389  C   GLY A  23      -4.178  10.555  -9.780  1.00 93.16           C  
ATOM    390  O   GLY A  23      -4.008  10.430 -10.988  1.00 93.16           O  
ATOM    391  N   THR A  24      -3.620  11.559  -9.093  1.00 95.75           N  
ATOM    392  H   THR A  24      -3.801  11.620  -8.101  1.00 95.75           H  
ATOM    393  CA  THR A  24      -2.774  12.593  -9.727  1.00 95.75           C  
ATOM    394  HA  THR A  24      -2.488  12.263 -10.726  1.00 95.75           H  
ATOM    395  C   THR A  24      -1.463  12.873  -9.002  1.00 95.75           C  
ATOM    396  CB  THR A  24      -3.526  13.927  -9.878  1.00 95.75           C  
ATOM    397  HB  THR A  24      -2.852  14.661 -10.318  1.00 95.75           H  
ATOM    398  O   THR A  24      -0.549  13.416  -9.614  1.00 95.75           O  
ATOM    399  CG2 THR A  24      -4.753  13.819 -10.781  1.00 95.75           C  
ATOM    400 HG21 THR A  24      -5.182  14.810 -10.928  1.00 95.75           H  
ATOM    401 HG22 THR A  24      -5.500  13.169 -10.326  1.00 95.75           H  
ATOM    402 HG23 THR A  24      -4.460  13.407 -11.747  1.00 95.75           H  
ATOM    403  OG1 THR A  24      -3.965  14.413  -8.626  1.00 95.75           O  
ATOM    404  HG1 THR A  24      -3.190  14.724  -8.152  1.00 95.75           H  
ATOM    405  N   ALA A  25      -1.369  12.571  -7.707  1.00 97.07           N  
ATOM    406  H   ALA A  25      -2.166  12.151  -7.249  1.00 97.07           H  
ATOM    407  CA  ALA A  25      -0.233  12.952  -6.868  1.00 97.07           C  
ATOM    408  HA  ALA A  25       0.410  13.640  -7.417  1.00 97.07           H  
ATOM    409  C   ALA A  25       0.662  11.776  -6.453  1.00 97.07           C  
ATOM    410  CB  ALA A  25      -0.776  13.704  -5.649  1.00 97.07           C  
ATOM    411  HB1 ALA A  25      -1.415  13.046  -5.059  1.00 97.07           H  
ATOM    412  HB2 ALA A  25      -1.348  14.574  -5.972  1.00 97.07           H  
ATOM    413  HB3 ALA A  25       0.059  14.038  -5.033  1.00 97.07           H  
ATOM    414  O   ALA A  25       1.733  12.011  -5.893  1.00 97.07           O  
ATOM    415  N   LEU A  26       0.238  10.533  -6.694  1.00 96.41           N  
ATOM    416  H   LEU A  26      -0.620  10.391  -7.208  1.00 96.41           H  
ATOM    417  CA  LEU A  26       0.993   9.338  -6.340  1.00 96.41           C  
ATOM    418  HA  LEU A  26       1.966   9.634  -5.947  1.00 96.41           H  
ATOM    419  C   LEU A  26       1.228   8.478  -7.578  1.00 96.41           C  
ATOM    420  CB  LEU A  26       0.236   8.575  -5.245  1.00 96.41           C  
ATOM    421  HB2 LEU A  26      -0.707   8.225  -5.666  1.00 96.41           H  
ATOM    422  HB3 LEU A  26       0.014   9.263  -4.429  1.00 96.41           H  
ATOM    423  O   LEU A  26       0.291   8.141  -8.294  1.00 96.41           O  
ATOM    424  CG  LEU A  26       1.002   7.380  -4.657  1.00 96.41           C  
ATOM    425  HG  LEU A  26       1.320   6.707  -5.453  1.00 96.41           H  
ATOM    426  CD1 LEU A  26       2.217   7.833  -3.836  1.00 96.41           C  
ATOM    427 HD11 LEU A  26       2.957   8.295  -4.490  1.00 96.41           H  
ATOM    428 HD12 LEU A  26       1.908   8.546  -3.071  1.00 96.41           H  
ATOM    429 HD13 LEU A  26       2.685   6.970  -3.363  1.00 96.41           H  
ATOM    430  CD2 LEU A  26       0.055   6.620  -3.735  1.00 96.41           C  
ATOM    431 HD21 LEU A  26      -0.218   7.238  -2.879  1.00 96.41           H  
ATOM    432 HD22 LEU A  26      -0.838   6.341  -4.293  1.00 96.41           H  
ATOM    433 HD23 LEU A  26       0.533   5.701  -3.397  1.00 96.41           H  
ATOM    434  N   ASP A  27       2.485   8.111  -7.786  1.00 96.86           N  
ATOM    435  H   ASP A  27       3.194   8.423  -7.138  1.00 96.86           H  
ATOM    436  CA  ASP A  27       2.887   7.110  -8.771  1.00 96.86           C  
ATOM    437  HA  ASP A  27       2.057   6.921  -9.452  1.00 96.86           H  
ATOM    438  C   ASP A  27       3.225   5.791  -8.062  1.00 96.86           C  
ATOM    439  CB  ASP A  27       4.064   7.668  -9.591  1.00 96.86           C  
ATOM    440  HB2 ASP A  27       3.918   8.739  -9.729  1.00 96.86           H  
ATOM    441  HB3 ASP A  27       4.991   7.528  -9.036  1.00 96.86           H  
ATOM    442  O   ASP A  27       3.322   5.753  -6.833  1.00 96.86           O  
ATOM    443  CG  ASP A  27       4.194   7.041 -10.985  1.00 96.86           C  
ATOM    444  OD1 ASP A  27       3.473   6.057 -11.264  1.00 96.86           O  
ATOM    445  OD2 ASP A  27       5.012   7.577 -11.763  1.00 96.86           O  
ATOM    446  N   TYR A  28       3.445   4.721  -8.815  1.00 97.87           N  
ATOM    447  H   TYR A  28       3.433   4.857  -9.816  1.00 97.87           H  
ATOM    448  CA  TYR A  28       3.886   3.422  -8.307  1.00 97.87           C  
ATOM    449  HA  TYR A  28       4.000   3.478  -7.225  1.00 97.87           H  
ATOM    450  C   TYR A  28       5.251   3.044  -8.868  1.00 97.87           C  
ATOM    451  CB  TYR A  28       2.832   2.349  -8.596  1.00 97.87           C  
ATOM    452  HB2 TYR A  28       2.400   2.515  -9.583  1.00 97.87           H  
ATOM    453  HB3 TYR A  28       3.312   1.370  -8.609  1.00 97.87           H  
ATOM    454  O   TYR A  28       5.673   3.518  -9.920  1.00 97.87           O  
ATOM    455  CG  TYR A  28       1.739   2.328  -7.550  1.00 97.87           C  
ATOM    456  CD1 TYR A  28       1.806   1.404  -6.491  1.00 97.87           C  
ATOM    457  HD1 TYR A  28       2.609   0.683  -6.448  1.00 97.87           H  
ATOM    458  CD2 TYR A  28       0.705   3.284  -7.589  1.00 97.87           C  
ATOM    459  HD2 TYR A  28       0.662   4.002  -8.395  1.00 97.87           H  
ATOM    460  CE1 TYR A  28       0.850   1.447  -5.463  1.00 97.87           C  
ATOM    461  HE1 TYR A  28       0.922   0.769  -4.624  1.00 97.87           H  
ATOM    462  CE2 TYR A  28      -0.247   3.333  -6.555  1.00 97.87           C  
ATOM    463  HE2 TYR A  28      -1.020   4.087  -6.565  1.00 97.87           H  
ATOM    464  OH  TYR A  28      -1.027   2.477  -4.437  1.00 97.87           O  
ATOM    465  HH  TYR A  28      -0.861   1.736  -3.850  1.00 97.87           H  
ATOM    466  CZ  TYR A  28      -0.173   2.413  -5.489  1.00 97.87           C  
ATOM    467  N   ILE A  29       5.975   2.190  -8.146  1.00 98.09           N  
ATOM    468  H   ILE A  29       5.601   1.850  -7.272  1.00 98.09           H  
ATOM    469  CA  ILE A  29       7.227   1.642  -8.664  1.00 98.09           C  
ATOM    470  HA  ILE A  29       7.854   2.479  -8.973  1.00 98.09           H  
ATOM    471  C   ILE A  29       6.953   0.804  -9.909  1.00 98.09           C  
ATOM    472  CB  ILE A  29       8.003   0.822  -7.615  1.00 98.09           C  
ATOM    473  HB  ILE A  29       8.902   0.445  -8.103  1.00 98.09           H  
ATOM    474  O   ILE A  29       5.923   0.139 -10.015  1.00 98.09           O  
ATOM    475  CG1 ILE A  29       7.209  -0.401  -7.104  1.00 98.09           C  
ATOM    476 HG12 ILE A  29       6.288  -0.073  -6.620  1.00 98.09           H  
ATOM    477 HG13 ILE A  29       6.932  -1.026  -7.953  1.00 98.09           H  
ATOM    478  CG2 ILE A  29       8.462   1.747  -6.482  1.00 98.09           C  
ATOM    479 HG21 ILE A  29       9.138   1.204  -5.821  1.00 98.09           H  
ATOM    480 HG22 ILE A  29       8.998   2.598  -6.902  1.00 98.09           H  
ATOM    481 HG23 ILE A  29       7.603   2.106  -5.915  1.00 98.09           H  
ATOM    482  CD1 ILE A  29       7.993  -1.296  -6.140  1.00 98.09           C  
ATOM    483 HD11 ILE A  29       8.207  -0.771  -5.209  1.00 98.09           H  
ATOM    484 HD12 ILE A  29       8.925  -1.612  -6.608  1.00 98.09           H  
ATOM    485 HD13 ILE A  29       7.389  -2.174  -5.907  1.00 98.09           H  
ATOM    486  N   GLU A  30       7.927   0.772 -10.811  1.00 97.40           N  
ATOM    487  H   GLU A  30       8.732   1.373 -10.702  1.00 97.40           H  
ATOM    488  CA  GLU A  30       7.929  -0.211 -11.884  1.00 97.40           C  
ATOM    489  HA  GLU A  30       6.902  -0.364 -12.215  1.00 97.40           H  
ATOM    490  C   GLU A  30       8.472  -1.542 -11.367  1.00 97.40           C  
ATOM    491  CB  GLU A  30       8.738   0.280 -13.088  1.00 97.40           C  
ATOM    492  HB2 GLU A  30       8.809  -0.523 -13.823  1.00 97.40           H  
ATOM    493  HB3 GLU A  30       9.750   0.519 -12.761  1.00 97.40           H  
ATOM    494  O   GLU A  30       9.573  -1.604 -10.804  1.00 97.40           O  
ATOM    495  CG  GLU A  30       8.137   1.519 -13.761  1.00 97.40           C  
ATOM    496  HG2 GLU A  30       8.826   1.838 -14.544  1.00 97.40           H  
ATOM    497  HG3 GLU A  30       8.081   2.329 -13.034  1.00 97.40           H  
ATOM    498  CD  GLU A  30       6.758   1.292 -14.397  1.00 97.40           C  
ATOM    499  OE1 GLU A  30       6.066   2.298 -14.648  1.00 97.40           O  
ATOM    500  OE2 GLU A  30       6.374   0.146 -14.733  1.00 97.40           O  
ATOM    501  N   LEU A  31       7.721  -2.623 -11.580  1.00 98.02           N  
ATOM    502  H   LEU A  31       6.817  -2.511 -12.016  1.00 98.02           H  
ATOM    503  CA  LEU A  31       8.251  -3.965 -11.360  1.00 98.02           C  
ATOM    504  HA  LEU A  31       8.746  -3.961 -10.389  1.00 98.02           H  
ATOM    505  C   LEU A  31       9.309  -4.304 -12.422  1.00 98.02           C  
ATOM    506  CB  LEU A  31       7.129  -5.012 -11.329  1.00 98.02           C  
ATOM    507  HB2 LEU A  31       7.575  -6.000 -11.216  1.00 98.02           H  
ATOM    508  HB3 LEU A  31       6.607  -4.993 -12.285  1.00 98.02           H  
ATOM    509  O   LEU A  31       9.192  -3.884 -13.576  1.00 98.02           O  
ATOM    510  CG  LEU A  31       6.106  -4.805 -10.202  1.00 98.02           C  
ATOM    511  HG  LEU A  31       5.561  -3.877 -10.376  1.00 98.02           H  
ATOM    512  CD1 LEU A  31       5.119  -5.963 -10.210  1.00 98.02           C  
ATOM    513 HD11 LEU A  31       4.272  -5.670  -9.589  1.00 98.02           H  
ATOM    514 HD12 LEU A  31       5.577  -6.875  -9.828  1.00 98.02           H  
ATOM    515 HD13 LEU A  31       4.755  -6.138 -11.222  1.00 98.02           H  
ATOM    516  CD2 LEU A  31       6.732  -4.757  -8.806  1.00 98.02           C  
ATOM    517 HD21 LEU A  31       7.335  -5.648  -8.635  1.00 98.02           H  
ATOM    518 HD22 LEU A  31       5.939  -4.704  -8.060  1.00 98.02           H  
ATOM    519 HD23 LEU A  31       7.334  -3.853  -8.711  1.00 98.02           H  
ATOM    520  N   PRO A  32      10.352  -5.070 -12.061  1.00 97.12           N  
ATOM    521  CA  PRO A  32      11.380  -5.466 -13.011  1.00 97.12           C  
ATOM    522  HA  PRO A  32      11.738  -4.588 -13.548  1.00 97.12           H  
ATOM    523  C   PRO A  32      10.839  -6.474 -14.035  1.00 97.12           C  
ATOM    524  CB  PRO A  32      12.519  -6.032 -12.157  1.00 97.12           C  
ATOM    525  HB2 PRO A  32      13.086  -6.804 -12.678  1.00 97.12           H  
ATOM    526  HB3 PRO A  32      13.175  -5.221 -11.844  1.00 97.12           H  
ATOM    527  O   PRO A  32       9.828  -7.145 -13.822  1.00 97.12           O  
ATOM    528  CG  PRO A  32      11.789  -6.593 -10.942  1.00 97.12           C  
ATOM    529  HG2 PRO A  32      11.405  -7.579 -11.200  1.00 97.12           H  
ATOM    530  HG3 PRO A  32      12.428  -6.641 -10.060  1.00 97.12           H  
ATOM    531  CD  PRO A  32      10.616  -5.638 -10.749  1.00 97.12           C  
ATOM    532  HD2 PRO A  32       9.752  -6.182 -10.367  1.00 97.12           H  
ATOM    533  HD3 PRO A  32      10.903  -4.837 -10.067  1.00 97.12           H  
ATOM    534  N   ALA A  33      11.561  -6.620 -15.147  1.00 96.89           N  
ATOM    535  H   ALA A  33      12.390  -6.056 -15.271  1.00 96.89           H  
ATOM    536  CA  ALA A  33      11.306  -7.701 -16.090  1.00 96.89           C  
ATOM    537  HA  ALA A  33      10.262  -7.648 -16.397  1.00 96.89           H  
ATOM    538  C   ALA A  33      11.544  -9.064 -15.417  1.00 96.89           C  
ATOM    539  CB  ALA A  33      12.188  -7.514 -17.329  1.00 96.89           C  
ATOM    540  HB1 ALA A  33      13.240  -7.561 -17.047  1.00 96.89           H  
ATOM    541  HB2 ALA A  33      11.979  -8.308 -18.047  1.00 96.89           H  
ATOM    542  HB3 ALA A  33      11.975  -6.551 -17.793  1.00 96.89           H  
ATOM    543  O   ALA A  33      12.491  -9.231 -14.645  1.00 96.89           O  
ATOM    544  N   ALA A  34      10.698 -10.045 -15.729  1.00 97.44           N  
ATOM    545  H   ALA A  34       9.945  -9.853 -16.374  1.00 97.44           H  
ATOM    546  CA  ALA A  34      10.870 -11.408 -15.243  1.00 97.44           C  
ATOM    547  HA  ALA A  34      10.961 -11.364 -14.158  1.00 97.44           H  
ATOM    548  C   ALA A  34      12.156 -12.060 -15.809  1.00 97.44           C  
ATOM    549  CB  ALA A  34       9.606 -12.205 -15.574  1.00 97.44           C  
ATOM    550  HB1 ALA A  34       9.688 -13.207 -15.152  1.00 97.44           H  
ATOM    551  HB2 ALA A  34       8.734 -11.712 -15.143  1.00 97.44           H  
ATOM    552  HB3 ALA A  34       9.486 -12.283 -16.655  1.00 97.44           H  
ATOM    553  O   ALA A  34      12.523 -11.782 -16.954  1.00 97.44           O  
ATOM    554  N   PRO A  35      12.820 -12.963 -15.059  1.00 97.92           N  
ATOM    555  CA  PRO A  35      12.429 -13.468 -13.742  1.00 97.92           C  
ATOM    556  HA  PRO A  35      11.344 -13.554 -13.684  1.00 97.92           H  
ATOM    557  C   PRO A  35      12.914 -12.596 -12.570  1.00 97.92           C  
ATOM    558  CB  PRO A  35      13.033 -14.872 -13.681  1.00 97.92           C  
ATOM    559  HB2 PRO A  35      13.215 -15.201 -12.657  1.00 97.92           H  
ATOM    560  HB3 PRO A  35      12.377 -15.573 -14.196  1.00 97.92           H  
ATOM    561  O   PRO A  35      14.011 -12.042 -12.606  1.00 97.92           O  
ATOM    562  CG  PRO A  35      14.335 -14.714 -14.469  1.00 97.92           C  
ATOM    563  HG2 PRO A  35      15.108 -14.296 -13.824  1.00 97.92           H  
ATOM    564  HG3 PRO A  35      14.666 -15.661 -14.895  1.00 97.92           H  
ATOM    565  CD  PRO A  35      13.972 -13.702 -15.557  1.00 97.92           C  
ATOM    566  HD2 PRO A  35      13.696 -14.227 -16.472  1.00 97.92           H  
ATOM    567  HD3 PRO A  35      14.809 -13.031 -15.749  1.00 97.92           H  
ATOM    568  N   PHE A  36      12.123 -12.535 -11.496  1.00 97.85           N  
ATOM    569  H   PHE A  36      11.248 -13.038 -11.508  1.00 97.85           H  
ATOM    570  CA  PHE A  36      12.491 -11.918 -10.213  1.00 97.85           C  
ATOM    571  HA  PHE A  36      13.544 -12.120 -10.015  1.00 97.85           H  
ATOM    572  C   PHE A  36      11.668 -12.523  -9.068  1.00 97.85           C  
ATOM    573  CB  PHE A  36      12.287 -10.394 -10.266  1.00 97.85           C  
ATOM    574  HB2 PHE A  36      12.853  -9.988 -11.105  1.00 97.85           H  
ATOM    575  HB3 PHE A  36      12.709  -9.955  -9.362  1.00 97.85           H  
ATOM    576  O   PHE A  36      10.653 -13.169  -9.313  1.00 97.85           O  
ATOM    577  CG  PHE A  36      10.841  -9.948 -10.389  1.00 97.85           C  
ATOM    578  CD1 PHE A  36      10.250  -9.843 -11.659  1.00 97.85           C  
ATOM    579  HD1 PHE A  36      10.837 -10.054 -12.541  1.00 97.85           H  
ATOM    580  CD2 PHE A  36      10.102  -9.579  -9.249  1.00 97.85           C  
ATOM    581  HD2 PHE A  36      10.553  -9.634  -8.270  1.00 97.85           H  
ATOM    582  CE1 PHE A  36       8.927  -9.394 -11.791  1.00 97.85           C  
ATOM    583  HE1 PHE A  36       8.494  -9.281 -12.774  1.00 97.85           H  
ATOM    584  CE2 PHE A  36       8.775  -9.132  -9.380  1.00 97.85           C  
ATOM    585  HE2 PHE A  36       8.210  -8.855  -8.502  1.00 97.85           H  
ATOM    586  CZ  PHE A  36       8.184  -9.044 -10.652  1.00 97.85           C  
ATOM    587  HZ  PHE A  36       7.168  -8.694 -10.757  1.00 97.85           H  
ATOM    588  N   ASP A  37      12.073 -12.285  -7.821  1.00 97.32           N  
ATOM    589  H   ASP A  37      12.920 -11.758  -7.662  1.00 97.32           H  
ATOM    590  CA  ASP A  37      11.276 -12.672  -6.654  1.00 97.32           C  
ATOM    591  HA  ASP A  37      10.594 -13.477  -6.926  1.00 97.32           H  
ATOM    592  C   ASP A  37      10.434 -11.483  -6.174  1.00 97.32           C  
ATOM    593  CB  ASP A  37      12.173 -13.218  -5.535  1.00 97.32           C  
ATOM    594  HB2 ASP A  37      11.565 -13.375  -4.644  1.00 97.32           H  
ATOM    595  HB3 ASP A  37      12.937 -12.476  -5.306  1.00 97.32           H  
ATOM    596  O   ASP A  37      10.967 -10.409  -5.859  1.00 97.32           O  
ATOM    597  CG  ASP A  37      12.879 -14.535  -5.874  1.00 97.32           C  
ATOM    598  OD1 ASP A  37      12.319 -15.343  -6.650  1.00 97.32           O  
ATOM    599  OD2 ASP A  37      13.993 -14.727  -5.333  1.00 97.32           O  
ATOM    600  N   LEU A  38       9.119 -11.684  -6.104  1.00 98.08           N  
ATOM    601  H   LEU A  38       8.773 -12.596  -6.365  1.00 98.08           H  
ATOM    602  CA  LEU A  38       8.148 -10.742  -5.555  1.00 98.08           C  
ATOM    603  HA  LEU A  38       8.513  -9.724  -5.686  1.00 98.08           H  
ATOM    604  C   LEU A  38       7.965 -11.023  -4.062  1.00 98.08           C  
ATOM    605  CB  LEU A  38       6.823 -10.905  -6.321  1.00 98.08           C  
ATOM    606  HB2 LEU A  38       6.451 -11.912  -6.132  1.00 98.08           H  
ATOM    607  HB3 LEU A  38       7.013 -10.820  -7.391  1.00 98.08           H  
ATOM    608  O   LEU A  38       7.732 -12.163  -3.671  1.00 98.08           O  
ATOM    609  CG  LEU A  38       5.736  -9.885  -5.930  1.00 98.08           C  
ATOM    610  HG  LEU A  38       5.766  -9.701  -4.856  1.00 98.08           H  
ATOM    611  CD1 LEU A  38       5.931  -8.560  -6.671  1.00 98.08           C  
ATOM    612 HD11 LEU A  38       5.839  -8.716  -7.746  1.00 98.08           H  
ATOM    613 HD12 LEU A  38       5.165  -7.850  -6.360  1.00 98.08           H  
ATOM    614 HD13 LEU A  38       6.914  -8.145  -6.448  1.00 98.08           H  
ATOM    615  CD2 LEU A  38       4.353 -10.428  -6.270  1.00 98.08           C  
ATOM    616 HD21 LEU A  38       4.247 -10.547  -7.348  1.00 98.08           H  
ATOM    617 HD22 LEU A  38       3.594  -9.738  -5.902  1.00 98.08           H  
ATOM    618 HD23 LEU A  38       4.199 -11.389  -5.780  1.00 98.08           H  
ATOM    619  N   GLN A  39       8.029  -9.991  -3.230  1.00 97.67           N  
ATOM    620  H   GLN A  39       8.172  -9.073  -3.626  1.00 97.67           H  
ATOM    621  CA  GLN A  39       7.557 -10.035  -1.854  1.00 97.67           C  
ATOM    622  HA  GLN A  39       7.700 -11.037  -1.449  1.00 97.67           H  
ATOM    623  C   GLN A  39       6.061  -9.732  -1.829  1.00 97.67           C  
ATOM    624  CB  GLN A  39       8.368  -9.049  -1.005  1.00 97.67           C  
ATOM    625  HB2 GLN A  39       8.239  -8.037  -1.390  1.00 97.67           H  
ATOM    626  HB3 GLN A  39       9.423  -9.314  -1.075  1.00 97.67           H  
ATOM    627  O   GLN A  39       5.631  -8.687  -2.314  1.00 97.67           O  
ATOM    628  CG  GLN A  39       7.936  -9.088   0.467  1.00 97.67           C  
ATOM    629  HG2 GLN A  39       6.910  -8.730   0.546  1.00 97.67           H  
ATOM    630  HG3 GLN A  39       7.966 -10.116   0.827  1.00 97.67           H  
ATOM    631  CD  GLN A  39       8.819  -8.234   1.369  1.00 97.67           C  
ATOM    632  NE2 GLN A  39       8.289  -7.769   2.477  1.00 97.67           N  
ATOM    633 HE21 GLN A  39       8.860  -7.150   3.035  1.00 97.67           H  
ATOM    634 HE22 GLN A  39       7.305  -7.910   2.655  1.00 97.67           H  
ATOM    635  OE1 GLN A  39       9.998  -8.007   1.134  1.00 97.67           O  
ATOM    636  N   VAL A  40       5.284 -10.634  -1.240  1.00 97.77           N  
ATOM    637  H   VAL A  40       5.717 -11.440  -0.812  1.00 97.77           H  
ATOM    638  CA  VAL A  40       3.855 -10.441  -0.992  1.00 97.77           C  
ATOM    639  HA  VAL A  40       3.414  -9.921  -1.842  1.00 97.77           H  
ATOM    640  C   VAL A  40       3.703  -9.567   0.249  1.00 97.77           C  
ATOM    641  CB  VAL A  40       3.128 -11.787  -0.832  1.00 97.77           C  
ATOM    642  HB  VAL A  40       3.476 -12.271   0.081  1.00 97.77           H  
ATOM    643  O   VAL A  40       4.285  -9.854   1.298  1.00 97.77           O  
ATOM    644  CG1 VAL A  40       1.613 -11.589  -0.723  1.00 97.77           C  
ATOM    645 HG11 VAL A  40       1.366 -11.022   0.175  1.00 97.77           H  
ATOM    646 HG12 VAL A  40       1.116 -12.557  -0.657  1.00 97.77           H  
ATOM    647 HG13 VAL A  40       1.236 -11.054  -1.594  1.00 97.77           H  
ATOM    648  CG2 VAL A  40       3.435 -12.725  -2.009  1.00 97.77           C  
ATOM    649 HG21 VAL A  40       4.468 -13.069  -1.958  1.00 97.77           H  
ATOM    650 HG22 VAL A  40       3.283 -12.205  -2.955  1.00 97.77           H  
ATOM    651 HG23 VAL A  40       2.784 -13.599  -1.968  1.00 97.77           H  
ATOM    652  N   LEU A  41       2.961  -8.473   0.107  1.00 96.09           N  
ATOM    653  H   LEU A  41       2.502  -8.329  -0.781  1.00 96.09           H  
ATOM    654  CA  LEU A  41       2.702  -7.498   1.166  1.00 96.09           C  
ATOM    655  HA  LEU A  41       3.400  -7.646   1.990  1.00 96.09           H  
ATOM    656  C   LEU A  41       1.302  -7.671   1.758  1.00 96.09           C  
ATOM    657  CB  LEU A  41       2.888  -6.080   0.606  1.00 96.09           C  
ATOM    658  HB2 LEU A  41       2.657  -5.377   1.406  1.00 96.09           H  
ATOM    659  HB3 LEU A  41       2.167  -5.926  -0.197  1.00 96.09           H  
ATOM    660  O   LEU A  41       1.140  -7.573   2.970  1.00 96.09           O  
ATOM    661  CG  LEU A  41       4.297  -5.754   0.088  1.00 96.09           C  
ATOM    662  HG  LEU A  41       4.595  -6.470  -0.677  1.00 96.09           H  
ATOM    663  CD1 LEU A  41       4.272  -4.364  -0.538  1.00 96.09           C  
ATOM    664 HD11 LEU A  41       5.264  -4.088  -0.897  1.00 96.09           H  
ATOM    665 HD12 LEU A  41       3.579  -4.369  -1.379  1.00 96.09           H  
ATOM    666 HD13 LEU A  41       3.938  -3.633   0.198  1.00 96.09           H  
ATOM    667  CD2 LEU A  41       5.338  -5.772   1.210  1.00 96.09           C  
ATOM    668 HD21 LEU A  41       5.037  -5.085   2.001  1.00 96.09           H  
ATOM    669 HD22 LEU A  41       5.414  -6.781   1.616  1.00 96.09           H  
ATOM    670 HD23 LEU A  41       6.309  -5.478   0.814  1.00 96.09           H  
ATOM    671  N   ASP A  42       0.325  -7.997   0.912  1.00 95.54           N  
ATOM    672  H   ASP A  42       0.540  -8.086  -0.071  1.00 95.54           H  
ATOM    673  CA  ASP A  42      -1.038  -8.324   1.317  1.00 95.54           C  
ATOM    674  HA  ASP A  42      -1.024  -8.695   2.342  1.00 95.54           H  
ATOM    675  C   ASP A  42      -1.600  -9.431   0.416  1.00 95.54           C  
ATOM    676  CB  ASP A  42      -1.913  -7.065   1.293  1.00 95.54           C  
ATOM    677  HB2 ASP A  42      -1.976  -6.675   0.277  1.00 95.54           H  
ATOM    678  HB3 ASP A  42      -1.472  -6.300   1.932  1.00 95.54           H  
ATOM    679  O   ASP A  42      -1.386  -9.429  -0.798  1.00 95.54           O  
ATOM    680  CG  ASP A  42      -3.313  -7.399   1.798  1.00 95.54           C  
ATOM    681  OD1 ASP A  42      -3.509  -7.430   3.032  1.00 95.54           O  
ATOM    682  OD2 ASP A  42      -4.165  -7.722   0.947  1.00 95.54           O  
ATOM    683  N   GLU A  43      -2.297 -10.390   1.021  1.00 95.41           N  
ATOM    684  H   GLU A  43      -2.474 -10.287   2.010  1.00 95.41           H  
ATOM    685  CA  GLU A  43      -2.878 -11.554   0.340  1.00 95.41           C  
ATOM    686  HA  GLU A  43      -2.749 -11.422  -0.734  1.00 95.41           H  
ATOM    687  C   GLU A  43      -4.396 -11.660   0.549  1.00 95.41           C  
ATOM    688  CB  GLU A  43      -2.121 -12.843   0.726  1.00 95.41           C  
ATOM    689  HB2 GLU A  43      -1.069 -12.723   0.468  1.00 95.41           H  
ATOM    690  HB3 GLU A  43      -2.509 -13.669   0.129  1.00 95.41           H  
ATOM    691  O   GLU A  43      -4.964 -12.749   0.422  1.00 95.41           O  
ATOM    692  CG  GLU A  43      -2.228 -13.218   2.216  1.00 95.41           C  
ATOM    693  HG2 GLU A  43      -1.622 -12.527   2.802  1.00 95.41           H  
ATOM    694  HG3 GLU A  43      -3.262 -13.106   2.543  1.00 95.41           H  
ATOM    695  CD  GLU A  43      -1.776 -14.661   2.499  1.00 95.41           C  
ATOM    696  OE1 GLU A  43      -2.480 -15.357   3.277  1.00 95.41           O  
ATOM    697  OE2 GLU A  43      -0.757 -15.111   1.930  1.00 95.41           O  
ATOM    698  N   VAL A  44      -5.073 -10.557   0.898  1.00 93.52           N  
ATOM    699  H   VAL A  44      -4.596  -9.669   0.948  1.00 93.52           H  
ATOM    700  CA  VAL A  44      -6.508 -10.589   1.228  1.00 93.52           C  
ATOM    701  HA  VAL A  44      -6.635 -11.312   2.034  1.00 93.52           H  
ATOM    702  C   VAL A  44      -7.358 -11.083   0.056  1.00 93.52           C  
ATOM    703  CB  VAL A  44      -6.987  -9.217   1.748  1.00 93.52           C  
ATOM    704  HB  VAL A  44      -6.226  -8.825   2.422  1.00 93.52           H  
ATOM    705  O   VAL A  44      -8.327 -11.802   0.275  1.00 93.52           O  
ATOM    706  CG1 VAL A  44      -7.247  -8.179   0.647  1.00 93.52           C  
ATOM    707 HG11 VAL A  44      -8.142  -8.431   0.077  1.00 93.52           H  
ATOM    708 HG12 VAL A  44      -6.397  -8.129  -0.034  1.00 93.52           H  
ATOM    709 HG13 VAL A  44      -7.375  -7.197   1.100  1.00 93.52           H  
ATOM    710  CG2 VAL A  44      -8.275  -9.370   2.567  1.00 93.52           C  
ATOM    711 HG21 VAL A  44      -8.561  -8.401   2.976  1.00 93.52           H  
ATOM    712 HG22 VAL A  44      -9.080  -9.747   1.937  1.00 93.52           H  
ATOM    713 HG23 VAL A  44      -8.104 -10.065   3.389  1.00 93.52           H  
ATOM    714  N   GLY A  45      -6.959 -10.753  -1.177  1.00 94.26           N  
ATOM    715  H   GLY A  45      -6.139 -10.169  -1.259  1.00 94.26           H  
ATOM    716  CA  GLY A  45      -7.623 -11.163  -2.417  1.00 94.26           C  
ATOM    717  HA2 GLY A  45      -7.505 -10.373  -3.158  1.00 94.26           H  
ATOM    718  HA3 GLY A  45      -8.688 -11.300  -2.231  1.00 94.26           H  
ATOM    719  C   GLY A  45      -7.090 -12.463  -3.026  1.00 94.26           C  
ATOM    720  O   GLY A  45      -7.402 -12.765  -4.181  1.00 94.26           O  
ATOM    721  N   LEU A  46      -6.257 -13.227  -2.301  1.00 96.46           N  
ATOM    722  H   LEU A  46      -6.003 -12.914  -1.375  1.00 96.46           H  
ATOM    723  CA  LEU A  46      -5.612 -14.429  -2.844  1.00 96.46           C  
ATOM    724  HA  LEU A  46      -5.023 -14.134  -3.712  1.00 96.46           H  
ATOM    725  C   LEU A  46      -6.638 -15.467  -3.305  1.00 96.46           C  
ATOM    726  CB  LEU A  46      -4.684 -15.039  -1.779  1.00 96.46           C  
ATOM    727  HB2 LEU A  46      -3.932 -14.294  -1.518  1.00 96.46           H  
ATOM    728  HB3 LEU A  46      -5.278 -15.248  -0.889  1.00 96.46           H  
ATOM    729  O   LEU A  46      -6.369 -16.218  -4.234  1.00 96.46           O  
ATOM    730  CG  LEU A  46      -3.964 -16.335  -2.209  1.00 96.46           C  
ATOM    731  HG  LEU A  46      -4.681 -17.072  -2.571  1.00 96.46           H  
ATOM    732  CD1 LEU A  46      -2.929 -16.084  -3.306  1.00 96.46           C  
ATOM    733 HD11 LEU A  46      -2.193 -15.355  -2.967  1.00 96.46           H  
ATOM    734 HD12 LEU A  46      -2.424 -17.015  -3.565  1.00 96.46           H  
ATOM    735 HD13 LEU A  46      -3.424 -15.706  -4.201  1.00 96.46           H  
ATOM    736  CD2 LEU A  46      -3.287 -16.968  -0.993  1.00 96.46           C  
ATOM    737 HD21 LEU A  46      -4.051 -17.320  -0.300  1.00 96.46           H  
ATOM    738 HD22 LEU A  46      -2.669 -17.810  -1.304  1.00 96.46           H  
ATOM    739 HD23 LEU A  46      -2.678 -16.222  -0.483  1.00 96.46           H  
ATOM    740  N   ASP A  47      -7.814 -15.513  -2.680  1.00 95.59           N  
ATOM    741  H   ASP A  47      -8.048 -14.741  -2.072  1.00 95.59           H  
ATOM    742  CA  ASP A  47      -8.916 -16.390  -3.090  1.00 95.59           C  
ATOM    743  HA  ASP A  47      -8.566 -17.421  -3.050  1.00 95.59           H  
ATOM    744  C   ASP A  47      -9.384 -16.156  -4.537  1.00 95.59           C  
ATOM    745  CB  ASP A  47     -10.067 -16.263  -2.082  1.00 95.59           C  
ATOM    746  HB2 ASP A  47     -10.822 -17.006  -2.336  1.00 95.59           H  
ATOM    747  HB3 ASP A  47      -9.687 -16.511  -1.091  1.00 95.59           H  
ATOM    748  O   ASP A  47      -9.877 -17.083  -5.181  1.00 95.59           O  
ATOM    749  CG  ASP A  47     -10.740 -14.884  -2.017  1.00 95.59           C  
ATOM    750  OD1 ASP A  47     -10.208 -13.918  -2.610  1.00 95.59           O  
ATOM    751  OD2 ASP A  47     -11.790 -14.825  -1.343  1.00 95.59           O  
ATOM    752  N   SER A  48      -9.149 -14.952  -5.053  1.00 95.56           N  
ATOM    753  H   SER A  48      -8.808 -14.250  -4.413  1.00 95.56           H  
ATOM    754  CA  SER A  48      -9.463 -14.504  -6.409  1.00 95.56           C  
ATOM    755  HA  SER A  48     -10.101 -15.247  -6.889  1.00 95.56           H  
ATOM    756  C   SER A  48      -8.214 -14.347  -7.287  1.00 95.56           C  
ATOM    757  CB  SER A  48     -10.255 -13.196  -6.323  1.00 95.56           C  
ATOM    758  HB2 SER A  48      -9.617 -12.407  -5.925  1.00 95.56           H  
ATOM    759  HB3 SER A  48     -10.593 -12.908  -7.318  1.00 95.56           H  
ATOM    760  O   SER A  48      -8.311 -13.858  -8.409  1.00 95.56           O  
ATOM    761  OG  SER A  48     -11.379 -13.366  -5.473  1.00 95.56           O  
ATOM    762  HG  SER A  48     -11.055 -13.459  -4.574  1.00 95.56           H  
ATOM    763  N   GLY A  49      -7.039 -14.764  -6.798  1.00 96.88           N  
ATOM    764  H   GLY A  49      -7.032 -15.198  -5.885  1.00 96.88           H  
ATOM    765  CA  GLY A  49      -5.759 -14.608  -7.493  1.00 96.88           C  
ATOM    766  HA2 GLY A  49      -5.031 -15.279  -7.037  1.00 96.88           H  
ATOM    767  HA3 GLY A  49      -5.879 -14.885  -8.540  1.00 96.88           H  
ATOM    768  C   GLY A  49      -5.182 -13.192  -7.446  1.00 96.88           C  
ATOM    769  O   GLY A  49      -4.269 -12.895  -8.213  1.00 96.88           O  
ATOM    770  N   ASN A  50      -5.688 -12.331  -6.557  1.00 96.75           N  
ATOM    771  H   ASN A  50      -6.410 -12.653  -5.928  1.00 96.75           H  
ATOM    772  CA  ASN A  50      -5.242 -10.949  -6.400  1.00 96.75           C  
ATOM    773  HA  ASN A  50      -4.636 -10.671  -7.263  1.00 96.75           H  
ATOM    774  C   ASN A  50      -4.388 -10.795  -5.139  1.00 96.75           C  
ATOM    775  CB  ASN A  50      -6.458 -10.012  -6.368  1.00 96.75           C  
ATOM    776  HB2 ASN A  50      -6.127  -8.985  -6.220  1.00 96.75           H  
ATOM    777  HB3 ASN A  50      -7.105 -10.287  -5.535  1.00 96.75           H  
ATOM    778  O   ASN A  50      -4.779 -11.212  -4.052  1.00 96.75           O  
ATOM    779  CG  ASN A  50      -7.254 -10.057  -7.657  1.00 96.75           C  
ATOM    780  ND2 ASN A  50      -8.558 -10.147  -7.571  1.00 96.75           N  
ATOM    781 HD21 ASN A  50      -9.065 -10.055  -8.439  1.00 96.75           H  
ATOM    782 HD22 ASN A  50      -9.029  -9.902  -6.711  1.00 96.75           H  
ATOM    783  OD1 ASN A  50      -6.718  -9.996  -8.750  1.00 96.75           O  
ATOM    784  N   ILE A  51      -3.231 -10.157  -5.255  1.00 97.23           N  
ATOM    785  H   ILE A  51      -2.971  -9.804  -6.165  1.00 97.23           H  
ATOM    786  CA  ILE A  51      -2.371  -9.829  -4.111  1.00 97.23           C  
ATOM    787  HA  ILE A  51      -2.977  -9.798  -3.205  1.00 97.23           H  
ATOM    788  C   ILE A  51      -1.786  -8.428  -4.284  1.00 97.23           C  
ATOM    789  CB  ILE A  51      -1.272 -10.903  -3.895  1.00 97.23           C  
ATOM    790  HB  ILE A  51      -0.707 -10.618  -3.007  1.00 97.23           H  
ATOM    791  O   ILE A  51      -1.841  -7.843  -5.367  1.00 97.23           O  
ATOM    792  CG1 ILE A  51      -0.281 -10.937  -5.074  1.00 97.23           C  
ATOM    793 HG12 ILE A  51      -0.814 -11.154  -6.000  1.00 97.23           H  
ATOM    794 HG13 ILE A  51       0.189  -9.956  -5.144  1.00 97.23           H  
ATOM    795  CG2 ILE A  51      -1.871 -12.293  -3.607  1.00 97.23           C  
ATOM    796 HG21 ILE A  51      -1.103 -12.962  -3.220  1.00 97.23           H  
ATOM    797 HG22 ILE A  51      -2.657 -12.209  -2.856  1.00 97.23           H  
ATOM    798 HG23 ILE A  51      -2.298 -12.716  -4.516  1.00 97.23           H  
ATOM    799  CD1 ILE A  51       0.856 -11.940  -4.923  1.00 97.23           C  
ATOM    800 HD11 ILE A  51       0.470 -12.959  -4.947  1.00 97.23           H  
ATOM    801 HD12 ILE A  51       1.371 -11.764  -3.979  1.00 97.23           H  
ATOM    802 HD13 ILE A  51       1.556 -11.805  -5.749  1.00 97.23           H  
ATOM    803  N   SER A  52      -1.175  -7.903  -3.228  1.00 97.62           N  
ATOM    804  H   SER A  52      -1.181  -8.427  -2.365  1.00 97.62           H  
ATOM    805  CA  SER A  52      -0.281  -6.749  -3.328  1.00 97.62           C  
ATOM    806  HA  SER A  52      -0.348  -6.323  -4.328  1.00 97.62           H  
ATOM    807  C   SER A  52       1.158  -7.178  -3.090  1.00 97.62           C  
ATOM    808  CB  SER A  52      -0.673  -5.651  -2.352  1.00 97.62           C  
ATOM    809  HB2 SER A  52      -0.601  -6.019  -1.329  1.00 97.62           H  
ATOM    810  HB3 SER A  52       0.017  -4.816  -2.476  1.00 97.62           H  
ATOM    811  O   SER A  52       1.430  -8.007  -2.218  1.00 97.62           O  
ATOM    812  OG  SER A  52      -1.983  -5.195  -2.615  1.00 97.62           O  
ATOM    813  HG  SER A  52      -2.607  -5.843  -2.280  1.00 97.62           H  
ATOM    814  N   GLY A  53       2.102  -6.606  -3.832  1.00 97.96           N  
ATOM    815  H   GLY A  53       1.836  -5.938  -4.542  1.00 97.96           H  
ATOM    816  CA  GLY A  53       3.503  -6.982  -3.701  1.00 97.96           C  
ATOM    817  HA2 GLY A  53       3.670  -7.932  -4.209  1.00 97.96           H  
ATOM    818  HA3 GLY A  53       3.727  -7.126  -2.644  1.00 97.96           H  
ATOM    819  C   GLY A  53       4.490  -5.963  -4.243  1.00 97.96           C  
ATOM    820  O   GLY A  53       4.134  -5.010  -4.931  1.00 97.96           O  
ATOM    821  N   CYS A  54       5.758  -6.188  -3.921  1.00 98.23           N  
ATOM    822  H   CYS A  54       5.964  -6.997  -3.352  1.00 98.23           H  
ATOM    823  CA  CYS A  54       6.882  -5.378  -4.376  1.00 98.23           C  
ATOM    824  HA  CYS A  54       6.586  -4.872  -5.295  1.00 98.23           H  
ATOM    825  C   CYS A  54       8.102  -6.266  -4.678  1.00 98.23           C  
ATOM    826  CB  CYS A  54       7.172  -4.312  -3.312  1.00 98.23           C  
ATOM    827  HB2 CYS A  54       7.859  -3.563  -3.709  1.00 98.23           H  
ATOM    828  HB3 CYS A  54       6.231  -3.821  -3.063  1.00 98.23           H  
ATOM    829  O   CYS A  54       8.156  -7.413  -4.229  1.00 98.23           O  
ATOM    830  SG  CYS A  54       7.850  -5.041  -1.796  1.00 98.23           S  
ATOM    831  HG  CYS A  54       7.583  -4.001  -1.000  1.00 98.23           H  
ATOM    832  N   PRO A  55       9.108  -5.792  -5.429  1.00 97.49           N  
ATOM    833  CA  PRO A  55      10.318  -6.568  -5.666  1.00 97.49           C  
ATOM    834  HA  PRO A  55      10.042  -7.519  -6.122  1.00 97.49           H  
ATOM    835  C   PRO A  55      11.081  -6.820  -4.365  1.00 97.49           C  
ATOM    836  CB  PRO A  55      11.155  -5.757  -6.662  1.00 97.49           C  
ATOM    837  HB2 PRO A  55      11.900  -5.160  -6.136  1.00 97.49           H  
ATOM    838  HB3 PRO A  55      11.636  -6.401  -7.398  1.00 97.49           H  
ATOM    839  O   PRO A  55      11.299  -5.905  -3.562  1.00 97.49           O  
ATOM    840  CG  PRO A  55      10.133  -4.826  -7.311  1.00 97.49           C  
ATOM    841  HG2 PRO A  55       9.618  -5.356  -8.112  1.00 97.49           H  
ATOM    842  HG3 PRO A  55      10.589  -3.909  -7.683  1.00 97.49           H  
ATOM    843  CD  PRO A  55       9.151  -4.553  -6.178  1.00 97.49           C  
ATOM    844  HD2 PRO A  55       9.533  -3.758  -5.538  1.00 97.49           H  
ATOM    845  HD3 PRO A  55       8.175  -4.281  -6.581  1.00 97.49           H  
ATOM    846  N   THR A  56      11.566  -8.046  -4.186  1.00 94.58           N  
ATOM    847  H   THR A  56      11.359  -8.761  -4.869  1.00 94.58           H  
ATOM    848  CA  THR A  56      12.528  -8.340  -3.118  1.00 94.58           C  
ATOM    849  HA  THR A  56      12.101  -7.999  -2.175  1.00 94.58           H  
ATOM    850  C   THR A  56      13.841  -7.582  -3.350  1.00 94.58           C  
ATOM    851  CB  THR A  56      12.816  -9.840  -2.990  1.00 94.58           C  
ATOM    852  HB  THR A  56      13.563  -9.981  -2.209  1.00 94.58           H  
ATOM    853  O   THR A  56      14.194  -7.223  -4.472  1.00 94.58           O  
ATOM    854  CG2 THR A  56      11.594 -10.676  -2.621  1.00 94.58           C  
ATOM    855 HG21 THR A  56      10.758 -10.459  -3.288  1.00 94.58           H  
ATOM    856 HG22 THR A  56      11.302 -10.455  -1.595  1.00 94.58           H  
ATOM    857 HG23 THR A  56      11.842 -11.734  -2.698  1.00 94.58           H  
ATOM    858  OG1 THR A  56      13.353 -10.328  -4.187  1.00 94.58           O  
ATOM    859  HG1 THR A  56      12.625 -10.447  -4.800  1.00 94.58           H  
ATOM    860  N   ASN A  57      14.598  -7.337  -2.276  1.00 89.52           N  
ATOM    861  H   ASN A  57      14.261  -7.662  -1.381  1.00 89.52           H  
ATOM    862  CA  ASN A  57      15.946  -6.748  -2.330  1.00 89.52           C  
ATOM    863  HA  ASN A  57      16.254  -6.589  -1.297  1.00 89.52           H  
ATOM    864  C   ASN A  57      16.053  -5.355  -2.986  1.00 89.52           C  
ATOM    865  CB  ASN A  57      16.931  -7.767  -2.932  1.00 89.52           C  
ATOM    866  HB2 ASN A  57      17.943  -7.364  -2.907  1.00 89.52           H  
ATOM    867  HB3 ASN A  57      16.673  -7.949  -3.975  1.00 89.52           H  
ATOM    868  O   ASN A  57      17.147  -4.939  -3.358  1.00 89.52           O  
ATOM    869  CG  ASN A  57      16.941  -9.073  -2.169  1.00 89.52           C  
ATOM    870  ND2 ASN A  57      16.837 -10.187  -2.850  1.00 89.52           N  
ATOM    871 HD21 ASN A  57      16.628 -10.157  -3.838  1.00 89.52           H  
ATOM    872 HD22 ASN A  57      16.777 -11.051  -2.330  1.00 89.52           H  
ATOM    873  OD1 ASN A  57      17.017  -9.095  -0.950  1.00 89.52           O  
ATOM    874  N   SER A  58      14.958  -4.602  -3.083  1.00 94.88           N  
ATOM    875  H   SER A  58      14.065  -5.013  -2.850  1.00 94.88           H  
ATOM    876  CA  SER A  58      14.991  -3.221  -3.568  1.00 94.88           C  
ATOM    877  HA  SER A  58      15.726  -3.153  -4.370  1.00 94.88           H  
ATOM    878  C   SER A  58      15.409  -2.247  -2.461  1.00 94.88           C  
ATOM    879  CB  SER A  58      13.640  -2.865  -4.185  1.00 94.88           C  
ATOM    880  HB2 SER A  58      12.841  -3.146  -3.499  1.00 94.88           H  
ATOM    881  HB3 SER A  58      13.514  -3.435  -5.106  1.00 94.88           H  
ATOM    882  O   SER A  58      14.753  -2.133  -1.421  1.00 94.88           O  
ATOM    883  OG  SER A  58      13.567  -1.479  -4.472  1.00 94.88           O  
ATOM    884  HG  SER A  58      12.934  -1.369  -5.185  1.00 94.88           H  
ATOM    885  N   ASP A  59      16.491  -1.499  -2.693  1.00 97.18           N  
ATOM    886  H   ASP A  59      17.051  -1.704  -3.508  1.00 97.18           H  
ATOM    887  CA  ASP A  59      16.933  -0.424  -1.794  1.00 97.18           C  
ATOM    888  HA  ASP A  59      17.102  -0.835  -0.798  1.00 97.18           H  
ATOM    889  C   ASP A  59      15.873   0.673  -1.656  1.00 97.18           C  
ATOM    890  CB  ASP A  59      18.242   0.196  -2.313  1.00 97.18           C  
ATOM    891  HB2 ASP A  59      18.139   0.420  -3.374  1.00 97.18           H  
ATOM    892  HB3 ASP A  59      18.409   1.136  -1.788  1.00 97.18           H  
ATOM    893  O   ASP A  59      15.688   1.226  -0.569  1.00 97.18           O  
ATOM    894  CG  ASP A  59      19.481  -0.677  -2.091  1.00 97.18           C  
ATOM    895  OD1 ASP A  59      19.390  -1.660  -1.314  1.00 97.18           O  
ATOM    896  OD2 ASP A  59      20.538  -0.312  -2.637  1.00 97.18           O  
ATOM    897  N   TYR A  60      15.135   0.943  -2.737  1.00 98.18           N  
ATOM    898  H   TYR A  60      15.306   0.410  -3.578  1.00 98.18           H  
ATOM    899  CA  TYR A  60      14.030   1.892  -2.729  1.00 98.18           C  
ATOM    900  HA  TYR A  60      14.379   2.830  -2.298  1.00 98.18           H  
ATOM    901  C   TYR A  60      12.871   1.397  -1.854  1.00 98.18           C  
ATOM    902  CB  TYR A  60      13.574   2.169  -4.164  1.00 98.18           C  
ATOM    903  HB2 TYR A  60      14.407   2.581  -4.735  1.00 98.18           H  
ATOM    904  HB3 TYR A  60      13.264   1.240  -4.642  1.00 98.18           H  
ATOM    905  O   TYR A  60      12.401   2.134  -0.989  1.00 98.18           O  
ATOM    906  CG  TYR A  60      12.430   3.153  -4.185  1.00 98.18           C  
ATOM    907  CD1 TYR A  60      11.108   2.690  -4.319  1.00 98.18           C  
ATOM    908  HD1 TYR A  60      10.909   1.641  -4.481  1.00 98.18           H  
ATOM    909  CD2 TYR A  60      12.688   4.516  -3.946  1.00 98.18           C  
ATOM    910  HD2 TYR A  60      13.704   4.870  -3.849  1.00 98.18           H  
ATOM    911  CE1 TYR A  60      10.038   3.591  -4.184  1.00 98.18           C  
ATOM    912  HE1 TYR A  60       9.014   3.253  -4.245  1.00 98.18           H  
ATOM    913  CE2 TYR A  60      11.620   5.415  -3.806  1.00 98.18           C  
ATOM    914  HE2 TYR A  60      11.793   6.462  -3.608  1.00 98.18           H  
ATOM    915  OH  TYR A  60       9.285   5.790  -3.636  1.00 98.18           O  
ATOM    916  HH  TYR A  60       8.431   5.366  -3.750  1.00 98.18           H  
ATOM    917  CZ  TYR A  60      10.299   4.945  -3.902  1.00 98.18           C  
ATOM    918  N   VAL A  61      12.476   0.124  -1.986  1.00 97.91           N  
ATOM    919  H   VAL A  61      12.915  -0.450  -2.692  1.00 97.91           H  
ATOM    920  CA  VAL A  61      11.466  -0.481  -1.098  1.00 97.91           C  
ATOM    921  HA  VAL A  61      10.543   0.093  -1.170  1.00 97.91           H  
ATOM    922  C   VAL A  61      11.928  -0.399   0.353  1.00 97.91           C  
ATOM    923  CB  VAL A  61      11.160  -1.938  -1.492  1.00 97.91           C  
ATOM    924  HB  VAL A  61      12.097  -2.494  -1.540  1.00 97.91           H  
ATOM    925  O   VAL A  61      11.169   0.027   1.220  1.00 97.91           O  
ATOM    926  CG1 VAL A  61      10.251  -2.643  -0.478  1.00 97.91           C  
ATOM    927 HG11 VAL A  61       9.297  -2.121  -0.397  1.00 97.91           H  
ATOM    928 HG12 VAL A  61      10.721  -2.697   0.504  1.00 97.91           H  
ATOM    929 HG13 VAL A  61      10.077  -3.666  -0.809  1.00 97.91           H  
ATOM    930  CG2 VAL A  61      10.466  -1.999  -2.858  1.00 97.91           C  
ATOM    931 HG21 VAL A  61      10.337  -3.039  -3.156  1.00 97.91           H  
ATOM    932 HG22 VAL A  61      11.051  -1.483  -3.620  1.00 97.91           H  
ATOM    933 HG23 VAL A  61       9.485  -1.527  -2.799  1.00 97.91           H  
ATOM    934  N   ARG A  62      13.199  -0.712   0.638  1.00 97.38           N  
ATOM    935  H   ARG A  62      13.779  -1.065  -0.110  1.00 97.38           H  
ATOM    936  CA  ARG A  62      13.748  -0.587   1.995  1.00 97.38           C  
ATOM    937  HA  ARG A  62      13.122  -1.186   2.657  1.00 97.38           H  
ATOM    938  C   ARG A  62      13.673   0.851   2.512  1.00 97.38           C  
ATOM    939  CB  ARG A  62      15.181  -1.133   2.027  1.00 97.38           C  
ATOM    940  HB2 ARG A  62      15.854  -0.435   1.528  1.00 97.38           H  
ATOM    941  HB3 ARG A  62      15.204  -2.080   1.488  1.00 97.38           H  
ATOM    942  O   ARG A  62      13.358   1.050   3.685  1.00 97.38           O  
ATOM    943  CG  ARG A  62      15.651  -1.368   3.473  1.00 97.38           C  
ATOM    944  HG2 ARG A  62      15.006  -2.115   3.936  1.00 97.38           H  
ATOM    945  HG3 ARG A  62      15.565  -0.444   4.044  1.00 97.38           H  
ATOM    946  CD  ARG A  62      17.107  -1.845   3.565  1.00 97.38           C  
ATOM    947  HD2 ARG A  62      17.334  -2.045   4.612  1.00 97.38           H  
ATOM    948  HD3 ARG A  62      17.758  -1.033   3.240  1.00 97.38           H  
ATOM    949  NE  ARG A  62      17.349  -3.077   2.782  1.00 97.38           N  
ATOM    950  HE  ARG A  62      16.858  -3.911   3.072  1.00 97.38           H  
ATOM    951  NH1 ARG A  62      18.728  -2.168   1.199  1.00 97.38           N  
ATOM    952 HH11 ARG A  62      18.678  -1.260   1.639  1.00 97.38           H  
ATOM    953 HH12 ARG A  62      19.113  -2.197   0.266  1.00 97.38           H  
ATOM    954  NH2 ARG A  62      18.124  -4.284   0.993  1.00 97.38           N  
ATOM    955 HH21 ARG A  62      18.617  -4.255   0.111  1.00 97.38           H  
ATOM    956 HH22 ARG A  62      17.609  -5.110   1.264  1.00 97.38           H  
ATOM    957  CZ  ARG A  62      18.063  -3.176   1.671  1.00 97.38           C  
ATOM    958  N   TYR A  63      13.946   1.852   1.675  1.00 98.24           N  
ATOM    959  H   TYR A  63      14.216   1.623   0.729  1.00 98.24           H  
ATOM    960  CA  TYR A  63      13.800   3.264   2.038  1.00 98.24           C  
ATOM    961  HA  TYR A  63      14.401   3.459   2.926  1.00 98.24           H  
ATOM    962  C   TYR A  63      12.347   3.610   2.389  1.00 98.24           C  
ATOM    963  CB  TYR A  63      14.326   4.160   0.906  1.00 98.24           C  
ATOM    964  HB2 TYR A  63      13.846   3.893  -0.036  1.00 98.24           H  
ATOM    965  HB3 TYR A  63      15.394   3.985   0.782  1.00 98.24           H  
ATOM    966  O   TYR A  63      12.101   4.151   3.471  1.00 98.24           O  
ATOM    967  CG  TYR A  63      14.084   5.637   1.153  1.00 98.24           C  
ATOM    968  CD1 TYR A  63      12.886   6.243   0.723  1.00 98.24           C  
ATOM    969  HD1 TYR A  63      12.152   5.671   0.174  1.00 98.24           H  
ATOM    970  CD2 TYR A  63      15.048   6.398   1.839  1.00 98.24           C  
ATOM    971  HD2 TYR A  63      15.974   5.934   2.144  1.00 98.24           H  
ATOM    972  CE1 TYR A  63      12.637   7.600   1.008  1.00 98.24           C  
ATOM    973  HE1 TYR A  63      11.717   8.064   0.683  1.00 98.24           H  
ATOM    974  CE2 TYR A  63      14.816   7.761   2.100  1.00 98.24           C  
ATOM    975  HE2 TYR A  63      15.569   8.348   2.605  1.00 98.24           H  
ATOM    976  OH  TYR A  63      13.401   9.682   1.948  1.00 98.24           O  
ATOM    977  HH  TYR A  63      14.238  10.098   2.167  1.00 98.24           H  
ATOM    978  CZ  TYR A  63      13.606   8.362   1.689  1.00 98.24           C  
ATOM    979  N   VAL A  64      11.398   3.255   1.519  1.00 98.14           N  
ATOM    980  H   VAL A  64      11.679   2.804   0.660  1.00 98.14           H  
ATOM    981  CA  VAL A  64       9.961   3.518   1.706  1.00 98.14           C  
ATOM    982  HA  VAL A  64       9.811   4.586   1.866  1.00 98.14           H  
ATOM    983  C   VAL A  64       9.411   2.804   2.937  1.00 98.14           C  
ATOM    984  CB  VAL A  64       9.171   3.116   0.446  1.00 98.14           C  
ATOM    985  HB  VAL A  64       9.440   2.099   0.161  1.00 98.14           H  
ATOM    986  O   VAL A  64       8.598   3.373   3.651  1.00 98.14           O  
ATOM    987  CG1 VAL A  64       7.656   3.177   0.654  1.00 98.14           C  
ATOM    988 HG11 VAL A  64       7.327   2.402   1.346  1.00 98.14           H  
ATOM    989 HG12 VAL A  64       7.355   4.153   1.035  1.00 98.14           H  
ATOM    990 HG13 VAL A  64       7.148   3.003  -0.294  1.00 98.14           H  
ATOM    991  CG2 VAL A  64       9.512   4.066  -0.706  1.00 98.14           C  
ATOM    992 HG21 VAL A  64       8.933   3.789  -1.586  1.00 98.14           H  
ATOM    993 HG22 VAL A  64      10.569   4.001  -0.963  1.00 98.14           H  
ATOM    994 HG23 VAL A  64       9.263   5.094  -0.441  1.00 98.14           H  
ATOM    995  N   MET A  65       9.905   1.609   3.252  1.00 95.75           N  
ATOM    996  H   MET A  65      10.490   1.146   2.571  1.00 95.75           H  
ATOM    997  CA  MET A  65       9.434   0.830   4.400  1.00 95.75           C  
ATOM    998  HA  MET A  65       8.364   1.000   4.524  1.00 95.75           H  
ATOM    999  C   MET A  65      10.081   1.222   5.734  1.00 95.75           C  
ATOM   1000  CB  MET A  65       9.647  -0.662   4.109  1.00 95.75           C  
ATOM   1001  HB2 MET A  65       9.419  -1.239   5.005  1.00 95.75           H  
ATOM   1002  HB3 MET A  65      10.691  -0.836   3.849  1.00 95.75           H  
ATOM   1003  O   MET A  65       9.590   0.821   6.782  1.00 95.75           O  
ATOM   1004  CG  MET A  65       8.749  -1.173   2.978  1.00 95.75           C  
ATOM   1005  HG2 MET A  65       9.010  -2.214   2.787  1.00 95.75           H  
ATOM   1006  HG3 MET A  65       8.927  -0.606   2.064  1.00 95.75           H  
ATOM   1007  SD  MET A  65       6.987  -1.091   3.366  1.00 95.75           S  
ATOM   1008  CE  MET A  65       6.357  -2.246   2.124  1.00 95.75           C  
ATOM   1009  HE1 MET A  65       6.409  -1.800   1.130  1.00 95.75           H  
ATOM   1010  HE2 MET A  65       5.321  -2.487   2.360  1.00 95.75           H  
ATOM   1011  HE3 MET A  65       6.936  -3.170   2.144  1.00 95.75           H  
ATOM   1012  N   THR A  66      11.186   1.982   5.740  1.00 96.16           N  
ATOM   1013  H   THR A  66      11.547   2.284   4.846  1.00 96.16           H  
ATOM   1014  CA  THR A  66      11.937   2.261   6.986  1.00 96.16           C  
ATOM   1015  HA  THR A  66      11.329   1.970   7.843  1.00 96.16           H  
ATOM   1016  C   THR A  66      12.261   3.734   7.212  1.00 96.16           C  
ATOM   1017  CB  THR A  66      13.232   1.435   7.076  1.00 96.16           C  
ATOM   1018  HB  THR A  66      13.688   1.634   8.046  1.00 96.16           H  
ATOM   1019  O   THR A  66      12.039   4.268   8.298  1.00 96.16           O  
ATOM   1020  CG2 THR A  66      13.009  -0.072   6.962  1.00 96.16           C  
ATOM   1021 HG21 THR A  66      12.284  -0.389   7.711  1.00 96.16           H  
ATOM   1022 HG22 THR A  66      12.627  -0.332   5.974  1.00 96.16           H  
ATOM   1023 HG23 THR A  66      13.948  -0.597   7.135  1.00 96.16           H  
ATOM   1024  OG1 THR A  66      14.159   1.801   6.076  1.00 96.16           O  
ATOM   1025  HG1 THR A  66      13.812   1.457   5.250  1.00 96.16           H  
ATOM   1026  N   LYS A  67      12.783   4.435   6.203  1.00 97.71           N  
ATOM   1027  H   LYS A  67      12.850   3.983   5.302  1.00 97.71           H  
ATOM   1028  CA  LYS A  67      13.209   5.835   6.327  1.00 97.71           C  
ATOM   1029  HA  LYS A  67      13.554   6.018   7.345  1.00 97.71           H  
ATOM   1030  C   LYS A  67      12.049   6.798   6.138  1.00 97.71           C  
ATOM   1031  CB  LYS A  67      14.342   6.137   5.334  1.00 97.71           C  
ATOM   1032  HB2 LYS A  67      13.980   5.943   4.324  1.00 97.71           H  
ATOM   1033  HB3 LYS A  67      14.591   7.196   5.398  1.00 97.71           H  
ATOM   1034  O   LYS A  67      11.985   7.798   6.851  1.00 97.71           O  
ATOM   1035  CG  LYS A  67      15.623   5.319   5.561  1.00 97.71           C  
ATOM   1036  HG2 LYS A  67      15.414   4.262   5.395  1.00 97.71           H  
ATOM   1037  HG3 LYS A  67      16.365   5.636   4.827  1.00 97.71           H  
ATOM   1038  CD  LYS A  67      16.201   5.510   6.970  1.00 97.71           C  
ATOM   1039  HD2 LYS A  67      16.356   6.573   7.157  1.00 97.71           H  
ATOM   1040  HD3 LYS A  67      15.497   5.113   7.702  1.00 97.71           H  
ATOM   1041  CE  LYS A  67      17.524   4.756   7.108  1.00 97.71           C  
ATOM   1042  HE2 LYS A  67      18.244   5.173   6.404  1.00 97.71           H  
ATOM   1043  HE3 LYS A  67      17.352   3.715   6.835  1.00 97.71           H  
ATOM   1044  NZ  LYS A  67      18.041   4.838   8.497  1.00 97.71           N  
ATOM   1045  HZ1 LYS A  67      17.370   4.435   9.135  1.00 97.71           H  
ATOM   1046  HZ2 LYS A  67      18.198   5.800   8.763  1.00 97.71           H  
ATOM   1047  HZ3 LYS A  67      18.907   4.325   8.584  1.00 97.71           H  
ATOM   1048  N   LEU A  68      11.136   6.501   5.216  1.00 98.25           N  
ATOM   1049  H   LEU A  68      11.255   5.668   4.658  1.00 98.25           H  
ATOM   1050  CA  LEU A  68       9.968   7.344   4.982  1.00 98.25           C  
ATOM   1051  HA  LEU A  68      10.342   8.363   4.876  1.00 98.25           H  
ATOM   1052  C   LEU A  68       9.010   7.373   6.196  1.00 98.25           C  
ATOM   1053  CB  LEU A  68       9.324   6.962   3.636  1.00 98.25           C  
ATOM   1054  HB2 LEU A  68       8.921   5.951   3.685  1.00 98.25           H  
ATOM   1055  HB3 LEU A  68      10.102   6.961   2.872  1.00 98.25           H  
ATOM   1056  O   LEU A  68       8.663   8.480   6.604  1.00 98.25           O  
ATOM   1057  CG  LEU A  68       8.198   7.900   3.173  1.00 98.25           C  
ATOM   1058  HG  LEU A  68       7.391   7.900   3.905  1.00 98.25           H  
ATOM   1059  CD1 LEU A  68       8.689   9.337   2.985  1.00 98.25           C  
ATOM   1060 HD11 LEU A  68       9.560   9.353   2.330  1.00 98.25           H  
ATOM   1061 HD12 LEU A  68       7.892   9.923   2.526  1.00 98.25           H  
ATOM   1062 HD13 LEU A  68       8.925   9.784   3.951  1.00 98.25           H  
ATOM   1063  CD2 LEU A  68       7.646   7.393   1.844  1.00 98.25           C  
ATOM   1064 HD21 LEU A  68       7.199   6.408   1.980  1.00 98.25           H  
ATOM   1065 HD22 LEU A  68       6.874   8.071   1.482  1.00 98.25           H  
ATOM   1066 HD23 LEU A  68       8.435   7.331   1.094  1.00 98.25           H  
ATOM   1067  N   PRO A  69       8.684   6.247   6.872  1.00 97.94           N  
ATOM   1068  CA  PRO A  69       7.891   6.252   8.104  1.00 97.94           C  
ATOM   1069  HA  PRO A  69       6.908   6.673   7.895  1.00 97.94           H  
ATOM   1070  C   PRO A  69       8.543   7.056   9.227  1.00 97.94           C  
ATOM   1071  CB  PRO A  69       7.723   4.780   8.500  1.00 97.94           C  
ATOM   1072  HB2 PRO A  69       6.779   4.597   9.013  1.00 97.94           H  
ATOM   1073  HB3 PRO A  69       8.557   4.450   9.119  1.00 97.94           H  
ATOM   1074  O   PRO A  69       7.864   7.794   9.931  1.00 97.94           O  
ATOM   1075  CG  PRO A  69       7.783   4.064   7.158  1.00 97.94           C  
ATOM   1076  HG2 PRO A  69       6.827   4.157   6.643  1.00 97.94           H  
ATOM   1077  HG3 PRO A  69       8.067   3.017   7.266  1.00 97.94           H  
ATOM   1078  CD  PRO A  69       8.847   4.876   6.430  1.00 97.94           C  
ATOM   1079  HD2 PRO A  69       9.839   4.509   6.694  1.00 97.94           H  
ATOM   1080  HD3 PRO A  69       8.678   4.810   5.356  1.00 97.94           H  
ATOM   1081  N   ALA A  70       9.873   6.994   9.361  1.00 97.47           N  
ATOM   1082  H   ALA A  70      10.388   6.338   8.793  1.00 97.47           H  
ATOM   1083  CA  ALA A  70      10.595   7.803  10.342  1.00 97.47           C  
ATOM   1084  HA  ALA A  70      10.142   7.641  11.320  1.00 97.47           H  
ATOM   1085  C   ALA A  70      10.502   9.312  10.043  1.00 97.47           C  
ATOM   1086  CB  ALA A  70      12.047   7.316  10.402  1.00 97.47           C  
ATOM   1087  HB1 ALA A  70      12.537   7.473   9.440  1.00 97.47           H  
ATOM   1088  HB2 ALA A  70      12.068   6.254  10.647  1.00 97.47           H  
ATOM   1089  HB3 ALA A  70      12.583   7.870  11.172  1.00 97.47           H  
ATOM   1090  O   ALA A  70      10.294  10.106  10.960  1.00 97.47           O  
ATOM   1091  N   ARG A  71      10.602   9.715   8.767  1.00 98.03           N  
ATOM   1092  H   ARG A  71      10.764   9.011   8.061  1.00 98.03           H  
ATOM   1093  CA  ARG A  71      10.392  11.114   8.344  1.00 98.03           C  
ATOM   1094  HA  ARG A  71      11.015  11.777   8.945  1.00 98.03           H  
ATOM   1095  C   ARG A  71       8.953  11.569   8.582  1.00 98.03           C  
ATOM   1096  CB  ARG A  71      10.729  11.291   6.855  1.00 98.03           C  
ATOM   1097  HB2 ARG A  71      10.209  10.533   6.270  1.00 98.03           H  
ATOM   1098  HB3 ARG A  71      10.352  12.267   6.547  1.00 98.03           H  
ATOM   1099  O   ARG A  71       8.735  12.676   9.068  1.00 98.03           O  
ATOM   1100  CG  ARG A  71      12.229  11.242   6.531  1.00 98.03           C  
ATOM   1101  HG2 ARG A  71      12.737  12.055   7.050  1.00 98.03           H  
ATOM   1102  HG3 ARG A  71      12.649  10.297   6.876  1.00 98.03           H  
ATOM   1103  CD  ARG A  71      12.466  11.373   5.015  1.00 98.03           C  
ATOM   1104  HD2 ARG A  71      13.536  11.298   4.822  1.00 98.03           H  
ATOM   1105  HD3 ARG A  71      11.970  10.539   4.519  1.00 98.03           H  
ATOM   1106  NE  ARG A  71      11.959  12.657   4.473  1.00 98.03           N  
ATOM   1107  HE  ARG A  71      11.768  13.397   5.134  1.00 98.03           H  
ATOM   1108  NH1 ARG A  71      11.688  12.049   2.261  1.00 98.03           N  
ATOM   1109 HH11 ARG A  71      12.109  11.141   2.403  1.00 98.03           H  
ATOM   1110 HH12 ARG A  71      11.269  12.261   1.367  1.00 98.03           H  
ATOM   1111  NH2 ARG A  71      10.932  14.018   2.935  1.00 98.03           N  
ATOM   1112 HH21 ARG A  71      10.653  14.712   3.614  1.00 98.03           H  
ATOM   1113 HH22 ARG A  71      10.435  14.082   2.057  1.00 98.03           H  
ATOM   1114  CZ  ARG A  71      11.542  12.902   3.237  1.00 98.03           C  
ATOM   1115  N   MET A  72       7.980  10.720   8.253  1.00 98.33           N  
ATOM   1116  H   MET A  72       8.230   9.843   7.818  1.00 98.33           H  
ATOM   1117  CA  MET A  72       6.565  11.005   8.484  1.00 98.33           C  
ATOM   1118  HA  MET A  72       6.328  11.980   8.059  1.00 98.33           H  
ATOM   1119  C   MET A  72       6.249  11.084   9.973  1.00 98.33           C  
ATOM   1120  CB  MET A  72       5.677   9.960   7.801  1.00 98.33           C  
ATOM   1121  HB2 MET A  72       4.653  10.082   8.155  1.00 98.33           H  
ATOM   1122  HB3 MET A  72       6.015   8.957   8.062  1.00 98.33           H  
ATOM   1123  O   MET A  72       5.481  11.954  10.353  1.00 98.33           O  
ATOM   1124  CG  MET A  72       5.685  10.149   6.281  1.00 98.33           C  
ATOM   1125  HG2 MET A  72       6.688   9.960   5.898  1.00 98.33           H  
ATOM   1126  HG3 MET A  72       5.437  11.187   6.063  1.00 98.33           H  
ATOM   1127  SD  MET A  72       4.514   9.111   5.370  1.00 98.33           S  
ATOM   1128  CE  MET A  72       5.142   7.469   5.785  1.00 98.33           C  
ATOM   1129  HE1 MET A  72       4.915   7.267   6.832  1.00 98.33           H  
ATOM   1130  HE2 MET A  72       6.221   7.430   5.641  1.00 98.33           H  
ATOM   1131  HE3 MET A  72       4.665   6.720   5.154  1.00 98.33           H  
ATOM   1132  N   ARG A  73       6.880  10.265  10.823  1.00 97.87           N  
ATOM   1133  H   ARG A  73       7.438   9.517  10.437  1.00 97.87           H  
ATOM   1134  CA  ARG A  73       6.764  10.364  12.284  1.00 97.87           C  
ATOM   1135  HA  ARG A  73       5.710  10.298  12.554  1.00 97.87           H  
ATOM   1136  C   ARG A  73       7.231  11.725  12.792  1.00 97.87           C  
ATOM   1137  CB  ARG A  73       7.530   9.210  12.955  1.00 97.87           C  
ATOM   1138  HB2 ARG A  73       8.595   9.299  12.740  1.00 97.87           H  
ATOM   1139  HB3 ARG A  73       7.172   8.263  12.549  1.00 97.87           H  
ATOM   1140  O   ARG A  73       6.491  12.368  13.522  1.00 97.87           O  
ATOM   1141  CG  ARG A  73       7.324   9.214  14.478  1.00 97.87           C  
ATOM   1142  HG2 ARG A  73       7.654  10.169  14.887  1.00 97.87           H  
ATOM   1143  HG3 ARG A  73       6.260   9.101  14.686  1.00 97.87           H  
ATOM   1144  CD  ARG A  73       8.098   8.110  15.210  1.00 97.87           C  
ATOM   1145  HD2 ARG A  73       9.156   8.212  14.970  1.00 97.87           H  
ATOM   1146  HD3 ARG A  73       7.967   8.274  16.280  1.00 97.87           H  
ATOM   1147  NE  ARG A  73       7.598   6.763  14.864  1.00 97.87           N  
ATOM   1148  HE  ARG A  73       6.601   6.701  14.715  1.00 97.87           H  
ATOM   1149  NH1 ARG A  73       9.535   5.553  15.128  1.00 97.87           N  
ATOM   1150 HH11 ARG A  73       9.982   4.649  15.074  1.00 97.87           H  
ATOM   1151 HH12 ARG A  73       9.973   6.366  15.536  1.00 97.87           H  
ATOM   1152  NH2 ARG A  73       7.703   4.554  14.348  1.00 97.87           N  
ATOM   1153 HH21 ARG A  73       6.721   4.553  14.111  1.00 97.87           H  
ATOM   1154 HH22 ARG A  73       8.194   3.717  14.070  1.00 97.87           H  
ATOM   1155  CZ  ARG A  73       8.282   5.635  14.784  1.00 97.87           C  
ATOM   1156  N   GLU A  74       8.406  12.190  12.361  1.00 98.10           N  
ATOM   1157  H   GLU A  74       8.967  11.602  11.761  1.00 98.10           H  
ATOM   1158  CA  GLU A  74       8.930  13.506  12.763  1.00 98.10           C  
ATOM   1159  HA  GLU A  74       9.076  13.506  13.843  1.00 98.10           H  
ATOM   1160  C   GLU A  74       7.948  14.641  12.431  1.00 98.10           C  
ATOM   1161  CB  GLU A  74      10.282  13.764  12.070  1.00 98.10           C  
ATOM   1162  HB2 GLU A  74      10.882  12.854  12.092  1.00 98.10           H  
ATOM   1163  HB3 GLU A  74      10.098  14.029  11.028  1.00 98.10           H  
ATOM   1164  O   GLU A  74       7.787  15.568  13.217  1.00 98.10           O  
ATOM   1165  CG  GLU A  74      11.084  14.886  12.754  1.00 98.10           C  
ATOM   1166  HG2 GLU A  74      10.423  15.724  12.977  1.00 98.10           H  
ATOM   1167  HG3 GLU A  74      11.454  14.509  13.707  1.00 98.10           H  
ATOM   1168  CD  GLU A  74      12.275  15.412  11.930  1.00 98.10           C  
ATOM   1169  OE1 GLU A  74      12.832  16.469  12.324  1.00 98.10           O  
ATOM   1170  OE2 GLU A  74      12.638  14.824  10.889  1.00 98.10           O  
ATOM   1171  N   TYR A  75       7.270  14.550  11.286  1.00 98.56           N  
ATOM   1172  H   TYR A  75       7.460  13.761  10.684  1.00 98.56           H  
ATOM   1173  CA  TYR A  75       6.221  15.487  10.888  1.00 98.56           C  
ATOM   1174  HA  TYR A  75       6.557  16.503  11.093  1.00 98.56           H  
ATOM   1175  C   TYR A  75       4.912  15.290  11.673  1.00 98.56           C  
ATOM   1176  CB  TYR A  75       6.010  15.348   9.378  1.00 98.56           C  
ATOM   1177  HB2 TYR A  75       6.840  15.838   8.868  1.00 98.56           H  
ATOM   1178  HB3 TYR A  75       6.033  14.293   9.107  1.00 98.56           H  
ATOM   1179  O   TYR A  75       4.382  16.244  12.229  1.00 98.56           O  
ATOM   1180  CG  TYR A  75       4.711  15.942   8.881  1.00 98.56           C  
ATOM   1181  CD1 TYR A  75       3.691  15.092   8.417  1.00 98.56           C  
ATOM   1182  HD1 TYR A  75       3.842  14.023   8.383  1.00 98.56           H  
ATOM   1183  CD2 TYR A  75       4.495  17.330   8.956  1.00 98.56           C  
ATOM   1184  HD2 TYR A  75       5.265  17.975   9.354  1.00 98.56           H  
ATOM   1185  CE1 TYR A  75       2.460  15.633   8.011  1.00 98.56           C  
ATOM   1186  HE1 TYR A  75       1.661  14.992   7.669  1.00 98.56           H  
ATOM   1187  CE2 TYR A  75       3.257  17.870   8.559  1.00 98.56           C  
ATOM   1188  HE2 TYR A  75       3.062  18.929   8.643  1.00 98.56           H  
ATOM   1189  OH  TYR A  75       1.055  17.539   7.678  1.00 98.56           O  
ATOM   1190  HH  TYR A  75       1.009  18.491   7.796  1.00 98.56           H  
ATOM   1191  CZ  TYR A  75       2.243  17.021   8.074  1.00 98.56           C  
ATOM   1192  N   CYS A  76       4.392  14.066  11.760  1.00 97.97           N  
ATOM   1193  H   CYS A  76       4.891  13.304  11.323  1.00 97.97           H  
ATOM   1194  CA  CYS A  76       3.104  13.758  12.393  1.00 97.97           C  
ATOM   1195  HA  CYS A  76       2.348  14.439  12.003  1.00 97.97           H  
ATOM   1196  C   CYS A  76       3.119  13.939  13.918  1.00 97.97           C  
ATOM   1197  CB  CYS A  76       2.693  12.319  12.050  1.00 97.97           C  
ATOM   1198  HB2 CYS A  76       3.472  11.625  12.365  1.00 97.97           H  
ATOM   1199  HB3 CYS A  76       1.778  12.071  12.588  1.00 97.97           H  
ATOM   1200  O   CYS A  76       2.060  13.946  14.542  1.00 97.97           O  
ATOM   1201  SG  CYS A  76       2.389  12.139  10.271  1.00 97.97           S  
ATOM   1202  HG  CYS A  76       3.671  12.272   9.920  1.00 97.97           H  
ATOM   1203  N   GLU A  77       4.300  14.060  14.523  1.00 96.53           N  
ATOM   1204  H   GLU A  77       5.130  13.888  13.973  1.00 96.53           H  
ATOM   1205  CA  GLU A  77       4.490  14.339  15.948  1.00 96.53           C  
ATOM   1206  HA  GLU A  77       3.534  14.248  16.464  1.00 96.53           H  
ATOM   1207  C   GLU A  77       4.964  15.781  16.211  1.00 96.53           C  
ATOM   1208  CB  GLU A  77       5.438  13.288  16.557  1.00 96.53           C  
ATOM   1209  HB2 GLU A  77       5.627  13.542  17.600  1.00 96.53           H  
ATOM   1210  HB3 GLU A  77       6.386  13.308  16.020  1.00 96.53           H  
ATOM   1211  O   GLU A  77       5.084  16.179  17.371  1.00 96.53           O  
ATOM   1212  CG  GLU A  77       4.830  11.872  16.507  1.00 96.53           C  
ATOM   1213  HG2 GLU A  77       3.910  11.873  17.092  1.00 96.53           H  
ATOM   1214  HG3 GLU A  77       4.564  11.625  15.480  1.00 96.53           H  
ATOM   1215  CD  GLU A  77       5.754  10.761  17.035  1.00 96.53           C  
ATOM   1216  OE1 GLU A  77       5.309   9.589  16.976  1.00 96.53           O  
ATOM   1217  OE2 GLU A  77       6.908  11.040  17.433  1.00 96.53           O  
ATOM   1218  N   SER A  78       5.199  16.590  15.168  1.00 97.50           N  
ATOM   1219  H   SER A  78       5.011  16.253  14.235  1.00 97.50           H  
ATOM   1220  CA  SER A  78       5.553  18.007  15.315  1.00 97.50           C  
ATOM   1221  HA  SER A  78       6.224  18.095  16.169  1.00 97.50           H  
ATOM   1222  C   SER A  78       4.337  18.888  15.598  1.00 97.50           C  
ATOM   1223  CB  SER A  78       6.311  18.527  14.091  1.00 97.50           C  
ATOM   1224  HB2 SER A  78       7.056  17.792  13.787  1.00 97.50           H  
ATOM   1225  HB3 SER A  78       6.835  19.441  14.374  1.00 97.50           H  
ATOM   1226  O   SER A  78       3.195  18.501  15.360  1.00 97.50           O  
ATOM   1227  OG  SER A  78       5.463  18.830  13.000  1.00 97.50           O  
ATOM   1228  HG  SER A  78       6.027  18.985  12.239  1.00 97.50           H  
ATOM   1229  N   GLU A  79       4.567  20.114  16.068  1.00 96.21           N  
ATOM   1230  H   GLU A  79       5.520  20.428  16.191  1.00 96.21           H  
ATOM   1231  CA  GLU A  79       3.495  21.097  16.268  1.00 96.21           C  
ATOM   1232  HA  GLU A  79       2.775  20.705  16.986  1.00 96.21           H  
ATOM   1233  C   GLU A  79       2.715  21.368  14.972  1.00 96.21           C  
ATOM   1234  CB  GLU A  79       4.093  22.397  16.827  1.00 96.21           C  
ATOM   1235  HB2 GLU A  79       4.924  22.711  16.195  1.00 96.21           H  
ATOM   1236  HB3 GLU A  79       3.339  23.183  16.792  1.00 96.21           H  
ATOM   1237  O   GLU A  79       1.485  21.417  15.004  1.00 96.21           O  
ATOM   1238  CG  GLU A  79       4.609  22.259  18.269  1.00 96.21           C  
ATOM   1239  HG2 GLU A  79       5.356  21.467  18.314  1.00 96.21           H  
ATOM   1240  HG3 GLU A  79       5.099  23.191  18.551  1.00 96.21           H  
ATOM   1241  CD  GLU A  79       3.479  21.979  19.262  1.00 96.21           C  
ATOM   1242  OE1 GLU A  79       3.613  21.066  20.111  1.00 96.21           O  
ATOM   1243  OE2 GLU A  79       2.423  22.646  19.177  1.00 96.21           O  
ATOM   1244  N   PHE A  80       3.414  21.453  13.835  1.00 97.31           N  
ATOM   1245  H   PHE A  80       4.419  21.523  13.911  1.00 97.31           H  
ATOM   1246  CA  PHE A  80       2.824  21.654  12.511  1.00 97.31           C  
ATOM   1247  HA  PHE A  80       2.182  22.535  12.549  1.00 97.31           H  
ATOM   1248  C   PHE A  80       1.959  20.484  12.020  1.00 97.31           C  
ATOM   1249  CB  PHE A  80       3.976  21.924  11.535  1.00 97.31           C  
ATOM   1250  HB2 PHE A  80       4.544  22.771  11.920  1.00 97.31           H  
ATOM   1251  HB3 PHE A  80       4.642  21.061  11.520  1.00 97.31           H  
ATOM   1252  O   PHE A  80       0.911  20.705  11.417  1.00 97.31           O  
ATOM   1253  CG  PHE A  80       3.560  22.267  10.119  1.00 97.31           C  
ATOM   1254  CD1 PHE A  80       3.928  21.435   9.049  1.00 97.31           C  
ATOM   1255  HD1 PHE A  80       4.511  20.548   9.250  1.00 97.31           H  
ATOM   1256  CD2 PHE A  80       2.823  23.436   9.865  1.00 97.31           C  
ATOM   1257  HD2 PHE A  80       2.531  24.089  10.674  1.00 97.31           H  
ATOM   1258  CE1 PHE A  80       3.558  21.765   7.732  1.00 97.31           C  
ATOM   1259  HE1 PHE A  80       3.867  21.147   6.901  1.00 97.31           H  
ATOM   1260  CE2 PHE A  80       2.434  23.745   8.551  1.00 97.31           C  
ATOM   1261  HE2 PHE A  80       1.824  24.614   8.353  1.00 97.31           H  
ATOM   1262  CZ  PHE A  80       2.798  22.915   7.484  1.00 97.31           C  
ATOM   1263  HZ  PHE A  80       2.490  23.166   6.479  1.00 97.31           H  
ATOM   1264  N   GLY A  81       2.389  19.238  12.244  1.00 97.59           N  
ATOM   1265  H   GLY A  81       3.253  19.109  12.750  1.00 97.59           H  
ATOM   1266  CA  GLY A  81       1.751  18.057  11.653  1.00 97.59           C  
ATOM   1267  HA2 GLY A  81       2.526  17.419  11.228  1.00 97.59           H  
ATOM   1268  HA3 GLY A  81       1.098  18.354  10.833  1.00 97.59           H  
ATOM   1269  C   GLY A  81       0.925  17.201  12.608  1.00 97.59           C  
ATOM   1270  O   GLY A  81       0.303  16.250  12.153  1.00 97.59           O  
ATOM   1271  N   ARG A  82       0.889  17.483  13.917  1.00 97.01           N  
ATOM   1272  H   ARG A  82       1.519  18.199  14.249  1.00 97.01           H  
ATOM   1273  CA  ARG A  82       0.243  16.597  14.910  1.00 97.01           C  
ATOM   1274  HA  ARG A  82       0.508  15.572  14.651  1.00 97.01           H  
ATOM   1275  C   ARG A  82      -1.275  16.601  14.940  1.00 97.01           C  
ATOM   1276  CB  ARG A  82       0.776  16.876  16.319  1.00 97.01           C  
ATOM   1277  HB2 ARG A  82       0.366  16.135  17.006  1.00 97.01           H  
ATOM   1278  HB3 ARG A  82       1.859  16.754  16.336  1.00 97.01           H  
ATOM   1279  O   ARG A  82      -1.851  15.687  15.533  1.00 97.01           O  
ATOM   1280  CG  ARG A  82       0.364  18.277  16.797  1.00 97.01           C  
ATOM   1281  HG2 ARG A  82       0.694  19.036  16.088  1.00 97.01           H  
ATOM   1282  HG3 ARG A  82      -0.721  18.330  16.892  1.00 97.01           H  
ATOM   1283  CD  ARG A  82       0.980  18.569  18.156  1.00 97.01           C  
ATOM   1284  HD2 ARG A  82       0.719  17.761  18.839  1.00 97.01           H  
ATOM   1285  HD3 ARG A  82       2.064  18.609  18.048  1.00 97.01           H  
ATOM   1286  NE  ARG A  82       0.482  19.847  18.684  1.00 97.01           N  
ATOM   1287  HE  ARG A  82       0.068  20.498  18.031  1.00 97.01           H  
ATOM   1288  NH1 ARG A  82       1.445  19.668  20.746  1.00 97.01           N  
ATOM   1289 HH11 ARG A  82       2.254  20.233  20.962  1.00 97.01           H  
ATOM   1290 HH12 ARG A  82       1.732  18.745  20.452  1.00 97.01           H  
ATOM   1291  NH2 ARG A  82       0.326  21.494  20.241  1.00 97.01           N  
ATOM   1292 HH21 ARG A  82       0.740  22.177  19.624  1.00 97.01           H  
ATOM   1293 HH22 ARG A  82       0.537  21.721  21.202  1.00 97.01           H  
ATOM   1294  CZ  ARG A  82       0.722  20.315  19.888  1.00 97.01           C  
ATOM   1295  N   GLN A  83      -1.921  17.625  14.393  1.00 96.09           N  
ATOM   1296  H   GLN A  83      -1.398  18.300  13.853  1.00 96.09           H  
ATOM   1297  CA  GLN A  83      -3.373  17.735  14.477  1.00 96.09           C  
ATOM   1298  HA  GLN A  83      -3.657  17.501  15.503  1.00 96.09           H  
ATOM   1299  C   GLN A  83      -4.040  16.715  13.546  1.00 96.09           C  
ATOM   1300  CB  GLN A  83      -3.849  19.165  14.181  1.00 96.09           C  
ATOM   1301  HB2 GLN A  83      -3.457  19.484  13.216  1.00 96.09           H  
ATOM   1302  HB3 GLN A  83      -4.938  19.171  14.120  1.00 96.09           H  
ATOM   1303  O   GLN A  83      -3.616  16.579  12.395  1.00 96.09           O  
ATOM   1304  CG  GLN A  83      -3.412  20.168  15.262  1.00 96.09           C  
ATOM   1305  HG2 GLN A  83      -2.323  20.204  15.296  1.00 96.09           H  
ATOM   1306  HG3 GLN A  83      -3.764  21.161  14.981  1.00 96.09           H  
ATOM   1307  CD  GLN A  83      -3.949  19.850  16.659  1.00 96.09           C  
ATOM   1308  NE2 GLN A  83      -3.280  20.299  17.698  1.00 96.09           N  
ATOM   1309 HE21 GLN A  83      -3.693  20.106  18.599  1.00 96.09           H  
ATOM   1310 HE22 GLN A  83      -2.508  20.935  17.559  1.00 96.09           H  
ATOM   1311  OE1 GLN A  83      -4.957  19.193  16.860  1.00 96.09           O  
ATOM   1312  N   PRO A  84      -5.079  15.996  14.012  1.00 95.30           N  
ATOM   1313  CA  PRO A  84      -5.886  15.167  13.137  1.00 95.30           C  
ATOM   1314  HA  PRO A  84      -5.266  14.341  12.787  1.00 95.30           H  
ATOM   1315  C   PRO A  84      -6.415  15.962  11.945  1.00 95.30           C  
ATOM   1316  CB  PRO A  84      -7.023  14.614  13.995  1.00 95.30           C  
ATOM   1317  HB2 PRO A  84      -7.880  15.286  13.967  1.00 95.30           H  
ATOM   1318  HB3 PRO A  84      -7.310  13.614  13.670  1.00 95.30           H  
ATOM   1319  O   PRO A  84      -6.875  17.094  12.091  1.00 95.30           O  
ATOM   1320  CG  PRO A  84      -6.421  14.622  15.399  1.00 95.30           C  
ATOM   1321  HG2 PRO A  84      -5.794  13.741  15.534  1.00 95.30           H  
ATOM   1322  HG3 PRO A  84      -7.190  14.672  16.170  1.00 95.30           H  
ATOM   1323  CD  PRO A  84      -5.547  15.875  15.385  1.00 95.30           C  
ATOM   1324  HD2 PRO A  84      -4.720  15.754  16.084  1.00 95.30           H  
ATOM   1325  HD3 PRO A  84      -6.142  16.751  15.644  1.00 95.30           H  
ATOM   1326  N   TYR A  85      -6.375  15.346  10.773  1.00 95.07           N  
ATOM   1327  H   TYR A  85      -6.026  14.398  10.741  1.00 95.07           H  
ATOM   1328  CA  TYR A  85      -6.908  15.910   9.540  1.00 95.07           C  
ATOM   1329  HA  TYR A  85      -7.384  16.870   9.741  1.00 95.07           H  
ATOM   1330  C   TYR A  85      -7.958  14.962   8.984  1.00 95.07           C  
ATOM   1331  CB  TYR A  85      -5.763  16.139   8.555  1.00 95.07           C  
ATOM   1332  HB2 TYR A  85      -5.235  15.193   8.431  1.00 95.07           H  
ATOM   1333  HB3 TYR A  85      -5.065  16.857   8.984  1.00 95.07           H  
ATOM   1334  O   TYR A  85      -7.777  13.750   9.057  1.00 95.07           O  
ATOM   1335  CG  TYR A  85      -6.199  16.640   7.193  1.00 95.07           C  
ATOM   1336  CD1 TYR A  85      -6.107  15.790   6.076  1.00 95.07           C  
ATOM   1337  HD1 TYR A  85      -5.731  14.785   6.196  1.00 95.07           H  
ATOM   1338  CD2 TYR A  85      -6.674  17.956   7.034  1.00 95.07           C  
ATOM   1339  HD2 TYR A  85      -6.736  18.613   7.889  1.00 95.07           H  
ATOM   1340  CE1 TYR A  85      -6.470  16.255   4.799  1.00 95.07           C  
ATOM   1341  HE1 TYR A  85      -6.378  15.606   3.940  1.00 95.07           H  
ATOM   1342  CE2 TYR A  85      -7.046  18.422   5.758  1.00 95.07           C  
ATOM   1343  HE2 TYR A  85      -7.398  19.435   5.627  1.00 95.07           H  
ATOM   1344  OH  TYR A  85      -7.217  18.065   3.393  1.00 95.07           O  
ATOM   1345  HH  TYR A  85      -7.061  17.387   2.731  1.00 95.07           H  
ATOM   1346  CZ  TYR A  85      -6.938  17.576   4.633  1.00 95.07           C  
ATOM   1347  N   LEU A  86      -9.041  15.510   8.435  1.00 91.86           N  
ATOM   1348  H   LEU A  86      -9.090  16.516   8.364  1.00 91.86           H  
ATOM   1349  CA  LEU A  86     -10.096  14.736   7.794  1.00 91.86           C  
ATOM   1350  HA  LEU A  86      -9.985  13.688   8.073  1.00 91.86           H  
ATOM   1351  C   LEU A  86      -9.965  14.869   6.270  1.00 91.86           C  
ATOM   1352  CB  LEU A  86     -11.461  15.209   8.323  1.00 91.86           C  
ATOM   1353  HB2 LEU A  86     -11.441  15.203   9.412  1.00 91.86           H  
ATOM   1354  HB3 LEU A  86     -11.640  16.234   7.997  1.00 91.86           H  
ATOM   1355  O   LEU A  86     -10.432  15.870   5.721  1.00 91.86           O  
ATOM   1356  CG  LEU A  86     -12.616  14.315   7.840  1.00 91.86           C  
ATOM   1357  HG  LEU A  86     -12.648  14.306   6.750  1.00 91.86           H  
ATOM   1358  CD1 LEU A  86     -12.441  12.888   8.361  1.00 91.86           C  
ATOM   1359 HD11 LEU A  86     -12.045  12.925   9.375  1.00 91.86           H  
ATOM   1360 HD12 LEU A  86     -13.395  12.363   8.403  1.00 91.86           H  
ATOM   1361 HD13 LEU A  86     -11.755  12.334   7.719  1.00 91.86           H  
ATOM   1362  CD2 LEU A  86     -13.946  14.868   8.350  1.00 91.86           C  
ATOM   1363 HD21 LEU A  86     -14.768  14.243   8.000  1.00 91.86           H  
ATOM   1364 HD22 LEU A  86     -14.089  15.882   7.976  1.00 91.86           H  
ATOM   1365 HD23 LEU A  86     -13.950  14.878   9.440  1.00 91.86           H  
ATOM   1366  N   PRO A  87      -9.339  13.900   5.583  1.00 94.14           N  
ATOM   1367  CA  PRO A  87      -9.176  13.952   4.138  1.00 94.14           C  
ATOM   1368  HA  PRO A  87      -8.799  14.934   3.853  1.00 94.14           H  
ATOM   1369  C   PRO A  87     -10.513  13.709   3.429  1.00 94.14           C  
ATOM   1370  CB  PRO A  87      -8.126  12.889   3.782  1.00 94.14           C  
ATOM   1371  HB2 PRO A  87      -7.327  13.314   3.173  1.00 94.14           H  
ATOM   1372  HB3 PRO A  87      -8.593  12.058   3.254  1.00 94.14           H  
ATOM   1373  O   PRO A  87     -11.409  13.033   3.955  1.00 94.14           O  
ATOM   1374  CG  PRO A  87      -7.579  12.415   5.127  1.00 94.14           C  
ATOM   1375  HG2 PRO A  87      -7.322  11.355   5.119  1.00 94.14           H  
ATOM   1376  HG3 PRO A  87      -6.711  13.012   5.405  1.00 94.14           H  
ATOM   1377  CD  PRO A  87      -8.721  12.689   6.084  1.00 94.14           C  
ATOM   1378  HD2 PRO A  87      -8.325  12.778   7.096  1.00 94.14           H  
ATOM   1379  HD3 PRO A  87      -9.447  11.876   6.041  1.00 94.14           H  
ATOM   1380  N   ALA A  88     -10.635  14.241   2.216  1.00 92.72           N  
ATOM   1381  H   ALA A  88      -9.856  14.768   1.847  1.00 92.72           H  
ATOM   1382  CA  ALA A  88     -11.702  13.867   1.298  1.00 92.72           C  
ATOM   1383  HA  ALA A  88     -12.653  13.941   1.825  1.00 92.72           H  
ATOM   1384  C   ALA A  88     -11.540  12.410   0.823  1.00 92.72           C  
ATOM   1385  CB  ALA A  88     -11.713  14.864   0.133  1.00 92.72           C  
ATOM   1386  HB1 ALA A  88     -10.772  14.800  -0.412  1.00 92.72           H  
ATOM   1387  HB2 ALA A  88     -11.836  15.878   0.515  1.00 92.72           H  
ATOM   1388  HB3 ALA A  88     -12.531  14.632  -0.550  1.00 92.72           H  
ATOM   1389  O   ALA A  88     -10.480  11.801   0.967  1.00 92.72           O  
ATOM   1390  N   ALA A  89     -12.594  11.846   0.227  1.00 93.04           N  
ATOM   1391  H   ALA A  89     -13.425  12.398   0.070  1.00 93.04           H  
ATOM   1392  CA  ALA A  89     -12.465  10.580  -0.490  1.00 93.04           C  
ATOM   1393  HA  ALA A  89     -12.123   9.814   0.205  1.00 93.04           H  
ATOM   1394  C   ALA A  89     -11.416  10.715  -1.607  1.00 93.04           C  
ATOM   1395  CB  ALA A  89     -13.834  10.164  -1.039  1.00 93.04           C  
ATOM   1396  HB1 ALA A  89     -13.740   9.204  -1.547  1.00 93.04           H  
ATOM   1397  HB2 ALA A  89     -14.548  10.061  -0.222  1.00 93.04           H  
ATOM   1398  HB3 ALA A  89     -14.190  10.906  -1.753  1.00 93.04           H  
ATOM   1399  O   ALA A  89     -11.349  11.750  -2.269  1.00 93.04           O  
ATOM   1400  N   GLU A  90     -10.604   9.675  -1.791  1.00 95.99           N  
ATOM   1401  H   GLU A  90     -10.711   8.878  -1.180  1.00 95.99           H  
ATOM   1402  CA  GLU A  90      -9.464   9.622  -2.720  1.00 95.99           C  
ATOM   1403  HA  GLU A  90      -9.041   8.623  -2.609  1.00 95.99           H  
ATOM   1404  C   GLU A  90      -8.307  10.587  -2.400  1.00 95.99           C  
ATOM   1405  CB  GLU A  90      -9.896   9.735  -4.197  1.00 95.99           C  
ATOM   1406  HB2 GLU A  90      -9.957  10.788  -4.474  1.00 95.99           H  
ATOM   1407  HB3 GLU A  90      -9.116   9.275  -4.803  1.00 95.99           H  
ATOM   1408  O   GLU A  90      -7.338  10.659  -3.158  1.00 95.99           O  
ATOM   1409  CG  GLU A  90     -11.239   9.077  -4.541  1.00 95.99           C  
ATOM   1410  HG2 GLU A  90     -12.050   9.719  -4.195  1.00 95.99           H  
ATOM   1411  HG3 GLU A  90     -11.316   8.143  -3.985  1.00 95.99           H  
ATOM   1412  CD  GLU A  90     -11.416   8.840  -6.049  1.00 95.99           C  
ATOM   1413  OE1 GLU A  90     -11.972   7.784  -6.438  1.00 95.99           O  
ATOM   1414  OE2 GLU A  90     -11.017   9.736  -6.825  1.00 95.99           O  
ATOM   1415  N   GLU A  91      -8.360  11.319  -1.285  1.00 97.24           N  
ATOM   1416  H   GLU A  91      -9.165  11.240  -0.681  1.00 97.24           H  
ATOM   1417  CA  GLU A  91      -7.246  12.155  -0.840  1.00 97.24           C  
ATOM   1418  HA  GLU A  91      -6.786  12.602  -1.721  1.00 97.24           H  
ATOM   1419  C   GLU A  91      -6.183  11.298  -0.141  1.00 97.24           C  
ATOM   1420  CB  GLU A  91      -7.755  13.317   0.030  1.00 97.24           C  
ATOM   1421  HB2 GLU A  91      -8.143  12.918   0.967  1.00 97.24           H  
ATOM   1422  HB3 GLU A  91      -8.566  13.811  -0.504  1.00 97.24           H  
ATOM   1423  O   GLU A  91      -6.483  10.425   0.685  1.00 97.24           O  
ATOM   1424  CG  GLU A  91      -6.667  14.361   0.340  1.00 97.24           C  
ATOM   1425  HG2 GLU A  91      -5.874  13.882   0.914  1.00 97.24           H  
ATOM   1426  HG3 GLU A  91      -6.242  14.715  -0.600  1.00 97.24           H  
ATOM   1427  CD  GLU A  91      -7.174  15.577   1.135  1.00 97.24           C  
ATOM   1428  OE1 GLU A  91      -6.335  16.391   1.593  1.00 97.24           O  
ATOM   1429  OE2 GLU A  91      -8.401  15.758   1.308  1.00 97.24           O  
ATOM   1430  N   LEU A  92      -4.922  11.564  -0.472  1.00 98.46           N  
ATOM   1431  H   LEU A  92      -4.750  12.305  -1.137  1.00 98.46           H  
ATOM   1432  CA  LEU A  92      -3.765  10.985   0.188  1.00 98.46           C  
ATOM   1433  HA  LEU A  92      -3.917   9.909   0.272  1.00 98.46           H  
ATOM   1434  C   LEU A  92      -3.631  11.562   1.600  1.00 98.46           C  
ATOM   1435  CB  LEU A  92      -2.496  11.249  -0.640  1.00 98.46           C  
ATOM   1436  HB2 LEU A  92      -2.380  12.327  -0.748  1.00 98.46           H  
ATOM   1437  HB3 LEU A  92      -1.635  10.876  -0.086  1.00 98.46           H  
ATOM   1438  O   LEU A  92      -3.648  12.775   1.820  1.00 98.46           O  
ATOM   1439  CG  LEU A  92      -2.480  10.595  -2.029  1.00 98.46           C  
ATOM   1440  HG  LEU A  92      -3.385  10.865  -2.575  1.00 98.46           H  
ATOM   1441  CD1 LEU A  92      -1.278  11.082  -2.828  1.00 98.46           C  
ATOM   1442 HD11 LEU A  92      -1.196  12.166  -2.755  1.00 98.46           H  
ATOM   1443 HD12 LEU A  92      -0.364  10.623  -2.452  1.00 98.46           H  
ATOM   1444 HD13 LEU A  92      -1.421  10.822  -3.877  1.00 98.46           H  
ATOM   1445  CD2 LEU A  92      -2.380   9.074  -1.932  1.00 98.46           C  
ATOM   1446 HD21 LEU A  92      -3.295   8.679  -1.491  1.00 98.46           H  
ATOM   1447 HD22 LEU A  92      -2.254   8.658  -2.932  1.00 98.46           H  
ATOM   1448 HD23 LEU A  92      -1.529   8.788  -1.314  1.00 98.46           H  
ATOM   1449  N   CYS A  93      -3.438  10.682   2.571  1.00 98.59           N  
ATOM   1450  H   CYS A  93      -3.402   9.703   2.325  1.00 98.59           H  
ATOM   1451  CA  CYS A  93      -3.219  11.023   3.968  1.00 98.59           C  
ATOM   1452  HA  CYS A  93      -2.904  12.063   4.044  1.00 98.59           H  
ATOM   1453  C   CYS A  93      -2.117  10.164   4.588  1.00 98.59           C  
ATOM   1454  CB  CYS A  93      -4.553  10.885   4.701  1.00 98.59           C  
ATOM   1455  HB2 CYS A  93      -5.293  11.460   4.143  1.00 98.59           H  
ATOM   1456  HB3 CYS A  93      -4.468  11.284   5.711  1.00 98.59           H  
ATOM   1457  O   CYS A  93      -1.706   9.143   4.043  1.00 98.59           O  
ATOM   1458  SG  CYS A  93      -5.074   9.145   4.776  1.00 98.59           S  
ATOM   1459  HG  CYS A  93      -6.335   9.354   5.165  1.00 98.59           H  
ATOM   1460  N   ILE A  94      -1.619  10.570   5.747  1.00 98.64           N  
ATOM   1461  H   ILE A  94      -2.012  11.391   6.184  1.00 98.64           H  
ATOM   1462  CA  ILE A  94      -0.744   9.712   6.546  1.00 98.64           C  
ATOM   1463  HA  ILE A  94      -0.363   8.899   5.928  1.00 98.64           H  
ATOM   1464  C   ILE A  94      -1.610   9.096   7.642  1.00 98.64           C  
ATOM   1465  CB  ILE A  94       0.484  10.478   7.069  1.00 98.64           C  
ATOM   1466  HB  ILE A  94       0.150  11.192   7.822  1.00 98.64           H  
ATOM   1467  O   ILE A  94      -2.349   9.813   8.315  1.00 98.64           O  
ATOM   1468  CG1 ILE A  94       1.198  11.256   5.937  1.00 98.64           C  
ATOM   1469 HG12 ILE A  94       1.591  10.556   5.199  1.00 98.64           H  
ATOM   1470 HG13 ILE A  94       0.487  11.912   5.436  1.00 98.64           H  
ATOM   1471  CG2 ILE A  94       1.459   9.495   7.731  1.00 98.64           C  
ATOM   1472 HG21 ILE A  94       1.926   8.865   6.973  1.00 98.64           H  
ATOM   1473 HG22 ILE A  94       0.940   8.851   8.440  1.00 98.64           H  
ATOM   1474 HG23 ILE A  94       2.233  10.045   8.268  1.00 98.64           H  
ATOM   1475  CD1 ILE A  94       2.330  12.154   6.438  1.00 98.64           C  
ATOM   1476 HD11 ILE A  94       3.160  11.556   6.815  1.00 98.64           H  
ATOM   1477 HD12 ILE A  94       2.688  12.774   5.616  1.00 98.64           H  
ATOM   1478 HD13 ILE A  94       1.956  12.797   7.235  1.00 98.64           H  
ATOM   1479  N   ALA A  95      -1.537   7.781   7.808  1.00 97.88           N  
ATOM   1480  H   ALA A  95      -0.898   7.256   7.229  1.00 97.88           H  
ATOM   1481  CA  ALA A  95      -2.320   7.040   8.788  1.00 97.88           C  
ATOM   1482  HA  ALA A  95      -2.810   7.740   9.464  1.00 97.88           H  
ATOM   1483  C   ALA A  95      -1.415   6.143   9.634  1.00 97.88           C  
ATOM   1484  CB  ALA A  95      -3.415   6.252   8.061  1.00 97.88           C  
ATOM   1485  HB1 ALA A  95      -4.026   5.711   8.785  1.00 97.88           H  
ATOM   1486  HB2 ALA A  95      -2.967   5.539   7.369  1.00 97.88           H  
ATOM   1487  HB3 ALA A  95      -4.050   6.935   7.498  1.00 97.88           H  
ATOM   1488  O   ALA A  95      -0.357   5.706   9.174  1.00 97.88           O  
ATOM   1489  N   GLN A  96      -1.830   5.853  10.867  1.00 95.90           N  
ATOM   1490  H   GLN A  96      -2.710   6.229  11.188  1.00 95.90           H  
ATOM   1491  CA  GLN A  96      -1.179   4.808  11.657  1.00 95.90           C  
ATOM   1492  HA  GLN A  96      -0.111   4.841  11.443  1.00 95.90           H  
ATOM   1493  C   GLN A  96      -1.705   3.441  11.228  1.00 95.90           C  
ATOM   1494  CB  GLN A  96      -1.347   5.033  13.163  1.00 95.90           C  
ATOM   1495  HB2 GLN A  96      -0.891   4.198  13.696  1.00 95.90           H  
ATOM   1496  HB3 GLN A  96      -2.406   5.074  13.417  1.00 95.90           H  
ATOM   1497  O   GLN A  96      -2.918   3.270  11.137  1.00 95.90           O  
ATOM   1498  CG  GLN A  96      -0.653   6.329  13.591  1.00 95.90           C  
ATOM   1499  HG2 GLN A  96       0.387   6.309  13.265  1.00 95.90           H  
ATOM   1500  HG3 GLN A  96      -1.156   7.169  13.111  1.00 95.90           H  
ATOM   1501  CD  GLN A  96      -0.713   6.553  15.093  1.00 95.90           C  
ATOM   1502  NE2 GLN A  96       0.409   6.550  15.780  1.00 95.90           N  
ATOM   1503 HE21 GLN A  96       0.332   6.744  16.769  1.00 95.90           H  
ATOM   1504 HE22 GLN A  96       1.292   6.375  15.321  1.00 95.90           H  
ATOM   1505  OE1 GLN A  96      -1.767   6.735  15.681  1.00 95.90           O  
ATOM   1506  N   LEU A  97      -0.809   2.484  10.969  1.00 88.14           N  
ATOM   1507  H   LEU A  97       0.169   2.707  11.085  1.00 88.14           H  
ATOM   1508  CA  LEU A  97      -1.165   1.124  10.546  1.00 88.14           C  
ATOM   1509  HA  LEU A  97      -2.112   1.152  10.007  1.00 88.14           H  
ATOM   1510  C   LEU A  97      -1.310   0.195  11.759  1.00 88.14           C  
ATOM   1511  CB  LEU A  97      -0.094   0.602   9.568  1.00 88.14           C  
ATOM   1512  HB2 LEU A  97       0.880   0.693  10.049  1.00 88.14           H  
ATOM   1513  HB3 LEU A  97      -0.094   1.227   8.674  1.00 88.14           H  
ATOM   1514  O   LEU A  97      -0.282  -0.243  12.282  1.00 88.14           O  
ATOM   1515  CG  LEU A  97      -0.264  -0.873   9.146  1.00 88.14           C  
ATOM   1516  HG  LEU A  97      -0.235  -1.516  10.026  1.00 88.14           H  
ATOM   1517  CD1 LEU A  97      -1.562  -1.144   8.392  1.00 88.14           C  
ATOM   1518 HD11 LEU A  97      -1.630  -2.216   8.209  1.00 88.14           H  
ATOM   1519 HD12 LEU A  97      -1.536  -0.619   7.437  1.00 88.14           H  
ATOM   1520 HD13 LEU A  97      -2.426  -0.834   8.979  1.00 88.14           H  
ATOM   1521  CD2 LEU A  97       0.894  -1.278   8.241  1.00 88.14           C  
ATOM   1522 HD21 LEU A  97       0.883  -0.682   7.328  1.00 88.14           H  
ATOM   1523 HD22 LEU A  97       1.843  -1.128   8.756  1.00 88.14           H  
ATOM   1524 HD23 LEU A  97       0.806  -2.330   7.968  1.00 88.14           H  
ATOM   1525  N   PRO A  98      -2.528  -0.188  12.189  1.00 85.02           N  
ATOM   1526  CA  PRO A  98      -2.698  -1.134  13.290  1.00 85.02           C  
ATOM   1527  HA  PRO A  98      -2.240  -0.698  14.178  1.00 85.02           H  
ATOM   1528  C   PRO A  98      -2.058  -2.495  12.951  1.00 85.02           C  
ATOM   1529  CB  PRO A  98      -4.213  -1.265  13.505  1.00 85.02           C  
ATOM   1530  HB2 PRO A  98      -4.585  -2.166  13.016  1.00 85.02           H  
ATOM   1531  HB3 PRO A  98      -4.470  -1.279  14.564  1.00 85.02           H  
ATOM   1532  O   PRO A  98      -2.145  -2.931  11.805  1.00 85.02           O  
ATOM   1533  CG  PRO A  98      -4.802  -0.043  12.801  1.00 85.02           C  
ATOM   1534  HG2 PRO A  98      -5.816  -0.224  12.446  1.00 85.02           H  
ATOM   1535  HG3 PRO A  98      -4.773   0.820  13.466  1.00 85.02           H  
ATOM   1536  CD  PRO A  98      -3.830   0.166  11.648  1.00 85.02           C  
ATOM   1537  HD2 PRO A  98      -4.075  -0.513  10.832  1.00 85.02           H  
ATOM   1538  HD3 PRO A  98      -3.890   1.197  11.299  1.00 85.02           H  
ATOM   1539  N   PRO A  99      -1.439  -3.206  13.911  1.00 80.90           N  
ATOM   1540  CA  PRO A  99      -1.296  -2.861  15.326  1.00 80.90           C  
ATOM   1541  HA  PRO A  99      -2.191  -2.362  15.699  1.00 80.90           H  
ATOM   1542  C   PRO A  99      -0.082  -1.967  15.621  1.00 80.90           C  
ATOM   1543  CB  PRO A  99      -1.158  -4.220  16.016  1.00 80.90           C  
ATOM   1544  HB2 PRO A  99      -2.143  -4.671  16.137  1.00 80.90           H  
ATOM   1545  HB3 PRO A  99      -0.653  -4.156  16.980  1.00 80.90           H  
ATOM   1546  O   PRO A  99       0.176  -1.652  16.781  1.00 80.90           O  
ATOM   1547  CG  PRO A  99      -0.347  -5.028  15.002  1.00 80.90           C  
ATOM   1548  HG2 PRO A  99       0.710  -4.780  15.096  1.00 80.90           H  
ATOM   1549  HG3 PRO A  99      -0.501  -6.100  15.122  1.00 80.90           H  
ATOM   1550  CD  PRO A  99      -0.874  -4.526  13.658  1.00 80.90           C  
ATOM   1551  HD2 PRO A  99      -0.067  -4.469  12.928  1.00 80.90           H  
ATOM   1552  HD3 PRO A  99      -1.656  -5.193  13.296  1.00 80.90           H  
ATOM   1553  N   SER A 100       0.690  -1.584  14.603  1.00 76.21           N  
ATOM   1554  H   SER A 100       0.373  -1.753  13.660  1.00 76.21           H  
ATOM   1555  CA  SER A 100       1.808  -0.666  14.781  1.00 76.21           C  
ATOM   1556  HA  SER A 100       2.366  -0.989  15.660  1.00 76.21           H  
ATOM   1557  C   SER A 100       1.292   0.757  15.044  1.00 76.21           C  
ATOM   1558  CB  SER A 100       2.759  -0.747  13.581  1.00 76.21           C  
ATOM   1559  HB2 SER A 100       2.784  -1.763  13.188  1.00 76.21           H  
ATOM   1560  HB3 SER A 100       3.765  -0.486  13.910  1.00 76.21           H  
ATOM   1561  O   SER A 100       0.256   1.182  14.539  1.00 76.21           O  
ATOM   1562  OG  SER A 100       2.364   0.144  12.565  1.00 76.21           O  
ATOM   1563  HG  SER A 100       1.431   0.013  12.381  1.00 76.21           H  
ATOM   1564  N   SER A 101       2.023   1.541  15.828  1.00 84.80           N  
ATOM   1565  H   SER A 101       2.851   1.170  16.270  1.00 84.80           H  
ATOM   1566  CA  SER A 101       1.781   2.987  15.934  1.00 84.80           C  
ATOM   1567  HA  SER A 101       0.736   3.195  15.706  1.00 84.80           H  
ATOM   1568  C   SER A 101       2.608   3.761  14.903  1.00 84.80           C  
ATOM   1569  CB  SER A 101       2.017   3.448  17.371  1.00 84.80           C  
ATOM   1570  HB2 SER A 101       1.832   4.520  17.451  1.00 84.80           H  
ATOM   1571  HB3 SER A 101       1.323   2.925  18.028  1.00 84.80           H  
ATOM   1572  O   SER A 101       2.925   4.936  15.107  1.00 84.80           O  
ATOM   1573  OG  SER A 101       3.343   3.159  17.769  1.00 84.80           O  
ATOM   1574  HG  SER A 101       3.908   3.828  17.375  1.00 84.80           H  
ATOM   1575  N   GLU A 102       3.031   3.088  13.829  1.00 94.22           N  
ATOM   1576  H   GLU A 102       2.663   2.165  13.650  1.00 94.22           H  
ATOM   1577  CA  GLU A 102       3.880   3.657  12.793  1.00 94.22           C  
ATOM   1578  HA  GLU A 102       4.506   4.419  13.257  1.00 94.22           H  
ATOM   1579  C   GLU A 102       3.048   4.360  11.730  1.00 94.22           C  
ATOM   1580  CB  GLU A 102       4.824   2.611  12.184  1.00 94.22           C  
ATOM   1581  HB2 GLU A 102       4.248   1.833  11.682  1.00 94.22           H  
ATOM   1582  HB3 GLU A 102       5.451   3.115  11.449  1.00 94.22           H  
ATOM   1583  O   GLU A 102       1.966   3.916  11.353  1.00 94.22           O  
ATOM   1584  CG  GLU A 102       5.717   1.972  13.254  1.00 94.22           C  
ATOM   1585  HG2 GLU A 102       5.908   2.705  14.038  1.00 94.22           H  
ATOM   1586  HG3 GLU A 102       5.191   1.143  13.728  1.00 94.22           H  
ATOM   1587  CD  GLU A 102       7.052   1.490  12.679  1.00 94.22           C  
ATOM   1588  OE1 GLU A 102       8.072   2.135  13.046  1.00 94.22           O  
ATOM   1589  OE2 GLU A 102       7.054   0.506  11.915  1.00 94.22           O  
ATOM   1590  N   TRP A 103       3.571   5.496  11.279  1.00 97.83           N  
ATOM   1591  H   TRP A 103       4.498   5.758  11.584  1.00 97.83           H  
ATOM   1592  CA  TRP A 103       2.936   6.356  10.298  1.00 97.83           C  
ATOM   1593  HA  TRP A 103       1.853   6.306  10.416  1.00 97.83           H  
ATOM   1594  C   TRP A 103       3.296   5.881   8.896  1.00 97.83           C  
ATOM   1595  CB  TRP A 103       3.390   7.797  10.546  1.00 97.83           C  
ATOM   1596  HB2 TRP A 103       2.985   8.430   9.757  1.00 97.83           H  
ATOM   1597  HB3 TRP A 103       4.477   7.849  10.478  1.00 97.83           H  
ATOM   1598  O   TRP A 103       4.477   5.763   8.566  1.00 97.83           O  
ATOM   1599  CG  TRP A 103       2.953   8.362  11.861  1.00 97.83           C  
ATOM   1600  CD1 TRP A 103       3.712   8.481  12.973  1.00 97.83           C  
ATOM   1601  HD1 TRP A 103       4.748   8.185  13.046  1.00 97.83           H  
ATOM   1602  CD2 TRP A 103       1.638   8.871  12.224  1.00 97.83           C  
ATOM   1603  CE2 TRP A 103       1.671   9.285  13.589  1.00 97.83           C  
ATOM   1604  CE3 TRP A 103       0.420   9.021  11.533  1.00 97.83           C  
ATOM   1605  HE3 TRP A 103       0.348   8.709  10.501  1.00 97.83           H  
ATOM   1606  NE1 TRP A 103       2.968   9.040  13.995  1.00 97.83           N  
ATOM   1607  HE1 TRP A 103       3.342   9.244  14.911  1.00 97.83           H  
ATOM   1608  CH2 TRP A 103      -0.655   9.937  13.522  1.00 97.83           C  
ATOM   1609  HH2 TRP A 103      -1.545  10.307  14.010  1.00 97.83           H  
ATOM   1610  CZ2 TRP A 103       0.545   9.806  14.241  1.00 97.83           C  
ATOM   1611  HZ2 TRP A 103       0.603  10.092  15.280  1.00 97.83           H  
ATOM   1612  CZ3 TRP A 103      -0.704   9.568  12.167  1.00 97.83           C  
ATOM   1613  HZ3 TRP A 103      -1.617   9.688  11.601  1.00 97.83           H  
ATOM   1614  N   HIS A 104       2.284   5.654   8.067  1.00 98.32           N  
ATOM   1615  H   HIS A 104       1.343   5.746   8.422  1.00 98.32           H  
ATOM   1616  CA  HIS A 104       2.425   5.196   6.691  1.00 98.32           C  
ATOM   1617  HA  HIS A 104       3.462   5.305   6.374  1.00 98.32           H  
ATOM   1618  C   HIS A 104       1.559   6.029   5.754  1.00 98.32           C  
ATOM   1619  CB  HIS A 104       2.066   3.712   6.607  1.00 98.32           C  
ATOM   1620  HB2 HIS A 104       1.069   3.567   7.024  1.00 98.32           H  
ATOM   1621  HB3 HIS A 104       2.056   3.393   5.564  1.00 98.32           H  
ATOM   1622  O   HIS A 104       0.567   6.633   6.167  1.00 98.32           O  
ATOM   1623  CG  HIS A 104       3.035   2.850   7.363  1.00 98.32           C  
ATOM   1624  CD2 HIS A 104       2.839   2.331   8.611  1.00 98.32           C  
ATOM   1625  HD2 HIS A 104       1.960   2.467   9.224  1.00 98.32           H  
ATOM   1626  ND1 HIS A 104       4.310   2.504   6.969  1.00 98.32           N  
ATOM   1627  HD1 HIS A 104       4.758   2.752   6.098  1.00 98.32           H  
ATOM   1628  CE1 HIS A 104       4.866   1.784   7.959  1.00 98.32           C  
ATOM   1629  HE1 HIS A 104       5.861   1.366   7.953  1.00 98.32           H  
ATOM   1630  NE2 HIS A 104       3.995   1.639   8.965  1.00 98.32           N  
ATOM   1631  N   ARG A 105       1.935   6.056   4.475  1.00 98.77           N  
ATOM   1632  H   ARG A 105       2.705   5.476   4.174  1.00 98.77           H  
ATOM   1633  CA  ARG A 105       1.121   6.696   3.444  1.00 98.77           C  
ATOM   1634  HA  ARG A 105       0.811   7.681   3.792  1.00 98.77           H  
ATOM   1635  C   ARG A 105      -0.132   5.873   3.211  1.00 98.77           C  
ATOM   1636  CB  ARG A 105       1.909   6.845   2.144  1.00 98.77           C  
ATOM   1637  HB2 ARG A 105       1.269   7.299   1.387  1.00 98.77           H  
ATOM   1638  HB3 ARG A 105       2.215   5.858   1.797  1.00 98.77           H  
ATOM   1639  O   ARG A 105      -0.079   4.644   3.140  1.00 98.77           O  
ATOM   1640  CG  ARG A 105       3.141   7.723   2.356  1.00 98.77           C  
ATOM   1641  HG2 ARG A 105       2.835   8.683   2.772  1.00 98.77           H  
ATOM   1642  HG3 ARG A 105       3.833   7.238   3.044  1.00 98.77           H  
ATOM   1643  CD  ARG A 105       3.867   7.971   1.048  1.00 98.77           C  
ATOM   1644  HD2 ARG A 105       4.689   8.651   1.270  1.00 98.77           H  
ATOM   1645  HD3 ARG A 105       3.189   8.456   0.346  1.00 98.77           H  
ATOM   1646  NE  ARG A 105       4.411   6.737   0.451  1.00 98.77           N  
ATOM   1647  HE  ARG A 105       4.253   5.848   0.903  1.00 98.77           H  
ATOM   1648  NH1 ARG A 105       5.307   7.794  -1.328  1.00 98.77           N  
ATOM   1649 HH11 ARG A 105       5.108   8.684  -0.894  1.00 98.77           H  
ATOM   1650 HH12 ARG A 105       5.674   7.764  -2.268  1.00 98.77           H  
ATOM   1651  NH2 ARG A 105       5.488   5.586  -1.202  1.00 98.77           N  
ATOM   1652 HH21 ARG A 105       5.191   4.716  -0.785  1.00 98.77           H  
ATOM   1653 HH22 ARG A 105       5.940   5.572  -2.104  1.00 98.77           H  
ATOM   1654  CZ  ARG A 105       5.060   6.696  -0.690  1.00 98.77           C  
ATOM   1655  N   ALA A 106      -1.243   6.568   3.066  1.00 98.24           N  
ATOM   1656  H   ALA A 106      -1.225   7.571   3.181  1.00 98.24           H  
ATOM   1657  CA  ALA A 106      -2.533   5.975   2.821  1.00 98.24           C  
ATOM   1658  HA  ALA A 106      -2.375   5.022   2.317  1.00 98.24           H  
ATOM   1659  C   ALA A 106      -3.372   6.854   1.888  1.00 98.24           C  
ATOM   1660  CB  ALA A 106      -3.208   5.725   4.176  1.00 98.24           C  
ATOM   1661  HB1 ALA A 106      -2.580   5.080   4.790  1.00 98.24           H  
ATOM   1662  HB2 ALA A 106      -3.369   6.670   4.695  1.00 98.24           H  
ATOM   1663  HB3 ALA A 106      -4.164   5.227   4.020  1.00 98.24           H  
ATOM   1664  O   ALA A 106      -3.056   8.018   1.637  1.00 98.24           O  
ATOM   1665  N   VAL A 107      -4.456   6.284   1.382  1.00 98.02           N  
ATOM   1666  H   VAL A 107      -4.605   5.306   1.585  1.00 98.02           H  
ATOM   1667  CA  VAL A 107      -5.533   7.002   0.699  1.00 98.02           C  
ATOM   1668  HA  VAL A 107      -5.357   8.074   0.779  1.00 98.02           H  
ATOM   1669  C   VAL A 107      -6.841   6.701   1.414  1.00 98.02           C  
ATOM   1670  CB  VAL A 107      -5.580   6.661  -0.804  1.00 98.02           C  
ATOM   1671  HB  VAL A 107      -4.638   6.979  -1.251  1.00 98.02           H  
ATOM   1672  O   VAL A 107      -7.109   5.550   1.770  1.00 98.02           O  
ATOM   1673  CG1 VAL A 107      -5.728   5.167  -1.106  1.00 98.02           C  
ATOM   1674 HG11 VAL A 107      -4.896   4.616  -0.668  1.00 98.02           H  
ATOM   1675 HG12 VAL A 107      -5.706   5.009  -2.184  1.00 98.02           H  
ATOM   1676 HG13 VAL A 107      -6.672   4.787  -0.713  1.00 98.02           H  
ATOM   1677  CG2 VAL A 107      -6.710   7.418  -1.507  1.00 98.02           C  
ATOM   1678 HG21 VAL A 107      -7.681   7.134  -1.100  1.00 98.02           H  
ATOM   1679 HG22 VAL A 107      -6.715   7.168  -2.568  1.00 98.02           H  
ATOM   1680 HG23 VAL A 107      -6.562   8.491  -1.390  1.00 98.02           H  
ATOM   1681  N   VAL A 108      -7.664   7.726   1.632  1.00 96.16           N  
ATOM   1682  H   VAL A 108      -7.396   8.644   1.309  1.00 96.16           H  
ATOM   1683  CA  VAL A 108      -9.015   7.525   2.168  1.00 96.16           C  
ATOM   1684  HA  VAL A 108      -8.965   6.800   2.980  1.00 96.16           H  
ATOM   1685  C   VAL A 108      -9.905   6.935   1.085  1.00 96.16           C  
ATOM   1686  CB  VAL A 108      -9.607   8.822   2.741  1.00 96.16           C  
ATOM   1687  HB  VAL A 108      -9.572   9.603   1.982  1.00 96.16           H  
ATOM   1688  O   VAL A 108     -10.126   7.551   0.045  1.00 96.16           O  
ATOM   1689  CG1 VAL A 108     -11.062   8.641   3.202  1.00 96.16           C  
ATOM   1690 HG11 VAL A 108     -11.133   7.830   3.927  1.00 96.16           H  
ATOM   1691 HG12 VAL A 108     -11.419   9.566   3.654  1.00 96.16           H  
ATOM   1692 HG13 VAL A 108     -11.702   8.421   2.348  1.00 96.16           H  
ATOM   1693  CG2 VAL A 108      -8.792   9.271   3.957  1.00 96.16           C  
ATOM   1694 HG21 VAL A 108      -8.737   8.473   4.698  1.00 96.16           H  
ATOM   1695 HG22 VAL A 108      -9.271  10.140   4.408  1.00 96.16           H  
ATOM   1696 HG23 VAL A 108      -7.789   9.545   3.632  1.00 96.16           H  
ATOM   1697  N   LEU A 109     -10.449   5.749   1.351  1.00 94.79           N  
ATOM   1698  H   LEU A 109     -10.244   5.311   2.238  1.00 94.79           H  
ATOM   1699  CA  LEU A 109     -11.440   5.116   0.486  1.00 94.79           C  
ATOM   1700  HA  LEU A 109     -11.244   5.383  -0.553  1.00 94.79           H  
ATOM   1701  C   LEU A 109     -12.839   5.637   0.821  1.00 94.79           C  
ATOM   1702  CB  LEU A 109     -11.358   3.585   0.628  1.00 94.79           C  
ATOM   1703  HB2 LEU A 109     -11.641   3.311   1.645  1.00 94.79           H  
ATOM   1704  HB3 LEU A 109     -12.090   3.147  -0.051  1.00 94.79           H  
ATOM   1705  O   LEU A 109     -13.577   6.057  -0.063  1.00 94.79           O  
ATOM   1706  CG  LEU A 109      -9.978   2.972   0.326  1.00 94.79           C  
ATOM   1707  HG  LEU A 109      -9.239   3.357   1.029  1.00 94.79           H  
ATOM   1708  CD1 LEU A 109     -10.069   1.457   0.503  1.00 94.79           C  
ATOM   1709 HD11 LEU A 109     -10.803   1.036  -0.184  1.00 94.79           H  
ATOM   1710 HD12 LEU A 109     -10.336   1.220   1.533  1.00 94.79           H  
ATOM   1711 HD13 LEU A 109      -9.098   1.008   0.291  1.00 94.79           H  
ATOM   1712  CD2 LEU A 109      -9.509   3.259  -1.099  1.00 94.79           C  
ATOM   1713 HD21 LEU A 109     -10.253   2.897  -1.810  1.00 94.79           H  
ATOM   1714 HD22 LEU A 109      -9.360   4.329  -1.238  1.00 94.79           H  
ATOM   1715 HD23 LEU A 109      -8.559   2.758  -1.284  1.00 94.79           H  
ATOM   1716  N   GLU A 110     -13.197   5.637   2.106  1.00 90.67           N  
ATOM   1717  H   GLU A 110     -12.536   5.304   2.793  1.00 90.67           H  
ATOM   1718  CA  GLU A 110     -14.477   6.157   2.594  1.00 90.67           C  
ATOM   1719  HA  GLU A 110     -14.697   7.076   2.051  1.00 90.67           H  
ATOM   1720  C   GLU A 110     -14.419   6.503   4.088  1.00 90.67           C  
ATOM   1721  CB  GLU A 110     -15.624   5.163   2.306  1.00 90.67           C  
ATOM   1722  HB2 GLU A 110     -15.690   5.015   1.228  1.00 90.67           H  
ATOM   1723  HB3 GLU A 110     -16.563   5.608   2.635  1.00 90.67           H  
ATOM   1724  O   GLU A 110     -13.595   5.977   4.836  1.00 90.67           O  
ATOM   1725  CG  GLU A 110     -15.458   3.799   2.993  1.00 90.67           C  
ATOM   1726  HG2 GLU A 110     -15.440   3.939   4.074  1.00 90.67           H  
ATOM   1727  HG3 GLU A 110     -14.503   3.373   2.682  1.00 90.67           H  
ATOM   1728  CD  GLU A 110     -16.552   2.788   2.624  1.00 90.67           C  
ATOM   1729  OE1 GLU A 110     -16.778   1.854   3.422  1.00 90.67           O  
ATOM   1730  OE2 GLU A 110     -17.022   2.782   1.467  1.00 90.67           O  
ATOM   1731  N   GLN A 111     -15.329   7.370   4.537  1.00 85.23           N  
ATOM   1732  H   GLN A 111     -16.011   7.726   3.882  1.00 85.23           H  
ATOM   1733  CA  GLN A 111     -15.616   7.562   5.960  1.00 85.23           C  
ATOM   1734  HA  GLN A 111     -14.764   7.238   6.558  1.00 85.23           H  
ATOM   1735  C   GLN A 111     -16.816   6.708   6.355  1.00 85.23           C  
ATOM   1736  CB  GLN A 111     -15.869   9.035   6.287  1.00 85.23           C  
ATOM   1737  HB2 GLN A 111     -16.257   9.106   7.303  1.00 85.23           H  
ATOM   1738  HB3 GLN A 111     -16.616   9.438   5.603  1.00 85.23           H  
ATOM   1739  O   GLN A 111     -17.888   6.793   5.749  1.00 85.23           O  
ATOM   1740  CG  GLN A 111     -14.580   9.859   6.197  1.00 85.23           C  
ATOM   1741  HG2 GLN A 111     -14.141   9.738   5.208  1.00 85.23           H  
ATOM   1742  HG3 GLN A 111     -13.864   9.505   6.938  1.00 85.23           H  
ATOM   1743  CD  GLN A 111     -14.841  11.340   6.441  1.00 85.23           C  
ATOM   1744  NE2 GLN A 111     -14.088  12.211   5.807  1.00 85.23           N  
ATOM   1745 HE21 GLN A 111     -13.327  11.930   5.205  1.00 85.23           H  
ATOM   1746 HE22 GLN A 111     -14.255  13.187   6.007  1.00 85.23           H  
ATOM   1747  OE1 GLN A 111     -15.718  11.751   7.188  1.00 85.23           O  
ATOM   1748  N   ILE A 112     -16.638   5.893   7.386  1.00 82.03           N  
ATOM   1749  H   ILE A 112     -15.790   5.971   7.931  1.00 82.03           H  
ATOM   1750  CA  ILE A 112     -17.661   4.964   7.856  1.00 82.03           C  
ATOM   1751  HA  ILE A 112     -18.132   4.504   6.987  1.00 82.03           H  
ATOM   1752  C   ILE A 112     -18.714   5.757   8.624  1.00 82.03           C  
ATOM   1753  CB  ILE A 112     -17.032   3.844   8.705  1.00 82.03           C  
ATOM   1754  HB  ILE A 112     -16.617   4.284   9.612  1.00 82.03           H  
ATOM   1755  O   ILE A 112     -18.372   6.594   9.451  1.00 82.03           O  
ATOM   1756  CG1 ILE A 112     -15.887   3.175   7.914  1.00 82.03           C  
ATOM   1757 HG12 ILE A 112     -16.259   2.827   6.949  1.00 82.03           H  
ATOM   1758 HG13 ILE A 112     -15.095   3.901   7.732  1.00 82.03           H  
ATOM   1759  CG2 ILE A 112     -18.099   2.812   9.109  1.00 82.03           C  
ATOM   1760 HG21 ILE A 112     -18.910   3.284   9.663  1.00 82.03           H  
ATOM   1761 HG22 ILE A 112     -17.665   2.057   9.765  1.00 82.03           H  
ATOM   1762 HG23 ILE A 112     -18.496   2.316   8.223  1.00 82.03           H  
ATOM   1763  CD1 ILE A 112     -15.246   2.000   8.639  1.00 82.03           C  
ATOM   1764 HD11 ILE A 112     -15.915   1.139   8.618  1.00 82.03           H  
ATOM   1765 HD12 ILE A 112     -14.323   1.742   8.121  1.00 82.03           H  
ATOM   1766 HD13 ILE A 112     -15.022   2.265   9.672  1.00 82.03           H  
ATOM   1767  N   LEU A 113     -19.997   5.488   8.361  1.00 74.28           N  
ATOM   1768  H   LEU A 113     -20.180   4.757   7.688  1.00 74.28           H  
ATOM   1769  CA  LEU A 113     -21.142   6.293   8.827  1.00 74.28           C  
ATOM   1770  HA  LEU A 113     -22.036   5.808   8.438  1.00 74.28           H  
ATOM   1771  C   LEU A 113     -21.199   7.717   8.237  1.00 74.28           C  
ATOM   1772  CB  LEU A 113     -21.265   6.285  10.369  1.00 74.28           C  
ATOM   1773  HB2 LEU A 113     -22.185   6.801  10.644  1.00 74.28           H  
ATOM   1774  HB3 LEU A 113     -20.445   6.867  10.791  1.00 74.28           H  
ATOM   1775  O   LEU A 113     -21.979   8.546   8.703  1.00 74.28           O  
ATOM   1776  CG  LEU A 113     -21.279   4.897  11.029  1.00 74.28           C  
ATOM   1777  HG  LEU A 113     -20.395   4.333  10.732  1.00 74.28           H  
ATOM   1778  CD1 LEU A 113     -21.231   5.040  12.549  1.00 74.28           C  
ATOM   1779 HD11 LEU A 113     -21.222   4.052  13.010  1.00 74.28           H  
ATOM   1780 HD12 LEU A 113     -20.320   5.566  12.833  1.00 74.28           H  
ATOM   1781 HD13 LEU A 113     -22.098   5.600  12.900  1.00 74.28           H  
ATOM   1782  CD2 LEU A 113     -22.528   4.101  10.646  1.00 74.28           C  
ATOM   1783 HD21 LEU A 113     -22.528   3.901   9.574  1.00 74.28           H  
ATOM   1784 HD22 LEU A 113     -22.526   3.145  11.170  1.00 74.28           H  
ATOM   1785 HD23 LEU A 113     -23.425   4.659  10.914  1.00 74.28           H  
ATOM   1786  N   GLY A 114     -20.441   7.982   7.170  1.00 65.76           N  
ATOM   1787  H   GLY A 114     -19.758   7.298   6.877  1.00 65.76           H  
ATOM   1788  CA  GLY A 114     -20.472   9.250   6.447  1.00 65.76           C  
ATOM   1789  HA2 GLY A 114     -21.512   9.539   6.300  1.00 65.76           H  
ATOM   1790  HA3 GLY A 114     -20.012   9.108   5.468  1.00 65.76           H  
ATOM   1791  C   GLY A 114     -19.737  10.394   7.159  1.00 65.76           C  
ATOM   1792  O   GLY A 114     -18.958  10.160   8.086  1.00 65.76           O  
ATOM   1793  N   PRO A 115     -19.957  11.648   6.713  1.00 64.13           N  
ATOM   1794  CA  PRO A 115     -19.281  12.819   7.264  1.00 64.13           C  
ATOM   1795  HA  PRO A 115     -18.209  12.707   7.102  1.00 64.13           H  
ATOM   1796  C   PRO A 115     -19.562  12.972   8.766  1.00 64.13           C  
ATOM   1797  CB  PRO A 115     -19.789  14.019   6.449  1.00 64.13           C  
ATOM   1798  HB2 PRO A 115     -20.627  14.501   6.953  1.00 64.13           H  
ATOM   1799  HB3 PRO A 115     -18.994  14.742   6.267  1.00 64.13           H  
ATOM   1800  O   PRO A 115     -20.703  13.191   9.169  1.00 64.13           O  
ATOM   1801  CG  PRO A 115     -20.290  13.394   5.148  1.00 64.13           C  
ATOM   1802  HG2 PRO A 115     -21.075  13.992   4.685  1.00 64.13           H  
ATOM   1803  HG3 PRO A 115     -19.453  13.261   4.462  1.00 64.13           H  
ATOM   1804  CD  PRO A 115     -20.804  12.030   5.594  1.00 64.13           C  
ATOM   1805  HD2 PRO A 115     -20.736  11.321   4.769  1.00 64.13           H  
ATOM   1806  HD3 PRO A 115     -21.835  12.116   5.938  1.00 64.13           H  
ATOM   1807  N   GLY A 116     -18.517  12.864   9.589  1.00 68.01           N  
ATOM   1808  H   GLY A 116     -17.626  12.616   9.182  1.00 68.01           H  
ATOM   1809  CA  GLY A 116     -18.609  12.929  11.055  1.00 68.01           C  
ATOM   1810  HA2 GLY A 116     -17.808  13.568  11.426  1.00 68.01           H  
ATOM   1811  HA3 GLY A 116     -19.560  13.374  11.350  1.00 68.01           H  
ATOM   1812  C   GLY A 116     -18.488  11.578  11.765  1.00 68.01           C  
ATOM   1813  O   GLY A 116     -18.424  11.544  12.995  1.00 68.01           O  
ATOM   1814  N   GLY A 117     -18.407  10.474  11.019  1.00 69.56           N  
ATOM   1815  H   GLY A 117     -18.501  10.544  10.016  1.00 69.56           H  
ATOM   1816  CA  GLY A 117     -18.008   9.185  11.568  1.00 69.56           C  
ATOM   1817  HA2 GLY A 117     -17.994   8.453  10.761  1.00 69.56           H  
ATOM   1818  HA3 GLY A 117     -18.734   8.871  12.318  1.00 69.56           H  
ATOM   1819  C   GLY A 117     -16.609   9.232  12.184  1.00 69.56           C  
ATOM   1820  O   GLY A 117     -15.702   9.886  11.673  1.00 69.56           O  
ATOM   1821  N   GLY A 118     -16.418   8.519  13.295  1.00 87.86           N  
ATOM   1822  H   GLY A 118     -17.202   8.011  13.678  1.00 87.86           H  
ATOM   1823  CA  GLY A 118     -15.131   8.460  13.998  1.00 87.86           C  
ATOM   1824  HA2 GLY A 118     -14.721   9.467  14.077  1.00 87.86           H  
ATOM   1825  HA3 GLY A 118     -15.295   8.074  15.004  1.00 87.86           H  
ATOM   1826  C   GLY A 118     -14.078   7.574  13.323  1.00 87.86           C  
ATOM   1827  O   GLY A 118     -12.949   7.517  13.810  1.00 87.86           O  
ATOM   1828  N   THR A 119     -14.429   6.906  12.220  1.00 93.76           N  
ATOM   1829  H   THR A 119     -15.341   7.084  11.826  1.00 93.76           H  
ATOM   1830  CA  THR A 119     -13.622   5.868  11.567  1.00 93.76           C  
ATOM   1831  HA  THR A 119     -12.599   5.919  11.941  1.00 93.76           H  
ATOM   1832  C   THR A 119     -13.596   6.081  10.055  1.00 93.76           C  
ATOM   1833  CB  THR A 119     -14.171   4.466  11.885  1.00 93.76           C  
ATOM   1834  HB  THR A 119     -15.121   4.323  11.370  1.00 93.76           H  
ATOM   1835  O   THR A 119     -14.624   6.366   9.441  1.00 93.76           O  
ATOM   1836  CG2 THR A 119     -13.210   3.351  11.486  1.00 93.76           C  
ATOM   1837 HG21 THR A 119     -13.010   3.384  10.415  1.00 93.76           H  
ATOM   1838 HG22 THR A 119     -13.654   2.383  11.719  1.00 93.76           H  
ATOM   1839 HG23 THR A 119     -12.270   3.451  12.028  1.00 93.76           H  
ATOM   1840  OG1 THR A 119     -14.383   4.305  13.271  1.00 93.76           O  
ATOM   1841  HG1 THR A 119     -14.543   3.369  13.408  1.00 93.76           H  
ATOM   1842  N   ALA A 120     -12.429   5.910   9.442  1.00 94.98           N  
ATOM   1843  H   ALA A 120     -11.629   5.639   9.996  1.00 94.98           H  
ATOM   1844  CA  ALA A 120     -12.243   5.923   7.997  1.00 94.98           C  
ATOM   1845  HA  ALA A 120     -13.200   6.075   7.499  1.00 94.98           H  
ATOM   1846  C   ALA A 120     -11.683   4.580   7.527  1.00 94.98           C  
ATOM   1847  CB  ALA A 120     -11.317   7.082   7.622  1.00 94.98           C  
ATOM   1848  HB1 ALA A 120     -11.207   7.127   6.538  1.00 94.98           H  
ATOM   1849  HB2 ALA A 120     -11.736   8.023   7.978  1.00 94.98           H  
ATOM   1850  HB3 ALA A 120     -10.338   6.920   8.073  1.00 94.98           H  
ATOM   1851  O   ALA A 120     -10.825   3.996   8.191  1.00 94.98           O  
ATOM   1852  N   ARG A 121     -12.135   4.113   6.364  1.00 95.57           N  
ATOM   1853  H   ARG A 121     -12.796   4.678   5.851  1.00 95.57           H  
ATOM   1854  CA  ARG A 121     -11.497   3.008   5.652  1.00 95.57           C  
ATOM   1855  HA  ARG A 121     -11.016   2.355   6.381  1.00 95.57           H  
ATOM   1856  C   ARG A 121     -10.418   3.585   4.748  1.00 95.57           C  
ATOM   1857  CB  ARG A 121     -12.542   2.181   4.894  1.00 95.57           C  
ATOM   1858  HB2 ARG A 121     -12.908   2.753   4.042  1.00 95.57           H  
ATOM   1859  HB3 ARG A 121     -13.377   1.961   5.560  1.00 95.57           H  
ATOM   1860  O   ARG A 121     -10.700   4.432   3.897  1.00 95.57           O  
ATOM   1861  CG  ARG A 121     -11.932   0.857   4.412  1.00 95.57           C  
ATOM   1862  HG2 ARG A 121     -11.121   1.062   3.713  1.00 95.57           H  
ATOM   1863  HG3 ARG A 121     -11.517   0.335   5.274  1.00 95.57           H  
ATOM   1864  CD  ARG A 121     -12.958  -0.073   3.751  1.00 95.57           C  
ATOM   1865  HD2 ARG A 121     -12.517  -1.067   3.666  1.00 95.57           H  
ATOM   1866  HD3 ARG A 121     -13.819  -0.146   4.416  1.00 95.57           H  
ATOM   1867  NE  ARG A 121     -13.365   0.382   2.403  1.00 95.57           N  
ATOM   1868  HE  ARG A 121     -12.677   0.873   1.850  1.00 95.57           H  
ATOM   1869  NH1 ARG A 121     -15.530  -0.355   2.504  1.00 95.57           N  
ATOM   1870 HH11 ARG A 121     -16.375   0.192   2.590  1.00 95.57           H  
ATOM   1871 HH12 ARG A 121     -15.284  -0.868   3.338  1.00 95.57           H  
ATOM   1872  NH2 ARG A 121     -14.913   0.965   0.831  1.00 95.57           N  
ATOM   1873 HH21 ARG A 121     -15.890   1.204   0.741  1.00 95.57           H  
ATOM   1874 HH22 ARG A 121     -14.247   1.562   0.361  1.00 95.57           H  
ATOM   1875  CZ  ARG A 121     -14.587   0.306   1.905  1.00 95.57           C  
ATOM   1876  N   VAL A 122      -9.190   3.123   4.930  1.00 96.59           N  
ATOM   1877  H   VAL A 122      -9.042   2.414   5.634  1.00 96.59           H  
ATOM   1878  CA  VAL A 122      -8.018   3.586   4.186  1.00 96.59           C  
ATOM   1879  HA  VAL A 122      -8.349   4.231   3.372  1.00 96.59           H  
ATOM   1880  C   VAL A 122      -7.300   2.408   3.554  1.00 96.59           C  
ATOM   1881  CB  VAL A 122      -7.058   4.412   5.065  1.00 96.59           C  
ATOM   1882  HB  VAL A 122      -6.275   4.801   4.415  1.00 96.59           H  
ATOM   1883  O   VAL A 122      -7.301   1.310   4.106  1.00 96.59           O  
ATOM   1884  CG1 VAL A 122      -7.764   5.615   5.698  1.00 96.59           C  
ATOM   1885 HG11 VAL A 122      -8.480   5.286   6.451  1.00 96.59           H  
ATOM   1886 HG12 VAL A 122      -8.289   6.179   4.927  1.00 96.59           H  
ATOM   1887 HG13 VAL A 122      -7.022   6.263   6.165  1.00 96.59           H  
ATOM   1888  CG2 VAL A 122      -6.388   3.604   6.186  1.00 96.59           C  
ATOM   1889 HG21 VAL A 122      -7.141   3.164   6.840  1.00 96.59           H  
ATOM   1890 HG22 VAL A 122      -5.739   4.253   6.773  1.00 96.59           H  
ATOM   1891 HG23 VAL A 122      -5.774   2.809   5.763  1.00 96.59           H  
ATOM   1892  N   LEU A 123      -6.661   2.640   2.415  1.00 96.90           N  
ATOM   1893  H   LEU A 123      -6.703   3.570   2.023  1.00 96.90           H  
ATOM   1894  CA  LEU A 123      -5.650   1.730   1.894  1.00 96.90           C  
ATOM   1895  HA  LEU A 123      -5.738   0.743   2.349  1.00 96.90           H  
ATOM   1896  C   LEU A 123      -4.272   2.292   2.210  1.00 96.90           C  
ATOM   1897  CB  LEU A 123      -5.828   1.581   0.393  1.00 96.90           C  
ATOM   1898  HB2 LEU A 123      -5.834   2.592  -0.013  1.00 96.90           H  
ATOM   1899  HB3 LEU A 123      -6.796   1.133   0.171  1.00 96.90           H  
ATOM   1900  O   LEU A 123      -3.986   3.442   1.878  1.00 96.90           O  
ATOM   1901  CG  LEU A 123      -4.694   0.738  -0.242  1.00 96.90           C  
ATOM   1902  HG  LEU A 123      -3.815   0.655   0.396  1.00 96.90           H  
ATOM   1903  CD1 LEU A 123      -5.132  -0.685  -0.526  1.00 96.90           C  
ATOM   1904 HD11 LEU A 123      -5.352  -1.192   0.414  1.00 96.90           H  
ATOM   1905 HD12 LEU A 123      -4.323  -1.229  -1.014  1.00 96.90           H  
ATOM   1906 HD13 LEU A 123      -6.008  -0.702  -1.174  1.00 96.90           H  
ATOM   1907  CD2 LEU A 123      -4.236   1.436  -1.489  1.00 96.90           C  
ATOM   1908 HD21 LEU A 123      -3.458   2.154  -1.229  1.00 96.90           H  
ATOM   1909 HD22 LEU A 123      -3.841   0.722  -2.211  1.00 96.90           H  
ATOM   1910 HD23 LEU A 123      -5.091   1.993  -1.874  1.00 96.90           H  
ATOM   1911  N   PHE A 124      -3.402   1.455   2.760  1.00 97.77           N  
ATOM   1912  H   PHE A 124      -3.697   0.509   2.953  1.00 97.77           H  
ATOM   1913  CA  PHE A 124      -1.985   1.754   2.901  1.00 97.77           C  
ATOM   1914  HA  PHE A 124      -1.859   2.803   3.166  1.00 97.77           H  
ATOM   1915  C   PHE A 124      -1.254   1.495   1.585  1.00 97.77           C  
ATOM   1916  CB  PHE A 124      -1.433   0.910   4.045  1.00 97.77           C  
ATOM   1917  HB2 PHE A 124      -0.350   1.023   4.074  1.00 97.77           H  
ATOM   1918  HB3 PHE A 124      -1.662  -0.141   3.870  1.00 97.77           H  
ATOM   1919  O   PHE A 124      -0.954   0.356   1.245  1.00 97.77           O  
ATOM   1920  CG  PHE A 124      -2.003   1.336   5.375  1.00 97.77           C  
ATOM   1921  CD1 PHE A 124      -1.414   2.407   6.067  1.00 97.77           C  
ATOM   1922  HD1 PHE A 124      -0.558   2.910   5.642  1.00 97.77           H  
ATOM   1923  CD2 PHE A 124      -3.154   0.714   5.887  1.00 97.77           C  
ATOM   1924  HD2 PHE A 124      -3.617  -0.100   5.348  1.00 97.77           H  
ATOM   1925  CE1 PHE A 124      -1.950   2.837   7.292  1.00 97.77           C  
ATOM   1926  HE1 PHE A 124      -1.488   3.652   7.831  1.00 97.77           H  
ATOM   1927  CE2 PHE A 124      -3.696   1.155   7.104  1.00 97.77           C  
ATOM   1928  HE2 PHE A 124      -4.580   0.677   7.499  1.00 97.77           H  
ATOM   1929  CZ  PHE A 124      -3.098   2.214   7.806  1.00 97.77           C  
ATOM   1930  HZ  PHE A 124      -3.526   2.553   8.738  1.00 97.77           H  
ATOM   1931  N   VAL A 125      -0.934   2.557   0.845  1.00 97.92           N  
ATOM   1932  H   VAL A 125      -1.173   3.470   1.206  1.00 97.92           H  
ATOM   1933  CA  VAL A 125      -0.395   2.472  -0.530  1.00 97.92           C  
ATOM   1934  HA  VAL A 125      -1.083   1.873  -1.127  1.00 97.92           H  
ATOM   1935  C   VAL A 125       0.965   1.769  -0.626  1.00 97.92           C  
ATOM   1936  CB  VAL A 125      -0.311   3.868  -1.181  1.00 97.92           C  
ATOM   1937  HB  VAL A 125       0.078   3.750  -2.193  1.00 97.92           H  
ATOM   1938  O   VAL A 125       1.344   1.301  -1.694  1.00 97.92           O  
ATOM   1939  CG1 VAL A 125      -1.693   4.531  -1.284  1.00 97.92           C  
ATOM   1940 HG11 VAL A 125      -2.321   3.949  -1.959  1.00 97.92           H  
ATOM   1941 HG12 VAL A 125      -2.174   4.605  -0.308  1.00 97.92           H  
ATOM   1942 HG13 VAL A 125      -1.597   5.532  -1.704  1.00 97.92           H  
ATOM   1943  CG2 VAL A 125       0.628   4.814  -0.422  1.00 97.92           C  
ATOM   1944 HG21 VAL A 125       1.636   4.401  -0.390  1.00 97.92           H  
ATOM   1945 HG22 VAL A 125       0.262   4.971   0.593  1.00 97.92           H  
ATOM   1946 HG23 VAL A 125       0.674   5.776  -0.933  1.00 97.92           H  
ATOM   1947  N   ASP A 126       1.695   1.676   0.488  1.00 98.02           N  
ATOM   1948  H   ASP A 126       1.332   2.119   1.320  1.00 98.02           H  
ATOM   1949  CA  ASP A 126       2.989   0.990   0.567  1.00 98.02           C  
ATOM   1950  HA  ASP A 126       3.421   0.919  -0.431  1.00 98.02           H  
ATOM   1951  C   ASP A 126       2.900  -0.445   1.090  1.00 98.02           C  
ATOM   1952  CB  ASP A 126       3.944   1.816   1.434  1.00 98.02           C  
ATOM   1953  HB2 ASP A 126       4.877   1.270   1.572  1.00 98.02           H  
ATOM   1954  HB3 ASP A 126       3.496   1.976   2.415  1.00 98.02           H  
ATOM   1955  O   ASP A 126       3.857  -1.193   0.938  1.00 98.02           O  
ATOM   1956  CG  ASP A 126       4.265   3.153   0.779  1.00 98.02           C  
ATOM   1957  OD1 ASP A 126       4.582   3.166  -0.432  1.00 98.02           O  
ATOM   1958  OD2 ASP A 126       4.221   4.191   1.479  1.00 98.02           O  
ATOM   1959  N   HIS A 127       1.768  -0.845   1.671  1.00 96.35           N  
ATOM   1960  H   HIS A 127       0.987  -0.205   1.680  1.00 96.35           H  
ATOM   1961  CA  HIS A 127       1.555  -2.192   2.222  1.00 96.35           C  
ATOM   1962  HA  HIS A 127       2.474  -2.776   2.165  1.00 96.35           H  
ATOM   1963  C   HIS A 127       0.494  -2.985   1.453  1.00 96.35           C  
ATOM   1964  CB  HIS A 127       1.179  -2.072   3.700  1.00 96.35           C  
ATOM   1965  HB2 HIS A 127       0.293  -1.443   3.789  1.00 96.35           H  
ATOM   1966  HB3 HIS A 127       0.931  -3.064   4.078  1.00 96.35           H  
ATOM   1967  O   HIS A 127       0.458  -4.205   1.534  1.00 96.35           O  
ATOM   1968  CG  HIS A 127       2.263  -1.506   4.579  1.00 96.35           C  
ATOM   1969  CD2 HIS A 127       2.383  -0.201   4.961  1.00 96.35           C  
ATOM   1970  HD2 HIS A 127       1.734   0.610   4.667  1.00 96.35           H  
ATOM   1971  ND1 HIS A 127       3.232  -2.259   5.240  1.00 96.35           N  
ATOM   1972  CE1 HIS A 127       3.900  -1.402   6.018  1.00 96.35           C  
ATOM   1973  HE1 HIS A 127       4.682  -1.686   6.707  1.00 96.35           H  
ATOM   1974  NE2 HIS A 127       3.407  -0.162   5.879  1.00 96.35           N  
ATOM   1975  HE2 HIS A 127       3.631   0.613   6.487  1.00 96.35           H  
ATOM   1976  N   GLY A 128      -0.365  -2.309   0.689  1.00 96.37           N  
ATOM   1977  H   GLY A 128      -0.327  -1.300   0.706  1.00 96.37           H  
ATOM   1978  CA  GLY A 128      -1.416  -2.916  -0.127  1.00 96.37           C  
ATOM   1979  HA2 GLY A 128      -1.713  -2.223  -0.914  1.00 96.37           H  
ATOM   1980  HA3 GLY A 128      -1.012  -3.815  -0.592  1.00 96.37           H  
ATOM   1981  C   GLY A 128      -2.666  -3.330   0.647  1.00 96.37           C  
ATOM   1982  O   GLY A 128      -3.699  -3.596   0.040  1.00 96.37           O  
ATOM   1983  N   ASN A 129      -2.617  -3.339   1.979  1.00 95.01           N  
ATOM   1984  H   ASN A 129      -1.740  -3.139   2.438  1.00 95.01           H  
ATOM   1985  CA  ASN A 129      -3.757  -3.704   2.804  1.00 95.01           C  
ATOM   1986  HA  ASN A 129      -4.301  -4.489   2.279  1.00 95.01           H  
ATOM   1987  C   ASN A 129      -4.721  -2.524   3.009  1.00 95.01           C  
ATOM   1988  CB  ASN A 129      -3.263  -4.322   4.120  1.00 95.01           C  
ATOM   1989  HB2 ASN A 129      -4.095  -4.834   4.604  1.00 95.01           H  
ATOM   1990  HB3 ASN A 129      -2.502  -5.074   3.909  1.00 95.01           H  
ATOM   1991  O   ASN A 129      -4.331  -1.354   3.116  1.00 95.01           O  
ATOM   1992  CG  ASN A 129      -2.675  -3.296   5.064  1.00 95.01           C  
ATOM   1993  ND2 ASN A 129      -3.345  -3.002   6.154  1.00 95.01           N  
ATOM   1994 HD21 ASN A 129      -4.214  -3.477   6.351  1.00 95.01           H  
ATOM   1995 HD22 ASN A 129      -2.923  -2.312   6.758  1.00 95.01           H  
ATOM   1996  OD1 ASN A 129      -1.634  -2.714   4.829  1.00 95.01           O  
ATOM   1997  N   VAL A 130      -6.003  -2.858   3.131  1.00 95.11           N  
ATOM   1998  H   VAL A 130      -6.239  -3.836   3.041  1.00 95.11           H  
ATOM   1999  CA  VAL A 130      -7.061  -1.939   3.562  1.00 95.11           C  
ATOM   2000  HA  VAL A 130      -6.726  -0.915   3.400  1.00 95.11           H  
ATOM   2001  C   VAL A 130      -7.301  -2.127   5.057  1.00 95.11           C  
ATOM   2002  CB  VAL A 130      -8.344  -2.151   2.737  1.00 95.11           C  
ATOM   2003  HB  VAL A 130      -8.656  -3.193   2.815  1.00 95.11           H  
ATOM   2004  O   VAL A 130      -7.332  -3.257   5.543  1.00 95.11           O  
ATOM   2005  CG1 VAL A 130      -9.502  -1.265   3.211  1.00 95.11           C  
ATOM   2006 HG11 VAL A 130      -9.802  -1.549   4.220  1.00 95.11           H  
ATOM   2007 HG12 VAL A 130      -9.193  -0.220   3.198  1.00 95.11           H  
ATOM   2008 HG13 VAL A 130     -10.358  -1.402   2.549  1.00 95.11           H  
ATOM   2009  CG2 VAL A 130      -8.097  -1.822   1.260  1.00 95.11           C  
ATOM   2010 HG21 VAL A 130      -7.739  -0.797   1.162  1.00 95.11           H  
ATOM   2011 HG22 VAL A 130      -9.015  -1.946   0.686  1.00 95.11           H  
ATOM   2012 HG23 VAL A 130      -7.352  -2.501   0.846  1.00 95.11           H  
ATOM   2013  N   ALA A 131      -7.499  -1.038   5.796  1.00 94.37           N  
ATOM   2014  H   ALA A 131      -7.456  -0.132   5.352  1.00 94.37           H  
ATOM   2015  CA  ALA A 131      -7.915  -1.108   7.193  1.00 94.37           C  
ATOM   2016  HA  ALA A 131      -8.424  -2.058   7.353  1.00 94.37           H  
ATOM   2017  C   ALA A 131      -8.902  -0.000   7.555  1.00 94.37           C  
ATOM   2018  CB  ALA A 131      -6.694  -1.070   8.119  1.00 94.37           C  
ATOM   2019  HB1 ALA A 131      -6.969  -1.464   9.098  1.00 94.37           H  
ATOM   2020  HB2 ALA A 131      -6.375  -0.036   8.251  1.00 94.37           H  
ATOM   2021  HB3 ALA A 131      -5.883  -1.674   7.712  1.00 94.37           H  
ATOM   2022  O   ALA A 131      -8.962   1.056   6.922  1.00 94.37           O  
ATOM   2023  N   GLU A 132      -9.651  -0.241   8.624  1.00 94.34           N  
ATOM   2024  H   GLU A 132      -9.539  -1.121   9.107  1.00 94.34           H  
ATOM   2025  CA  GLU A 132     -10.421   0.788   9.306  1.00 94.34           C  
ATOM   2026  HA  GLU A 132     -10.707   1.563   8.594  1.00 94.34           H  
ATOM   2027  C   GLU A 132      -9.556   1.420  10.396  1.00 94.34           C  
ATOM   2028  CB  GLU A 132     -11.705   0.205   9.895  1.00 94.34           C  
ATOM   2029  HB2 GLU A 132     -11.457  -0.530  10.660  1.00 94.34           H  
ATOM   2030  HB3 GLU A 132     -12.254   1.024  10.360  1.00 94.34           H  
ATOM   2031  O   GLU A 132      -8.995   0.725  11.245  1.00 94.34           O  
ATOM   2032  CG  GLU A 132     -12.592  -0.454   8.829  1.00 94.34           C  
ATOM   2033  HG2 GLU A 132     -12.688   0.225   7.982  1.00 94.34           H  
ATOM   2034  HG3 GLU A 132     -12.101  -1.359   8.471  1.00 94.34           H  
ATOM   2035  CD  GLU A 132     -13.985  -0.824   9.359  1.00 94.34           C  
ATOM   2036  OE1 GLU A 132     -14.802  -1.270   8.523  1.00 94.34           O  
ATOM   2037  OE2 GLU A 132     -14.243  -0.633  10.571  1.00 94.34           O  
ATOM   2038  N   VAL A 133      -9.439   2.744  10.373  1.00 95.40           N  
ATOM   2039  H   VAL A 133      -9.909   3.257   9.640  1.00 95.40           H  
ATOM   2040  CA  VAL A 133      -8.632   3.507  11.328  1.00 95.40           C  
ATOM   2041  HA  VAL A 133      -8.354   2.842  12.146  1.00 95.40           H  
ATOM   2042  C   VAL A 133      -9.459   4.645  11.919  1.00 95.40           C  
ATOM   2043  CB  VAL A 133      -7.321   4.016  10.699  1.00 95.40           C  
ATOM   2044  HB  VAL A 133      -6.745   4.505  11.485  1.00 95.40           H  
ATOM   2045  O   VAL A 133     -10.316   5.209  11.231  1.00 95.40           O  
ATOM   2046  CG1 VAL A 133      -6.460   2.863  10.175  1.00 95.40           C  
ATOM   2047 HG11 VAL A 133      -6.325   2.117  10.958  1.00 95.40           H  
ATOM   2048 HG12 VAL A 133      -6.933   2.394   9.311  1.00 95.40           H  
ATOM   2049 HG13 VAL A 133      -5.482   3.244   9.883  1.00 95.40           H  
ATOM   2050  CG2 VAL A 133      -7.538   5.029   9.570  1.00 95.40           C  
ATOM   2051 HG21 VAL A 133      -8.143   4.586   8.779  1.00 95.40           H  
ATOM   2052 HG22 VAL A 133      -8.036   5.920   9.953  1.00 95.40           H  
ATOM   2053 HG23 VAL A 133      -6.573   5.322   9.158  1.00 95.40           H  
ATOM   2054  N   PRO A 134      -9.241   5.022  13.189  1.00 93.83           N  
ATOM   2055  CA  PRO A 134      -9.932   6.168  13.751  1.00 93.83           C  
ATOM   2056  HA  PRO A 134     -11.008   6.037  13.637  1.00 93.83           H  
ATOM   2057  C   PRO A 134      -9.486   7.439  13.022  1.00 93.83           C  
ATOM   2058  CB  PRO A 134      -9.575   6.169  15.237  1.00 93.83           C  
ATOM   2059  HB2 PRO A 134      -9.561   7.176  15.654  1.00 93.83           H  
ATOM   2060  HB3 PRO A 134     -10.289   5.548  15.777  1.00 93.83           H  
ATOM   2061  O   PRO A 134      -8.300   7.615  12.737  1.00 93.83           O  
ATOM   2062  CG  PRO A 134      -8.199   5.505  15.271  1.00 93.83           C  
ATOM   2063  HG2 PRO A 134      -7.433   6.250  15.051  1.00 93.83           H  
ATOM   2064  HG3 PRO A 134      -8.002   5.028  16.231  1.00 93.83           H  
ATOM   2065  CD  PRO A 134      -8.274   4.483  14.136  1.00 93.83           C  
ATOM   2066  HD2 PRO A 134      -8.640   3.530  14.520  1.00 93.83           H  
ATOM   2067  HD3 PRO A 134      -7.291   4.353  13.685  1.00 93.83           H  
ATOM   2068  N   VAL A 135     -10.406   8.370  12.778  1.00 93.59           N  
ATOM   2069  H   VAL A 135     -11.363   8.160  13.023  1.00 93.59           H  
ATOM   2070  CA  VAL A 135     -10.100   9.663  12.133  1.00 93.59           C  
ATOM   2071  HA  VAL A 135      -9.710   9.476  11.133  1.00 93.59           H  
ATOM   2072  C   VAL A 135      -9.013  10.436  12.896  1.00 93.59           C  
ATOM   2073  CB  VAL A 135     -11.394  10.488  12.002  1.00 93.59           C  
ATOM   2074  HB  VAL A 135     -11.930  10.457  12.950  1.00 93.59           H  
ATOM   2075  O   VAL A 135      -8.205  11.143  12.299  1.00 93.59           O  
ATOM   2076  CG1 VAL A 135     -11.136  11.958  11.661  1.00 93.59           C  
ATOM   2077 HG11 VAL A 135     -12.089  12.468  11.519  1.00 93.59           H  
ATOM   2078 HG12 VAL A 135     -10.621  12.459  12.482  1.00 93.59           H  
ATOM   2079 HG13 VAL A 135     -10.523  12.032  10.763  1.00 93.59           H  
ATOM   2080  CG2 VAL A 135     -12.289   9.886  10.911  1.00 93.59           C  
ATOM   2081 HG21 VAL A 135     -13.224  10.444  10.849  1.00 93.59           H  
ATOM   2082 HG22 VAL A 135     -12.526   8.847  11.139  1.00 93.59           H  
ATOM   2083 HG23 VAL A 135     -11.787   9.932   9.945  1.00 93.59           H  
ATOM   2084  N   SER A 136      -8.914  10.242  14.214  1.00 92.62           N  
ATOM   2085  H   SER A 136      -9.553   9.591  14.648  1.00 92.62           H  
ATOM   2086  CA  SER A 136      -7.853  10.817  15.053  1.00 92.62           C  
ATOM   2087  HA  SER A 136      -7.862  11.898  14.920  1.00 92.62           H  
ATOM   2088  C   SER A 136      -6.437  10.329  14.710  1.00 92.62           C  
ATOM   2089  CB  SER A 136      -8.146  10.527  16.525  1.00 92.62           C  
ATOM   2090  HB2 SER A 136      -9.090  10.996  16.803  1.00 92.62           H  
ATOM   2091  HB3 SER A 136      -7.350  10.945  17.141  1.00 92.62           H  
ATOM   2092  O   SER A 136      -5.466  10.968  15.119  1.00 92.62           O  
ATOM   2093  OG  SER A 136      -8.234   9.132  16.739  1.00 92.62           O  
ATOM   2094  HG  SER A 136      -8.267   8.961  17.683  1.00 92.62           H  
ATOM   2095  N   SER A 137      -6.300   9.236  13.954  1.00 94.54           N  
ATOM   2096  H   SER A 137      -7.145   8.776  13.646  1.00 94.54           H  
ATOM   2097  CA  SER A 137      -5.028   8.685  13.465  1.00 94.54           C  
ATOM   2098  HA  SER A 137      -4.220   9.057  14.095  1.00 94.54           H  
ATOM   2099  C   SER A 137      -4.686   9.104  12.034  1.00 94.54           C  
ATOM   2100  CB  SER A 137      -5.010   7.160  13.593  1.00 94.54           C  
ATOM   2101  HB2 SER A 137      -5.299   6.874  14.604  1.00 94.54           H  
ATOM   2102  HB3 SER A 137      -3.996   6.801  13.417  1.00 94.54           H  
ATOM   2103  O   SER A 137      -3.706   8.618  11.482  1.00 94.54           O  
ATOM   2104  OG  SER A 137      -5.872   6.556  12.650  1.00 94.54           O  
ATOM   2105  HG  SER A 137      -6.745   6.954  12.682  1.00 94.54           H  
ATOM   2106  N   LEU A 138      -5.465  10.007  11.432  1.00 96.78           N  
ATOM   2107  H   LEU A 138      -6.280  10.357  11.916  1.00 96.78           H  
ATOM   2108  CA  LEU A 138      -5.186  10.564  10.111  1.00 96.78           C  
ATOM   2109  HA  LEU A 138      -4.541   9.881   9.559  1.00 96.78           H  
ATOM   2110  C   LEU A 138      -4.454  11.900  10.237  1.00 96.78           C  
ATOM   2111  CB  LEU A 138      -6.493  10.727   9.321  1.00 96.78           C  
ATOM   2112  HB2 LEU A 138      -6.255  11.140   8.341  1.00 96.78           H  
ATOM   2113  HB3 LEU A 138      -7.120  11.446   9.847  1.00 96.78           H  
ATOM   2114  O   LEU A 138      -4.772  12.716  11.106  1.00 96.78           O  
ATOM   2115  CG  LEU A 138      -7.308   9.438   9.133  1.00 96.78           C  
ATOM   2116  HG  LEU A 138      -7.648   9.074  10.102  1.00 96.78           H  
ATOM   2117  CD1 LEU A 138      -8.536   9.752   8.280  1.00 96.78           C  
ATOM   2118 HD11 LEU A 138      -9.174   8.870   8.225  1.00 96.78           H  
ATOM   2119 HD12 LEU A 138      -8.228  10.035   7.273  1.00 96.78           H  
ATOM   2120 HD13 LEU A 138      -9.100  10.568   8.732  1.00 96.78           H  
ATOM   2121  CD2 LEU A 138      -6.506   8.334   8.449  1.00 96.78           C  
ATOM   2122 HD21 LEU A 138      -5.736   7.965   9.126  1.00 96.78           H  
ATOM   2123 HD22 LEU A 138      -6.039   8.712   7.539  1.00 96.78           H  
ATOM   2124 HD23 LEU A 138      -7.167   7.505   8.196  1.00 96.78           H  
ATOM   2125  N   ARG A 139      -3.481  12.138   9.361  1.00 98.07           N  
ATOM   2126  H   ARG A 139      -3.228  11.379   8.744  1.00 98.07           H  
ATOM   2127  CA  ARG A 139      -2.764  13.408   9.192  1.00 98.07           C  
ATOM   2128  HA  ARG A 139      -3.277  14.194   9.747  1.00 98.07           H  
ATOM   2129  C   ARG A 139      -2.780  13.822   7.734  1.00 98.07           C  
ATOM   2130  CB  ARG A 139      -1.312  13.304   9.686  1.00 98.07           C  
ATOM   2131  HB2 ARG A 139      -0.790  12.552   9.094  1.00 98.07           H  
ATOM   2132  HB3 ARG A 139      -0.807  14.257   9.530  1.00 98.07           H  
ATOM   2133  O   ARG A 139      -2.877  12.986   6.833  1.00 98.07           O  
ATOM   2134  CG  ARG A 139      -1.180  12.919  11.157  1.00 98.07           C  
ATOM   2135  HG2 ARG A 139      -1.636  11.942  11.320  1.00 98.07           H  
ATOM   2136  HG3 ARG A 139      -0.122  12.860  11.412  1.00 98.07           H  
ATOM   2137  CD  ARG A 139      -1.847  13.944  12.065  1.00 98.07           C  
ATOM   2138  HD2 ARG A 139      -2.917  13.997  11.865  1.00 98.07           H  
ATOM   2139  HD3 ARG A 139      -1.468  14.941  11.839  1.00 98.07           H  
ATOM   2140  NE  ARG A 139      -1.616  13.607  13.471  1.00 98.07           N  
ATOM   2141  HE  ARG A 139      -0.771  13.965  13.894  1.00 98.07           H  
ATOM   2142  NH1 ARG A 139      -3.523  12.367  13.734  1.00 98.07           N  
ATOM   2143 HH11 ARG A 139      -4.153  11.839  14.320  1.00 98.07           H  
ATOM   2144 HH12 ARG A 139      -3.777  12.550  12.773  1.00 98.07           H  
ATOM   2145  NH2 ARG A 139      -2.165  12.679  15.469  1.00 98.07           N  
ATOM   2146 HH21 ARG A 139      -2.805  12.131  16.025  1.00 98.07           H  
ATOM   2147 HH22 ARG A 139      -1.418  13.217  15.885  1.00 98.07           H  
ATOM   2148  CZ  ARG A 139      -2.430  12.890  14.215  1.00 98.07           C  
ATOM   2149  N   LYS A 140      -2.673  15.127   7.502  1.00 98.21           N  
ATOM   2150  H   LYS A 140      -2.517  15.747   8.284  1.00 98.21           H  
ATOM   2151  CA  LYS A 140      -2.576  15.664   6.150  1.00 98.21           C  
ATOM   2152  HA  LYS A 140      -3.390  15.254   5.552  1.00 98.21           H  
ATOM   2153  C   LYS A 140      -1.261  15.213   5.525  1.00 98.21           C  
ATOM   2154  CB  LYS A 140      -2.717  17.184   6.197  1.00 98.21           C  
ATOM   2155  HB2 LYS A 140      -1.843  17.623   6.678  1.00 98.21           H  
ATOM   2156  HB3 LYS A 140      -3.599  17.439   6.785  1.00 98.21           H  
ATOM   2157  O   LYS A 140      -0.225  15.241   6.179  1.00 98.21           O  
ATOM   2158  CG  LYS A 140      -2.875  17.756   4.785  1.00 98.21           C  
ATOM   2159  HG2 LYS A 140      -3.600  17.171   4.218  1.00 98.21           H  
ATOM   2160  HG3 LYS A 140      -1.912  17.732   4.275  1.00 98.21           H  
ATOM   2161  CD  LYS A 140      -3.369  19.194   4.890  1.00 98.21           C  
ATOM   2162  HD2 LYS A 140      -4.392  19.221   5.266  1.00 98.21           H  
ATOM   2163  HD3 LYS A 140      -2.728  19.701   5.611  1.00 98.21           H  
ATOM   2164  CE  LYS A 140      -3.278  19.924   3.552  1.00 98.21           C  
ATOM   2165  HE2 LYS A 140      -2.299  19.728   3.114  1.00 98.21           H  
ATOM   2166  HE3 LYS A 140      -3.347  20.997   3.733  1.00 98.21           H  
ATOM   2167  NZ  LYS A 140      -4.313  19.535   2.576  1.00 98.21           N  
ATOM   2168  HZ1 LYS A 140      -4.182  18.579   2.277  1.00 98.21           H  
ATOM   2169  HZ2 LYS A 140      -5.243  19.655   2.953  1.00 98.21           H  
ATOM   2170  HZ3 LYS A 140      -4.184  20.133   1.772  1.00 98.21           H  
ATOM   2171  N   MET A 141      -1.298  14.772   4.275  1.00 98.48           N  
ATOM   2172  H   MET A 141      -2.167  14.783   3.761  1.00 98.48           H  
ATOM   2173  CA  MET A 141      -0.072  14.458   3.553  1.00 98.48           C  
ATOM   2174  HA  MET A 141       0.666  14.094   4.268  1.00 98.48           H  
ATOM   2175  C   MET A 141       0.489  15.719   2.899  1.00 98.48           C  
ATOM   2176  CB  MET A 141      -0.323  13.332   2.552  1.00 98.48           C  
ATOM   2177  HB2 MET A 141      -0.905  13.693   1.704  1.00 98.48           H  
ATOM   2178  HB3 MET A 141      -0.881  12.546   3.061  1.00 98.48           H  
ATOM   2179  O   MET A 141      -0.259  16.522   2.348  1.00 98.48           O  
ATOM   2180  CG  MET A 141       1.014  12.762   2.073  1.00 98.48           C  
ATOM   2181  HG2 MET A 141       1.548  13.530   1.514  1.00 98.48           H  
ATOM   2182  HG3 MET A 141       1.613  12.499   2.944  1.00 98.48           H  
ATOM   2183  SD  MET A 141       0.915  11.299   1.025  1.00 98.48           S  
ATOM   2184  CE  MET A 141      -0.058  10.169   2.009  1.00 98.48           C  
ATOM   2185  HE1 MET A 141      -1.059  10.587   2.120  1.00 98.48           H  
ATOM   2186  HE2 MET A 141      -0.139   9.211   1.496  1.00 98.48           H  
ATOM   2187  HE3 MET A 141       0.412  10.030   2.982  1.00 98.48           H  
ATOM   2188  N   LEU A 142       1.810  15.874   2.949  1.00 98.49           N  
ATOM   2189  H   LEU A 142       2.355  15.155   3.403  1.00 98.49           H  
ATOM   2190  CA  LEU A 142       2.537  16.932   2.253  1.00 98.49           C  
ATOM   2191  HA  LEU A 142       1.835  17.685   1.895  1.00 98.49           H  
ATOM   2192  C   LEU A 142       3.265  16.367   1.036  1.00 98.49           C  
ATOM   2193  CB  LEU A 142       3.536  17.601   3.205  1.00 98.49           C  
ATOM   2194  HB2 LEU A 142       4.069  18.381   2.662  1.00 98.49           H  
ATOM   2195  HB3 LEU A 142       4.266  16.853   3.517  1.00 98.49           H  
ATOM   2196  O   LEU A 142       3.676  15.205   1.038  1.00 98.49           O  
ATOM   2197  CG  LEU A 142       2.902  18.220   4.458  1.00 98.49           C  
ATOM   2198  HG  LEU A 142       2.396  17.448   5.037  1.00 98.49           H  
ATOM   2199  CD1 LEU A 142       4.024  18.797   5.307  1.00 98.49           C  
ATOM   2200 HD11 LEU A 142       3.594  19.159   6.241  1.00 98.49           H  
ATOM   2201 HD12 LEU A 142       4.731  18.002   5.543  1.00 98.49           H  
ATOM   2202 HD13 LEU A 142       4.530  19.606   4.780  1.00 98.49           H  
ATOM   2203  CD2 LEU A 142       1.911  19.337   4.137  1.00 98.49           C  
ATOM   2204 HD21 LEU A 142       2.381  20.101   3.518  1.00 98.49           H  
ATOM   2205 HD22 LEU A 142       1.551  19.791   5.060  1.00 98.49           H  
ATOM   2206 HD23 LEU A 142       1.046  18.931   3.612  1.00 98.49           H  
ATOM   2207  N   ALA A 143       3.494  17.223   0.037  1.00 97.86           N  
ATOM   2208  H   ALA A 143       3.088  18.147   0.091  1.00 97.86           H  
ATOM   2209  CA  ALA A 143       4.128  16.838  -1.222  1.00 97.86           C  
ATOM   2210  HA  ALA A 143       3.485  16.123  -1.736  1.00 97.86           H  
ATOM   2211  C   ALA A 143       5.497  16.160  -1.014  1.00 97.86           C  
ATOM   2212  CB  ALA A 143       4.233  18.089  -2.101  1.00 97.86           C  
ATOM   2213  HB1 ALA A 143       3.242  18.504  -2.282  1.00 97.86           H  
ATOM   2214  HB2 ALA A 143       4.863  18.841  -1.624  1.00 97.86           H  
ATOM   2215  HB3 ALA A 143       4.672  17.820  -3.062  1.00 97.86           H  
ATOM   2216  O   ALA A 143       5.824  15.205  -1.706  1.00 97.86           O  
ATOM   2217  N   GLU A 144       6.263  16.549   0.015  1.00 97.90           N  
ATOM   2218  H   GLU A 144       5.928  17.304   0.595  1.00 97.90           H  
ATOM   2219  CA  GLU A 144       7.582  15.959   0.314  1.00 97.90           C  
ATOM   2220  HA  GLU A 144       8.190  16.053  -0.586  1.00 97.90           H  
ATOM   2221  C   GLU A 144       7.579  14.456   0.667  1.00 97.90           C  
ATOM   2222  CB  GLU A 144       8.275  16.751   1.436  1.00 97.90           C  
ATOM   2223  HB2 GLU A 144       8.260  17.813   1.191  1.00 97.90           H  
ATOM   2224  HB3 GLU A 144       9.319  16.438   1.463  1.00 97.90           H  
ATOM   2225  O   GLU A 144       8.655  13.856   0.792  1.00 97.90           O  
ATOM   2226  CG  GLU A 144       7.664  16.546   2.835  1.00 97.90           C  
ATOM   2227  HG2 GLU A 144       6.709  17.067   2.890  1.00 97.90           H  
ATOM   2228  HG3 GLU A 144       7.486  15.487   3.022  1.00 97.90           H  
ATOM   2229  CD  GLU A 144       8.623  17.061   3.913  1.00 97.90           C  
ATOM   2230  OE1 GLU A 144       8.390  18.172   4.439  1.00 97.90           O  
ATOM   2231  OE2 GLU A 144       9.647  16.380   4.189  1.00 97.90           O  
ATOM   2232  N   PHE A 145       6.396  13.869   0.880  1.00 98.56           N  
ATOM   2233  H   PHE A 145       5.565  14.437   0.800  1.00 98.56           H  
ATOM   2234  CA  PHE A 145       6.203  12.443   1.149  1.00 98.56           C  
ATOM   2235  HA  PHE A 145       7.166  12.004   1.406  1.00 98.56           H  
ATOM   2236  C   PHE A 145       5.709  11.656  -0.080  1.00 98.56           C  
ATOM   2237  CB  PHE A 145       5.274  12.271   2.363  1.00 98.56           C  
ATOM   2238  HB2 PHE A 145       4.279  12.621   2.088  1.00 98.56           H  
ATOM   2239  HB3 PHE A 145       5.191  11.209   2.593  1.00 98.56           H  
ATOM   2240  O   PHE A 145       5.579  10.435   0.005  1.00 98.56           O  
ATOM   2241  CG  PHE A 145       5.731  12.988   3.624  1.00 98.56           C  
ATOM   2242  CD1 PHE A 145       6.996  12.713   4.181  1.00 98.56           C  
ATOM   2243  HD1 PHE A 145       7.643  11.987   3.712  1.00 98.56           H  
ATOM   2244  CD2 PHE A 145       4.898  13.941   4.238  1.00 98.56           C  
ATOM   2245  HD2 PHE A 145       3.930  14.159   3.812  1.00 98.56           H  
ATOM   2246  CE1 PHE A 145       7.424  13.391   5.336  1.00 98.56           C  
ATOM   2247  HE1 PHE A 145       8.399  13.193   5.756  1.00 98.56           H  
ATOM   2248  CE2 PHE A 145       5.324  14.619   5.394  1.00 98.56           C  
ATOM   2249  HE2 PHE A 145       4.685  15.359   5.853  1.00 98.56           H  
ATOM   2250  CZ  PHE A 145       6.590  14.346   5.938  1.00 98.56           C  
ATOM   2251  HZ  PHE A 145       6.931  14.886   6.809  1.00 98.56           H  
ATOM   2252  N   VAL A 146       5.463  12.315  -1.220  1.00 98.19           N  
ATOM   2253  H   VAL A 146       5.595  13.316  -1.234  1.00 98.19           H  
ATOM   2254  CA  VAL A 146       4.987  11.668  -2.465  1.00 98.19           C  
ATOM   2255  HA  VAL A 146       5.135  10.591  -2.392  1.00 98.19           H  
ATOM   2256  C   VAL A 146       5.747  12.086  -3.717  1.00 98.19           C  
ATOM   2257  CB  VAL A 146       3.487  11.897  -2.707  1.00 98.19           C  
ATOM   2258  HB  VAL A 146       3.210  11.414  -3.644  1.00 98.19           H  
ATOM   2259  O   VAL A 146       5.928  11.263  -4.608  1.00 98.19           O  
ATOM   2260  CG1 VAL A 146       2.689  11.240  -1.592  1.00 98.19           C  
ATOM   2261 HG11 VAL A 146       1.625  11.378  -1.784  1.00 98.19           H  
ATOM   2262 HG12 VAL A 146       2.951  11.704  -0.641  1.00 98.19           H  
ATOM   2263 HG13 VAL A 146       2.908  10.173  -1.554  1.00 98.19           H  
ATOM   2264  CG2 VAL A 146       3.080  13.373  -2.779  1.00 98.19           C  
ATOM   2265 HG21 VAL A 146       3.636  13.888  -3.563  1.00 98.19           H  
ATOM   2266 HG22 VAL A 146       2.024  13.426  -3.045  1.00 98.19           H  
ATOM   2267 HG23 VAL A 146       3.247  13.861  -1.819  1.00 98.19           H  
ATOM   2268  N   THR A 147       6.233  13.327  -3.790  1.00 97.44           N  
ATOM   2269  H   THR A 147       6.041  13.983  -3.047  1.00 97.44           H  
ATOM   2270  CA  THR A 147       7.007  13.817  -4.934  1.00 97.44           C  
ATOM   2271  HA  THR A 147       6.411  13.689  -5.838  1.00 97.44           H  
ATOM   2272  C   THR A 147       8.287  13.003  -5.076  1.00 97.44           C  
ATOM   2273  CB  THR A 147       7.347  15.304  -4.775  1.00 97.44           C  
ATOM   2274  HB  THR A 147       7.988  15.440  -3.904  1.00 97.44           H  
ATOM   2275  O   THR A 147       9.057  12.898  -4.122  1.00 97.44           O  
ATOM   2276  CG2 THR A 147       8.044  15.875  -6.007  1.00 97.44           C  
ATOM   2277 HG21 THR A 147       9.031  15.426  -6.121  1.00 97.44           H  
ATOM   2278 HG22 THR A 147       7.459  15.674  -6.904  1.00 97.44           H  
ATOM   2279 HG23 THR A 147       8.171  16.951  -5.891  1.00 97.44           H  
ATOM   2280  OG1 THR A 147       6.171  16.062  -4.592  1.00 97.44           O  
ATOM   2281  HG1 THR A 147       5.615  15.923  -5.362  1.00 97.44           H  
ATOM   2282  N   ASP A 148       8.490  12.419  -6.260  1.00 96.99           N  
ATOM   2283  H   ASP A 148       7.846  12.616  -7.014  1.00 96.99           H  
ATOM   2284  CA  ASP A 148       9.599  11.510  -6.583  1.00 96.99           C  
ATOM   2285  HA  ASP A 148       9.373  11.083  -7.561  1.00 96.99           H  
ATOM   2286  C   ASP A 148       9.717  10.305  -5.629  1.00 96.99           C  
ATOM   2287  CB  ASP A 148      10.909  12.296  -6.750  1.00 96.99           C  
ATOM   2288  HB2 ASP A 148      11.687  11.621  -7.105  1.00 96.99           H  
ATOM   2289  HB3 ASP A 148      11.220  12.687  -5.781  1.00 96.99           H  
ATOM   2290  O   ASP A 148      10.786   9.714  -5.458  1.00 96.99           O  
ATOM   2291  CG  ASP A 148      10.781  13.447  -7.752  1.00 96.99           C  
ATOM   2292  OD1 ASP A 148      10.151  13.235  -8.811  1.00 96.99           O  
ATOM   2293  OD2 ASP A 148      11.322  14.536  -7.449  1.00 96.99           O  
ATOM   2294  N   LEU A 149       8.604   9.937  -4.989  1.00 98.33           N  
ATOM   2295  H   LEU A 149       7.770  10.482  -5.154  1.00 98.33           H  
ATOM   2296  CA  LEU A 149       8.498   8.822  -4.059  1.00 98.33           C  
ATOM   2297  HA  LEU A 149       9.408   8.224  -4.105  1.00 98.33           H  
ATOM   2298  C   LEU A 149       7.332   7.917  -4.483  1.00 98.33           C  
ATOM   2299  CB  LEU A 149       8.345   9.359  -2.621  1.00 98.33           C  
ATOM   2300  HB2 LEU A 149       8.104   8.525  -1.962  1.00 98.33           H  
ATOM   2301  HB3 LEU A 149       7.504  10.053  -2.603  1.00 98.33           H  
ATOM   2302  O   LEU A 149       6.296   7.918  -3.821  1.00 98.33           O  
ATOM   2303  CG  LEU A 149       9.585  10.074  -2.060  1.00 98.33           C  
ATOM   2304  HG  LEU A 149       9.915  10.863  -2.736  1.00 98.33           H  
ATOM   2305  CD1 LEU A 149       9.228  10.714  -0.716  1.00 98.33           C  
ATOM   2306 HD11 LEU A 149       8.471  11.478  -0.889  1.00 98.33           H  
ATOM   2307 HD12 LEU A 149      10.109  11.196  -0.293  1.00 98.33           H  
ATOM   2308 HD13 LEU A 149       8.835   9.960  -0.034  1.00 98.33           H  
ATOM   2309  CD2 LEU A 149      10.748   9.105  -1.831  1.00 98.33           C  
ATOM   2310 HD21 LEU A 149      10.411   8.247  -1.249  1.00 98.33           H  
ATOM   2311 HD22 LEU A 149      11.568   9.619  -1.329  1.00 98.33           H  
ATOM   2312 HD23 LEU A 149      11.111   8.759  -2.798  1.00 98.33           H  
ATOM   2313  N   PRO A 150       7.460   7.119  -5.557  1.00 98.51           N  
ATOM   2314  CA  PRO A 150       6.428   6.153  -5.925  1.00 98.51           C  
ATOM   2315  HA  PRO A 150       5.538   6.700  -6.235  1.00 98.51           H  
ATOM   2316  C   PRO A 150       6.045   5.201  -4.772  1.00 98.51           C  
ATOM   2317  CB  PRO A 150       6.989   5.401  -7.133  1.00 98.51           C  
ATOM   2318  HB2 PRO A 150       6.571   5.813  -8.051  1.00 98.51           H  
ATOM   2319  HB3 PRO A 150       6.777   4.334  -7.056  1.00 98.51           H  
ATOM   2320  O   PRO A 150       6.876   4.823  -3.939  1.00 98.51           O  
ATOM   2321  CG  PRO A 150       8.495   5.643  -7.093  1.00 98.51           C  
ATOM   2322  HG2 PRO A 150       8.970   4.901  -6.450  1.00 98.51           H  
ATOM   2323  HG3 PRO A 150       8.934   5.624  -8.090  1.00 98.51           H  
ATOM   2324  CD  PRO A 150       8.608   7.019  -6.450  1.00 98.51           C  
ATOM   2325  HD2 PRO A 150       8.531   7.789  -7.217  1.00 98.51           H  
ATOM   2326  HD3 PRO A 150       9.560   7.110  -5.927  1.00 98.51           H  
ATOM   2327  N   ALA A 151       4.775   4.816  -4.697  1.00 98.58           N  
ATOM   2328  H   ALA A 151       4.140   5.153  -5.406  1.00 98.58           H  
ATOM   2329  CA  ALA A 151       4.276   3.766  -3.819  1.00 98.58           C  
ATOM   2330  HA  ALA A 151       4.627   3.944  -2.802  1.00 98.58           H  
ATOM   2331  C   ALA A 151       4.804   2.392  -4.228  1.00 98.58           C  
ATOM   2332  CB  ALA A 151       2.753   3.819  -3.791  1.00 98.58           C  
ATOM   2333  HB1 ALA A 151       2.357   2.929  -3.300  1.00 98.58           H  
ATOM   2334  HB2 ALA A 151       2.356   3.871  -4.805  1.00 98.58           H  
ATOM   2335  HB3 ALA A 151       2.443   4.697  -3.225  1.00 98.58           H  
ATOM   2336  O   ALA A 151       5.088   2.137  -5.399  1.00 98.58           O  
ATOM   2337  N   VAL A 152       4.981   1.512  -3.243  1.00 98.39           N  
ATOM   2338  H   VAL A 152       4.748   1.795  -2.302  1.00 98.39           H  
ATOM   2339  CA  VAL A 152       5.686   0.240  -3.465  1.00 98.39           C  
ATOM   2340  HA  VAL A 152       6.175   0.282  -4.438  1.00 98.39           H  
ATOM   2341  C   VAL A 152       4.779  -0.980  -3.554  1.00 98.39           C  
ATOM   2342  CB  VAL A 152       6.819   0.023  -2.452  1.00 98.39           C  
ATOM   2343  HB  VAL A 152       7.302  -0.929  -2.676  1.00 98.39           H  
ATOM   2344  O   VAL A 152       5.223  -1.985  -4.099  1.00 98.39           O  
ATOM   2345  CG1 VAL A 152       7.878   1.123  -2.580  1.00 98.39           C  
ATOM   2346 HG11 VAL A 152       7.427   2.104  -2.430  1.00 98.39           H  
ATOM   2347 HG12 VAL A 152       8.317   1.082  -3.576  1.00 98.39           H  
ATOM   2348 HG13 VAL A 152       8.662   0.973  -1.838  1.00 98.39           H  
ATOM   2349  CG2 VAL A 152       6.331  -0.038  -1.006  1.00 98.39           C  
ATOM   2350 HG21 VAL A 152       5.851   0.900  -0.725  1.00 98.39           H  
ATOM   2351 HG22 VAL A 152       7.174  -0.214  -0.338  1.00 98.39           H  
ATOM   2352 HG23 VAL A 152       5.618  -0.854  -0.895  1.00 98.39           H  
ATOM   2353  N   ALA A 153       3.543  -0.924  -3.051  1.00 98.18           N  
ATOM   2354  H   ALA A 153       3.192  -0.058  -2.668  1.00 98.18           H  
ATOM   2355  CA  ALA A 153       2.630  -2.065  -3.098  1.00 98.18           C  
ATOM   2356  HA  ALA A 153       3.214  -2.985  -3.071  1.00 98.18           H  
ATOM   2357  C   ALA A 153       1.842  -2.088  -4.409  1.00 98.18           C  
ATOM   2358  CB  ALA A 153       1.734  -2.065  -1.858  1.00 98.18           C  
ATOM   2359  HB1 ALA A 153       1.091  -2.945  -1.880  1.00 98.18           H  
ATOM   2360  HB2 ALA A 153       2.349  -2.109  -0.959  1.00 98.18           H  
ATOM   2361  HB3 ALA A 153       1.101  -1.178  -1.839  1.00 98.18           H  
ATOM   2362  O   ALA A 153       0.707  -1.619  -4.475  1.00 98.18           O  
ATOM   2363  N   CYS A 154       2.452  -2.630  -5.460  1.00 98.10           N  
ATOM   2364  H   CYS A 154       3.370  -3.033  -5.339  1.00 98.10           H  
ATOM   2365  CA  CYS A 154       1.763  -2.865  -6.722  1.00 98.10           C  
ATOM   2366  HA  CYS A 154       1.308  -1.934  -7.059  1.00 98.10           H  
ATOM   2367  C   CYS A 154       0.651  -3.901  -6.532  1.00 98.10           C  
ATOM   2368  CB  CYS A 154       2.764  -3.346  -7.779  1.00 98.10           C  
ATOM   2369  HB2 CYS A 154       3.223  -4.274  -7.439  1.00 98.10           H  
ATOM   2370  HB3 CYS A 154       2.233  -3.540  -8.711  1.00 98.10           H  
ATOM   2371  O   CYS A 154       0.832  -4.891  -5.820  1.00 98.10           O  
ATOM   2372  SG  CYS A 154       4.052  -2.099  -8.062  1.00 98.10           S  
ATOM   2373  HG  CYS A 154       3.271  -1.133  -8.554  1.00 98.10           H  
ATOM   2374  N   GLN A 155      -0.471  -3.700  -7.216  1.00 97.54           N  
ATOM   2375  H   GLN A 155      -0.510  -2.910  -7.845  1.00 97.54           H  
ATOM   2376  CA  GLN A 155      -1.510  -4.706  -7.351  1.00 97.54           C  
ATOM   2377  HA  GLN A 155      -1.656  -5.205  -6.393  1.00 97.54           H  
ATOM   2378  C   GLN A 155      -1.117  -5.742  -8.388  1.00 97.54           C  
ATOM   2379  CB  GLN A 155      -2.825  -4.086  -7.784  1.00 97.54           C  
ATOM   2380  HB2 GLN A 155      -3.542  -4.893  -7.936  1.00 97.54           H  
ATOM   2381  HB3 GLN A 155      -2.697  -3.560  -8.730  1.00 97.54           H  
ATOM   2382  O   GLN A 155      -0.647  -5.418  -9.481  1.00 97.54           O  
ATOM   2383  CG  GLN A 155      -3.376  -3.130  -6.737  1.00 97.54           C  
ATOM   2384  HG2 GLN A 155      -2.858  -2.173  -6.790  1.00 97.54           H  
ATOM   2385  HG3 GLN A 155      -3.245  -3.553  -5.741  1.00 97.54           H  
ATOM   2386  CD  GLN A 155      -4.848  -2.945  -7.024  1.00 97.54           C  
ATOM   2387  NE2 GLN A 155      -5.706  -3.320  -6.100  1.00 97.54           N  
ATOM   2388 HE21 GLN A 155      -5.377  -3.751  -5.248  1.00 97.54           H  
ATOM   2389 HE22 GLN A 155      -6.687  -3.319  -6.338  1.00 97.54           H  
ATOM   2390  OE1 GLN A 155      -5.249  -2.488  -8.084  1.00 97.54           O  
ATOM   2391  N   ILE A 156      -1.349  -6.995  -8.039  1.00 98.05           N  
ATOM   2392  H   ILE A 156      -1.749  -7.182  -7.130  1.00 98.05           H  
ATOM   2393  CA  ILE A 156      -0.908  -8.142  -8.805  1.00 98.05           C  
ATOM   2394  HA  ILE A 156      -0.506  -7.827  -9.768  1.00 98.05           H  
ATOM   2395  C   ILE A 156      -2.093  -9.064  -9.034  1.00 98.05           C  
ATOM   2396  CB  ILE A 156       0.194  -8.861  -8.023  1.00 98.05           C  
ATOM   2397  HB  ILE A 156      -0.241  -9.137  -7.062  1.00 98.05           H  
ATOM   2398  O   ILE A 156      -2.717  -9.525  -8.080  1.00 98.05           O  
ATOM   2399  CG1 ILE A 156       1.429  -7.997  -7.709  1.00 98.05           C  
ATOM   2400 HG12 ILE A 156       1.146  -7.177  -7.049  1.00 98.05           H  
ATOM   2401 HG13 ILE A 156       2.133  -8.613  -7.149  1.00 98.05           H  
ATOM   2402  CG2 ILE A 156       0.616 -10.158  -8.716  1.00 98.05           C  
ATOM   2403 HG21 ILE A 156      -0.207 -10.873  -8.718  1.00 98.05           H  
ATOM   2404 HG22 ILE A 156       1.438 -10.604  -8.155  1.00 98.05           H  
ATOM   2405 HG23 ILE A 156       0.913  -9.955  -9.745  1.00 98.05           H  
ATOM   2406  CD1 ILE A 156       2.168  -7.419  -8.915  1.00 98.05           C  
ATOM   2407 HD11 ILE A 156       3.190  -7.212  -8.596  1.00 98.05           H  
ATOM   2408 HD12 ILE A 156       1.695  -6.491  -9.239  1.00 98.05           H  
ATOM   2409 HD13 ILE A 156       2.202  -8.128  -9.742  1.00 98.05           H  
ATOM   2410  N   VAL A 157      -2.327  -9.389 -10.298  1.00 97.85           N  
ATOM   2411  H   VAL A 157      -1.778  -8.931 -11.011  1.00 97.85           H  
ATOM   2412  CA  VAL A 157      -3.178 -10.500 -10.714  1.00 97.85           C  
ATOM   2413  HA  VAL A 157      -3.835 -10.788  -9.893  1.00 97.85           H  
ATOM   2414  C   VAL A 157      -2.270 -11.674 -11.060  1.00 97.85           C  
ATOM   2415  CB  VAL A 157      -4.060 -10.104 -11.910  1.00 97.85           C  
ATOM   2416  HB  VAL A 157      -3.425  -9.889 -12.769  1.00 97.85           H  
ATOM   2417  O   VAL A 157      -1.355 -11.543 -11.875  1.00 97.85           O  
ATOM   2418  CG1 VAL A 157      -5.012 -11.246 -12.285  1.00 97.85           C  
ATOM   2419 HG11 VAL A 157      -5.642 -11.498 -11.432  1.00 97.85           H  
ATOM   2420 HG12 VAL A 157      -4.449 -12.128 -12.589  1.00 97.85           H  
ATOM   2421 HG13 VAL A 157      -5.645 -10.940 -13.118  1.00 97.85           H  
ATOM   2422  CG2 VAL A 157      -4.898  -8.852 -11.613  1.00 97.85           C  
ATOM   2423 HG21 VAL A 157      -5.512  -9.016 -10.728  1.00 97.85           H  
ATOM   2424 HG22 VAL A 157      -4.248  -7.994 -11.441  1.00 97.85           H  
ATOM   2425 HG23 VAL A 157      -5.544  -8.628 -12.462  1.00 97.85           H  
ATOM   2426  N   ILE A 158      -2.503 -12.831 -10.454  1.00 98.31           N  
ATOM   2427  H   ILE A 158      -3.247 -12.879  -9.772  1.00 98.31           H  
ATOM   2428  CA  ILE A 158      -1.798 -14.063 -10.806  1.00 98.31           C  
ATOM   2429  HA  ILE A 158      -0.780 -13.815 -11.108  1.00 98.31           H  
ATOM   2430  C   ILE A 158      -2.511 -14.679 -12.014  1.00 98.31           C  
ATOM   2431  CB  ILE A 158      -1.699 -15.013  -9.593  1.00 98.31           C  
ATOM   2432  HB  ILE A 158      -2.706 -15.306  -9.298  1.00 98.31           H  
ATOM   2433  O   ILE A 158      -3.669 -15.088 -11.926  1.00 98.31           O  
ATOM   2434  CG1 ILE A 158      -1.024 -14.311  -8.387  1.00 98.31           C  
ATOM   2435 HG12 ILE A 158      -1.532 -13.370  -8.175  1.00 98.31           H  
ATOM   2436 HG13 ILE A 158       0.013 -14.082  -8.632  1.00 98.31           H  
ATOM   2437  CG2 ILE A 158      -0.906 -16.272  -9.998  1.00 98.31           C  
ATOM   2438 HG21 ILE A 158       0.097 -15.996 -10.323  1.00 98.31           H  
ATOM   2439 HG22 ILE A 158      -0.839 -16.969  -9.163  1.00 98.31           H  
ATOM   2440 HG23 ILE A 158      -1.412 -16.788 -10.814  1.00 98.31           H  
ATOM   2441  CD1 ILE A 158      -1.068 -15.128  -7.091  1.00 98.31           C  
ATOM   2442 HD11 ILE A 158      -0.723 -14.508  -6.263  1.00 98.31           H  
ATOM   2443 HD12 ILE A 158      -2.089 -15.450  -6.887  1.00 98.31           H  
ATOM   2444 HD13 ILE A 158      -0.414 -15.996  -7.168  1.00 98.31           H  
ATOM   2445  N   GLU A 159      -1.830 -14.731 -13.157  1.00 98.19           N  
ATOM   2446  H   GLU A 159      -0.875 -14.403 -13.176  1.00 98.19           H  
ATOM   2447  CA  GLU A 159      -2.359 -15.365 -14.364  1.00 98.19           C  
ATOM   2448  HA  GLU A 159      -3.317 -14.899 -14.594  1.00 98.19           H  
ATOM   2449  C   GLU A 159      -2.623 -16.856 -14.123  1.00 98.19           C  
ATOM   2450  CB  GLU A 159      -1.436 -15.166 -15.578  1.00 98.19           C  
ATOM   2451  HB2 GLU A 159      -1.850 -15.730 -16.414  1.00 98.19           H  
ATOM   2452  HB3 GLU A 159      -0.445 -15.559 -15.352  1.00 98.19           H  
ATOM   2453  O   GLU A 159      -1.922 -17.517 -13.356  1.00 98.19           O  
ATOM   2454  CG  GLU A 159      -1.327 -13.693 -15.998  1.00 98.19           C  
ATOM   2455  HG2 GLU A 159      -2.327 -13.258 -15.978  1.00 98.19           H  
ATOM   2456  HG3 GLU A 159      -0.717 -13.162 -15.268  1.00 98.19           H  
ATOM   2457  CD  GLU A 159      -0.728 -13.493 -17.404  1.00 98.19           C  
ATOM   2458  OE1 GLU A 159      -1.167 -12.540 -18.081  1.00 98.19           O  
ATOM   2459  OE2 GLU A 159       0.181 -14.259 -17.807  1.00 98.19           O  
ATOM   2460  N   ASP A 160      -3.665 -17.373 -14.777  1.00 97.35           N  
ATOM   2461  H   ASP A 160      -4.107 -16.801 -15.483  1.00 97.35           H  
ATOM   2462  CA  ASP A 160      -4.127 -18.761 -14.668  1.00 97.35           C  
ATOM   2463  HA  ASP A 160      -5.059 -18.817 -15.231  1.00 97.35           H  
ATOM   2464  C   ASP A 160      -4.510 -19.216 -13.244  1.00 97.35           C  
ATOM   2465  CB  ASP A 160      -3.144 -19.704 -15.383  1.00 97.35           C  
ATOM   2466  HB2 ASP A 160      -3.527 -20.723 -15.338  1.00 97.35           H  
ATOM   2467  HB3 ASP A 160      -2.179 -19.683 -14.875  1.00 97.35           H  
ATOM   2468  O   ASP A 160      -4.708 -20.411 -12.999  1.00 97.35           O  
ATOM   2469  CG  ASP A 160      -2.954 -19.333 -16.855  1.00 97.35           C  
ATOM   2470  OD1 ASP A 160      -3.984 -19.053 -17.516  1.00 97.35           O  
ATOM   2471  OD2 ASP A 160      -1.795 -19.377 -17.326  1.00 97.35           O  
ATOM   2472  N   PHE A 161      -4.691 -18.277 -12.304  1.00 97.59           N  
ATOM   2473  H   PHE A 161      -4.449 -17.320 -12.513  1.00 97.59           H  
ATOM   2474  CA  PHE A 161      -5.151 -18.614 -10.962  1.00 97.59           C  
ATOM   2475  HA  PHE A 161      -4.418 -19.329 -10.588  1.00 97.59           H  
ATOM   2476  C   PHE A 161      -6.558 -19.249 -11.000  1.00 97.59           C  
ATOM   2477  CB  PHE A 161      -5.094 -17.408 -10.024  1.00 97.59           C  
ATOM   2478  HB2 PHE A 161      -5.943 -16.751 -10.211  1.00 97.59           H  
ATOM   2479  HB3 PHE A 161      -4.184 -16.847 -10.241  1.00 97.59           H  
ATOM   2480  O   PHE A 161      -7.445 -18.789 -11.733  1.00 97.59           O  
ATOM   2481  CG  PHE A 161      -5.040 -17.794  -8.559  1.00 97.59           C  
ATOM   2482  CD1 PHE A 161      -6.218 -17.903  -7.796  1.00 97.59           C  
ATOM   2483  HD1 PHE A 161      -7.180 -17.704  -8.246  1.00 97.59           H  
ATOM   2484  CD2 PHE A 161      -3.793 -18.043  -7.955  1.00 97.59           C  
ATOM   2485  HD2 PHE A 161      -2.889 -17.972  -8.541  1.00 97.59           H  
ATOM   2486  CE1 PHE A 161      -6.142 -18.233  -6.432  1.00 97.59           C  
ATOM   2487  HE1 PHE A 161      -7.046 -18.267  -5.841  1.00 97.59           H  
ATOM   2488  CE2 PHE A 161      -3.716 -18.359  -6.589  1.00 97.59           C  
ATOM   2489  HE2 PHE A 161      -2.755 -18.524  -6.125  1.00 97.59           H  
ATOM   2490  CZ  PHE A 161      -4.892 -18.442  -5.824  1.00 97.59           C  
ATOM   2491  HZ  PHE A 161      -4.837 -18.644  -4.764  1.00 97.59           H  
ATOM   2492  N   PRO A 162      -6.817 -20.312 -10.218  1.00 96.09           N  
ATOM   2493  CA  PRO A 162      -8.099 -21.009 -10.243  1.00 96.09           C  
ATOM   2494  HA  PRO A 162      -8.257 -21.383 -11.255  1.00 96.09           H  
ATOM   2495  C   PRO A 162      -9.276 -20.111  -9.836  1.00 96.09           C  
ATOM   2496  CB  PRO A 162      -7.931 -22.203  -9.294  1.00 96.09           C  
ATOM   2497  HB2 PRO A 162      -8.221 -21.935  -8.278  1.00 96.09           H  
ATOM   2498  HB3 PRO A 162      -8.493 -23.073  -9.634  1.00 96.09           H  
ATOM   2499  O   PRO A 162      -9.344 -19.640  -8.706  1.00 96.09           O  
ATOM   2500  CG  PRO A 162      -6.426 -22.451  -9.331  1.00 96.09           C  
ATOM   2501  HG2 PRO A 162      -6.050 -22.927  -8.425  1.00 96.09           H  
ATOM   2502  HG3 PRO A 162      -6.165 -23.030 -10.217  1.00 96.09           H  
ATOM   2503  CD  PRO A 162      -5.844 -21.059  -9.441  1.00 96.09           C  
ATOM   2504  HD2 PRO A 162      -4.874 -21.133  -9.932  1.00 96.09           H  
ATOM   2505  HD3 PRO A 162      -5.742 -20.613  -8.451  1.00 96.09           H  
ATOM   2506  N   LYS A 163     -10.276 -19.964 -10.718  1.00 93.30           N  
ATOM   2507  H   LYS A 163     -10.089 -20.287 -11.657  1.00 93.30           H  
ATOM   2508  CA  LYS A 163     -11.488 -19.145 -10.473  1.00 93.30           C  
ATOM   2509  HA  LYS A 163     -11.178 -18.115 -10.296  1.00 93.30           H  
ATOM   2510  C   LYS A 163     -12.303 -19.545  -9.234  1.00 93.30           C  
ATOM   2511  CB  LYS A 163     -12.424 -19.203 -11.692  1.00 93.30           C  
ATOM   2512  HB2 LYS A 163     -12.659 -20.242 -11.920  1.00 93.30           H  
ATOM   2513  HB3 LYS A 163     -13.352 -18.692 -11.436  1.00 93.30           H  
ATOM   2514  O   LYS A 163     -13.121 -18.765  -8.764  1.00 93.30           O  
ATOM   2515  CG  LYS A 163     -11.835 -18.522 -12.931  1.00 93.30           C  
ATOM   2516  HG2 LYS A 163     -10.949 -19.064 -13.262  1.00 93.30           H  
ATOM   2517  HG3 LYS A 163     -11.550 -17.502 -12.674  1.00 93.30           H  
ATOM   2518  CD  LYS A 163     -12.868 -18.488 -14.063  1.00 93.30           C  
ATOM   2519  HD2 LYS A 163     -13.757 -17.958 -13.721  1.00 93.30           H  
ATOM   2520  HD3 LYS A 163     -13.133 -19.508 -14.343  1.00 93.30           H  
ATOM   2521  CE  LYS A 163     -12.255 -17.755 -15.258  1.00 93.30           C  
ATOM   2522  HE2 LYS A 163     -11.939 -16.766 -14.927  1.00 93.30           H  
ATOM   2523  HE3 LYS A 163     -11.357 -18.289 -15.571  1.00 93.30           H  
ATOM   2524  NZ  LYS A 163     -13.209 -17.636 -16.386  1.00 93.30           N  
ATOM   2525  HZ1 LYS A 163     -13.481 -18.552 -16.713  1.00 93.30           H  
ATOM   2526  HZ2 LYS A 163     -14.023 -17.115 -16.095  1.00 93.30           H  
ATOM   2527  HZ3 LYS A 163     -12.764 -17.138 -17.144  1.00 93.30           H  
ATOM   2528  N   GLN A 164     -12.163 -20.788  -8.779  1.00 92.52           N  
ATOM   2529  H   GLN A 164     -11.433 -21.342  -9.203  1.00 92.52           H  
ATOM   2530  CA  GLN A 164     -12.826 -21.332  -7.592  1.00 92.52           C  
ATOM   2531  HA  GLN A 164     -13.146 -20.513  -6.947  1.00 92.52           H  
ATOM   2532  C   GLN A 164     -11.809 -22.149  -6.790  1.00 92.52           C  
ATOM   2533  CB  GLN A 164     -14.067 -22.162  -7.977  1.00 92.52           C  
ATOM   2534  HB2 GLN A 164     -13.778 -22.941  -8.682  1.00 92.52           H  
ATOM   2535  HB3 GLN A 164     -14.456 -22.639  -7.077  1.00 92.52           H  
ATOM   2536  O   GLN A 164     -11.937 -23.367  -6.656  1.00 92.52           O  
ATOM   2537  CG  GLN A 164     -15.192 -21.316  -8.589  1.00 92.52           C  
ATOM   2538  HG2 GLN A 164     -15.461 -20.522  -7.892  1.00 92.52           H  
ATOM   2539  HG3 GLN A 164     -14.837 -20.856  -9.511  1.00 92.52           H  
ATOM   2540  CD  GLN A 164     -16.446 -22.122  -8.917  1.00 92.52           C  
ATOM   2541  NE2 GLN A 164     -17.415 -21.512  -9.561  1.00 92.52           N  
ATOM   2542 HE21 GLN A 164     -17.345 -20.523  -9.757  1.00 92.52           H  
ATOM   2543 HE22 GLN A 164     -18.243 -22.066  -9.727  1.00 92.52           H  
ATOM   2544  OE1 GLN A 164     -16.598 -23.295  -8.624  1.00 92.52           O  
ATOM   2545  N   ALA A 165     -10.748 -21.489  -6.321  1.00 95.42           N  
ATOM   2546  H   ALA A 165     -10.660 -20.497  -6.488  1.00 95.42           H  
ATOM   2547  CA  ALA A 165      -9.737 -22.133  -5.494  1.00 95.42           C  
ATOM   2548  HA  ALA A 165      -9.297 -22.952  -6.064  1.00 95.42           H  
ATOM   2549  C   ALA A 165     -10.374 -22.713  -4.219  1.00 95.42           C  
ATOM   2550  CB  ALA A 165      -8.629 -21.121  -5.184  1.00 95.42           C  
ATOM   2551  HB1 ALA A 165      -8.197 -20.742  -6.111  1.00 95.42           H  
ATOM   2552  HB2 ALA A 165      -7.845 -21.597  -4.596  1.00 95.42           H  
ATOM   2553  HB3 ALA A 165      -9.043 -20.283  -4.624  1.00 95.42           H  
ATOM   2554  O   ALA A 165     -11.076 -22.025  -3.477  1.00 95.42           O  
ATOM   2555  N   THR A 166     -10.140 -23.999  -3.955  1.00 96.54           N  
ATOM   2556  H   THR A 166      -9.562 -24.536  -4.585  1.00 96.54           H  
ATOM   2557  CA  THR A 166     -10.643 -24.636  -2.733  1.00 96.54           C  
ATOM   2558  HA  THR A 166     -11.678 -24.322  -2.593  1.00 96.54           H  
ATOM   2559  C   THR A 166      -9.847 -24.167  -1.514  1.00 96.54           C  
ATOM   2560  CB  THR A 166     -10.635 -26.170  -2.822  1.00 96.54           C  
ATOM   2561  HB  THR A 166     -11.170 -26.565  -1.958  1.00 96.54           H  
ATOM   2562  O   THR A 166      -8.713 -23.700  -1.631  1.00 96.54           O  
ATOM   2563  CG2 THR A 166     -11.311 -26.711  -4.081  1.00 96.54           C  
ATOM   2564 HG21 THR A 166     -11.378 -27.798  -4.026  1.00 96.54           H  
ATOM   2565 HG22 THR A 166     -12.317 -26.299  -4.163  1.00 96.54           H  
ATOM   2566 HG23 THR A 166     -10.745 -26.434  -4.970  1.00 96.54           H  
ATOM   2567  OG1 THR A 166      -9.319 -26.661  -2.779  1.00 96.54           O  
ATOM   2568  HG1 THR A 166      -9.307 -27.501  -3.243  1.00 96.54           H  
ATOM   2569  N   ALA A 167     -10.400 -24.355  -0.312  1.00 96.99           N  
ATOM   2570  H   ALA A 167     -11.351 -24.688  -0.252  1.00 96.99           H  
ATOM   2571  CA  ALA A 167      -9.674 -24.072   0.929  1.00 96.99           C  
ATOM   2572  HA  ALA A 167      -9.450 -23.005   0.966  1.00 96.99           H  
ATOM   2573  C   ALA A 167      -8.333 -24.829   1.015  1.00 96.99           C  
ATOM   2574  CB  ALA A 167     -10.583 -24.427   2.111  1.00 96.99           C  
ATOM   2575  HB1 ALA A 167     -10.070 -24.195   3.044  1.00 96.99           H  
ATOM   2576  HB2 ALA A 167     -10.826 -25.490   2.094  1.00 96.99           H  
ATOM   2577  HB3 ALA A 167     -11.502 -23.843   2.060  1.00 96.99           H  
ATOM   2578  O   ALA A 167      -7.359 -24.302   1.549  1.00 96.99           O  
ATOM   2579  N   GLU A 168      -8.268 -26.042   0.454  1.00 97.26           N  
ATOM   2580  H   GLU A 168      -9.081 -26.399  -0.026  1.00 97.26           H  
ATOM   2581  CA  GLU A 168      -7.037 -26.828   0.379  1.00 97.26           C  
ATOM   2582  HA  GLU A 168      -6.578 -26.859   1.368  1.00 97.26           H  
ATOM   2583  C   GLU A 168      -6.016 -26.198  -0.578  1.00 97.26           C  
ATOM   2584  CB  GLU A 168      -7.381 -28.264  -0.035  1.00 97.26           C  
ATOM   2585  HB2 GLU A 168      -7.741 -28.268  -1.064  1.00 97.26           H  
ATOM   2586  HB3 GLU A 168      -8.171 -28.638   0.616  1.00 97.26           H  
ATOM   2587  O   GLU A 168      -4.858 -26.023  -0.201  1.00 97.26           O  
ATOM   2588  CG  GLU A 168      -6.157 -29.181   0.088  1.00 97.26           C  
ATOM   2589  HG2 GLU A 168      -5.846 -29.214   1.132  1.00 97.26           H  
ATOM   2590  HG3 GLU A 168      -5.340 -28.755  -0.494  1.00 97.26           H  
ATOM   2591  CD  GLU A 168      -6.413 -30.607  -0.413  1.00 97.26           C  
ATOM   2592  OE1 GLU A 168      -5.395 -31.281  -0.699  1.00 97.26           O  
ATOM   2593  OE2 GLU A 168      -7.596 -31.000  -0.513  1.00 97.26           O  
ATOM   2594  N   MET A 169      -6.442 -25.787  -1.777  1.00 97.56           N  
ATOM   2595  H   MET A 169      -7.412 -25.920  -2.022  1.00 97.56           H  
ATOM   2596  CA  MET A 169      -5.570 -25.110  -2.747  1.00 97.56           C  
ATOM   2597  HA  MET A 169      -4.726 -25.756  -2.990  1.00 97.56           H  
ATOM   2598  C   MET A 169      -5.012 -23.804  -2.176  1.00 97.56           C  
ATOM   2599  CB  MET A 169      -6.345 -24.811  -4.035  1.00 97.56           C  
ATOM   2600  HB2 MET A 169      -5.712 -24.215  -4.693  1.00 97.56           H  
ATOM   2601  HB3 MET A 169      -7.235 -24.230  -3.797  1.00 97.56           H  
ATOM   2602  O   MET A 169      -3.818 -23.539  -2.290  1.00 97.56           O  
ATOM   2603  CG  MET A 169      -6.757 -26.081  -4.783  1.00 97.56           C  
ATOM   2604  HG2 MET A 169      -5.867 -26.577  -5.169  1.00 97.56           H  
ATOM   2605  HG3 MET A 169      -7.237 -26.773  -4.090  1.00 97.56           H  
ATOM   2606  SD  MET A 169      -7.900 -25.763  -6.149  1.00 97.56           S  
ATOM   2607  CE  MET A 169      -6.677 -25.228  -7.363  1.00 97.56           C  
ATOM   2608  HE1 MET A 169      -7.181 -24.952  -8.289  1.00 97.56           H  
ATOM   2609  HE2 MET A 169      -6.126 -24.380  -6.956  1.00 97.56           H  
ATOM   2610  HE3 MET A 169      -5.977 -26.039  -7.563  1.00 97.56           H  
ATOM   2611  N   LEU A 170      -5.843 -23.015  -1.490  1.00 97.61           N  
ATOM   2612  H   LEU A 170      -6.820 -23.269  -1.454  1.00 97.61           H  
ATOM   2613  CA  LEU A 170      -5.406 -21.779  -0.834  1.00 97.61           C  
ATOM   2614  HA  LEU A 170      -4.842 -21.184  -1.552  1.00 97.61           H  
ATOM   2615  C   LEU A 170      -4.451 -22.045   0.337  1.00 97.61           C  
ATOM   2616  CB  LEU A 170      -6.635 -20.982  -0.364  1.00 97.61           C  
ATOM   2617  HB2 LEU A 170      -7.227 -21.614   0.297  1.00 97.61           H  
ATOM   2618  HB3 LEU A 170      -6.286 -20.121   0.205  1.00 97.61           H  
ATOM   2619  O   LEU A 170      -3.520 -21.274   0.562  1.00 97.61           O  
ATOM   2620  CG  LEU A 170      -7.534 -20.464  -1.500  1.00 97.61           C  
ATOM   2621  HG  LEU A 170      -7.856 -21.298  -2.123  1.00 97.61           H  
ATOM   2622  CD1 LEU A 170      -8.773 -19.802  -0.897  1.00 97.61           C  
ATOM   2623 HD11 LEU A 170      -9.320 -20.519  -0.286  1.00 97.61           H  
ATOM   2624 HD12 LEU A 170      -9.429 -19.477  -1.705  1.00 97.61           H  
ATOM   2625 HD13 LEU A 170      -8.495 -18.931  -0.305  1.00 97.61           H  
ATOM   2626  CD2 LEU A 170      -6.806 -19.449  -2.380  1.00 97.61           C  
ATOM   2627 HD21 LEU A 170      -6.544 -18.555  -1.813  1.00 97.61           H  
ATOM   2628 HD22 LEU A 170      -5.907 -19.879  -2.821  1.00 97.61           H  
ATOM   2629 HD23 LEU A 170      -7.450 -19.165  -3.213  1.00 97.61           H  
ATOM   2630  N   ALA A 171      -4.640 -23.136   1.084  1.00 96.14           N  
ATOM   2631  H   ALA A 171      -5.432 -23.732   0.890  1.00 96.14           H  
ATOM   2632  CA  ALA A 171      -3.694 -23.541   2.122  1.00 96.14           C  
ATOM   2633  HA  ALA A 171      -3.514 -22.690   2.778  1.00 96.14           H  
ATOM   2634  C   ALA A 171      -2.335 -23.950   1.525  1.00 96.14           C  
ATOM   2635  CB  ALA A 171      -4.319 -24.663   2.959  1.00 96.14           C  
ATOM   2636  HB1 ALA A 171      -5.263 -24.323   3.386  1.00 96.14           H  
ATOM   2637  HB2 ALA A 171      -3.640 -24.937   3.767  1.00 96.14           H  
ATOM   2638  HB3 ALA A 171      -4.504 -25.540   2.338  1.00 96.14           H  
ATOM   2639  O   ALA A 171      -1.293 -23.573   2.069  1.00 96.14           O  
ATOM   2640  N   LYS A 172      -2.335 -24.669   0.393  1.00 96.57           N  
ATOM   2641  H   LYS A 172      -3.225 -24.969   0.021  1.00 96.57           H  
ATOM   2642  CA  LYS A 172      -1.119 -25.012  -0.363  1.00 96.57           C  
ATOM   2643  HA  LYS A 172      -0.400 -25.487   0.306  1.00 96.57           H  
ATOM   2644  C   LYS A 172      -0.423 -23.762  -0.905  1.00 96.57           C  
ATOM   2645  CB  LYS A 172      -1.445 -26.005  -1.493  1.00 96.57           C  
ATOM   2646  HB2 LYS A 172      -2.272 -25.623  -2.092  1.00 96.57           H  
ATOM   2647  HB3 LYS A 172      -0.571 -26.091  -2.139  1.00 96.57           H  
ATOM   2648  O   LYS A 172       0.774 -23.611  -0.680  1.00 96.57           O  
ATOM   2649  CG  LYS A 172      -1.794 -27.407  -0.970  1.00 96.57           C  
ATOM   2650  HG2 LYS A 172      -0.921 -27.827  -0.468  1.00 96.57           H  
ATOM   2651  HG3 LYS A 172      -2.604 -27.333  -0.245  1.00 96.57           H  
ATOM   2652  CD  LYS A 172      -2.228 -28.355  -2.099  1.00 96.57           C  
ATOM   2653  HD2 LYS A 172      -3.053 -27.904  -2.652  1.00 96.57           H  
ATOM   2654  HD3 LYS A 172      -1.398 -28.527  -2.784  1.00 96.57           H  
ATOM   2655  CE  LYS A 172      -2.687 -29.688  -1.493  1.00 96.57           C  
ATOM   2656  HE2 LYS A 172      -3.413 -29.484  -0.706  1.00 96.57           H  
ATOM   2657  HE3 LYS A 172      -1.826 -30.193  -1.056  1.00 96.57           H  
ATOM   2658  NZ  LYS A 172      -3.312 -30.588  -2.489  1.00 96.57           N  
ATOM   2659  HZ1 LYS A 172      -3.822 -30.073  -3.192  1.00 96.57           H  
ATOM   2660  HZ2 LYS A 172      -2.583 -31.071  -2.993  1.00 96.57           H  
ATOM   2661  HZ3 LYS A 172      -3.930 -31.247  -2.036  1.00 96.57           H  
ATOM   2662  N   ALA A 173      -1.173 -22.823  -1.487  1.00 97.28           N  
ATOM   2663  H   ALA A 173      -2.139 -23.044  -1.683  1.00 97.28           H  
ATOM   2664  CA  ALA A 173      -0.656 -21.537  -1.961  1.00 97.28           C  
ATOM   2665  HA  ALA A 173       0.073 -21.725  -2.748  1.00 97.28           H  
ATOM   2666  C   ALA A 173       0.049 -20.748  -0.844  1.00 97.28           C  
ATOM   2667  CB  ALA A 173      -1.816 -20.725  -2.553  1.00 97.28           C  
ATOM   2668  HB1 ALA A 173      -2.291 -21.280  -3.362  1.00 97.28           H  
ATOM   2669  HB2 ALA A 173      -1.443 -19.781  -2.950  1.00 97.28           H  
ATOM   2670  HB3 ALA A 173      -2.563 -20.508  -1.789  1.00 97.28           H  
ATOM   2671  O   ALA A 173       1.211 -20.373  -0.979  1.00 97.28           O  
ATOM   2672  N   ARG A 174      -0.605 -20.565   0.311  1.00 95.58           N  
ATOM   2673  H   ARG A 174      -1.569 -20.863   0.360  1.00 95.58           H  
ATOM   2674  CA  ARG A 174      -0.007 -19.864   1.465  1.00 95.58           C  
ATOM   2675  HA  ARG A 174       0.298 -18.862   1.164  1.00 95.58           H  
ATOM   2676  C   ARG A 174       1.249 -20.550   1.988  1.00 95.58           C  
ATOM   2677  CB  ARG A 174      -1.033 -19.747   2.595  1.00 95.58           C  
ATOM   2678  HB2 ARG A 174      -0.521 -19.423   3.501  1.00 95.58           H  
ATOM   2679  HB3 ARG A 174      -1.490 -20.719   2.780  1.00 95.58           H  
ATOM   2680  O   ARG A 174       2.223 -19.884   2.344  1.00 95.58           O  
ATOM   2681  CG  ARG A 174      -2.111 -18.716   2.261  1.00 95.58           C  
ATOM   2682  HG2 ARG A 174      -1.644 -17.746   2.094  1.00 95.58           H  
ATOM   2683  HG3 ARG A 174      -2.650 -19.004   1.358  1.00 95.58           H  
ATOM   2684  CD  ARG A 174      -3.082 -18.616   3.434  1.00 95.58           C  
ATOM   2685  HD2 ARG A 174      -2.528 -18.282   4.312  1.00 95.58           H  
ATOM   2686  HD3 ARG A 174      -3.512 -19.595   3.644  1.00 95.58           H  
ATOM   2687  NE  ARG A 174      -4.121 -17.624   3.144  1.00 95.58           N  
ATOM   2688  HE  ARG A 174      -3.777 -16.674   3.153  1.00 95.58           H  
ATOM   2689  NH1 ARG A 174      -5.867 -19.042   2.689  1.00 95.58           N  
ATOM   2690 HH11 ARG A 174      -6.817 -19.160   2.364  1.00 95.58           H  
ATOM   2691 HH12 ARG A 174      -5.227 -19.819   2.773  1.00 95.58           H  
ATOM   2692  NH2 ARG A 174      -6.141 -16.831   2.494  1.00 95.58           N  
ATOM   2693 HH21 ARG A 174      -7.076 -16.944   2.131  1.00 95.58           H  
ATOM   2694 HH22 ARG A 174      -5.730 -15.909   2.496  1.00 95.58           H  
ATOM   2695  CZ  ARG A 174      -5.370 -17.838   2.784  1.00 95.58           C  
ATOM   2696  N   ARG A 175       1.246 -21.887   2.024  1.00 94.47           N  
ATOM   2697  H   ARG A 175       0.406 -22.361   1.723  1.00 94.47           H  
ATOM   2698  CA  ARG A 175       2.416 -22.681   2.419  1.00 94.47           C  
ATOM   2699  HA  ARG A 175       2.781 -22.304   3.374  1.00 94.47           H  
ATOM   2700  C   ARG A 175       3.569 -22.511   1.431  1.00 94.47           C  
ATOM   2701  CB  ARG A 175       2.008 -24.150   2.573  1.00 94.47           C  
ATOM   2702  HB2 ARG A 175       1.176 -24.216   3.274  1.00 94.47           H  
ATOM   2703  HB3 ARG A 175       1.681 -24.542   1.609  1.00 94.47           H  
ATOM   2704  O   ARG A 175       4.706 -22.386   1.876  1.00 94.47           O  
ATOM   2705  CG  ARG A 175       3.172 -24.999   3.097  1.00 94.47           C  
ATOM   2706  HG2 ARG A 175       4.006 -24.956   2.397  1.00 94.47           H  
ATOM   2707  HG3 ARG A 175       3.497 -24.615   4.064  1.00 94.47           H  
ATOM   2708  CD  ARG A 175       2.739 -26.457   3.242  1.00 94.47           C  
ATOM   2709  HD2 ARG A 175       1.926 -26.517   3.965  1.00 94.47           H  
ATOM   2710  HD3 ARG A 175       2.380 -26.805   2.274  1.00 94.47           H  
ATOM   2711  NE  ARG A 175       3.869 -27.296   3.682  1.00 94.47           N  
ATOM   2712  HE  ARG A 175       4.744 -26.818   3.840  1.00 94.47           H  
ATOM   2713  NH1 ARG A 175       2.801 -29.318   3.496  1.00 94.47           N  
ATOM   2714 HH11 ARG A 175       1.992 -28.839   3.128  1.00 94.47           H  
ATOM   2715 HH12 ARG A 175       2.838 -30.326   3.450  1.00 94.47           H  
ATOM   2716  NH2 ARG A 175       4.948 -29.252   4.108  1.00 94.47           N  
ATOM   2717 HH21 ARG A 175       4.956 -30.262   4.084  1.00 94.47           H  
ATOM   2718 HH22 ARG A 175       5.812 -28.744   4.229  1.00 94.47           H  
ATOM   2719  CZ  ARG A 175       3.866 -28.614   3.763  1.00 94.47           C  
ATOM   2720  N   PHE A 176       3.283 -22.493   0.130  1.00 95.91           N  
ATOM   2721  H   PHE A 176       2.328 -22.643  -0.162  1.00 95.91           H  
ATOM   2722  CA  PHE A 176       4.275 -22.225  -0.908  1.00 95.91           C  
ATOM   2723  HA  PHE A 176       5.085 -22.949  -0.828  1.00 95.91           H  
ATOM   2724  C   PHE A 176       4.893 -20.835  -0.720  1.00 95.91           C  
ATOM   2725  CB  PHE A 176       3.622 -22.391  -2.288  1.00 95.91           C  
ATOM   2726  HB2 PHE A 176       2.757 -21.733  -2.375  1.00 95.91           H  
ATOM   2727  HB3 PHE A 176       3.260 -23.414  -2.389  1.00 95.91           H  
ATOM   2728  O   PHE A 176       6.112 -20.721  -0.613  1.00 95.91           O  
ATOM   2729  CG  PHE A 176       4.560 -22.088  -3.436  1.00 95.91           C  
ATOM   2730  CD1 PHE A 176       4.670 -20.774  -3.930  1.00 95.91           C  
ATOM   2731  HD1 PHE A 176       4.082 -19.978  -3.498  1.00 95.91           H  
ATOM   2732  CD2 PHE A 176       5.334 -23.115  -4.004  1.00 95.91           C  
ATOM   2733  HD2 PHE A 176       5.240 -24.131  -3.649  1.00 95.91           H  
ATOM   2734  CE1 PHE A 176       5.548 -20.491  -4.987  1.00 95.91           C  
ATOM   2735  HE1 PHE A 176       5.616 -19.484  -5.371  1.00 95.91           H  
ATOM   2736  CE2 PHE A 176       6.214 -22.830  -5.061  1.00 95.91           C  
ATOM   2737  HE2 PHE A 176       6.778 -23.627  -5.524  1.00 95.91           H  
ATOM   2738  CZ  PHE A 176       6.324 -21.517  -5.549  1.00 95.91           C  
ATOM   2739  HZ  PHE A 176       6.990 -21.301  -6.372  1.00 95.91           H  
ATOM   2740  N   MET A 177       4.059 -19.802  -0.567  1.00 96.08           N  
ATOM   2741  H   MET A 177       3.068 -19.969  -0.674  1.00 96.08           H  
ATOM   2742  CA  MET A 177       4.516 -18.415  -0.434  1.00 96.08           C  
ATOM   2743  HA  MET A 177       5.148 -18.175  -1.289  1.00 96.08           H  
ATOM   2744  C   MET A 177       5.348 -18.163   0.825  1.00 96.08           C  
ATOM   2745  CB  MET A 177       3.312 -17.470  -0.426  1.00 96.08           C  
ATOM   2746  HB2 MET A 177       2.601 -17.777   0.341  1.00 96.08           H  
ATOM   2747  HB3 MET A 177       3.671 -16.466  -0.201  1.00 96.08           H  
ATOM   2748  O   MET A 177       6.357 -17.466   0.769  1.00 96.08           O  
ATOM   2749  CG  MET A 177       2.632 -17.411  -1.788  1.00 96.08           C  
ATOM   2750  HG2 MET A 177       3.419 -17.210  -2.514  1.00 96.08           H  
ATOM   2751  HG3 MET A 177       2.183 -18.375  -2.028  1.00 96.08           H  
ATOM   2752  SD  MET A 177       1.380 -16.116  -1.966  1.00 96.08           S  
ATOM   2753  CE  MET A 177       0.189 -16.585  -0.688  1.00 96.08           C  
ATOM   2754  HE1 MET A 177       0.669 -16.593   0.291  1.00 96.08           H  
ATOM   2755  HE2 MET A 177      -0.236 -17.563  -0.911  1.00 96.08           H  
ATOM   2756  HE3 MET A 177      -0.598 -15.831  -0.663  1.00 96.08           H  
ATOM   2757  N   SER A 178       4.945 -18.732   1.964  1.00 92.70           N  
ATOM   2758  H   SER A 178       4.098 -19.282   1.948  1.00 92.70           H  
ATOM   2759  CA  SER A 178       5.684 -18.594   3.229  1.00 92.70           C  
ATOM   2760  HA  SER A 178       5.914 -17.544   3.406  1.00 92.70           H  
ATOM   2761  C   SER A 178       7.013 -19.362   3.220  1.00 92.70           C  
ATOM   2762  CB  SER A 178       4.826 -19.109   4.387  1.00 92.70           C  
ATOM   2763  HB2 SER A 178       4.595 -20.161   4.220  1.00 92.70           H  
ATOM   2764  HB3 SER A 178       5.391 -19.017   5.315  1.00 92.70           H  
ATOM   2765  O   SER A 178       7.910 -19.081   4.013  1.00 92.70           O  
ATOM   2766  OG  SER A 178       3.616 -18.384   4.513  1.00 92.70           O  
ATOM   2767  HG  SER A 178       3.123 -18.453   3.692  1.00 92.70           H  
ATOM   2768  N   GLY A 179       7.154 -20.352   2.335  1.00 84.08           N  
ATOM   2769  H   GLY A 179       6.411 -20.521   1.673  1.00 84.08           H  
ATOM   2770  CA  GLY A 179       8.315 -21.228   2.293  1.00 84.08           C  
ATOM   2771  HA2 GLY A 179       9.192 -20.608   2.112  1.00 84.08           H  
ATOM   2772  HA3 GLY A 179       8.205 -21.922   1.459  1.00 84.08           H  
ATOM   2773  C   GLY A 179       8.513 -22.038   3.588  1.00 84.08           C  
ATOM   2774  O   GLY A 179       7.586 -22.224   4.382  1.00 84.08           O  
ATOM   2775  N   PRO A 180       9.728 -22.575   3.812  1.00 81.27           N  
ATOM   2776  CA  PRO A 180      10.031 -23.385   4.993  1.00 81.27           C  
ATOM   2777  HA  PRO A 180       9.237 -24.113   5.159  1.00 81.27           H  
ATOM   2778  C   PRO A 180      10.186 -22.556   6.278  1.00 81.27           C  
ATOM   2779  CB  PRO A 180      11.326 -24.122   4.635  1.00 81.27           C  
ATOM   2780  HB2 PRO A 180      11.944 -24.323   5.511  1.00 81.27           H  
ATOM   2781  HB3 PRO A 180      11.079 -25.054   4.127  1.00 81.27           H  
ATOM   2782  O   PRO A 180      10.010 -23.094   7.371  1.00 81.27           O  
ATOM   2783  CG  PRO A 180      12.022 -23.180   3.652  1.00 81.27           C  
ATOM   2784  HG2 PRO A 180      12.687 -23.719   2.976  1.00 81.27           H  
ATOM   2785  HG3 PRO A 180      12.573 -22.419   4.204  1.00 81.27           H  
ATOM   2786  CD  PRO A 180      10.863 -22.527   2.903  1.00 81.27           C  
ATOM   2787  HD2 PRO A 180      10.633 -23.101   2.005  1.00 81.27           H  
ATOM   2788  HD3 PRO A 180      11.123 -21.502   2.640  1.00 81.27           H  
ATOM   2789  N   ASP A 181      10.513 -21.268   6.155  1.00 80.01           N  
ATOM   2790  H   ASP A 181      10.512 -20.855   5.234  1.00 80.01           H  
ATOM   2791  CA  ASP A 181      10.710 -20.362   7.283  1.00 80.01           C  
ATOM   2792  HA  ASP A 181      10.805 -20.941   8.201  1.00 80.01           H  
ATOM   2793  C   ASP A 181       9.510 -19.427   7.438  1.00 80.01           C  
ATOM   2794  CB  ASP A 181      12.023 -19.583   7.121  1.00 80.01           C  
ATOM   2795  HB2 ASP A 181      11.978 -18.968   6.223  1.00 80.01           H  
ATOM   2796  HB3 ASP A 181      12.840 -20.295   7.004  1.00 80.01           H  
ATOM   2797  O   ASP A 181       9.382 -18.430   6.735  1.00 80.01           O  
ATOM   2798  CG  ASP A 181      12.320 -18.692   8.336  1.00 80.01           C  
ATOM   2799  OD1 ASP A 181      11.509 -18.699   9.296  1.00 80.01           O  
ATOM   2800  OD2 ASP A 181      13.376 -18.029   8.300  1.00 80.01           O  
ATOM   2801  N   LYS A 182       8.654 -19.728   8.418  1.00 75.00           N  
ATOM   2802  H   LYS A 182       8.870 -20.538   8.981  1.00 75.00           H  
ATOM   2803  CA  LYS A 182       7.455 -18.934   8.722  1.00 75.00           C  
ATOM   2804  HA  LYS A 182       6.867 -18.827   7.810  1.00 75.00           H  
ATOM   2805  C   LYS A 182       7.751 -17.504   9.182  1.00 75.00           C  
ATOM   2806  CB  LYS A 182       6.620 -19.635   9.799  1.00 75.00           C  
ATOM   2807  HB2 LYS A 182       7.228 -19.770  10.694  1.00 75.00           H  
ATOM   2808  HB3 LYS A 182       5.781 -18.988  10.053  1.00 75.00           H  
ATOM   2809  O   LYS A 182       6.823 -16.704   9.241  1.00 75.00           O  
ATOM   2810  CG  LYS A 182       6.065 -20.987   9.343  1.00 75.00           C  
ATOM   2811  HG2 LYS A 182       5.521 -20.857   8.408  1.00 75.00           H  
ATOM   2812  HG3 LYS A 182       6.881 -21.694   9.189  1.00 75.00           H  
ATOM   2813  CD  LYS A 182       5.115 -21.521  10.418  1.00 75.00           C  
ATOM   2814  HD2 LYS A 182       4.317 -20.794  10.573  1.00 75.00           H  
ATOM   2815  HD3 LYS A 182       5.664 -21.657  11.349  1.00 75.00           H  
ATOM   2816  CE  LYS A 182       4.514 -22.850   9.965  1.00 75.00           C  
ATOM   2817  HE2 LYS A 182       5.318 -23.578   9.855  1.00 75.00           H  
ATOM   2818  HE3 LYS A 182       4.060 -22.703   8.985  1.00 75.00           H  
ATOM   2819  NZ  LYS A 182       3.498 -23.325  10.936  1.00 75.00           N  
ATOM   2820  HZ1 LYS A 182       3.094 -24.197  10.625  1.00 75.00           H  
ATOM   2821  HZ2 LYS A 182       3.917 -23.453  11.846  1.00 75.00           H  
ATOM   2822  HZ3 LYS A 182       2.761 -22.639  11.013  1.00 75.00           H  
ATOM   2823  N   ALA A 183       8.989 -17.190   9.570  1.00 75.97           N  
ATOM   2824  H   ALA A 183       9.727 -17.874   9.480  1.00 75.97           H  
ATOM   2825  CA  ALA A 183       9.376 -15.830   9.934  1.00 75.97           C  
ATOM   2826  HA  ALA A 183       8.543 -15.345  10.442  1.00 75.97           H  
ATOM   2827  C   ALA A 183       9.709 -14.968   8.705  1.00 75.97           C  
ATOM   2828  CB  ALA A 183      10.552 -15.903  10.913  1.00 75.97           C  
ATOM   2829  HB1 ALA A 183      11.424 -16.330  10.416  1.00 75.97           H  
ATOM   2830  HB2 ALA A 183      10.801 -14.900  11.258  1.00 75.97           H  
ATOM   2831  HB3 ALA A 183      10.287 -16.523  11.769  1.00 75.97           H  
ATOM   2832  O   ALA A 183       9.810 -13.745   8.821  1.00 75.97           O  
ATOM   2833  N   ARG A 184       9.891 -15.584   7.530  1.00 79.14           N  
ATOM   2834  H   ARG A 184       9.736 -16.580   7.475  1.00 79.14           H  
ATOM   2835  CA  ARG A 184      10.155 -14.869   6.283  1.00 79.14           C  
ATOM   2836  HA  ARG A 184      10.830 -14.044   6.509  1.00 79.14           H  
ATOM   2837  C   ARG A 184       8.856 -14.290   5.730  1.00 79.14           C  
ATOM   2838  CB  ARG A 184      10.841 -15.820   5.292  1.00 79.14           C  
ATOM   2839  HB2 ARG A 184      11.645 -16.347   5.805  1.00 79.14           H  
ATOM   2840  HB3 ARG A 184      10.113 -16.556   4.951  1.00 79.14           H  
ATOM   2841  O   ARG A 184       7.804 -14.919   5.786  1.00 79.14           O  
ATOM   2842  CG  ARG A 184      11.433 -15.089   4.077  1.00 79.14           C  
ATOM   2843  HG2 ARG A 184      10.655 -14.528   3.559  1.00 79.14           H  
ATOM   2844  HG3 ARG A 184      12.213 -14.401   4.404  1.00 79.14           H  
ATOM   2845  CD  ARG A 184      12.025 -16.113   3.108  1.00 79.14           C  
ATOM   2846  HD2 ARG A 184      12.850 -16.615   3.612  1.00 79.14           H  
ATOM   2847  HD3 ARG A 184      11.256 -16.851   2.879  1.00 79.14           H  
ATOM   2848  NE  ARG A 184      12.487 -15.506   1.838  1.00 79.14           N  
ATOM   2849  HE  ARG A 184      12.026 -14.662   1.530  1.00 79.14           H  
ATOM   2850  NH1 ARG A 184      13.889 -17.216   1.237  1.00 79.14           N  
ATOM   2851 HH11 ARG A 184      14.484 -17.648   0.544  1.00 79.14           H  
ATOM   2852 HH12 ARG A 184      13.619 -17.700   2.081  1.00 79.14           H  
ATOM   2853  NH2 ARG A 184      13.653 -15.512  -0.142  1.00 79.14           N  
ATOM   2854 HH21 ARG A 184      13.030 -14.815  -0.524  1.00 79.14           H  
ATOM   2855 HH22 ARG A 184      14.222 -15.994  -0.822  1.00 79.14           H  
ATOM   2856  CZ  ARG A 184      13.333 -16.066   0.988  1.00 79.14           C  
ATOM   2857  N   ALA A 185       8.953 -13.096   5.148  1.00 87.87           N  
ATOM   2858  H   ALA A 185       9.840 -12.613   5.163  1.00 87.87           H  
ATOM   2859  CA  ALA A 185       7.867 -12.544   4.350  1.00 87.87           C  
ATOM   2860  HA  ALA A 185       6.991 -12.425   4.989  1.00 87.87           H  
ATOM   2861  C   ALA A 185       7.505 -13.507   3.209  1.00 87.87           C  
ATOM   2862  CB  ALA A 185       8.276 -11.167   3.817  1.00 87.87           C  
ATOM   2863  HB1 ALA A 185       8.514 -10.501   4.646  1.00 87.87           H  
ATOM   2864  HB2 ALA A 185       9.140 -11.259   3.159  1.00 87.87           H  
ATOM   2865  HB3 ALA A 185       7.446 -10.739   3.253  1.00 87.87           H  
ATOM   2866  O   ALA A 185       8.398 -14.099   2.596  1.00 87.87           O  
ATOM   2867  N   ALA A 186       6.210 -13.627   2.924  1.00 95.34           N  
ATOM   2868  H   ALA A 186       5.538 -13.092   3.455  1.00 95.34           H  
ATOM   2869  CA  ALA A 186       5.703 -14.411   1.811  1.00 95.34           C  
ATOM   2870  HA  ALA A 186       6.001 -15.448   1.965  1.00 95.34           H  
ATOM   2871  C   ALA A 186       6.306 -13.923   0.482  1.00 95.34           C  
ATOM   2872  CB  ALA A 186       4.173 -14.329   1.842  1.00 95.34           C  
ATOM   2873  HB1 ALA A 186       3.750 -14.641   0.887  1.00 95.34           H  
ATOM   2874  HB2 ALA A 186       3.784 -14.967   2.636  1.00 95.34           H  
ATOM   2875  HB3 ALA A 186       3.854 -13.304   2.031  1.00 95.34           H  
ATOM   2876  O   ALA A 186       6.469 -12.718   0.271  1.00 95.34           O  
ATOM   2877  N   GLN A 187       6.682 -14.849  -0.402  1.00 96.72           N  
ATOM   2878  H   GLN A 187       6.550 -15.824  -0.173  1.00 96.72           H  
ATOM   2879  CA  GLN A 187       7.318 -14.531  -1.681  1.00 96.72           C  
ATOM   2880  HA  GLN A 187       7.039 -13.510  -1.941  1.00 96.72           H  
ATOM   2881  C   GLN A 187       6.822 -15.417  -2.821  1.00 96.72           C  
ATOM   2882  CB  GLN A 187       8.851 -14.615  -1.571  1.00 96.72           C  
ATOM   2883  HB2 GLN A 187       9.136 -15.589  -1.172  1.00 96.72           H  
ATOM   2884  HB3 GLN A 187       9.285 -14.507  -2.565  1.00 96.72           H  
ATOM   2885  O   GLN A 187       6.391 -16.548  -2.605  1.00 96.72           O  
ATOM   2886  CG  GLN A 187       9.411 -13.502  -0.678  1.00 96.72           C  
ATOM   2887  HG2 GLN A 187       9.125 -12.536  -1.093  1.00 96.72           H  
ATOM   2888  HG3 GLN A 187       8.984 -13.587   0.321  1.00 96.72           H  
ATOM   2889  CD  GLN A 187      10.917 -13.509  -0.537  1.00 96.72           C  
ATOM   2890  NE2 GLN A 187      11.460 -12.799   0.430  1.00 96.72           N  
ATOM   2891 HE21 GLN A 187      10.833 -12.234   0.985  1.00 96.72           H  
ATOM   2892 HE22 GLN A 187      12.438 -12.569   0.331  1.00 96.72           H  
ATOM   2893  OE1 GLN A 187      11.661 -14.136  -1.264  1.00 96.72           O  
ATOM   2894  N   LEU A 188       6.928 -14.902  -4.045  1.00 97.87           N  
ATOM   2895  H   LEU A 188       7.289 -13.963  -4.131  1.00 97.87           H  
ATOM   2896  CA  LEU A 188       6.592 -15.612  -5.275  1.00 97.87           C  
ATOM   2897  HA  LEU A 188       6.445 -16.665  -5.033  1.00 97.87           H  
ATOM   2898  C   LEU A 188       7.727 -15.488  -6.305  1.00 97.87           C  
ATOM   2899  CB  LEU A 188       5.277 -15.064  -5.849  1.00 97.87           C  
ATOM   2900  HB2 LEU A 188       5.148 -15.455  -6.858  1.00 97.87           H  
ATOM   2901  HB3 LEU A 188       5.358 -13.980  -5.926  1.00 97.87           H  
ATOM   2902  O   LEU A 188       8.173 -14.370  -6.577  1.00 97.87           O  
ATOM   2903  CG  LEU A 188       4.027 -15.417  -5.026  1.00 97.87           C  
ATOM   2904  HG  LEU A 188       4.156 -15.094  -3.993  1.00 97.87           H  
ATOM   2905  CD1 LEU A 188       2.823 -14.687  -5.610  1.00 97.87           C  
ATOM   2906 HD11 LEU A 188       1.945 -14.881  -4.995  1.00 97.87           H  
ATOM   2907 HD12 LEU A 188       3.018 -13.614  -5.615  1.00 97.87           H  
ATOM   2908 HD13 LEU A 188       2.626 -15.021  -6.629  1.00 97.87           H  
ATOM   2909  CD2 LEU A 188       3.721 -16.913  -5.058  1.00 97.87           C  
ATOM   2910 HD21 LEU A 188       3.646 -17.262  -6.088  1.00 97.87           H  
ATOM   2911 HD22 LEU A 188       2.761 -17.094  -4.574  1.00 97.87           H  
ATOM   2912 HD23 LEU A 188       4.493 -17.470  -4.527  1.00 97.87           H  
ATOM   2913  N   PRO A 189       8.173 -16.603  -6.912  1.00 98.10           N  
ATOM   2914  CA  PRO A 189       9.179 -16.587  -7.966  1.00 98.10           C  
ATOM   2915  HA  PRO A 189       9.955 -15.853  -7.748  1.00 98.10           H  
ATOM   2916  C   PRO A 189       8.539 -16.252  -9.323  1.00 98.10           C  
ATOM   2917  CB  PRO A 189       9.787 -17.989  -7.914  1.00 98.10           C  
ATOM   2918  HB2 PRO A 189      10.568 -18.015  -7.155  1.00 98.10           H  
ATOM   2919  HB3 PRO A 189      10.183 -18.292  -8.883  1.00 98.10           H  
ATOM   2920  O   PRO A 189       8.066 -17.125 -10.045  1.00 98.10           O  
ATOM   2921  CG  PRO A 189       8.627 -18.886  -7.489  1.00 98.10           C  
ATOM   2922  HG2 PRO A 189       8.026 -19.161  -8.356  1.00 98.10           H  
ATOM   2923  HG3 PRO A 189       8.976 -19.779  -6.971  1.00 98.10           H  
ATOM   2924  CD  PRO A 189       7.819 -17.977  -6.566  1.00 98.10           C  
ATOM   2925  HD2 PRO A 189       8.093 -18.175  -5.530  1.00 98.10           H  
ATOM   2926  HD3 PRO A 189       6.754 -18.151  -6.718  1.00 98.10           H  
ATOM   2927  N   VAL A 190       8.522 -14.978  -9.700  1.00 98.66           N  
ATOM   2928  H   VAL A 190       9.010 -14.301  -9.131  1.00 98.66           H  
ATOM   2929  CA  VAL A 190       7.867 -14.505 -10.926  1.00 98.66           C  
ATOM   2930  HA  VAL A 190       6.878 -14.962 -10.971  1.00 98.66           H  
ATOM   2931  C   VAL A 190       8.640 -14.956 -12.170  1.00 98.66           C  
ATOM   2932  CB  VAL A 190       7.669 -12.977 -10.888  1.00 98.66           C  
ATOM   2933  HB  VAL A 190       8.635 -12.476 -10.838  1.00 98.66           H  
ATOM   2934  O   VAL A 190       9.857 -14.768 -12.270  1.00 98.66           O  
ATOM   2935  CG1 VAL A 190       6.939 -12.490 -12.139  1.00 98.66           C  
ATOM   2936 HG11 VAL A 190       6.025 -13.069 -12.274  1.00 98.66           H  
ATOM   2937 HG12 VAL A 190       7.577 -12.599 -13.016  1.00 98.66           H  
ATOM   2938 HG13 VAL A 190       6.680 -11.437 -12.035  1.00 98.66           H  
ATOM   2939  CG2 VAL A 190       6.833 -12.573  -9.667  1.00 98.66           C  
ATOM   2940 HG21 VAL A 190       5.899 -13.136  -9.653  1.00 98.66           H  
ATOM   2941 HG22 VAL A 190       6.613 -11.506  -9.701  1.00 98.66           H  
ATOM   2942 HG23 VAL A 190       7.388 -12.780  -8.752  1.00 98.66           H  
ATOM   2943  N   ARG A 191       7.930 -15.545 -13.140  1.00 98.73           N  
ATOM   2944  H   ARG A 191       6.958 -15.732 -12.938  1.00 98.73           H  
ATOM   2945  CA  ARG A 191       8.465 -16.036 -14.429  1.00 98.73           C  
ATOM   2946  HA  ARG A 191       9.546 -15.893 -14.453  1.00 98.73           H  
ATOM   2947  C   ARG A 191       7.955 -15.268 -15.646  1.00 98.73           C  
ATOM   2948  CB  ARG A 191       8.155 -17.537 -14.581  1.00 98.73           C  
ATOM   2949  HB2 ARG A 191       7.074 -17.672 -14.621  1.00 98.73           H  
ATOM   2950  HB3 ARG A 191       8.568 -17.888 -15.527  1.00 98.73           H  
ATOM   2951  O   ARG A 191       8.585 -15.310 -16.697  1.00 98.73           O  
ATOM   2952  CG  ARG A 191       8.711 -18.418 -13.453  1.00 98.73           C  
ATOM   2953  HG2 ARG A 191       8.466 -19.458 -13.667  1.00 98.73           H  
ATOM   2954  HG3 ARG A 191       8.237 -18.150 -12.509  1.00 98.73           H  
ATOM   2955  CD  ARG A 191      10.228 -18.287 -13.317  1.00 98.73           C  
ATOM   2956  HD2 ARG A 191      10.486 -17.244 -13.130  1.00 98.73           H  
ATOM   2957  HD3 ARG A 191      10.699 -18.606 -14.247  1.00 98.73           H  
ATOM   2958  NE  ARG A 191      10.707 -19.128 -12.218  1.00 98.73           N  
ATOM   2959  HE  ARG A 191      10.270 -20.031 -12.107  1.00 98.73           H  
ATOM   2960  NH1 ARG A 191      11.867 -17.554 -10.995  1.00 98.73           N  
ATOM   2961 HH11 ARG A 191      11.425 -16.826 -11.538  1.00 98.73           H  
ATOM   2962 HH12 ARG A 191      12.324 -17.312 -10.127  1.00 98.73           H  
ATOM   2963  NH2 ARG A 191      11.772 -19.707 -10.348  1.00 98.73           N  
ATOM   2964 HH21 ARG A 191      12.224 -19.487  -9.472  1.00 98.73           H  
ATOM   2965 HH22 ARG A 191      11.232 -20.553 -10.457  1.00 98.73           H  
ATOM   2966  CZ  ARG A 191      11.459 -18.779 -11.200  1.00 98.73           C  
ATOM   2967  N   GLY A 192       6.863 -14.529 -15.495  1.00 98.65           N  
ATOM   2968  H   GLY A 192       6.395 -14.563 -14.601  1.00 98.65           H  
ATOM   2969  CA  GLY A 192       6.349 -13.565 -16.469  1.00 98.65           C  
ATOM   2970  HA2 GLY A 192       7.156 -13.204 -17.106  1.00 98.65           H  
ATOM   2971  HA3 GLY A 192       5.585 -14.029 -17.094  1.00 98.65           H  
ATOM   2972  C   GLY A 192       5.726 -12.388 -15.730  1.00 98.65           C  
ATOM   2973  O   GLY A 192       5.190 -12.581 -14.643  1.00 98.65           O  
ATOM   2974  N   CYS A 193       5.845 -11.183 -16.276  1.00 98.51           N  
ATOM   2975  H   CYS A 193       6.226 -11.087 -17.207  1.00 98.51           H  
ATOM   2976  CA  CYS A 193       5.340  -9.962 -15.658  1.00 98.51           C  
ATOM   2977  HA  CYS A 193       4.462 -10.180 -15.049  1.00 98.51           H  
ATOM   2978  C   CYS A 193       4.939  -8.991 -16.767  1.00 98.51           C  
ATOM   2979  CB  CYS A 193       6.441  -9.373 -14.765  1.00 98.51           C  
ATOM   2980  HB2 CYS A 193       6.757 -10.125 -14.043  1.00 98.51           H  
ATOM   2981  HB3 CYS A 193       7.289  -9.080 -15.383  1.00 98.51           H  
ATOM   2982  O   CYS A 193       5.800  -8.550 -17.530  1.00 98.51           O  
ATOM   2983  SG  CYS A 193       5.828  -7.917 -13.872  1.00 98.51           S  
ATOM   2984  HG  CYS A 193       7.019  -7.425 -13.519  1.00 98.51           H  
ATOM   2985  N   ASP A 194       3.650  -8.682 -16.847  1.00 98.38           N  
ATOM   2986  H   ASP A 194       3.008  -9.118 -16.202  1.00 98.38           H  
ATOM   2987  CA  ASP A 194       3.070  -7.800 -17.852  1.00 98.38           C  
ATOM   2988  HA  ASP A 194       3.859  -7.388 -18.481  1.00 98.38           H  
ATOM   2989  C   ASP A 194       2.353  -6.648 -17.150  1.00 98.38           C  
ATOM   2990  CB  ASP A 194       2.124  -8.590 -18.766  1.00 98.38           C  
ATOM   2991  HB2 ASP A 194       1.342  -9.056 -18.166  1.00 98.38           H  
ATOM   2992  HB3 ASP A 194       1.651  -7.900 -19.464  1.00 98.38           H  
ATOM   2993  O   ASP A 194       1.383  -6.846 -16.411  1.00 98.38           O  
ATOM   2994  CG  ASP A 194       2.871  -9.663 -19.565  1.00 98.38           C  
ATOM   2995  OD1 ASP A 194       3.705  -9.298 -20.424  1.00 98.38           O  
ATOM   2996  OD2 ASP A 194       2.649 -10.868 -19.312  1.00 98.38           O  
ATOM   2997  N   LYS A 195       2.830  -5.423 -17.382  1.00 97.83           N  
ATOM   2998  H   LYS A 195       3.607  -5.326 -18.020  1.00 97.83           H  
ATOM   2999  CA  LYS A 195       2.192  -4.214 -16.858  1.00 97.83           C  
ATOM   3000  HA  LYS A 195       2.021  -4.343 -15.789  1.00 97.83           H  
ATOM   3001  C   LYS A 195       0.835  -4.011 -17.530  1.00 97.83           C  
ATOM   3002  CB  LYS A 195       3.111  -3.005 -17.065  1.00 97.83           C  
ATOM   3003  HB2 LYS A 195       3.199  -2.787 -18.129  1.00 97.83           H  
ATOM   3004  HB3 LYS A 195       4.102  -3.234 -16.674  1.00 97.83           H  
ATOM   3005  O   LYS A 195       0.768  -3.925 -18.754  1.00 97.83           O  
ATOM   3006  CG  LYS A 195       2.548  -1.782 -16.331  1.00 97.83           C  
ATOM   3007  HG2 LYS A 195       2.434  -2.022 -15.274  1.00 97.83           H  
ATOM   3008  HG3 LYS A 195       1.571  -1.523 -16.738  1.00 97.83           H  
ATOM   3009  CD  LYS A 195       3.475  -0.577 -16.477  1.00 97.83           C  
ATOM   3010  HD2 LYS A 195       3.540  -0.285 -17.525  1.00 97.83           H  
ATOM   3011  HD3 LYS A 195       4.467  -0.837 -16.106  1.00 97.83           H  
ATOM   3012  CE  LYS A 195       2.895   0.566 -15.645  1.00 97.83           C  
ATOM   3013  HE2 LYS A 195       1.894   0.803 -16.006  1.00 97.83           H  
ATOM   3014  HE3 LYS A 195       2.798   0.220 -14.616  1.00 97.83           H  
ATOM   3015  NZ  LYS A 195       3.762   1.759 -15.688  1.00 97.83           N  
ATOM   3016  HZ1 LYS A 195       3.450   2.491 -15.066  1.00 97.83           H  
ATOM   3017  HZ2 LYS A 195       3.896   2.127 -16.619  1.00 97.83           H  
ATOM   3018  HZ3 LYS A 195       4.680   1.543 -15.327  1.00 97.83           H  
ATOM   3019  N   GLN A 196      -0.216  -3.900 -16.725  1.00 96.80           N  
ATOM   3020  H   GLN A 196      -0.059  -3.934 -15.727  1.00 96.80           H  
ATOM   3021  CA  GLN A 196      -1.582  -3.644 -17.189  1.00 96.80           C  
ATOM   3022  HA  GLN A 196      -1.674  -3.924 -18.238  1.00 96.80           H  
ATOM   3023  C   GLN A 196      -1.931  -2.156 -17.086  1.00 96.80           C  
ATOM   3024  CB  GLN A 196      -2.576  -4.490 -16.375  1.00 96.80           C  
ATOM   3025  HB2 GLN A 196      -2.562  -4.156 -15.337  1.00 96.80           H  
ATOM   3026  HB3 GLN A 196      -3.579  -4.321 -16.766  1.00 96.80           H  
ATOM   3027  O   GLN A 196      -2.531  -1.599 -18.001  1.00 96.80           O  
ATOM   3028  CG  GLN A 196      -2.285  -5.999 -16.399  1.00 96.80           C  
ATOM   3029  HG2 GLN A 196      -1.329  -6.191 -15.913  1.00 96.80           H  
ATOM   3030  HG3 GLN A 196      -3.052  -6.517 -15.824  1.00 96.80           H  
ATOM   3031  CD  GLN A 196      -2.271  -6.583 -17.808  1.00 96.80           C  
ATOM   3032  NE2 GLN A 196      -1.210  -7.258 -18.192  1.00 96.80           N  
ATOM   3033 HE21 GLN A 196      -0.422  -7.373 -17.571  1.00 96.80           H  
ATOM   3034 HE22 GLN A 196      -1.249  -7.697 -19.101  1.00 96.80           H  
ATOM   3035  OE1 GLN A 196      -3.206  -6.440 -18.580  1.00 96.80           O  
ATOM   3036  N   ASP A 197      -1.519  -1.513 -15.991  1.00 95.69           N  
ATOM   3037  H   ASP A 197      -1.010  -2.033 -15.290  1.00 95.69           H  
ATOM   3038  CA  ASP A 197      -1.690  -0.078 -15.736  1.00 95.69           C  
ATOM   3039  HA  ASP A 197      -1.545   0.463 -16.671  1.00 95.69           H  
ATOM   3040  C   ASP A 197      -0.629   0.407 -14.724  1.00 95.69           C  
ATOM   3041  CB  ASP A 197      -3.126   0.194 -15.235  1.00 95.69           C  
ATOM   3042  HB2 ASP A 197      -3.154   0.083 -14.151  1.00 95.69           H  
ATOM   3043  HB3 ASP A 197      -3.805  -0.544 -15.661  1.00 95.69           H  
ATOM   3044  O   ASP A 197       0.242  -0.357 -14.294  1.00 95.69           O  
ATOM   3045  CG  ASP A 197      -3.649   1.588 -15.617  1.00 95.69           C  
ATOM   3046  OD1 ASP A 197      -2.812   2.504 -15.798  1.00 95.69           O  
ATOM   3047  OD2 ASP A 197      -4.886   1.737 -15.726  1.00 95.69           O  
ATOM   3048  N   VAL A 198      -0.661   1.680 -14.334  1.00 94.88           N  
ATOM   3049  H   VAL A 198      -1.400   2.255 -14.713  1.00 94.88           H  
ATOM   3050  CA  VAL A 198       0.179   2.236 -13.263  1.00 94.88           C  
ATOM   3051  HA  VAL A 198       1.226   2.115 -13.542  1.00 94.88           H  
ATOM   3052  C   VAL A 198      -0.064   1.468 -11.964  1.00 94.88           C  
ATOM   3053  CB  VAL A 198      -0.086   3.739 -13.065  1.00 94.88           C  
ATOM   3054  HB  VAL A 198      -1.135   3.897 -12.812  1.00 94.88           H  
ATOM   3055  O   VAL A 198      -1.161   1.480 -11.413  1.00 94.88           O  
ATOM   3056  CG1 VAL A 198       0.786   4.305 -11.937  1.00 94.88           C  
ATOM   3057 HG11 VAL A 198       0.506   3.868 -10.979  1.00 94.88           H  
ATOM   3058 HG12 VAL A 198       1.841   4.110 -12.131  1.00 94.88           H  
ATOM   3059 HG13 VAL A 198       0.646   5.383 -11.862  1.00 94.88           H  
ATOM   3060  CG2 VAL A 198       0.231   4.520 -14.348  1.00 94.88           C  
ATOM   3061 HG21 VAL A 198       0.058   5.582 -14.176  1.00 94.88           H  
ATOM   3062 HG22 VAL A 198      -0.425   4.196 -15.156  1.00 94.88           H  
ATOM   3063 HG23 VAL A 198       1.274   4.372 -14.631  1.00 94.88           H  
ATOM   3064  N   GLY A 199       0.973   0.782 -11.479  1.00 96.63           N  
ATOM   3065  H   GLY A 199       1.846   0.800 -11.987  1.00 96.63           H  
ATOM   3066  CA  GLY A 199       0.901  -0.020 -10.259  1.00 96.63           C  
ATOM   3067  HA2 GLY A 199       1.913  -0.275  -9.947  1.00 96.63           H  
ATOM   3068  HA3 GLY A 199       0.440   0.578  -9.472  1.00 96.63           H  
ATOM   3069  C   GLY A 199       0.103  -1.321 -10.377  1.00 96.63           C  
ATOM   3070  O   GLY A 199      -0.050  -1.987  -9.358  1.00 96.63           O  
ATOM   3071  N   ILE A 200      -0.374  -1.711 -11.568  1.00 97.30           N  
ATOM   3072  H   ILE A 200      -0.182  -1.134 -12.375  1.00 97.30           H  
ATOM   3073  CA  ILE A 200      -1.173  -2.930 -11.784  1.00 97.30           C  
ATOM   3074  HA  ILE A 200      -1.265  -3.461 -10.837  1.00 97.30           H  
ATOM   3075  C   ILE A 200      -0.457  -3.852 -12.772  1.00 97.30           C  
ATOM   3076  CB  ILE A 200      -2.611  -2.610 -12.259  1.00 97.30           C  
ATOM   3077  HB  ILE A 200      -2.556  -2.176 -13.257  1.00 97.30           H  
ATOM   3078  O   ILE A 200      -0.162  -3.460 -13.905  1.00 97.30           O  
ATOM   3079  CG1 ILE A 200      -3.303  -1.589 -11.325  1.00 97.30           C  
ATOM   3080 HG12 ILE A 200      -2.725  -0.665 -11.317  1.00 97.30           H  
ATOM   3081 HG13 ILE A 200      -3.325  -1.979 -10.308  1.00 97.30           H  
ATOM   3082  CG2 ILE A 200      -3.432  -3.915 -12.339  1.00 97.30           C  
ATOM   3083 HG21 ILE A 200      -3.558  -4.338 -11.342  1.00 97.30           H  
ATOM   3084 HG22 ILE A 200      -4.415  -3.717 -12.767  1.00 97.30           H  
ATOM   3085 HG23 ILE A 200      -2.946  -4.651 -12.979  1.00 97.30           H  
ATOM   3086  CD1 ILE A 200      -4.732  -1.211 -11.735  1.00 97.30           C  
ATOM   3087 HD11 ILE A 200      -5.407  -2.053 -11.584  1.00 97.30           H  
ATOM   3088 HD12 ILE A 200      -4.757  -0.906 -12.782  1.00 97.30           H  
ATOM   3089 HD13 ILE A 200      -5.073  -0.382 -11.115  1.00 97.30           H  
ATOM   3090  N   TYR A 201      -0.215  -5.097 -12.364  1.00 98.37           N  
ATOM   3091  H   TYR A 201      -0.491  -5.356 -11.428  1.00 98.37           H  
ATOM   3092  CA  TYR A 201       0.515  -6.088 -13.155  1.00 98.37           C  
ATOM   3093  HA  TYR A 201       0.585  -5.749 -14.188  1.00 98.37           H  
ATOM   3094  C   TYR A 201      -0.205  -7.435 -13.167  1.00 98.37           C  
ATOM   3095  CB  TYR A 201       1.945  -6.249 -12.620  1.00 98.37           C  
ATOM   3096  HB2 TYR A 201       2.436  -7.050 -13.173  1.00 98.37           H  
ATOM   3097  HB3 TYR A 201       1.897  -6.560 -11.576  1.00 98.37           H  
ATOM   3098  O   TYR A 201      -0.817  -7.839 -12.181  1.00 98.37           O  
ATOM   3099  CG  TYR A 201       2.798  -4.998 -12.719  1.00 98.37           C  
ATOM   3100  CD1 TYR A 201       3.745  -4.863 -13.755  1.00 98.37           C  
ATOM   3101  HD1 TYR A 201       3.876  -5.662 -14.469  1.00 98.37           H  
ATOM   3102  CD2 TYR A 201       2.647  -3.971 -11.768  1.00 98.37           C  
ATOM   3103  HD2 TYR A 201       1.936  -4.082 -10.963  1.00 98.37           H  
ATOM   3104  CE1 TYR A 201       4.508  -3.683 -13.868  1.00 98.37           C  
ATOM   3105  HE1 TYR A 201       5.237  -3.573 -14.658  1.00 98.37           H  
ATOM   3106  CE2 TYR A 201       3.400  -2.791 -11.884  1.00 98.37           C  
ATOM   3107  HE2 TYR A 201       3.285  -1.990 -11.168  1.00 98.37           H  
ATOM   3108  OH  TYR A 201       4.980  -1.459 -13.041  1.00 98.37           O  
ATOM   3109  HH  TYR A 201       5.485  -1.283 -13.838  1.00 98.37           H  
ATOM   3110  CZ  TYR A 201       4.312  -2.635 -12.945  1.00 98.37           C  
ATOM   3111  N   ALA A 202      -0.070  -8.152 -14.277  1.00 98.68           N  
ATOM   3112  H   ALA A 202       0.473  -7.760 -15.033  1.00 98.68           H  
ATOM   3113  CA  ALA A 202      -0.359  -9.575 -14.362  1.00 98.68           C  
ATOM   3114  HA  ALA A 202      -0.994  -9.868 -13.525  1.00 98.68           H  
ATOM   3115  C   ALA A 202       0.966 -10.344 -14.277  1.00 98.68           C  
ATOM   3116  CB  ALA A 202      -1.136  -9.850 -15.651  1.00 98.68           C  
ATOM   3117  HB1 ALA A 202      -2.036  -9.235 -15.684  1.00 98.68           H  
ATOM   3118  HB2 ALA A 202      -0.514  -9.636 -16.520  1.00 98.68           H  
ATOM   3119  HB3 ALA A 202      -1.431 -10.899 -15.685  1.00 98.68           H  
ATOM   3120  O   ALA A 202       1.943  -9.968 -14.932  1.00 98.68           O  
ATOM   3121  N   ILE A 203       1.032 -11.390 -13.453  1.00 98.66           N  
ATOM   3122  H   ILE A 203       0.200 -11.650 -12.942  1.00 98.66           H  
ATOM   3123  CA  ILE A 203       2.248 -12.191 -13.274  1.00 98.66           C  
ATOM   3124  HA  ILE A 203       2.970 -11.872 -14.026  1.00 98.66           H  
ATOM   3125  C   ILE A 203       2.000 -13.670 -13.537  1.00 98.66           C  
ATOM   3126  CB  ILE A 203       2.918 -11.976 -11.899  1.00 98.66           C  
ATOM   3127  HB  ILE A 203       3.860 -12.524 -11.921  1.00 98.66           H  
ATOM   3128  O   ILE A 203       0.936 -14.202 -13.237  1.00 98.66           O  
ATOM   3129  CG1 ILE A 203       2.086 -12.563 -10.735  1.00 98.66           C  
ATOM   3130 HG12 ILE A 203       1.158 -12.001 -10.630  1.00 98.66           H  
ATOM   3131 HG13 ILE A 203       1.813 -13.595 -10.952  1.00 98.66           H  
ATOM   3132  CG2 ILE A 203       3.269 -10.487 -11.705  1.00 98.66           C  
ATOM   3133 HG21 ILE A 203       3.902 -10.350 -10.828  1.00 98.66           H  
ATOM   3134 HG22 ILE A 203       2.360  -9.896 -11.589  1.00 98.66           H  
ATOM   3135 HG23 ILE A 203       3.810 -10.121 -12.577  1.00 98.66           H  
ATOM   3136  CD1 ILE A 203       2.839 -12.598  -9.402  1.00 98.66           C  
ATOM   3137 HD11 ILE A 203       3.186 -11.603  -9.125  1.00 98.66           H  
ATOM   3138 HD12 ILE A 203       2.180 -12.977  -8.620  1.00 98.66           H  
ATOM   3139 HD13 ILE A 203       3.699 -13.262  -9.485  1.00 98.66           H  
ATOM   3140  N   ARG A 204       3.037 -14.364 -14.006  1.00 98.80           N  
ATOM   3141  H   ARG A 204       3.873 -13.839 -14.215  1.00 98.80           H  
ATOM   3142  CA  ARG A 204       3.054 -15.824 -14.159  1.00 98.80           C  
ATOM   3143  HA  ARG A 204       2.049 -16.212 -13.994  1.00 98.80           H  
ATOM   3144  C   ARG A 204       3.964 -16.443 -13.116  1.00 98.80           C  
ATOM   3145  CB  ARG A 204       3.468 -16.206 -15.586  1.00 98.80           C  
ATOM   3146  HB2 ARG A 204       4.383 -15.680 -15.859  1.00 98.80           H  
ATOM   3147  HB3 ARG A 204       3.648 -17.280 -15.639  1.00 98.80           H  
ATOM   3148  O   ARG A 204       5.149 -16.104 -13.056  1.00 98.80           O  
ATOM   3149  CG  ARG A 204       2.348 -15.846 -16.563  1.00 98.80           C  
ATOM   3150  HG2 ARG A 204       1.493 -16.493 -16.364  1.00 98.80           H  
ATOM   3151  HG3 ARG A 204       2.043 -14.816 -16.379  1.00 98.80           H  
ATOM   3152  CD  ARG A 204       2.744 -16.007 -18.035  1.00 98.80           C  
ATOM   3153  HD2 ARG A 204       3.625 -16.644 -18.114  1.00 98.80           H  
ATOM   3154  HD3 ARG A 204       1.915 -16.500 -18.543  1.00 98.80           H  
ATOM   3155  NE  ARG A 204       2.939 -14.693 -18.680  1.00 98.80           N  
ATOM   3156  HE  ARG A 204       2.162 -14.063 -18.543  1.00 98.80           H  
ATOM   3157  NH1 ARG A 204       4.863 -15.127 -19.843  1.00 98.80           N  
ATOM   3158 HH11 ARG A 204       4.807 -16.078 -19.506  1.00 98.80           H  
ATOM   3159 HH12 ARG A 204       5.574 -14.810 -20.486  1.00 98.80           H  
ATOM   3160  NH2 ARG A 204       3.936 -13.113 -19.988  1.00 98.80           N  
ATOM   3161 HH21 ARG A 204       4.643 -12.764 -20.618  1.00 98.80           H  
ATOM   3162 HH22 ARG A 204       3.254 -12.431 -19.689  1.00 98.80           H  
ATOM   3163  CZ  ARG A 204       3.900 -14.316 -19.499  1.00 98.80           C  
ATOM   3164  N   VAL A 205       3.414 -17.366 -12.330  1.00 98.49           N  
ATOM   3165  H   VAL A 205       2.428 -17.552 -12.446  1.00 98.49           H  
ATOM   3166  CA  VAL A 205       4.128 -18.108 -11.280  1.00 98.49           C  
ATOM   3167  HA  VAL A 205       5.202 -17.996 -11.428  1.00 98.49           H  
ATOM   3168  C   VAL A 205       3.787 -19.601 -11.401  1.00 98.49           C  
ATOM   3169  CB  VAL A 205       3.816 -17.557  -9.870  1.00 98.49           C  
ATOM   3170  HB  VAL A 205       2.808 -17.839  -9.565  1.00 98.49           H  
ATOM   3171  O   VAL A 205       2.994 -20.115 -10.612  1.00 98.49           O  
ATOM   3172  CG1 VAL A 205       4.834 -18.130  -8.878  1.00 98.49           C  
ATOM   3173 HG11 VAL A 205       5.847 -17.874  -9.190  1.00 98.49           H  
ATOM   3174 HG12 VAL A 205       4.751 -19.216  -8.828  1.00 98.49           H  
ATOM   3175 HG13 VAL A 205       4.660 -17.720  -7.883  1.00 98.49           H  
ATOM   3176  CG2 VAL A 205       3.900 -16.028  -9.793  1.00 98.49           C  
ATOM   3177 HG21 VAL A 205       3.132 -15.578 -10.422  1.00 98.49           H  
ATOM   3178 HG22 VAL A 205       4.885 -15.689 -10.114  1.00 98.49           H  
ATOM   3179 HG23 VAL A 205       3.720 -15.703  -8.768  1.00 98.49           H  
ATOM   3180  N   PRO A 206       4.320 -20.307 -12.415  1.00 98.48           N  
ATOM   3181  CA  PRO A 206       3.954 -21.699 -12.676  1.00 98.48           C  
ATOM   3182  HA  PRO A 206       2.890 -21.757 -12.906  1.00 98.48           H  
ATOM   3183  C   PRO A 206       4.216 -22.611 -11.470  1.00 98.48           C  
ATOM   3184  CB  PRO A 206       4.752 -22.115 -13.916  1.00 98.48           C  
ATOM   3185  HB2 PRO A 206       4.128 -21.983 -14.801  1.00 98.48           H  
ATOM   3186  HB3 PRO A 206       5.099 -23.146 -13.855  1.00 98.48           H  
ATOM   3187  O   PRO A 206       3.375 -23.448 -11.159  1.00 98.48           O  
ATOM   3188  CG  PRO A 206       5.918 -21.129 -13.969  1.00 98.48           C  
ATOM   3189  HG2 PRO A 206       6.739 -21.512 -13.364  1.00 98.48           H  
ATOM   3190  HG3 PRO A 206       6.253 -20.956 -14.992  1.00 98.48           H  
ATOM   3191  CD  PRO A 206       5.346 -19.859 -13.343  1.00 98.48           C  
ATOM   3192  HD2 PRO A 206       6.137 -19.317 -12.826  1.00 98.48           H  
ATOM   3193  HD3 PRO A 206       4.892 -19.236 -14.114  1.00 98.48           H  
ATOM   3194  N   GLU A 207       5.293 -22.379 -10.713  1.00 97.86           N  
ATOM   3195  H   GLU A 207       5.967 -21.691 -11.017  1.00 97.86           H  
ATOM   3196  CA  GLU A 207       5.621 -23.165  -9.517  1.00 97.86           C  
ATOM   3197  HA  GLU A 207       5.688 -24.217  -9.795  1.00 97.86           H  
ATOM   3198  C   GLU A 207       4.557 -23.054  -8.407  1.00 97.86           C  
ATOM   3199  CB  GLU A 207       6.986 -22.714  -8.962  1.00 97.86           C  
ATOM   3200  HB2 GLU A 207       6.930 -21.671  -8.649  1.00 97.86           H  
ATOM   3201  HB3 GLU A 207       7.185 -23.309  -8.071  1.00 97.86           H  
ATOM   3202  O   GLU A 207       4.348 -24.003  -7.651  1.00 97.86           O  
ATOM   3203  CG  GLU A 207       8.183 -22.902  -9.916  1.00 97.86           C  
ATOM   3204  HG2 GLU A 207       7.997 -23.751 -10.574  1.00 97.86           H  
ATOM   3205  HG3 GLU A 207       9.048 -23.153  -9.303  1.00 97.86           H  
ATOM   3206  CD  GLU A 207       8.541 -21.661 -10.754  1.00 97.86           C  
ATOM   3207  OE1 GLU A 207       9.754 -21.462 -11.034  1.00 97.86           O  
ATOM   3208  OE2 GLU A 207       7.641 -20.863 -11.099  1.00 97.86           O  
ATOM   3209  N   LEU A 208       3.856 -21.915  -8.309  1.00 97.96           N  
ATOM   3210  H   LEU A 208       3.993 -21.216  -9.025  1.00 97.96           H  
ATOM   3211  CA  LEU A 208       2.732 -21.755  -7.381  1.00 97.96           C  
ATOM   3212  HA  LEU A 208       3.036 -22.115  -6.397  1.00 97.96           H  
ATOM   3213  C   LEU A 208       1.538 -22.600  -7.836  1.00 97.96           C  
ATOM   3214  CB  LEU A 208       2.343 -20.265  -7.277  1.00 97.96           C  
ATOM   3215  HB2 LEU A 208       2.170 -19.885  -8.283  1.00 97.96           H  
ATOM   3216  HB3 LEU A 208       3.174 -19.710  -6.841  1.00 97.96           H  
ATOM   3217  O   LEU A 208       0.928 -23.288  -7.020  1.00 97.96           O  
ATOM   3218  CG  LEU A 208       1.064 -19.995  -6.460  1.00 97.96           C  
ATOM   3219  HG  LEU A 208       0.247 -20.620  -6.822  1.00 97.96           H  
ATOM   3220  CD1 LEU A 208       1.267 -20.268  -4.972  1.00 97.96           C  
ATOM   3221 HD11 LEU A 208       1.533 -21.314  -4.821  1.00 97.96           H  
ATOM   3222 HD12 LEU A 208       0.337 -20.058  -4.444  1.00 97.96           H  
ATOM   3223 HD13 LEU A 208       2.055 -19.623  -4.581  1.00 97.96           H  
ATOM   3224  CD2 LEU A 208       0.623 -18.545  -6.638  1.00 97.96           C  
ATOM   3225 HD21 LEU A 208       1.406 -17.859  -6.315  1.00 97.96           H  
ATOM   3226 HD22 LEU A 208       0.403 -18.365  -7.690  1.00 97.96           H  
ATOM   3227 HD23 LEU A 208      -0.281 -18.359  -6.058  1.00 97.96           H  
ATOM   3228  N   LEU A 209       1.199 -22.534  -9.127  1.00 97.69           N  
ATOM   3229  H   LEU A 209       1.787 -21.999  -9.749  1.00 97.69           H  
ATOM   3230  CA  LEU A 209       0.056 -23.256  -9.689  1.00 97.69           C  
ATOM   3231  HA  LEU A 209      -0.832 -23.022  -9.103  1.00 97.69           H  
ATOM   3232  C   LEU A 209       0.260 -24.772  -9.590  1.00 97.69           C  
ATOM   3233  CB  LEU A 209      -0.176 -22.824 -11.148  1.00 97.69           C  
ATOM   3234  HB2 LEU A 209      -1.011 -23.402 -11.545  1.00 97.69           H  
ATOM   3235  HB3 LEU A 209       0.709 -23.080 -11.731  1.00 97.69           H  
ATOM   3236  O   LEU A 209      -0.663 -25.482  -9.195  1.00 97.69           O  
ATOM   3237  CG  LEU A 209      -0.479 -21.328 -11.349  1.00 97.69           C  
ATOM   3238  HG  LEU A 209       0.364 -20.735 -10.993  1.00 97.69           H  
ATOM   3239  CD1 LEU A 209      -0.660 -21.050 -12.838  1.00 97.69           C  
ATOM   3240 HD11 LEU A 209       0.226 -21.362 -13.391  1.00 97.69           H  
ATOM   3241 HD12 LEU A 209      -1.533 -21.580 -13.220  1.00 97.69           H  
ATOM   3242 HD13 LEU A 209      -0.806 -19.980 -12.991  1.00 97.69           H  
ATOM   3243  CD2 LEU A 209      -1.743 -20.871 -10.616  1.00 97.69           C  
ATOM   3244 HD21 LEU A 209      -2.594 -21.470 -10.937  1.00 97.69           H  
ATOM   3245 HD22 LEU A 209      -1.608 -20.958  -9.538  1.00 97.69           H  
ATOM   3246 HD23 LEU A 209      -1.938 -19.826 -10.857  1.00 97.69           H  
ATOM   3247  N   GLU A 210       1.477 -25.250  -9.860  1.00 97.56           N  
ATOM   3248  H   GLU A 210       2.176 -24.613 -10.213  1.00 97.56           H  
ATOM   3249  CA  GLU A 210       1.874 -26.646  -9.651  1.00 97.56           C  
ATOM   3250  HA  GLU A 210       1.249 -27.295 -10.265  1.00 97.56           H  
ATOM   3251  C   GLU A 210       1.647 -27.058  -8.187  1.00 97.56           C  
ATOM   3252  CB  GLU A 210       3.341 -26.838 -10.081  1.00 97.56           C  
ATOM   3253  HB2 GLU A 210       3.692 -27.804  -9.715  1.00 97.56           H  
ATOM   3254  HB3 GLU A 210       3.948 -26.054  -9.627  1.00 97.56           H  
ATOM   3255  O   GLU A 210       0.862 -27.972  -7.922  1.00 97.56           O  
ATOM   3256  CG  GLU A 210       3.507 -26.807 -11.613  1.00 97.56           C  
ATOM   3257  HG2 GLU A 210       3.010 -25.923 -12.011  1.00 97.56           H  
ATOM   3258  HG3 GLU A 210       2.998 -27.677 -12.029  1.00 97.56           H  
ATOM   3259  CD  GLU A 210       4.972 -26.805 -12.093  1.00 97.56           C  
ATOM   3260  OE1 GLU A 210       5.170 -26.680 -13.325  1.00 97.56           O  
ATOM   3261  OE2 GLU A 210       5.895 -26.925 -11.254  1.00 97.56           O  
ATOM   3262  N   ALA A 211       2.202 -26.305  -7.229  1.00 96.38           N  
ATOM   3263  H   ALA A 211       2.813 -25.551  -7.508  1.00 96.38           H  
ATOM   3264  CA  ALA A 211       2.070 -26.584  -5.795  1.00 96.38           C  
ATOM   3265  HA  ALA A 211       2.455 -27.586  -5.607  1.00 96.38           H  
ATOM   3266  C   ALA A 211       0.621 -26.545  -5.271  1.00 96.38           C  
ATOM   3267  CB  ALA A 211       2.938 -25.573  -5.036  1.00 96.38           C  
ATOM   3268  HB1 ALA A 211       2.895 -25.784  -3.967  1.00 96.38           H  
ATOM   3269  HB2 ALA A 211       2.580 -24.560  -5.221  1.00 96.38           H  
ATOM   3270  HB3 ALA A 211       3.970 -25.653  -5.376  1.00 96.38           H  
ATOM   3271  O   ALA A 211       0.315 -27.163  -4.252  1.00 96.38           O  
ATOM   3272  N   MET A 212      -0.282 -25.813  -5.929  1.00 96.23           N  
ATOM   3273  H   MET A 212       0.035 -25.279  -6.725  1.00 96.23           H  
ATOM   3274  CA  MET A 212      -1.708 -25.790  -5.579  1.00 96.23           C  
ATOM   3275  HA  MET A 212      -1.806 -25.741  -4.494  1.00 96.23           H  
ATOM   3276  C   MET A 212      -2.460 -27.048  -6.034  1.00 96.23           C  
ATOM   3277  CB  MET A 212      -2.370 -24.545  -6.183  1.00 96.23           C  
ATOM   3278  HB2 MET A 212      -3.452 -24.650  -6.106  1.00 96.23           H  
ATOM   3279  HB3 MET A 212      -2.109 -24.464  -7.238  1.00 96.23           H  
ATOM   3280  O   MET A 212      -3.521 -27.341  -5.477  1.00 96.23           O  
ATOM   3281  CG  MET A 212      -1.961 -23.262  -5.456  1.00 96.23           C  
ATOM   3282  HG2 MET A 212      -2.324 -23.312  -4.429  1.00 96.23           H  
ATOM   3283  HG3 MET A 212      -0.873 -23.202  -5.417  1.00 96.23           H  
ATOM   3284  SD  MET A 212      -2.580 -21.741  -6.227  1.00 96.23           S  
ATOM   3285  CE  MET A 212      -4.353 -21.893  -5.892  1.00 96.23           C  
ATOM   3286  HE1 MET A 212      -4.737 -22.797  -6.366  1.00 96.23           H  
ATOM   3287  HE2 MET A 212      -4.521 -21.935  -4.816  1.00 96.23           H  
ATOM   3288  HE3 MET A 212      -4.874 -21.032  -6.309  1.00 96.23           H  
ATOM   3289  N   THR A 213      -1.945 -27.765  -7.037  1.00 92.75           N  
ATOM   3290  H   THR A 213      -1.056 -27.470  -7.415  1.00 92.75           H  
ATOM   3291  CA  THR A 213      -2.607 -28.927  -7.660  1.00 92.75           C  
ATOM   3292  HA  THR A 213      -3.661 -28.911  -7.382  1.00 92.75           H  
ATOM   3293  C   THR A 213      -2.095 -30.290  -7.192  1.00 92.75           C  
ATOM   3294  CB  THR A 213      -2.558 -28.854  -9.193  1.00 92.75           C  
ATOM   3295  HB  THR A 213      -3.025 -29.755  -9.593  1.00 92.75           H  
ATOM   3296  O   THR A 213      -2.828 -31.268  -7.334  1.00 92.75           O  
ATOM   3297  CG2 THR A 213      -3.344 -27.659  -9.736  1.00 92.75           C  
ATOM   3298 HG21 THR A 213      -4.387 -27.735  -9.428  1.00 92.75           H  
ATOM   3299 HG22 THR A 213      -2.923 -26.726  -9.361  1.00 92.75           H  
ATOM   3300 HG23 THR A 213      -3.289 -27.658 -10.824  1.00 92.75           H  
ATOM   3301  OG1 THR A 213      -1.247 -28.786  -9.708  1.00 92.75           O  
ATOM   3302  HG1 THR A 213      -0.639 -28.468  -9.036  1.00 92.75           H  
ATOM   3303  N   GLU A 214      -0.893 -30.357  -6.613  1.00 85.75           N  
ATOM   3304  H   GLU A 214      -0.334 -29.516  -6.574  1.00 85.75           H  
ATOM   3305  CA  GLU A 214      -0.325 -31.554  -5.956  1.00 85.75           C  
ATOM   3306  HA  GLU A 214      -0.457 -32.428  -6.594  1.00 85.75           H  
ATOM   3307  C   GLU A 214      -1.010 -31.875  -4.627  1.00 85.75           C  
ATOM   3308  CB  GLU A 214       1.176 -31.335  -5.695  1.00 85.75           C  
ATOM   3309  HB2 GLU A 214       1.539 -32.169  -5.095  1.00 85.75           H  
ATOM   3310  HB3 GLU A 214       1.303 -30.419  -5.117  1.00 85.75           H  
ATOM   3311  O   GLU A 214      -1.465 -33.020  -4.413  1.00 85.75           O  
ATOM   3312  CG  GLU A 214       2.045 -31.249  -6.960  1.00 85.75           C  
ATOM   3313  HG2 GLU A 214       1.717 -30.407  -7.570  1.00 85.75           H  
ATOM   3314  HG3 GLU A 214       1.891 -32.159  -7.539  1.00 85.75           H  
ATOM   3315  CD  GLU A 214       3.551 -31.096  -6.648  1.00 85.75           C  
ATOM   3316  OE1 GLU A 214       4.351 -31.240  -7.600  1.00 85.75           O  
ATOM   3317  OE2 GLU A 214       3.925 -30.896  -5.464  1.00 85.75           O  
ATOM   3318  OXT GLU A 214      -1.090 -30.953  -3.789  1.00 85.75           O  
TER    3319      GLU A 214                                                       
ATOM   3319  N   SER B   1     -12.139   3.365  -9.404  1.00 41.20           N  
ATOM   3320  H   SER B   1     -12.583   3.624  -8.535  1.00 41.20           H  
ATOM   3321  H2  SER B   1     -12.840   3.258 -10.123  1.00 41.20           H  
ATOM   3322  H3  SER B   1     -11.506   4.108  -9.665  1.00 41.20           H  
ATOM   3323  CA  SER B   1     -11.380   2.109  -9.242  1.00 41.20           C  
ATOM   3324  HA  SER B   1     -12.060   1.307  -8.955  1.00 41.20           H  
ATOM   3325  C   SER B   1     -10.328   2.254  -8.139  1.00 41.20           C  
ATOM   3326  CB  SER B   1     -10.726   1.710 -10.573  1.00 41.20           C  
ATOM   3327  HB2 SER B   1     -11.484   1.689 -11.356  1.00 41.20           H  
ATOM   3328  HB3 SER B   1      -9.947   2.419 -10.852  1.00 41.20           H  
ATOM   3329  O   SER B   1      -9.145   2.136  -8.398  1.00 41.20           O  
ATOM   3330  OG  SER B   1     -10.185   0.423 -10.448  1.00 41.20           O  
ATOM   3331  HG  SER B   1      -9.251   0.473 -10.232  1.00 41.20           H  
ATOM   3332  N   ILE B   2     -10.731   2.523  -6.898  1.00 51.15           N  
ATOM   3333  H   ILE B   2     -11.715   2.570  -6.676  1.00 51.15           H  
ATOM   3334  CA  ILE B   2      -9.840   2.585  -5.720  1.00 51.15           C  
ATOM   3335  HA  ILE B   2      -8.805   2.363  -5.978  1.00 51.15           H  
ATOM   3336  C   ILE B   2     -10.333   1.522  -4.738  1.00 51.15           C  
ATOM   3337  CB  ILE B   2      -9.927   3.960  -4.977  1.00 51.15           C  
ATOM   3338  HB  ILE B   2     -10.008   3.747  -3.911  1.00 51.15           H  
ATOM   3339  O   ILE B   2     -11.386   1.726  -4.155  1.00 51.15           O  
ATOM   3340  CG1 ILE B   2     -11.139   4.850  -5.348  1.00 51.15           C  
ATOM   3341 HG12 ILE B   2     -11.987   4.253  -5.686  1.00 51.15           H  
ATOM   3342 HG13 ILE B   2     -10.858   5.543  -6.140  1.00 51.15           H  
ATOM   3343  CG2 ILE B   2      -8.618   4.746  -5.065  1.00 51.15           C  
ATOM   3344 HG21 ILE B   2      -8.679   5.658  -4.471  1.00 51.15           H  
ATOM   3345 HG22 ILE B   2      -8.413   5.012  -6.102  1.00 51.15           H  
ATOM   3346 HG23 ILE B   2      -7.791   4.143  -4.688  1.00 51.15           H  
ATOM   3347  CD1 ILE B   2     -11.652   5.605  -4.123  1.00 51.15           C  
ATOM   3348 HD11 ILE B   2     -12.050   4.892  -3.401  1.00 51.15           H  
ATOM   3349 HD12 ILE B   2     -12.460   6.278  -4.408  1.00 51.15           H  
ATOM   3350 HD13 ILE B   2     -10.832   6.141  -3.645  1.00 51.15           H  
ATOM   3351  N   PHE B   3      -9.758   0.360  -4.462  1.00 52.68           N  
ATOM   3352  H   PHE B   3     -10.165  -0.059  -3.638  1.00 52.68           H  
ATOM   3353  CA  PHE B   3      -8.954  -0.591  -5.217  1.00 52.68           C  
ATOM   3354  HA  PHE B   3      -8.672  -0.193  -6.192  1.00 52.68           H  
ATOM   3355  C   PHE B   3      -9.714  -1.931  -5.438  1.00 52.68           C  
ATOM   3356  CB  PHE B   3      -7.700  -0.830  -4.354  1.00 52.68           C  
ATOM   3357  HB2 PHE B   3      -7.940  -0.725  -3.296  1.00 52.68           H  
ATOM   3358  HB3 PHE B   3      -7.305  -1.841  -4.452  1.00 52.68           H  
ATOM   3359  O   PHE B   3      -9.045  -2.956  -5.410  1.00 52.68           O  
ATOM   3360  CG  PHE B   3      -6.546   0.049  -4.692  1.00 52.68           C  
ATOM   3361  CD1 PHE B   3      -5.742  -0.297  -5.775  1.00 52.68           C  
ATOM   3362  HD1 PHE B   3      -6.147  -0.982  -6.504  1.00 52.68           H  
ATOM   3363  CD2 PHE B   3      -6.256   1.202  -3.963  1.00 52.68           C  
ATOM   3364  HD2 PHE B   3      -6.938   1.561  -3.206  1.00 52.68           H  
ATOM   3365  CE1 PHE B   3      -4.471   0.258  -5.932  1.00 52.68           C  
ATOM   3366  HE1 PHE B   3      -3.814  -0.065  -6.726  1.00 52.68           H  
ATOM   3367  CE2 PHE B   3      -5.064   1.890  -4.253  1.00 52.68           C  
ATOM   3368  HE2 PHE B   3      -4.828   2.827  -3.772  1.00 52.68           H  
ATOM   3369  CZ  PHE B   3      -4.110   1.316  -5.102  1.00 52.68           C  
ATOM   3370  HZ  PHE B   3      -3.142   1.777  -5.231  1.00 52.68           H  
ATOM   3371  N   PRO B   4     -11.065  -2.021  -5.557  1.00 44.93           N  
ATOM   3372  CA  PRO B   4     -11.742  -3.322  -5.555  1.00 44.93           C  
ATOM   3373  HA  PRO B   4     -11.344  -3.955  -4.762  1.00 44.93           H  
ATOM   3374  C   PRO B   4     -11.525  -4.060  -6.889  1.00 44.93           C  
ATOM   3375  CB  PRO B   4     -13.214  -3.017  -5.250  1.00 44.93           C  
ATOM   3376  HB2 PRO B   4     -13.890  -3.780  -5.636  1.00 44.93           H  
ATOM   3377  HB3 PRO B   4     -13.347  -2.906  -4.174  1.00 44.93           H  
ATOM   3378  O   PRO B   4     -12.413  -4.095  -7.740  1.00 44.93           O  
ATOM   3379  CG  PRO B   4     -13.412  -1.668  -5.935  1.00 44.93           C  
ATOM   3380  HG2 PRO B   4     -14.246  -1.115  -5.503  1.00 44.93           H  
ATOM   3381  HG3 PRO B   4     -13.556  -1.807  -7.006  1.00 44.93           H  
ATOM   3382  CD  PRO B   4     -12.076  -0.976  -5.673  1.00 44.93           C  
ATOM   3383  HD2 PRO B   4     -12.170  -0.473  -4.710  1.00 44.93           H  
ATOM   3384  HD3 PRO B   4     -11.839  -0.273  -6.471  1.00 44.93           H  
ATOM   3385  N   ILE B   5     -10.313  -4.574  -7.084  1.00 37.76           N  
ATOM   3386  H   ILE B   5      -9.661  -4.418  -6.329  1.00 37.76           H  
ATOM   3387  CA  ILE B   5     -10.035  -5.811  -7.807  1.00 37.76           C  
ATOM   3388  HA  ILE B   5     -10.794  -5.979  -8.571  1.00 37.76           H  
ATOM   3389  C   ILE B   5     -10.176  -6.940  -6.783  1.00 37.76           C  
ATOM   3390  CB  ILE B   5      -8.632  -5.792  -8.455  1.00 37.76           C  
ATOM   3391  HB  ILE B   5      -7.887  -5.859  -7.662  1.00 37.76           H  
ATOM   3392  O   ILE B   5      -9.707  -6.740  -5.639  1.00 37.76           O  
ATOM   3393  CG1 ILE B   5      -8.369  -4.505  -9.271  1.00 37.76           C  
ATOM   3394 HG12 ILE B   5      -9.173  -4.363  -9.993  1.00 37.76           H  
ATOM   3395 HG13 ILE B   5      -8.366  -3.653  -8.591  1.00 37.76           H  
ATOM   3396  CG2 ILE B   5      -8.499  -7.024  -9.363  1.00 37.76           C  
ATOM   3397 HG21 ILE B   5      -9.118  -6.907 -10.253  1.00 37.76           H  
ATOM   3398 HG22 ILE B   5      -8.824  -7.920  -8.835  1.00 37.76           H  
ATOM   3399 HG23 ILE B   5      -7.459  -7.177  -9.651  1.00 37.76           H  
ATOM   3400  CD1 ILE B   5      -7.027  -4.498 -10.018  1.00 37.76           C  
ATOM   3401 HD11 ILE B   5      -6.849  -3.501 -10.419  1.00 37.76           H  
ATOM   3402 HD12 ILE B   5      -7.045  -5.206 -10.846  1.00 37.76           H  
ATOM   3403 HD13 ILE B   5      -6.218  -4.756  -9.334  1.00 37.76           H  
ATOM   3404  OXT ILE B   5     -10.792  -7.957  -7.158  1.00 37.76           O  
TER    3405      ILE B   5                                                       
END   
