# Supplementary material for: An extended Tudor domain within Vreteno interconnects Gtsf1L and Ago3 for piRNA biogenesis in Bombyx mori
Source: EMBO J. 2023 Nov 20;42(24):e114072. doi: 10.15252/embj.2023114072 (PMC10711660; doi:10.15252/embj.2023114072)
Supplement: Supplementary file 4 — Dataset EV1 [file EMBJ-42-e114072-s007.zip › manuscript_pdb/BmVreteno_AF-eTD0_BmGtsf1L_67_101.pdb]

ATOM      1  N   GLN A   1      27.891   3.450  20.656  1.00 26.40           N  
ATOM      2  H   GLN A   1      28.127   4.367  21.006  1.00 26.40           H  
ATOM      3  H2  GLN A   1      27.231   3.039  21.300  1.00 26.40           H  
ATOM      4  H3  GLN A   1      28.712   2.864  20.612  1.00 26.40           H  
ATOM      5  CA  GLN A   1      27.236   3.549  19.330  1.00 26.40           C  
ATOM      6  HA  GLN A   1      27.878   4.084  18.630  1.00 26.40           H  
ATOM      7  C   GLN A   1      25.951   4.343  19.516  1.00 26.40           C  
ATOM      8  CB  GLN A   1      26.951   2.143  18.779  1.00 26.40           C  
ATOM      9  HB2 GLN A   1      26.276   2.215  17.926  1.00 26.40           H  
ATOM     10  HB3 GLN A   1      26.441   1.574  19.557  1.00 26.40           H  
ATOM     11  O   GLN A   1      25.406   4.281  20.611  1.00 26.40           O  
ATOM     12  CG  GLN A   1      28.244   1.430  18.318  1.00 26.40           C  
ATOM     13  HG2 GLN A   1      28.392   1.627  17.256  1.00 26.40           H  
ATOM     14  HG3 GLN A   1      29.112   1.822  18.848  1.00 26.40           H  
ATOM     15  CD  GLN A   1      28.225  -0.078  18.554  1.00 26.40           C  
ATOM     16  NE2 GLN A   1      28.889  -0.867  17.745  1.00 26.40           N  
ATOM     17 HE21 GLN A   1      28.819  -1.852  17.958  1.00 26.40           H  
ATOM     18 HE22 GLN A   1      29.347  -0.532  16.910  1.00 26.40           H  
ATOM     19  OE1 GLN A   1      27.668  -0.556  19.518  1.00 26.40           O  
ATOM     20  N   ARG A   2      25.492   5.123  18.528  1.00 26.13           N  
ATOM     21  H   ARG A   2      25.921   5.088  17.614  1.00 26.13           H  
ATOM     22  CA  ARG A   2      24.160   5.742  18.619  1.00 26.13           C  
ATOM     23  HA  ARG A   2      23.964   6.090  19.634  1.00 26.13           H  
ATOM     24  C   ARG A   2      23.147   4.649  18.322  1.00 26.13           C  
ATOM     25  CB  ARG A   2      24.000   6.934  17.657  1.00 26.13           C  
ATOM     26  HB2 ARG A   2      24.319   6.643  16.656  1.00 26.13           H  
ATOM     27  HB3 ARG A   2      22.945   7.203  17.613  1.00 26.13           H  
ATOM     28  O   ARG A   2      23.071   4.198  17.184  1.00 26.13           O  
ATOM     29  CG  ARG A   2      24.795   8.162  18.123  1.00 26.13           C  
ATOM     30  HG2 ARG A   2      24.462   8.446  19.121  1.00 26.13           H  
ATOM     31  HG3 ARG A   2      25.856   7.915  18.159  1.00 26.13           H  
ATOM     32  CD  ARG A   2      24.587   9.345  17.168  1.00 26.13           C  
ATOM     33  HD2 ARG A   2      23.526   9.591  17.138  1.00 26.13           H  
ATOM     34  HD3 ARG A   2      24.904   9.046  16.169  1.00 26.13           H  
ATOM     35  NE  ARG A   2      25.354  10.533  17.600  1.00 26.13           N  
ATOM     36  HE  ARG A   2      25.734  10.514  18.536  1.00 26.13           H  
ATOM     37  NH1 ARG A   2      25.029  11.815  15.718  1.00 26.13           N  
ATOM     38 HH11 ARG A   2      24.447  11.092  15.320  1.00 26.13           H  
ATOM     39 HH12 ARG A   2      25.149  12.684  15.217  1.00 26.13           H  
ATOM     40  NH2 ARG A   2      26.226  12.630  17.411  1.00 26.13           N  
ATOM     41 HH21 ARG A   2      26.600  12.575  18.347  1.00 26.13           H  
ATOM     42 HH22 ARG A   2      26.323  13.490  16.890  1.00 26.13           H  
ATOM     43  CZ  ARG A   2      25.532  11.647  16.909  1.00 26.13           C  
ATOM     44  N   GLU A   3      22.456   4.188  19.354  1.00 33.64           N  
ATOM     45  H   GLU A   3      22.601   4.575  20.275  1.00 33.64           H  
ATOM     46  CA  GLU A   3      21.313   3.303  19.187  1.00 33.64           C  
ATOM     47  HA  GLU A   3      21.622   2.400  18.661  1.00 33.64           H  
ATOM     48  C   GLU A   3      20.297   4.063  18.335  1.00 33.64           C  
ATOM     49  CB  GLU A   3      20.800   2.902  20.577  1.00 33.64           C  
ATOM     50  HB2 GLU A   3      21.663   2.570  21.154  1.00 33.64           H  
ATOM     51  HB3 GLU A   3      20.370   3.771  21.074  1.00 33.64           H  
ATOM     52  O   GLU A   3      19.808   5.124  18.730  1.00 33.64           O  
ATOM     53  CG  GLU A   3      19.781   1.755  20.552  1.00 33.64           C  
ATOM     54  HG2 GLU A   3      20.151   0.981  19.879  1.00 33.64           H  
ATOM     55  HG3 GLU A   3      18.836   2.127  20.156  1.00 33.64           H  
ATOM     56  CD  GLU A   3      19.570   1.154  21.953  1.00 33.64           C  
ATOM     57  OE1 GLU A   3      19.198  -0.038  22.012  1.00 33.64           O  
ATOM     58  OE2 GLU A   3      19.826   1.874  22.947  1.00 33.64           O  
ATOM     59  N   SER A   4      20.079   3.589  17.105  1.00 38.10           N  
ATOM     60  H   SER A   4      20.533   2.732  16.826  1.00 38.10           H  
ATOM     61  CA  SER A   4      18.985   4.091  16.286  1.00 38.10           C  
ATOM     62  HA  SER A   4      19.099   5.163  16.124  1.00 38.10           H  
ATOM     63  C   SER A   4      17.732   3.822  17.097  1.00 38.10           C  
ATOM     64  CB  SER A   4      18.941   3.368  14.934  1.00 38.10           C  
ATOM     65  HB2 SER A   4      18.948   2.292  15.106  1.00 38.10           H  
ATOM     66  HB3 SER A   4      19.822   3.633  14.350  1.00 38.10           H  
ATOM     67  O   SER A   4      17.397   2.660  17.337  1.00 38.10           O  
ATOM     68  OG  SER A   4      17.774   3.692  14.204  1.00 38.10           O  
ATOM     69  HG  SER A   4      17.820   4.588  13.863  1.00 38.10           H  
ATOM     70  N   THR A   5      17.066   4.882  17.560  1.00 36.68           N  
ATOM     71  H   THR A   5      17.414   5.816  17.397  1.00 36.68           H  
ATOM     72  CA  THR A   5      15.704   4.732  18.044  1.00 36.68           C  
ATOM     73  HA  THR A   5      15.687   3.986  18.838  1.00 36.68           H  
ATOM     74  C   THR A   5      14.931   4.193  16.859  1.00 36.68           C  
ATOM     75  CB  THR A   5      15.101   6.035  18.596  1.00 36.68           C  
ATOM     76  HB  THR A   5      14.017   5.934  18.649  1.00 36.68           H  
ATOM     77  O   THR A   5      14.681   4.909  15.888  1.00 36.68           O  
ATOM     78  CG2 THR A   5      15.628   6.312  20.002  1.00 36.68           C  
ATOM     79 HG21 THR A   5      15.174   7.219  20.402  1.00 36.68           H  
ATOM     80 HG22 THR A   5      15.374   5.480  20.658  1.00 36.68           H  
ATOM     81 HG23 THR A   5      16.712   6.424  19.981  1.00 36.68           H  
ATOM     82  OG1 THR A   5      15.426   7.180  17.835  1.00 36.68           O  
ATOM     83  HG1 THR A   5      15.197   7.935  18.381  1.00 36.68           H  
ATOM     84  N   ARG A   6      14.628   2.893  16.916  1.00 41.01           N  
ATOM     85  H   ARG A   6      15.040   2.357  17.667  1.00 41.01           H  
ATOM     86  CA  ARG A   6      13.797   2.186  15.950  1.00 41.01           C  
ATOM     87  HA  ARG A   6      14.100   2.479  14.945  1.00 41.01           H  
ATOM     88  C   ARG A   6      12.382   2.698  16.186  1.00 41.01           C  
ATOM     89  CB  ARG A   6      13.999   0.664  16.117  1.00 41.01           C  
ATOM     90  HB2 ARG A   6      15.043   0.479  16.368  1.00 41.01           H  
ATOM     91  HB3 ARG A   6      13.390   0.289  16.940  1.00 41.01           H  
ATOM     92  O   ARG A   6      11.576   2.052  16.848  1.00 41.01           O  
ATOM     93  CG  ARG A   6      13.694  -0.121  14.832  1.00 41.01           C  
ATOM     94  HG2 ARG A   6      12.666   0.069  14.521  1.00 41.01           H  
ATOM     95  HG3 ARG A   6      14.371   0.214  14.046  1.00 41.01           H  
ATOM     96  CD  ARG A   6      13.886  -1.628  15.066  1.00 41.01           C  
ATOM     97  HD2 ARG A   6      14.851  -1.790  15.545  1.00 41.01           H  
ATOM     98  HD3 ARG A   6      13.099  -1.970  15.739  1.00 41.01           H  
ATOM     99  NE  ARG A   6      13.847  -2.397  13.802  1.00 41.01           N  
ATOM    100  HE  ARG A   6      13.954  -1.868  12.948  1.00 41.01           H  
ATOM    101  NH1 ARG A   6      13.442  -4.480  14.693  1.00 41.01           N  
ATOM    102 HH11 ARG A   6      13.244  -5.460  14.555  1.00 41.01           H  
ATOM    103 HH12 ARG A   6      13.372  -4.067  15.612  1.00 41.01           H  
ATOM    104  NH2 ARG A   6      13.683  -4.258  12.491  1.00 41.01           N  
ATOM    105 HH21 ARG A   6      13.793  -3.696  11.659  1.00 41.01           H  
ATOM    106 HH22 ARG A   6      13.483  -5.242  12.383  1.00 41.01           H  
ATOM    107  CZ  ARG A   6      13.660  -3.701  13.670  1.00 41.01           C  
ATOM    108  N   ARG A   7      12.161   3.951  15.772  1.00 46.49           N  
ATOM    109  H   ARG A   7      12.931   4.417  15.314  1.00 46.49           H  
ATOM    110  CA  ARG A   7      10.885   4.648  15.867  1.00 46.49           C  
ATOM    111  HA  ARG A   7      10.603   4.759  16.914  1.00 46.49           H  
ATOM    112  C   ARG A   7       9.883   3.727  15.201  1.00 46.49           C  
ATOM    113  CB  ARG A   7      10.955   6.023  15.193  1.00 46.49           C  
ATOM    114  HB2 ARG A   7      11.354   5.901  14.186  1.00 46.49           H  
ATOM    115  HB3 ARG A   7       9.944   6.423  15.110  1.00 46.49           H  
ATOM    116  O   ARG A   7      10.180   3.161  14.148  1.00 46.49           O  
ATOM    117  CG  ARG A   7      11.817   7.029  15.985  1.00 46.49           C  
ATOM    118  HG2 ARG A   7      12.800   6.607  16.193  1.00 46.49           H  
ATOM    119  HG3 ARG A   7      11.326   7.282  16.925  1.00 46.49           H  
ATOM    120  CD  ARG A   7      11.984   8.281  15.129  1.00 46.49           C  
ATOM    121  HD2 ARG A   7      12.425   7.946  14.189  1.00 46.49           H  
ATOM    122  HD3 ARG A   7      10.995   8.698  14.938  1.00 46.49           H  
ATOM    123  NE  ARG A   7      12.895   9.308  15.672  1.00 46.49           N  
ATOM    124  HE  ARG A   7      13.861   9.025  15.757  1.00 46.49           H  
ATOM    125  NH1 ARG A   7      11.426  11.085  15.781  1.00 46.49           N  
ATOM    126 HH11 ARG A   7      10.663  10.462  15.559  1.00 46.49           H  
ATOM    127 HH12 ARG A   7      11.258  12.078  15.854  1.00 46.49           H  
ATOM    128  NH2 ARG A   7      13.614  11.461  15.897  1.00 46.49           N  
ATOM    129 HH21 ARG A   7      14.567  11.155  15.767  1.00 46.49           H  
ATOM    130 HH22 ARG A   7      13.423  12.453  15.879  1.00 46.49           H  
ATOM    131  CZ  ARG A   7      12.637  10.603  15.784  1.00 46.49           C  
ATOM    132  N   THR A   8       8.796   3.485  15.920  1.00 47.04           N  
ATOM    133  H   THR A   8       8.652   3.968  16.795  1.00 47.04           H  
ATOM    134  CA  THR A   8       7.876   2.393  15.642  1.00 47.04           C  
ATOM    135  HA  THR A   8       8.374   1.450  15.868  1.00 47.04           H  
ATOM    136  C   THR A   8       7.502   2.420  14.167  1.00 47.04           C  
ATOM    137  CB  THR A   8       6.630   2.523  16.533  1.00 47.04           C  
ATOM    138  HB  THR A   8       5.939   3.244  16.096  1.00 47.04           H  
ATOM    139  O   THR A   8       7.191   3.484  13.632  1.00 47.04           O  
ATOM    140  CG2 THR A   8       5.917   1.190  16.735  1.00 47.04           C  
ATOM    141 HG21 THR A   8       5.026   1.330  17.347  1.00 47.04           H  
ATOM    142 HG22 THR A   8       6.580   0.472  17.218  1.00 47.04           H  
ATOM    143 HG23 THR A   8       5.604   0.785  15.772  1.00 47.04           H  
ATOM    144  OG1 THR A   8       6.986   2.986  17.823  1.00 47.04           O  
ATOM    145  HG1 THR A   8       6.199   2.888  18.365  1.00 47.04           H  
ATOM    146  N   LEU A   9       7.561   1.268  13.499  1.00 50.41           N  
ATOM    147  H   LEU A   9       7.762   0.416  14.004  1.00 50.41           H  
ATOM    148  CA  LEU A   9       6.918   1.142  12.200  1.00 50.41           C  
ATOM    149  HA  LEU A   9       7.268   1.927  11.530  1.00 50.41           H  
ATOM    150  C   LEU A   9       5.423   1.362  12.483  1.00 50.41           C  
ATOM    151  CB  LEU A   9       7.238  -0.241  11.590  1.00 50.41           C  
ATOM    152  HB2 LEU A   9       6.877  -1.006  12.277  1.00 50.41           H  
ATOM    153  HB3 LEU A   9       6.677  -0.349  10.662  1.00 50.41           H  
ATOM    154  O   LEU A   9       4.831   0.608  13.247  1.00 50.41           O  
ATOM    155  CG  LEU A   9       8.736  -0.495  11.304  1.00 50.41           C  
ATOM    156  HG  LEU A   9       9.317  -0.309  12.207  1.00 50.41           H  
ATOM    157  CD1 LEU A   9       8.961  -1.955  10.904  1.00 50.41           C  
ATOM    158 HD11 LEU A   9       8.395  -2.180  10.000  1.00 50.41           H  
ATOM    159 HD12 LEU A   9      10.020  -2.137  10.722  1.00 50.41           H  
ATOM    160 HD13 LEU A   9       8.614  -2.610  11.704  1.00 50.41           H  
ATOM    161  CD2 LEU A   9       9.283   0.387  10.179  1.00 50.41           C  
ATOM    162 HD21 LEU A   9       8.700   0.235   9.271  1.00 50.41           H  
ATOM    163 HD22 LEU A   9       9.225   1.435  10.471  1.00 50.41           H  
ATOM    164 HD23 LEU A   9      10.327   0.140   9.983  1.00 50.41           H  
ATOM    165  N   VAL A  10       4.849   2.466  12.001  1.00 54.56           N  
ATOM    166  H   VAL A  10       5.421   3.117  11.483  1.00 54.56           H  
ATOM    167  CA  VAL A  10       3.422   2.785  12.180  1.00 54.56           C  
ATOM    168  HA  VAL A  10       2.930   1.957  12.689  1.00 54.56           H  
ATOM    169  C   VAL A  10       2.822   2.982  10.794  1.00 54.56           C  
ATOM    170  CB  VAL A  10       3.169   4.032  13.052  1.00 54.56           C  
ATOM    171  HB  VAL A  10       3.553   4.923  12.554  1.00 54.56           H  
ATOM    172  O   VAL A  10       3.239   3.924  10.122  1.00 54.56           O  
ATOM    173  CG1 VAL A  10       1.663   4.208  13.299  1.00 54.56           C  
ATOM    174 HG11 VAL A  10       1.124   4.299  12.356  1.00 54.56           H  
ATOM    175 HG12 VAL A  10       1.270   3.353  13.850  1.00 54.56           H  
ATOM    176 HG13 VAL A  10       1.490   5.117  13.875  1.00 54.56           H  
ATOM    177  CG2 VAL A  10       3.823   3.923  14.430  1.00 54.56           C  
ATOM    178 HG21 VAL A  10       3.572   2.970  14.895  1.00 54.56           H  
ATOM    179 HG22 VAL A  10       4.904   4.001  14.309  1.00 54.56           H  
ATOM    180 HG23 VAL A  10       3.499   4.745  15.068  1.00 54.56           H  
ATOM    181  N   PRO A  11       1.903   2.125  10.316  1.00 55.19           N  
ATOM    182  CA  PRO A  11       1.371   0.939  10.980  1.00 55.19           C  
ATOM    183  HA  PRO A  11       0.883   1.263  11.899  1.00 55.19           H  
ATOM    184  C   PRO A  11       2.414  -0.132  11.322  1.00 55.19           C  
ATOM    185  CB  PRO A  11       0.296   0.370  10.049  1.00 55.19           C  
ATOM    186  HB2 PRO A  11      -0.551  -0.031  10.606  1.00 55.19           H  
ATOM    187  HB3 PRO A  11       0.729  -0.406   9.419  1.00 55.19           H  
ATOM    188  O   PRO A  11       3.465  -0.271  10.706  1.00 55.19           O  
ATOM    189  CG  PRO A  11      -0.114   1.568   9.197  1.00 55.19           C  
ATOM    190  HG2 PRO A  11      -0.511   1.266   8.228  1.00 55.19           H  
ATOM    191  HG3 PRO A  11      -0.839   2.177   9.738  1.00 55.19           H  
ATOM    192  CD  PRO A  11       1.199   2.331   9.067  1.00 55.19           C  
ATOM    193  HD2 PRO A  11       1.002   3.388   8.888  1.00 55.19           H  
ATOM    194  HD3 PRO A  11       1.785   1.908   8.251  1.00 55.19           H  
ATOM    195  N   ASP A  12       2.083  -0.922  12.337  1.00 65.67           N  
ATOM    196  H   ASP A  12       1.224  -0.734  12.833  1.00 65.67           H  
ATOM    197  CA  ASP A  12       2.943  -1.991  12.860  1.00 65.67           C  
ATOM    198  HA  ASP A  12       3.978  -1.649  12.842  1.00 65.67           H  
ATOM    199  C   ASP A  12       2.859  -3.265  11.990  1.00 65.67           C  
ATOM    200  CB  ASP A  12       2.521  -2.227  14.324  1.00 65.67           C  
ATOM    201  HB2 ASP A  12       1.754  -3.002  14.351  1.00 65.67           H  
ATOM    202  HB3 ASP A  12       2.064  -1.317  14.712  1.00 65.67           H  
ATOM    203  O   ASP A  12       3.586  -4.238  12.184  1.00 65.67           O  
ATOM    204  CG  ASP A  12       3.649  -2.591  15.299  1.00 65.67           C  
ATOM    205  OD1 ASP A  12       4.838  -2.594  14.910  1.00 65.67           O  
ATOM    206  OD2 ASP A  12       3.285  -2.843  16.471  1.00 65.67           O  
ATOM    207  N   ARG A  13       1.968  -3.279  10.988  1.00 85.93           N  
ATOM    208  H   ARG A  13       1.499  -2.411  10.776  1.00 85.93           H  
ATOM    209  CA  ARG A  13       1.567  -4.464  10.214  1.00 85.93           C  
ATOM    210  HA  ARG A  13       2.272  -5.278  10.380  1.00 85.93           H  
ATOM    211  C   ARG A  13       1.543  -4.165   8.721  1.00 85.93           C  
ATOM    212  CB  ARG A  13       0.171  -4.925  10.669  1.00 85.93           C  
ATOM    213  HB2 ARG A  13      -0.550  -4.125  10.502  1.00 85.93           H  
ATOM    214  HB3 ARG A  13      -0.125  -5.786  10.070  1.00 85.93           H  
ATOM    215  O   ARG A  13       0.892  -3.214   8.316  1.00 85.93           O  
ATOM    216  CG  ARG A  13       0.154  -5.316  12.151  1.00 85.93           C  
ATOM    217  HG2 ARG A  13       0.393  -4.449  12.767  1.00 85.93           H  
ATOM    218  HG3 ARG A  13       0.900  -6.091  12.323  1.00 85.93           H  
ATOM    219  CD  ARG A  13      -1.221  -5.836  12.565  1.00 85.93           C  
ATOM    220  HD2 ARG A  13      -1.960  -5.046  12.429  1.00 85.93           H  
ATOM    221  HD3 ARG A  13      -1.480  -6.676  11.921  1.00 85.93           H  
ATOM    222  NE  ARG A  13      -1.190  -6.260  13.976  1.00 85.93           N  
ATOM    223  HE  ARG A  13      -0.438  -5.881  14.535  1.00 85.93           H  
ATOM    224  NH1 ARG A  13      -3.030  -7.624  13.919  1.00 85.93           N  
ATOM    225 HH11 ARG A  13      -3.223  -7.286  12.987  1.00 85.93           H  
ATOM    226 HH12 ARG A  13      -3.667  -8.272  14.360  1.00 85.93           H  
ATOM    227  NH2 ARG A  13      -1.815  -7.471  15.791  1.00 85.93           N  
ATOM    228 HH21 ARG A  13      -1.026  -7.093  16.296  1.00 85.93           H  
ATOM    229 HH22 ARG A  13      -2.441  -8.132  16.228  1.00 85.93           H  
ATOM    230  CZ  ARG A  13      -2.011  -7.114  14.553  1.00 85.93           C  
ATOM    231  N   CYS A  14       2.165  -5.027   7.928  1.00 92.13           N  
ATOM    232  H   CYS A  14       2.653  -5.802   8.355  1.00 92.13           H  
ATOM    233  CA  CYS A  14       2.008  -5.116   6.477  1.00 92.13           C  
ATOM    234  HA  CYS A  14       1.360  -4.319   6.110  1.00 92.13           H  
ATOM    235  C   CYS A  14       1.340  -6.451   6.142  1.00 92.13           C  
ATOM    236  CB  CYS A  14       3.393  -4.958   5.842  1.00 92.13           C  
ATOM    237  HB2 CYS A  14       4.081  -5.659   6.314  1.00 92.13           H  
ATOM    238  HB3 CYS A  14       3.733  -3.939   6.027  1.00 92.13           H  
ATOM    239  O   CYS A  14       1.503  -7.419   6.892  1.00 92.13           O  
ATOM    240  SG  CYS A  14       3.411  -5.282   4.054  1.00 92.13           S  
ATOM    241  HG  CYS A  14       2.632  -4.277   3.643  1.00 92.13           H  
ATOM    242  N   LEU A  15       0.595  -6.502   5.037  1.00 93.11           N  
ATOM    243  H   LEU A  15       0.490  -5.661   4.487  1.00 93.11           H  
ATOM    244  CA  LEU A  15      -0.120  -7.694   4.584  1.00 93.11           C  
ATOM    245  HA  LEU A  15      -0.873  -7.956   5.327  1.00 93.11           H  
ATOM    246  C   LEU A  15       0.842  -8.886   4.476  1.00 93.11           C  
ATOM    247  CB  LEU A  15      -0.847  -7.328   3.276  1.00 93.11           C  
ATOM    248  HB2 LEU A  15      -1.555  -6.535   3.516  1.00 93.11           H  
ATOM    249  HB3 LEU A  15      -0.139  -6.912   2.558  1.00 93.11           H  
ATOM    250  O   LEU A  15       0.594  -9.920   5.093  1.00 93.11           O  
ATOM    251  CG  LEU A  15      -1.614  -8.494   2.619  1.00 93.11           C  
ATOM    252  HG  LEU A  15      -1.943  -9.196   3.385  1.00 93.11           H  
ATOM    253  CD1 LEU A  15      -2.843  -7.976   1.882  1.00 93.11           C  
ATOM    254 HD11 LEU A  15      -3.419  -8.811   1.482  1.00 93.11           H  
ATOM    255 HD12 LEU A  15      -2.532  -7.332   1.059  1.00 93.11           H  
ATOM    256 HD13 LEU A  15      -3.472  -7.417   2.574  1.00 93.11           H  
ATOM    257  CD2 LEU A  15      -0.757  -9.225   1.587  1.00 93.11           C  
ATOM    258 HD21 LEU A  15       0.067  -9.748   2.072  1.00 93.11           H  
ATOM    259 HD22 LEU A  15      -0.362  -8.520   0.855  1.00 93.11           H  
ATOM    260 HD23 LEU A  15      -1.365  -9.958   1.057  1.00 93.11           H  
ATOM    261  N   ILE A  16       1.993  -8.690   3.824  1.00 95.56           N  
ATOM    262  H   ILE A  16       2.115  -7.797   3.368  1.00 95.56           H  
ATOM    263  CA  ILE A  16       3.027  -9.717   3.607  1.00 95.56           C  
ATOM    264  HA  ILE A  16       2.604 -10.502   2.980  1.00 95.56           H  
ATOM    265  C   ILE A  16       3.477 -10.394   4.912  1.00 95.56           C  
ATOM    266  CB  ILE A  16       4.235  -9.091   2.864  1.00 95.56           C  
ATOM    267  HB  ILE A  16       4.668  -8.328   3.512  1.00 95.56           H  
ATOM    268  O   ILE A  16       3.603 -11.613   4.960  1.00 95.56           O  
ATOM    269  CG1 ILE A  16       3.844  -8.388   1.542  1.00 95.56           C  
ATOM    270 HG12 ILE A  16       4.750  -8.008   1.070  1.00 95.56           H  
ATOM    271 HG13 ILE A  16       3.218  -7.523   1.761  1.00 95.56           H  
ATOM    272  CG2 ILE A  16       5.337 -10.133   2.593  1.00 95.56           C  
ATOM    273 HG21 ILE A  16       4.923 -10.991   2.065  1.00 95.56           H  
ATOM    274 HG22 ILE A  16       6.132  -9.692   1.991  1.00 95.56           H  
ATOM    275 HG23 ILE A  16       5.774 -10.475   3.531  1.00 95.56           H  
ATOM    276  CD1 ILE A  16       3.105  -9.267   0.526  1.00 95.56           C  
ATOM    277 HD11 ILE A  16       2.139  -9.581   0.921  1.00 95.56           H  
ATOM    278 HD12 ILE A  16       3.697 -10.149   0.279  1.00 95.56           H  
ATOM    279 HD13 ILE A  16       2.935  -8.690  -0.383  1.00 95.56           H  
ATOM    280  N   ASP A  17       3.659  -9.644   6.005  1.00 92.86           N  
ATOM    281  H   ASP A  17       3.457  -8.656   5.948  1.00 92.86           H  
ATOM    282  CA  ASP A  17       4.160 -10.198   7.278  1.00 92.86           C  
ATOM    283  HA  ASP A  17       5.089 -10.736   7.083  1.00 92.86           H  
ATOM    284  C   ASP A  17       3.187 -11.185   7.948  1.00 92.86           C  
ATOM    285  CB  ASP A  17       4.453  -9.063   8.268  1.00 92.86           C  
ATOM    286  HB2 ASP A  17       3.544  -8.480   8.421  1.00 92.86           H  
ATOM    287  HB3 ASP A  17       4.731  -9.496   9.229  1.00 92.86           H  
ATOM    288  O   ASP A  17       3.575 -11.938   8.848  1.00 92.86           O  
ATOM    289  CG  ASP A  17       5.588  -8.138   7.837  1.00 92.86           C  
ATOM    290  OD1 ASP A  17       6.625  -8.636   7.359  1.00 92.86           O  
ATOM    291  OD2 ASP A  17       5.436  -6.913   8.065  1.00 92.86           O  
ATOM    292  N   SER A  18       1.918 -11.162   7.532  1.00 94.00           N  
ATOM    293  H   SER A  18       1.706 -10.554   6.754  1.00 94.00           H  
ATOM    294  CA  SER A  18       0.827 -11.958   8.097  1.00 94.00           C  
ATOM    295  HA  SER A  18       1.131 -12.311   9.082  1.00 94.00           H  
ATOM    296  C   SER A  18       0.469 -13.206   7.281  1.00 94.00           C  
ATOM    297  CB  SER A  18      -0.388 -11.054   8.289  1.00 94.00           C  
ATOM    298  HB2 SER A  18      -0.081 -10.126   8.773  1.00 94.00           H  
ATOM    299  HB3 SER A  18      -1.116 -11.559   8.924  1.00 94.00           H  
ATOM    300  O   SER A  18      -0.454 -13.932   7.666  1.00 94.00           O  
ATOM    301  OG  SER A  18      -0.995 -10.762   7.055  1.00 94.00           O  
ATOM    302  HG  SER A  18      -0.355 -10.447   6.412  1.00 94.00           H  
ATOM    303  N   LEU A  19       1.173 -13.444   6.174  1.00 96.63           N  
ATOM    304  H   LEU A  19       1.919 -12.805   5.937  1.00 96.63           H  
ATOM    305  CA  LEU A  19       0.988 -14.580   5.270  1.00 96.63           C  
ATOM    306  HA  LEU A  19      -0.013 -14.993   5.389  1.00 96.63           H  
ATOM    307  C   LEU A  19       1.954 -15.737   5.576  1.00 96.63           C  
ATOM    308  CB  LEU A  19       1.109 -14.076   3.821  1.00 96.63           C  
ATOM    309  HB2 LEU A  19       2.106 -13.663   3.670  1.00 96.63           H  
ATOM    310  HB3 LEU A  19       1.001 -14.925   3.145  1.00 96.63           H  
ATOM    311  O   LEU A  19       2.814 -15.649   6.465  1.00 96.63           O  
ATOM    312  CG  LEU A  19       0.064 -13.018   3.426  1.00 96.63           C  
ATOM    313  HG  LEU A  19       0.247 -12.103   3.990  1.00 96.63           H  
ATOM    314  CD1 LEU A  19       0.243 -12.710   1.954  1.00 96.63           C  
ATOM    315 HD11 LEU A  19      -0.529 -12.016   1.621  1.00 96.63           H  
ATOM    316 HD12 LEU A  19       1.228 -12.275   1.784  1.00 96.63           H  
ATOM    317 HD13 LEU A  19       0.146 -13.635   1.385  1.00 96.63           H  
ATOM    318  CD2 LEU A  19      -1.390 -13.437   3.656  1.00 96.63           C  
ATOM    319 HD21 LEU A  19      -1.579 -13.559   4.723  1.00 96.63           H  
ATOM    320 HD22 LEU A  19      -2.065 -12.680   3.259  1.00 96.63           H  
ATOM    321 HD23 LEU A  19      -1.582 -14.380   3.144  1.00 96.63           H  
ATOM    322  N   SER A  20       1.774 -16.835   4.849  1.00 97.35           N  
ATOM    323  H   SER A  20       1.036 -16.808   4.160  1.00 97.35           H  
ATOM    324  CA  SER A  20       2.444 -18.127   5.010  1.00 97.35           C  
ATOM    325  HA  SER A  20       3.243 -18.034   5.746  1.00 97.35           H  
ATOM    326  C   SER A  20       3.059 -18.618   3.697  1.00 97.35           C  
ATOM    327  CB  SER A  20       1.444 -19.174   5.517  1.00 97.35           C  
ATOM    328  HB2 SER A  20       0.731 -19.408   4.726  1.00 97.35           H  
ATOM    329  HB3 SER A  20       1.975 -20.087   5.788  1.00 97.35           H  
ATOM    330  O   SER A  20       2.751 -18.130   2.616  1.00 97.35           O  
ATOM    331  OG  SER A  20       0.740 -18.681   6.642  1.00 97.35           O  
ATOM    332  HG  SER A  20       0.035 -18.164   6.247  1.00 97.35           H  
ATOM    333  N   GLU A  21       3.939 -19.614   3.787  1.00 97.74           N  
ATOM    334  H   GLU A  21       4.096 -20.048   4.686  1.00 97.74           H  
ATOM    335  CA  GLU A  21       4.402 -20.352   2.607  1.00 97.74           C  
ATOM    336  HA  GLU A  21       4.765 -19.648   1.859  1.00 97.74           H  
ATOM    337  C   GLU A  21       3.223 -21.131   2.000  1.00 97.74           C  
ATOM    338  CB  GLU A  21       5.550 -21.304   2.993  1.00 97.74           C  
ATOM    339  HB2 GLU A  21       5.872 -21.848   2.105  1.00 97.74           H  
ATOM    340  HB3 GLU A  21       5.180 -22.017   3.729  1.00 97.74           H  
ATOM    341  O   GLU A  21       2.472 -21.777   2.732  1.00 97.74           O  
ATOM    342  CG  GLU A  21       6.756 -20.551   3.583  1.00 97.74           C  
ATOM    343  HG2 GLU A  21       7.141 -19.865   2.828  1.00 97.74           H  
ATOM    344  HG3 GLU A  21       6.427 -19.951   4.431  1.00 97.74           H  
ATOM    345  CD  GLU A  21       7.897 -21.455   4.082  1.00 97.74           C  
ATOM    346  OE1 GLU A  21       8.941 -20.864   4.452  1.00 97.74           O  
ATOM    347  OE2 GLU A  21       7.744 -22.692   4.152  1.00 97.74           O  
ATOM    348  N   GLY A  22       3.063 -21.062   0.678  1.00 97.58           N  
ATOM    349  H   GLY A  22       3.726 -20.514   0.149  1.00 97.58           H  
ATOM    350  CA  GLY A  22       1.917 -21.597  -0.062  1.00 97.58           C  
ATOM    351  HA2 GLY A  22       2.268 -22.003  -1.010  1.00 97.58           H  
ATOM    352  HA3 GLY A  22       1.459 -22.405   0.509  1.00 97.58           H  
ATOM    353  C   GLY A  22       0.819 -20.573  -0.370  1.00 97.58           C  
ATOM    354  O   GLY A  22       0.084 -20.787  -1.330  1.00 97.58           O  
ATOM    355  N   ASP A  23       0.739 -19.459   0.369  1.00 96.84           N  
ATOM    356  H   ASP A  23       1.361 -19.340   1.156  1.00 96.84           H  
ATOM    357  CA  ASP A  23      -0.195 -18.367   0.062  1.00 96.84           C  
ATOM    358  HA  ASP A  23      -1.201 -18.780  -0.006  1.00 96.84           H  
ATOM    359  C   ASP A  23       0.153 -17.733  -1.302  1.00 96.84           C  
ATOM    360  CB  ASP A  23      -0.198 -17.288   1.170  1.00 96.84           C  
ATOM    361  HB2 ASP A  23       0.822 -16.926   1.300  1.00 96.84           H  
ATOM    362  HB3 ASP A  23      -0.784 -16.439   0.818  1.00 96.84           H  
ATOM    363  O   ASP A  23       1.309 -17.752  -1.749  1.00 96.84           O  
ATOM    364  CG  ASP A  23      -0.754 -17.702   2.548  1.00 96.84           C  
ATOM    365  OD1 ASP A  23      -1.249 -18.835   2.715  1.00 96.84           O  
ATOM    366  OD2 ASP A  23      -0.617 -16.894   3.504  1.00 96.84           O  
ATOM    367  N   VAL A  24      -0.838 -17.129  -1.961  1.00 92.24           N  
ATOM    368  H   VAL A  24      -1.755 -17.100  -1.537  1.00 92.24           H  
ATOM    369  CA  VAL A  24      -0.659 -16.437  -3.243  1.00 92.24           C  
ATOM    370  HA  VAL A  24       0.399 -16.438  -3.506  1.00 92.24           H  
ATOM    371  C   VAL A  24      -1.091 -14.985  -3.102  1.00 92.24           C  
ATOM    372  CB  VAL A  24      -1.401 -17.147  -4.386  1.00 92.24           C  
ATOM    373  HB  VAL A  24      -2.470 -17.171  -4.173  1.00 92.24           H  
ATOM    374  O   VAL A  24      -2.222 -14.685  -2.734  1.00 92.24           O  
ATOM    375  CG1 VAL A  24      -1.171 -16.408  -5.705  1.00 92.24           C  
ATOM    376 HG11 VAL A  24      -1.641 -16.980  -6.505  1.00 92.24           H  
ATOM    377 HG12 VAL A  24      -0.104 -16.311  -5.906  1.00 92.24           H  
ATOM    378 HG13 VAL A  24      -1.635 -15.422  -5.674  1.00 92.24           H  
ATOM    379  CG2 VAL A  24      -0.901 -18.586  -4.583  1.00 92.24           C  
ATOM    380 HG21 VAL A  24       0.168 -18.590  -4.797  1.00 92.24           H  
ATOM    381 HG22 VAL A  24      -1.083 -19.170  -3.681  1.00 92.24           H  
ATOM    382 HG23 VAL A  24      -1.440 -19.059  -5.403  1.00 92.24           H  
ATOM    383  N   VAL A  25      -0.171 -14.071  -3.397  1.00 92.85           N  
ATOM    384  H   VAL A  25       0.728 -14.393  -3.727  1.00 92.85           H  
ATOM    385  CA  VAL A  25      -0.391 -12.625  -3.301  1.00 92.85           C  
ATOM    386  HA  VAL A  25      -1.328 -12.431  -2.779  1.00 92.85           H  
ATOM    387  C   VAL A  25      -0.493 -12.045  -4.693  1.00 92.85           C  
ATOM    388  CB  VAL A  25       0.742 -11.932  -2.528  1.00 92.85           C  
ATOM    389  HB  VAL A  25       1.679 -12.021  -3.078  1.00 92.85           H  
ATOM    390  O   VAL A  25       0.374 -12.284  -5.532  1.00 92.85           O  
ATOM    391  CG1 VAL A  25       0.453 -10.447  -2.279  1.00 92.85           C  
ATOM    392 HG11 VAL A  25      -0.473 -10.333  -1.715  1.00 92.85           H  
ATOM    393 HG12 VAL A  25       0.362  -9.916  -3.226  1.00 92.85           H  
ATOM    394 HG13 VAL A  25       1.278 -10.008  -1.718  1.00 92.85           H  
ATOM    395  CG2 VAL A  25       0.924 -12.575  -1.159  1.00 92.85           C  
ATOM    396 HG21 VAL A  25       1.682 -12.038  -0.588  1.00 92.85           H  
ATOM    397 HG22 VAL A  25      -0.036 -12.542  -0.644  1.00 92.85           H  
ATOM    398 HG23 VAL A  25       1.239 -13.613  -1.264  1.00 92.85           H  
ATOM    399  N   LEU A  26      -1.501 -11.220  -4.928  1.00 90.35           N  
ATOM    400  H   LEU A  26      -2.162 -11.028  -4.189  1.00 90.35           H  
ATOM    401  CA  LEU A  26      -1.559 -10.407  -6.128  1.00 90.35           C  
ATOM    402  HA  LEU A  26      -1.059 -10.945  -6.933  1.00 90.35           H  
ATOM    403  C   LEU A  26      -0.811  -9.099  -5.928  1.00 90.35           C  
ATOM    404  CB  LEU A  26      -3.016 -10.186  -6.506  1.00 90.35           C  
ATOM    405  HB2 LEU A  26      -3.109  -9.277  -7.100  1.00 90.35           H  
ATOM    406  HB3 LEU A  26      -3.618 -10.077  -5.604  1.00 90.35           H  
ATOM    407  O   LEU A  26      -0.996  -8.415  -4.924  1.00 90.35           O  
ATOM    408  CG  LEU A  26      -3.548 -11.319  -7.374  1.00 90.35           C  
ATOM    409  HG  LEU A  26      -3.351 -12.279  -6.899  1.00 90.35           H  
ATOM    410  CD1 LEU A  26      -5.042 -11.087  -7.461  1.00 90.35           C  
ATOM    411 HD11 LEU A  26      -5.305 -10.033  -7.379  1.00 90.35           H  
ATOM    412 HD12 LEU A  26      -5.425 -11.430  -8.422  1.00 90.35           H  
ATOM    413 HD13 LEU A  26      -5.534 -11.666  -6.679  1.00 90.35           H  
ATOM    414  CD2 LEU A  26      -2.919 -11.308  -8.778  1.00 90.35           C  
ATOM    415 HD21 LEU A  26      -3.594 -10.840  -9.494  1.00 90.35           H  
ATOM    416 HD22 LEU A  26      -2.728 -12.333  -9.095  1.00 90.35           H  
ATOM    417 HD23 LEU A  26      -1.977 -10.762  -8.807  1.00 90.35           H  
ATOM    418  N   VAL A  27       0.043  -8.758  -6.888  1.00 91.69           N  
ATOM    419  H   VAL A  27       0.158  -9.392  -7.666  1.00 91.69           H  
ATOM    420  CA  VAL A  27       0.945  -7.610  -6.818  1.00 91.69           C  
ATOM    421  HA  VAL A  27       0.624  -6.972  -5.994  1.00 91.69           H  
ATOM    422  C   VAL A  27       0.904  -6.792  -8.108  1.00 91.69           C  
ATOM    423  CB  VAL A  27       2.367  -8.102  -6.506  1.00 91.69           C  
ATOM    424  HB  VAL A  27       2.703  -8.766  -7.303  1.00 91.69           H  
ATOM    425  O   VAL A  27       1.156  -7.338  -9.177  1.00 91.69           O  
ATOM    426  CG1 VAL A  27       3.362  -6.953  -6.380  1.00 91.69           C  
ATOM    427 HG11 VAL A  27       3.413  -6.399  -7.317  1.00 91.69           H  
ATOM    428 HG12 VAL A  27       3.034  -6.304  -5.568  1.00 91.69           H  
ATOM    429 HG13 VAL A  27       4.354  -7.345  -6.157  1.00 91.69           H  
ATOM    430  CG2 VAL A  27       2.415  -8.854  -5.168  1.00 91.69           C  
ATOM    431 HG21 VAL A  27       1.827  -9.770  -5.228  1.00 91.69           H  
ATOM    432 HG22 VAL A  27       2.030  -8.225  -4.365  1.00 91.69           H  
ATOM    433 HG23 VAL A  27       3.445  -9.137  -4.954  1.00 91.69           H  
ATOM    434  N   SER A  28       0.623  -5.489  -8.020  1.00 89.40           N  
ATOM    435  H   SER A  28       0.424  -5.105  -7.108  1.00 89.40           H  
ATOM    436  CA  SER A  28       0.765  -4.548  -9.146  1.00 89.40           C  
ATOM    437  HA  SER A  28       0.835  -5.101 -10.083  1.00 89.40           H  
ATOM    438  C   SER A  28       2.040  -3.743  -8.968  1.00 89.40           C  
ATOM    439  CB  SER A  28      -0.437  -3.617  -9.284  1.00 89.40           C  
ATOM    440  HB2 SER A  28      -1.315  -4.215  -9.528  1.00 89.40           H  
ATOM    441  HB3 SER A  28      -0.594  -3.079  -8.350  1.00 89.40           H  
ATOM    442  O   SER A  28       2.271  -3.165  -7.903  1.00 89.40           O  
ATOM    443  OG  SER A  28      -0.220  -2.690 -10.327  1.00 89.40           O  
ATOM    444  HG  SER A  28      -0.208  -1.816  -9.929  1.00 89.40           H  
ATOM    445  N   VAL A  29       2.896  -3.745  -9.988  1.00 92.30           N  
ATOM    446  H   VAL A  29       2.614  -4.229 -10.829  1.00 92.30           H  
ATOM    447  CA  VAL A  29       4.218  -3.114  -9.954  1.00 92.30           C  
ATOM    448  HA  VAL A  29       4.626  -3.215  -8.948  1.00 92.30           H  
ATOM    449  C   VAL A  29       4.087  -1.620 -10.256  1.00 92.30           C  
ATOM    450  CB  VAL A  29       5.181  -3.823 -10.928  1.00 92.30           C  
ATOM    451  HB  VAL A  29       4.844  -3.666 -11.953  1.00 92.30           H  
ATOM    452  O   VAL A  29       3.985  -1.228 -11.413  1.00 92.30           O  
ATOM    453  CG1 VAL A  29       6.603  -3.275 -10.768  1.00 92.30           C  
ATOM    454 HG11 VAL A  29       6.967  -3.518  -9.770  1.00 92.30           H  
ATOM    455 HG12 VAL A  29       7.257  -3.732 -11.510  1.00 92.30           H  
ATOM    456 HG13 VAL A  29       6.621  -2.194 -10.912  1.00 92.30           H  
ATOM    457  CG2 VAL A  29       5.270  -5.335 -10.668  1.00 92.30           C  
ATOM    458 HG21 VAL A  29       4.303  -5.806 -10.838  1.00 92.30           H  
ATOM    459 HG22 VAL A  29       5.585  -5.526  -9.642  1.00 92.30           H  
ATOM    460 HG23 VAL A  29       5.984  -5.780 -11.361  1.00 92.30           H  
ATOM    461  N   GLU A  30       4.105  -0.770  -9.229  1.00 90.22           N  
ATOM    462  H   GLU A  30       4.199  -1.143  -8.296  1.00 90.22           H  
ATOM    463  CA  GLU A  30       3.717   0.644  -9.370  1.00 90.22           C  
ATOM    464  HA  GLU A  30       3.005   0.742 -10.190  1.00 90.22           H  
ATOM    465  C   GLU A  30       4.886   1.572  -9.715  1.00 90.22           C  
ATOM    466  CB  GLU A  30       3.019   1.121  -8.084  1.00 90.22           C  
ATOM    467  HB2 GLU A  30       3.689   0.990  -7.235  1.00 90.22           H  
ATOM    468  HB3 GLU A  30       2.803   2.187  -8.166  1.00 90.22           H  
ATOM    469  O   GLU A  30       4.803   2.368 -10.648  1.00 90.22           O  
ATOM    470  CG  GLU A  30       1.714   0.366  -7.799  1.00 90.22           C  
ATOM    471  HG2 GLU A  30       1.940  -0.689  -7.638  1.00 90.22           H  
ATOM    472  HG3 GLU A  30       1.295   0.736  -6.863  1.00 90.22           H  
ATOM    473  CD  GLU A  30       0.669   0.521  -8.914  1.00 90.22           C  
ATOM    474  OE1 GLU A  30      -0.121  -0.430  -9.105  1.00 90.22           O  
ATOM    475  OE2 GLU A  30       0.632   1.602  -9.543  1.00 90.22           O  
ATOM    476  N   LEU A  31       5.989   1.502  -8.964  1.00 94.55           N  
ATOM    477  H   LEU A  31       6.008   0.817  -8.222  1.00 94.55           H  
ATOM    478  CA  LEU A  31       7.120   2.431  -9.091  1.00 94.55           C  
ATOM    479  HA  LEU A  31       7.206   2.762 -10.126  1.00 94.55           H  
ATOM    480  C   LEU A  31       8.439   1.754  -8.716  1.00 94.55           C  
ATOM    481  CB  LEU A  31       6.891   3.650  -8.173  1.00 94.55           C  
ATOM    482  HB2 LEU A  31       7.825   4.205  -8.087  1.00 94.55           H  
ATOM    483  HB3 LEU A  31       6.637   3.276  -7.181  1.00 94.55           H  
ATOM    484  O   LEU A  31       8.461   0.799  -7.941  1.00 94.55           O  
ATOM    485  CG  LEU A  31       5.795   4.640  -8.616  1.00 94.55           C  
ATOM    486  HG  LEU A  31       4.838   4.128  -8.716  1.00 94.55           H  
ATOM    487  CD1 LEU A  31       5.629   5.717  -7.543  1.00 94.55           C  
ATOM    488 HD11 LEU A  31       5.350   5.235  -6.606  1.00 94.55           H  
ATOM    489 HD12 LEU A  31       6.562   6.264  -7.411  1.00 94.55           H  
ATOM    490 HD13 LEU A  31       4.834   6.403  -7.837  1.00 94.55           H  
ATOM    491  CD2 LEU A  31       6.145   5.344  -9.931  1.00 94.55           C  
ATOM    492 HD21 LEU A  31       6.164   4.618 -10.743  1.00 94.55           H  
ATOM    493 HD22 LEU A  31       5.379   6.083 -10.165  1.00 94.55           H  
ATOM    494 HD23 LEU A  31       7.117   5.832  -9.857  1.00 94.55           H  
ATOM    495  N   LYS A  32       9.580   2.271  -9.193  1.00 97.32           N  
ATOM    496  H   LYS A  32       9.544   3.106  -9.759  1.00 97.32           H  
ATOM    497  CA  LYS A  32      10.886   1.787  -8.713  1.00 97.32           C  
ATOM    498  HA  LYS A  32      10.890   0.698  -8.759  1.00 97.32           H  
ATOM    499  C   LYS A  32      11.072   2.176  -7.251  1.00 97.32           C  
ATOM    500  CB  LYS A  32      12.035   2.305  -9.585  1.00 97.32           C  
ATOM    501  HB2 LYS A  32      12.985   2.024  -9.130  1.00 97.32           H  
ATOM    502  HB3 LYS A  32      11.992   3.392  -9.653  1.00 97.32           H  
ATOM    503  O   LYS A  32      10.795   3.308  -6.854  1.00 97.32           O  
ATOM    504  CG  LYS A  32      11.953   1.671 -10.975  1.00 97.32           C  
ATOM    505  HG2 LYS A  32      12.117   0.600 -10.857  1.00 97.32           H  
ATOM    506  HG3 LYS A  32      10.963   1.836 -11.399  1.00 97.32           H  
ATOM    507  CD  LYS A  32      12.993   2.216 -11.951  1.00 97.32           C  
ATOM    508  HD2 LYS A  32      13.994   2.061 -11.546  1.00 97.32           H  
ATOM    509  HD3 LYS A  32      12.811   3.278 -12.115  1.00 97.32           H  
ATOM    510  CE  LYS A  32      12.807   1.426 -13.250  1.00 97.32           C  
ATOM    511  HE2 LYS A  32      12.927   0.364 -13.035  1.00 97.32           H  
ATOM    512  HE3 LYS A  32      11.782   1.570 -13.592  1.00 97.32           H  
ATOM    513  NZ  LYS A  32      13.755   1.845 -14.304  1.00 97.32           N  
ATOM    514  HZ1 LYS A  32      13.613   2.822 -14.518  1.00 97.32           H  
ATOM    515  HZ2 LYS A  32      13.584   1.297 -15.135  1.00 97.32           H  
ATOM    516  HZ3 LYS A  32      14.704   1.686 -13.998  1.00 97.32           H  
ATOM    517  N   ALA A  33      11.623   1.271  -6.446  1.00 96.83           N  
ATOM    518  H   ALA A  33      11.848   0.361  -6.821  1.00 96.83           H  
ATOM    519  CA  ALA A  33      11.849   1.512  -5.021  1.00 96.83           C  
ATOM    520  HA  ALA A  33      10.890   1.747  -4.559  1.00 96.83           H  
ATOM    521  C   ALA A  33      12.769   2.727  -4.765  1.00 96.83           C  
ATOM    522  CB  ALA A  33      12.379   0.211  -4.409  1.00 96.83           C  
ATOM    523  HB1 ALA A  33      13.331  -0.058  -4.867  1.00 96.83           H  
ATOM    524  HB2 ALA A  33      11.664  -0.596  -4.571  1.00 96.83           H  
ATOM    525  HB3 ALA A  33      12.524   0.334  -3.336  1.00 96.83           H  
ATOM    526  O   ALA A  33      12.566   3.473  -3.806  1.00 96.83           O  
ATOM    527  N   SER A  34      13.693   3.009  -5.693  1.00 95.13           N  
ATOM    528  H   SER A  34      13.776   2.377  -6.477  1.00 95.13           H  
ATOM    529  CA  SER A  34      14.538   4.213  -5.705  1.00 95.13           C  
ATOM    530  HA  SER A  34      15.117   4.237  -4.782  1.00 95.13           H  
ATOM    531  C   SER A  34      13.772   5.540  -5.792  1.00 95.13           C  
ATOM    532  CB  SER A  34      15.510   4.134  -6.888  1.00 95.13           C  
ATOM    533  HB2 SER A  34      16.089   5.055  -6.947  1.00 95.13           H  
ATOM    534  HB3 SER A  34      16.197   3.304  -6.723  1.00 95.13           H  
ATOM    535  O   SER A  34      14.318   6.578  -5.430  1.00 95.13           O  
ATOM    536  OG  SER A  34      14.826   3.920  -8.114  1.00 95.13           O  
ATOM    537  HG  SER A  34      14.230   4.653  -8.280  1.00 95.13           H  
ATOM    538  N   GLU A  35      12.530   5.526  -6.279  1.00 94.61           N  
ATOM    539  H   GLU A  35      12.125   4.644  -6.556  1.00 94.61           H  
ATOM    540  CA  GLU A  35      11.650   6.700  -6.392  1.00 94.61           C  
ATOM    541  HA  GLU A  35      12.255   7.606  -6.432  1.00 94.61           H  
ATOM    542  C   GLU A  35      10.732   6.844  -5.161  1.00 94.61           C  
ATOM    543  CB  GLU A  35      10.857   6.616  -7.713  1.00 94.61           C  
ATOM    544  HB2 GLU A  35      10.218   5.733  -7.701  1.00 94.61           H  
ATOM    545  HB3 GLU A  35      10.222   7.497  -7.803  1.00 94.61           H  
ATOM    546  O   GLU A  35      10.081   7.869  -4.974  1.00 94.61           O  
ATOM    547  CG  GLU A  35      11.798   6.557  -8.930  1.00 94.61           C  
ATOM    548  HG2 GLU A  35      12.480   5.712  -8.834  1.00 94.61           H  
ATOM    549  HG3 GLU A  35      12.409   7.460  -8.943  1.00 94.61           H  
ATOM    550  CD  GLU A  35      11.047   6.417 -10.260  1.00 94.61           C  
ATOM    551  OE1 GLU A  35      10.901   7.451 -10.946  1.00 94.61           O  
ATOM    552  OE2 GLU A  35      10.718   5.260 -10.617  1.00 94.61           O  
ATOM    553  N   CYS A  36      10.727   5.841  -4.275  1.00 94.86           N  
ATOM    554  H   CYS A  36      11.326   5.051  -4.469  1.00 94.86           H  
ATOM    555  CA  CYS A  36       9.795   5.702  -3.157  1.00 94.86           C  
ATOM    556  HA  CYS A  36       9.078   6.522  -3.202  1.00 94.86           H  
ATOM    557  C   CYS A  36      10.489   5.807  -1.786  1.00 94.86           C  
ATOM    558  CB  CYS A  36       9.010   4.402  -3.343  1.00 94.86           C  
ATOM    559  HB2 CYS A  36       8.316   4.271  -2.513  1.00 94.86           H  
ATOM    560  HB3 CYS A  36       9.695   3.554  -3.369  1.00 94.86           H  
ATOM    561  O   CYS A  36      10.171   5.069  -0.852  1.00 94.86           O  
ATOM    562  SG  CYS A  36       8.047   4.467  -4.876  1.00 94.86           S  
ATOM    563  HG  CYS A  36       9.058   4.315  -5.737  1.00 94.86           H  
ATOM    564  N   CYS A  37      11.465   6.713  -1.665  1.00 92.97           N  
ATOM    565  H   CYS A  37      11.659   7.276  -2.481  1.00 92.97           H  
ATOM    566  CA  CYS A  37      12.155   7.054  -0.410  1.00 92.97           C  
ATOM    567  HA  CYS A  37      13.062   7.593  -0.681  1.00 92.97           H  
ATOM    568  C   CYS A  37      12.648   5.850   0.421  1.00 92.97           C  
ATOM    569  CB  CYS A  37      11.277   8.014   0.412  1.00 92.97           C  
ATOM    570  HB2 CYS A  37      10.305   7.554   0.585  1.00 92.97           H  
ATOM    571  HB3 CYS A  37      11.742   8.205   1.380  1.00 92.97           H  
ATOM    572  O   CYS A  37      12.693   5.935   1.644  1.00 92.97           O  
ATOM    573  SG  CYS A  37      11.071   9.593  -0.457  1.00 92.97           S  
ATOM    574  HG  CYS A  37      12.353   9.966  -0.427  1.00 92.97           H  
ATOM    575  N   THR A  38      13.019   4.731  -0.203  1.00 93.40           N  
ATOM    576  H   THR A  38      12.970   4.697  -1.212  1.00 93.40           H  
ATOM    577  CA  THR A  38      13.564   3.551   0.484  1.00 93.40           C  
ATOM    578  HA  THR A  38      13.687   3.784   1.542  1.00 93.40           H  
ATOM    579  C   THR A  38      14.959   3.208  -0.039  1.00 93.40           C  
ATOM    580  CB  THR A  38      12.596   2.353   0.437  1.00 93.40           C  
ATOM    581  HB  THR A  38      11.683   2.623   0.970  1.00 93.40           H  
ATOM    582  O   THR A  38      15.329   3.548  -1.161  1.00 93.40           O  
ATOM    583  CG2 THR A  38      12.222   1.906  -0.972  1.00 93.40           C  
ATOM    584 HG21 THR A  38      11.619   0.999  -0.930  1.00 93.40           H  
ATOM    585 HG22 THR A  38      13.123   1.713  -1.554  1.00 93.40           H  
ATOM    586 HG23 THR A  38      11.637   2.685  -1.462  1.00 93.40           H  
ATOM    587  OG1 THR A  38      13.180   1.245   1.086  1.00 93.40           O  
ATOM    588  HG1 THR A  38      12.473   0.665   1.380  1.00 93.40           H  
ATOM    589  N   LYS A  39      15.744   2.521   0.796  1.00 93.04           N  
ATOM    590  H   LYS A  39      15.329   2.265   1.680  1.00 93.04           H  
ATOM    591  CA  LYS A  39      17.030   1.907   0.423  1.00 93.04           C  
ATOM    592  HA  LYS A  39      17.475   2.486  -0.386  1.00 93.04           H  
ATOM    593  C   LYS A  39      16.875   0.494  -0.147  1.00 93.04           C  
ATOM    594  CB  LYS A  39      17.974   1.933   1.634  1.00 93.04           C  
ATOM    595  HB2 LYS A  39      18.818   1.266   1.459  1.00 93.04           H  
ATOM    596  HB3 LYS A  39      17.440   1.593   2.522  1.00 93.04           H  
ATOM    597  O   LYS A  39      17.875  -0.125  -0.504  1.00 93.04           O  
ATOM    598  CG  LYS A  39      18.519   3.347   1.850  1.00 93.04           C  
ATOM    599  HG2 LYS A  39      17.693   4.056   1.902  1.00 93.04           H  
ATOM    600  HG3 LYS A  39      19.151   3.611   1.002  1.00 93.04           H  
ATOM    601  CD  LYS A  39      19.334   3.437   3.142  1.00 93.04           C  
ATOM    602  HD2 LYS A  39      20.103   2.664   3.152  1.00 93.04           H  
ATOM    603  HD3 LYS A  39      18.661   3.287   3.986  1.00 93.04           H  
ATOM    604  CE  LYS A  39      19.996   4.818   3.201  1.00 93.04           C  
ATOM    605  HE2 LYS A  39      19.569   5.427   2.404  1.00 93.04           H  
ATOM    606  HE3 LYS A  39      21.066   4.718   3.024  1.00 93.04           H  
ATOM    607  NZ  LYS A  39      19.723   5.498   4.481  1.00 93.04           N  
ATOM    608  HZ1 LYS A  39      20.113   6.429   4.528  1.00 93.04           H  
ATOM    609  HZ2 LYS A  39      18.724   5.645   4.513  1.00 93.04           H  
ATOM    610  HZ3 LYS A  39      19.911   4.930   5.294  1.00 93.04           H  
ATOM    611  N   GLN A  40      15.652  -0.033  -0.195  1.00 93.40           N  
ATOM    612  H   GLN A  40      14.872   0.540   0.094  1.00 93.40           H  
ATOM    613  CA  GLN A  40      15.351  -1.308  -0.842  1.00 93.40           C  
ATOM    614  HA  GLN A  40      16.058  -2.057  -0.484  1.00 93.40           H  
ATOM    615  C   GLN A  40      15.522  -1.191  -2.367  1.00 93.40           C  
ATOM    616  CB  GLN A  40      13.932  -1.766  -0.464  1.00 93.40           C  
ATOM    617  HB2 GLN A  40      13.220  -0.996  -0.760  1.00 93.40           H  
ATOM    618  HB3 GLN A  40      13.706  -2.678  -1.017  1.00 93.40           H  
ATOM    619  O   GLN A  40      15.290  -0.132  -2.948  1.00 93.40           O  
ATOM    620  CG  GLN A  40      13.779  -2.067   1.037  1.00 93.40           C  
ATOM    621  HG2 GLN A  40      14.251  -1.285   1.632  1.00 93.40           H  
ATOM    622  HG3 GLN A  40      14.277  -3.009   1.267  1.00 93.40           H  
ATOM    623  CD  GLN A  40      12.318  -2.143   1.467  1.00 93.40           C  
ATOM    624  NE2 GLN A  40      11.734  -3.317   1.548  1.00 93.40           N  
ATOM    625 HE21 GLN A  40      12.165  -4.175   1.236  1.00 93.40           H  
ATOM    626 HE22 GLN A  40      10.796  -3.364   1.920  1.00 93.40           H  
ATOM    627  OE1 GLN A  40      11.690  -1.126   1.744  1.00 93.40           O  
ATOM    628  N   GLY A  41      15.943  -2.284  -3.005  1.00 95.97           N  
ATOM    629  H   GLY A  41      16.061  -3.131  -2.468  1.00 95.97           H  
ATOM    630  CA  GLY A  41      15.948  -2.415  -4.465  1.00 95.97           C  
ATOM    631  HA2 GLY A  41      16.183  -1.455  -4.925  1.00 95.97           H  
ATOM    632  HA3 GLY A  41      16.711  -3.134  -4.762  1.00 95.97           H  
ATOM    633  C   GLY A  41      14.598  -2.894  -5.006  1.00 95.97           C  
ATOM    634  O   GLY A  41      13.670  -3.135  -4.238  1.00 95.97           O  
ATOM    635  N   GLY A  42      14.510  -3.064  -6.326  1.00 97.85           N  
ATOM    636  H   GLY A  42      15.309  -2.858  -6.909  1.00 97.85           H  
ATOM    637  CA  GLY A  42      13.290  -3.519  -6.992  1.00 97.85           C  
ATOM    638  HA2 GLY A  42      13.520  -3.883  -7.993  1.00 97.85           H  
ATOM    639  HA3 GLY A  42      12.870  -4.348  -6.422  1.00 97.85           H  
ATOM    640  C   GLY A  42      12.232  -2.422  -7.108  1.00 97.85           C  
ATOM    641  O   GLY A  42      12.549  -1.266  -7.409  1.00 97.85           O  
ATOM    642  N   TYR A  43      10.980  -2.795  -6.867  1.00 97.76           N  
ATOM    643  H   TYR A  43      10.810  -3.756  -6.610  1.00 97.76           H  
ATOM    644  CA  TYR A  43       9.797  -1.977  -7.110  1.00 97.76           C  
ATOM    645  HA  TYR A  43      10.096  -0.962  -7.370  1.00 97.76           H  
ATOM    646  C   TYR A  43       8.908  -1.910  -5.869  1.00 97.76           C  
ATOM    647  CB  TYR A  43       9.035  -2.566  -8.299  1.00 97.76           C  
ATOM    648  HB2 TYR A  43       8.718  -3.580  -8.054  1.00 97.76           H  
ATOM    649  HB3 TYR A  43       8.137  -1.970  -8.461  1.00 97.76           H  
ATOM    650  O   TYR A  43       8.754  -2.913  -5.175  1.00 97.76           O  
ATOM    651  CG  TYR A  43       9.847  -2.595  -9.581  1.00 97.76           C  
ATOM    652  CD1 TYR A  43       9.846  -1.469 -10.422  1.00 97.76           C  
ATOM    653  HD1 TYR A  43       9.226  -0.620 -10.177  1.00 97.76           H  
ATOM    654  CD2 TYR A  43      10.612  -3.730  -9.922  1.00 97.76           C  
ATOM    655  HD2 TYR A  43      10.590  -4.606  -9.290  1.00 97.76           H  
ATOM    656  CE1 TYR A  43      10.620  -1.467 -11.595  1.00 97.76           C  
ATOM    657  HE1 TYR A  43      10.594  -0.624 -12.270  1.00 97.76           H  
ATOM    658  CE2 TYR A  43      11.380  -3.735 -11.104  1.00 97.76           C  
ATOM    659  HE2 TYR A  43      11.942  -4.614 -11.384  1.00 97.76           H  
ATOM    660  OH  TYR A  43      12.096  -2.574 -13.097  1.00 97.76           O  
ATOM    661  HH  TYR A  43      12.106  -3.464 -13.457  1.00 97.76           H  
ATOM    662  CZ  TYR A  43      11.388  -2.595 -11.938  1.00 97.76           C  
ATOM    663  N   VAL A  44       8.326  -0.743  -5.587  1.00 96.29           N  
ATOM    664  H   VAL A  44       8.398  -0.019  -6.288  1.00 96.29           H  
ATOM    665  CA  VAL A  44       7.202  -0.631  -4.650  1.00 96.29           C  
ATOM    666  HA  VAL A  44       7.335  -1.367  -3.857  1.00 96.29           H  
ATOM    667  C   VAL A  44       5.931  -0.986  -5.406  1.00 96.29           C  
ATOM    668  CB  VAL A  44       7.108   0.751  -3.978  1.00 96.29           C  
ATOM    669  HB  VAL A  44       7.103   1.531  -4.741  1.00 96.29           H  
ATOM    670  O   VAL A  44       5.712  -0.531  -6.530  1.00 96.29           O  
ATOM    671  CG1 VAL A  44       5.868   0.905  -3.088  1.00 96.29           C  
ATOM    672 HG11 VAL A  44       4.970   0.839  -3.701  1.00 96.29           H  
ATOM    673 HG12 VAL A  44       5.842   0.125  -2.327  1.00 96.29           H  
ATOM    674 HG13 VAL A  44       5.872   1.884  -2.609  1.00 96.29           H  
ATOM    675  CG2 VAL A  44       8.304   0.953  -3.045  1.00 96.29           C  
ATOM    676 HG21 VAL A  44       8.266   0.217  -2.242  1.00 96.29           H  
ATOM    677 HG22 VAL A  44       8.253   1.945  -2.598  1.00 96.29           H  
ATOM    678 HG23 VAL A  44       9.237   0.839  -3.597  1.00 96.29           H  
ATOM    679  N   CYS A  45       5.115  -1.824  -4.781  1.00 93.53           N  
ATOM    680  H   CYS A  45       5.359  -2.127  -3.849  1.00 93.53           H  
ATOM    681  CA  CYS A  45       3.969  -2.460  -5.406  1.00 93.53           C  
ATOM    682  HA  CYS A  45       3.701  -1.937  -6.324  1.00 93.53           H  
ATOM    683  C   CYS A  45       2.769  -2.427  -4.459  1.00 93.53           C  
ATOM    684  CB  CYS A  45       4.334  -3.909  -5.739  1.00 93.53           C  
ATOM    685  HB2 CYS A  45       4.437  -4.475  -4.813  1.00 93.53           H  
ATOM    686  HB3 CYS A  45       3.505  -4.336  -6.304  1.00 93.53           H  
ATOM    687  O   CYS A  45       2.946  -2.495  -3.238  1.00 93.53           O  
ATOM    688  SG  CYS A  45       5.862  -4.083  -6.706  1.00 93.53           S  
ATOM    689  HG  CYS A  45       5.652  -5.346  -7.086  1.00 93.53           H  
ATOM    690  N   LEU A  46       1.543  -2.344  -4.984  1.00 90.85           N  
ATOM    691  H   LEU A  46       1.452  -2.364  -5.989  1.00 90.85           H  
ATOM    692  CA  LEU A  46       0.366  -2.702  -4.185  1.00 90.85           C  
ATOM    693  HA  LEU A  46       0.499  -2.313  -3.176  1.00 90.85           H  
ATOM    694  C   LEU A  46       0.299  -4.231  -4.088  1.00 90.85           C  
ATOM    695  CB  LEU A  46      -0.914  -2.081  -4.780  1.00 90.85           C  
ATOM    696  HB2 LEU A  46      -0.765  -1.010  -4.915  1.00 90.85           H  
ATOM    697  HB3 LEU A  46      -1.095  -2.521  -5.761  1.00 90.85           H  
ATOM    698  O   LEU A  46       0.495  -4.906  -5.091  1.00 90.85           O  
ATOM    699  CG  LEU A  46      -2.161  -2.305  -3.896  1.00 90.85           C  
ATOM    700  HG  LEU A  46      -2.308  -3.374  -3.739  1.00 90.85           H  
ATOM    701  CD1 LEU A  46      -2.038  -1.609  -2.536  1.00 90.85           C  
ATOM    702 HD11 LEU A  46      -1.248  -2.069  -1.942  1.00 90.85           H  
ATOM    703 HD12 LEU A  46      -1.826  -0.549  -2.676  1.00 90.85           H  
ATOM    704 HD13 LEU A  46      -2.977  -1.717  -1.993  1.00 90.85           H  
ATOM    705  CD2 LEU A  46      -3.416  -1.741  -4.550  1.00 90.85           C  
ATOM    706 HD21 LEU A  46      -4.296  -2.045  -3.984  1.00 90.85           H  
ATOM    707 HD22 LEU A  46      -3.358  -0.653  -4.576  1.00 90.85           H  
ATOM    708 HD23 LEU A  46      -3.513  -2.138  -5.560  1.00 90.85           H  
ATOM    709  N   SER A  47       0.058  -4.760  -2.889  1.00 92.12           N  
ATOM    710  H   SER A  47      -0.104  -4.134  -2.113  1.00 92.12           H  
ATOM    711  CA  SER A  47      -0.081  -6.191  -2.605  1.00 92.12           C  
ATOM    712  HA  SER A  47      -0.011  -6.731  -3.549  1.00 92.12           H  
ATOM    713  C   SER A  47      -1.439  -6.495  -1.993  1.00 92.12           C  
ATOM    714  CB  SER A  47       1.047  -6.722  -1.717  1.00 92.12           C  
ATOM    715  HB2 SER A  47       0.953  -7.805  -1.645  1.00 92.12           H  
ATOM    716  HB3 SER A  47       1.996  -6.493  -2.200  1.00 92.12           H  
ATOM    717  O   SER A  47      -1.916  -5.781  -1.109  1.00 92.12           O  
ATOM    718  OG  SER A  47       1.044  -6.185  -0.406  1.00 92.12           O  
ATOM    719  HG  SER A  47       0.704  -5.289  -0.460  1.00 92.12           H  
ATOM    720  N   MET A  48      -2.066  -7.556  -2.482  1.00 89.18           N  
ATOM    721  H   MET A  48      -1.618  -8.069  -3.228  1.00 89.18           H  
ATOM    722  CA  MET A  48      -3.464  -7.868  -2.244  1.00 89.18           C  
ATOM    723  HA  MET A  48      -3.796  -7.363  -1.337  1.00 89.18           H  
ATOM    724  C   MET A  48      -3.635  -9.380  -2.028  1.00 89.18           C  
ATOM    725  CB  MET A  48      -4.276  -7.363  -3.450  1.00 89.18           C  
ATOM    726  HB2 MET A  48      -5.319  -7.633  -3.288  1.00 89.18           H  
ATOM    727  HB3 MET A  48      -3.915  -7.877  -4.341  1.00 89.18           H  
ATOM    728  O   MET A  48      -2.983 -10.185  -2.689  1.00 89.18           O  
ATOM    729  CG  MET A  48      -4.269  -5.853  -3.738  1.00 89.18           C  
ATOM    730  HG2 MET A  48      -4.315  -5.722  -4.819  1.00 89.18           H  
ATOM    731  HG3 MET A  48      -3.334  -5.405  -3.402  1.00 89.18           H  
ATOM    732  SD  MET A  48      -5.658  -4.921  -3.039  1.00 89.18           S  
ATOM    733  CE  MET A  48      -5.476  -5.321  -1.296  1.00 89.18           C  
ATOM    734  HE1 MET A  48      -6.237  -4.796  -0.718  1.00 89.18           H  
ATOM    735  HE2 MET A  48      -5.626  -6.389  -1.140  1.00 89.18           H  
ATOM    736  HE3 MET A  48      -4.479  -5.015  -0.980  1.00 89.18           H  
ATOM    737  N   HIS A  49      -4.487  -9.770  -1.077  1.00 89.68           N  
ATOM    738  H   HIS A  49      -5.028  -9.068  -0.593  1.00 89.68           H  
ATOM    739  CA  HIS A  49      -4.787 -11.166  -0.739  1.00 89.68           C  
ATOM    740  HA  HIS A  49      -4.750 -11.777  -1.641  1.00 89.68           H  
ATOM    741  C   HIS A  49      -6.194 -11.260  -0.127  1.00 89.68           C  
ATOM    742  CB  HIS A  49      -3.726 -11.672   0.254  1.00 89.68           C  
ATOM    743  HB2 HIS A  49      -3.824 -11.129   1.194  1.00 89.68           H  
ATOM    744  HB3 HIS A  49      -2.741 -11.457  -0.160  1.00 89.68           H  
ATOM    745  O   HIS A  49      -6.550 -10.419   0.702  1.00 89.68           O  
ATOM    746  CG  HIS A  49      -3.775 -13.150   0.556  1.00 89.68           C  
ATOM    747  CD2 HIS A  49      -2.780 -14.052   0.296  1.00 89.68           C  
ATOM    748  HD2 HIS A  49      -1.837 -13.843  -0.186  1.00 89.68           H  
ATOM    749  ND1 HIS A  49      -4.802 -13.854   1.147  1.00 89.68           N  
ATOM    750  HD1 HIS A  49      -5.754 -13.542   1.279  1.00 89.68           H  
ATOM    751  CE1 HIS A  49      -4.436 -15.145   1.227  1.00 89.68           C  
ATOM    752  HE1 HIS A  49      -5.065 -15.956   1.565  1.00 89.68           H  
ATOM    753  NE2 HIS A  49      -3.196 -15.302   0.750  1.00 89.68           N  
ATOM    754  N   GLU A  50      -6.956 -12.299  -0.478  1.00 84.20           N  
ATOM    755  H   GLU A  50      -6.584 -12.954  -1.150  1.00 84.20           H  
ATOM    756  CA  GLU A  50      -8.369 -12.507  -0.103  1.00 84.20           C  
ATOM    757  HA  GLU A  50      -8.953 -11.706  -0.558  1.00 84.20           H  
ATOM    758  C   GLU A  50      -8.645 -12.391   1.413  1.00 84.20           C  
ATOM    759  CB  GLU A  50      -8.895 -13.803  -0.759  1.00 84.20           C  
ATOM    760  HB2 GLU A  50      -9.043 -13.560  -1.811  1.00 84.20           H  
ATOM    761  HB3 GLU A  50      -9.881 -14.032  -0.356  1.00 84.20           H  
ATOM    762  O   GLU A  50      -9.484 -11.593   1.833  1.00 84.20           O  
ATOM    763  CG  GLU A  50      -8.008 -15.068  -0.737  1.00 84.20           C  
ATOM    764  HG2 GLU A  50      -8.231 -15.647  -1.633  1.00 84.20           H  
ATOM    765  HG3 GLU A  50      -6.951 -14.807  -0.789  1.00 84.20           H  
ATOM    766  CD  GLU A  50      -8.281 -15.950   0.474  1.00 84.20           C  
ATOM    767  OE1 GLU A  50      -7.439 -15.888   1.403  1.00 84.20           O  
ATOM    768  OE2 GLU A  50      -9.367 -16.555   0.537  1.00 84.20           O  
ATOM    769  N   LYS A  51      -7.820 -13.020   2.260  1.00 88.43           N  
ATOM    770  H   LYS A  51      -7.430 -13.883   1.907  1.00 88.43           H  
ATOM    771  CA  LYS A  51      -7.705 -12.770   3.717  1.00 88.43           C  
ATOM    772  HA  LYS A  51      -8.475 -13.363   4.212  1.00 88.43           H  
ATOM    773  C   LYS A  51      -7.878 -11.316   4.212  1.00 88.43           C  
ATOM    774  CB  LYS A  51      -6.324 -13.288   4.135  1.00 88.43           C  
ATOM    775  HB2 LYS A  51      -6.233 -14.320   3.798  1.00 88.43           H  
ATOM    776  HB3 LYS A  51      -5.561 -12.697   3.629  1.00 88.43           H  
ATOM    777  O   LYS A  51      -8.364 -11.121   5.328  1.00 88.43           O  
ATOM    778  CG  LYS A  51      -6.067 -13.240   5.647  1.00 88.43           C  
ATOM    779  HG2 LYS A  51      -6.067 -12.211   6.004  1.00 88.43           H  
ATOM    780  HG3 LYS A  51      -6.834 -13.811   6.171  1.00 88.43           H  
ATOM    781  CD  LYS A  51      -4.694 -13.857   5.904  1.00 88.43           C  
ATOM    782  HD2 LYS A  51      -3.942 -13.298   5.348  1.00 88.43           H  
ATOM    783  HD3 LYS A  51      -4.699 -14.883   5.538  1.00 88.43           H  
ATOM    784  CE  LYS A  51      -4.350 -13.845   7.389  1.00 88.43           C  
ATOM    785  HE2 LYS A  51      -5.162 -14.330   7.930  1.00 88.43           H  
ATOM    786  HE3 LYS A  51      -4.263 -12.813   7.728  1.00 88.43           H  
ATOM    787  NZ  LYS A  51      -3.080 -14.579   7.590  1.00 88.43           N  
ATOM    788  HZ1 LYS A  51      -3.097 -15.462   7.099  1.00 88.43           H  
ATOM    789  HZ2 LYS A  51      -2.866 -14.732   8.565  1.00 88.43           H  
ATOM    790  HZ3 LYS A  51      -2.294 -14.073   7.207  1.00 88.43           H  
ATOM    791  N   TYR A  52      -7.452 -10.309   3.445  1.00 89.50           N  
ATOM    792  H   TYR A  52      -7.133 -10.540   2.515  1.00 89.50           H  
ATOM    793  CA  TYR A  52      -7.567  -8.883   3.793  1.00 89.50           C  
ATOM    794  HA  TYR A  52      -8.072  -8.799   4.755  1.00 89.50           H  
ATOM    795  C   TYR A  52      -8.433  -8.079   2.830  1.00 89.50           C  
ATOM    796  CB  TYR A  52      -6.180  -8.255   3.950  1.00 89.50           C  
ATOM    797  HB2 TYR A  52      -6.274  -7.177   4.078  1.00 89.50           H  
ATOM    798  HB3 TYR A  52      -5.597  -8.444   3.048  1.00 89.50           H  
ATOM    799  O   TYR A  52      -8.487  -6.855   2.954  1.00 89.50           O  
ATOM    800  CG  TYR A  52      -5.466  -8.784   5.161  1.00 89.50           C  
ATOM    801  CD1 TYR A  52      -5.892  -8.382   6.441  1.00 89.50           C  
ATOM    802  HD1 TYR A  52      -6.692  -7.664   6.544  1.00 89.50           H  
ATOM    803  CD2 TYR A  52      -4.459  -9.750   5.010  1.00 89.50           C  
ATOM    804  HD2 TYR A  52      -4.166 -10.077   4.023  1.00 89.50           H  
ATOM    805  CE1 TYR A  52      -5.308  -8.952   7.583  1.00 89.50           C  
ATOM    806  HE1 TYR A  52      -5.666  -8.657   8.558  1.00 89.50           H  
ATOM    807  CE2 TYR A  52      -3.883 -10.332   6.150  1.00 89.50           C  
ATOM    808  HE2 TYR A  52      -3.141 -11.107   6.033  1.00 89.50           H  
ATOM    809  OH  TYR A  52      -3.801 -10.525   8.554  1.00 89.50           O  
ATOM    810  HH  TYR A  52      -4.233 -10.151   9.326  1.00 89.50           H  
ATOM    811  CZ  TYR A  52      -4.305  -9.935   7.438  1.00 89.50           C  
ATOM    812  N   GLU A  53      -9.149  -8.742   1.924  1.00 83.55           N  
ATOM    813  H   GLU A  53      -9.084  -9.748   1.870  1.00 83.55           H  
ATOM    814  CA  GLU A  53     -10.036  -8.083   0.979  1.00 83.55           C  
ATOM    815  HA  GLU A  53      -9.443  -7.440   0.329  1.00 83.55           H  
ATOM    816  C   GLU A  53     -11.030  -7.191   1.712  1.00 83.55           C  
ATOM    817  CB  GLU A  53     -10.750  -9.122   0.119  1.00 83.55           C  
ATOM    818  HB2 GLU A  53     -10.019  -9.829  -0.275  1.00 83.55           H  
ATOM    819  HB3 GLU A  53     -11.485  -9.664   0.715  1.00 83.55           H  
ATOM    820  O   GLU A  53     -10.969  -5.978   1.556  1.00 83.55           O  
ATOM    821  CG  GLU A  53     -11.433  -8.401  -1.041  1.00 83.55           C  
ATOM    822  HG2 GLU A  53     -12.076  -7.616  -0.644  1.00 83.55           H  
ATOM    823  HG3 GLU A  53     -10.676  -7.925  -1.664  1.00 83.55           H  
ATOM    824  CD  GLU A  53     -12.277  -9.337  -1.889  1.00 83.55           C  
ATOM    825  OE1 GLU A  53     -13.256  -8.792  -2.439  1.00 83.55           O  
ATOM    826  OE2 GLU A  53     -11.931 -10.532  -1.966  1.00 83.55           O  
ATOM    827  N   SER A  54     -11.852  -7.744   2.612  1.00 85.23           N  
ATOM    828  H   SER A  54     -11.882  -8.753   2.644  1.00 85.23           H  
ATOM    829  CA  SER A  54     -12.857  -6.957   3.349  1.00 85.23           C  
ATOM    830  HA  SER A  54     -13.548  -6.543   2.616  1.00 85.23           H  
ATOM    831  C   SER A  54     -12.276  -5.776   4.142  1.00 85.23           C  
ATOM    832  CB  SER A  54     -13.672  -7.850   4.291  1.00 85.23           C  
ATOM    833  HB2 SER A  54     -14.566  -7.304   4.591  1.00 85.23           H  
ATOM    834  HB3 SER A  54     -13.985  -8.751   3.762  1.00 85.23           H  
ATOM    835  O   SER A  54     -12.985  -4.808   4.407  1.00 85.23           O  
ATOM    836  OG  SER A  54     -12.943  -8.201   5.462  1.00 85.23           O  
ATOM    837  HG  SER A  54     -12.269  -8.832   5.199  1.00 85.23           H  
ATOM    838  N   ASP A  55     -11.001  -5.826   4.541  1.00 89.65           N  
ATOM    839  H   ASP A  55     -10.430  -6.580   4.187  1.00 89.65           H  
ATOM    840  CA  ASP A  55     -10.324  -4.701   5.189  1.00 89.65           C  
ATOM    841  HA  ASP A  55     -11.022  -4.190   5.852  1.00 89.65           H  
ATOM    842  C   ASP A  55      -9.882  -3.639   4.175  1.00 89.65           C  
ATOM    843  CB  ASP A  55      -9.143  -5.203   6.035  1.00 89.65           C  
ATOM    844  HB2 ASP A  55      -8.605  -5.985   5.498  1.00 89.65           H  
ATOM    845  HB3 ASP A  55      -8.460  -4.365   6.172  1.00 89.65           H  
ATOM    846  O   ASP A  55     -10.000  -2.448   4.459  1.00 89.65           O  
ATOM    847  CG  ASP A  55      -9.524  -5.703   7.435  1.00 89.65           C  
ATOM    848  OD1 ASP A  55     -10.685  -5.484   7.867  1.00 89.65           O  
ATOM    849  OD2 ASP A  55      -8.626  -6.250   8.112  1.00 89.65           O  
ATOM    850  N   TYR A  56      -9.459  -4.042   2.976  1.00 86.08           N  
ATOM    851  H   TYR A  56      -9.421  -5.031   2.776  1.00 86.08           H  
ATOM    852  CA  TYR A  56      -9.234  -3.122   1.866  1.00 86.08           C  
ATOM    853  HA  TYR A  56      -8.589  -2.315   2.214  1.00 86.08           H  
ATOM    854  C   TYR A  56     -10.546  -2.489   1.375  1.00 86.08           C  
ATOM    855  CB  TYR A  56      -8.507  -3.847   0.733  1.00 86.08           C  
ATOM    856  HB2 TYR A  56      -9.189  -4.525   0.220  1.00 86.08           H  
ATOM    857  HB3 TYR A  56      -7.693  -4.446   1.142  1.00 86.08           H  
ATOM    858  O   TYR A  56     -10.620  -1.270   1.228  1.00 86.08           O  
ATOM    859  CG  TYR A  56      -7.945  -2.857  -0.255  1.00 86.08           C  
ATOM    860  CD1 TYR A  56      -8.775  -2.326  -1.250  1.00 86.08           C  
ATOM    861  HD1 TYR A  56      -9.799  -2.654  -1.350  1.00 86.08           H  
ATOM    862  CD2 TYR A  56      -6.623  -2.393  -0.121  1.00 86.08           C  
ATOM    863  HD2 TYR A  56      -5.998  -2.800   0.660  1.00 86.08           H  
ATOM    864  CE1 TYR A  56      -8.279  -1.327  -2.096  1.00 86.08           C  
ATOM    865  HE1 TYR A  56      -8.949  -0.886  -2.820  1.00 86.08           H  
ATOM    866  CE2 TYR A  56      -6.099  -1.449  -1.021  1.00 86.08           C  
ATOM    867  HE2 TYR A  56      -5.071  -1.127  -0.941  1.00 86.08           H  
ATOM    868  OH  TYR A  56      -6.422  -0.020  -2.915  1.00 86.08           O  
ATOM    869  HH  TYR A  56      -5.513   0.215  -2.712  1.00 86.08           H  
ATOM    870  CZ  TYR A  56      -6.928  -0.920  -2.030  1.00 86.08           C  
ATOM    871  N   GLN A  57     -11.622  -3.274   1.231  1.00 82.54           N  
ATOM    872  H   GLN A  57     -11.490  -4.271   1.322  1.00 82.54           H  
ATOM    873  CA  GLN A  57     -12.957  -2.774   0.882  1.00 82.54           C  
ATOM    874  HA  GLN A  57     -12.914  -2.340  -0.117  1.00 82.54           H  
ATOM    875  C   GLN A  57     -13.407  -1.660   1.856  1.00 82.54           C  
ATOM    876  CB  GLN A  57     -13.991  -3.921   0.869  1.00 82.54           C  
ATOM    877  HB2 GLN A  57     -14.120  -4.291   1.887  1.00 82.54           H  
ATOM    878  HB3 GLN A  57     -14.940  -3.476   0.569  1.00 82.54           H  
ATOM    879  O   GLN A  57     -13.872  -0.600   1.433  1.00 82.54           O  
ATOM    880  CG  GLN A  57     -13.719  -5.140  -0.052  1.00 82.54           C  
ATOM    881  HG2 GLN A  57     -13.321  -4.821  -1.016  1.00 82.54           H  
ATOM    882  HG3 GLN A  57     -12.962  -5.781   0.399  1.00 82.54           H  
ATOM    883  CD  GLN A  57     -14.958  -6.023  -0.256  1.00 82.54           C  
ATOM    884  NE2 GLN A  57     -14.956  -7.001  -1.138  1.00 82.54           N  
ATOM    885 HE21 GLN A  57     -15.762  -7.607  -1.190  1.00 82.54           H  
ATOM    886 HE22 GLN A  57     -14.152  -7.299  -1.672  1.00 82.54           H  
ATOM    887  OE1 GLN A  57     -15.956  -5.866   0.437  1.00 82.54           O  
ATOM    888  N   LYS A  58     -13.174  -1.829   3.171  1.00 88.51           N  
ATOM    889  H   LYS A  58     -12.799  -2.720   3.462  1.00 88.51           H  
ATOM    890  CA  LYS A  58     -13.426  -0.788   4.196  1.00 88.51           C  
ATOM    891  HA  LYS A  58     -14.463  -0.462   4.123  1.00 88.51           H  
ATOM    892  C   LYS A  58     -12.564   0.466   4.016  1.00 88.51           C  
ATOM    893  CB  LYS A  58     -13.174  -1.344   5.606  1.00 88.51           C  
ATOM    894  HB2 LYS A  58     -12.183  -1.799   5.613  1.00 88.51           H  
ATOM    895  HB3 LYS A  58     -13.168  -0.523   6.322  1.00 88.51           H  
ATOM    896  O   LYS A  58     -13.027   1.556   4.351  1.00 88.51           O  
ATOM    897  CG  LYS A  58     -14.226  -2.362   6.068  1.00 88.51           C  
ATOM    898  HG2 LYS A  58     -15.134  -1.841   6.373  1.00 88.51           H  
ATOM    899  HG3 LYS A  58     -14.486  -3.009   5.230  1.00 88.51           H  
ATOM    900  CD  LYS A  58     -13.687  -3.203   7.242  1.00 88.51           C  
ATOM    901  HD2 LYS A  58     -13.927  -2.721   8.190  1.00 88.51           H  
ATOM    902  HD3 LYS A  58     -12.603  -3.281   7.161  1.00 88.51           H  
ATOM    903  CE  LYS A  58     -14.276  -4.618   7.191  1.00 88.51           C  
ATOM    904  HE2 LYS A  58     -14.467  -4.850   6.143  1.00 88.51           H  
ATOM    905  HE3 LYS A  58     -15.232  -4.647   7.713  1.00 88.51           H  
ATOM    906  NZ  LYS A  58     -13.325  -5.631   7.714  1.00 88.51           N  
ATOM    907  HZ1 LYS A  58     -13.523  -6.554   7.356  1.00 88.51           H  
ATOM    908  HZ2 LYS A  58     -12.383  -5.443   7.399  1.00 88.51           H  
ATOM    909  HZ3 LYS A  58     -13.243  -5.632   8.721  1.00 88.51           H  
ATOM    910  N   LEU A  59     -11.332   0.343   3.513  1.00 88.51           N  
ATOM    911  H   LEU A  59     -11.017  -0.574   3.229  1.00 88.51           H  
ATOM    912  CA  LEU A  59     -10.487   1.496   3.174  1.00 88.51           C  
ATOM    913  HA  LEU A  59     -10.556   2.222   3.984  1.00 88.51           H  
ATOM    914  C   LEU A  59     -10.961   2.231   1.911  1.00 88.51           C  
ATOM    915  CB  LEU A  59      -9.011   1.091   3.033  1.00 88.51           C  
ATOM    916  HB2 LEU A  59      -8.462   1.947   2.641  1.00 88.51           H  
ATOM    917  HB3 LEU A  59      -8.931   0.296   2.291  1.00 88.51           H  
ATOM    918  O   LEU A  59     -10.645   3.409   1.758  1.00 88.51           O  
ATOM    919  CG  LEU A  59      -8.318   0.641   4.328  1.00 88.51           C  
ATOM    920  HG  LEU A  59      -8.817  -0.239   4.733  1.00 88.51           H  
ATOM    921  CD1 LEU A  59      -6.874   0.281   3.994  1.00 88.51           C  
ATOM    922 HD11 LEU A  59      -6.862  -0.469   3.203  1.00 88.51           H  
ATOM    923 HD12 LEU A  59      -6.372  -0.120   4.875  1.00 88.51           H  
ATOM    924 HD13 LEU A  59      -6.343   1.164   3.638  1.00 88.51           H  
ATOM    925  CD2 LEU A  59      -8.285   1.723   5.415  1.00 88.51           C  
ATOM    926 HD21 LEU A  59      -7.837   2.632   5.015  1.00 88.51           H  
ATOM    927 HD22 LEU A  59      -7.703   1.364   6.263  1.00 88.51           H  
ATOM    928 HD23 LEU A  59      -9.299   1.939   5.751  1.00 88.51           H  
ATOM    929  N   CYS A  60     -11.743   1.593   1.041  1.00 82.48           N  
ATOM    930  H   CYS A  60     -11.876   0.597   1.147  1.00 82.48           H  
ATOM    931  CA  CYS A  60     -12.310   2.247  -0.138  1.00 82.48           C  
ATOM    932  HA  CYS A  60     -11.739   3.153  -0.340  1.00 82.48           H  
ATOM    933  C   CYS A  60     -13.755   2.740   0.023  1.00 82.48           C  
ATOM    934  CB  CYS A  60     -12.133   1.345  -1.354  1.00 82.48           C  
ATOM    935  HB2 CYS A  60     -12.515   0.344  -1.154  1.00 82.48           H  
ATOM    936  HB3 CYS A  60     -12.678   1.789  -2.187  1.00 82.48           H  
ATOM    937  O   CYS A  60     -14.153   3.643  -0.711  1.00 82.48           O  
ATOM    938  SG  CYS A  60     -10.370   1.282  -1.777  1.00 82.48           S  
ATOM    939  HG  CYS A  60     -10.479   0.830  -3.030  1.00 82.48           H  
ATOM    940  N   GLU A  61     -14.523   2.223   0.989  1.00 84.37           N  
ATOM    941  H   GLU A  61     -14.190   1.390   1.453  1.00 84.37           H  
ATOM    942  CA  GLU A  61     -15.880   2.708   1.294  1.00 84.37           C  
ATOM    943  HA  GLU A  61     -16.153   3.453   0.546  1.00 84.37           H  
ATOM    944  C   GLU A  61     -15.958   3.464   2.635  1.00 84.37           C  
ATOM    945  CB  GLU A  61     -16.939   1.591   1.165  1.00 84.37           C  
ATOM    946  HB2 GLU A  61     -16.777   0.832   1.930  1.00 84.37           H  
ATOM    947  HB3 GLU A  61     -17.908   2.057   1.346  1.00 84.37           H  
ATOM    948  O   GLU A  61     -16.001   4.697   2.649  1.00 84.37           O  
ATOM    949  CG  GLU A  61     -16.956   0.912  -0.222  1.00 84.37           C  
ATOM    950  HG2 GLU A  61     -16.622   1.639  -0.962  1.00 84.37           H  
ATOM    951  HG3 GLU A  61     -16.241   0.090  -0.217  1.00 84.37           H  
ATOM    952  CD  GLU A  61     -18.339   0.393  -0.676  1.00 84.37           C  
ATOM    953  OE1 GLU A  61     -18.567   0.279  -1.906  1.00 84.37           O  
ATOM    954  OE2 GLU A  61     -19.298   0.280   0.119  1.00 84.37           O  
ATOM    955  N   ASP A  62     -15.962   2.755   3.770  1.00 89.87           N  
ATOM    956  H   ASP A  62     -15.948   1.748   3.700  1.00 89.87           H  
ATOM    957  CA  ASP A  62     -16.199   3.344   5.102  1.00 89.87           C  
ATOM    958  HA  ASP A  62     -17.191   3.795   5.120  1.00 89.87           H  
ATOM    959  C   ASP A  62     -15.185   4.447   5.463  1.00 89.87           C  
ATOM    960  CB  ASP A  62     -16.138   2.247   6.185  1.00 89.87           C  
ATOM    961  HB2 ASP A  62     -16.091   2.741   7.155  1.00 89.87           H  
ATOM    962  HB3 ASP A  62     -15.223   1.667   6.063  1.00 89.87           H  
ATOM    963  O   ASP A  62     -15.547   5.487   6.021  1.00 89.87           O  
ATOM    964  CG  ASP A  62     -17.335   1.297   6.261  1.00 89.87           C  
ATOM    965  OD1 ASP A  62     -18.360   1.560   5.596  1.00 89.87           O  
ATOM    966  OD2 ASP A  62     -17.232   0.354   7.081  1.00 89.87           O  
ATOM    967  N   TYR A  63     -13.908   4.242   5.124  1.00 91.72           N  
ATOM    968  H   TYR A  63     -13.681   3.359   4.689  1.00 91.72           H  
ATOM    969  CA  TYR A  63     -12.816   5.172   5.426  1.00 91.72           C  
ATOM    970  HA  TYR A  63     -12.802   5.373   6.497  1.00 91.72           H  
ATOM    971  C   TYR A  63     -12.973   6.523   4.724  1.00 91.72           C  
ATOM    972  CB  TYR A  63     -11.506   4.492   5.026  1.00 91.72           C  
ATOM    973  HB2 TYR A  63     -11.600   4.206   3.979  1.00 91.72           H  
ATOM    974  HB3 TYR A  63     -11.394   3.580   5.612  1.00 91.72           H  
ATOM    975  O   TYR A  63     -12.669   7.561   5.316  1.00 91.72           O  
ATOM    976  CG  TYR A  63     -10.243   5.315   5.190  1.00 91.72           C  
ATOM    977  CD1 TYR A  63      -9.402   5.533   4.084  1.00 91.72           C  
ATOM    978  HD1 TYR A  63      -9.665   5.141   3.113  1.00 91.72           H  
ATOM    979  CD2 TYR A  63      -9.887   5.830   6.450  1.00 91.72           C  
ATOM    980  HD2 TYR A  63     -10.548   5.682   7.291  1.00 91.72           H  
ATOM    981  CE1 TYR A  63      -8.200   6.242   4.235  1.00 91.72           C  
ATOM    982  HE1 TYR A  63      -7.549   6.372   3.383  1.00 91.72           H  
ATOM    983  CE2 TYR A  63      -8.685   6.546   6.606  1.00 91.72           C  
ATOM    984  HE2 TYR A  63      -8.404   6.956   7.564  1.00 91.72           H  
ATOM    985  OH  TYR A  63      -6.671   7.414   5.648  1.00 91.72           O  
ATOM    986  HH  TYR A  63      -6.197   7.508   4.819  1.00 91.72           H  
ATOM    987  CZ  TYR A  63      -7.841   6.750   5.496  1.00 91.72           C  
ATOM    988  N   VAL A  64     -13.505   6.519   3.498  1.00 88.39           N  
ATOM    989  H   VAL A  64     -13.785   5.628   3.112  1.00 88.39           H  
ATOM    990  CA  VAL A  64     -13.814   7.731   2.724  1.00 88.39           C  
ATOM    991  HA  VAL A  64     -12.916   8.341   2.630  1.00 88.39           H  
ATOM    992  C   VAL A  64     -14.877   8.551   3.432  1.00 88.39           C  
ATOM    993  CB  VAL A  64     -14.336   7.370   1.317  1.00 88.39           C  
ATOM    994  HB  VAL A  64     -15.280   6.829   1.391  1.00 88.39           H  
ATOM    995  O   VAL A  64     -14.719   9.758   3.619  1.00 88.39           O  
ATOM    996  CG1 VAL A  64     -14.568   8.608   0.441  1.00 88.39           C  
ATOM    997 HG11 VAL A  64     -15.301   9.272   0.899  1.00 88.39           H  
ATOM    998 HG12 VAL A  64     -13.630   9.145   0.297  1.00 88.39           H  
ATOM    999 HG13 VAL A  64     -14.946   8.296  -0.532  1.00 88.39           H  
ATOM   1000  CG2 VAL A  64     -13.320   6.482   0.621  1.00 88.39           C  
ATOM   1001 HG21 VAL A  64     -13.562   6.366  -0.436  1.00 88.39           H  
ATOM   1002 HG22 VAL A  64     -12.346   6.957   0.738  1.00 88.39           H  
ATOM   1003 HG23 VAL A  64     -13.295   5.493   1.076  1.00 88.39           H  
ATOM   1004  N   LEU A  65     -15.956   7.880   3.838  1.00 91.26           N  
ATOM   1005  H   LEU A  65     -15.975   6.880   3.696  1.00 91.26           H  
ATOM   1006  CA  LEU A  65     -17.097   8.518   4.482  1.00 91.26           C  
ATOM   1007  HA  LEU A  65     -17.427   9.354   3.865  1.00 91.26           H  
ATOM   1008  C   LEU A  65     -16.701   9.116   5.833  1.00 91.26           C  
ATOM   1009  CB  LEU A  65     -18.243   7.500   4.616  1.00 91.26           C  
ATOM   1010  HB2 LEU A  65     -19.063   7.976   5.153  1.00 91.26           H  
ATOM   1011  HB3 LEU A  65     -17.895   6.661   5.218  1.00 91.26           H  
ATOM   1012  O   LEU A  65     -17.075  10.251   6.117  1.00 91.26           O  
ATOM   1013  CG  LEU A  65     -18.776   6.958   3.275  1.00 91.26           C  
ATOM   1014  HG  LEU A  65     -17.975   6.456   2.732  1.00 91.26           H  
ATOM   1015  CD1 LEU A  65     -19.886   5.941   3.541  1.00 91.26           C  
ATOM   1016 HD11 LEU A  65     -20.714   6.410   4.074  1.00 91.26           H  
ATOM   1017 HD12 LEU A  65     -20.236   5.521   2.598  1.00 91.26           H  
ATOM   1018 HD13 LEU A  65     -19.485   5.126   4.144  1.00 91.26           H  
ATOM   1019  CD2 LEU A  65     -19.353   8.061   2.381  1.00 91.26           C  
ATOM   1020 HD21 LEU A  65     -18.553   8.731   2.066  1.00 91.26           H  
ATOM   1021 HD22 LEU A  65     -19.790   7.614   1.489  1.00 91.26           H  
ATOM   1022 HD23 LEU A  65     -20.111   8.624   2.925  1.00 91.26           H  
ATOM   1023  N   ASP A  66     -15.894   8.405   6.623  1.00 95.34           N  
ATOM   1024  H   ASP A  66     -15.660   7.461   6.351  1.00 95.34           H  
ATOM   1025  CA  ASP A  66     -15.384   8.928   7.891  1.00 95.34           C  
ATOM   1026  HA  ASP A  66     -16.222   9.281   8.493  1.00 95.34           H  
ATOM   1027  C   ASP A  66     -14.425  10.113   7.702  1.00 95.34           C  
ATOM   1028  CB  ASP A  66     -14.659   7.830   8.668  1.00 95.34           C  
ATOM   1029  HB2 ASP A  66     -13.938   7.345   8.010  1.00 95.34           H  
ATOM   1030  HB3 ASP A  66     -14.097   8.296   9.478  1.00 95.34           H  
ATOM   1031  O   ASP A  66     -14.502  11.073   8.464  1.00 95.34           O  
ATOM   1032  CG  ASP A  66     -15.558   6.771   9.301  1.00 95.34           C  
ATOM   1033  OD1 ASP A  66     -16.763   6.968   9.556  1.00 95.34           O  
ATOM   1034  OD2 ASP A  66     -14.983   5.720   9.651  1.00 95.34           O  
ATOM   1035  N   CYS A  67     -13.533  10.087   6.702  1.00 94.40           N  
ATOM   1036  H   CYS A  67     -13.493   9.278   6.098  1.00 94.40           H  
ATOM   1037  CA  CYS A  67     -12.573  11.178   6.490  1.00 94.40           C  
ATOM   1038  HA  CYS A  67     -12.168  11.471   7.459  1.00 94.40           H  
ATOM   1039  C   CYS A  67     -13.211  12.451   5.906  1.00 94.40           C  
ATOM   1040  CB  CYS A  67     -11.401  10.702   5.624  1.00 94.40           C  
ATOM   1041  HB2 CYS A  67     -11.769  10.280   4.689  1.00 94.40           H  
ATOM   1042  HB3 CYS A  67     -10.771  11.562   5.397  1.00 94.40           H  
ATOM   1043  O   CYS A  67     -12.762  13.550   6.231  1.00 94.40           O  
ATOM   1044  SG  CYS A  67     -10.408   9.477   6.524  1.00 94.40           S  
ATOM   1045  HG  CYS A  67     -11.220   8.454   6.243  1.00 94.40           H  
ATOM   1046  N   GLU A  68     -14.265  12.340   5.086  1.00 92.53           N  
ATOM   1047  H   GLU A  68     -14.553  11.420   4.785  1.00 92.53           H  
ATOM   1048  CA  GLU A  68     -15.063  13.510   4.673  1.00 92.53           C  
ATOM   1049  HA  GLU A  68     -14.393  14.348   4.483  1.00 92.53           H  
ATOM   1050  C   GLU A  68     -16.027  13.990   5.776  1.00 92.53           C  
ATOM   1051  CB  GLU A  68     -15.838  13.227   3.373  1.00 92.53           C  
ATOM   1052  HB2 GLU A  68     -16.578  14.014   3.225  1.00 92.53           H  
ATOM   1053  HB3 GLU A  68     -16.383  12.290   3.487  1.00 92.53           H  
ATOM   1054  O   GLU A  68     -16.374  15.171   5.803  1.00 92.53           O  
ATOM   1055  CG  GLU A  68     -14.977  13.147   2.096  1.00 92.53           C  
ATOM   1056  HG2 GLU A  68     -15.631  12.856   1.274  1.00 92.53           H  
ATOM   1057  HG3 GLU A  68     -14.249  12.346   2.222  1.00 92.53           H  
ATOM   1058  CD  GLU A  68     -14.245  14.452   1.685  1.00 92.53           C  
ATOM   1059  OE1 GLU A  68     -13.174  14.366   1.041  1.00 92.53           O  
ATOM   1060  OE2 GLU A  68     -14.707  15.590   1.944  1.00 92.53           O  
ATOM   1061  N   ALA A  69     -16.455  13.113   6.696  1.00 95.67           N  
ATOM   1062  H   ALA A  69     -16.197  12.142   6.600  1.00 95.67           H  
ATOM   1063  CA  ALA A  69     -17.279  13.492   7.849  1.00 95.67           C  
ATOM   1064  HA  ALA A  69     -18.000  14.243   7.526  1.00 95.67           H  
ATOM   1065  C   ALA A  69     -16.473  14.118   9.002  1.00 95.67           C  
ATOM   1066  CB  ALA A  69     -18.061  12.262   8.325  1.00 95.67           C  
ATOM   1067  HB1 ALA A  69     -17.368  11.485   8.648  1.00 95.67           H  
ATOM   1068  HB2 ALA A  69     -18.678  11.879   7.513  1.00 95.67           H  
ATOM   1069  HB3 ALA A  69     -18.702  12.538   9.163  1.00 95.67           H  
ATOM   1070  O   ALA A  69     -17.036  14.879   9.792  1.00 95.67           O  
ATOM   1071  N   ASP A  70     -15.177  13.817   9.112  1.00 94.99           N  
ATOM   1072  H   ASP A  70     -14.795  13.110   8.500  1.00 94.99           H  
ATOM   1073  CA  ASP A  70     -14.291  14.395  10.121  1.00 94.99           C  
ATOM   1074  HA  ASP A  70     -14.769  14.287  11.095  1.00 94.99           H  
ATOM   1075  C   ASP A  70     -14.082  15.898   9.863  1.00 94.99           C  
ATOM   1076  CB  ASP A  70     -12.966  13.607  10.179  1.00 94.99           C  
ATOM   1077  HB2 ASP A  70     -13.191  12.558  10.373  1.00 94.99           H  
ATOM   1078  HB3 ASP A  70     -12.465  13.672   9.214  1.00 94.99           H  
ATOM   1079  O   ASP A  70     -13.448  16.315   8.890  1.00 94.99           O  
ATOM   1080  CG  ASP A  70     -12.016  14.102  11.280  1.00 94.99           C  
ATOM   1081  OD1 ASP A  70     -12.420  15.018  12.029  1.00 94.99           O  
ATOM   1082  OD2 ASP A  70     -10.872  13.594  11.345  1.00 94.99           O  
ATOM   1083  N   SER A  71     -14.603  16.744  10.753  1.00 93.26           N  
ATOM   1084  H   SER A  71     -15.117  16.355  11.530  1.00 93.26           H  
ATOM   1085  CA  SER A  71     -14.427  18.198  10.700  1.00 93.26           C  
ATOM   1086  HA  SER A  71     -14.443  18.509   9.655  1.00 93.26           H  
ATOM   1087  C   SER A  71     -13.106  18.688  11.293  1.00 93.26           C  
ATOM   1088  CB  SER A  71     -15.595  18.900  11.396  1.00 93.26           C  
ATOM   1089  HB2 SER A  71     -15.420  19.976  11.396  1.00 93.26           H  
ATOM   1090  HB3 SER A  71     -16.508  18.700  10.836  1.00 93.26           H  
ATOM   1091  O   SER A  71     -12.731  19.830  11.028  1.00 93.26           O  
ATOM   1092  OG  SER A  71     -15.778  18.454  12.730  1.00 93.26           O  
ATOM   1093  HG  SER A  71     -14.938  18.426  13.194  1.00 93.26           H  
ATOM   1094  N   ASP A  72     -12.393  17.867  12.065  1.00 94.37           N  
ATOM   1095  H   ASP A  72     -12.658  16.897  12.160  1.00 94.37           H  
ATOM   1096  CA  ASP A  72     -11.260  18.321  12.870  1.00 94.37           C  
ATOM   1097  HA  ASP A  72     -11.563  19.238  13.376  1.00 94.37           H  
ATOM   1098  C   ASP A  72     -10.044  18.674  12.002  1.00 94.37           C  
ATOM   1099  CB  ASP A  72     -10.902  17.299  13.970  1.00 94.37           C  
ATOM   1100  HB2 ASP A  72     -10.749  16.316  13.524  1.00 94.37           H  
ATOM   1101  HB3 ASP A  72      -9.953  17.602  14.412  1.00 94.37           H  
ATOM   1102  O   ASP A  72      -9.770  18.066  10.961  1.00 94.37           O  
ATOM   1103  CG  ASP A  72     -11.927  17.201  15.115  1.00 94.37           C  
ATOM   1104  OD1 ASP A  72     -12.877  18.022  15.143  1.00 94.37           O  
ATOM   1105  OD2 ASP A  72     -11.694  16.372  16.028  1.00 94.37           O  
ATOM   1106  N   GLU A  73      -9.287  19.685  12.423  1.00 94.16           N  
ATOM   1107  H   GLU A  73      -9.539  20.151  13.283  1.00 94.16           H  
ATOM   1108  CA  GLU A  73      -7.995  20.000  11.820  1.00 94.16           C  
ATOM   1109  HA  GLU A  73      -8.055  19.837  10.744  1.00 94.16           H  
ATOM   1110  C   GLU A  73      -6.917  19.067  12.382  1.00 94.16           C  
ATOM   1111  CB  GLU A  73      -7.608  21.469  12.046  1.00 94.16           C  
ATOM   1112  HB2 GLU A  73      -6.582  21.600  11.701  1.00 94.16           H  
ATOM   1113  HB3 GLU A  73      -7.647  21.692  13.112  1.00 94.16           H  
ATOM   1114  O   GLU A  73      -6.792  18.891  13.596  1.00 94.16           O  
ATOM   1115  CG  GLU A  73      -8.509  22.451  11.279  1.00 94.16           C  
ATOM   1116  HG2 GLU A  73      -8.519  22.162  10.228  1.00 94.16           H  
ATOM   1117  HG3 GLU A  73      -9.527  22.369  11.661  1.00 94.16           H  
ATOM   1118  CD  GLU A  73      -8.044  23.915  11.390  1.00 94.16           C  
ATOM   1119  OE1 GLU A  73      -8.685  24.770  10.737  1.00 94.16           O  
ATOM   1120  OE2 GLU A  73      -7.052  24.186  12.110  1.00 94.16           O  
ATOM   1121  N   TYR A  74      -6.085  18.505  11.504  1.00 94.95           N  
ATOM   1122  H   TYR A  74      -6.230  18.667  10.518  1.00 94.95           H  
ATOM   1123  CA  TYR A  74      -4.932  17.707  11.904  1.00 94.95           C  
ATOM   1124  HA  TYR A  74      -4.868  17.690  12.992  1.00 94.95           H  
ATOM   1125  C   TYR A  74      -3.637  18.332  11.388  1.00 94.95           C  
ATOM   1126  CB  TYR A  74      -5.109  16.254  11.458  1.00 94.95           C  
ATOM   1127  HB2 TYR A  74      -5.277  16.233  10.381  1.00 94.95           H  
ATOM   1128  HB3 TYR A  74      -5.996  15.845  11.942  1.00 94.95           H  
ATOM   1129  O   TYR A  74      -3.480  18.606  10.199  1.00 94.95           O  
ATOM   1130  CG  TYR A  74      -3.914  15.381  11.799  1.00 94.95           C  
ATOM   1131  CD1 TYR A  74      -3.020  15.012  10.779  1.00 94.95           C  
ATOM   1132  HD1 TYR A  74      -3.208  15.308   9.757  1.00 94.95           H  
ATOM   1133  CD2 TYR A  74      -3.659  14.995  13.132  1.00 94.95           C  
ATOM   1134  HD2 TYR A  74      -4.343  15.292  13.913  1.00 94.95           H  
ATOM   1135  CE1 TYR A  74      -1.871  14.267  11.091  1.00 94.95           C  
ATOM   1136  HE1 TYR A  74      -1.178  13.987  10.312  1.00 94.95           H  
ATOM   1137  CE2 TYR A  74      -2.504  14.240  13.446  1.00 94.95           C  
ATOM   1138  HE2 TYR A  74      -2.286  13.954  14.464  1.00 94.95           H  
ATOM   1139  OH  TYR A  74      -0.456  13.181  12.654  1.00 94.95           O  
ATOM   1140  HH  TYR A  74      -0.250  12.940  13.560  1.00 94.95           H  
ATOM   1141  CZ  TYR A  74      -1.601  13.880  12.419  1.00 94.95           C  
ATOM   1142  N   LYS A  75      -2.678  18.534  12.296  1.00 93.72           N  
ATOM   1143  H   LYS A  75      -2.861  18.238  13.244  1.00 93.72           H  
ATOM   1144  CA  LYS A  75      -1.325  18.965  11.950  1.00 93.72           C  
ATOM   1145  HA  LYS A  75      -1.356  19.477  10.989  1.00 93.72           H  
ATOM   1146  C   LYS A  75      -0.431  17.740  11.810  1.00 93.72           C  
ATOM   1147  CB  LYS A  75      -0.809  19.956  12.999  1.00 93.72           C  
ATOM   1148  HB2 LYS A  75      -1.503  20.794  13.066  1.00 93.72           H  
ATOM   1149  HB3 LYS A  75      -0.754  19.466  13.971  1.00 93.72           H  
ATOM   1150  O   LYS A  75      -0.203  17.039  12.790  1.00 93.72           O  
ATOM   1151  CG  LYS A  75       0.578  20.476  12.601  1.00 93.72           C  
ATOM   1152  HG2 LYS A  75       0.520  20.933  11.614  1.00 93.72           H  
ATOM   1153  HG3 LYS A  75       1.285  19.647  12.567  1.00 93.72           H  
ATOM   1154  CD  LYS A  75       1.083  21.508  13.608  1.00 93.72           C  
ATOM   1155  HD2 LYS A  75       0.393  22.350  13.636  1.00 93.72           H  
ATOM   1156  HD3 LYS A  75       1.142  21.048  14.594  1.00 93.72           H  
ATOM   1157  CE  LYS A  75       2.470  21.974  13.160  1.00 93.72           C  
ATOM   1158  HE2 LYS A  75       3.125  21.105  13.110  1.00 93.72           H  
ATOM   1159  HE3 LYS A  75       2.387  22.385  12.154  1.00 93.72           H  
ATOM   1160  NZ  LYS A  75       3.017  22.987  14.091  1.00 93.72           N  
ATOM   1161  HZ1 LYS A  75       3.095  22.594  15.018  1.00 93.72           H  
ATOM   1162  HZ2 LYS A  75       3.931  23.285  13.782  1.00 93.72           H  
ATOM   1163  HZ3 LYS A  75       2.403  23.788  14.126  1.00 93.72           H  
ATOM   1164  N   ILE A  76       0.112  17.543  10.612  1.00 93.02           N  
ATOM   1165  H   ILE A  76      -0.180  18.147   9.858  1.00 93.02           H  
ATOM   1166  CA  ILE A  76       1.033  16.446  10.297  1.00 93.02           C  
ATOM   1167  HA  ILE A  76       0.516  15.507  10.496  1.00 93.02           H  
ATOM   1168  C   ILE A  76       2.269  16.509  11.207  1.00 93.02           C  
ATOM   1169  CB  ILE A  76       1.431  16.470   8.801  1.00 93.02           C  
ATOM   1170  HB  ILE A  76       2.042  17.355   8.626  1.00 93.02           H  
ATOM   1171  O   ILE A  76       2.904  17.560  11.344  1.00 93.02           O  
ATOM   1172  CG1 ILE A  76       0.191  16.549   7.877  1.00 93.02           C  
ATOM   1173 HG12 ILE A  76      -0.428  15.662   8.006  1.00 93.02           H  
ATOM   1174 HG13 ILE A  76      -0.405  17.422   8.144  1.00 93.02           H  
ATOM   1175  CG2 ILE A  76       2.271  15.228   8.456  1.00 93.02           C  
ATOM   1176 HG21 ILE A  76       1.676  14.327   8.605  1.00 93.02           H  
ATOM   1177 HG22 ILE A  76       3.166  15.175   9.077  1.00 93.02           H  
ATOM   1178 HG23 ILE A  76       2.601  15.264   7.418  1.00 93.02           H  
ATOM   1179  CD1 ILE A  76       0.543  16.710   6.394  1.00 93.02           C  
ATOM   1180 HD11 ILE A  76      -0.327  17.075   5.850  1.00 93.02           H  
ATOM   1181 HD12 ILE A  76       1.344  17.439   6.278  1.00 93.02           H  
ATOM   1182 HD13 ILE A  76       0.846  15.750   5.975  1.00 93.02           H  
ATOM   1183  N   ILE A  77       2.619  15.368  11.800  1.00 89.47           N  
ATOM   1184  H   ILE A  77       2.029  14.560  11.663  1.00 89.47           H  
ATOM   1185  CA  ILE A  77       3.841  15.157  12.581  1.00 89.47           C  
ATOM   1186  HA  ILE A  77       4.405  16.088  12.634  1.00 89.47           H  
ATOM   1187  C   ILE A  77       4.691  14.122  11.840  1.00 89.47           C  
ATOM   1188  CB  ILE A  77       3.499  14.716  14.024  1.00 89.47           C  
ATOM   1189  HB  ILE A  77       2.942  13.781  13.967  1.00 89.47           H  
ATOM   1190  O   ILE A  77       4.183  13.096  11.397  1.00 89.47           O  
ATOM   1191  CG1 ILE A  77       2.607  15.769  14.728  1.00 89.47           C  
ATOM   1192 HG12 ILE A  77       1.705  15.922  14.135  1.00 89.47           H  
ATOM   1193 HG13 ILE A  77       3.139  16.718  14.784  1.00 89.47           H  
ATOM   1194  CG2 ILE A  77       4.786  14.458  14.832  1.00 89.47           C  
ATOM   1195 HG21 ILE A  77       5.382  13.680  14.355  1.00 89.47           H  
ATOM   1196 HG22 ILE A  77       4.530  14.079  15.821  1.00 89.47           H  
ATOM   1197 HG23 ILE A  77       5.371  15.373  14.925  1.00 89.47           H  
ATOM   1198  CD1 ILE A  77       2.134  15.376  16.133  1.00 89.47           C  
ATOM   1199 HD11 ILE A  77       1.397  16.101  16.479  1.00 89.47           H  
ATOM   1200 HD12 ILE A  77       1.672  14.389  16.106  1.00 89.47           H  
ATOM   1201 HD13 ILE A  77       2.970  15.371  16.832  1.00 89.47           H  
ATOM   1202  N   THR A  78       5.990  14.378  11.680  1.00 90.47           N  
ATOM   1203  H   THR A  78       6.371  15.248  12.022  1.00 90.47           H  
ATOM   1204  CA  THR A  78       6.889  13.453  10.974  1.00 90.47           C  
ATOM   1205  HA  THR A  78       6.514  13.326   9.959  1.00 90.47           H  
ATOM   1206  C   THR A  78       6.917  12.076  11.644  1.00 90.47           C  
ATOM   1207  CB  THR A  78       8.305  14.029  10.887  1.00 90.47           C  
ATOM   1208  HB  THR A  78       8.723  14.129  11.889  1.00 90.47           H  
ATOM   1209  O   THR A  78       7.230  11.963  12.830  1.00 90.47           O  
ATOM   1210  CG2 THR A  78       9.225  13.155  10.047  1.00 90.47           C  
ATOM   1211 HG21 THR A  78       8.732  12.863   9.120  1.00 90.47           H  
ATOM   1212 HG22 THR A  78      10.141  13.698   9.815  1.00 90.47           H  
ATOM   1213 HG23 THR A  78       9.488  12.255  10.604  1.00 90.47           H  
ATOM   1214  OG1 THR A  78       8.263  15.307  10.291  1.00 90.47           O  
ATOM   1215  HG1 THR A  78       7.888  15.203   9.413  1.00 90.47           H  
ATOM   1216  N   GLY A  79       6.621  11.042  10.856  1.00 89.68           N  
ATOM   1217  H   GLY A  79       6.451  11.229   9.878  1.00 89.68           H  
ATOM   1218  CA  GLY A  79       6.486   9.638  11.237  1.00 89.68           C  
ATOM   1219  HA2 GLY A  79       7.189   9.397  12.035  1.00 89.68           H  
ATOM   1220  HA3 GLY A  79       6.737   9.026  10.371  1.00 89.68           H  
ATOM   1221  C   GLY A  79       5.105   9.197  11.716  1.00 89.68           C  
ATOM   1222  O   GLY A  79       4.905   7.991  11.850  1.00 89.68           O  
ATOM   1223  N   ASP A  80       4.155  10.111  11.935  1.00 88.27           N  
ATOM   1224  H   ASP A  80       4.352  11.093  11.807  1.00 88.27           H  
ATOM   1225  CA  ASP A  80       2.766   9.723  12.198  1.00 88.27           C  
ATOM   1226  HA  ASP A  80       2.761   8.955  12.972  1.00 88.27           H  
ATOM   1227  C   ASP A  80       2.128   9.122  10.936  1.00 88.27           C  
ATOM   1228  CB  ASP A  80       1.913  10.904  12.701  1.00 88.27           C  
ATOM   1229  HB2 ASP A  80       0.866  10.658  12.520  1.00 88.27           H  
ATOM   1230  HB3 ASP A  80       2.131  11.796  12.113  1.00 88.27           H  
ATOM   1231  O   ASP A  80       2.479   9.470   9.801  1.00 88.27           O  
ATOM   1232  CG  ASP A  80       2.032  11.226  14.198  1.00 88.27           C  
ATOM   1233  OD1 ASP A  80       2.945  10.694  14.867  1.00 88.27           O  
ATOM   1234  OD2 ASP A  80       1.166  12.005  14.671  1.00 88.27           O  
ATOM   1235  N   THR A  81       1.141   8.244  11.145  1.00 92.71           N  
ATOM   1236  H   THR A  81       0.880   8.053  12.102  1.00 92.71           H  
ATOM   1237  CA  THR A  81       0.180   7.867  10.100  1.00 92.71           C  
ATOM   1238  HA  THR A  81       0.639   8.061   9.131  1.00 92.71           H  
ATOM   1239  C   THR A  81      -1.078   8.711  10.222  1.00 92.71           C  
ATOM   1240  CB  THR A  81      -0.190   6.386  10.123  1.00 92.71           C  
ATOM   1241  HB  THR A  81      -0.765   6.159  11.020  1.00 92.71           H  
ATOM   1242  O   THR A  81      -1.660   8.830  11.301  1.00 92.71           O  
ATOM   1243  CG2 THR A  81      -0.964   5.950   8.878  1.00 92.71           C  
ATOM   1244 HG21 THR A  81      -1.164   4.879   8.929  1.00 92.71           H  
ATOM   1245 HG22 THR A  81      -0.376   6.159   7.984  1.00 92.71           H  
ATOM   1246 HG23 THR A  81      -1.912   6.484   8.807  1.00 92.71           H  
ATOM   1247  OG1 THR A  81       0.987   5.635  10.124  1.00 92.71           O  
ATOM   1248  HG1 THR A  81       1.693   6.192  10.460  1.00 92.71           H  
ATOM   1249  N   PHE A  82      -1.512   9.267   9.101  1.00 94.38           N  
ATOM   1250  H   PHE A  82      -0.994   9.097   8.251  1.00 94.38           H  
ATOM   1251  CA  PHE A  82      -2.648  10.172   8.993  1.00 94.38           C  
ATOM   1252  HA  PHE A  82      -3.310  10.039   9.849  1.00 94.38           H  
ATOM   1253  C   PHE A  82      -3.459   9.852   7.731  1.00 94.38           C  
ATOM   1254  CB  PHE A  82      -2.105  11.609   9.029  1.00 94.38           C  
ATOM   1255  HB2 PHE A  82      -1.500  11.717   9.929  1.00 94.38           H  
ATOM   1256  HB3 PHE A  82      -2.940  12.303   9.124  1.00 94.38           H  
ATOM   1257  O   PHE A  82      -3.023   9.059   6.896  1.00 94.38           O  
ATOM   1258  CG  PHE A  82      -1.268  12.021   7.833  1.00 94.38           C  
ATOM   1259  CD1 PHE A  82       0.095  11.676   7.753  1.00 94.38           C  
ATOM   1260  HD1 PHE A  82       0.562  11.114   8.548  1.00 94.38           H  
ATOM   1261  CD2 PHE A  82      -1.863  12.744   6.785  1.00 94.38           C  
ATOM   1262  HD2 PHE A  82      -2.908  13.012   6.842  1.00 94.38           H  
ATOM   1263  CE1 PHE A  82       0.840  12.019   6.612  1.00 94.38           C  
ATOM   1264  HE1 PHE A  82       1.872  11.712   6.525  1.00 94.38           H  
ATOM   1265  CE2 PHE A  82      -1.110  13.100   5.656  1.00 94.38           C  
ATOM   1266  HE2 PHE A  82      -1.577  13.634   4.841  1.00 94.38           H  
ATOM   1267  CZ  PHE A  82       0.239  12.731   5.565  1.00 94.38           C  
ATOM   1268  HZ  PHE A  82       0.808  12.974   4.679  1.00 94.38           H  
ATOM   1269  N   SER A  83      -4.639  10.450   7.589  1.00 95.11           N  
ATOM   1270  H   SER A  83      -4.959  11.094   8.298  1.00 95.11           H  
ATOM   1271  CA  SER A  83      -5.440  10.340   6.370  1.00 95.11           C  
ATOM   1272  HA  SER A  83      -5.212   9.396   5.875  1.00 95.11           H  
ATOM   1273  C   SER A  83      -5.097  11.483   5.419  1.00 95.11           C  
ATOM   1274  CB  SER A  83      -6.941  10.361   6.669  1.00 95.11           C  
ATOM   1275  HB2 SER A  83      -7.240  11.389   6.872  1.00 95.11           H  
ATOM   1276  HB3 SER A  83      -7.480  10.023   5.784  1.00 95.11           H  
ATOM   1277  O   SER A  83      -5.142  12.646   5.822  1.00 95.11           O  
ATOM   1278  OG  SER A  83      -7.303   9.549   7.771  1.00 95.11           O  
ATOM   1279  HG  SER A  83      -8.256   9.442   7.714  1.00 95.11           H  
ATOM   1280  N   TYR A  84      -4.783  11.172   4.163  1.00 95.03           N  
ATOM   1281  H   TYR A  84      -4.745  10.195   3.912  1.00 95.03           H  
ATOM   1282  CA  TYR A  84      -4.427  12.138   3.120  1.00 95.03           C  
ATOM   1283  HA  TYR A  84      -4.427  13.151   3.521  1.00 95.03           H  
ATOM   1284  C   TYR A  84      -5.420  12.078   1.961  1.00 95.03           C  
ATOM   1285  CB  TYR A  84      -3.015  11.810   2.612  1.00 95.03           C  
ATOM   1286  HB2 TYR A  84      -2.315  11.877   3.445  1.00 95.03           H  
ATOM   1287  HB3 TYR A  84      -2.997  10.779   2.259  1.00 95.03           H  
ATOM   1288  O   TYR A  84      -5.544  11.023   1.341  1.00 95.03           O  
ATOM   1289  CG  TYR A  84      -2.530  12.717   1.495  1.00 95.03           C  
ATOM   1290  CD1 TYR A  84      -2.501  12.268   0.159  1.00 95.03           C  
ATOM   1291  HD1 TYR A  84      -2.840  11.272  -0.083  1.00 95.03           H  
ATOM   1292  CD2 TYR A  84      -2.101  14.021   1.800  1.00 95.03           C  
ATOM   1293  HD2 TYR A  84      -2.114  14.375   2.820  1.00 95.03           H  
ATOM   1294  CE1 TYR A  84      -2.031  13.122  -0.861  1.00 95.03           C  
ATOM   1295  HE1 TYR A  84      -1.973  12.780  -1.884  1.00 95.03           H  
ATOM   1296  CE2 TYR A  84      -1.652  14.878   0.783  1.00 95.03           C  
ATOM   1297  HE2 TYR A  84      -1.314  15.874   1.029  1.00 95.03           H  
ATOM   1298  OH  TYR A  84      -1.189  15.285  -1.527  1.00 95.03           O  
ATOM   1299  HH  TYR A  84      -0.947  16.139  -1.161  1.00 95.03           H  
ATOM   1300  CZ  TYR A  84      -1.627  14.441  -0.555  1.00 95.03           C  
ATOM   1301  N   LEU A  85      -6.083  13.191   1.634  1.00 93.42           N  
ATOM   1302  H   LEU A  85      -5.945  14.032   2.177  1.00 93.42           H  
ATOM   1303  CA  LEU A  85      -6.850  13.300   0.394  1.00 93.42           C  
ATOM   1304  HA  LEU A  85      -7.332  12.343   0.194  1.00 93.42           H  
ATOM   1305  C   LEU A  85      -5.899  13.631  -0.754  1.00 93.42           C  
ATOM   1306  CB  LEU A  85      -7.941  14.368   0.526  1.00 93.42           C  
ATOM   1307  HB2 LEU A  85      -8.576  14.125   1.378  1.00 93.42           H  
ATOM   1308  HB3 LEU A  85      -7.440  15.317   0.717  1.00 93.42           H  
ATOM   1309  O   LEU A  85      -5.416  14.760  -0.873  1.00 93.42           O  
ATOM   1310  CG  LEU A  85      -8.817  14.532  -0.732  1.00 93.42           C  
ATOM   1311  HG  LEU A  85      -8.195  14.819  -1.580  1.00 93.42           H  
ATOM   1312  CD1 LEU A  85      -9.580  13.264  -1.094  1.00 93.42           C  
ATOM   1313 HD11 LEU A  85      -8.885  12.496  -1.434  1.00 93.42           H  
ATOM   1314 HD12 LEU A  85     -10.129  12.890  -0.229  1.00 93.42           H  
ATOM   1315 HD13 LEU A  85     -10.288  13.462  -1.899  1.00 93.42           H  
ATOM   1316  CD2 LEU A  85      -9.843  15.643  -0.508  1.00 93.42           C  
ATOM   1317 HD21 LEU A  85      -9.319  16.568  -0.269  1.00 93.42           H  
ATOM   1318 HD22 LEU A  85     -10.427  15.780  -1.418  1.00 93.42           H  
ATOM   1319 HD23 LEU A  85     -10.507  15.348   0.304  1.00 93.42           H  
ATOM   1320  N   SER A  86      -5.668  12.659  -1.625  1.00 90.03           N  
ATOM   1321  H   SER A  86      -6.137  11.775  -1.488  1.00 90.03           H  
ATOM   1322  CA  SER A  86      -4.886  12.843  -2.837  1.00 90.03           C  
ATOM   1323  HA  SER A  86      -3.953  13.334  -2.559  1.00 90.03           H  
ATOM   1324  C   SER A  86      -5.644  13.731  -3.835  1.00 90.03           C  
ATOM   1325  CB  SER A  86      -4.522  11.470  -3.395  1.00 90.03           C  
ATOM   1326  HB2 SER A  86      -3.651  11.077  -2.870  1.00 90.03           H  
ATOM   1327  HB3 SER A  86      -5.359  10.793  -3.221  1.00 90.03           H  
ATOM   1328  O   SER A  86      -6.764  13.405  -4.231  1.00 90.03           O  
ATOM   1329  OG  SER A  86      -4.270  11.507  -4.781  1.00 90.03           O  
ATOM   1330  HG  SER A  86      -4.949  10.919  -5.118  1.00 90.03           H  
ATOM   1331  N   PRO A  87      -5.068  14.864  -4.280  1.00 88.19           N  
ATOM   1332  CA  PRO A  87      -5.720  15.748  -5.245  1.00 88.19           C  
ATOM   1333  HA  PRO A  87      -6.763  15.896  -4.966  1.00 88.19           H  
ATOM   1334  C   PRO A  87      -5.687  15.201  -6.683  1.00 88.19           C  
ATOM   1335  CB  PRO A  87      -4.971  17.078  -5.116  1.00 88.19           C  
ATOM   1336  HB2 PRO A  87      -4.979  17.650  -6.043  1.00 88.19           H  
ATOM   1337  HB3 PRO A  87      -5.409  17.661  -4.306  1.00 88.19           H  
ATOM   1338  O   PRO A  87      -6.394  15.722  -7.542  1.00 88.19           O  
ATOM   1339  CG  PRO A  87      -3.556  16.650  -4.723  1.00 88.19           C  
ATOM   1340  HG2 PRO A  87      -3.028  17.437  -4.185  1.00 88.19           H  
ATOM   1341  HG3 PRO A  87      -3.001  16.349  -5.611  1.00 88.19           H  
ATOM   1342  CD  PRO A  87      -3.801  15.432  -3.837  1.00 88.19           C  
ATOM   1343  HD2 PRO A  87      -3.885  15.747  -2.797  1.00 88.19           H  
ATOM   1344  HD3 PRO A  87      -2.983  14.721  -3.949  1.00 88.19           H  
ATOM   1345  N   GLU A  88      -4.872  14.178  -6.959  1.00 80.30           N  
ATOM   1346  H   GLU A  88      -4.342  13.772  -6.201  1.00 80.30           H  
ATOM   1347  CA  GLU A  88      -4.728  13.561  -8.287  1.00 80.30           C  
ATOM   1348  HA  GLU A  88      -4.638  14.334  -9.050  1.00 80.30           H  
ATOM   1349  C   GLU A  88      -5.953  12.705  -8.635  1.00 80.30           C  
ATOM   1350  CB  GLU A  88      -3.461  12.683  -8.307  1.00 80.30           C  
ATOM   1351  HB2 GLU A  88      -3.375  12.212  -9.286  1.00 80.30           H  
ATOM   1352  HB3 GLU A  88      -3.567  11.900  -7.555  1.00 80.30           H  
ATOM   1353  O   GLU A  88      -6.534  12.802  -9.716  1.00 80.30           O  
ATOM   1354  CG  GLU A  88      -2.176  13.479  -8.028  1.00 80.30           C  
ATOM   1355  HG2 GLU A  88      -2.269  13.994  -7.072  1.00 80.30           H  
ATOM   1356  HG3 GLU A  88      -2.069  14.238  -8.803  1.00 80.30           H  
ATOM   1357  CD  GLU A  88      -0.905  12.614  -7.976  1.00 80.30           C  
ATOM   1358  OE1 GLU A  88       0.181  13.225  -8.087  1.00 80.30           O  
ATOM   1359  OE2 GLU A  88      -1.009  11.379  -7.766  1.00 80.30           O  
ATOM   1360  N   ASP A  89      -6.382  11.890  -7.675  1.00 75.73           N  
ATOM   1361  H   ASP A  89      -5.869  11.877  -6.805  1.00 75.73           H  
ATOM   1362  CA  ASP A  89      -7.449  10.903  -7.807  1.00 75.73           C  
ATOM   1363  HA  ASP A  89      -7.831  10.939  -8.827  1.00 75.73           H  
ATOM   1364  C   ASP A  89      -8.634  11.175  -6.866  1.00 75.73           C  
ATOM   1365  CB  ASP A  89      -6.876   9.492  -7.613  1.00 75.73           C  
ATOM   1366  HB2 ASP A  89      -6.146   9.302  -8.400  1.00 75.73           H  
ATOM   1367  HB3 ASP A  89      -7.676   8.758  -7.711  1.00 75.73           H  
ATOM   1368  O   ASP A  89      -9.648  10.501  -6.991  1.00 75.73           O  
ATOM   1369  CG  ASP A  89      -6.201   9.318  -6.255  1.00 75.73           C  
ATOM   1370  OD1 ASP A  89      -6.429  10.164  -5.365  1.00 75.73           O  
ATOM   1371  OD2 ASP A  89      -5.376   8.400  -6.105  1.00 75.73           O  
ATOM   1372  N   GLY A  90      -8.587  12.191  -6.003  1.00 82.64           N  
ATOM   1373  H   GLY A  90      -7.695  12.635  -5.838  1.00 82.64           H  
ATOM   1374  CA  GLY A  90      -9.655  12.486  -5.046  1.00 82.64           C  
ATOM   1375  HA2 GLY A  90     -10.593  12.649  -5.578  1.00 82.64           H  
ATOM   1376  HA3 GLY A  90      -9.396  13.396  -4.504  1.00 82.64           H  
ATOM   1377  C   GLY A  90      -9.881  11.383  -4.007  1.00 82.64           C  
ATOM   1378  O   GLY A  90     -10.958  11.353  -3.417  1.00 82.64           O  
ATOM   1379  N   GLY A  91      -8.918  10.473  -3.824  1.00 86.82           N  
ATOM   1380  H   GLY A  91      -8.057  10.565  -4.345  1.00 86.82           H  
ATOM   1381  CA  GLY A  91      -8.991   9.376  -2.865  1.00 86.82           C  
ATOM   1382  HA2 GLY A  91      -8.498   8.496  -3.278  1.00 86.82           H  
ATOM   1383  HA3 GLY A  91     -10.037   9.125  -2.689  1.00 86.82           H  
ATOM   1384  C   GLY A  91      -8.322   9.712  -1.531  1.00 86.82           C  
ATOM   1385  O   GLY A  91      -7.274  10.357  -1.488  1.00 86.82           O  
ATOM   1386  N   TRP A  92      -8.915   9.258  -0.433  1.00 91.62           N  
ATOM   1387  H   TRP A  92      -9.765   8.728  -0.560  1.00 91.62           H  
ATOM   1388  CA  TRP A  92      -8.314   9.232   0.894  1.00 91.62           C  
ATOM   1389  HA  TRP A  92      -7.725  10.139   1.035  1.00 91.62           H  
ATOM   1390  C   TRP A  92      -7.401   8.019   1.055  1.00 91.62           C  
ATOM   1391  CB  TRP A  92      -9.414   9.216   1.959  1.00 91.62           C  
ATOM   1392  HB2 TRP A  92     -10.151   8.450   1.718  1.00 91.62           H  
ATOM   1393  HB3 TRP A  92      -8.970   8.951   2.919  1.00 91.62           H  
ATOM   1394  O   TRP A  92      -7.852   6.886   0.966  1.00 91.62           O  
ATOM   1395  CG  TRP A  92     -10.097  10.531   2.131  1.00 91.62           C  
ATOM   1396  CD1 TRP A  92     -11.262  10.903   1.557  1.00 91.62           C  
ATOM   1397  HD1 TRP A  92     -11.846  10.286   0.891  1.00 91.62           H  
ATOM   1398  CD2 TRP A  92      -9.633  11.690   2.884  1.00 91.62           C  
ATOM   1399  CE2 TRP A  92     -10.606  12.724   2.761  1.00 91.62           C  
ATOM   1400  CE3 TRP A  92      -8.486  11.974   3.655  1.00 91.62           C  
ATOM   1401  HE3 TRP A  92      -7.727  11.212   3.751  1.00 91.62           H  
ATOM   1402  NE1 TRP A  92     -11.561  12.201   1.925  1.00 91.62           N  
ATOM   1403  HE1 TRP A  92     -12.328  12.736   1.543  1.00 91.62           H  
ATOM   1404  CH2 TRP A  92      -9.310  14.223   4.144  1.00 91.62           C  
ATOM   1405  HH2 TRP A  92      -9.181  15.180   4.629  1.00 91.62           H  
ATOM   1406  CZ2 TRP A  92     -10.464  13.970   3.385  1.00 91.62           C  
ATOM   1407  HZ2 TRP A  92     -11.244  14.709   3.278  1.00 91.62           H  
ATOM   1408  CZ3 TRP A  92      -8.322  13.229   4.275  1.00 91.62           C  
ATOM   1409  HZ3 TRP A  92      -7.433  13.431   4.854  1.00 91.62           H  
ATOM   1410  N   TYR A  93      -6.138   8.234   1.395  1.00 92.00           N  
ATOM   1411  H   TYR A  93      -5.811   9.189   1.424  1.00 92.00           H  
ATOM   1412  CA  TYR A  93      -5.177   7.159   1.654  1.00 92.00           C  
ATOM   1413  HA  TYR A  93      -5.656   6.187   1.543  1.00 92.00           H  
ATOM   1414  C   TYR A  93      -4.647   7.254   3.076  1.00 92.00           C  
ATOM   1415  CB  TYR A  93      -4.044   7.232   0.631  1.00 92.00           C  
ATOM   1416  HB2 TYR A  93      -3.585   8.219   0.682  1.00 92.00           H  
ATOM   1417  HB3 TYR A  93      -3.284   6.492   0.883  1.00 92.00           H  
ATOM   1418  O   TYR A  93      -4.544   8.353   3.630  1.00 92.00           O  
ATOM   1419  CG  TYR A  93      -4.522   6.978  -0.782  1.00 92.00           C  
ATOM   1420  CD1 TYR A  93      -4.629   5.658  -1.262  1.00 92.00           C  
ATOM   1421  HD1 TYR A  93      -4.363   4.818  -0.638  1.00 92.00           H  
ATOM   1422  CD2 TYR A  93      -4.915   8.060  -1.593  1.00 92.00           C  
ATOM   1423  HD2 TYR A  93      -4.878   9.070  -1.214  1.00 92.00           H  
ATOM   1424  CE1 TYR A  93      -5.120   5.417  -2.559  1.00 92.00           C  
ATOM   1425  HE1 TYR A  93      -5.216   4.410  -2.937  1.00 92.00           H  
ATOM   1426  CE2 TYR A  93      -5.387   7.819  -2.895  1.00 92.00           C  
ATOM   1427  HE2 TYR A  93      -5.697   8.639  -3.526  1.00 92.00           H  
ATOM   1428  OH  TYR A  93      -5.909   6.281  -4.651  1.00 92.00           O  
ATOM   1429  HH  TYR A  93      -5.789   7.069  -5.185  1.00 92.00           H  
ATOM   1430  CZ  TYR A  93      -5.487   6.500  -3.382  1.00 92.00           C  
ATOM   1431  N   ARG A  94      -4.292   6.123   3.693  1.00 93.17           N  
ATOM   1432  H   ARG A  94      -4.406   5.234   3.228  1.00 93.17           H  
ATOM   1433  CA  ARG A  94      -3.465   6.166   4.903  1.00 93.17           C  
ATOM   1434  HA  ARG A  94      -3.825   6.958   5.559  1.00 93.17           H  
ATOM   1435  C   ARG A  94      -2.049   6.517   4.465  1.00 93.17           C  
ATOM   1436  CB  ARG A  94      -3.526   4.846   5.678  1.00 93.17           C  
ATOM   1437  HB2 ARG A  94      -2.962   4.958   6.603  1.00 93.17           H  
ATOM   1438  HB3 ARG A  94      -3.050   4.063   5.087  1.00 93.17           H  
ATOM   1439  O   ARG A  94      -1.489   5.878   3.574  1.00 93.17           O  
ATOM   1440  CG  ARG A  94      -4.976   4.455   6.017  1.00 93.17           C  
ATOM   1441  HG2 ARG A  94      -5.561   4.333   5.105  1.00 93.17           H  
ATOM   1442  HG3 ARG A  94      -5.433   5.249   6.609  1.00 93.17           H  
ATOM   1443  CD  ARG A  94      -5.044   3.152   6.807  1.00 93.17           C  
ATOM   1444  HD2 ARG A  94      -4.461   3.258   7.722  1.00 93.17           H  
ATOM   1445  HD3 ARG A  94      -6.084   2.953   7.066  1.00 93.17           H  
ATOM   1446  NE  ARG A  94      -4.525   2.043   6.000  1.00 93.17           N  
ATOM   1447  HE  ARG A  94      -4.409   2.211   5.011  1.00 93.17           H  
ATOM   1448  NH1 ARG A  94      -4.288   0.498   7.671  1.00 93.17           N  
ATOM   1449 HH11 ARG A  94      -4.850   1.049   8.304  1.00 93.17           H  
ATOM   1450 HH12 ARG A  94      -3.934  -0.402   7.962  1.00 93.17           H  
ATOM   1451  NH2 ARG A  94      -3.621   0.026   5.600  1.00 93.17           N  
ATOM   1452 HH21 ARG A  94      -3.453  -0.946   5.818  1.00 93.17           H  
ATOM   1453 HH22 ARG A  94      -3.528   0.300   4.632  1.00 93.17           H  
ATOM   1454  CZ  ARG A  94      -4.149   0.861   6.427  1.00 93.17           C  
ATOM   1455  N   ALA A  95      -1.488   7.559   5.057  1.00 93.91           N  
ATOM   1456  H   ALA A  95      -2.026   8.063   5.747  1.00 93.91           H  
ATOM   1457  CA  ALA A  95      -0.209   8.121   4.665  1.00 93.91           C  
ATOM   1458  HA  ALA A  95       0.245   7.469   3.918  1.00 93.91           H  
ATOM   1459  C   ALA A  95       0.732   8.210   5.869  1.00 93.91           C  
ATOM   1460  CB  ALA A  95      -0.457   9.483   4.009  1.00 93.91           C  
ATOM   1461  HB1 ALA A  95       0.484   9.899   3.650  1.00 93.91           H  
ATOM   1462  HB2 ALA A  95      -0.904  10.164   4.734  1.00 93.91           H  
ATOM   1463  HB3 ALA A  95      -1.137   9.365   3.166  1.00 93.91           H  
ATOM   1464  O   ALA A  95       0.328   8.680   6.931  1.00 93.91           O  
ATOM   1465  N   ARG A  96       1.992   7.790   5.711  1.00 93.67           N  
ATOM   1466  H   ARG A  96       2.242   7.418   4.806  1.00 93.67           H  
ATOM   1467  CA  ARG A  96       3.057   7.990   6.710  1.00 93.67           C  
ATOM   1468  HA  ARG A  96       2.602   8.154   7.687  1.00 93.67           H  
ATOM   1469  C   ARG A  96       3.856   9.234   6.349  1.00 93.67           C  
ATOM   1470  CB  ARG A  96       3.939   6.732   6.809  1.00 93.67           C  
ATOM   1471  HB2 ARG A  96       4.394   6.536   5.838  1.00 93.67           H  
ATOM   1472  HB3 ARG A  96       3.297   5.889   7.067  1.00 93.67           H  
ATOM   1473  O   ARG A  96       4.438   9.296   5.266  1.00 93.67           O  
ATOM   1474  CG  ARG A  96       5.050   6.845   7.873  1.00 93.67           C  
ATOM   1475  HG2 ARG A  96       5.674   7.712   7.655  1.00 93.67           H  
ATOM   1476  HG3 ARG A  96       4.598   6.985   8.855  1.00 93.67           H  
ATOM   1477  CD  ARG A  96       5.959   5.603   7.903  1.00 93.67           C  
ATOM   1478  HD2 ARG A  96       6.763   5.777   8.618  1.00 93.67           H  
ATOM   1479  HD3 ARG A  96       6.400   5.473   6.914  1.00 93.67           H  
ATOM   1480  NE  ARG A  96       5.221   4.390   8.302  1.00 93.67           N  
ATOM   1481  HE  ARG A  96       4.454   4.519   8.947  1.00 93.67           H  
ATOM   1482  NH1 ARG A  96       6.261   2.762   7.033  1.00 93.67           N  
ATOM   1483 HH11 ARG A  96       6.124   1.868   6.582  1.00 93.67           H  
ATOM   1484 HH12 ARG A  96       6.964   3.414   6.717  1.00 93.67           H  
ATOM   1485  NH2 ARG A  96       4.424   2.272   8.135  1.00 93.67           N  
ATOM   1486 HH21 ARG A  96       4.309   1.440   7.576  1.00 93.67           H  
ATOM   1487 HH22 ARG A  96       3.648   2.540   8.723  1.00 93.67           H  
ATOM   1488  CZ  ARG A  96       5.314   3.157   7.828  1.00 93.67           C  
ATOM   1489  N   ALA A  97       3.921  10.212   7.249  1.00 94.31           N  
ATOM   1490  H   ALA A  97       3.432  10.095   8.125  1.00 94.31           H  
ATOM   1491  CA  ALA A  97       4.718  11.418   7.034  1.00 94.31           C  
ATOM   1492  HA  ALA A  97       4.478  11.842   6.060  1.00 94.31           H  
ATOM   1493  C   ALA A  97       6.214  11.070   7.063  1.00 94.31           C  
ATOM   1494  CB  ALA A  97       4.352  12.441   8.111  1.00 94.31           C  
ATOM   1495  HB1 ALA A  97       4.925  13.356   7.965  1.00 94.31           H  
ATOM   1496  HB2 ALA A  97       3.288  12.671   8.056  1.00 94.31           H  
ATOM   1497  HB3 ALA A  97       4.562  12.027   9.097  1.00 94.31           H  
ATOM   1498  O   ALA A  97       6.727  10.666   8.104  1.00 94.31           O  
ATOM   1499  N   LEU A  98       6.924  11.227   5.945  1.00 94.28           N  
ATOM   1500  H   LEU A  98       6.475  11.618   5.129  1.00 94.28           H  
ATOM   1501  CA  LEU A  98       8.352  10.896   5.859  1.00 94.28           C  
ATOM   1502  HA  LEU A  98       8.565  10.047   6.507  1.00 94.28           H  
ATOM   1503  C   LEU A  98       9.231  12.050   6.346  1.00 94.28           C  
ATOM   1504  CB  LEU A  98       8.723  10.493   4.423  1.00 94.28           C  
ATOM   1505  HB2 LEU A  98       8.611  11.359   3.771  1.00 94.28           H  
ATOM   1506  HB3 LEU A  98       9.776  10.211   4.420  1.00 94.28           H  
ATOM   1507  O   LEU A  98      10.276  11.826   6.942  1.00 94.28           O  
ATOM   1508  CG  LEU A  98       7.904   9.331   3.835  1.00 94.28           C  
ATOM   1509  HG  LEU A  98       6.883   9.668   3.662  1.00 94.28           H  
ATOM   1510  CD1 LEU A  98       8.508   8.938   2.489  1.00 94.28           C  
ATOM   1511 HD11 LEU A  98       9.520   8.565   2.642  1.00 94.28           H  
ATOM   1512 HD12 LEU A  98       8.541   9.804   1.828  1.00 94.28           H  
ATOM   1513 HD13 LEU A  98       7.906   8.162   2.017  1.00 94.28           H  
ATOM   1514  CD2 LEU A  98       7.858   8.100   4.742  1.00 94.28           C  
ATOM   1515 HD21 LEU A  98       8.871   7.784   4.989  1.00 94.28           H  
ATOM   1516 HD22 LEU A  98       7.307   8.331   5.653  1.00 94.28           H  
ATOM   1517 HD23 LEU A  98       7.338   7.289   4.232  1.00 94.28           H  
ATOM   1518  N   ASN A  99       8.796  13.286   6.117  1.00 93.09           N  
ATOM   1519  H   ASN A  99       7.925  13.384   5.615  1.00 93.09           H  
ATOM   1520  CA  ASN A  99       9.415  14.513   6.619  1.00 93.09           C  
ATOM   1521  HA  ASN A  99       9.738  14.362   7.649  1.00 93.09           H  
ATOM   1522  C   ASN A  99       8.346  15.627   6.634  1.00 93.09           C  
ATOM   1523  CB  ASN A  99      10.684  14.806   5.790  1.00 93.09           C  
ATOM   1524  HB2 ASN A  99      11.168  15.721   6.132  1.00 93.09           H  
ATOM   1525  HB3 ASN A  99      11.392  13.996   5.965  1.00 93.09           H  
ATOM   1526  O   ASN A  99       7.161  15.340   6.799  1.00 93.09           O  
ATOM   1527  CG  ASN A  99      10.434  14.907   4.302  1.00 93.09           C  
ATOM   1528  ND2 ASN A  99      11.332  14.426   3.478  1.00 93.09           N  
ATOM   1529 HD21 ASN A  99      12.173  13.998   3.837  1.00 93.09           H  
ATOM   1530 HD22 ASN A  99      11.133  14.491   2.490  1.00 93.09           H  
ATOM   1531  OD1 ASN A  99       9.421  15.423   3.871  1.00 93.09           O  
ATOM   1532  N   THR A 100       8.733  16.898   6.513  1.00 91.55           N  
ATOM   1533  H   THR A 100       9.712  17.102   6.368  1.00 91.55           H  
ATOM   1534  CA  THR A 100       7.799  18.039   6.473  1.00 91.55           C  
ATOM   1535  HA  THR A 100       6.965  17.837   7.144  1.00 91.55           H  
ATOM   1536  C   THR A 100       7.179  18.306   5.097  1.00 91.55           C  
ATOM   1537  CB  THR A 100       8.496  19.317   6.956  1.00 91.55           C  
ATOM   1538  HB  THR A 100       7.850  20.178   6.781  1.00 91.55           H  
ATOM   1539  O   THR A 100       6.264  19.122   5.008  1.00 91.55           O  
ATOM   1540  CG2 THR A 100       8.832  19.259   8.446  1.00 91.55           C  
ATOM   1541 HG21 THR A 100       7.920  19.089   9.018  1.00 91.55           H  
ATOM   1542 HG22 THR A 100       9.277  20.203   8.760  1.00 91.55           H  
ATOM   1543 HG23 THR A 100       9.532  18.448   8.645  1.00 91.55           H  
ATOM   1544  OG1 THR A 100       9.713  19.495   6.266  1.00 91.55           O  
ATOM   1545  HG1 THR A 100      10.089  20.336   6.535  1.00 91.55           H  
ATOM   1546  N   THR A 101       7.659  17.659   4.031  1.00 95.40           N  
ATOM   1547  H   THR A 101       8.432  17.021   4.161  1.00 95.40           H  
ATOM   1548  CA  THR A 101       7.258  17.918   2.636  1.00 95.40           C  
ATOM   1549  HA  THR A 101       6.381  18.565   2.627  1.00 95.40           H  
ATOM   1550  C   THR A 101       6.863  16.665   1.854  1.00 95.40           C  
ATOM   1551  CB  THR A 101       8.374  18.644   1.863  1.00 95.40           C  
ATOM   1552  HB  THR A 101       8.051  18.798   0.834  1.00 95.40           H  
ATOM   1553  O   THR A 101       6.417  16.796   0.718  1.00 95.40           O  
ATOM   1554  CG2 THR A 101       8.723  20.006   2.462  1.00 95.40           C  
ATOM   1555 HG21 THR A 101       7.817  20.605   2.549  1.00 95.40           H  
ATOM   1556 HG22 THR A 101       9.166  19.880   3.450  1.00 95.40           H  
ATOM   1557 HG23 THR A 101       9.430  20.522   1.813  1.00 95.40           H  
ATOM   1558  OG1 THR A 101       9.561  17.885   1.861  1.00 95.40           O  
ATOM   1559  HG1 THR A 101      10.197  18.322   1.291  1.00 95.40           H  
ATOM   1560  N   MET A 102       7.007  15.461   2.416  1.00 96.41           N  
ATOM   1561  H   MET A 102       7.466  15.414   3.314  1.00 96.41           H  
ATOM   1562  CA  MET A 102       6.772  14.186   1.726  1.00 96.41           C  
ATOM   1563  HA  MET A 102       6.128  14.372   0.867  1.00 96.41           H  
ATOM   1564  C   MET A 102       6.065  13.164   2.626  1.00 96.41           C  
ATOM   1565  CB  MET A 102       8.100  13.603   1.204  1.00 96.41           C  
ATOM   1566  HB2 MET A 102       8.761  13.394   2.046  1.00 96.41           H  
ATOM   1567  HB3 MET A 102       7.892  12.664   0.691  1.00 96.41           H  
ATOM   1568  O   MET A 102       6.355  13.071   3.823  1.00 96.41           O  
ATOM   1569  CG  MET A 102       8.814  14.553   0.230  1.00 96.41           C  
ATOM   1570  HG2 MET A 102       8.144  14.765  -0.604  1.00 96.41           H  
ATOM   1571  HG3 MET A 102       9.013  15.491   0.747  1.00 96.41           H  
ATOM   1572  SD  MET A 102      10.404  13.983  -0.432  1.00 96.41           S  
ATOM   1573  CE  MET A 102       9.826  12.724  -1.596  1.00 96.41           C  
ATOM   1574  HE1 MET A 102      10.671  12.315  -2.150  1.00 96.41           H  
ATOM   1575  HE2 MET A 102       9.110  13.158  -2.295  1.00 96.41           H  
ATOM   1576  HE3 MET A 102       9.347  11.921  -1.036  1.00 96.41           H  
ATOM   1577  N   ALA A 103       5.174  12.361   2.040  1.00 96.01           N  
ATOM   1578  H   ALA A 103       4.975  12.500   1.059  1.00 96.01           H  
ATOM   1579  CA  ALA A 103       4.499  11.246   2.705  1.00 96.01           C  
ATOM   1580  HA  ALA A 103       5.078  10.962   3.584  1.00 96.01           H  
ATOM   1581  C   ALA A 103       4.397  10.008   1.800  1.00 96.01           C  
ATOM   1582  CB  ALA A 103       3.115  11.692   3.182  1.00 96.01           C  
ATOM   1583  HB1 ALA A 103       2.623  10.866   3.695  1.00 96.01           H  
ATOM   1584  HB2 ALA A 103       2.507  11.996   2.330  1.00 96.01           H  
ATOM   1585  HB3 ALA A 103       3.218  12.524   3.879  1.00 96.01           H  
ATOM   1586  O   ALA A 103       4.191  10.131   0.596  1.00 96.01           O  
ATOM   1587  N   ALA A 104       4.507   8.820   2.390  1.00 95.34           N  
ATOM   1588  H   ALA A 104       4.612   8.803   3.394  1.00 95.34           H  
ATOM   1589  CA  ALA A 104       4.279   7.538   1.725  1.00 95.34           C  
ATOM   1590  HA  ALA A 104       4.550   7.602   0.671  1.00 95.34           H  
ATOM   1591  C   ALA A 104       2.800   7.145   1.826  1.00 95.34           C  
ATOM   1592  CB  ALA A 104       5.167   6.489   2.403  1.00 95.34           C  
ATOM   1593  HB1 ALA A 104       6.209   6.640   2.120  1.00 95.34           H  
ATOM   1594  HB2 ALA A 104       5.063   6.552   3.487  1.00 95.34           H  
ATOM   1595  HB3 ALA A 104       4.857   5.490   2.096  1.00 95.34           H  
ATOM   1596  O   ALA A 104       2.282   7.079   2.940  1.00 95.34           O  
ATOM   1597  N   LEU A 105       2.135   6.863   0.702  1.00 92.82           N  
ATOM   1598  H   LEU A 105       2.628   6.902  -0.179  1.00 92.82           H  
ATOM   1599  CA  LEU A 105       0.767   6.335   0.679  1.00 92.82           C  
ATOM   1600  HA  LEU A 105       0.209   6.748   1.519  1.00 92.82           H  
ATOM   1601  C   LEU A 105       0.806   4.814   0.846  1.00 92.82           C  
ATOM   1602  CB  LEU A 105       0.035   6.733  -0.616  1.00 92.82           C  
ATOM   1603  HB2 LEU A 105       0.513   6.238  -1.461  1.00 92.82           H  
ATOM   1604  HB3 LEU A 105      -0.983   6.349  -0.545  1.00 92.82           H  
ATOM   1605  O   LEU A 105       1.247   4.091  -0.043  1.00 92.82           O  
ATOM   1606  CG  LEU A 105      -0.028   8.240  -0.922  1.00 92.82           C  
ATOM   1607  HG  LEU A 105       0.951   8.574  -1.265  1.00 92.82           H  
ATOM   1608  CD1 LEU A 105      -1.044   8.467  -2.040  1.00 92.82           C  
ATOM   1609 HD11 LEU A 105      -2.045   8.212  -1.695  1.00 92.82           H  
ATOM   1610 HD12 LEU A 105      -1.031   9.510  -2.355  1.00 92.82           H  
ATOM   1611 HD13 LEU A 105      -0.798   7.823  -2.885  1.00 92.82           H  
ATOM   1612  CD2 LEU A 105      -0.439   9.096   0.276  1.00 92.82           C  
ATOM   1613 HD21 LEU A 105      -1.366   8.718   0.707  1.00 92.82           H  
ATOM   1614 HD22 LEU A 105       0.347   9.078   1.031  1.00 92.82           H  
ATOM   1615 HD23 LEU A 105      -0.583  10.129  -0.041  1.00 92.82           H  
ATOM   1616  N   LEU A 106       0.331   4.335   1.990  1.00 89.21           N  
ATOM   1617  H   LEU A 106      -0.108   4.983   2.628  1.00 89.21           H  
ATOM   1618  CA  LEU A 106       0.497   2.953   2.457  1.00 89.21           C  
ATOM   1619  HA  LEU A 106       1.518   2.625   2.259  1.00 89.21           H  
ATOM   1620  C   LEU A 106      -0.438   1.951   1.759  1.00 89.21           C  
ATOM   1621  CB  LEU A 106       0.249   2.952   3.970  1.00 89.21           C  
ATOM   1622  HB2 LEU A 106      -0.806   3.164   4.142  1.00 89.21           H  
ATOM   1623  HB3 LEU A 106       0.449   1.948   4.342  1.00 89.21           H  
ATOM   1624  O   LEU A 106      -0.213   0.743   1.795  1.00 89.21           O  
ATOM   1625  CG  LEU A 106       1.097   3.968   4.761  1.00 89.21           C  
ATOM   1626  HG  LEU A 106       0.924   4.983   4.402  1.00 89.21           H  
ATOM   1627  CD1 LEU A 106       0.651   3.929   6.214  1.00 89.21           C  
ATOM   1628 HD11 LEU A 106      -0.390   4.248   6.282  1.00 89.21           H  
ATOM   1629 HD12 LEU A 106       1.272   4.590   6.820  1.00 89.21           H  
ATOM   1630 HD13 LEU A 106       0.731   2.900   6.564  1.00 89.21           H  
ATOM   1631  CD2 LEU A 106       2.594   3.676   4.668  1.00 89.21           C  
ATOM   1632 HD21 LEU A 106       3.154   4.336   5.330  1.00 89.21           H  
ATOM   1633 HD22 LEU A 106       2.935   3.835   3.645  1.00 89.21           H  
ATOM   1634 HD23 LEU A 106       2.784   2.638   4.939  1.00 89.21           H  
ATOM   1635  N   ASP A 107      -1.475   2.482   1.113  1.00 85.83           N  
ATOM   1636  H   ASP A 107      -1.615   3.475   1.232  1.00 85.83           H  
ATOM   1637  CA  ASP A 107      -2.506   1.738   0.378  1.00 85.83           C  
ATOM   1638  HA  ASP A 107      -2.295   0.671   0.440  1.00 85.83           H  
ATOM   1639  C   ASP A 107      -2.529   2.115  -1.117  1.00 85.83           C  
ATOM   1640  CB  ASP A 107      -3.867   1.989   1.048  1.00 85.83           C  
ATOM   1641  HB2 ASP A 107      -4.599   1.286   0.649  1.00 85.83           H  
ATOM   1642  HB3 ASP A 107      -4.196   2.999   0.807  1.00 85.83           H  
ATOM   1643  O   ASP A 107      -3.392   1.666  -1.865  1.00 85.83           O  
ATOM   1644  CG  ASP A 107      -3.807   1.841   2.569  1.00 85.83           C  
ATOM   1645  OD1 ASP A 107      -3.294   0.815   3.063  1.00 85.83           O  
ATOM   1646  OD2 ASP A 107      -4.228   2.779   3.287  1.00 85.83           O  
ATOM   1647  N   GLY A 108      -1.588   2.969  -1.541  1.00 85.06           N  
ATOM   1648  H   GLY A 108      -0.895   3.256  -0.864  1.00 85.06           H  
ATOM   1649  CA  GLY A 108      -1.458   3.482  -2.910  1.00 85.06           C  
ATOM   1650  HA2 GLY A 108      -1.850   4.499  -2.952  1.00 85.06           H  
ATOM   1651  HA3 GLY A 108      -2.046   2.864  -3.588  1.00 85.06           H  
ATOM   1652  C   GLY A 108      -0.019   3.490  -3.434  1.00 85.06           C  
ATOM   1653  O   GLY A 108       0.243   4.113  -4.455  1.00 85.06           O  
ATOM   1654  N   SER A 109       0.915   2.849  -2.720  1.00 88.79           N  
ATOM   1655  H   SER A 109       0.597   2.371  -1.889  1.00 88.79           H  
ATOM   1656  CA  SER A 109       2.246   2.438  -3.200  1.00 88.79           C  
ATOM   1657  HA  SER A 109       2.820   2.159  -2.317  1.00 88.79           H  
ATOM   1658  C   SER A 109       3.101   3.515  -3.886  1.00 88.79           C  
ATOM   1659  CB  SER A 109       2.073   1.159  -4.019  1.00 88.79           C  
ATOM   1660  HB2 SER A 109       1.332   1.326  -4.801  1.00 88.79           H  
ATOM   1661  HB3 SER A 109       3.012   0.845  -4.477  1.00 88.79           H  
ATOM   1662  O   SER A 109       3.952   3.215  -4.722  1.00 88.79           O  
ATOM   1663  OG  SER A 109       1.614   0.162  -3.124  1.00 88.79           O  
ATOM   1664  HG  SER A 109       1.502  -0.650  -3.624  1.00 88.79           H  
ATOM   1665  N   LYS A 110       2.914   4.780  -3.494  1.00 91.24           N  
ATOM   1666  H   LYS A 110       2.194   4.934  -2.802  1.00 91.24           H  
ATOM   1667  CA  LYS A 110       3.639   5.946  -4.019  1.00 91.24           C  
ATOM   1668  HA  LYS A 110       4.576   5.586  -4.444  1.00 91.24           H  
ATOM   1669  C   LYS A 110       4.009   6.930  -2.917  1.00 91.24           C  
ATOM   1670  CB  LYS A 110       2.836   6.601  -5.165  1.00 91.24           C  
ATOM   1671  HB2 LYS A 110       2.600   5.828  -5.897  1.00 91.24           H  
ATOM   1672  HB3 LYS A 110       3.472   7.335  -5.660  1.00 91.24           H  
ATOM   1673  O   LYS A 110       3.420   6.931  -1.835  1.00 91.24           O  
ATOM   1674  CG  LYS A 110       1.527   7.299  -4.741  1.00 91.24           C  
ATOM   1675  HG2 LYS A 110       1.757   8.130  -4.075  1.00 91.24           H  
ATOM   1676  HG3 LYS A 110       0.896   6.590  -4.205  1.00 91.24           H  
ATOM   1677  CD  LYS A 110       0.756   7.833  -5.964  1.00 91.24           C  
ATOM   1678  HD2 LYS A 110       1.344   8.613  -6.447  1.00 91.24           H  
ATOM   1679  HD3 LYS A 110       0.606   7.016  -6.670  1.00 91.24           H  
ATOM   1680  CE  LYS A 110      -0.615   8.395  -5.554  1.00 91.24           C  
ATOM   1681  HE2 LYS A 110      -0.469   9.187  -4.819  1.00 91.24           H  
ATOM   1682  HE3 LYS A 110      -1.177   7.590  -5.081  1.00 91.24           H  
ATOM   1683  NZ  LYS A 110      -1.393   8.921  -6.706  1.00 91.24           N  
ATOM   1684  HZ1 LYS A 110      -1.430   8.254  -7.463  1.00 91.24           H  
ATOM   1685  HZ2 LYS A 110      -2.342   9.137  -6.435  1.00 91.24           H  
ATOM   1686  HZ3 LYS A 110      -1.009   9.782  -7.070  1.00 91.24           H  
ATOM   1687  N   VAL A 111       4.971   7.803  -3.202  1.00 95.24           N  
ATOM   1688  H   VAL A 111       5.384   7.767  -4.123  1.00 95.24           H  
ATOM   1689  CA  VAL A 111       5.317   8.940  -2.338  1.00 95.24           C  
ATOM   1690  HA  VAL A 111       4.837   8.805  -1.369  1.00 95.24           H  
ATOM   1691  C   VAL A 111       4.760  10.224  -2.945  1.00 95.24           C  
ATOM   1692  CB  VAL A 111       6.832   9.014  -2.077  1.00 95.24           C  
ATOM   1693  HB  VAL A 111       7.365   9.106  -3.023  1.00 95.24           H  
ATOM   1694  O   VAL A 111       4.929  10.480  -4.134  1.00 95.24           O  
ATOM   1695  CG1 VAL A 111       7.195  10.201  -1.181  1.00 95.24           C  
ATOM   1696 HG11 VAL A 111       6.615  10.174  -0.259  1.00 95.24           H  
ATOM   1697 HG12 VAL A 111       8.253  10.138  -0.926  1.00 95.24           H  
ATOM   1698 HG13 VAL A 111       7.011  11.139  -1.704  1.00 95.24           H  
ATOM   1699  CG2 VAL A 111       7.318   7.752  -1.352  1.00 95.24           C  
ATOM   1700 HG21 VAL A 111       8.390   7.820  -1.169  1.00 95.24           H  
ATOM   1701 HG22 VAL A 111       6.799   7.640  -0.400  1.00 95.24           H  
ATOM   1702 HG23 VAL A 111       7.128   6.873  -1.968  1.00 95.24           H  
ATOM   1703  N   VAL A 112       4.097  11.037  -2.123  1.00 95.84           N  
ATOM   1704  H   VAL A 112       4.022  10.765  -1.153  1.00 95.84           H  
ATOM   1705  CA  VAL A 112       3.491  12.317  -2.516  1.00 95.84           C  
ATOM   1706  HA  VAL A 112       3.627  12.451  -3.589  1.00 95.84           H  
ATOM   1707  C   VAL A 112       4.182  13.492  -1.832  1.00 95.84           C  
ATOM   1708  CB  VAL A 112       1.972  12.348  -2.252  1.00 95.84           C  
ATOM   1709  HB  VAL A 112       1.605  13.338  -2.523  1.00 95.84           H  
ATOM   1710  O   VAL A 112       4.688  13.370  -0.714  1.00 95.84           O  
ATOM   1711  CG1 VAL A 112       1.243  11.332  -3.137  1.00 95.84           C  
ATOM   1712 HG11 VAL A 112       1.531  10.316  -2.866  1.00 95.84           H  
ATOM   1713 HG12 VAL A 112       0.167  11.451  -3.014  1.00 95.84           H  
ATOM   1714 HG13 VAL A 112       1.493  11.506  -4.184  1.00 95.84           H  
ATOM   1715  CG2 VAL A 112       1.608  12.096  -0.783  1.00 95.84           C  
ATOM   1716 HG21 VAL A 112       0.530  12.197  -0.654  1.00 95.84           H  
ATOM   1717 HG22 VAL A 112       2.097  12.827  -0.140  1.00 95.84           H  
ATOM   1718 HG23 VAL A 112       1.904  11.090  -0.483  1.00 95.84           H  
ATOM   1719  N   TYR A 113       4.167  14.651  -2.493  1.00 95.93           N  
ATOM   1720  H   TYR A 113       3.705  14.679  -3.391  1.00 95.93           H  
ATOM   1721  CA  TYR A 113       4.617  15.914  -1.911  1.00 95.93           C  
ATOM   1722  HA  TYR A 113       5.409  15.704  -1.192  1.00 95.93           H  
ATOM   1723  C   TYR A 113       3.472  16.612  -1.181  1.00 95.93           C  
ATOM   1724  CB  TYR A 113       5.200  16.834  -2.987  1.00 95.93           C  
ATOM   1725  HB2 TYR A 113       4.486  16.936  -3.803  1.00 95.93           H  
ATOM   1726  HB3 TYR A 113       5.346  17.823  -2.553  1.00 95.93           H  
ATOM   1727  O   TYR A 113       2.477  16.979  -1.804  1.00 95.93           O  
ATOM   1728  CG  TYR A 113       6.532  16.364  -3.526  1.00 95.93           C  
ATOM   1729  CD1 TYR A 113       7.696  16.560  -2.759  1.00 95.93           C  
ATOM   1730  HD1 TYR A 113       7.628  17.032  -1.790  1.00 95.93           H  
ATOM   1731  CD2 TYR A 113       6.604  15.713  -4.772  1.00 95.93           C  
ATOM   1732  HD2 TYR A 113       5.709  15.530  -5.348  1.00 95.93           H  
ATOM   1733  CE1 TYR A 113       8.940  16.108  -3.238  1.00 95.93           C  
ATOM   1734  HE1 TYR A 113       9.830  16.237  -2.640  1.00 95.93           H  
ATOM   1735  CE2 TYR A 113       7.848  15.269  -5.258  1.00 95.93           C  
ATOM   1736  HE2 TYR A 113       7.917  14.751  -6.203  1.00 95.93           H  
ATOM   1737  OH  TYR A 113      10.211  15.024  -4.961  1.00 95.93           O  
ATOM   1738  HH  TYR A 113      10.910  15.115  -4.310  1.00 95.93           H  
ATOM   1739  CZ  TYR A 113       9.016  15.464  -4.493  1.00 95.93           C  
ATOM   1740  N   LEU A 114       3.656  16.847   0.116  1.00 96.13           N  
ATOM   1741  H   LEU A 114       4.557  16.604   0.504  1.00 96.13           H  
ATOM   1742  CA  LEU A 114       2.709  17.543   0.981  1.00 96.13           C  
ATOM   1743  HA  LEU A 114       1.705  17.178   0.765  1.00 96.13           H  
ATOM   1744  C   LEU A 114       2.722  19.049   0.708  1.00 96.13           C  
ATOM   1745  CB  LEU A 114       3.049  17.257   2.455  1.00 96.13           C  
ATOM   1746  HB2 LEU A 114       4.056  17.623   2.652  1.00 96.13           H  
ATOM   1747  HB3 LEU A 114       2.362  17.824   3.083  1.00 96.13           H  
ATOM   1748  O   LEU A 114       3.781  19.685   0.675  1.00 96.13           O  
ATOM   1749  CG  LEU A 114       2.973  15.775   2.860  1.00 96.13           C  
ATOM   1750  HG  LEU A 114       3.610  15.178   2.207  1.00 96.13           H  
ATOM   1751  CD1 LEU A 114       3.497  15.632   4.290  1.00 96.13           C  
ATOM   1752 HD11 LEU A 114       2.971  16.319   4.952  1.00 96.13           H  
ATOM   1753 HD12 LEU A 114       4.562  15.866   4.313  1.00 96.13           H  
ATOM   1754 HD13 LEU A 114       3.358  14.612   4.647  1.00 96.13           H  
ATOM   1755  CD2 LEU A 114       1.544  15.241   2.774  1.00 96.13           C  
ATOM   1756 HD21 LEU A 114       0.883  15.802   3.435  1.00 96.13           H  
ATOM   1757 HD22 LEU A 114       1.531  14.185   3.044  1.00 96.13           H  
ATOM   1758 HD23 LEU A 114       1.175  15.313   1.751  1.00 96.13           H  
ATOM   1759  N   ARG A 115       1.534  19.632   0.547  1.00 93.85           N  
ATOM   1760  H   ARG A 115       0.727  19.025   0.512  1.00 93.85           H  
ATOM   1761  CA  ARG A 115       1.325  21.060   0.276  1.00 93.85           C  
ATOM   1762  HA  ARG A 115       2.293  21.562   0.290  1.00 93.85           H  
ATOM   1763  C   ARG A 115       0.460  21.689   1.364  1.00 93.85           C  
ATOM   1764  CB  ARG A 115       0.693  21.242  -1.115  1.00 93.85           C  
ATOM   1765  HB2 ARG A 115      -0.332  20.874  -1.080  1.00 93.85           H  
ATOM   1766  HB3 ARG A 115       0.656  22.305  -1.353  1.00 93.85           H  
ATOM   1767  O   ARG A 115      -0.347  21.029   2.006  1.00 93.85           O  
ATOM   1768  CG  ARG A 115       1.450  20.506  -2.233  1.00 93.85           C  
ATOM   1769  HG2 ARG A 115       1.567  19.453  -1.979  1.00 93.85           H  
ATOM   1770  HG3 ARG A 115       2.436  20.953  -2.359  1.00 93.85           H  
ATOM   1771  CD  ARG A 115       0.671  20.568  -3.546  1.00 93.85           C  
ATOM   1772  HD2 ARG A 115      -0.295  20.090  -3.384  1.00 93.85           H  
ATOM   1773  HD3 ARG A 115       0.520  21.610  -3.828  1.00 93.85           H  
ATOM   1774  NE  ARG A 115       1.400  19.859  -4.615  1.00 93.85           N  
ATOM   1775  HE  ARG A 115       2.269  19.425  -4.337  1.00 93.85           H  
ATOM   1776  NH1 ARG A 115      -0.251  19.931  -6.204  1.00 93.85           N  
ATOM   1777 HH11 ARG A 115      -0.619  19.604  -7.086  1.00 93.85           H  
ATOM   1778 HH12 ARG A 115      -0.873  20.299  -5.499  1.00 93.85           H  
ATOM   1779  NH2 ARG A 115       1.670  18.891  -6.658  1.00 93.85           N  
ATOM   1780 HH21 ARG A 115       2.551  18.504  -6.351  1.00 93.85           H  
ATOM   1781 HH22 ARG A 115       1.272  18.556  -7.524  1.00 93.85           H  
ATOM   1782  CZ  ARG A 115       0.941  19.570  -5.818  1.00 93.85           C  
ATOM   1783  N   MET A 116       0.588  23.004   1.534  1.00 90.65           N  
ATOM   1784  H   MET A 116       1.274  23.485   0.969  1.00 90.65           H  
ATOM   1785  CA  MET A 116      -0.089  23.759   2.602  1.00 90.65           C  
ATOM   1786  HA  MET A 116       0.235  23.354   3.562  1.00 90.65           H  
ATOM   1787  C   MET A 116      -1.628  23.668   2.572  1.00 90.65           C  
ATOM   1788  CB  MET A 116       0.362  25.225   2.505  1.00 90.65           C  
ATOM   1789  HB2 MET A 116      -0.108  25.684   1.635  1.00 90.65           H  
ATOM   1790  HB3 MET A 116       1.443  25.258   2.369  1.00 90.65           H  
ATOM   1791  O   MET A 116      -2.260  23.857   3.605  1.00 90.65           O  
ATOM   1792  CG  MET A 116       0.026  26.042   3.758  1.00 90.65           C  
ATOM   1793  HG2 MET A 116      -1.045  26.000   3.952  1.00 90.65           H  
ATOM   1794  HG3 MET A 116       0.541  25.595   4.608  1.00 90.65           H  
ATOM   1795  SD  MET A 116       0.512  27.786   3.648  1.00 90.65           S  
ATOM   1796  CE  MET A 116      -0.843  28.398   2.609  1.00 90.65           C  
ATOM   1797  HE1 MET A 116      -1.797  28.186   3.091  1.00 90.65           H  
ATOM   1798  HE2 MET A 116      -0.822  27.904   1.637  1.00 90.65           H  
ATOM   1799  HE3 MET A 116      -0.740  29.474   2.470  1.00 90.65           H  
ATOM   1800  N   ASN A 117      -2.217  23.382   1.406  1.00 91.54           N  
ATOM   1801  H   ASN A 117      -1.624  23.145   0.623  1.00 91.54           H  
ATOM   1802  CA  ASN A 117      -3.668  23.315   1.202  1.00 91.54           C  
ATOM   1803  HA  ASN A 117      -4.171  23.704   2.087  1.00 91.54           H  
ATOM   1804  C   ASN A 117      -4.191  21.875   1.018  1.00 91.54           C  
ATOM   1805  CB  ASN A 117      -4.056  24.203   0.001  1.00 91.54           C  
ATOM   1806  HB2 ASN A 117      -3.540  23.841  -0.888  1.00 91.54           H  
ATOM   1807  HB3 ASN A 117      -5.127  24.098  -0.172  1.00 91.54           H  
ATOM   1808  O   ASN A 117      -5.351  21.704   0.640  1.00 91.54           O  
ATOM   1809  CG  ASN A 117      -3.782  25.689   0.158  1.00 91.54           C  
ATOM   1810  ND2 ASN A 117      -4.063  26.454  -0.870  1.00 91.54           N  
ATOM   1811 HD21 ASN A 117      -4.497  26.055  -1.691  1.00 91.54           H  
ATOM   1812 HD22 ASN A 117      -3.917  27.444  -0.733  1.00 91.54           H  
ATOM   1813  OD1 ASN A 117      -3.311  26.206   1.154  1.00 91.54           O  
ATOM   1814  N   ASP A 118      -3.359  20.849   1.224  1.00 94.99           N  
ATOM   1815  H   ASP A 118      -2.433  21.012   1.593  1.00 94.99           H  
ATOM   1816  CA  ASP A 118      -3.809  19.459   1.120  1.00 94.99           C  
ATOM   1817  HA  ASP A 118      -4.347  19.330   0.181  1.00 94.99           H  
ATOM   1818  C   ASP A 118      -4.772  19.140   2.274  1.00 94.99           C  
ATOM   1819  CB  ASP A 118      -2.616  18.488   1.115  1.00 94.99           C  
ATOM   1820  HB2 ASP A 118      -1.998  18.675   1.993  1.00 94.99           H  
ATOM   1821  HB3 ASP A 118      -3.012  17.476   1.196  1.00 94.99           H  
ATOM   1822  O   ASP A 118      -4.498  19.481   3.429  1.00 94.99           O  
ATOM   1823  CG  ASP A 118      -1.741  18.551  -0.146  1.00 94.99           C  
ATOM   1824  OD1 ASP A 118      -2.131  19.193  -1.149  1.00 94.99           O  
ATOM   1825  OD2 ASP A 118      -0.643  17.947  -0.109  1.00 94.99           O  
ATOM   1826  N   LYS A 119      -5.903  18.474   1.992  1.00 95.59           N  
ATOM   1827  H   LYS A 119      -6.058  18.142   1.051  1.00 95.59           H  
ATOM   1828  CA  LYS A 119      -6.786  18.032   3.078  1.00 95.59           C  
ATOM   1829  HA  LYS A 119      -6.852  18.838   3.809  1.00 95.59           H  
ATOM   1830  C   LYS A 119      -6.160  16.822   3.766  1.00 95.59           C  
ATOM   1831  CB  LYS A 119      -8.214  17.672   2.655  1.00 95.59           C  
ATOM   1832  HB2 LYS A 119      -8.179  16.765   2.051  1.00 95.59           H  
ATOM   1833  HB3 LYS A 119      -8.734  17.410   3.576  1.00 95.59           H  
ATOM   1834  O   LYS A 119      -5.928  15.788   3.139  1.00 95.59           O  
ATOM   1835  CG  LYS A 119      -9.078  18.701   1.907  1.00 95.59           C  
ATOM   1836  HG2 LYS A 119      -9.025  19.677   2.390  1.00 95.59           H  
ATOM   1837  HG3 LYS A 119      -8.744  18.776   0.872  1.00 95.59           H  
ATOM   1838  CD  LYS A 119     -10.521  18.151   1.979  1.00 95.59           C  
ATOM   1839  HD2 LYS A 119     -10.472  17.063   1.933  1.00 95.59           H  
ATOM   1840  HD3 LYS A 119     -10.939  18.399   2.954  1.00 95.59           H  
ATOM   1841  CE  LYS A 119     -11.508  18.588   0.891  1.00 95.59           C  
ATOM   1842  HE2 LYS A 119     -11.820  19.615   1.077  1.00 95.59           H  
ATOM   1843  HE3 LYS A 119     -11.001  18.540  -0.073  1.00 95.59           H  
ATOM   1844  NZ  LYS A 119     -12.688  17.658   0.879  1.00 95.59           N  
ATOM   1845  HZ1 LYS A 119     -12.428  16.692   0.739  1.00 95.59           H  
ATOM   1846  HZ2 LYS A 119     -13.369  17.865   0.162  1.00 95.59           H  
ATOM   1847  HZ3 LYS A 119     -13.185  17.607   1.756  1.00 95.59           H  
ATOM   1848  N   VAL A 120      -5.960  16.942   5.071  1.00 96.96           N  
ATOM   1849  H   VAL A 120      -6.147  17.833   5.509  1.00 96.96           H  
ATOM   1850  CA  VAL A 120      -5.474  15.861   5.927  1.00 96.96           C  
ATOM   1851  HA  VAL A 120      -5.570  14.926   5.375  1.00 96.96           H  
ATOM   1852  C   VAL A 120      -6.337  15.725   7.170  1.00 96.96           C  
ATOM   1853  CB  VAL A 120      -3.988  16.029   6.287  1.00 96.96           C  
ATOM   1854  HB  VAL A 120      -3.699  15.197   6.929  1.00 96.96           H  
ATOM   1855  O   VAL A 120      -6.894  16.710   7.657  1.00 96.96           O  
ATOM   1856  CG1 VAL A 120      -3.135  15.970   5.019  1.00 96.96           C  
ATOM   1857 HG11 VAL A 120      -2.084  15.870   5.287  1.00 96.96           H  
ATOM   1858 HG12 VAL A 120      -3.439  15.106   4.429  1.00 96.96           H  
ATOM   1859 HG13 VAL A 120      -3.269  16.872   4.421  1.00 96.96           H  
ATOM   1860  CG2 VAL A 120      -3.680  17.331   7.034  1.00 96.96           C  
ATOM   1861 HG21 VAL A 120      -4.264  17.386   7.953  1.00 96.96           H  
ATOM   1862 HG22 VAL A 120      -3.917  18.193   6.410  1.00 96.96           H  
ATOM   1863 HG23 VAL A 120      -2.622  17.365   7.292  1.00 96.96           H  
ATOM   1864  N   LYS A 121      -6.442  14.498   7.678  1.00 96.97           N  
ATOM   1865  H   LYS A 121      -5.955  13.751   7.205  1.00 96.97           H  
ATOM   1866  CA  LYS A 121      -7.170  14.161   8.906  1.00 96.97           C  
ATOM   1867  HA  LYS A 121      -7.328  15.067   9.491  1.00 96.97           H  
ATOM   1868  C   LYS A 121      -6.336  13.246   9.779  1.00 96.97           C  
ATOM   1869  CB  LYS A 121      -8.543  13.529   8.587  1.00 96.97           C  
ATOM   1870  HB2 LYS A 121      -9.047  13.267   9.518  1.00 96.97           H  
ATOM   1871  HB3 LYS A 121      -8.403  12.602   8.032  1.00 96.97           H  
ATOM   1872  O   LYS A 121      -5.407  12.589   9.308  1.00 96.97           O  
ATOM   1873  CG  LYS A 121      -9.470  14.440   7.772  1.00 96.97           C  
ATOM   1874  HG2 LYS A 121      -8.951  14.788   6.878  1.00 96.97           H  
ATOM   1875  HG3 LYS A 121     -10.343  13.869   7.459  1.00 96.97           H  
ATOM   1876  CD  LYS A 121      -9.934  15.639   8.600  1.00 96.97           C  
ATOM   1877  HD2 LYS A 121     -10.658  15.293   9.337  1.00 96.97           H  
ATOM   1878  HD3 LYS A 121      -9.101  16.096   9.134  1.00 96.97           H  
ATOM   1879  CE  LYS A 121     -10.571  16.710   7.728  1.00 96.97           C  
ATOM   1880  HE2 LYS A 121      -9.799  17.148   7.095  1.00 96.97           H  
ATOM   1881  HE3 LYS A 121     -11.342  16.249   7.112  1.00 96.97           H  
ATOM   1882  NZ  LYS A 121     -11.174  17.727   8.613  1.00 96.97           N  
ATOM   1883  HZ1 LYS A 121     -12.003  17.312   9.013  1.00 96.97           H  
ATOM   1884  HZ2 LYS A 121     -10.571  17.932   9.397  1.00 96.97           H  
ATOM   1885  HZ3 LYS A 121     -11.446  18.573   8.133  1.00 96.97           H  
ATOM   1886  N   LYS A 122      -6.660  13.197  11.066  1.00 95.16           N  
ATOM   1887  H   LYS A 122      -7.515  13.658  11.346  1.00 95.16           H  
ATOM   1888  CA  LYS A 122      -6.076  12.201  11.961  1.00 95.16           C  
ATOM   1889  HA  LYS A 122      -4.990  12.222  11.864  1.00 95.16           H  
ATOM   1890  C   LYS A 122      -6.595  10.829  11.529  1.00 95.16           C  
ATOM   1891  CB  LYS A 122      -6.482  12.546  13.394  1.00 95.16           C  
ATOM   1892  HB2 LYS A 122      -7.567  12.493  13.481  1.00 95.16           H  
ATOM   1893  HB3 LYS A 122      -6.170  13.567  13.614  1.00 95.16           H  
ATOM   1894  O   LYS A 122      -7.790  10.694  11.302  1.00 95.16           O  
ATOM   1895  CG  LYS A 122      -5.838  11.593  14.403  1.00 95.16           C  
ATOM   1896  HG2 LYS A 122      -6.161  10.571  14.208  1.00 95.16           H  
ATOM   1897  HG3 LYS A 122      -4.753  11.652  14.319  1.00 95.16           H  
ATOM   1898  CD  LYS A 122      -6.269  11.990  15.812  1.00 95.16           C  
ATOM   1899  HD2 LYS A 122      -7.357  11.958  15.873  1.00 95.16           H  
ATOM   1900  HD3 LYS A 122      -5.928  13.004  16.021  1.00 95.16           H  
ATOM   1901  CE  LYS A 122      -5.662  11.011  16.815  1.00 95.16           C  
ATOM   1902  HE2 LYS A 122      -4.576  11.047  16.724  1.00 95.16           H  
ATOM   1903  HE3 LYS A 122      -5.989  10.005  16.554  1.00 95.16           H  
ATOM   1904  NZ  LYS A 122      -6.087  11.359  18.190  1.00 95.16           N  
ATOM   1905  HZ1 LYS A 122      -5.697  10.709  18.857  1.00 95.16           H  
ATOM   1906  HZ2 LYS A 122      -5.783  12.296  18.415  1.00 95.16           H  
ATOM   1907  HZ3 LYS A 122      -7.095  11.336  18.248  1.00 95.16           H  
ATOM   1908  N   LEU A 123      -5.736   9.809  11.465  1.00 93.96           N  
ATOM   1909  H   LEU A 123      -4.756   9.966  11.654  1.00 93.96           H  
ATOM   1910  CA  LEU A 123      -6.195   8.456  11.141  1.00 93.96           C  
ATOM   1911  HA  LEU A 123      -6.636   8.490  10.145  1.00 93.96           H  
ATOM   1912  C   LEU A 123      -7.255   8.003  12.172  1.00 93.96           C  
ATOM   1913  CB  LEU A 123      -4.993   7.492  11.102  1.00 93.96           C  
ATOM   1914  HB2 LEU A 123      -4.517   7.486  12.082  1.00 93.96           H  
ATOM   1915  HB3 LEU A 123      -4.266   7.854  10.375  1.00 93.96           H  
ATOM   1916  O   LEU A 123      -6.920   7.907  13.362  1.00 93.96           O  
ATOM   1917  CG  LEU A 123      -5.389   6.048  10.732  1.00 93.96           C  
ATOM   1918  HG  LEU A 123      -6.180   5.695  11.394  1.00 93.96           H  
ATOM   1919  CD1 LEU A 123      -5.870   5.951   9.287  1.00 93.96           C  
ATOM   1920 HD11 LEU A 123      -6.787   6.524   9.151  1.00 93.96           H  
ATOM   1921 HD12 LEU A 123      -6.079   4.912   9.029  1.00 93.96           H  
ATOM   1922 HD13 LEU A 123      -5.110   6.349   8.614  1.00 93.96           H  
ATOM   1923  CD2 LEU A 123      -4.197   5.108  10.893  1.00 93.96           C  
ATOM   1924 HD21 LEU A 123      -3.386   5.422  10.235  1.00 93.96           H  
ATOM   1925 HD22 LEU A 123      -4.492   4.092  10.631  1.00 93.96           H  
ATOM   1926 HD23 LEU A 123      -3.849   5.126  11.926  1.00 93.96           H  
ATOM   1927  N   PRO A 124      -8.508   7.696  11.773  1.00 92.79           N  
ATOM   1928  CA  PRO A 124      -9.510   7.226  12.718  1.00 92.79           C  
ATOM   1929  HA  PRO A 124      -9.572   7.947  13.533  1.00 92.79           H  
ATOM   1930  C   PRO A 124      -9.099   5.858  13.263  1.00 92.79           C  
ATOM   1931  CB  PRO A 124     -10.854   7.210  11.978  1.00 92.79           C  
ATOM   1932  HB2 PRO A 124     -11.110   6.197  11.667  1.00 92.79           H  
ATOM   1933  HB3 PRO A 124     -11.653   7.615  12.599  1.00 92.79           H  
ATOM   1934  O   PRO A 124      -8.732   4.952  12.513  1.00 92.79           O  
ATOM   1935  CG  PRO A 124     -10.611   8.093  10.752  1.00 92.79           C  
ATOM   1936  HG2 PRO A 124     -11.225   7.791   9.903  1.00 92.79           H  
ATOM   1937  HG3 PRO A 124     -10.802   9.135  11.009  1.00 92.79           H  
ATOM   1938  CD  PRO A 124      -9.122   7.908  10.469  1.00 92.79           C  
ATOM   1939  HD2 PRO A 124      -8.736   8.795   9.965  1.00 92.79           H  
ATOM   1940  HD3 PRO A 124      -8.969   7.026   9.848  1.00 92.79           H  
ATOM   1941  N   ALA A 125      -9.160   5.694  14.587  1.00 90.16           N  
ATOM   1942  H   ALA A 125      -9.457   6.485  15.140  1.00 90.16           H  
ATOM   1943  CA  ALA A 125      -8.496   4.586  15.277  1.00 90.16           C  
ATOM   1944  HA  ALA A 125      -7.423   4.681  15.105  1.00 90.16           H  
ATOM   1945  C   ALA A 125      -8.901   3.187  14.772  1.00 90.16           C  
ATOM   1946  CB  ALA A 125      -8.755   4.732  16.780  1.00 90.16           C  
ATOM   1947  HB1 ALA A 125      -8.389   5.699  17.125  1.00 90.16           H  
ATOM   1948  HB2 ALA A 125      -8.227   3.943  17.317  1.00 90.16           H  
ATOM   1949  HB3 ALA A 125      -9.822   4.650  16.988  1.00 90.16           H  
ATOM   1950  O   ALA A 125      -8.064   2.284  14.772  1.00 90.16           O  
ATOM   1951  N   LYS A 126     -10.138   3.005  14.283  1.00 93.98           N  
ATOM   1952  H   LYS A 126     -10.761   3.800  14.258  1.00 93.98           H  
ATOM   1953  CA  LYS A 126     -10.613   1.717  13.750  1.00 93.98           C  
ATOM   1954  HA  LYS A 126     -10.377   0.954  14.492  1.00 93.98           H  
ATOM   1955  C   LYS A 126      -9.874   1.240  12.482  1.00 93.98           C  
ATOM   1956  CB  LYS A 126     -12.149   1.718  13.608  1.00 93.98           C  
ATOM   1957  HB2 LYS A 126     -12.593   2.017  14.558  1.00 93.98           H  
ATOM   1958  HB3 LYS A 126     -12.471   0.698  13.398  1.00 93.98           H  
ATOM   1959  O   LYS A 126      -9.836   0.039  12.249  1.00 93.98           O  
ATOM   1960  CG  LYS A 126     -12.685   2.631  12.497  1.00 93.98           C  
ATOM   1961  HG2 LYS A 126     -12.241   2.320  11.551  1.00 93.98           H  
ATOM   1962  HG3 LYS A 126     -12.387   3.661  12.697  1.00 93.98           H  
ATOM   1963  CD  LYS A 126     -14.220   2.564  12.372  1.00 93.98           C  
ATOM   1964  HD2 LYS A 126     -14.544   1.532  12.241  1.00 93.98           H  
ATOM   1965  HD3 LYS A 126     -14.695   3.007  13.247  1.00 93.98           H  
ATOM   1966  CE  LYS A 126     -14.546   3.368  11.119  1.00 93.98           C  
ATOM   1967  HE2 LYS A 126     -14.016   2.898  10.290  1.00 93.98           H  
ATOM   1968  HE3 LYS A 126     -14.131   4.369  11.235  1.00 93.98           H  
ATOM   1969  NZ  LYS A 126     -15.975   3.496  10.737  1.00 93.98           N  
ATOM   1970  HZ1 LYS A 126     -16.005   4.266  10.084  1.00 93.98           H  
ATOM   1971  HZ2 LYS A 126     -16.572   3.776  11.503  1.00 93.98           H  
ATOM   1972  HZ3 LYS A 126     -16.317   2.686  10.241  1.00 93.98           H  
ATOM   1973  N   TYR A 127      -9.209   2.128  11.733  1.00 93.03           N  
ATOM   1974  H   TYR A 127      -9.274   3.107  11.975  1.00 93.03           H  
ATOM   1975  CA  TYR A 127      -8.410   1.781  10.540  1.00 93.03           C  
ATOM   1976  HA  TYR A 127      -8.793   0.853  10.117  1.00 93.03           H  
ATOM   1977  C   TYR A 127      -6.917   1.546  10.827  1.00 93.03           C  
ATOM   1978  CB  TYR A 127      -8.580   2.871   9.477  1.00 93.03           C  
ATOM   1979  HB2 TYR A 127      -8.058   2.571   8.569  1.00 93.03           H  
ATOM   1980  HB3 TYR A 127      -8.119   3.792   9.835  1.00 93.03           H  
ATOM   1981  O   TYR A 127      -6.158   1.185   9.927  1.00 93.03           O  
ATOM   1982  CG  TYR A 127     -10.025   3.136   9.124  1.00 93.03           C  
ATOM   1983  CD1 TYR A 127     -10.750   2.186   8.382  1.00 93.03           C  
ATOM   1984  HD1 TYR A 127     -10.275   1.284   8.027  1.00 93.03           H  
ATOM   1985  CD2 TYR A 127     -10.642   4.321   9.560  1.00 93.03           C  
ATOM   1986  HD2 TYR A 127     -10.066   5.052  10.108  1.00 93.03           H  
ATOM   1987  CE1 TYR A 127     -12.097   2.423   8.067  1.00 93.03           C  
ATOM   1988  HE1 TYR A 127     -12.663   1.720   7.475  1.00 93.03           H  
ATOM   1989  CE2 TYR A 127     -11.990   4.568   9.240  1.00 93.03           C  
ATOM   1990  HE2 TYR A 127     -12.473   5.486   9.541  1.00 93.03           H  
ATOM   1991  OH  TYR A 127     -14.017   3.805   8.210  1.00 93.03           O  
ATOM   1992  HH  TYR A 127     -14.348   4.644   8.538  1.00 93.03           H  
ATOM   1993  CZ  TYR A 127     -12.709   3.616   8.486  1.00 93.03           C  
ATOM   1994  N   SER A 128      -6.476   1.743  12.075  1.00 90.66           N  
ATOM   1995  H   SER A 128      -7.142   2.041  12.774  1.00 90.66           H  
ATOM   1996  CA  SER A 128      -5.071   1.564  12.478  1.00 90.66           C  
ATOM   1997  HA  SER A 128      -4.435   2.002  11.709  1.00 90.66           H  
ATOM   1998  C   SER A 128      -4.640   0.096  12.610  1.00 90.66           C  
ATOM   1999  CB  SER A 128      -4.794   2.315  13.785  1.00 90.66           C  
ATOM   2000  HB2 SER A 128      -5.104   3.355  13.682  1.00 90.66           H  
ATOM   2001  HB3 SER A 128      -3.721   2.286  13.979  1.00 90.66           H  
ATOM   2002  O   SER A 128      -3.448  -0.196  12.560  1.00 90.66           O  
ATOM   2003  OG  SER A 128      -5.464   1.737  14.891  1.00 90.66           O  
ATOM   2004  HG  SER A 128      -6.402   1.933  14.844  1.00 90.66           H  
ATOM   2005  N   GLY A 129      -5.599  -0.826  12.771  1.00 90.83           N  
ATOM   2006  H   GLY A 129      -6.556  -0.507  12.814  1.00 90.83           H  
ATOM   2007  CA  GLY A 129      -5.342  -2.266  12.887  1.00 90.83           C  
ATOM   2008  HA2 GLY A 129      -4.401  -2.425  13.415  1.00 90.83           H  
ATOM   2009  HA3 GLY A 129      -6.144  -2.716  13.472  1.00 90.83           H  
ATOM   2010  C   GLY A 129      -5.267  -3.016  11.551  1.00 90.83           C  
ATOM   2011  O   GLY A 129      -4.740  -4.128  11.520  1.00 90.83           O  
ATOM   2012  N   ILE A 130      -5.773  -2.408  10.472  1.00 93.21           N  
ATOM   2013  H   ILE A 130      -6.124  -1.468  10.581  1.00 93.21           H  
ATOM   2014  CA  ILE A 130      -5.721  -2.942   9.104  1.00 93.21           C  
ATOM   2015  HA  ILE A 130      -6.085  -3.969   9.115  1.00 93.21           H  
ATOM   2016  C   ILE A 130      -4.254  -2.925   8.628  1.00 93.21           C  
ATOM   2017  CB  ILE A 130      -6.658  -2.105   8.192  1.00 93.21           C  
ATOM   2018  HB  ILE A 130      -6.413  -1.052   8.325  1.00 93.21           H  
ATOM   2019  O   ILE A 130      -3.586  -1.905   8.829  1.00 93.21           O  
ATOM   2020  CG1 ILE A 130      -8.134  -2.295   8.618  1.00 93.21           C  
ATOM   2021 HG12 ILE A 130      -8.424  -3.335   8.469  1.00 93.21           H  
ATOM   2022 HG13 ILE A 130      -8.234  -2.071   9.680  1.00 93.21           H  
ATOM   2023  CG2 ILE A 130      -6.447  -2.440   6.709  1.00 93.21           C  
ATOM   2024 HG21 ILE A 130      -6.523  -3.515   6.541  1.00 93.21           H  
ATOM   2025 HG22 ILE A 130      -5.464  -2.106   6.378  1.00 93.21           H  
ATOM   2026 HG23 ILE A 130      -7.190  -1.944   6.084  1.00 93.21           H  
ATOM   2027  CD1 ILE A 130      -9.126  -1.390   7.877  1.00 93.21           C  
ATOM   2028 HD11 ILE A 130      -8.755  -0.366   7.873  1.00 93.21           H  
ATOM   2029 HD12 ILE A 130      -9.263  -1.733   6.851  1.00 93.21           H  
ATOM   2030 HD13 ILE A 130     -10.093  -1.425   8.380  1.00 93.21           H  
ATOM   2031  N   PRO A 131      -3.711  -3.997   8.021  1.00 94.12           N  
ATOM   2032  CA  PRO A 131      -2.330  -3.998   7.533  1.00 94.12           C  
ATOM   2033  HA  PRO A 131      -1.648  -3.777   8.355  1.00 94.12           H  
ATOM   2034  C   PRO A 131      -2.090  -2.978   6.411  1.00 94.12           C  
ATOM   2035  CB  PRO A 131      -2.081  -5.419   7.029  1.00 94.12           C  
ATOM   2036  HB2 PRO A 131      -1.677  -6.037   7.831  1.00 94.12           H  
ATOM   2037  HB3 PRO A 131      -1.418  -5.423   6.164  1.00 94.12           H  
ATOM   2038  O   PRO A 131      -3.008  -2.636   5.678  1.00 94.12           O  
ATOM   2039  CG  PRO A 131      -3.471  -5.914   6.643  1.00 94.12           C  
ATOM   2040  HG2 PRO A 131      -3.738  -5.539   5.655  1.00 94.12           H  
ATOM   2041  HG3 PRO A 131      -3.522  -7.002   6.668  1.00 94.12           H  
ATOM   2042  CD  PRO A 131      -4.360  -5.264   7.701  1.00 94.12           C  
ATOM   2043  HD2 PRO A 131      -5.367  -5.133   7.307  1.00 94.12           H  
ATOM   2044  HD3 PRO A 131      -4.391  -5.890   8.593  1.00 94.12           H  
ATOM   2045  N   GLU A 132      -0.854  -2.499   6.262  1.00 92.23           N  
ATOM   2046  H   GLU A 132      -0.163  -2.751   6.954  1.00 92.23           H  
ATOM   2047  CA  GLU A 132      -0.366  -1.800   5.063  1.00 92.23           C  
ATOM   2048  HA  GLU A 132      -0.988  -0.929   4.856  1.00 92.23           H  
ATOM   2049  C   GLU A 132      -0.425  -2.745   3.856  1.00 92.23           C  
ATOM   2050  CB  GLU A 132       1.099  -1.343   5.252  1.00 92.23           C  
ATOM   2051  HB2 GLU A 132       1.444  -0.886   4.324  1.00 92.23           H  
ATOM   2052  HB3 GLU A 132       1.721  -2.218   5.442  1.00 92.23           H  
ATOM   2053  O   GLU A 132       0.076  -3.873   3.936  1.00 92.23           O  
ATOM   2054  CG  GLU A 132       1.316  -0.340   6.391  1.00 92.23           C  
ATOM   2055  HG2 GLU A 132       0.876   0.618   6.114  1.00 92.23           H  
ATOM   2056  HG3 GLU A 132       0.782  -0.695   7.272  1.00 92.23           H  
ATOM   2057  CD  GLU A 132       2.804  -0.151   6.753  1.00 92.23           C  
ATOM   2058  OE1 GLU A 132       3.253  -0.657   7.804  1.00 92.23           O  
ATOM   2059  OE2 GLU A 132       3.542   0.594   6.076  1.00 92.23           O  
ATOM   2060  N   PHE A 133      -0.996  -2.279   2.746  1.00 90.77           N  
ATOM   2061  H   PHE A 133      -1.385  -1.347   2.741  1.00 90.77           H  
ATOM   2062  CA  PHE A 133      -1.116  -3.064   1.515  1.00 90.77           C  
ATOM   2063  HA  PHE A 133      -1.095  -4.125   1.764  1.00 90.77           H  
ATOM   2064  C   PHE A 133       0.055  -2.843   0.549  1.00 90.77           C  
ATOM   2065  CB  PHE A 133      -2.482  -2.788   0.887  1.00 90.77           C  
ATOM   2066  HB2 PHE A 133      -2.518  -3.260  -0.095  1.00 90.77           H  
ATOM   2067  HB3 PHE A 133      -2.614  -1.715   0.745  1.00 90.77           H  
ATOM   2068  O   PHE A 133       0.249  -3.625  -0.375  1.00 90.77           O  
ATOM   2069  CG  PHE A 133      -3.626  -3.343   1.714  1.00 90.77           C  
ATOM   2070  CD1 PHE A 133      -4.009  -4.684   1.550  1.00 90.77           C  
ATOM   2071  HD1 PHE A 133      -3.463  -5.311   0.860  1.00 90.77           H  
ATOM   2072  CD2 PHE A 133      -4.325  -2.533   2.627  1.00 90.77           C  
ATOM   2073  HD2 PHE A 133      -4.042  -1.500   2.761  1.00 90.77           H  
ATOM   2074  CE1 PHE A 133      -5.123  -5.198   2.234  1.00 90.77           C  
ATOM   2075  HE1 PHE A 133      -5.455  -6.208   2.044  1.00 90.77           H  
ATOM   2076  CE2 PHE A 133      -5.419  -3.058   3.339  1.00 90.77           C  
ATOM   2077  HE2 PHE A 133      -5.972  -2.427   4.019  1.00 90.77           H  
ATOM   2078  CZ  PHE A 133      -5.825  -4.387   3.138  1.00 90.77           C  
ATOM   2079  HZ  PHE A 133      -6.690  -4.777   3.654  1.00 90.77           H  
ATOM   2080  N   CYS A 134       0.895  -1.834   0.767  1.00 92.51           N  
ATOM   2081  H   CYS A 134       0.669  -1.153   1.477  1.00 92.51           H  
ATOM   2082  CA  CYS A 134       2.139  -1.660   0.023  1.00 92.51           C  
ATOM   2083  HA  CYS A 134       1.920  -1.770  -1.040  1.00 92.51           H  
ATOM   2084  C   CYS A 134       3.221  -2.698   0.392  1.00 92.51           C  
ATOM   2085  CB  CYS A 134       2.637  -0.233   0.250  1.00 92.51           C  
ATOM   2086  HB2 CYS A 134       1.893   0.476  -0.111  1.00 92.51           H  
ATOM   2087  HB3 CYS A 134       3.555  -0.094  -0.322  1.00 92.51           H  
ATOM   2088  O   CYS A 134       3.474  -2.978   1.570  1.00 92.51           O  
ATOM   2089  SG  CYS A 134       2.936   0.043   2.030  1.00 92.51           S  
ATOM   2090  HG  CYS A 134       3.353  -1.196   2.304  1.00 92.51           H  
ATOM   2091  N   CYS A 135       3.949  -3.189  -0.610  1.00 94.76           N  
ATOM   2092  H   CYS A 135       3.691  -2.939  -1.554  1.00 94.76           H  
ATOM   2093  CA  CYS A 135       5.126  -4.044  -0.452  1.00 94.76           C  
ATOM   2094  HA  CYS A 135       5.474  -3.991   0.580  1.00 94.76           H  
ATOM   2095  C   CYS A 135       6.285  -3.571  -1.346  1.00 94.76           C  
ATOM   2096  CB  CYS A 135       4.721  -5.502  -0.727  1.00 94.76           C  
ATOM   2097  HB2 CYS A 135       3.786  -5.726  -0.213  1.00 94.76           H  
ATOM   2098  HB3 CYS A 135       5.489  -6.178  -0.351  1.00 94.76           H  
ATOM   2099  O   CYS A 135       6.140  -2.640  -2.137  1.00 94.76           O  
ATOM   2100  SG  CYS A 135       4.513  -5.796  -2.504  1.00 94.76           S  
ATOM   2101  HG  CYS A 135       5.735  -5.440  -2.909  1.00 94.76           H  
ATOM   2102  N   VAL A 136       7.437  -4.235  -1.243  1.00 97.15           N  
ATOM   2103  H   VAL A 136       7.492  -4.976  -0.558  1.00 97.15           H  
ATOM   2104  CA  VAL A 136       8.527  -4.161  -2.222  1.00 97.15           C  
ATOM   2105  HA  VAL A 136       8.227  -3.480  -3.019  1.00 97.15           H  
ATOM   2106  C   VAL A 136       8.750  -5.535  -2.839  1.00 97.15           C  
ATOM   2107  CB  VAL A 136       9.826  -3.612  -1.605  1.00 97.15           C  
ATOM   2108  HB  VAL A 136      10.013  -4.114  -0.656  1.00 97.15           H  
ATOM   2109  O   VAL A 136       8.985  -6.497  -2.106  1.00 97.15           O  
ATOM   2110  CG1 VAL A 136      11.044  -3.811  -2.516  1.00 97.15           C  
ATOM   2111 HG11 VAL A 136      11.296  -4.869  -2.595  1.00 97.15           H  
ATOM   2112 HG12 VAL A 136      10.842  -3.417  -3.511  1.00 97.15           H  
ATOM   2113 HG13 VAL A 136      11.908  -3.288  -2.106  1.00 97.15           H  
ATOM   2114  CG2 VAL A 136       9.705  -2.107  -1.354  1.00 97.15           C  
ATOM   2115 HG21 VAL A 136       9.638  -1.591  -2.312  1.00 97.15           H  
ATOM   2116 HG22 VAL A 136      10.577  -1.745  -0.811  1.00 97.15           H  
ATOM   2117 HG23 VAL A 136       8.804  -1.898  -0.776  1.00 97.15           H  
ATOM   2118  N   LEU A 137       8.725  -5.605  -4.171  1.00 98.11           N  
ATOM   2119  H   LEU A 137       8.555  -4.750  -4.680  1.00 98.11           H  
ATOM   2120  CA  LEU A 137       9.111  -6.774  -4.957  1.00 98.11           C  
ATOM   2121  HA  LEU A 137       9.174  -7.639  -4.297  1.00 98.11           H  
ATOM   2122  C   LEU A 137      10.491  -6.544  -5.588  1.00 98.11           C  
ATOM   2123  CB  LEU A 137       8.027  -7.054  -6.015  1.00 98.11           C  
ATOM   2124  HB2 LEU A 137       7.078  -7.236  -5.510  1.00 98.11           H  
ATOM   2125  HB3 LEU A 137       7.918  -6.165  -6.635  1.00 98.11           H  
ATOM   2126  O   LEU A 137      10.681  -5.629  -6.390  1.00 98.11           O  
ATOM   2127  CG  LEU A 137       8.337  -8.245  -6.944  1.00 98.11           C  
ATOM   2128  HG  LEU A 137       9.277  -8.061  -7.464  1.00 98.11           H  
ATOM   2129  CD1 LEU A 137       8.452  -9.566  -6.180  1.00 98.11           C  
ATOM   2130 HD11 LEU A 137       9.274  -9.531  -5.466  1.00 98.11           H  
ATOM   2131 HD12 LEU A 137       7.519  -9.777  -5.656  1.00 98.11           H  
ATOM   2132 HD13 LEU A 137       8.655 -10.374  -6.883  1.00 98.11           H  
ATOM   2133  CD2 LEU A 137       7.235  -8.382  -7.991  1.00 98.11           C  
ATOM   2134 HD21 LEU A 137       7.482  -9.187  -8.683  1.00 98.11           H  
ATOM   2135 HD22 LEU A 137       6.281  -8.609  -7.514  1.00 98.11           H  
ATOM   2136 HD23 LEU A 137       7.142  -7.456  -8.558  1.00 98.11           H  
ATOM   2137  N   ASN A 138      11.453  -7.396  -5.247  1.00 98.23           N  
ATOM   2138  H   ASN A 138      11.235  -8.115  -4.572  1.00 98.23           H  
ATOM   2139  CA  ASN A 138      12.773  -7.430  -5.865  1.00 98.23           C  
ATOM   2140  HA  ASN A 138      12.947  -6.505  -6.415  1.00 98.23           H  
ATOM   2141  C   ASN A 138      12.835  -8.585  -6.876  1.00 98.23           C  
ATOM   2142  CB  ASN A 138      13.825  -7.517  -4.750  1.00 98.23           C  
ATOM   2143  HB2 ASN A 138      13.728  -8.475  -4.239  1.00 98.23           H  
ATOM   2144  HB3 ASN A 138      13.649  -6.721  -4.027  1.00 98.23           H  
ATOM   2145  O   ASN A 138      13.044  -9.736  -6.492  1.00 98.23           O  
ATOM   2146  CG  ASN A 138      15.241  -7.365  -5.271  1.00 98.23           C  
ATOM   2147  ND2 ASN A 138      16.217  -7.803  -4.511  1.00 98.23           N  
ATOM   2148 HD21 ASN A 138      15.992  -8.338  -3.684  1.00 98.23           H  
ATOM   2149 HD22 ASN A 138      17.137  -7.779  -4.925  1.00 98.23           H  
ATOM   2150  OD1 ASN A 138      15.511  -6.820  -6.327  1.00 98.23           O  
ATOM   2151  N   ALA A 139      12.603  -8.260  -8.148  1.00 98.31           N  
ATOM   2152  H   ALA A 139      12.437  -7.290  -8.378  1.00 98.31           H  
ATOM   2153  CA  ALA A 139      12.570  -9.179  -9.284  1.00 98.31           C  
ATOM   2154  HA  ALA A 139      13.303  -9.973  -9.141  1.00 98.31           H  
ATOM   2155  C   ALA A 139      12.896  -8.432 -10.593  1.00 98.31           C  
ATOM   2156  CB  ALA A 139      11.173  -9.797  -9.357  1.00 98.31           C  
ATOM   2157  HB1 ALA A 139      11.143 -10.541 -10.153  1.00 98.31           H  
ATOM   2158  HB2 ALA A 139      10.430  -9.025  -9.556  1.00 98.31           H  
ATOM   2159  HB3 ALA A 139      10.934 -10.284  -8.411  1.00 98.31           H  
ATOM   2160  O   ALA A 139      12.850  -7.199 -10.626  1.00 98.31           O  
ATOM   2161  N   ASP A 140      13.194  -9.171 -11.664  1.00 97.45           N  
ATOM   2162  H   ASP A 140      13.151 -10.178 -11.593  1.00 97.45           H  
ATOM   2163  CA  ASP A 140      13.390  -8.613 -13.011  1.00 97.45           C  
ATOM   2164  HA  ASP A 140      13.823  -7.618 -12.907  1.00 97.45           H  
ATOM   2165  C   ASP A 140      12.029  -8.448 -13.710  1.00 97.45           C  
ATOM   2166  CB  ASP A 140      14.402  -9.468 -13.797  1.00 97.45           C  
ATOM   2167  HB2 ASP A 140      15.233  -9.713 -13.135  1.00 97.45           H  
ATOM   2168  HB3 ASP A 140      13.938 -10.406 -14.101  1.00 97.45           H  
ATOM   2169  O   ASP A 140      11.564  -9.313 -14.446  1.00 97.45           O  
ATOM   2170  CG  ASP A 140      14.990  -8.749 -15.023  1.00 97.45           C  
ATOM   2171  OD1 ASP A 140      14.969  -7.496 -15.037  1.00 97.45           O  
ATOM   2172  OD2 ASP A 140      15.585  -9.450 -15.873  1.00 97.45           O  
ATOM   2173  N   VAL A 141      11.337  -7.361 -13.364  1.00 96.92           N  
ATOM   2174  H   VAL A 141      11.792  -6.707 -12.743  1.00 96.92           H  
ATOM   2175  CA  VAL A 141       9.976  -7.026 -13.815  1.00 96.92           C  
ATOM   2176  HA  VAL A 141       9.729  -7.648 -14.676  1.00 96.92           H  
ATOM   2177  C   VAL A 141       9.906  -5.572 -14.285  1.00 96.92           C  
ATOM   2178  CB  VAL A 141       8.925  -7.309 -12.716  1.00 96.92           C  
ATOM   2179  HB  VAL A 141       7.940  -7.058 -13.110  1.00 96.92           H  
ATOM   2180  O   VAL A 141      10.827  -4.790 -14.040  1.00 96.92           O  
ATOM   2181  CG1 VAL A 141       8.893  -8.792 -12.338  1.00 96.92           C  
ATOM   2182 HG11 VAL A 141       8.092  -8.976 -11.622  1.00 96.92           H  
ATOM   2183 HG12 VAL A 141       8.715  -9.388 -13.233  1.00 96.92           H  
ATOM   2184 HG13 VAL A 141       9.844  -9.099 -11.904  1.00 96.92           H  
ATOM   2185  CG2 VAL A 141       9.131  -6.492 -11.435  1.00 96.92           C  
ATOM   2186 HG21 VAL A 141      10.100  -6.720 -10.991  1.00 96.92           H  
ATOM   2187 HG22 VAL A 141       8.343  -6.726 -10.720  1.00 96.92           H  
ATOM   2188 HG23 VAL A 141       9.077  -5.428 -11.667  1.00 96.92           H  
ATOM   2189  N   GLU A 142       8.805  -5.191 -14.931  1.00 93.52           N  
ATOM   2190  H   GLU A 142       8.071  -5.867 -15.085  1.00 93.52           H  
ATOM   2191  CA  GLU A 142       8.535  -3.817 -15.370  1.00 93.52           C  
ATOM   2192  HA  GLU A 142       9.401  -3.197 -15.138  1.00 93.52           H  
ATOM   2193  C   GLU A 142       7.345  -3.198 -14.616  1.00 93.52           C  
ATOM   2194  CB  GLU A 142       8.341  -3.756 -16.896  1.00 93.52           C  
ATOM   2195  HB2 GLU A 142       8.127  -2.722 -17.167  1.00 93.52           H  
ATOM   2196  HB3 GLU A 142       7.490  -4.375 -17.181  1.00 93.52           H  
ATOM   2197  O   GLU A 142       6.478  -3.900 -14.095  1.00 93.52           O  
ATOM   2198  CG  GLU A 142       9.598  -4.213 -17.663  1.00 93.52           C  
ATOM   2199  HG2 GLU A 142      10.463  -3.724 -17.215  1.00 93.52           H  
ATOM   2200  HG3 GLU A 142       9.719  -5.289 -17.541  1.00 93.52           H  
ATOM   2201  CD  GLU A 142       9.568  -3.876 -19.166  1.00 93.52           C  
ATOM   2202  OE1 GLU A 142      10.670  -3.782 -19.756  1.00 93.52           O  
ATOM   2203  OE2 GLU A 142       8.466  -3.660 -19.719  1.00 93.52           O  
ATOM   2204  N   VAL A 143       7.311  -1.863 -14.556  1.00 92.65           N  
ATOM   2205  H   VAL A 143       8.000  -1.354 -15.091  1.00 92.65           H  
ATOM   2206  CA  VAL A 143       6.193  -1.095 -13.982  1.00 92.65           C  
ATOM   2207  HA  VAL A 143       5.959  -1.503 -12.998  1.00 92.65           H  
ATOM   2208  C   VAL A 143       4.939  -1.254 -14.845  1.00 92.65           C  
ATOM   2209  CB  VAL A 143       6.579   0.389 -13.810  1.00 92.65           C  
ATOM   2210  HB  VAL A 143       7.091   0.725 -14.712  1.00 92.65           H  
ATOM   2211  O   VAL A 143       5.015  -1.193 -16.070  1.00 92.65           O  
ATOM   2212  CG1 VAL A 143       5.389   1.324 -13.578  1.00 92.65           C  
ATOM   2213 HG11 VAL A 143       5.733   2.326 -13.321  1.00 92.65           H  
ATOM   2214 HG12 VAL A 143       4.780   1.393 -14.480  1.00 92.65           H  
ATOM   2215 HG13 VAL A 143       4.771   0.946 -12.764  1.00 92.65           H  
ATOM   2216  CG2 VAL A 143       7.544   0.547 -12.627  1.00 92.65           C  
ATOM   2217 HG21 VAL A 143       8.410  -0.098 -12.771  1.00 92.65           H  
ATOM   2218 HG22 VAL A 143       7.035   0.265 -11.705  1.00 92.65           H  
ATOM   2219 HG23 VAL A 143       7.870   1.584 -12.549  1.00 92.65           H  
ATOM   2220  N   GLY A 144       3.787  -1.407 -14.193  1.00 85.82           N  
ATOM   2221  H   GLY A 144       3.813  -1.388 -13.184  1.00 85.82           H  
ATOM   2222  CA  GLY A 144       2.480  -1.621 -14.811  1.00 85.82           C  
ATOM   2223  HA2 GLY A 144       2.458  -1.156 -15.796  1.00 85.82           H  
ATOM   2224  HA3 GLY A 144       1.721  -1.147 -14.188  1.00 85.82           H  
ATOM   2225  C   GLY A 144       2.087  -3.092 -14.975  1.00 85.82           C  
ATOM   2226  O   GLY A 144       0.980  -3.355 -15.435  1.00 85.82           O  
ATOM   2227  N   LEU A 145       2.953  -4.045 -14.606  1.00 88.69           N  
ATOM   2228  H   LEU A 145       3.854  -3.771 -14.240  1.00 88.69           H  
ATOM   2229  CA  LEU A 145       2.604  -5.468 -14.601  1.00 88.69           C  
ATOM   2230  HA  LEU A 145       2.002  -5.684 -15.484  1.00 88.69           H  
ATOM   2231  C   LEU A 145       1.757  -5.833 -13.377  1.00 88.69           C  
ATOM   2232  CB  LEU A 145       3.870  -6.345 -14.641  1.00 88.69           C  
ATOM   2233  HB2 LEU A 145       4.490  -6.095 -13.780  1.00 88.69           H  
ATOM   2234  HB3 LEU A 145       3.562  -7.385 -14.536  1.00 88.69           H  
ATOM   2235  O   LEU A 145       2.127  -5.517 -12.244  1.00 88.69           O  
ATOM   2236  CG  LEU A 145       4.724  -6.224 -15.915  1.00 88.69           C  
ATOM   2237  HG  LEU A 145       5.107  -5.208 -16.006  1.00 88.69           H  
ATOM   2238  CD1 LEU A 145       5.909  -7.187 -15.810  1.00 88.69           C  
ATOM   2239 HD11 LEU A 145       5.555  -8.218 -15.800  1.00 88.69           H  
ATOM   2240 HD12 LEU A 145       6.574  -7.043 -16.662  1.00 88.69           H  
ATOM   2241 HD13 LEU A 145       6.455  -6.985 -14.888  1.00 88.69           H  
ATOM   2242  CD2 LEU A 145       3.948  -6.570 -17.187  1.00 88.69           C  
ATOM   2243 HD21 LEU A 145       4.623  -6.562 -18.043  1.00 88.69           H  
ATOM   2244 HD22 LEU A 145       3.490  -7.556 -17.096  1.00 88.69           H  
ATOM   2245 HD23 LEU A 145       3.171  -5.827 -17.362  1.00 88.69           H  
ATOM   2246  N   ASN A 146       0.686  -6.592 -13.610  1.00 88.97           N  
ATOM   2247  H   ASN A 146       0.414  -6.773 -14.565  1.00 88.97           H  
ATOM   2248  CA  ASN A 146      -0.024  -7.336 -12.576  1.00 88.97           C  
ATOM   2249  HA  ASN A 146       0.106  -6.839 -11.614  1.00 88.97           H  
ATOM   2250  C   ASN A 146       0.565  -8.751 -12.472  1.00 88.97           C  
ATOM   2251  CB  ASN A 146      -1.519  -7.353 -12.906  1.00 88.97           C  
ATOM   2252  HB2 ASN A 146      -1.661  -7.743 -13.914  1.00 88.97           H  
ATOM   2253  HB3 ASN A 146      -2.031  -8.036 -12.229  1.00 88.97           H  
ATOM   2254  O   ASN A 146       0.765  -9.434 -13.482  1.00 88.97           O  
ATOM   2255  CG  ASN A 146      -2.149  -5.974 -12.792  1.00 88.97           C  
ATOM   2256  ND2 ASN A 146      -2.493  -5.350 -13.886  1.00 88.97           N  
ATOM   2257 HD21 ASN A 146      -2.403  -5.829 -14.771  1.00 88.97           H  
ATOM   2258 HD22 ASN A 146      -2.817  -4.397 -13.812  1.00 88.97           H  
ATOM   2259  OD1 ASN A 146      -2.354  -5.448 -11.710  1.00 88.97           O  
ATOM   2260  N   LEU A 147       0.866  -9.192 -11.251  1.00 91.76           N  
ATOM   2261  H   LEU A 147       0.728  -8.561 -10.474  1.00 91.76           H  
ATOM   2262  CA  LEU A 147       1.603 -10.424 -10.976  1.00 91.76           C  
ATOM   2263  HA  LEU A 147       1.645 -11.026 -11.884  1.00 91.76           H  
ATOM   2264  C   LEU A 147       0.930 -11.265  -9.888  1.00 91.76           C  
ATOM   2265  CB  LEU A 147       3.045 -10.087 -10.552  1.00 91.76           C  
ATOM   2266  HB2 LEU A 147       3.560 -11.017 -10.313  1.00 91.76           H  
ATOM   2267  HB3 LEU A 147       2.995  -9.493  -9.639  1.00 91.76           H  
ATOM   2268  O   LEU A 147       0.672 -10.787  -8.782  1.00 91.76           O  
ATOM   2269  CG  LEU A 147       3.882  -9.312 -11.585  1.00 91.76           C  
ATOM   2270  HG  LEU A 147       3.376  -8.387 -11.862  1.00 91.76           H  
ATOM   2271  CD1 LEU A 147       5.228  -8.945 -10.967  1.00 91.76           C  
ATOM   2272 HD11 LEU A 147       5.784  -9.849 -10.716  1.00 91.76           H  
ATOM   2273 HD12 LEU A 147       5.062  -8.356 -10.065  1.00 91.76           H  
ATOM   2274 HD13 LEU A 147       5.797  -8.343 -11.676  1.00 91.76           H  
ATOM   2275  CD2 LEU A 147       4.163 -10.126 -12.848  1.00 91.76           C  
ATOM   2276 HD21 LEU A 147       4.614 -11.084 -12.588  1.00 91.76           H  
ATOM   2277 HD22 LEU A 147       3.229 -10.303 -13.381  1.00 91.76           H  
ATOM   2278 HD23 LEU A 147       4.831  -9.571 -13.506  1.00 91.76           H  
ATOM   2279  N   LYS A 148       0.748 -12.552 -10.175  1.00 90.95           N  
ATOM   2280  H   LYS A 148       1.004 -12.850 -11.105  1.00 90.95           H  
ATOM   2281  CA  LYS A 148       0.463 -13.610  -9.207  1.00 90.95           C  
ATOM   2282  HA  LYS A 148      -0.192 -13.224  -8.426  1.00 90.95           H  
ATOM   2283  C   LYS A 148       1.790 -14.043  -8.574  1.00 90.95           C  
ATOM   2284  CB  LYS A 148      -0.274 -14.724  -9.971  1.00 90.95           C  
ATOM   2285  HB2 LYS A 148       0.345 -15.068 -10.800  1.00 90.95           H  
ATOM   2286  HB3 LYS A 148      -1.174 -14.284 -10.399  1.00 90.95           H  
ATOM   2287  O   LYS A 148       2.660 -14.591  -9.249  1.00 90.95           O  
ATOM   2288  CG  LYS A 148      -0.683 -15.935  -9.121  1.00 90.95           C  
ATOM   2289  HG2 LYS A 148      -1.194 -15.563  -8.233  1.00 90.95           H  
ATOM   2290  HG3 LYS A 148       0.200 -16.495  -8.814  1.00 90.95           H  
ATOM   2291  CD  LYS A 148      -1.630 -16.847  -9.928  1.00 90.95           C  
ATOM   2292  HD2 LYS A 148      -1.064 -17.334 -10.723  1.00 90.95           H  
ATOM   2293  HD3 LYS A 148      -2.391 -16.228 -10.404  1.00 90.95           H  
ATOM   2294  CE  LYS A 148      -2.329 -17.915  -9.074  1.00 90.95           C  
ATOM   2295  HE2 LYS A 148      -2.643 -17.461  -8.134  1.00 90.95           H  
ATOM   2296  HE3 LYS A 148      -1.618 -18.711  -8.855  1.00 90.95           H  
ATOM   2297  NZ  LYS A 148      -3.528 -18.456  -9.771  1.00 90.95           N  
ATOM   2298  HZ1 LYS A 148      -4.215 -17.729  -9.910  1.00 90.95           H  
ATOM   2299  HZ2 LYS A 148      -3.977 -19.191  -9.243  1.00 90.95           H  
ATOM   2300  HZ3 LYS A 148      -3.278 -18.807 -10.684  1.00 90.95           H  
ATOM   2301  N   CYS A 149       1.965 -13.741  -7.289  1.00 95.30           N  
ATOM   2302  H   CYS A 149       1.221 -13.251  -6.813  1.00 95.30           H  
ATOM   2303  CA  CYS A 149       3.176 -14.014  -6.514  1.00 95.30           C  
ATOM   2304  HA  CYS A 149       3.989 -14.283  -7.189  1.00 95.30           H  
ATOM   2305  C   CYS A 149       2.935 -15.182  -5.551  1.00 95.30           C  
ATOM   2306  CB  CYS A 149       3.599 -12.755  -5.738  1.00 95.30           C  
ATOM   2307  HB2 CYS A 149       2.815 -12.483  -5.031  1.00 95.30           H  
ATOM   2308  HB3 CYS A 149       4.508 -12.973  -5.177  1.00 95.30           H  
ATOM   2309  O   CYS A 149       2.362 -14.993  -4.476  1.00 95.30           O  
ATOM   2310  SG  CYS A 149       3.909 -11.362  -6.852  1.00 95.30           S  
ATOM   2311  HG  CYS A 149       2.646 -11.214  -7.261  1.00 95.30           H  
ATOM   2312  N   SER A 150       3.393 -16.380  -5.905  1.00 97.44           N  
ATOM   2313  H   SER A 150       3.854 -16.480  -6.798  1.00 97.44           H  
ATOM   2314  CA  SER A 150       3.271 -17.562  -5.039  1.00 97.44           C  
ATOM   2315  HA  SER A 150       2.312 -17.531  -4.523  1.00 97.44           H  
ATOM   2316  C   SER A 150       4.384 -17.575  -3.989  1.00 97.44           C  
ATOM   2317  CB  SER A 150       3.301 -18.843  -5.875  1.00 97.44           C  
ATOM   2318  HB2 SER A 150       3.177 -19.704  -5.219  1.00 97.44           H  
ATOM   2319  HB3 SER A 150       4.260 -18.919  -6.388  1.00 97.44           H  
ATOM   2320  O   SER A 150       5.565 -17.580  -4.344  1.00 97.44           O  
ATOM   2321  OG  SER A 150       2.254 -18.819  -6.827  1.00 97.44           O  
ATOM   2322  HG  SER A 150       2.277 -19.620  -7.356  1.00 97.44           H  
ATOM   2323  N   LEU A 151       4.036 -17.577  -2.697  1.00 98.37           N  
ATOM   2324  H   LEU A 151       3.054 -17.605  -2.459  1.00 98.37           H  
ATOM   2325  CA  LEU A 151       4.999 -17.475  -1.595  1.00 98.37           C  
ATOM   2326  HA  LEU A 151       5.778 -16.767  -1.879  1.00 98.37           H  
ATOM   2327  C   LEU A 151       5.690 -18.827  -1.338  1.00 98.37           C  
ATOM   2328  CB  LEU A 151       4.310 -16.922  -0.327  1.00 98.37           C  
ATOM   2329  HB2 LEU A 151       5.076 -16.818   0.441  1.00 98.37           H  
ATOM   2330  HB3 LEU A 151       3.591 -17.660   0.030  1.00 98.37           H  
ATOM   2331  O   LEU A 151       5.124 -19.721  -0.717  1.00 98.37           O  
ATOM   2332  CG  LEU A 151       3.561 -15.576  -0.457  1.00 98.37           C  
ATOM   2333  HG  LEU A 151       2.610 -15.731  -0.967  1.00 98.37           H  
ATOM   2334  CD1 LEU A 151       3.273 -15.012   0.934  1.00 98.37           C  
ATOM   2335 HD11 LEU A 151       2.731 -15.755   1.519  1.00 98.37           H  
ATOM   2336 HD12 LEU A 151       2.653 -14.119   0.849  1.00 98.37           H  
ATOM   2337 HD13 LEU A 151       4.203 -14.770   1.447  1.00 98.37           H  
ATOM   2338  CD2 LEU A 151       4.332 -14.503  -1.226  1.00 98.37           C  
ATOM   2339 HD21 LEU A 151       3.810 -13.549  -1.155  1.00 98.37           H  
ATOM   2340 HD22 LEU A 151       4.363 -14.782  -2.279  1.00 98.37           H  
ATOM   2341 HD23 LEU A 151       5.341 -14.405  -0.825  1.00 98.37           H  
ATOM   2342  N   LEU A 152       6.935 -18.986  -1.797  1.00 98.32           N  
ATOM   2343  H   LEU A 152       7.360 -18.210  -2.284  1.00 98.32           H  
ATOM   2344  CA  LEU A 152       7.645 -20.274  -1.771  1.00 98.32           C  
ATOM   2345  HA  LEU A 152       6.929 -21.077  -1.952  1.00 98.32           H  
ATOM   2346  C   LEU A 152       8.319 -20.594  -0.436  1.00 98.32           C  
ATOM   2347  CB  LEU A 152       8.720 -20.304  -2.869  1.00 98.32           C  
ATOM   2348  HB2 LEU A 152       9.263 -21.244  -2.764  1.00 98.32           H  
ATOM   2349  HB3 LEU A 152       9.428 -19.494  -2.695  1.00 98.32           H  
ATOM   2350  O   LEU A 152       8.262 -21.726   0.034  1.00 98.32           O  
ATOM   2351  CG  LEU A 152       8.220 -20.204  -4.317  1.00 98.32           C  
ATOM   2352  HG  LEU A 152       7.792 -19.217  -4.494  1.00 98.32           H  
ATOM   2353  CD1 LEU A 152       9.431 -20.392  -5.228  1.00 98.32           C  
ATOM   2354 HD11 LEU A 152      10.110 -19.545  -5.129  1.00 98.32           H  
ATOM   2355 HD12 LEU A 152       9.091 -20.451  -6.262  1.00 98.32           H  
ATOM   2356 HD13 LEU A 152       9.954 -21.318  -4.991  1.00 98.32           H  
ATOM   2357  CD2 LEU A 152       7.181 -21.272  -4.660  1.00 98.32           C  
ATOM   2358 HD21 LEU A 152       6.269 -21.097  -4.090  1.00 98.32           H  
ATOM   2359 HD22 LEU A 152       7.570 -22.267  -4.441  1.00 98.32           H  
ATOM   2360 HD23 LEU A 152       6.928 -21.204  -5.718  1.00 98.32           H  
ATOM   2361  N   SER A 153       9.042 -19.628   0.133  1.00 98.29           N  
ATOM   2362  H   SER A 153       9.034 -18.718  -0.305  1.00 98.29           H  
ATOM   2363  CA  SER A 153       9.821 -19.838   1.359  1.00 98.29           C  
ATOM   2364  HA  SER A 153       9.257 -20.501   2.015  1.00 98.29           H  
ATOM   2365  C   SER A 153      10.075 -18.526   2.086  1.00 98.29           C  
ATOM   2366  CB  SER A 153      11.165 -20.520   1.065  1.00 98.29           C  
ATOM   2367  HB2 SER A 153      10.999 -21.424   0.479  1.00 98.29           H  
ATOM   2368  HB3 SER A 153      11.625 -20.802   2.012  1.00 98.29           H  
ATOM   2369  O   SER A 153      10.473 -17.543   1.450  1.00 98.29           O  
ATOM   2370  OG  SER A 153      12.043 -19.648   0.367  1.00 98.29           O  
ATOM   2371  HG  SER A 153      11.701 -18.763   0.517  1.00 98.29           H  
ATOM   2372  N   LYS A 154       9.927 -18.514   3.407  1.00 97.14           N  
ATOM   2373  H   LYS A 154       9.635 -19.372   3.853  1.00 97.14           H  
ATOM   2374  CA  LYS A 154      10.106 -17.327   4.241  1.00 97.14           C  
ATOM   2375  HA  LYS A 154       9.530 -16.521   3.787  1.00 97.14           H  
ATOM   2376  C   LYS A 154      11.569 -16.878   4.291  1.00 97.14           C  
ATOM   2377  CB  LYS A 154       9.505 -17.616   5.624  1.00 97.14           C  
ATOM   2378  HB2 LYS A 154       8.529 -18.076   5.472  1.00 97.14           H  
ATOM   2379  HB3 LYS A 154      10.132 -18.323   6.168  1.00 97.14           H  
ATOM   2380  O   LYS A 154      12.489 -17.672   4.489  1.00 97.14           O  
ATOM   2381  CG  LYS A 154       9.326 -16.330   6.443  1.00 97.14           C  
ATOM   2382  HG2 LYS A 154       8.973 -15.541   5.778  1.00 97.14           H  
ATOM   2383  HG3 LYS A 154      10.280 -16.030   6.875  1.00 97.14           H  
ATOM   2384  CD  LYS A 154       8.281 -16.513   7.550  1.00 97.14           C  
ATOM   2385  HD2 LYS A 154       7.383 -16.936   7.101  1.00 97.14           H  
ATOM   2386  HD3 LYS A 154       8.654 -17.194   8.315  1.00 97.14           H  
ATOM   2387  CE  LYS A 154       7.947 -15.143   8.156  1.00 97.14           C  
ATOM   2388  HE2 LYS A 154       8.655 -14.916   8.953  1.00 97.14           H  
ATOM   2389  HE3 LYS A 154       8.077 -14.393   7.376  1.00 97.14           H  
ATOM   2390  NZ  LYS A 154       6.542 -15.086   8.639  1.00 97.14           N  
ATOM   2391  HZ1 LYS A 154       5.910 -15.263   7.871  1.00 97.14           H  
ATOM   2392  HZ2 LYS A 154       6.308 -14.162   8.975  1.00 97.14           H  
ATOM   2393  HZ3 LYS A 154       6.358 -15.774   9.355  1.00 97.14           H  
ATOM   2394  N   THR A 155      11.783 -15.576   4.153  1.00 96.47           N  
ATOM   2395  H   THR A 155      10.973 -14.985   4.033  1.00 96.47           H  
ATOM   2396  CA  THR A 155      13.068 -14.895   4.363  1.00 96.47           C  
ATOM   2397  HA  THR A 155      13.849 -15.648   4.474  1.00 96.47           H  
ATOM   2398  C   THR A 155      13.013 -14.083   5.667  1.00 96.47           C  
ATOM   2399  CB  THR A 155      13.461 -14.015   3.159  1.00 96.47           C  
ATOM   2400  HB  THR A 155      14.531 -13.811   3.218  1.00 96.47           H  
ATOM   2401  O   THR A 155      11.948 -13.969   6.282  1.00 96.47           O  
ATOM   2402  CG2 THR A 155      13.213 -14.695   1.815  1.00 96.47           C  
ATOM   2403 HG21 THR A 155      12.141 -14.750   1.623  1.00 96.47           H  
ATOM   2404 HG22 THR A 155      13.634 -15.700   1.827  1.00 96.47           H  
ATOM   2405 HG23 THR A 155      13.685 -14.121   1.017  1.00 96.47           H  
ATOM   2406  OG1 THR A 155      12.793 -12.779   3.198  1.00 96.47           O  
ATOM   2407  HG1 THR A 155      13.155 -12.267   2.471  1.00 96.47           H  
ATOM   2408  N   PRO A 156      14.127 -13.488   6.137  1.00 91.70           N  
ATOM   2409  CA  PRO A 156      14.113 -12.669   7.350  1.00 91.70           C  
ATOM   2410  HA  PRO A 156      13.816 -13.304   8.185  1.00 91.70           H  
ATOM   2411  C   PRO A 156      13.167 -11.455   7.315  1.00 91.70           C  
ATOM   2412  CB  PRO A 156      15.566 -12.226   7.551  1.00 91.70           C  
ATOM   2413  HB2 PRO A 156      15.745 -11.283   7.034  1.00 91.70           H  
ATOM   2414  HB3 PRO A 156      15.815 -12.135   8.608  1.00 91.70           H  
ATOM   2415  O   PRO A 156      12.834 -10.947   8.382  1.00 91.70           O  
ATOM   2416  CG  PRO A 156      16.371 -13.334   6.872  1.00 91.70           C  
ATOM   2417  HG2 PRO A 156      16.446 -14.196   7.534  1.00 91.70           H  
ATOM   2418  HG3 PRO A 156      17.359 -12.991   6.565  1.00 91.70           H  
ATOM   2419  CD  PRO A 156      15.493 -13.678   5.673  1.00 91.70           C  
ATOM   2420  HD2 PRO A 156      15.678 -14.704   5.354  1.00 91.70           H  
ATOM   2421  HD3 PRO A 156      15.700 -12.982   4.860  1.00 91.70           H  
ATOM   2422  N   ASN A 157      12.756 -10.984   6.127  1.00 90.55           N  
ATOM   2423  H   ASN A 157      13.014 -11.495   5.294  1.00 90.55           H  
ATOM   2424  CA  ASN A 157      11.959  -9.760   5.942  1.00 90.55           C  
ATOM   2425  HA  ASN A 157      11.581  -9.429   6.909  1.00 90.55           H  
ATOM   2426  C   ASN A 157      10.720  -9.950   5.036  1.00 90.55           C  
ATOM   2427  CB  ASN A 157      12.864  -8.650   5.370  1.00 90.55           C  
ATOM   2428  HB2 ASN A 157      12.299  -7.720   5.322  1.00 90.55           H  
ATOM   2429  HB3 ASN A 157      13.135  -8.919   4.348  1.00 90.55           H  
ATOM   2430  O   ASN A 157      10.116  -8.959   4.620  1.00 90.55           O  
ATOM   2431  CG  ASN A 157      14.122  -8.374   6.172  1.00 90.55           C  
ATOM   2432  ND2 ASN A 157      15.272  -8.479   5.546  1.00 90.55           N  
ATOM   2433 HD21 ASN A 157      16.103  -8.273   6.083  1.00 90.55           H  
ATOM   2434 HD22 ASN A 157      15.285  -8.754   4.574  1.00 90.55           H  
ATOM   2435  OD1 ASN A 157      14.113  -8.038   7.344  1.00 90.55           O  
ATOM   2436  N   GLY A 158      10.381 -11.190   4.669  1.00 96.32           N  
ATOM   2437  H   GLY A 158      10.901 -11.978   5.028  1.00 96.32           H  
ATOM   2438  CA  GLY A 158       9.364 -11.471   3.658  1.00 96.32           C  
ATOM   2439  HA2 GLY A 158       8.370 -11.315   4.077  1.00 96.32           H  
ATOM   2440  HA3 GLY A 158       9.501 -10.769   2.836  1.00 96.32           H  
ATOM   2441  C   GLY A 158       9.446 -12.898   3.120  1.00 96.32           C  
ATOM   2442  O   GLY A 158       9.607 -13.834   3.904  1.00 96.32           O  
ATOM   2443  N   PHE A 159       9.323 -13.077   1.803  1.00 98.54           N  
ATOM   2444  H   PHE A 159       9.227 -12.260   1.217  1.00 98.54           H  
ATOM   2445  CA  PHE A 159       9.278 -14.389   1.146  1.00 98.54           C  
ATOM   2446  HA  PHE A 159       9.761 -15.129   1.784  1.00 98.54           H  
ATOM   2447  C   PHE A 159      10.000 -14.385  -0.201  1.00 98.54           C  
ATOM   2448  CB  PHE A 159       7.821 -14.825   0.930  1.00 98.54           C  
ATOM   2449  HB2 PHE A 159       7.309 -14.067   0.337  1.00 98.54           H  
ATOM   2450  HB3 PHE A 159       7.810 -15.749   0.351  1.00 98.54           H  
ATOM   2451  O   PHE A 159       9.926 -13.414  -0.952  1.00 98.54           O  
ATOM   2452  CG  PHE A 159       7.043 -15.051   2.207  1.00 98.54           C  
ATOM   2453  CD1 PHE A 159       6.929 -16.347   2.743  1.00 98.54           C  
ATOM   2454  HD1 PHE A 159       7.364 -17.190   2.227  1.00 98.54           H  
ATOM   2455  CD2 PHE A 159       6.432 -13.965   2.860  1.00 98.54           C  
ATOM   2456  HD2 PHE A 159       6.489 -12.975   2.433  1.00 98.54           H  
ATOM   2457  CE1 PHE A 159       6.216 -16.554   3.935  1.00 98.54           C  
ATOM   2458  HE1 PHE A 159       6.094 -17.556   4.319  1.00 98.54           H  
ATOM   2459  CE2 PHE A 159       5.732 -14.171   4.059  1.00 98.54           C  
ATOM   2460  HE2 PHE A 159       5.245 -13.341   4.549  1.00 98.54           H  
ATOM   2461  CZ  PHE A 159       5.622 -15.465   4.594  1.00 98.54           C  
ATOM   2462  HZ  PHE A 159       5.040 -15.631   5.489  1.00 98.54           H  
ATOM   2463  N   LYS A 160      10.629 -15.511  -0.550  1.00 98.75           N  
ATOM   2464  H   LYS A 160      10.601 -16.273   0.112  1.00 98.75           H  
ATOM   2465  CA  LYS A 160      10.930 -15.828  -1.950  1.00 98.75           C  
ATOM   2466  HA  LYS A 160      11.378 -14.961  -2.434  1.00 98.75           H  
ATOM   2467  C   LYS A 160       9.636 -16.159  -2.676  1.00 98.75           C  
ATOM   2468  CB  LYS A 160      11.867 -17.025  -2.079  1.00 98.75           C  
ATOM   2469  HB2 LYS A 160      11.434 -17.886  -1.571  1.00 98.75           H  
ATOM   2470  HB3 LYS A 160      11.946 -17.264  -3.139  1.00 98.75           H  
ATOM   2471  O   LYS A 160       8.784 -16.840  -2.103  1.00 98.75           O  
ATOM   2472  CG  LYS A 160      13.265 -16.741  -1.530  1.00 98.75           C  
ATOM   2473  HG2 LYS A 160      13.637 -15.803  -1.942  1.00 98.75           H  
ATOM   2474  HG3 LYS A 160      13.238 -16.682  -0.442  1.00 98.75           H  
ATOM   2475  CD  LYS A 160      14.171 -17.889  -1.972  1.00 98.75           C  
ATOM   2476  HD2 LYS A 160      13.821 -18.822  -1.531  1.00 98.75           H  
ATOM   2477  HD3 LYS A 160      14.116 -17.973  -3.058  1.00 98.75           H  
ATOM   2478  CE  LYS A 160      15.616 -17.629  -1.568  1.00 98.75           C  
ATOM   2479  HE2 LYS A 160      15.886 -16.621  -1.885  1.00 98.75           H  
ATOM   2480  HE3 LYS A 160      15.696 -17.685  -0.482  1.00 98.75           H  
ATOM   2481  NZ  LYS A 160      16.485 -18.627  -2.229  1.00 98.75           N  
ATOM   2482  HZ1 LYS A 160      17.458 -18.468  -2.011  1.00 98.75           H  
ATOM   2483  HZ2 LYS A 160      16.208 -19.559  -1.954  1.00 98.75           H  
ATOM   2484  HZ3 LYS A 160      16.358 -18.560  -3.229  1.00 98.75           H  
ATOM   2485  N   VAL A 161       9.524 -15.730  -3.926  1.00 98.56           N  
ATOM   2486  H   VAL A 161      10.289 -15.211  -4.334  1.00 98.56           H  
ATOM   2487  CA  VAL A 161       8.321 -15.912  -4.744  1.00 98.56           C  
ATOM   2488  HA  VAL A 161       7.703 -16.679  -4.278  1.00 98.56           H  
ATOM   2489  C   VAL A 161       8.652 -16.413  -6.140  1.00 98.56           C  
ATOM   2490  CB  VAL A 161       7.479 -14.620  -4.821  1.00 98.56           C  
ATOM   2491  HB  VAL A 161       6.595 -14.820  -5.427  1.00 98.56           H  
ATOM   2492  O   VAL A 161       9.700 -16.065  -6.684  1.00 98.56           O  
ATOM   2493  CG1 VAL A 161       7.009 -14.201  -3.429  1.00 98.56           C  
ATOM   2494 HG11 VAL A 161       6.275 -13.400  -3.517  1.00 98.56           H  
ATOM   2495 HG12 VAL A 161       7.850 -13.860  -2.825  1.00 98.56           H  
ATOM   2496 HG13 VAL A 161       6.541 -15.057  -2.943  1.00 98.56           H  
ATOM   2497  CG2 VAL A 161       8.219 -13.419  -5.426  1.00 98.56           C  
ATOM   2498 HG21 VAL A 161       9.085 -13.157  -4.818  1.00 98.56           H  
ATOM   2499 HG22 VAL A 161       7.545 -12.563  -5.466  1.00 98.56           H  
ATOM   2500 HG23 VAL A 161       8.542 -13.650  -6.442  1.00 98.56           H  
ATOM   2501  N   THR A 162       7.736 -17.176  -6.730  1.00 98.58           N  
ATOM   2502  H   THR A 162       6.927 -17.461  -6.196  1.00 98.58           H  
ATOM   2503  CA  THR A 162       7.599 -17.271  -8.191  1.00 98.58           C  
ATOM   2504  HA  THR A 162       8.544 -16.995  -8.658  1.00 98.58           H  
ATOM   2505  C   THR A 162       6.554 -16.278  -8.674  1.00 98.58           C  
ATOM   2506  CB  THR A 162       7.238 -18.678  -8.684  1.00 98.58           C  
ATOM   2507  HB  THR A 162       6.729 -18.600  -9.645  1.00 98.58           H  
ATOM   2508  O   THR A 162       5.599 -15.971  -7.959  1.00 98.58           O  
ATOM   2509  CG2 THR A 162       8.492 -19.519  -8.895  1.00 98.58           C  
ATOM   2510 HG21 THR A 162       9.194 -19.360  -8.076  1.00 98.58           H  
ATOM   2511 HG22 THR A 162       8.981 -19.207  -9.818  1.00 98.58           H  
ATOM   2512 HG23 THR A 162       8.237 -20.576  -8.970  1.00 98.58           H  
ATOM   2513  OG1 THR A 162       6.384 -19.355  -7.790  1.00 98.58           O  
ATOM   2514  HG1 THR A 162       5.828 -19.937  -8.312  1.00 98.58           H  
ATOM   2515  N   LEU A 163       6.764 -15.769  -9.885  1.00 97.74           N  
ATOM   2516  H   LEU A 163       7.579 -16.073 -10.398  1.00 97.74           H  
ATOM   2517  CA  LEU A 163       5.969 -14.714 -10.499  1.00 97.74           C  
ATOM   2518  HA  LEU A 163       5.168 -14.411  -9.825  1.00 97.74           H  
ATOM   2519  C   LEU A 163       5.331 -15.214 -11.790  1.00 97.74           C  
ATOM   2520  CB  LEU A 163       6.872 -13.501 -10.780  1.00 97.74           C  
ATOM   2521  HB2 LEU A 163       6.270 -12.721 -11.246  1.00 97.74           H  
ATOM   2522  HB3 LEU A 163       7.640 -13.803 -11.492  1.00 97.74           H  
ATOM   2523  O   LEU A 163       6.010 -15.764 -12.660  1.00 97.74           O  
ATOM   2524  CG  LEU A 163       7.567 -12.923  -9.538  1.00 97.74           C  
ATOM   2525  HG  LEU A 163       8.179 -13.685  -9.056  1.00 97.74           H  
ATOM   2526  CD1 LEU A 163       8.486 -11.784  -9.958  1.00 97.74           C  
ATOM   2527 HD11 LEU A 163       8.974 -11.379  -9.072  1.00 97.74           H  
ATOM   2528 HD12 LEU A 163       7.911 -11.002 -10.453  1.00 97.74           H  
ATOM   2529 HD13 LEU A 163       9.245 -12.160 -10.643  1.00 97.74           H  
ATOM   2530  CD2 LEU A 163       6.564 -12.377  -8.529  1.00 97.74           C  
ATOM   2531 HD21 LEU A 163       7.081 -11.876  -7.711  1.00 97.74           H  
ATOM   2532 HD22 LEU A 163       5.976 -13.196  -8.112  1.00 97.74           H  
ATOM   2533 HD23 LEU A 163       5.894 -11.668  -9.015  1.00 97.74           H  
ATOM   2534  N   GLU A 164       4.040 -14.963 -11.933  1.00 93.67           N  
ATOM   2535  H   GLU A 164       3.534 -14.583 -11.145  1.00 93.67           H  
ATOM   2536  CA  GLU A 164       3.257 -15.222 -13.137  1.00 93.67           C  
ATOM   2537  HA  GLU A 164       3.915 -15.456 -13.975  1.00 93.67           H  
ATOM   2538  C   GLU A 164       2.471 -13.956 -13.481  1.00 93.67           C  
ATOM   2539  CB  GLU A 164       2.375 -16.442 -12.866  1.00 93.67           C  
ATOM   2540  HB2 GLU A 164       1.719 -16.225 -12.023  1.00 93.67           H  
ATOM   2541  HB3 GLU A 164       3.029 -17.262 -12.571  1.00 93.67           H  
ATOM   2542  O   GLU A 164       1.919 -13.308 -12.591  1.00 93.67           O  
ATOM   2543  CG  GLU A 164       1.527 -16.912 -14.047  1.00 93.67           C  
ATOM   2544  HG2 GLU A 164       0.863 -16.109 -14.370  1.00 93.67           H  
ATOM   2545  HG3 GLU A 164       2.184 -17.183 -14.873  1.00 93.67           H  
ATOM   2546  CD  GLU A 164       0.719 -18.127 -13.577  1.00 93.67           C  
ATOM   2547  OE1 GLU A 164      -0.460 -17.934 -13.202  1.00 93.67           O  
ATOM   2548  OE2 GLU A 164       1.340 -19.209 -13.444  1.00 93.67           O  
ATOM   2549  N   ASN A 165       2.468 -13.544 -14.746  1.00 90.09           N  
ATOM   2550  H   ASN A 165       2.898 -14.122 -15.453  1.00 90.09           H  
ATOM   2551  CA  ASN A 165       1.734 -12.359 -15.170  1.00 90.09           C  
ATOM   2552  HA  ASN A 165       1.834 -11.593 -14.401  1.00 90.09           H  
ATOM   2553  C   ASN A 165       0.240 -12.678 -15.285  1.00 90.09           C  
ATOM   2554  CB  ASN A 165       2.338 -11.808 -16.466  1.00 90.09           C  
ATOM   2555  HB2 ASN A 165       2.431 -12.615 -17.193  1.00 90.09           H  
ATOM   2556  HB3 ASN A 165       3.325 -11.390 -16.270  1.00 90.09           H  
ATOM   2557  O   ASN A 165      -0.135 -13.619 -15.979  1.00 90.09           O  
ATOM   2558  CG  ASN A 165       1.453 -10.729 -17.050  1.00 90.09           C  
ATOM   2559  ND2 ASN A 165       1.347  -9.595 -16.408  1.00 90.09           N  
ATOM   2560 HD21 ASN A 165       0.516  -9.075 -16.649  1.00 90.09           H  
ATOM   2561 HD22 ASN A 165       1.666  -9.513 -15.453  1.00 90.09           H  
ATOM   2562  OD1 ASN A 165       0.800 -10.931 -18.058  1.00 90.09           O  
ATOM   2563  N   VAL A 166      -0.596 -11.868 -14.634  1.00 83.06           N  
ATOM   2564  H   VAL A 166      -0.216 -11.058 -14.165  1.00 83.06           H  
ATOM   2565  CA  VAL A 166      -2.041 -12.120 -14.505  1.00 83.06           C  
ATOM   2566  HA  VAL A 166      -2.189 -13.121 -14.099  1.00 83.06           H  
ATOM   2567  C   VAL A 166      -2.744 -12.096 -15.865  1.00 83.06           C  
ATOM   2568  CB  VAL A 166      -2.671 -11.104 -13.530  1.00 83.06           C  
ATOM   2569  HB  VAL A 166      -2.463 -10.097 -13.890  1.00 83.06           H  
ATOM   2570  O   VAL A 166      -3.608 -12.924 -16.111  1.00 83.06           O  
ATOM   2571  CG1 VAL A 166      -4.189 -11.257 -13.378  1.00 83.06           C  
ATOM   2572 HG11 VAL A 166      -4.438 -12.277 -13.085  1.00 83.06           H  
ATOM   2573 HG12 VAL A 166      -4.687 -11.036 -14.322  1.00 83.06           H  
ATOM   2574 HG13 VAL A 166      -4.568 -10.566 -12.625  1.00 83.06           H  
ATOM   2575  CG2 VAL A 166      -2.068 -11.252 -12.126  1.00 83.06           C  
ATOM   2576 HG21 VAL A 166      -0.982 -11.172 -12.165  1.00 83.06           H  
ATOM   2577 HG22 VAL A 166      -2.451 -10.458 -11.485  1.00 83.06           H  
ATOM   2578 HG23 VAL A 166      -2.337 -12.222 -11.708  1.00 83.06           H  
ATOM   2579  N   GLU A 167      -2.358 -11.195 -16.772  1.00 79.66           N  
ATOM   2580  H   GLU A 167      -1.674 -10.498 -16.514  1.00 79.66           H  
ATOM   2581  CA  GLU A 167      -3.027 -11.038 -18.071  1.00 79.66           C  
ATOM   2582  HA  GLU A 167      -4.101 -11.153 -17.926  1.00 79.66           H  
ATOM   2583  C   GLU A 167      -2.621 -12.071 -19.135  1.00 79.66           C  
ATOM   2584  CB  GLU A 167      -2.761  -9.631 -18.634  1.00 79.66           C  
ATOM   2585  HB2 GLU A 167      -3.298  -9.551 -19.579  1.00 79.66           H  
ATOM   2586  HB3 GLU A 167      -1.702  -9.510 -18.860  1.00 79.66           H  
ATOM   2587  O   GLU A 167      -3.307 -12.206 -20.149  1.00 79.66           O  
ATOM   2588  CG  GLU A 167      -3.248  -8.476 -17.744  1.00 79.66           C  
ATOM   2589  HG2 GLU A 167      -3.494  -7.642 -18.402  1.00 79.66           H  
ATOM   2590  HG3 GLU A 167      -4.170  -8.770 -17.243  1.00 79.66           H  
ATOM   2591  CD  GLU A 167      -2.230  -7.969 -16.708  1.00 79.66           C  
ATOM   2592  OE1 GLU A 167      -2.483  -6.882 -16.145  1.00 79.66           O  
ATOM   2593  OE2 GLU A 167      -1.189  -8.622 -16.466  1.00 79.66           O  
ATOM   2594  N   THR A 168      -1.483 -12.752 -18.965  1.00 89.08           N  
ATOM   2595  H   THR A 168      -0.963 -12.587 -18.116  1.00 89.08           H  
ATOM   2596  CA  THR A 168      -0.925 -13.666 -19.984  1.00 89.08           C  
ATOM   2597  HA  THR A 168      -1.653 -13.785 -20.787  1.00 89.08           H  
ATOM   2598  C   THR A 168      -0.663 -15.083 -19.487  1.00 89.08           C  
ATOM   2599  CB  THR A 168       0.363 -13.113 -20.620  1.00 89.08           C  
ATOM   2600  HB  THR A 168       0.710 -13.820 -21.374  1.00 89.08           H  
ATOM   2601  O   THR A 168      -0.242 -15.918 -20.289  1.00 89.08           O  
ATOM   2602  CG2 THR A 168       0.173 -11.761 -21.307  1.00 89.08           C  
ATOM   2603 HG21 THR A 168       1.109 -11.457 -21.777  1.00 89.08           H  
ATOM   2604 HG22 THR A 168      -0.604 -11.849 -22.066  1.00 89.08           H  
ATOM   2605 HG23 THR A 168      -0.126 -11.003 -20.583  1.00 89.08           H  
ATOM   2606  OG1 THR A 168       1.384 -12.951 -19.668  1.00 89.08           O  
ATOM   2607  HG1 THR A 168       1.113 -12.214 -19.116  1.00 89.08           H  
ATOM   2608  N   GLU A 169      -0.852 -15.346 -18.189  1.00 88.68           N  
ATOM   2609  H   GLU A 169      -1.226 -14.611 -17.605  1.00 88.68           H  
ATOM   2610  CA  GLU A 169      -0.498 -16.600 -17.497  1.00 88.68           C  
ATOM   2611  HA  GLU A 169      -0.626 -16.427 -16.428  1.00 88.68           H  
ATOM   2612  C   GLU A 169       0.987 -16.997 -17.677  1.00 88.68           C  
ATOM   2613  CB  GLU A 169      -1.481 -17.724 -17.877  1.00 88.68           C  
ATOM   2614  HB2 GLU A 169      -1.212 -18.626 -17.328  1.00 88.68           H  
ATOM   2615  HB3 GLU A 169      -1.376 -17.931 -18.942  1.00 88.68           H  
ATOM   2616  O   GLU A 169       1.405 -18.127 -17.417  1.00 88.68           O  
ATOM   2617  CG  GLU A 169      -2.955 -17.393 -17.567  1.00 88.68           C  
ATOM   2618  HG2 GLU A 169      -3.207 -16.422 -17.995  1.00 88.68           H  
ATOM   2619  HG3 GLU A 169      -3.078 -17.326 -16.486  1.00 88.68           H  
ATOM   2620  CD  GLU A 169      -3.938 -18.435 -18.136  1.00 88.68           C  
ATOM   2621  OE1 GLU A 169      -5.155 -18.145 -18.140  1.00 88.68           O  
ATOM   2622  OE2 GLU A 169      -3.489 -19.508 -18.612  1.00 88.68           O  
ATOM   2623  N   ALA A 170       1.826 -16.068 -18.147  1.00 95.07           N  
ATOM   2624  H   ALA A 170       1.446 -15.157 -18.360  1.00 95.07           H  
ATOM   2625  CA  ALA A 170       3.221 -16.332 -18.450  1.00 95.07           C  
ATOM   2626  HA  ALA A 170       3.296 -17.346 -18.845  1.00 95.07           H  
ATOM   2627  C   ALA A 170       4.074 -16.243 -17.182  1.00 95.07           C  
ATOM   2628  CB  ALA A 170       3.700 -15.371 -19.543  1.00 95.07           C  
ATOM   2629  HB1 ALA A 170       4.724 -15.614 -19.826  1.00 95.07           H  
ATOM   2630  HB2 ALA A 170       3.051 -15.454 -20.415  1.00 95.07           H  
ATOM   2631  HB3 ALA A 170       3.668 -14.347 -19.170  1.00 95.07           H  
ATOM   2632  O   ALA A 170       4.023 -15.254 -16.448  1.00 95.07           O  
ATOM   2633  N   ASN A 171       4.929 -17.242 -16.956  1.00 96.21           N  
ATOM   2634  H   ASN A 171       4.898 -18.052 -17.559  1.00 96.21           H  
ATOM   2635  CA  ASN A 171       5.923 -17.175 -15.892  1.00 96.21           C  
ATOM   2636  HA  ASN A 171       5.400 -16.953 -14.962  1.00 96.21           H  
ATOM   2637  C   ASN A 171       6.925 -16.036 -16.163  1.00 96.21           C  
ATOM   2638  CB  ASN A 171       6.613 -18.538 -15.740  1.00 96.21           C  
ATOM   2639  HB2 ASN A 171       7.202 -18.753 -16.631  1.00 96.21           H  
ATOM   2640  HB3 ASN A 171       5.862 -19.316 -15.611  1.00 96.21           H  
ATOM   2641  O   ASN A 171       7.568 -16.000 -17.213  1.00 96.21           O  
ATOM   2642  CG  ASN A 171       7.535 -18.542 -14.536  1.00 96.21           C  
ATOM   2643  ND2 ASN A 171       7.002 -18.720 -13.352  1.00 96.21           N  
ATOM   2644 HD21 ASN A 171       5.998 -18.761 -13.251  1.00 96.21           H  
ATOM   2645 HD22 ASN A 171       7.616 -18.584 -12.562  1.00 96.21           H  
ATOM   2646  OD1 ASN A 171       8.732 -18.348 -14.632  1.00 96.21           O  
ATOM   2647  N   VAL A 172       7.060 -15.128 -15.196  1.00 95.75           N  
ATOM   2648  H   VAL A 172       6.482 -15.239 -14.375  1.00 95.75           H  
ATOM   2649  CA  VAL A 172       7.960 -13.960 -15.233  1.00 95.75           C  
ATOM   2650  HA  VAL A 172       8.246 -13.780 -16.270  1.00 95.75           H  
ATOM   2651  C   VAL A 172       9.261 -14.236 -14.460  1.00 95.75           C  
ATOM   2652  CB  VAL A 172       7.232 -12.690 -14.728  1.00 95.75           C  
ATOM   2653  HB  VAL A 172       7.136 -12.740 -13.643  1.00 95.75           H  
ATOM   2654  O   VAL A 172      10.230 -13.494 -14.576  1.00 95.75           O  
ATOM   2655  CG1 VAL A 172       7.971 -11.399 -15.097  1.00 95.75           C  
ATOM   2656 HG11 VAL A 172       8.940 -11.357 -14.601  1.00 95.75           H  
ATOM   2657 HG12 VAL A 172       7.391 -10.531 -14.783  1.00 95.75           H  
ATOM   2658 HG13 VAL A 172       8.125 -11.351 -16.175  1.00 95.75           H  
ATOM   2659  CG2 VAL A 172       5.823 -12.556 -15.323  1.00 95.75           C  
ATOM   2660 HG21 VAL A 172       5.864 -12.611 -16.410  1.00 95.75           H  
ATOM   2661 HG22 VAL A 172       5.376 -11.607 -15.026  1.00 95.75           H  
ATOM   2662 HG23 VAL A 172       5.183 -13.355 -14.947  1.00 95.75           H  
ATOM   2663  N   GLY A 173       9.318 -15.338 -13.703  1.00 97.19           N  
ATOM   2664  H   GLY A 173       8.491 -15.916 -13.655  1.00 97.19           H  
ATOM   2665  CA  GLY A 173      10.519 -15.830 -13.030  1.00 97.19           C  
ATOM   2666  HA2 GLY A 173      11.369 -15.189 -13.265  1.00 97.19           H  
ATOM   2667  HA3 GLY A 173      10.745 -16.830 -13.401  1.00 97.19           H  
ATOM   2668  C   GLY A 173      10.369 -15.914 -11.512  1.00 97.19           C  
ATOM   2669  O   GLY A 173       9.338 -16.352 -10.998  1.00 97.19           O  
ATOM   2670  N   GLU A 174      11.420 -15.516 -10.796  1.00 98.32           N  
ATOM   2671  H   GLU A 174      12.188 -15.077 -11.283  1.00 98.32           H  
ATOM   2672  CA  GLU A 174      11.511 -15.550  -9.332  1.00 98.32           C  
ATOM   2673  HA  GLU A 174      10.539 -15.820  -8.920  1.00 98.32           H  
ATOM   2674  C   GLU A 174      11.887 -14.175  -8.760  1.00 98.32           C  
ATOM   2675  CB  GLU A 174      12.541 -16.597  -8.862  1.00 98.32           C  
ATOM   2676  HB2 GLU A 174      13.497 -16.398  -9.346  1.00 98.32           H  
ATOM   2677  HB3 GLU A 174      12.673 -16.478  -7.787  1.00 98.32           H  
ATOM   2678  O   GLU A 174      12.476 -13.333  -9.442  1.00 98.32           O  
ATOM   2679  CG  GLU A 174      12.133 -18.055  -9.128  1.00 98.32           C  
ATOM   2680  HG2 GLU A 174      12.035 -18.204 -10.203  1.00 98.32           H  
ATOM   2681  HG3 GLU A 174      11.157 -18.222  -8.671  1.00 98.32           H  
ATOM   2682  CD  GLU A 174      13.133 -19.087  -8.560  1.00 98.32           C  
ATOM   2683  OE1 GLU A 174      12.989 -20.282  -8.903  1.00 98.32           O  
ATOM   2684  OE2 GLU A 174      14.039 -18.708  -7.774  1.00 98.32           O  
ATOM   2685  N   GLY A 175      11.596 -13.963  -7.476  1.00 98.34           N  
ATOM   2686  H   GLY A 175      11.105 -14.688  -6.973  1.00 98.34           H  
ATOM   2687  CA  GLY A 175      11.985 -12.756  -6.752  1.00 98.34           C  
ATOM   2688  HA2 GLY A 175      11.318 -11.946  -7.047  1.00 98.34           H  
ATOM   2689  HA3 GLY A 175      13.001 -12.471  -7.027  1.00 98.34           H  
ATOM   2690  C   GLY A 175      11.917 -12.898  -5.235  1.00 98.34           C  
ATOM   2691  O   GLY A 175      11.729 -13.990  -4.692  1.00 98.34           O  
ATOM   2692  N   GLU A 176      12.039 -11.770  -4.539  1.00 98.56           N  
ATOM   2693  H   GLU A 176      12.233 -10.923  -5.054  1.00 98.56           H  
ATOM   2694  CA  GLU A 176      11.765 -11.654  -3.103  1.00 98.56           C  
ATOM   2695  HA  GLU A 176      11.309 -12.584  -2.761  1.00 98.56           H  
ATOM   2696  C   GLU A 176      10.759 -10.524  -2.847  1.00 98.56           C  
ATOM   2697  CB  GLU A 176      13.078 -11.467  -2.316  1.00 98.56           C  
ATOM   2698  HB2 GLU A 176      13.493 -10.482  -2.533  1.00 98.56           H  
ATOM   2699  HB3 GLU A 176      13.790 -12.224  -2.643  1.00 98.56           H  
ATOM   2700  O   GLU A 176      10.979  -9.387  -3.270  1.00 98.56           O  
ATOM   2701  CG  GLU A 176      12.871 -11.618  -0.798  1.00 98.56           C  
ATOM   2702  HG2 GLU A 176      12.467 -12.613  -0.608  1.00 98.56           H  
ATOM   2703  HG3 GLU A 176      12.131 -10.890  -0.467  1.00 98.56           H  
ATOM   2704  CD  GLU A 176      14.147 -11.448   0.050  1.00 98.56           C  
ATOM   2705  OE1 GLU A 176      14.016 -11.477   1.300  1.00 98.56           O  
ATOM   2706  OE2 GLU A 176      15.260 -11.337  -0.514  1.00 98.56           O  
ATOM   2707  N   ILE A 177       9.665 -10.829  -2.145  1.00 98.24           N  
ATOM   2708  H   ILE A 177       9.580 -11.770  -1.790  1.00 98.24           H  
ATOM   2709  CA  ILE A 177       8.661  -9.857  -1.700  1.00 98.24           C  
ATOM   2710  HA  ILE A 177       8.820  -8.936  -2.262  1.00 98.24           H  
ATOM   2711  C   ILE A 177       8.870  -9.540  -0.217  1.00 98.24           C  
ATOM   2712  CB  ILE A 177       7.234 -10.342  -2.040  1.00 98.24           C  
ATOM   2713  HB  ILE A 177       7.256 -10.695  -3.071  1.00 98.24           H  
ATOM   2714  O   ILE A 177       9.056 -10.443   0.596  1.00 98.24           O  
ATOM   2715  CG1 ILE A 177       6.231  -9.173  -1.970  1.00 98.24           C  
ATOM   2716 HG12 ILE A 177       6.624  -8.333  -2.543  1.00 98.24           H  
ATOM   2717 HG13 ILE A 177       6.098  -8.852  -0.937  1.00 98.24           H  
ATOM   2718  CG2 ILE A 177       6.778 -11.514  -1.152  1.00 98.24           C  
ATOM   2719 HG21 ILE A 177       6.568 -11.174  -0.138  1.00 98.24           H  
ATOM   2720 HG22 ILE A 177       5.877 -11.969  -1.564  1.00 98.24           H  
ATOM   2721 HG23 ILE A 177       7.556 -12.278  -1.117  1.00 98.24           H  
ATOM   2722  CD1 ILE A 177       4.869  -9.549  -2.564  1.00 98.24           C  
ATOM   2723 HD11 ILE A 177       4.224  -8.671  -2.596  1.00 98.24           H  
ATOM   2724 HD12 ILE A 177       4.380 -10.316  -1.963  1.00 98.24           H  
ATOM   2725 HD13 ILE A 177       5.010  -9.930  -3.576  1.00 98.24           H  
ATOM   2726  N   THR A 178       8.855  -8.259   0.148  1.00 96.72           N  
ATOM   2727  H   THR A 178       8.680  -7.574  -0.573  1.00 96.72           H  
ATOM   2728  CA  THR A 178       9.104  -7.765   1.518  1.00 96.72           C  
ATOM   2729  HA  THR A 178       8.883  -8.556   2.234  1.00 96.72           H  
ATOM   2730  C   THR A 178       8.186  -6.583   1.849  1.00 96.72           C  
ATOM   2731  CB  THR A 178      10.578  -7.349   1.710  1.00 96.72           C  
ATOM   2732  HB  THR A 178      10.707  -6.983   2.729  1.00 96.72           H  
ATOM   2733  O   THR A 178       7.617  -5.969   0.947  1.00 96.72           O  
ATOM   2734  CG2 THR A 178      11.573  -8.489   1.489  1.00 96.72           C  
ATOM   2735 HG21 THR A 178      12.575  -8.158   1.760  1.00 96.72           H  
ATOM   2736 HG22 THR A 178      11.574  -8.795   0.443  1.00 96.72           H  
ATOM   2737 HG23 THR A 178      11.304  -9.346   2.107  1.00 96.72           H  
ATOM   2738  OG1 THR A 178      10.947  -6.322   0.815  1.00 96.72           O  
ATOM   2739  HG1 THR A 178      10.665  -6.607  -0.057  1.00 96.72           H  
ATOM   2740  N   ARG A 179       8.039  -6.210   3.129  1.00 94.11           N  
ATOM   2741  H   ARG A 179       8.487  -6.762   3.846  1.00 94.11           H  
ATOM   2742  CA  ARG A 179       7.360  -4.951   3.510  1.00 94.11           C  
ATOM   2743  HA  ARG A 179       6.345  -4.973   3.114  1.00 94.11           H  
ATOM   2744  C   ARG A 179       8.083  -3.742   2.885  1.00 94.11           C  
ATOM   2745  CB  ARG A 179       7.287  -4.843   5.051  1.00 94.11           C  
ATOM   2746  HB2 ARG A 179       8.295  -4.905   5.462  1.00 94.11           H  
ATOM   2747  HB3 ARG A 179       6.702  -5.677   5.440  1.00 94.11           H  
ATOM   2748  O   ARG A 179       9.310  -3.679   2.934  1.00 94.11           O  
ATOM   2749  CG  ARG A 179       6.647  -3.517   5.505  1.00 94.11           C  
ATOM   2750  HG2 ARG A 179       5.631  -3.444   5.117  1.00 94.11           H  
ATOM   2751  HG3 ARG A 179       7.220  -2.698   5.069  1.00 94.11           H  
ATOM   2752  CD  ARG A 179       6.659  -3.235   7.009  1.00 94.11           C  
ATOM   2753  HD2 ARG A 179       7.693  -3.253   7.355  1.00 94.11           H  
ATOM   2754  HD3 ARG A 179       6.280  -2.222   7.149  1.00 94.11           H  
ATOM   2755  NE  ARG A 179       5.872  -4.179   7.822  1.00 94.11           N  
ATOM   2756  HE  ARG A 179       5.974  -5.168   7.643  1.00 94.11           H  
ATOM   2757  NH1 ARG A 179       4.869  -2.671   9.266  1.00 94.11           N  
ATOM   2758 HH11 ARG A 179       4.708  -1.981   8.546  1.00 94.11           H  
ATOM   2759 HH12 ARG A 179       4.388  -2.476  10.132  1.00 94.11           H  
ATOM   2760  NH2 ARG A 179       4.925  -4.857   9.741  1.00 94.11           N  
ATOM   2761 HH21 ARG A 179       4.533  -4.684  10.656  1.00 94.11           H  
ATOM   2762 HH22 ARG A 179       5.153  -5.782   9.407  1.00 94.11           H  
ATOM   2763  CZ  ARG A 179       5.223  -3.885   8.934  1.00 94.11           C  
ATOM   2764  N   TRP A 180       7.354  -2.738   2.384  1.00 94.18           N  
ATOM   2765  H   TRP A 180       6.347  -2.809   2.389  1.00 94.18           H  
ATOM   2766  CA  TRP A 180       7.959  -1.436   2.052  1.00 94.18           C  
ATOM   2767  HA  TRP A 180       8.887  -1.616   1.509  1.00 94.18           H  
ATOM   2768  C   TRP A 180       8.305  -0.659   3.330  1.00 94.18           C  
ATOM   2769  CB  TRP A 180       7.045  -0.607   1.137  1.00 94.18           C  
ATOM   2770  HB2 TRP A 180       6.853  -1.168   0.222  1.00 94.18           H  
ATOM   2771  HB3 TRP A 180       6.086  -0.483   1.640  1.00 94.18           H  
ATOM   2772  O   TRP A 180       7.449  -0.398   4.174  1.00 94.18           O  
ATOM   2773  CG  TRP A 180       7.540   0.765   0.749  1.00 94.18           C  
ATOM   2774  CD1 TRP A 180       8.825   1.147   0.535  1.00 94.18           C  
ATOM   2775  HD1 TRP A 180       9.683   0.495   0.603  1.00 94.18           H  
ATOM   2776  CD2 TRP A 180       6.738   1.958   0.480  1.00 94.18           C  
ATOM   2777  CE2 TRP A 180       7.602   3.037   0.145  1.00 94.18           C  
ATOM   2778  CE3 TRP A 180       5.359   2.238   0.468  1.00 94.18           C  
ATOM   2779  HE3 TRP A 180       4.672   1.443   0.717  1.00 94.18           H  
ATOM   2780  NE1 TRP A 180       8.864   2.493   0.202  1.00 94.18           N  
ATOM   2781  HE1 TRP A 180       9.697   3.003  -0.055  1.00 94.18           H  
ATOM   2782  CH2 TRP A 180       5.734   4.538  -0.229  1.00 94.18           C  
ATOM   2783  HH2 TRP A 180       5.342   5.500  -0.524  1.00 94.18           H  
ATOM   2784  CZ2 TRP A 180       7.118   4.316  -0.174  1.00 94.18           C  
ATOM   2785  HZ2 TRP A 180       7.802   5.117  -0.411  1.00 94.18           H  
ATOM   2786  CZ3 TRP A 180       4.854   3.498   0.104  1.00 94.18           C  
ATOM   2787  HZ3 TRP A 180       3.787   3.659   0.067  1.00 94.18           H  
ATOM   2788  N   ILE A 181       9.574  -0.280   3.483  1.00 90.61           N  
ATOM   2789  H   ILE A 181      10.246  -0.571   2.787  1.00 90.61           H  
ATOM   2790  CA  ILE A 181      10.075   0.488   4.628  1.00 90.61           C  
ATOM   2791  HA  ILE A 181       9.246   0.723   5.295  1.00 90.61           H  
ATOM   2792  C   ILE A 181      10.644   1.818   4.105  1.00 90.61           C  
ATOM   2793  CB  ILE A 181      11.079  -0.345   5.465  1.00 90.61           C  
ATOM   2794  HB  ILE A 181      11.975  -0.520   4.870  1.00 90.61           H  
ATOM   2795  O   ILE A 181      11.857   1.929   3.906  1.00 90.61           O  
ATOM   2796  CG1 ILE A 181      10.481  -1.720   5.859  1.00 90.61           C  
ATOM   2797 HG12 ILE A 181      10.215  -2.268   4.955  1.00 90.61           H  
ATOM   2798 HG13 ILE A 181       9.570  -1.568   6.438  1.00 90.61           H  
ATOM   2799  CG2 ILE A 181      11.463   0.446   6.733  1.00 90.61           C  
ATOM   2800 HG21 ILE A 181      12.237  -0.081   7.290  1.00 90.61           H  
ATOM   2801 HG22 ILE A 181      10.586   0.588   7.364  1.00 90.61           H  
ATOM   2802 HG23 ILE A 181      11.866   1.423   6.465  1.00 90.61           H  
ATOM   2803  CD1 ILE A 181      11.428  -2.631   6.650  1.00 90.61           C  
ATOM   2804 HD11 ILE A 181      12.370  -2.743   6.113  1.00 90.61           H  
ATOM   2805 HD12 ILE A 181      10.967  -3.612   6.763  1.00 90.61           H  
ATOM   2806 HD13 ILE A 181      11.614  -2.222   7.643  1.00 90.61           H  
ATOM   2807  N   PRO A 182       9.794   2.829   3.840  1.00 92.18           N  
ATOM   2808  CA  PRO A 182      10.266   4.156   3.469  1.00 92.18           C  
ATOM   2809  HA  PRO A 182      10.940   4.084   2.615  1.00 92.18           H  
ATOM   2810  C   PRO A 182      11.014   4.803   4.639  1.00 92.18           C  
ATOM   2811  CB  PRO A 182       9.024   4.945   3.056  1.00 92.18           C  
ATOM   2812  HB2 PRO A 182       8.848   4.806   1.990  1.00 92.18           H  
ATOM   2813  HB3 PRO A 182       9.125   6.007   3.279  1.00 92.18           H  
ATOM   2814  O   PRO A 182      10.610   4.702   5.802  1.00 92.18           O  
ATOM   2815  CG  PRO A 182       7.902   4.283   3.857  1.00 92.18           C  
ATOM   2816  HG2 PRO A 182       6.936   4.386   3.363  1.00 92.18           H  
ATOM   2817  HG3 PRO A 182       7.871   4.706   4.861  1.00 92.18           H  
ATOM   2818  CD  PRO A 182       8.338   2.820   3.928  1.00 92.18           C  
ATOM   2819  HD2 PRO A 182       7.927   2.274   3.079  1.00 92.18           H  
ATOM   2820  HD3 PRO A 182       7.989   2.372   4.859  1.00 92.18           H  
ATOM   2821  N   GLU A 183      12.112   5.482   4.325  1.00 91.81           N  
ATOM   2822  H   GLU A 183      12.357   5.577   3.350  1.00 91.81           H  
ATOM   2823  CA  GLU A 183      12.911   6.220   5.291  1.00 91.81           C  
ATOM   2824  HA  GLU A 183      13.075   5.575   6.154  1.00 91.81           H  
ATOM   2825  C   GLU A 183      12.158   7.465   5.761  1.00 91.81           C  
ATOM   2826  CB  GLU A 183      14.288   6.598   4.720  1.00 91.81           C  
ATOM   2827  HB2 GLU A 183      14.172   7.283   3.880  1.00 91.81           H  
ATOM   2828  HB3 GLU A 183      14.841   7.111   5.506  1.00 91.81           H  
ATOM   2829  O   GLU A 183      11.667   8.263   4.962  1.00 91.81           O  
ATOM   2830  CG  GLU A 183      15.098   5.375   4.266  1.00 91.81           C  
ATOM   2831  HG2 GLU A 183      14.811   5.094   3.253  1.00 91.81           H  
ATOM   2832  HG3 GLU A 183      14.872   4.534   4.921  1.00 91.81           H  
ATOM   2833  CD  GLU A 183      16.603   5.647   4.329  1.00 91.81           C  
ATOM   2834  OE1 GLU A 183      17.247   5.248   5.327  1.00 91.81           O  
ATOM   2835  OE2 GLU A 183      17.213   6.205   3.390  1.00 91.81           O  
ATOM   2836  N   VAL A 184      12.095   7.641   7.079  1.00 90.90           N  
ATOM   2837  H   VAL A 184      12.515   6.946   7.680  1.00 90.90           H  
ATOM   2838  CA  VAL A 184      11.504   8.820   7.708  1.00 90.90           C  
ATOM   2839  HA  VAL A 184      10.949   9.388   6.961  1.00 90.90           H  
ATOM   2840  C   VAL A 184      12.643   9.699   8.226  1.00 90.90           C  
ATOM   2841  CB  VAL A 184      10.503   8.410   8.801  1.00 90.90           C  
ATOM   2842  HB  VAL A 184      11.048   7.864   9.571  1.00 90.90           H  
ATOM   2843  O   VAL A 184      13.361   9.323   9.157  1.00 90.90           O  
ATOM   2844  CG1 VAL A 184       9.828   9.639   9.413  1.00 90.90           C  
ATOM   2845 HG11 VAL A 184      10.576  10.295   9.859  1.00 90.90           H  
ATOM   2846 HG12 VAL A 184       9.283  10.191   8.648  1.00 90.90           H  
ATOM   2847 HG13 VAL A 184       9.116   9.331  10.179  1.00 90.90           H  
ATOM   2848  CG2 VAL A 184       9.389   7.485   8.292  1.00 90.90           C  
ATOM   2849 HG21 VAL A 184       8.812   7.990   7.517  1.00 90.90           H  
ATOM   2850 HG22 VAL A 184       8.728   7.218   9.117  1.00 90.90           H  
ATOM   2851 HG23 VAL A 184       9.812   6.569   7.879  1.00 90.90           H  
ATOM   2852  N   ASP A 185      12.819  10.868   7.611  1.00 89.39           N  
ATOM   2853  H   ASP A 185      12.121  11.144   6.935  1.00 89.39           H  
ATOM   2854  CA  ASP A 185      13.789  11.886   8.017  1.00 89.39           C  
ATOM   2855  HA  ASP A 185      14.669  11.384   8.419  1.00 89.39           H  
ATOM   2856  C   ASP A 185      13.192  12.736   9.141  1.00 89.39           C  
ATOM   2857  CB  ASP A 185      14.269  12.713   6.817  1.00 89.39           C  
ATOM   2858  HB2 ASP A 185      14.680  12.037   6.067  1.00 89.39           H  
ATOM   2859  HB3 ASP A 185      13.425  13.239   6.372  1.00 89.39           H  
ATOM   2860  O   ASP A 185      12.601  13.803   8.951  1.00 89.39           O  
ATOM   2861  CG  ASP A 185      15.356  13.722   7.214  1.00 89.39           C  
ATOM   2862  OD1 ASP A 185      16.083  13.450   8.200  1.00 89.39           O  
ATOM   2863  OD2 ASP A 185      15.484  14.739   6.498  1.00 89.39           O  
ATOM   2864  N   TYR A 186      13.273  12.180  10.344  1.00 86.21           N  
ATOM   2865  H   TYR A 186      13.706  11.269  10.404  1.00 86.21           H  
ATOM   2866  CA  TYR A 186      12.765  12.824  11.539  1.00 86.21           C  
ATOM   2867  HA  TYR A 186      11.745  13.147  11.329  1.00 86.21           H  
ATOM   2868  C   TYR A 186      13.614  14.038  11.937  1.00 86.21           C  
ATOM   2869  CB  TYR A 186      12.737  11.833  12.688  1.00 86.21           C  
ATOM   2870  HB2 TYR A 186      13.737  11.423  12.830  1.00 86.21           H  
ATOM   2871  HB3 TYR A 186      12.482  12.394  13.587  1.00 86.21           H  
ATOM   2872  O   TYR A 186      14.844  13.946  11.944  1.00 86.21           O  
ATOM   2873  CG  TYR A 186      11.746  10.700  12.546  1.00 86.21           C  
ATOM   2874  CD1 TYR A 186      10.418  10.880  12.977  1.00 86.21           C  
ATOM   2875  HD1 TYR A 186      10.072  11.851  13.298  1.00 86.21           H  
ATOM   2876  CD2 TYR A 186      12.169   9.442  12.079  1.00 86.21           C  
ATOM   2877  HD2 TYR A 186      13.175   9.306  11.709  1.00 86.21           H  
ATOM   2878  CE1 TYR A 186       9.542   9.782  13.033  1.00 86.21           C  
ATOM   2879  HE1 TYR A 186       8.550   9.915  13.439  1.00 86.21           H  
ATOM   2880  CE2 TYR A 186      11.273   8.356  12.080  1.00 86.21           C  
ATOM   2881  HE2 TYR A 186      11.583   7.387  11.717  1.00 86.21           H  
ATOM   2882  OH  TYR A 186       9.131   7.445  12.610  1.00 86.21           O  
ATOM   2883  HH  TYR A 186       8.224   7.652  12.847  1.00 86.21           H  
ATOM   2884  CZ  TYR A 186       9.959   8.519  12.562  1.00 86.21           C  
ATOM   2885  N   PRO A 187      12.984  15.135  12.404  1.00 81.70           N  
ATOM   2886  CA  PRO A 187      13.715  16.318  12.833  1.00 81.70           C  
ATOM   2887  HA  PRO A 187      14.238  16.716  11.963  1.00 81.70           H  
ATOM   2888  C   PRO A 187      14.721  15.992  13.954  1.00 81.70           C  
ATOM   2889  CB  PRO A 187      12.654  17.329  13.283  1.00 81.70           C  
ATOM   2890  HB2 PRO A 187      12.989  17.933  14.126  1.00 81.70           H  
ATOM   2891  HB3 PRO A 187      12.384  17.967  12.442  1.00 81.70           H  
ATOM   2892  O   PRO A 187      14.462  15.097  14.777  1.00 81.70           O  
ATOM   2893  CG  PRO A 187      11.460  16.450  13.656  1.00 81.70           C  
ATOM   2894  HG2 PRO A 187      11.591  16.061  14.666  1.00 81.70           H  
ATOM   2895  HG3 PRO A 187      10.516  16.987  13.566  1.00 81.70           H  
ATOM   2896  CD  PRO A 187      11.559  15.307  12.648  1.00 81.70           C  
ATOM   2897  HD2 PRO A 187      11.066  15.586  11.717  1.00 81.70           H  
ATOM   2898  HD3 PRO A 187      11.103  14.407  13.061  1.00 81.70           H  
ATOM   2899  N   PRO A 188      15.850  16.728  14.023  1.00 78.62           N  
ATOM   2900  CA  PRO A 188      16.800  16.615  15.122  1.00 78.62           C  
ATOM   2901  HA  PRO A 188      17.285  15.642  15.041  1.00 78.62           H  
ATOM   2902  C   PRO A 188      16.102  16.780  16.481  1.00 78.62           C  
ATOM   2903  CB  PRO A 188      17.836  17.724  14.903  1.00 78.62           C  
ATOM   2904  HB2 PRO A 188      18.832  17.412  15.217  1.00 78.62           H  
ATOM   2905  HB3 PRO A 188      17.538  18.628  15.433  1.00 78.62           H  
ATOM   2906  O   PRO A 188      15.173  17.585  16.584  1.00 78.62           O  
ATOM   2907  CG  PRO A 188      17.771  17.982  13.399  1.00 78.62           C  
ATOM   2908  HG2 PRO A 188      18.384  17.250  12.874  1.00 78.62           H  
ATOM   2909  HG3 PRO A 188      18.079  18.997  13.146  1.00 78.62           H  
ATOM   2910  CD  PRO A 188      16.299  17.740  13.075  1.00 78.62           C  
ATOM   2911  HD2 PRO A 188      15.728  18.656  13.225  1.00 78.62           H  
ATOM   2912  HD3 PRO A 188      16.209  17.397  12.044  1.00 78.62           H  
ATOM   2913  N   PRO A 189      16.543  16.065  17.534  1.00 71.49           N  
ATOM   2914  CA  PRO A 189      16.098  16.352  18.892  1.00 71.49           C  
ATOM   2915  HA  PRO A 189      15.026  16.166  18.963  1.00 71.49           H  
ATOM   2916  C   PRO A 189      16.400  17.813  19.248  1.00 71.49           C  
ATOM   2917  CB  PRO A 189      16.855  15.379  19.806  1.00 71.49           C  
ATOM   2918  HB2 PRO A 189      17.727  15.870  20.238  1.00 71.49           H  
ATOM   2919  HB3 PRO A 189      16.213  14.991  20.596  1.00 71.49           H  
ATOM   2920  O   PRO A 189      17.502  18.291  18.967  1.00 71.49           O  
ATOM   2921  CG  PRO A 189      17.322  14.273  18.860  1.00 71.49           C  
ATOM   2922  HG2 PRO A 189      16.527  13.537  18.742  1.00 71.49           H  
ATOM   2923  HG3 PRO A 189      18.237  13.798  19.213  1.00 71.49           H  
ATOM   2924  CD  PRO A 189      17.537  15.007  17.539  1.00 71.49           C  
ATOM   2925  HD2 PRO A 189      17.398  14.318  16.706  1.00 71.49           H  
ATOM   2926  HD3 PRO A 189      18.533  15.449  17.514  1.00 71.49           H  
ATOM   2927  N   VAL A 190      15.420  18.483  19.857  1.00 61.81           N  
ATOM   2928  H   VAL A 190      14.589  17.969  20.115  1.00 61.81           H  
ATOM   2929  CA  VAL A 190      15.546  19.827  20.448  1.00 61.81           C  
ATOM   2930  HA  VAL A 190      16.351  20.369  19.952  1.00 61.81           H  
ATOM   2931  C   VAL A 190      15.970  19.696  21.907  1.00 61.81           C  
ATOM   2932  CB  VAL A 190      14.239  20.626  20.301  1.00 61.81           C  
ATOM   2933  HB  VAL A 190      13.459  20.148  20.895  1.00 61.81           H  
ATOM   2934  O   VAL A 190      15.416  18.794  22.576  1.00 61.81           O  
ATOM   2935  CG1 VAL A 190      14.416  22.070  20.786  1.00 61.81           C  
ATOM   2936 HG11 VAL A 190      14.674  22.071  21.845  1.00 61.81           H  
ATOM   2937 HG12 VAL A 190      13.490  22.628  20.653  1.00 61.81           H  
ATOM   2938 HG13 VAL A 190      15.222  22.550  20.230  1.00 61.81           H  
ATOM   2939  CG2 VAL A 190      13.776  20.691  18.837  1.00 61.81           C  
ATOM   2940 HG21 VAL A 190      13.551  19.690  18.468  1.00 61.81           H  
ATOM   2941 HG22 VAL A 190      12.875  21.299  18.755  1.00 61.81           H  
ATOM   2942 HG23 VAL A 190      14.566  21.122  18.221  1.00 61.81           H  
ATOM   2943  OXT VAL A 190      16.843  20.488  22.318  1.00 61.81           O  
TER    2944      VAL A 190                                                       
ATOM   2944  N   ILE B   1     -26.470  12.566 -13.726  1.00 21.59           N  
ATOM   2945  H   ILE B   1     -26.401  12.069 -14.602  1.00 21.59           H  
ATOM   2946  H2  ILE B   1     -27.228  12.163 -13.195  1.00 21.59           H  
ATOM   2947  H3  ILE B   1     -26.650  13.544 -13.904  1.00 21.59           H  
ATOM   2948  CA  ILE B   1     -25.213  12.398 -12.967  1.00 21.59           C  
ATOM   2949  HA  ILE B   1     -24.368  12.754 -13.555  1.00 21.59           H  
ATOM   2950  C   ILE B   1     -25.071  10.907 -12.791  1.00 21.59           C  
ATOM   2951  CB  ILE B   1     -25.210  13.135 -11.601  1.00 21.59           C  
ATOM   2952  HB  ILE B   1     -25.961  12.685 -10.952  1.00 21.59           H  
ATOM   2953  O   ILE B   1     -25.745  10.346 -11.933  1.00 21.59           O  
ATOM   2954  CG1 ILE B   1     -25.570  14.630 -11.770  1.00 21.59           C  
ATOM   2955 HG12 ILE B   1     -26.510  14.722 -12.314  1.00 21.59           H  
ATOM   2956 HG13 ILE B   1     -24.794  15.129 -12.350  1.00 21.59           H  
ATOM   2957  CG2 ILE B   1     -23.831  12.985 -10.933  1.00 21.59           C  
ATOM   2958 HG21 ILE B   1     -23.056  13.473 -11.524  1.00 21.59           H  
ATOM   2959 HG22 ILE B   1     -23.567  11.933 -10.819  1.00 21.59           H  
ATOM   2960 HG23 ILE B   1     -23.838  13.419  -9.933  1.00 21.59           H  
ATOM   2961  CD1 ILE B   1     -25.760  15.378 -10.444  1.00 21.59           C  
ATOM   2962 HD11 ILE B   1     -24.812  15.465  -9.913  1.00 21.59           H  
ATOM   2963 HD12 ILE B   1     -26.482  14.853  -9.818  1.00 21.59           H  
ATOM   2964 HD13 ILE B   1     -26.133  16.382 -10.647  1.00 21.59           H  
ATOM   2965  N   GLU B   2     -24.332  10.258 -13.683  1.00 21.37           N  
ATOM   2966  H   GLU B   2     -23.774  10.739 -14.374  1.00 21.37           H  
ATOM   2967  CA  GLU B   2     -23.932   8.880 -13.425  1.00 21.37           C  
ATOM   2968  HA  GLU B   2     -24.807   8.247 -13.281  1.00 21.37           H  
ATOM   2969  C   GLU B   2     -23.139   8.921 -12.121  1.00 21.37           C  
ATOM   2970  CB  GLU B   2     -23.130   8.331 -14.617  1.00 21.37           C  
ATOM   2971  HB2 GLU B   2     -22.375   9.064 -14.904  1.00 21.37           H  
ATOM   2972  HB3 GLU B   2     -22.635   7.402 -14.335  1.00 21.37           H  
ATOM   2973  O   GLU B   2     -22.213   9.725 -11.978  1.00 21.37           O  
ATOM   2974  CG  GLU B   2     -24.098   8.049 -15.780  1.00 21.37           C  
ATOM   2975  HG2 GLU B   2     -24.679   7.159 -15.537  1.00 21.37           H  
ATOM   2976  HG3 GLU B   2     -24.803   8.875 -15.872  1.00 21.37           H  
ATOM   2977  CD  GLU B   2     -23.406   7.885 -17.138  1.00 21.37           C  
ATOM   2978  OE1 GLU B   2     -23.814   6.963 -17.875  1.00 21.37           O  
ATOM   2979  OE2 GLU B   2     -22.585   8.772 -17.462  1.00 21.37           O  
ATOM   2980  N   LYS B   3     -23.543   8.111 -11.135  1.00 21.29           N  
ATOM   2981  H   LYS B   3     -24.284   7.457 -11.343  1.00 21.29           H  
ATOM   2982  CA  LYS B   3     -22.556   7.713 -10.135  1.00 21.29           C  
ATOM   2983  HA  LYS B   3     -22.194   8.594  -9.604  1.00 21.29           H  
ATOM   2984  C   LYS B   3     -21.407   7.119 -10.948  1.00 21.29           C  
ATOM   2985  CB  LYS B   3     -23.121   6.675  -9.152  1.00 21.29           C  
ATOM   2986  HB2 LYS B   3     -22.291   6.238  -8.598  1.00 21.29           H  
ATOM   2987  HB3 LYS B   3     -23.616   5.877  -9.706  1.00 21.29           H  
ATOM   2988  O   LYS B   3     -21.712   6.412 -11.915  1.00 21.29           O  
ATOM   2989  CG  LYS B   3     -24.096   7.311  -8.152  1.00 21.29           C  
ATOM   2990  HG2 LYS B   3     -24.943   7.740  -8.688  1.00 21.29           H  
ATOM   2991  HG3 LYS B   3     -23.581   8.104  -7.611  1.00 21.29           H  
ATOM   2992  CD  LYS B   3     -24.604   6.264  -7.153  1.00 21.29           C  
ATOM   2993  HD2 LYS B   3     -23.749   5.793  -6.670  1.00 21.29           H  
ATOM   2994  HD3 LYS B   3     -25.171   5.504  -7.690  1.00 21.29           H  
ATOM   2995  CE  LYS B   3     -25.488   6.932  -6.094  1.00 21.29           C  
ATOM   2996  HE2 LYS B   3     -24.904   7.707  -5.597  1.00 21.29           H  
ATOM   2997  HE3 LYS B   3     -26.329   7.411  -6.595  1.00 21.29           H  
ATOM   2998  NZ  LYS B   3     -25.973   5.942  -5.099  1.00 21.29           N  
ATOM   2999  HZ1 LYS B   3     -26.552   6.385  -4.399  1.00 21.29           H  
ATOM   3000  HZ2 LYS B   3     -26.504   5.213  -5.554  1.00 21.29           H  
ATOM   3001  HZ3 LYS B   3     -25.189   5.509  -4.633  1.00 21.29           H  
ATOM   3002  N   PRO B   4     -20.134   7.380 -10.601  1.00 25.54           N  
ATOM   3003  CA  PRO B   4     -19.097   6.536 -11.162  1.00 25.54           C  
ATOM   3004  HA  PRO B   4     -18.986   6.729 -12.229  1.00 25.54           H  
ATOM   3005  C   PRO B   4     -19.533   5.085 -10.921  1.00 25.54           C  
ATOM   3006  CB  PRO B   4     -17.808   6.898 -10.412  1.00 25.54           C  
ATOM   3007  HB2 PRO B   4     -17.307   7.716 -10.930  1.00 25.54           H  
ATOM   3008  HB3 PRO B   4     -17.131   6.050 -10.309  1.00 25.54           H  
ATOM   3009  O   PRO B   4     -20.238   4.823  -9.926  1.00 25.54           O  
ATOM   3010  CG  PRO B   4     -18.319   7.388  -9.058  1.00 25.54           C  
ATOM   3011  HG2 PRO B   4     -18.516   6.534  -8.410  1.00 25.54           H  
ATOM   3012  HG3 PRO B   4     -17.617   8.075  -8.584  1.00 25.54           H  
ATOM   3013  CD  PRO B   4     -19.637   8.078  -9.422  1.00 25.54           C  
ATOM   3014  HD2 PRO B   4     -20.328   8.007  -8.583  1.00 25.54           H  
ATOM   3015  HD3 PRO B   4     -19.451   9.122  -9.675  1.00 25.54           H  
ATOM   3016  N   PRO B   5     -19.116   4.131 -11.761  1.00 25.77           N  
ATOM   3017  CA  PRO B   5     -18.858   2.854 -11.161  1.00 25.77           C  
ATOM   3018  HA  PRO B   5     -19.772   2.401 -10.776  1.00 25.77           H  
ATOM   3019  C   PRO B   5     -17.901   3.176 -10.000  1.00 25.77           C  
ATOM   3020  CB  PRO B   5     -18.278   1.965 -12.266  1.00 25.77           C  
ATOM   3021  HB2 PRO B   5     -19.093   1.461 -12.786  1.00 25.77           H  
ATOM   3022  HB3 PRO B   5     -17.569   1.232 -11.881  1.00 25.77           H  
ATOM   3023  O   PRO B   5     -16.725   3.446 -10.195  1.00 25.77           O  
ATOM   3024  CG  PRO B   5     -17.609   2.957 -13.213  1.00 25.77           C  
ATOM   3025  HG2 PRO B   5     -16.573   3.105 -12.909  1.00 25.77           H  
ATOM   3026  HG3 PRO B   5     -17.651   2.613 -14.247  1.00 25.77           H  
ATOM   3027  CD  PRO B   5     -18.388   4.261 -13.017  1.00 25.77           C  
ATOM   3028  HD2 PRO B   5     -19.100   4.389 -13.833  1.00 25.77           H  
ATOM   3029  HD3 PRO B   5     -17.689   5.098 -12.994  1.00 25.77           H  
ATOM   3030  N   LYS B   6     -18.433   3.115  -8.767  1.00 26.39           N  
ATOM   3031  H   LYS B   6     -19.443   3.116  -8.753  1.00 26.39           H  
ATOM   3032  CA  LYS B   6     -17.788   2.236  -7.801  1.00 26.39           C  
ATOM   3033  HA  LYS B   6     -16.919   2.731  -7.369  1.00 26.39           H  
ATOM   3034  C   LYS B   6     -17.337   1.018  -8.678  1.00 26.39           C  
ATOM   3035  CB  LYS B   6     -18.827   1.809  -6.708  1.00 26.39           C  
ATOM   3036  HB2 LYS B   6     -19.494   1.076  -7.162  1.00 26.39           H  
ATOM   3037  HB3 LYS B   6     -18.222   1.308  -5.953  1.00 26.39           H  
ATOM   3038  O   LYS B   6     -18.246   0.598  -9.376  1.00 26.39           O  
ATOM   3039  CG  LYS B   6     -19.726   2.708  -5.820  1.00 26.39           C  
ATOM   3040  HG2 LYS B   6     -19.103   3.442  -5.308  1.00 26.39           H  
ATOM   3041  HG3 LYS B   6     -20.484   3.211  -6.422  1.00 26.39           H  
ATOM   3042  CD  LYS B   6     -20.390   1.751  -4.778  1.00 26.39           C  
ATOM   3043  HD2 LYS B   6     -19.590   1.112  -4.405  1.00 26.39           H  
ATOM   3044  HD3 LYS B   6     -21.122   1.129  -5.293  1.00 26.39           H  
ATOM   3045  CE  LYS B   6     -21.028   2.288  -3.488  1.00 26.39           C  
ATOM   3046  HE2 LYS B   6     -22.040   2.642  -3.685  1.00 26.39           H  
ATOM   3047  HE3 LYS B   6     -20.414   3.121  -3.145  1.00 26.39           H  
ATOM   3048  NZ  LYS B   6     -21.009   1.231  -2.426  1.00 26.39           N  
ATOM   3049  HZ1 LYS B   6     -21.567   0.413  -2.625  1.00 26.39           H  
ATOM   3050  HZ2 LYS B   6     -20.073   0.864  -2.331  1.00 26.39           H  
ATOM   3051  HZ3 LYS B   6     -21.167   1.562  -1.485  1.00 26.39           H  
ATOM   3052  N   THR B   7     -16.065   0.571  -8.793  1.00 27.51           N  
ATOM   3053  H   THR B   7     -15.390   1.058  -8.221  1.00 27.51           H  
ATOM   3054  CA  THR B   7     -15.480  -0.491  -9.710  1.00 27.51           C  
ATOM   3055  HA  THR B   7     -16.199  -0.823 -10.459  1.00 27.51           H  
ATOM   3056  C   THR B   7     -14.887  -1.722  -8.954  1.00 27.51           C  
ATOM   3057  CB  THR B   7     -14.350   0.137 -10.531  1.00 27.51           C  
ATOM   3058  HB  THR B   7     -13.635   0.573  -9.833  1.00 27.51           H  
ATOM   3059  O   THR B   7     -13.939  -1.513  -8.217  1.00 27.51           O  
ATOM   3060  CG2 THR B   7     -13.555  -0.803 -11.430  1.00 27.51           C  
ATOM   3061 HG21 THR B   7     -14.228  -1.336 -12.101  1.00 27.51           H  
ATOM   3062 HG22 THR B   7     -12.833  -0.234 -12.016  1.00 27.51           H  
ATOM   3063 HG23 THR B   7     -13.001  -1.523 -10.828  1.00 27.51           H  
ATOM   3064  OG1 THR B   7     -14.848   1.174 -11.338  1.00 27.51           O  
ATOM   3065  HG1 THR B   7     -14.092   1.630 -11.714  1.00 27.51           H  
ATOM   3066  N   VAL B   8     -15.383  -2.984  -9.017  1.00 29.66           N  
ATOM   3067  H   VAL B   8     -16.091  -3.221  -9.698  1.00 29.66           H  
ATOM   3068  CA  VAL B   8     -15.021  -3.980  -7.952  1.00 29.66           C  
ATOM   3069  HA  VAL B   8     -15.078  -3.444  -7.005  1.00 29.66           H  
ATOM   3070  C   VAL B   8     -13.602  -4.369  -8.139  1.00 29.66           C  
ATOM   3071  CB  VAL B   8     -15.773  -5.343  -7.704  1.00 29.66           C  
ATOM   3072  HB  VAL B   8     -15.069  -6.157  -7.877  1.00 29.66           H  
ATOM   3073  O   VAL B   8     -13.278  -5.095  -9.076  1.00 29.66           O  
ATOM   3074  CG1 VAL B   8     -16.101  -5.506  -6.212  1.00 29.66           C  
ATOM   3075 HG11 VAL B   8     -16.985  -4.925  -5.950  1.00 29.66           H  
ATOM   3076 HG12 VAL B   8     -16.273  -6.558  -5.985  1.00 29.66           H  
ATOM   3077 HG13 VAL B   8     -15.267  -5.177  -5.591  1.00 29.66           H  
ATOM   3078  CG2 VAL B   8     -16.971  -5.761  -8.550  1.00 29.66           C  
ATOM   3079 HG21 VAL B   8     -16.752  -5.593  -9.604  1.00 29.66           H  
ATOM   3080 HG22 VAL B   8     -17.883  -5.262  -8.221  1.00 29.66           H  
ATOM   3081 HG23 VAL B   8     -17.123  -6.834  -8.435  1.00 29.66           H  
ATOM   3082  N   ALA B   9     -12.831  -3.998  -7.143  1.00 31.99           N  
ATOM   3083  H   ALA B   9     -13.159  -3.324  -6.466  1.00 31.99           H  
ATOM   3084  CA  ALA B   9     -11.688  -4.768  -6.810  1.00 31.99           C  
ATOM   3085  HA  ALA B   9     -11.457  -5.441  -7.635  1.00 31.99           H  
ATOM   3086  C   ALA B   9     -12.022  -5.606  -5.570  1.00 31.99           C  
ATOM   3087  CB  ALA B   9     -10.522  -3.835  -6.706  1.00 31.99           C  
ATOM   3088  HB1 ALA B   9      -9.618  -4.437  -6.618  1.00 31.99           H  
ATOM   3089  HB2 ALA B   9     -10.683  -3.225  -5.817  1.00 31.99           H  
ATOM   3090  HB3 ALA B   9     -10.451  -3.214  -7.600  1.00 31.99           H  
ATOM   3091  O   ALA B   9     -11.542  -5.348  -4.465  1.00 31.99           O  
ATOM   3092  N   SER B  10     -12.821  -6.653  -5.807  1.00 32.06           N  
ATOM   3093  H   SER B  10     -13.259  -6.680  -6.717  1.00 32.06           H  
ATOM   3094  CA  SER B  10     -12.278  -7.944  -5.400  1.00 32.06           C  
ATOM   3095  HA  SER B  10     -12.071  -7.909  -4.330  1.00 32.06           H  
ATOM   3096  C   SER B  10     -10.940  -8.109  -6.117  1.00 32.06           C  
ATOM   3097  CB  SER B  10     -13.242  -9.116  -5.637  1.00 32.06           C  
ATOM   3098  HB2 SER B  10     -14.007  -8.823  -6.356  1.00 32.06           H  
ATOM   3099  HB3 SER B  10     -13.756  -9.366  -4.709  1.00 32.06           H  
ATOM   3100  O   SER B  10     -10.683  -7.537  -7.181  1.00 32.06           O  
ATOM   3101  OG  SER B  10     -12.555 -10.261  -6.105  1.00 32.06           O  
ATOM   3102  HG  SER B  10     -12.824 -10.401  -7.016  1.00 32.06           H  
ATOM   3103  N   ILE B  11     -10.033  -8.783  -5.447  1.00 41.04           N  
ATOM   3104  H   ILE B  11     -10.358  -9.344  -4.673  1.00 41.04           H  
ATOM   3105  CA  ILE B  11      -8.610  -8.727  -5.721  1.00 41.04           C  
ATOM   3106  HA  ILE B  11      -8.321  -7.699  -5.937  1.00 41.04           H  
ATOM   3107  C   ILE B  11      -8.329  -9.549  -6.990  1.00 41.04           C  
ATOM   3108  CB  ILE B  11      -7.923  -9.164  -4.400  1.00 41.04           C  
ATOM   3109  HB  ILE B  11      -8.445 -10.040  -4.016  1.00 41.04           H  
ATOM   3110  O   ILE B  11      -7.889 -10.680  -6.888  1.00 41.04           O  
ATOM   3111  CG1 ILE B  11      -8.095  -8.015  -3.371  1.00 41.04           C  
ATOM   3112 HG12 ILE B  11      -7.491  -7.160  -3.677  1.00 41.04           H  
ATOM   3113 HG13 ILE B  11      -9.131  -7.677  -3.363  1.00 41.04           H  
ATOM   3114  CG2 ILE B  11      -6.452  -9.569  -4.561  1.00 41.04           C  
ATOM   3115 HG21 ILE B  11      -5.924  -8.846  -5.183  1.00 41.04           H  
ATOM   3116 HG22 ILE B  11      -5.973  -9.702  -3.591  1.00 41.04           H  
ATOM   3117 HG23 ILE B  11      -6.402 -10.553  -5.026  1.00 41.04           H  
ATOM   3118  CD1 ILE B  11      -7.754  -8.395  -1.927  1.00 41.04           C  
ATOM   3119 HD11 ILE B  11      -8.321  -9.279  -1.634  1.00 41.04           H  
ATOM   3120 HD12 ILE B  11      -8.003  -7.559  -1.274  1.00 41.04           H  
ATOM   3121 HD13 ILE B  11      -6.690  -8.602  -1.816  1.00 41.04           H  
ATOM   3122  N   THR B  12      -8.610  -9.013  -8.190  1.00 37.36           N  
ATOM   3123  H   THR B  12      -9.203  -8.196  -8.198  1.00 37.36           H  
ATOM   3124  CA  THR B  12      -8.338  -9.706  -9.467  1.00 37.36           C  
ATOM   3125  HA  THR B  12      -8.090 -10.735  -9.209  1.00 37.36           H  
ATOM   3126  C   THR B  12      -7.111  -9.159 -10.169  1.00 37.36           C  
ATOM   3127  CB  THR B  12      -9.507  -9.812 -10.459  1.00 37.36           C  
ATOM   3128  HB  THR B  12      -9.458  -9.007 -11.192  1.00 37.36           H  
ATOM   3129  O   THR B  12      -6.059  -9.791 -10.158  1.00 37.36           O  
ATOM   3130  CG2 THR B  12      -9.410 -11.147 -11.185  1.00 37.36           C  
ATOM   3131 HG21 THR B  12     -10.138 -11.167 -11.995  1.00 37.36           H  
ATOM   3132 HG22 THR B  12      -8.421 -11.273 -11.627  1.00 37.36           H  
ATOM   3133 HG23 THR B  12      -9.613 -11.976 -10.507  1.00 37.36           H  
ATOM   3134  OG1 THR B  12     -10.753  -9.729  -9.836  1.00 37.36           O  
ATOM   3135  HG1 THR B  12     -11.236 -10.542 -10.002  1.00 37.36           H  
ATOM   3136  N   THR B  13      -7.202  -7.955 -10.734  1.00 37.81           N  
ATOM   3137  H   THR B  13      -8.070  -7.445 -10.650  1.00 37.81           H  
ATOM   3138  CA  THR B  13      -5.995  -7.190 -11.036  1.00 37.81           C  
ATOM   3139  HA  THR B  13      -5.204  -7.898 -11.280  1.00 37.81           H  
ATOM   3140  C   THR B  13      -5.624  -6.416  -9.767  1.00 37.81           C  
ATOM   3141  CB  THR B  13      -6.122  -6.277 -12.267  1.00 37.81           C  
ATOM   3142  HB  THR B  13      -5.439  -5.434 -12.156  1.00 37.81           H  
ATOM   3143  O   THR B  13      -6.427  -5.605  -9.310  1.00 37.81           O  
ATOM   3144  CG2 THR B  13      -5.740  -7.024 -13.543  1.00 37.81           C  
ATOM   3145 HG21 THR B  13      -5.840  -6.363 -14.404  1.00 37.81           H  
ATOM   3146 HG22 THR B  13      -6.379  -7.897 -13.680  1.00 37.81           H  
ATOM   3147 HG23 THR B  13      -4.703  -7.355 -13.485  1.00 37.81           H  
ATOM   3148  OG1 THR B  13      -7.431  -5.796 -12.469  1.00 37.81           O  
ATOM   3149  HG1 THR B  13      -7.948  -6.538 -12.792  1.00 37.81           H  
ATOM   3150  N   PRO B  14      -4.423  -6.607  -9.188  1.00 40.14           N  
ATOM   3151  CA  PRO B  14      -3.905  -5.836  -8.046  1.00 40.14           C  
ATOM   3152  HA  PRO B  14      -4.634  -5.859  -7.237  1.00 40.14           H  
ATOM   3153  C   PRO B  14      -3.617  -4.363  -8.360  1.00 40.14           C  
ATOM   3154  CB  PRO B  14      -2.631  -6.555  -7.601  1.00 40.14           C  
ATOM   3155  HB2 PRO B  14      -1.869  -5.881  -7.209  1.00 40.14           H  
ATOM   3156  HB3 PRO B  14      -2.890  -7.264  -6.815  1.00 40.14           H  
ATOM   3157  O   PRO B  14      -2.933  -3.692  -7.584  1.00 40.14           O  
ATOM   3158  CG  PRO B  14      -2.171  -7.253  -8.883  1.00 40.14           C  
ATOM   3159  HG2 PRO B  14      -1.581  -8.152  -8.701  1.00 40.14           H  
ATOM   3160  HG3 PRO B  14      -1.614  -6.553  -9.506  1.00 40.14           H  
ATOM   3161  CD  PRO B  14      -3.467  -7.625  -9.570  1.00 40.14           C  
ATOM   3162  HD2 PRO B  14      -3.818  -8.594  -9.214  1.00 40.14           H  
ATOM   3163  HD3 PRO B  14      -3.313  -7.654 -10.648  1.00 40.14           H  
ATOM   3164  N   LYS B  15      -4.116  -3.876  -9.499  1.00 39.96           N  
ATOM   3165  H   LYS B  15      -4.655  -4.531 -10.048  1.00 39.96           H  
ATOM   3166  CA  LYS B  15      -4.221  -2.477  -9.892  1.00 39.96           C  
ATOM   3167  HA  LYS B  15      -3.290  -2.165 -10.365  1.00 39.96           H  
ATOM   3168  C   LYS B  15      -4.499  -1.630  -8.655  1.00 39.96           C  
ATOM   3169  CB  LYS B  15      -5.413  -2.404 -10.867  1.00 39.96           C  
ATOM   3170  HB2 LYS B  15      -6.344  -2.330 -10.305  1.00 39.96           H  
ATOM   3171  HB3 LYS B  15      -5.460  -3.321 -11.455  1.00 39.96           H  
ATOM   3172  O   LYS B  15      -5.377  -2.008  -7.880  1.00 39.96           O  
ATOM   3173  CG  LYS B  15      -5.301  -1.250 -11.858  1.00 39.96           C  
ATOM   3174  HG2 LYS B  15      -4.463  -1.433 -12.530  1.00 39.96           H  
ATOM   3175  HG3 LYS B  15      -5.130  -0.320 -11.315  1.00 39.96           H  
ATOM   3176  CD  LYS B  15      -6.600  -1.135 -12.659  1.00 39.96           C  
ATOM   3177  HD2 LYS B  15      -7.401  -0.878 -11.966  1.00 39.96           H  
ATOM   3178  HD3 LYS B  15      -6.835  -2.084 -13.141  1.00 39.96           H  
ATOM   3179  CE  LYS B  15      -6.442  -0.038 -13.712  1.00 39.96           C  
ATOM   3180  HE2 LYS B  15      -5.772   0.721 -13.309  1.00 39.96           H  
ATOM   3181  HE3 LYS B  15      -5.989  -0.463 -14.608  1.00 39.96           H  
ATOM   3182  NZ  LYS B  15      -7.749   0.589 -14.004  1.00 39.96           N  
ATOM   3183  HZ1 LYS B  15      -8.432  -0.087 -14.315  1.00 39.96           H  
ATOM   3184  HZ2 LYS B  15      -7.678   1.373 -14.636  1.00 39.96           H  
ATOM   3185  HZ3 LYS B  15      -8.122   0.987 -13.154  1.00 39.96           H  
ATOM   3186  N   ILE B  16      -3.811  -0.493  -8.470  1.00 42.55           N  
ATOM   3187  H   ILE B  16      -3.017  -0.282  -9.057  1.00 42.55           H  
ATOM   3188  CA  ILE B  16      -4.225   0.442  -7.415  1.00 42.55           C  
ATOM   3189  HA  ILE B  16      -4.107  -0.070  -6.460  1.00 42.55           H  
ATOM   3190  C   ILE B  16      -5.698   0.725  -7.611  1.00 42.55           C  
ATOM   3191  CB  ILE B  16      -3.439   1.765  -7.329  1.00 42.55           C  
ATOM   3192  HB  ILE B  16      -3.427   2.232  -8.314  1.00 42.55           H  
ATOM   3193  O   ILE B  16      -6.124   1.342  -8.591  1.00 42.55           O  
ATOM   3194  CG1 ILE B  16      -1.998   1.503  -6.862  1.00 42.55           C  
ATOM   3195 HG12 ILE B  16      -1.588   0.663  -7.423  1.00 42.55           H  
ATOM   3196 HG13 ILE B  16      -1.990   1.228  -5.807  1.00 42.55           H  
ATOM   3197  CG2 ILE B  16      -4.107   2.728  -6.314  1.00 42.55           C  
ATOM   3198 HG21 ILE B  16      -4.163   2.262  -5.331  1.00 42.55           H  
ATOM   3199 HG22 ILE B  16      -3.554   3.665  -6.236  1.00 42.55           H  
ATOM   3200 HG23 ILE B  16      -5.113   2.995  -6.635  1.00 42.55           H  
ATOM   3201  CD1 ILE B  16      -1.096   2.724  -7.078  1.00 42.55           C  
ATOM   3202 HD11 ILE B  16      -1.420   3.566  -6.465  1.00 42.55           H  
ATOM   3203 HD12 ILE B  16      -1.113   3.019  -8.127  1.00 42.55           H  
ATOM   3204 HD13 ILE B  16      -0.073   2.483  -6.791  1.00 42.55           H  
ATOM   3205  N   ILE B  17      -6.450   0.276  -6.623  1.00 41.98           N  
ATOM   3206  H   ILE B  17      -6.023  -0.314  -5.924  1.00 41.98           H  
ATOM   3207  CA  ILE B  17      -7.869   0.463  -6.558  1.00 41.98           C  
ATOM   3208  HA  ILE B  17      -8.282   0.396  -7.564  1.00 41.98           H  
ATOM   3209  C   ILE B  17      -8.040   1.880  -6.033  1.00 41.98           C  
ATOM   3210  CB  ILE B  17      -8.514  -0.616  -5.684  1.00 41.98           C  
ATOM   3211  HB  ILE B  17      -8.364  -0.319  -4.647  1.00 41.98           H  
ATOM   3212  O   ILE B  17      -8.265   2.130  -4.847  1.00 41.98           O  
ATOM   3213  CG1 ILE B  17      -7.938  -2.047  -5.863  1.00 41.98           C  
ATOM   3214 HG12 ILE B  17      -6.849  -2.017  -5.891  1.00 41.98           H  
ATOM   3215 HG13 ILE B  17      -8.263  -2.453  -6.820  1.00 41.98           H  
ATOM   3216  CG2 ILE B  17      -9.995  -0.553  -6.038  1.00 41.98           C  
ATOM   3217 HG21 ILE B  17     -10.559  -1.205  -5.370  1.00 41.98           H  
ATOM   3218 HG22 ILE B  17     -10.134  -0.911  -7.058  1.00 41.98           H  
ATOM   3219 HG23 ILE B  17     -10.372   0.466  -5.954  1.00 41.98           H  
ATOM   3220  CD1 ILE B  17      -8.233  -3.029  -4.722  1.00 41.98           C  
ATOM   3221 HD11 ILE B  17      -9.228  -2.887  -4.300  1.00 41.98           H  
ATOM   3222 HD12 ILE B  17      -8.109  -4.054  -5.071  1.00 41.98           H  
ATOM   3223 HD13 ILE B  17      -7.490  -2.880  -3.938  1.00 41.98           H  
ATOM   3224  N   LEU B  18      -7.851   2.841  -6.942  1.00 41.17           N  
ATOM   3225  H   LEU B  18      -7.561   2.544  -7.862  1.00 41.17           H  
ATOM   3226  CA  LEU B  18      -8.218   4.228  -6.710  1.00 41.17           C  
ATOM   3227  HA  LEU B  18      -7.526   4.675  -5.996  1.00 41.17           H  
ATOM   3228  C   LEU B  18      -9.624   4.185  -6.109  1.00 41.17           C  
ATOM   3229  CB  LEU B  18      -8.218   5.005  -8.044  1.00 41.17           C  
ATOM   3230  HB2 LEU B  18      -8.479   6.043  -7.841  1.00 41.17           H  
ATOM   3231  HB3 LEU B  18      -8.999   4.583  -8.677  1.00 41.17           H  
ATOM   3232  O   LEU B  18     -10.450   3.412  -6.574  1.00 41.17           O  
ATOM   3233  CG  LEU B  18      -6.899   4.972  -8.844  1.00 41.17           C  
ATOM   3234  HG  LEU B  18      -6.604   3.940  -9.034  1.00 41.17           H  
ATOM   3235  CD1 LEU B  18      -7.099   5.667 -10.192  1.00 41.17           C  
ATOM   3236 HD11 LEU B  18      -7.870   5.145 -10.759  1.00 41.17           H  
ATOM   3237 HD12 LEU B  18      -6.172   5.617 -10.765  1.00 41.17           H  
ATOM   3238 HD13 LEU B  18      -7.388   6.708 -10.048  1.00 41.17           H  
ATOM   3239  CD2 LEU B  18      -5.763   5.692  -8.122  1.00 41.17           C  
ATOM   3240 HD21 LEU B  18      -4.848   5.605  -8.707  1.00 41.17           H  
ATOM   3241 HD22 LEU B  18      -5.589   5.230  -7.150  1.00 41.17           H  
ATOM   3242 HD23 LEU B  18      -6.009   6.744  -7.980  1.00 41.17           H  
ATOM   3243  N   GLN B  19      -9.960   4.995  -5.113  1.00 37.61           N  
ATOM   3244  H   GLN B  19      -9.238   5.522  -4.644  1.00 37.61           H  
ATOM   3245  CA  GLN B  19     -11.307   4.888  -4.516  1.00 37.61           C  
ATOM   3246  HA  GLN B  19     -11.458   3.866  -4.168  1.00 37.61           H  
ATOM   3247  C   GLN B  19     -12.434   5.181  -5.523  1.00 37.61           C  
ATOM   3248  CB  GLN B  19     -11.395   5.830  -3.328  1.00 37.61           C  
ATOM   3249  HB2 GLN B  19     -12.425   5.872  -2.972  1.00 37.61           H  
ATOM   3250  HB3 GLN B  19     -11.079   6.829  -3.630  1.00 37.61           H  
ATOM   3251  O   GLN B  19     -13.557   4.706  -5.386  1.00 37.61           O  
ATOM   3252  CG  GLN B  19     -10.509   5.299  -2.201  1.00 37.61           C  
ATOM   3253  HG2 GLN B  19     -10.868   4.315  -1.900  1.00 37.61           H  
ATOM   3254  HG3 GLN B  19      -9.476   5.196  -2.532  1.00 37.61           H  
ATOM   3255  CD  GLN B  19     -10.518   6.228  -1.013  1.00 37.61           C  
ATOM   3256  NE2 GLN B  19     -10.191   5.735   0.154  1.00 37.61           N  
ATOM   3257 HE21 GLN B  19     -10.070   4.743   0.296  1.00 37.61           H  
ATOM   3258 HE22 GLN B  19      -9.841   6.379   0.849  1.00 37.61           H  
ATOM   3259  OE1 GLN B  19     -10.790   7.415  -1.123  1.00 37.61           O  
ATOM   3260  N   LYS B  20     -12.104   5.929  -6.584  1.00 36.39           N  
ATOM   3261  H   LYS B  20     -11.148   6.255  -6.606  1.00 36.39           H  
ATOM   3262  CA  LYS B  20     -12.922   6.099  -7.795  1.00 36.39           C  
ATOM   3263  HA  LYS B  20     -13.909   6.476  -7.529  1.00 36.39           H  
ATOM   3264  C   LYS B  20     -13.148   4.802  -8.573  1.00 36.39           C  
ATOM   3265  CB  LYS B  20     -12.203   7.068  -8.735  1.00 36.39           C  
ATOM   3266  HB2 LYS B  20     -12.698   7.041  -9.706  1.00 36.39           H  
ATOM   3267  HB3 LYS B  20     -11.173   6.738  -8.874  1.00 36.39           H  
ATOM   3268  O   LYS B  20     -14.160   4.681  -9.244  1.00 36.39           O  
ATOM   3269  CG  LYS B  20     -12.223   8.510  -8.229  1.00 36.39           C  
ATOM   3270  HG2 LYS B  20     -13.256   8.855  -8.179  1.00 36.39           H  
ATOM   3271  HG3 LYS B  20     -11.770   8.577  -7.239  1.00 36.39           H  
ATOM   3272  CD  LYS B  20     -11.432   9.373  -9.214  1.00 36.39           C  
ATOM   3273  HD2 LYS B  20     -10.377   9.123  -9.107  1.00 36.39           H  
ATOM   3274  HD3 LYS B  20     -11.740   9.155 -10.237  1.00 36.39           H  
ATOM   3275  CE  LYS B  20     -11.673  10.856  -8.927  1.00 36.39           C  
ATOM   3276  HE2 LYS B  20     -11.790  10.973  -7.849  1.00 36.39           H  
ATOM   3277  HE3 LYS B  20     -12.596  11.173  -9.413  1.00 36.39           H  
ATOM   3278  NZ  LYS B  20     -10.512  11.659  -9.375  1.00 36.39           N  
ATOM   3279  HZ1 LYS B  20     -10.645  12.645  -9.201  1.00 36.39           H  
ATOM   3280  HZ2 LYS B  20     -10.289  11.488 -10.345  1.00 36.39           H  
ATOM   3281  HZ3 LYS B  20      -9.729  11.356  -8.813  1.00 36.39           H  
ATOM   3282  N   GLU B  21     -12.190   3.893  -8.511  1.00 40.01           N  
ATOM   3283  H   GLU B  21     -11.434   4.066  -7.863  1.00 40.01           H  
ATOM   3284  CA  GLU B  21     -12.159   2.568  -9.110  1.00 40.01           C  
ATOM   3285  HA  GLU B  21     -12.997   2.516  -9.805  1.00 40.01           H  
ATOM   3286  C   GLU B  21     -12.389   1.434  -8.064  1.00 40.01           C  
ATOM   3287  CB  GLU B  21     -10.864   2.361  -9.952  1.00 40.01           C  
ATOM   3288  HB2 GLU B  21      -9.995   2.395  -9.295  1.00 40.01           H  
ATOM   3289  HB3 GLU B  21     -10.918   1.369 -10.401  1.00 40.01           H  
ATOM   3290  O   GLU B  21     -11.815   0.373  -8.244  1.00 40.01           O  
ATOM   3291  CG  GLU B  21     -10.670   3.376 -11.100  1.00 40.01           C  
ATOM   3292  HG2 GLU B  21     -11.603   3.433 -11.660  1.00 40.01           H  
ATOM   3293  HG3 GLU B  21     -10.486   4.361 -10.670  1.00 40.01           H  
ATOM   3294  CD  GLU B  21      -9.530   3.034 -12.090  1.00 40.01           C  
ATOM   3295  OE1 GLU B  21      -9.244   3.873 -12.974  1.00 40.01           O  
ATOM   3296  OE2 GLU B  21      -8.965   1.918 -12.048  1.00 40.01           O  
ATOM   3297  N   TYR B  22     -13.270   1.588  -7.048  1.00 34.79           N  
ATOM   3298  H   TYR B  22     -13.668   2.505  -6.904  1.00 34.79           H  
ATOM   3299  CA  TYR B  22     -13.691   0.512  -6.095  1.00 34.79           C  
ATOM   3300  HA  TYR B  22     -13.176  -0.417  -6.342  1.00 34.79           H  
ATOM   3301  C   TYR B  22     -15.241   0.241  -6.071  1.00 34.79           C  
ATOM   3302  CB  TYR B  22     -13.203   0.890  -4.683  1.00 34.79           C  
ATOM   3303  HB2 TYR B  22     -12.121   1.019  -4.681  1.00 34.79           H  
ATOM   3304  HB3 TYR B  22     -13.654   1.837  -4.386  1.00 34.79           H  
ATOM   3305  O   TYR B  22     -15.940   1.219  -5.843  1.00 34.79           O  
ATOM   3306  CG  TYR B  22     -13.590  -0.184  -3.690  1.00 34.79           C  
ATOM   3307  CD1 TYR B  22     -14.887  -0.173  -3.148  1.00 34.79           C  
ATOM   3308  HD1 TYR B  22     -15.534   0.680  -3.286  1.00 34.79           H  
ATOM   3309  CD2 TYR B  22     -12.740  -1.282  -3.454  1.00 34.79           C  
ATOM   3310  HD2 TYR B  22     -11.708  -1.267  -3.771  1.00 34.79           H  
ATOM   3311  CE1 TYR B  22     -15.396  -1.334  -2.553  1.00 34.79           C  
ATOM   3312  HE1 TYR B  22     -16.427  -1.372  -2.236  1.00 34.79           H  
ATOM   3313  CE2 TYR B  22     -13.248  -2.454  -2.876  1.00 34.79           C  
ATOM   3314  HE2 TYR B  22     -12.644  -3.346  -2.806  1.00 34.79           H  
ATOM   3315  OH  TYR B  22     -15.175  -3.665  -2.150  1.00 34.79           O  
ATOM   3316  HH  TYR B  22     -16.134  -3.618  -2.187  1.00 34.79           H  
ATOM   3317  CZ  TYR B  22     -14.602  -2.495  -2.496  1.00 34.79           C  
ATOM   3318  N   LEU B  23     -15.811  -0.987  -6.291  1.00 34.60           N  
ATOM   3319  H   LEU B  23     -15.138  -1.725  -6.444  1.00 34.60           H  
ATOM   3320  CA  LEU B  23     -17.273  -1.407  -6.331  1.00 34.60           C  
ATOM   3321  HA  LEU B  23     -17.907  -0.521  -6.363  1.00 34.60           H  
ATOM   3322  C   LEU B  23     -17.667  -2.236  -5.091  1.00 34.60           C  
ATOM   3323  CB  LEU B  23     -17.776  -2.346  -7.497  1.00 34.60           C  
ATOM   3324  HB2 LEU B  23     -17.222  -3.284  -7.479  1.00 34.60           H  
ATOM   3325  HB3 LEU B  23     -18.706  -2.782  -7.131  1.00 34.60           H  
ATOM   3326  O   LEU B  23     -16.828  -2.898  -4.498  1.00 34.60           O  
ATOM   3327  CG  LEU B  23     -18.416  -2.088  -8.866  1.00 34.60           C  
ATOM   3328  HG  LEU B  23     -17.725  -1.490  -9.460  1.00 34.60           H  
ATOM   3329  CD1 LEU B  23     -18.532  -3.242  -9.811  1.00 34.60           C  
ATOM   3330 HD11 LEU B  23     -18.849  -2.806 -10.759  1.00 34.60           H  
ATOM   3331 HD12 LEU B  23     -17.569  -3.697 -10.040  1.00 34.60           H  
ATOM   3332 HD13 LEU B  23     -19.237  -3.989  -9.444  1.00 34.60           H  
ATOM   3333  CD2 LEU B  23     -19.877  -1.581  -8.827  1.00 34.60           C  
ATOM   3334 HD21 LEU B  23     -20.551  -2.384  -8.530  1.00 34.60           H  
ATOM   3335 HD22 LEU B  23     -20.166  -1.232  -9.818  1.00 34.60           H  
ATOM   3336 HD23 LEU B  23     -19.974  -0.754  -8.123  1.00 34.60           H  
ATOM   3337  N   PRO B  24     -18.979  -2.429  -4.861  1.00 31.49           N  
ATOM   3338  CA  PRO B  24     -19.517  -3.698  -4.385  1.00 31.49           C  
ATOM   3339  HA  PRO B  24     -18.933  -4.064  -3.540  1.00 31.49           H  
ATOM   3340  C   PRO B  24     -19.564  -4.775  -5.497  1.00 31.49           C  
ATOM   3341  CB  PRO B  24     -20.942  -3.348  -3.931  1.00 31.49           C  
ATOM   3342  HB2 PRO B  24     -21.674  -3.979  -4.434  1.00 31.49           H  
ATOM   3343  HB3 PRO B  24     -21.038  -3.469  -2.852  1.00 31.49           H  
ATOM   3344  O   PRO B  24     -19.968  -4.476  -6.615  1.00 31.49           O  
ATOM   3345  CG  PRO B  24     -21.163  -1.879  -4.318  1.00 31.49           C  
ATOM   3346  HG2 PRO B  24     -20.968  -1.247  -3.452  1.00 31.49           H  
ATOM   3347  HG3 PRO B  24     -22.162  -1.709  -4.720  1.00 31.49           H  
ATOM   3348  CD  PRO B  24     -20.095  -1.654  -5.362  1.00 31.49           C  
ATOM   3349  HD2 PRO B  24     -20.468  -2.058  -6.303  1.00 31.49           H  
ATOM   3350  HD3 PRO B  24     -19.836  -0.603  -5.490  1.00 31.49           H  
ATOM   3351  N   GLU B  25     -19.307  -6.041  -5.167  1.00 38.24           N  
ATOM   3352  H   GLU B  25     -19.010  -6.197  -4.214  1.00 38.24           H  
ATOM   3353  CA  GLU B  25     -19.221  -7.272  -6.012  1.00 38.24           C  
ATOM   3354  HA  GLU B  25     -18.242  -7.331  -6.487  1.00 38.24           H  
ATOM   3355  C   GLU B  25     -20.274  -7.470  -7.138  1.00 38.24           C  
ATOM   3356  CB  GLU B  25     -19.339  -8.459  -5.043  1.00 38.24           C  
ATOM   3357  HB2 GLU B  25     -20.322  -8.377  -4.578  1.00 38.24           H  
ATOM   3358  HB3 GLU B  25     -19.312  -9.394  -5.603  1.00 38.24           H  
ATOM   3359  O   GLU B  25     -20.172  -8.351  -7.979  1.00 38.24           O  
ATOM   3360  CG  GLU B  25     -18.233  -8.509  -3.965  1.00 38.24           C  
ATOM   3361  HG2 GLU B  25     -18.003  -7.505  -3.607  1.00 38.24           H  
ATOM   3362  HG3 GLU B  25     -17.326  -8.907  -4.420  1.00 38.24           H  
ATOM   3363  CD  GLU B  25     -18.631  -9.347  -2.737  1.00 38.24           C  
ATOM   3364  OE1 GLU B  25     -17.718  -9.812  -2.028  1.00 38.24           O  
ATOM   3365  OE2 GLU B  25     -19.851  -9.430  -2.448  1.00 38.24           O  
ATOM   3366  N   THR B  26     -21.294  -6.625  -7.169  1.00 32.96           N  
ATOM   3367  H   THR B  26     -21.231  -5.911  -6.458  1.00 32.96           H  
ATOM   3368  CA  THR B  26     -22.411  -6.492  -8.107  1.00 32.96           C  
ATOM   3369  HA  THR B  26     -22.973  -7.425  -8.075  1.00 32.96           H  
ATOM   3370  C   THR B  26     -22.112  -6.243  -9.600  1.00 32.96           C  
ATOM   3371  CB  THR B  26     -23.321  -5.356  -7.596  1.00 32.96           C  
ATOM   3372  HB  THR B  26     -24.147  -5.207  -8.291  1.00 32.96           H  
ATOM   3373  O   THR B  26     -23.087  -6.106 -10.342  1.00 32.96           O  
ATOM   3374  CG2 THR B  26     -23.925  -5.671  -6.225  1.00 32.96           C  
ATOM   3375 HG21 THR B  26     -24.602  -4.866  -5.937  1.00 32.96           H  
ATOM   3376 HG22 THR B  26     -24.484  -6.605  -6.282  1.00 32.96           H  
ATOM   3377 HG23 THR B  26     -23.145  -5.769  -5.470  1.00 32.96           H  
ATOM   3378  OG1 THR B  26     -22.626  -4.131  -7.445  1.00 32.96           O  
ATOM   3379  HG1 THR B  26     -21.686  -4.324  -7.415  1.00 32.96           H  
ATOM   3380  N   ASP B  27     -20.863  -6.181 -10.085  1.00 32.63           N  
ATOM   3381  H   ASP B  27     -20.101  -6.474  -9.489  1.00 32.63           H  
ATOM   3382  CA  ASP B  27     -20.615  -6.142 -11.546  1.00 32.63           C  
ATOM   3383  HA  ASP B  27     -21.498  -5.692 -12.001  1.00 32.63           H  
ATOM   3384  C   ASP B  27     -20.425  -7.549 -12.106  1.00 32.63           C  
ATOM   3385  CB  ASP B  27     -19.493  -5.192 -11.951  1.00 32.63           C  
ATOM   3386  HB2 ASP B  27     -18.568  -5.451 -11.436  1.00 32.63           H  
ATOM   3387  HB3 ASP B  27     -19.909  -4.240 -11.622  1.00 32.63           H  
ATOM   3388  O   ASP B  27     -19.532  -8.272 -11.666  1.00 32.63           O  
ATOM   3389  CG  ASP B  27     -19.221  -4.963 -13.448  1.00 32.63           C  
ATOM   3390  OD1 ASP B  27     -19.466  -5.863 -14.286  1.00 32.63           O  
ATOM   3391  OD2 ASP B  27     -18.820  -3.824 -13.771  1.00 32.63           O  
ATOM   3392  N   PRO B  28     -21.257  -7.951 -13.083  1.00 38.43           N  
ATOM   3393  CA  PRO B  28     -21.234  -9.297 -13.639  1.00 38.43           C  
ATOM   3394  HA  PRO B  28     -21.347 -10.022 -12.833  1.00 38.43           H  
ATOM   3395  C   PRO B  28     -19.952  -9.657 -14.404  1.00 38.43           C  
ATOM   3396  CB  PRO B  28     -22.460  -9.356 -14.556  1.00 38.43           C  
ATOM   3397  HB2 PRO B  28     -23.330  -9.666 -13.976  1.00 38.43           H  
ATOM   3398  HB3 PRO B  28     -22.314 -10.026 -15.403  1.00 38.43           H  
ATOM   3399  O   PRO B  28     -19.794 -10.826 -14.742  1.00 38.43           O  
ATOM   3400  CG  PRO B  28     -22.638  -7.908 -15.006  1.00 38.43           C  
ATOM   3401  HG2 PRO B  28     -23.657  -7.702 -15.332  1.00 38.43           H  
ATOM   3402  HG3 PRO B  28     -21.919  -7.672 -15.791  1.00 38.43           H  
ATOM   3403  CD  PRO B  28     -22.284  -7.150 -13.738  1.00 38.43           C  
ATOM   3404  HD2 PRO B  28     -23.156  -7.079 -13.087  1.00 38.43           H  
ATOM   3405  HD3 PRO B  28     -21.928  -6.154 -14.002  1.00 38.43           H  
ATOM   3406  N   ASN B  29     -19.066  -8.700 -14.705  1.00 39.09           N  
ATOM   3407  H   ASN B  29     -19.257  -7.752 -14.412  1.00 39.09           H  
ATOM   3408  CA  ASN B  29     -17.778  -8.959 -15.361  1.00 39.09           C  
ATOM   3409  HA  ASN B  29     -17.843  -9.903 -15.902  1.00 39.09           H  
ATOM   3410  C   ASN B  29     -16.620  -9.117 -14.366  1.00 39.09           C  
ATOM   3411  CB  ASN B  29     -17.467  -7.860 -16.387  1.00 39.09           C  
ATOM   3412  HB2 ASN B  29     -17.212  -6.942 -15.857  1.00 39.09           H  
ATOM   3413  HB3 ASN B  29     -16.599  -8.155 -16.977  1.00 39.09           H  
ATOM   3414  O   ASN B  29     -15.461  -9.101 -14.774  1.00 39.09           O  
ATOM   3415  CG  ASN B  29     -18.611  -7.590 -17.334  1.00 39.09           C  
ATOM   3416  ND2 ASN B  29     -19.322  -6.511 -17.114  1.00 39.09           N  
ATOM   3417 HD21 ASN B  29     -19.203  -6.046 -16.225  1.00 39.09           H  
ATOM   3418 HD22 ASN B  29     -20.129  -6.361 -17.703  1.00 39.09           H  
ATOM   3419  OD1 ASN B  29     -18.906  -8.332 -18.259  1.00 39.09           O  
ATOM   3420  N   HIS B  30     -16.909  -9.214 -13.068  1.00 33.85           N  
ATOM   3421  H   HIS B  30     -17.871  -9.186 -12.761  1.00 33.85           H  
ATOM   3422  CA  HIS B  30     -15.879  -9.443 -12.074  1.00 33.85           C  
ATOM   3423  HA  HIS B  30     -15.066  -8.740 -12.257  1.00 33.85           H  
ATOM   3424  C   HIS B  30     -15.305 -10.866 -12.213  1.00 33.85           C  
ATOM   3425  CB  HIS B  30     -16.446  -9.143 -10.684  1.00 33.85           C  
ATOM   3426  HB2 HIS B  30     -17.196  -9.886 -10.412  1.00 33.85           H  
ATOM   3427  HB3 HIS B  30     -16.910  -8.156 -10.680  1.00 33.85           H  
ATOM   3428  O   HIS B  30     -15.978 -11.849 -11.898  1.00 33.85           O  
ATOM   3429  CG  HIS B  30     -15.327  -9.156  -9.696  1.00 33.85           C  
ATOM   3430  CD2 HIS B  30     -14.847 -10.284  -9.089  1.00 33.85           C  
ATOM   3431  HD2 HIS B  30     -15.284 -11.270  -9.136  1.00 33.85           H  
ATOM   3432  ND1 HIS B  30     -14.375  -8.168  -9.559  1.00 33.85           N  
ATOM   3433  HD1 HIS B  30     -14.364  -7.258  -9.997  1.00 33.85           H  
ATOM   3434  CE1 HIS B  30     -13.332  -8.699  -8.914  1.00 33.85           C  
ATOM   3435  HE1 HIS B  30     -12.396  -8.193  -8.733  1.00 33.85           H  
ATOM   3436  NE2 HIS B  30     -13.583  -9.978  -8.598  1.00 33.85           N  
ATOM   3437  N   GLU B  31     -14.069 -10.970 -12.703  1.00 34.95           N  
ATOM   3438  H   GLU B  31     -13.588 -10.134 -13.001  1.00 34.95           H  
ATOM   3439  CA  GLU B  31     -13.343 -12.237 -12.807  1.00 34.95           C  
ATOM   3440  HA  GLU B  31     -13.976 -12.962 -13.319  1.00 34.95           H  
ATOM   3441  C   GLU B  31     -13.049 -12.791 -11.405  1.00 34.95           C  
ATOM   3442  CB  GLU B  31     -12.069 -12.058 -13.649  1.00 34.95           C  
ATOM   3443  HB2 GLU B  31     -11.341 -12.816 -13.359  1.00 34.95           H  
ATOM   3444  HB3 GLU B  31     -11.662 -11.064 -13.462  1.00 34.95           H  
ATOM   3445  O   GLU B  31     -12.347 -12.177 -10.598  1.00 34.95           O  
ATOM   3446  CG  GLU B  31     -12.338 -12.192 -15.155  1.00 34.95           C  
ATOM   3447  HG2 GLU B  31     -13.127 -11.490 -15.428  1.00 34.95           H  
ATOM   3448  HG3 GLU B  31     -12.705 -13.199 -15.356  1.00 34.95           H  
ATOM   3449  CD  GLU B  31     -11.100 -11.918 -16.030  1.00 34.95           C  
ATOM   3450  OE1 GLU B  31     -11.300 -11.792 -17.262  1.00 34.95           O  
ATOM   3451  OE2 GLU B  31      -9.983 -11.793 -15.479  1.00 34.95           O  
ATOM   3452  N   ILE B  32     -13.644 -13.951 -11.126  1.00 30.31           N  
ATOM   3453  H   ILE B  32     -14.175 -14.393 -11.862  1.00 30.31           H  
ATOM   3454  CA  ILE B  32     -13.520 -14.684  -9.866  1.00 30.31           C  
ATOM   3455  HA  ILE B  32     -13.687 -13.995  -9.039  1.00 30.31           H  
ATOM   3456  C   ILE B  32     -12.094 -15.235  -9.768  1.00 30.31           C  
ATOM   3457  CB  ILE B  32     -14.577 -15.820  -9.808  1.00 30.31           C  
ATOM   3458  HB  ILE B  32     -14.371 -16.514 -10.622  1.00 30.31           H  
ATOM   3459  O   ILE B  32     -11.586 -15.798 -10.736  1.00 30.31           O  
ATOM   3460  CG1 ILE B  32     -16.016 -15.274  -9.995  1.00 30.31           C  
ATOM   3461 HG12 ILE B  32     -16.064 -14.672 -10.902  1.00 30.31           H  
ATOM   3462 HG13 ILE B  32     -16.270 -14.628  -9.154  1.00 30.31           H  
ATOM   3463  CG2 ILE B  32     -14.482 -16.600  -8.484  1.00 30.31           C  
ATOM   3464 HG21 ILE B  32     -15.215 -17.407  -8.449  1.00 30.31           H  
ATOM   3465 HG22 ILE B  32     -13.506 -17.080  -8.409  1.00 30.31           H  
ATOM   3466 HG23 ILE B  32     -14.622 -15.935  -7.632  1.00 30.31           H  
ATOM   3467  CD1 ILE B  32     -17.093 -16.360 -10.137  1.00 30.31           C  
ATOM   3468 HD11 ILE B  32     -17.242 -16.882  -9.192  1.00 30.31           H  
ATOM   3469 HD12 ILE B  32     -16.803 -17.072 -10.910  1.00 30.31           H  
ATOM   3470 HD13 ILE B  32     -18.036 -15.892 -10.423  1.00 30.31           H  
ATOM   3471  N   TRP B  33     -11.467 -15.124  -8.596  1.00 30.55           N  
ATOM   3472  H   TRP B  33     -11.931 -14.664  -7.826  1.00 30.55           H  
ATOM   3473  CA  TRP B  33     -10.294 -15.944  -8.300  1.00 30.55           C  
ATOM   3474  HA  TRP B  33      -9.616 -15.902  -9.152  1.00 30.55           H  
ATOM   3475  C   TRP B  33     -10.715 -17.398  -8.148  1.00 30.55           C  
ATOM   3476  CB  TRP B  33      -9.538 -15.418  -7.072  1.00 30.55           C  
ATOM   3477  HB2 TRP B  33     -10.206 -14.869  -6.407  1.00 30.55           H  
ATOM   3478  HB3 TRP B  33      -9.115 -16.256  -6.517  1.00 30.55           H  
ATOM   3479  O   TRP B  33     -11.414 -17.731  -7.194  1.00 30.55           O  
ATOM   3480  CG  TRP B  33      -8.422 -14.548  -7.524  1.00 30.55           C  
ATOM   3481  CD1 TRP B  33      -8.598 -13.364  -8.140  1.00 30.55           C  
ATOM   3482  HD1 TRP B  33      -9.550 -12.869  -8.267  1.00 30.55           H  
ATOM   3483  CD2 TRP B  33      -7.003 -14.870  -7.647  1.00 30.55           C  
ATOM   3484  CE2 TRP B  33      -6.413 -13.898  -8.498  1.00 30.55           C  
ATOM   3485  CE3 TRP B  33      -6.158 -15.901  -7.185  1.00 30.55           C  
ATOM   3486  HE3 TRP B  33      -6.577 -16.660  -6.540  1.00 30.55           H  
ATOM   3487  NE1 TRP B  33      -7.415 -12.998  -8.737  1.00 30.55           N  
ATOM   3488  HE1 TRP B  33      -7.304 -12.153  -9.279  1.00 30.55           H  
ATOM   3489  CH2 TRP B  33      -4.253 -14.950  -8.383  1.00 30.55           C  
ATOM   3490  HH2 TRP B  33      -3.202 -14.942  -8.635  1.00 30.55           H  
ATOM   3491  CZ2 TRP B  33      -5.084 -13.963  -8.921  1.00 30.55           C  
ATOM   3492  HZ2 TRP B  33      -4.711 -13.232  -9.623  1.00 30.55           H  
ATOM   3493  CZ3 TRP B  33      -4.787 -15.916  -7.510  1.00 30.55           C  
ATOM   3494  HZ3 TRP B  33      -4.156 -16.670  -7.063  1.00 30.55           H  
ATOM   3495  N   ASP B  34     -10.310 -18.236  -9.104  1.00 27.67           N  
ATOM   3496  H   ASP B  34      -9.846 -17.866  -9.921  1.00 27.67           H  
ATOM   3497  CA  ASP B  34     -10.518 -19.680  -9.027  1.00 27.67           C  
ATOM   3498  HA  ASP B  34     -11.588 -19.869  -8.933  1.00 27.67           H  
ATOM   3499  C   ASP B  34      -9.831 -20.259  -7.776  1.00 27.67           C  
ATOM   3500  CB  ASP B  34     -10.013 -20.394 -10.297  1.00 27.67           C  
ATOM   3501  HB2 ASP B  34      -9.069 -19.945 -10.608  1.00 27.67           H  
ATOM   3502  HB3 ASP B  34      -9.807 -21.434 -10.043  1.00 27.67           H  
ATOM   3503  O   ASP B  34      -8.633 -20.050  -7.548  1.00 27.67           O  
ATOM   3504  CG  ASP B  34     -10.992 -20.416 -11.484  1.00 27.67           C  
ATOM   3505  OD1 ASP B  34     -12.225 -20.339 -11.271  1.00 27.67           O  
ATOM   3506  OD2 ASP B  34     -10.496 -20.593 -12.621  1.00 27.67           O  
ATOM   3507  N   ASP B  35     -10.634 -21.008  -7.021  1.00 25.51           N  
ATOM   3508  H   ASP B  35     -11.576 -21.131  -7.362  1.00 25.51           H  
ATOM   3509  CA  ASP B  35     -10.301 -21.868  -5.876  1.00 25.51           C  
ATOM   3510  HA  ASP B  35      -9.345 -21.562  -5.452  1.00 25.51           H  
ATOM   3511  C   ASP B  35     -10.167 -23.330  -6.376  1.00 25.51           C  
ATOM   3512  CB  ASP B  35     -11.428 -21.654  -4.818  1.00 25.51           C  
ATOM   3513  HB2 ASP B  35     -11.819 -20.644  -4.938  1.00 25.51           H  
ATOM   3514  HB3 ASP B  35     -12.254 -22.326  -5.054  1.00 25.51           H  
ATOM   3515  O   ASP B  35     -11.078 -23.784  -7.115  1.00 25.51           O  
ATOM   3516  CG  ASP B  35     -11.091 -21.784  -3.314  1.00 25.51           C  
ATOM   3517  OD1 ASP B  35      -9.914 -21.650  -2.907  1.00 25.51           O  
ATOM   3518  OD2 ASP B  35     -12.063 -21.981  -2.535  1.00 25.51           O  
ATOM   3519  OXT ASP B  35      -9.149 -23.994  -6.066  1.00 25.51           O  
TER    3520      ASP B  35                                                       
END   
