# Supplementary material for: An extended Tudor domain within Vreteno interconnects Gtsf1L and Ago3 for piRNA biogenesis in Bombyx mori
Source: EMBO J. 2023 Nov 20;42(24):e114072. doi: 10.15252/embj.2023114072 (PMC10711660; doi:10.15252/embj.2023114072)
Supplement: Supplementary file 4 — Dataset EV1 [file EMBJ-42-e114072-s007.zip › manuscript_pdb/BmVreteno_AF-eTD0_BmGtsf1L_77_101.pdb]

ATOM      1  N   GLN A   1      15.407  -9.860 -30.817  1.00 53.32           N  
ATOM      2  H   GLN A   1      16.320 -10.265 -30.968  1.00 53.32           H  
ATOM      3  H2  GLN A   1      14.757 -10.165 -31.527  1.00 53.32           H  
ATOM      4  H3  GLN A   1      15.480  -8.854 -30.876  1.00 53.32           H  
ATOM      5  CA  GLN A   1      14.901 -10.192 -29.469  1.00 53.32           C  
ATOM      6  HA  GLN A   1      14.699 -11.259 -29.383  1.00 53.32           H  
ATOM      7  C   GLN A   1      13.603  -9.435 -29.299  1.00 53.32           C  
ATOM      8  CB  GLN A   1      15.922  -9.779 -28.404  1.00 53.32           C  
ATOM      9  HB2 GLN A   1      16.281  -8.779 -28.646  1.00 53.32           H  
ATOM     10  HB3 GLN A   1      15.440  -9.740 -27.427  1.00 53.32           H  
ATOM     11  O   GLN A   1      13.534  -8.308 -29.767  1.00 53.32           O  
ATOM     12  CG  GLN A   1      17.090 -10.782 -28.330  1.00 53.32           C  
ATOM     13  HG2 GLN A   1      17.378 -11.107 -29.330  1.00 53.32           H  
ATOM     14  HG3 GLN A   1      16.770 -11.658 -27.767  1.00 53.32           H  
ATOM     15  CD  GLN A   1      18.337 -10.190 -27.679  1.00 53.32           C  
ATOM     16  NE2 GLN A   1      19.206 -10.992 -27.116  1.00 53.32           N  
ATOM     17 HE21 GLN A   1      19.992 -10.522 -26.689  1.00 53.32           H  
ATOM     18 HE22 GLN A   1      19.035 -11.980 -26.994  1.00 53.32           H  
ATOM     19  OE1 GLN A   1      18.583  -9.005 -27.732  1.00 53.32           O  
ATOM     20  N   ARG A   2      12.555 -10.056 -28.762  1.00 66.35           N  
ATOM     21  H   ARG A   2      12.677 -10.940 -28.290  1.00 66.35           H  
ATOM     22  CA  ARG A   2      11.325  -9.319 -28.467  1.00 66.35           C  
ATOM     23  HA  ARG A   2      11.156  -8.532 -29.203  1.00 66.35           H  
ATOM     24  C   ARG A   2      11.551  -8.637 -27.119  1.00 66.35           C  
ATOM     25  CB  ARG A   2      10.120 -10.268 -28.483  1.00 66.35           C  
ATOM     26  HB2 ARG A   2       9.231  -9.696 -28.220  1.00 66.35           H  
ATOM     27  HB3 ARG A   2      10.288 -11.048 -27.741  1.00 66.35           H  
ATOM     28  O   ARG A   2      11.948  -9.317 -26.177  1.00 66.35           O  
ATOM     29  CG  ARG A   2       9.886 -10.938 -29.845  1.00 66.35           C  
ATOM     30  HG2 ARG A   2       9.744 -10.173 -30.608  1.00 66.35           H  
ATOM     31  HG3 ARG A   2      10.751 -11.548 -30.105  1.00 66.35           H  
ATOM     32  CD  ARG A   2       8.647 -11.836 -29.786  1.00 66.35           C  
ATOM     33  HD2 ARG A   2       7.765 -11.213 -29.640  1.00 66.35           H  
ATOM     34  HD3 ARG A   2       8.738 -12.500 -28.926  1.00 66.35           H  
ATOM     35  NE  ARG A   2       8.485 -12.658 -31.005  1.00 66.35           N  
ATOM     36  HE  ARG A   2       9.164 -12.561 -31.746  1.00 66.35           H  
ATOM     37  NH1 ARG A   2       6.601 -13.723 -30.299  1.00 66.35           N  
ATOM     38 HH11 ARG A   2       6.025 -14.552 -30.300  1.00 66.35           H  
ATOM     39 HH12 ARG A   2       6.585 -13.191 -29.441  1.00 66.35           H  
ATOM     40  NH2 ARG A   2       7.504 -14.385 -32.173  1.00 66.35           N  
ATOM     41 HH21 ARG A   2       6.783 -15.092 -32.135  1.00 66.35           H  
ATOM     42 HH22 ARG A   2       8.182 -14.353 -32.921  1.00 66.35           H  
ATOM     43  CZ  ARG A   2       7.542 -13.574 -31.158  1.00 66.35           C  
ATOM     44  N   GLU A   3      11.418  -7.322 -27.068  1.00 76.45           N  
ATOM     45  H   GLU A   3      11.098  -6.811 -27.878  1.00 76.45           H  
ATOM     46  CA  GLU A   3      11.712  -6.537 -25.866  1.00 76.45           C  
ATOM     47  HA  GLU A   3      12.518  -7.016 -25.312  1.00 76.45           H  
ATOM     48  C   GLU A   3      10.496  -6.502 -24.938  1.00 76.45           C  
ATOM     49  CB  GLU A   3      12.199  -5.132 -26.255  1.00 76.45           C  
ATOM     50  HB2 GLU A   3      12.288  -4.525 -25.354  1.00 76.45           H  
ATOM     51  HB3 GLU A   3      11.469  -4.674 -26.922  1.00 76.45           H  
ATOM     52  O   GLU A   3       9.350  -6.578 -25.394  1.00 76.45           O  
ATOM     53  CG  GLU A   3      13.575  -5.206 -26.943  1.00 76.45           C  
ATOM     54  HG2 GLU A   3      14.284  -5.658 -26.249  1.00 76.45           H  
ATOM     55  HG3 GLU A   3      13.505  -5.860 -27.812  1.00 76.45           H  
ATOM     56  CD  GLU A   3      14.123  -3.848 -27.409  1.00 76.45           C  
ATOM     57  OE1 GLU A   3      15.287  -3.851 -27.871  1.00 76.45           O  
ATOM     58  OE2 GLU A   3      13.376  -2.847 -27.363  1.00 76.45           O  
ATOM     59  N   SER A   4      10.750  -6.428 -23.631  1.00 78.06           N  
ATOM     60  H   SER A   4      11.693  -6.268 -23.307  1.00 78.06           H  
ATOM     61  CA  SER A   4       9.697  -6.213 -22.646  1.00 78.06           C  
ATOM     62  HA  SER A   4       8.891  -6.918 -22.849  1.00 78.06           H  
ATOM     63  C   SER A   4       9.123  -4.801 -22.789  1.00 78.06           C  
ATOM     64  CB  SER A   4      10.215  -6.507 -21.236  1.00 78.06           C  
ATOM     65  HB2 SER A   4       9.388  -6.438 -20.529  1.00 78.06           H  
ATOM     66  HB3 SER A   4      10.588  -7.530 -21.201  1.00 78.06           H  
ATOM     67  O   SER A   4       9.776  -3.883 -23.292  1.00 78.06           O  
ATOM     68  OG  SER A   4      11.256  -5.631 -20.856  1.00 78.06           O  
ATOM     69  HG  SER A   4      11.057  -5.356 -19.958  1.00 78.06           H  
ATOM     70  N   THR A   5       7.850  -4.632 -22.432  1.00 81.97           N  
ATOM     71  H   THR A   5       7.402  -5.388 -21.934  1.00 81.97           H  
ATOM     72  CA  THR A   5       7.169  -3.337 -22.536  1.00 81.97           C  
ATOM     73  HA  THR A   5       7.833  -2.606 -22.997  1.00 81.97           H  
ATOM     74  C   THR A   5       6.820  -2.836 -21.149  1.00 81.97           C  
ATOM     75  CB  THR A   5       5.915  -3.410 -23.414  1.00 81.97           C  
ATOM     76  HB  THR A   5       5.175  -4.057 -22.943  1.00 81.97           H  
ATOM     77  O   THR A   5       5.914  -3.360 -20.501  1.00 81.97           O  
ATOM     78  CG2 THR A   5       5.307  -2.026 -23.663  1.00 81.97           C  
ATOM     79 HG21 THR A   5       4.983  -1.583 -22.722  1.00 81.97           H  
ATOM     80 HG22 THR A   5       6.047  -1.378 -24.132  1.00 81.97           H  
ATOM     81 HG23 THR A   5       4.449  -2.127 -24.327  1.00 81.97           H  
ATOM     82  OG1 THR A   5       6.232  -3.930 -24.681  1.00 81.97           O  
ATOM     83  HG1 THR A   5       6.986  -4.513 -24.565  1.00 81.97           H  
ATOM     84  N   ARG A   6       7.476  -1.757 -20.728  1.00 82.88           N  
ATOM     85  H   ARG A   6       8.250  -1.424 -21.285  1.00 82.88           H  
ATOM     86  CA  ARG A   6       7.201  -1.114 -19.445  1.00 82.88           C  
ATOM     87  HA  ARG A   6       6.962  -1.907 -18.737  1.00 82.88           H  
ATOM     88  C   ARG A   6       5.989  -0.193 -19.543  1.00 82.88           C  
ATOM     89  CB  ARG A   6       8.471  -0.416 -18.951  1.00 82.88           C  
ATOM     90  HB2 ARG A   6       9.327  -1.037 -19.215  1.00 82.88           H  
ATOM     91  HB3 ARG A   6       8.583   0.553 -19.437  1.00 82.88           H  
ATOM     92  O   ARG A   6       5.929   0.674 -20.415  1.00 82.88           O  
ATOM     93  CG  ARG A   6       8.462  -0.250 -17.428  1.00 82.88           C  
ATOM     94  HG2 ARG A   6       8.261  -1.217 -16.967  1.00 82.88           H  
ATOM     95  HG3 ARG A   6       7.688   0.459 -17.134  1.00 82.88           H  
ATOM     96  CD  ARG A   6       9.834   0.248 -16.965  1.00 82.88           C  
ATOM     97  HD2 ARG A   6       9.941   1.295 -17.249  1.00 82.88           H  
ATOM     98  HD3 ARG A   6      10.608  -0.340 -17.457  1.00 82.88           H  
ATOM     99  NE  ARG A   6       9.998   0.106 -15.510  1.00 82.88           N  
ATOM    100  HE  ARG A   6       9.251  -0.346 -15.003  1.00 82.88           H  
ATOM    101  NH1 ARG A   6      12.039   1.142 -15.330  1.00 82.88           N  
ATOM    102 HH11 ARG A   6      12.080   1.199 -16.337  1.00 82.88           H  
ATOM    103 HH12 ARG A   6      12.757   1.522 -14.730  1.00 82.88           H  
ATOM    104  NH2 ARG A   6      10.959   0.509 -13.485  1.00 82.88           N  
ATOM    105 HH21 ARG A   6      11.492   1.202 -12.979  1.00 82.88           H  
ATOM    106 HH22 ARG A   6      10.113   0.184 -13.041  1.00 82.88           H  
ATOM    107  CZ  ARG A   6      10.994   0.583 -14.785  1.00 82.88           C  
ATOM    108  N   ARG A   7       5.021  -0.367 -18.646  1.00 85.04           N  
ATOM    109  H   ARG A   7       5.138  -1.112 -17.974  1.00 85.04           H  
ATOM    110  CA  ARG A   7       3.839   0.491 -18.516  1.00 85.04           C  
ATOM    111  HA  ARG A   7       4.024   1.432 -19.035  1.00 85.04           H  
ATOM    112  C   ARG A   7       3.586   0.812 -17.060  1.00 85.04           C  
ATOM    113  CB  ARG A   7       2.587  -0.163 -19.109  1.00 85.04           C  
ATOM    114  HB2 ARG A   7       2.367  -1.067 -18.541  1.00 85.04           H  
ATOM    115  HB3 ARG A   7       1.746   0.520 -18.991  1.00 85.04           H  
ATOM    116  O   ARG A   7       3.813   0.005 -16.169  1.00 85.04           O  
ATOM    117  CG  ARG A   7       2.728  -0.516 -20.592  1.00 85.04           C  
ATOM    118  HG2 ARG A   7       3.547  -1.223 -20.728  1.00 85.04           H  
ATOM    119  HG3 ARG A   7       2.934   0.390 -21.161  1.00 85.04           H  
ATOM    120  CD  ARG A   7       1.437  -1.162 -21.093  1.00 85.04           C  
ATOM    121  HD2 ARG A   7       1.271  -2.082 -20.534  1.00 85.04           H  
ATOM    122  HD3 ARG A   7       0.605  -0.481 -20.914  1.00 85.04           H  
ATOM    123  NE  ARG A   7       1.529  -1.460 -22.532  1.00 85.04           N  
ATOM    124  HE  ARG A   7       2.353  -1.125 -23.010  1.00 85.04           H  
ATOM    125  NH1 ARG A   7      -0.419  -2.662 -22.698  1.00 85.04           N  
ATOM    126 HH11 ARG A   7      -1.065  -3.222 -23.235  1.00 85.04           H  
ATOM    127 HH12 ARG A   7      -0.552  -2.561 -21.702  1.00 85.04           H  
ATOM    128  NH2 ARG A   7       0.853  -2.350 -24.510  1.00 85.04           N  
ATOM    129 HH21 ARG A   7       1.698  -2.009 -24.946  1.00 85.04           H  
ATOM    130 HH22 ARG A   7       0.195  -2.904 -25.040  1.00 85.04           H  
ATOM    131  CZ  ARG A   7       0.655  -2.153 -23.237  1.00 85.04           C  
ATOM    132  N   THR A   8       3.048   1.990 -16.838  1.00 79.61           N  
ATOM    133  H   THR A   8       2.895   2.618 -17.614  1.00 79.61           H  
ATOM    134  CA  THR A   8       2.573   2.406 -15.531  1.00 79.61           C  
ATOM    135  HA  THR A   8       3.172   1.951 -14.743  1.00 79.61           H  
ATOM    136  C   THR A   8       1.126   1.944 -15.383  1.00 79.61           C  
ATOM    137  CB  THR A   8       2.742   3.922 -15.452  1.00 79.61           C  
ATOM    138  HB  THR A   8       2.138   4.401 -16.222  1.00 79.61           H  
ATOM    139  O   THR A   8       0.298   2.262 -16.238  1.00 79.61           O  
ATOM    140  CG2 THR A   8       2.362   4.462 -14.103  1.00 79.61           C  
ATOM    141 HG21 THR A   8       1.306   4.237 -13.953  1.00 79.61           H  
ATOM    142 HG22 THR A   8       2.498   5.543 -14.083  1.00 79.61           H  
ATOM    143 HG23 THR A   8       2.980   4.001 -13.333  1.00 79.61           H  
ATOM    144  OG1 THR A   8       4.097   4.261 -15.640  1.00 79.61           O  
ATOM    145  HG1 THR A   8       4.535   4.140 -14.795  1.00 79.61           H  
ATOM    146  N   LEU A   9       0.825   1.174 -14.334  1.00 81.68           N  
ATOM    147  H   LEU A   9       1.539   0.962 -13.652  1.00 81.68           H  
ATOM    148  CA  LEU A   9      -0.551   0.820 -13.991  1.00 81.68           C  
ATOM    149  HA  LEU A   9      -1.212   1.024 -14.834  1.00 81.68           H  
ATOM    150  C   LEU A   9      -1.020   1.696 -12.844  1.00 81.68           C  
ATOM    151  CB  LEU A   9      -0.695  -0.661 -13.625  1.00 81.68           C  
ATOM    152  HB2 LEU A   9      -1.682  -0.791 -13.182  1.00 81.68           H  
ATOM    153  HB3 LEU A   9       0.040  -0.909 -12.858  1.00 81.68           H  
ATOM    154  O   LEU A   9      -0.474   1.644 -11.746  1.00 81.68           O  
ATOM    155  CG  LEU A   9      -0.563  -1.656 -14.787  1.00 81.68           C  
ATOM    156  HG  LEU A   9       0.476  -1.708 -15.112  1.00 81.68           H  
ATOM    157  CD1 LEU A   9      -0.998  -3.020 -14.256  1.00 81.68           C  
ATOM    158 HD11 LEU A   9      -2.075  -3.035 -14.089  1.00 81.68           H  
ATOM    159 HD12 LEU A   9      -0.751  -3.823 -14.951  1.00 81.68           H  
ATOM    160 HD13 LEU A   9      -0.516  -3.240 -13.303  1.00 81.68           H  
ATOM    161  CD2 LEU A   9      -1.446  -1.305 -15.991  1.00 81.68           C  
ATOM    162 HD21 LEU A   9      -1.049  -0.427 -16.501  1.00 81.68           H  
ATOM    163 HD22 LEU A   9      -2.461  -1.101 -15.652  1.00 81.68           H  
ATOM    164 HD23 LEU A   9      -1.481  -2.137 -16.694  1.00 81.68           H  
ATOM    165  N   VAL A  10      -2.038   2.496 -13.128  1.00 79.54           N  
ATOM    166  H   VAL A  10      -2.469   2.433 -14.039  1.00 79.54           H  
ATOM    167  CA  VAL A  10      -2.674   3.347 -12.135  1.00 79.54           C  
ATOM    168  HA  VAL A  10      -1.903   3.760 -11.484  1.00 79.54           H  
ATOM    169  C   VAL A  10      -3.639   2.490 -11.309  1.00 79.54           C  
ATOM    170  CB  VAL A  10      -3.359   4.536 -12.825  1.00 79.54           C  
ATOM    171  HB  VAL A  10      -4.101   4.174 -13.537  1.00 79.54           H  
ATOM    172  O   VAL A  10      -4.489   1.830 -11.910  1.00 79.54           O  
ATOM    173  CG1 VAL A  10      -4.045   5.433 -11.807  1.00 79.54           C  
ATOM    174 HG11 VAL A  10      -3.346   5.708 -11.017  1.00 79.54           H  
ATOM    175 HG12 VAL A  10      -4.895   4.892 -11.390  1.00 79.54           H  
ATOM    176 HG13 VAL A  10      -4.427   6.333 -12.289  1.00 79.54           H  
ATOM    177  CG2 VAL A  10      -2.332   5.395 -13.579  1.00 79.54           C  
ATOM    178 HG21 VAL A  10      -1.568   5.754 -12.889  1.00 79.54           H  
ATOM    179 HG22 VAL A  10      -1.858   4.816 -14.372  1.00 79.54           H  
ATOM    180 HG23 VAL A  10      -2.831   6.251 -14.033  1.00 79.54           H  
ATOM    181  N   PRO A  11      -3.526   2.487  -9.966  1.00 77.15           N  
ATOM    182  CA  PRO A  11      -4.531   1.905  -9.081  1.00 77.15           C  
ATOM    183  HA  PRO A  11      -4.469   0.817  -9.111  1.00 77.15           H  
ATOM    184  C   PRO A  11      -5.935   2.380  -9.447  1.00 77.15           C  
ATOM    185  CB  PRO A  11      -4.162   2.414  -7.684  1.00 77.15           C  
ATOM    186  HB2 PRO A  11      -4.503   1.748  -6.891  1.00 77.15           H  
ATOM    187  HB3 PRO A  11      -4.584   3.404  -7.515  1.00 77.15           H  
ATOM    188  O   PRO A  11      -6.141   3.585  -9.610  1.00 77.15           O  
ATOM    189  CG  PRO A  11      -2.645   2.544  -7.757  1.00 77.15           C  
ATOM    190  HG2 PRO A  11      -2.259   3.239  -7.011  1.00 77.15           H  
ATOM    191  HG3 PRO A  11      -2.172   1.567  -7.660  1.00 77.15           H  
ATOM    192  CD  PRO A  11      -2.437   3.052  -9.178  1.00 77.15           C  
ATOM    193  HD2 PRO A  11      -2.496   4.141  -9.194  1.00 77.15           H  
ATOM    194  HD3 PRO A  11      -1.464   2.722  -9.543  1.00 77.15           H  
ATOM    195  N   ASP A  12      -6.899   1.463  -9.541  1.00 78.29           N  
ATOM    196  H   ASP A  12      -6.669   0.487  -9.422  1.00 78.29           H  
ATOM    197  CA  ASP A  12      -8.303   1.843  -9.758  1.00 78.29           C  
ATOM    198  HA  ASP A  12      -8.371   2.483 -10.638  1.00 78.29           H  
ATOM    199  C   ASP A  12      -8.834   2.639  -8.557  1.00 78.29           C  
ATOM    200  CB  ASP A  12      -9.147   0.582 -10.004  1.00 78.29           C  
ATOM    201  HB2 ASP A  12      -9.157  -0.027  -9.100  1.00 78.29           H  
ATOM    202  HB3 ASP A  12      -8.686  -0.003 -10.800  1.00 78.29           H  
ATOM    203  O   ASP A  12      -9.544   3.634  -8.702  1.00 78.29           O  
ATOM    204  CG  ASP A  12     -10.584   0.920 -10.424  1.00 78.29           C  
ATOM    205  OD1 ASP A  12     -10.735   1.748 -11.348  1.00 78.29           O  
ATOM    206  OD2 ASP A  12     -11.526   0.331  -9.839  1.00 78.29           O  
ATOM    207  N   ARG A  13      -8.422   2.232  -7.351  1.00 90.81           N  
ATOM    208  H   ARG A  13      -7.802   1.435  -7.313  1.00 90.81           H  
ATOM    209  CA  ARG A  13      -8.788   2.863  -6.084  1.00 90.81           C  
ATOM    210  HA  ARG A  13      -9.166   3.867  -6.275  1.00 90.81           H  
ATOM    211  C   ARG A  13      -7.556   2.978  -5.203  1.00 90.81           C  
ATOM    212  CB  ARG A  13      -9.884   2.036  -5.394  1.00 90.81           C  
ATOM    213  HB2 ARG A  13      -9.518   1.025  -5.217  1.00 90.81           H  
ATOM    214  HB3 ARG A  13     -10.127   2.494  -4.436  1.00 90.81           H  
ATOM    215  O   ARG A  13      -6.907   1.977  -4.925  1.00 90.81           O  
ATOM    216  CG  ARG A  13     -11.155   1.966  -6.245  1.00 90.81           C  
ATOM    217  HG2 ARG A  13     -10.930   1.531  -7.219  1.00 90.81           H  
ATOM    218  HG3 ARG A  13     -11.544   2.974  -6.394  1.00 90.81           H  
ATOM    219  CD  ARG A  13     -12.222   1.095  -5.591  1.00 90.81           C  
ATOM    220  HD2 ARG A  13     -11.822   0.090  -5.459  1.00 90.81           H  
ATOM    221  HD3 ARG A  13     -12.470   1.489  -4.605  1.00 90.81           H  
ATOM    222  NE  ARG A  13     -13.393   1.036  -6.480  1.00 90.81           N  
ATOM    223  HE  ARG A  13     -13.232   0.564  -7.359  1.00 90.81           H  
ATOM    224  NH1 ARG A  13     -14.790   2.408  -5.278  1.00 90.81           N  
ATOM    225 HH11 ARG A  13     -15.669   2.891  -5.165  1.00 90.81           H  
ATOM    226 HH12 ARG A  13     -14.120   2.370  -4.523  1.00 90.81           H  
ATOM    227  NH2 ARG A  13     -15.425   1.640  -7.280  1.00 90.81           N  
ATOM    228 HH21 ARG A  13     -15.185   1.157  -8.134  1.00 90.81           H  
ATOM    229 HH22 ARG A  13     -16.283   2.167  -7.198  1.00 90.81           H  
ATOM    230  CZ  ARG A  13     -14.527   1.692  -6.338  1.00 90.81           C  
ATOM    231  N   CYS A  14      -7.262   4.181  -4.737  1.00 93.68           N  
ATOM    232  H   CYS A  14      -7.835   4.967  -5.007  1.00 93.68           H  
ATOM    233  CA  CYS A  14      -6.261   4.447  -3.711  1.00 93.68           C  
ATOM    234  HA  CYS A  14      -5.966   3.520  -3.218  1.00 93.68           H  
ATOM    235  C   CYS A  14      -6.900   5.348  -2.655  1.00 93.68           C  
ATOM    236  CB  CYS A  14      -5.014   5.053  -4.369  1.00 93.68           C  
ATOM    237  HB2 CYS A  14      -5.315   5.883  -5.008  1.00 93.68           H  
ATOM    238  HB3 CYS A  14      -4.533   4.295  -4.987  1.00 93.68           H  
ATOM    239  O   CYS A  14      -7.732   6.197  -2.988  1.00 93.68           O  
ATOM    240  SG  CYS A  14      -3.820   5.674  -3.148  1.00 93.68           S  
ATOM    241  HG  CYS A  14      -3.538   4.514  -2.547  1.00 93.68           H  
ATOM    242  N   LEU A  15      -6.531   5.139  -1.391  1.00 94.13           N  
ATOM    243  H   LEU A  15      -5.855   4.414  -1.198  1.00 94.13           H  
ATOM    244  CA  LEU A  15      -7.097   5.855  -0.253  1.00 94.13           C  
ATOM    245  HA  LEU A  15      -8.157   5.610  -0.173  1.00 94.13           H  
ATOM    246  C   LEU A  15      -6.995   7.369  -0.463  1.00 94.13           C  
ATOM    247  CB  LEU A  15      -6.391   5.342   1.015  1.00 94.13           C  
ATOM    248  HB2 LEU A  15      -6.579   4.271   1.075  1.00 94.13           H  
ATOM    249  HB3 LEU A  15      -5.312   5.471   0.924  1.00 94.13           H  
ATOM    250  O   LEU A  15      -8.002   8.066  -0.364  1.00 94.13           O  
ATOM    251  CG  LEU A  15      -6.877   6.000   2.322  1.00 94.13           C  
ATOM    252  HG  LEU A  15      -7.929   6.267   2.228  1.00 94.13           H  
ATOM    253  CD1 LEU A  15      -6.736   5.024   3.486  1.00 94.13           C  
ATOM    254 HD11 LEU A  15      -7.297   4.113   3.275  1.00 94.13           H  
ATOM    255 HD12 LEU A  15      -5.687   4.767   3.635  1.00 94.13           H  
ATOM    256 HD13 LEU A  15      -7.132   5.468   4.399  1.00 94.13           H  
ATOM    257  CD2 LEU A  15      -6.067   7.251   2.665  1.00 94.13           C  
ATOM    258 HD21 LEU A  15      -5.001   7.021   2.656  1.00 94.13           H  
ATOM    259 HD22 LEU A  15      -6.278   8.054   1.959  1.00 94.13           H  
ATOM    260 HD23 LEU A  15      -6.333   7.595   3.664  1.00 94.13           H  
ATOM    261  N   ILE A  16      -5.825   7.858  -0.881  1.00 96.52           N  
ATOM    262  H   ILE A  16      -5.055   7.208  -0.956  1.00 96.52           H  
ATOM    263  CA  ILE A  16      -5.552   9.288  -1.090  1.00 96.52           C  
ATOM    264  HA  ILE A  16      -5.676   9.805  -0.139  1.00 96.52           H  
ATOM    265  C   ILE A  16      -6.539   9.943  -2.061  1.00 96.52           C  
ATOM    266  CB  ILE A  16      -4.095   9.473  -1.575  1.00 96.52           C  
ATOM    267  HB  ILE A  16      -3.980   8.937  -2.517  1.00 96.52           H  
ATOM    268  O   ILE A  16      -7.008  11.046  -1.807  1.00 96.52           O  
ATOM    269  CG1 ILE A  16      -3.065   8.880  -0.586  1.00 96.52           C  
ATOM    270 HG12 ILE A  16      -2.064   9.094  -0.959  1.00 96.52           H  
ATOM    271 HG13 ILE A  16      -3.169   7.796  -0.563  1.00 96.52           H  
ATOM    272  CG2 ILE A  16      -3.762  10.952  -1.853  1.00 96.52           C  
ATOM    273 HG21 ILE A  16      -2.704  11.061  -2.089  1.00 96.52           H  
ATOM    274 HG22 ILE A  16      -4.340  11.317  -2.702  1.00 96.52           H  
ATOM    275 HG23 ILE A  16      -4.001  11.561  -0.981  1.00 96.52           H  
ATOM    276  CD1 ILE A  16      -3.167   9.400   0.855  1.00 96.52           C  
ATOM    277 HD11 ILE A  16      -2.364   8.962   1.448  1.00 96.52           H  
ATOM    278 HD12 ILE A  16      -4.117   9.108   1.304  1.00 96.52           H  
ATOM    279 HD13 ILE A  16      -3.073  10.486   0.878  1.00 96.52           H  
ATOM    280  N   ASP A  17      -6.914   9.274  -3.153  1.00 92.77           N  
ATOM    281  H   ASP A  17      -6.594   8.325  -3.279  1.00 92.77           H  
ATOM    282  CA  ASP A  17      -7.800   9.871  -4.165  1.00 92.77           C  
ATOM    283  HA  ASP A  17      -7.415  10.853  -4.441  1.00 92.77           H  
ATOM    284  C   ASP A  17      -9.247  10.052  -3.698  1.00 92.77           C  
ATOM    285  CB  ASP A  17      -7.828   8.990  -5.403  1.00 92.77           C  
ATOM    286  HB2 ASP A  17      -8.483   9.438  -6.151  1.00 92.77           H  
ATOM    287  HB3 ASP A  17      -8.234   8.013  -5.141  1.00 92.77           H  
ATOM    288  O   ASP A  17     -10.031  10.748  -4.346  1.00 92.77           O  
ATOM    289  CG  ASP A  17      -6.454   8.830  -6.013  1.00 92.77           C  
ATOM    290  OD1 ASP A  17      -5.866   9.821  -6.502  1.00 92.77           O  
ATOM    291  OD2 ASP A  17      -6.052   7.670  -6.199  1.00 92.77           O  
ATOM    292  N   SER A  18      -9.610   9.386  -2.605  1.00 94.26           N  
ATOM    293  H   SER A  18      -8.894   8.863  -2.122  1.00 94.26           H  
ATOM    294  CA  SER A  18     -10.952   9.410  -2.032  1.00 94.26           C  
ATOM    295  HA  SER A  18     -11.664   9.679  -2.813  1.00 94.26           H  
ATOM    296  C   SER A  18     -11.123  10.432  -0.901  1.00 94.26           C  
ATOM    297  CB  SER A  18     -11.293   8.006  -1.554  1.00 94.26           C  
ATOM    298  HB2 SER A  18     -12.365   7.939  -1.371  1.00 94.26           H  
ATOM    299  HB3 SER A  18     -11.016   7.272  -2.312  1.00 94.26           H  
ATOM    300  O   SER A  18     -12.238  10.564  -0.378  1.00 94.26           O  
ATOM    301  OG  SER A  18     -10.611   7.743  -0.358  1.00 94.26           O  
ATOM    302  HG  SER A  18      -9.664   7.873  -0.450  1.00 94.26           H  
ATOM    303  N   LEU A  19     -10.040  11.117  -0.523  1.00 96.34           N  
ATOM    304  H   LEU A  19      -9.177  10.955  -1.022  1.00 96.34           H  
ATOM    305  CA  LEU A  19     -10.001  12.146   0.515  1.00 96.34           C  
ATOM    306  HA  LEU A  19     -10.802  11.976   1.235  1.00 96.34           H  
ATOM    307  C   LEU A  19     -10.237  13.549  -0.065  1.00 96.34           C  
ATOM    308  CB  LEU A  19      -8.664  12.055   1.279  1.00 96.34           C  
ATOM    309  HB2 LEU A  19      -8.659  12.825   2.050  1.00 96.34           H  
ATOM    310  HB3 LEU A  19      -7.849  12.275   0.589  1.00 96.34           H  
ATOM    311  O   LEU A  19     -10.313  13.743  -1.285  1.00 96.34           O  
ATOM    312  CG  LEU A  19      -8.377  10.708   1.967  1.00 96.34           C  
ATOM    313  HG  LEU A  19      -8.222   9.948   1.201  1.00 96.34           H  
ATOM    314  CD1 LEU A  19      -7.091  10.815   2.787  1.00 96.34           C  
ATOM    315 HD11 LEU A  19      -6.249  11.035   2.131  1.00 96.34           H  
ATOM    316 HD12 LEU A  19      -7.197  11.606   3.529  1.00 96.34           H  
ATOM    317 HD13 LEU A  19      -6.902   9.879   3.313  1.00 96.34           H  
ATOM    318  CD2 LEU A  19      -9.505  10.237   2.886  1.00 96.34           C  
ATOM    319 HD21 LEU A  19      -9.205   9.325   3.404  1.00 96.34           H  
ATOM    320 HD22 LEU A  19      -9.721  11.009   3.623  1.00 96.34           H  
ATOM    321 HD23 LEU A  19     -10.403  10.029   2.303  1.00 96.34           H  
ATOM    322  N   SER A  20     -10.384  14.526   0.825  1.00 96.76           N  
ATOM    323  H   SER A  20     -10.321  14.278   1.802  1.00 96.76           H  
ATOM    324  CA  SER A  20     -10.671  15.930   0.529  1.00 96.76           C  
ATOM    325  HA  SER A  20     -10.588  16.099  -0.544  1.00 96.76           H  
ATOM    326  C   SER A  20      -9.687  16.875   1.222  1.00 96.76           C  
ATOM    327  CB  SER A  20     -12.103  16.270   0.954  1.00 96.76           C  
ATOM    328  HB2 SER A  20     -12.202  16.147   2.033  1.00 96.76           H  
ATOM    329  HB3 SER A  20     -12.329  17.304   0.695  1.00 96.76           H  
ATOM    330  O   SER A  20      -8.985  16.507   2.158  1.00 96.76           O  
ATOM    331  OG  SER A  20     -13.010  15.408   0.290  1.00 96.76           O  
ATOM    332  HG  SER A  20     -12.875  14.557   0.714  1.00 96.76           H  
ATOM    333  N   GLU A  21      -9.639  18.124   0.758  1.00 97.26           N  
ATOM    334  H   GLU A  21     -10.289  18.407   0.038  1.00 97.26           H  
ATOM    335  CA  GLU A  21      -8.924  19.188   1.472  1.00 97.26           C  
ATOM    336  HA  GLU A  21      -7.874  18.911   1.572  1.00 97.26           H  
ATOM    337  C   GLU A  21      -9.511  19.348   2.883  1.00 97.26           C  
ATOM    338  CB  GLU A  21      -9.015  20.515   0.698  1.00 97.26           C  
ATOM    339  HB2 GLU A  21      -8.506  21.290   1.271  1.00 97.26           H  
ATOM    340  HB3 GLU A  21     -10.065  20.791   0.592  1.00 97.26           H  
ATOM    341  O   GLU A  21     -10.731  19.391   3.045  1.00 97.26           O  
ATOM    342  CG  GLU A  21      -8.375  20.426  -0.697  1.00 97.26           C  
ATOM    343  HG2 GLU A  21      -8.856  19.624  -1.257  1.00 97.26           H  
ATOM    344  HG3 GLU A  21      -7.324  20.159  -0.581  1.00 97.26           H  
ATOM    345  CD  GLU A  21      -8.488  21.712  -1.535  1.00 97.26           C  
ATOM    346  OE1 GLU A  21      -7.981  21.664  -2.685  1.00 97.26           O  
ATOM    347  OE2 GLU A  21      -9.081  22.712  -1.080  1.00 97.26           O  
ATOM    348  N   GLY A  22      -8.643  19.434   3.889  1.00 96.86           N  
ATOM    349  H   GLY A  22      -7.657  19.397   3.673  1.00 96.86           H  
ATOM    350  CA  GLY A  22      -9.000  19.459   5.307  1.00 96.86           C  
ATOM    351  HA2 GLY A  22     -10.028  19.804   5.420  1.00 96.86           H  
ATOM    352  HA3 GLY A  22      -8.344  20.161   5.822  1.00 96.86           H  
ATOM    353  C   GLY A  22      -8.888  18.107   6.016  1.00 96.86           C  
ATOM    354  O   GLY A  22      -8.715  18.107   7.233  1.00 96.86           O  
ATOM    355  N   ASP A  23      -8.915  16.985   5.287  1.00 95.34           N  
ATOM    356  H   ASP A  23      -9.081  17.035   4.292  1.00 95.34           H  
ATOM    357  CA  ASP A  23      -8.718  15.660   5.886  1.00 95.34           C  
ATOM    358  HA  ASP A  23      -9.413  15.553   6.718  1.00 95.34           H  
ATOM    359  C   ASP A  23      -7.290  15.523   6.447  1.00 95.34           C  
ATOM    360  CB  ASP A  23      -9.016  14.524   4.883  1.00 95.34           C  
ATOM    361  HB2 ASP A  23      -8.701  13.580   5.328  1.00 95.34           H  
ATOM    362  HB3 ASP A  23      -8.405  14.675   3.992  1.00 95.34           H  
ATOM    363  O   ASP A  23      -6.334  16.140   5.957  1.00 95.34           O  
ATOM    364  CG  ASP A  23     -10.491  14.374   4.470  1.00 95.34           C  
ATOM    365  OD1 ASP A  23     -11.378  14.950   5.131  1.00 95.34           O  
ATOM    366  OD2 ASP A  23     -10.738  13.700   3.436  1.00 95.34           O  
ATOM    367  N   VAL A  24      -7.134  14.674   7.464  1.00 91.54           N  
ATOM    368  H   VAL A  24      -7.945  14.171   7.795  1.00 91.54           H  
ATOM    369  CA  VAL A  24      -5.833  14.320   8.044  1.00 91.54           C  
ATOM    370  HA  VAL A  24      -5.044  14.856   7.516  1.00 91.54           H  
ATOM    371  C   VAL A  24      -5.604  12.832   7.843  1.00 91.54           C  
ATOM    372  CB  VAL A  24      -5.730  14.708   9.530  1.00 91.54           C  
ATOM    373  HB  VAL A  24      -6.509  14.200  10.098  1.00 91.54           H  
ATOM    374  O   VAL A  24      -6.342  12.003   8.364  1.00 91.54           O  
ATOM    375  CG1 VAL A  24      -4.360  14.317  10.108  1.00 91.54           C  
ATOM    376 HG11 VAL A  24      -3.563  14.781   9.526  1.00 91.54           H  
ATOM    377 HG12 VAL A  24      -4.240  13.234  10.093  1.00 91.54           H  
ATOM    378 HG13 VAL A  24      -4.292  14.651  11.143  1.00 91.54           H  
ATOM    379  CG2 VAL A  24      -5.895  16.223   9.717  1.00 91.54           C  
ATOM    380 HG21 VAL A  24      -5.805  16.479  10.772  1.00 91.54           H  
ATOM    381 HG22 VAL A  24      -5.136  16.756   9.145  1.00 91.54           H  
ATOM    382 HG23 VAL A  24      -6.882  16.534   9.373  1.00 91.54           H  
ATOM    383  N   VAL A  25      -4.556  12.485   7.102  1.00 91.92           N  
ATOM    384  H   VAL A  25      -3.969  13.221   6.736  1.00 91.92           H  
ATOM    385  CA  VAL A  25      -4.165  11.092   6.863  1.00 91.92           C  
ATOM    386  HA  VAL A  25      -4.962  10.441   7.221  1.00 91.92           H  
ATOM    387  C   VAL A  25      -2.927  10.749   7.684  1.00 91.92           C  
ATOM    388  CB  VAL A  25      -4.041  10.813   5.354  1.00 91.92           C  
ATOM    389  HB  VAL A  25      -4.990  11.091   4.896  1.00 91.92           H  
ATOM    390  O   VAL A  25      -1.962  11.514   7.716  1.00 91.92           O  
ATOM    391  CG1 VAL A  25      -2.947  11.604   4.636  1.00 91.92           C  
ATOM    392 HG11 VAL A  25      -3.066  12.669   4.838  1.00 91.92           H  
ATOM    393 HG12 VAL A  25      -1.967  11.257   4.963  1.00 91.92           H  
ATOM    394 HG13 VAL A  25      -3.037  11.446   3.561  1.00 91.92           H  
ATOM    395  CG2 VAL A  25      -3.815   9.332   5.049  1.00 91.92           C  
ATOM    396 HG21 VAL A  25      -4.638   8.748   5.461  1.00 91.92           H  
ATOM    397 HG22 VAL A  25      -2.874   8.989   5.479  1.00 91.92           H  
ATOM    398 HG23 VAL A  25      -3.803   9.182   3.970  1.00 91.92           H  
ATOM    399  N   LEU A  26      -2.947   9.599   8.356  1.00 90.62           N  
ATOM    400  H   LEU A  26      -3.749   8.993   8.255  1.00 90.62           H  
ATOM    401  CA  LEU A  26      -1.781   9.069   9.058  1.00 90.62           C  
ATOM    402  HA  LEU A  26      -1.178   9.898   9.426  1.00 90.62           H  
ATOM    403  C   LEU A  26      -0.920   8.298   8.078  1.00 90.62           C  
ATOM    404  CB  LEU A  26      -2.195   8.199  10.252  1.00 90.62           C  
ATOM    405  HB2 LEU A  26      -1.296   7.849  10.761  1.00 90.62           H  
ATOM    406  HB3 LEU A  26      -2.737   7.329   9.881  1.00 90.62           H  
ATOM    407  O   LEU A  26      -1.428   7.514   7.281  1.00 90.62           O  
ATOM    408  CG  LEU A  26      -3.088   8.935  11.258  1.00 90.62           C  
ATOM    409  HG  LEU A  26      -4.023   9.214  10.773  1.00 90.62           H  
ATOM    410  CD1 LEU A  26      -3.412   8.017  12.428  1.00 90.62           C  
ATOM    411 HD11 LEU A  26      -4.185   8.468  13.051  1.00 90.62           H  
ATOM    412 HD12 LEU A  26      -2.513   7.840  13.018  1.00 90.62           H  
ATOM    413 HD13 LEU A  26      -3.790   7.062  12.061  1.00 90.62           H  
ATOM    414  CD2 LEU A  26      -2.420  10.197  11.804  1.00 90.62           C  
ATOM    415 HD21 LEU A  26      -2.165  10.879  10.993  1.00 90.62           H  
ATOM    416 HD22 LEU A  26      -1.525   9.939  12.370  1.00 90.62           H  
ATOM    417 HD23 LEU A  26      -3.145  10.723  12.426  1.00 90.62           H  
ATOM    418  N   VAL A  27       0.381   8.546   8.107  1.00 91.41           N  
ATOM    419  H   VAL A  27       0.727   9.223   8.772  1.00 91.41           H  
ATOM    420  CA  VAL A  27       1.313   8.014   7.120  1.00 91.41           C  
ATOM    421  HA  VAL A  27       0.834   7.187   6.598  1.00 91.41           H  
ATOM    422  C   VAL A  27       2.546   7.472   7.817  1.00 91.41           C  
ATOM    423  CB  VAL A  27       1.669   9.088   6.077  1.00 91.41           C  
ATOM    424  HB  VAL A  27       2.115   9.950   6.574  1.00 91.41           H  
ATOM    425  O   VAL A  27       3.122   8.151   8.663  1.00 91.41           O  
ATOM    426  CG1 VAL A  27       2.646   8.573   5.022  1.00 91.41           C  
ATOM    427 HG11 VAL A  27       2.169   7.745   4.498  1.00 91.41           H  
ATOM    428 HG12 VAL A  27       3.575   8.245   5.489  1.00 91.41           H  
ATOM    429 HG13 VAL A  27       2.879   9.366   4.311  1.00 91.41           H  
ATOM    430  CG2 VAL A  27       0.419   9.541   5.309  1.00 91.41           C  
ATOM    431 HG21 VAL A  27      -0.261  10.057   5.987  1.00 91.41           H  
ATOM    432 HG22 VAL A  27      -0.093   8.677   4.885  1.00 91.41           H  
ATOM    433 HG23 VAL A  27       0.698  10.224   4.507  1.00 91.41           H  
ATOM    434  N   SER A  28       2.984   6.281   7.425  1.00 90.74           N  
ATOM    435  H   SER A  28       2.449   5.768   6.739  1.00 90.74           H  
ATOM    436  CA  SER A  28       4.282   5.736   7.826  1.00 90.74           C  
ATOM    437  HA  SER A  28       4.738   6.397   8.563  1.00 90.74           H  
ATOM    438  C   SER A  28       5.213   5.647   6.639  1.00 90.74           C  
ATOM    439  CB  SER A  28       4.106   4.400   8.500  1.00 90.74           C  
ATOM    440  HB2 SER A  28       3.263   4.577   9.168  1.00 90.74           H  
ATOM    441  HB3 SER A  28       3.853   3.621   7.781  1.00 90.74           H  
ATOM    442  O   SER A  28       4.822   5.204   5.558  1.00 90.74           O  
ATOM    443  OG  SER A  28       5.243   4.068   9.273  1.00 90.74           O  
ATOM    444  HG  SER A  28       5.197   4.565  10.093  1.00 90.74           H  
ATOM    445  N   VAL A  29       6.413   6.192   6.812  1.00 92.31           N  
ATOM    446  H   VAL A  29       6.651   6.498   7.745  1.00 92.31           H  
ATOM    447  CA  VAL A  29       7.407   6.352   5.756  1.00 92.31           C  
ATOM    448  HA  VAL A  29       6.894   6.482   4.803  1.00 92.31           H  
ATOM    449  C   VAL A  29       8.248   5.086   5.669  1.00 92.31           C  
ATOM    450  CB  VAL A  29       8.279   7.596   6.010  1.00 92.31           C  
ATOM    451  HB  VAL A  29       8.866   7.455   6.918  1.00 92.31           H  
ATOM    452  O   VAL A  29       9.075   4.833   6.540  1.00 92.31           O  
ATOM    453  CG1 VAL A  29       9.226   7.830   4.829  1.00 92.31           C  
ATOM    454 HG11 VAL A  29       9.887   8.668   5.051  1.00 92.31           H  
ATOM    455 HG12 VAL A  29       8.636   8.063   3.942  1.00 92.31           H  
ATOM    456 HG13 VAL A  29       9.839   6.949   4.639  1.00 92.31           H  
ATOM    457  CG2 VAL A  29       7.440   8.875   6.162  1.00 92.31           C  
ATOM    458 HG21 VAL A  29       6.795   8.798   7.037  1.00 92.31           H  
ATOM    459 HG22 VAL A  29       6.824   9.031   5.276  1.00 92.31           H  
ATOM    460 HG23 VAL A  29       8.102   9.729   6.305  1.00 92.31           H  
ATOM    461  N   GLU A  30       8.090   4.317   4.594  1.00 90.80           N  
ATOM    462  H   GLU A  30       7.401   4.580   3.903  1.00 90.80           H  
ATOM    463  CA  GLU A  30       8.597   2.940   4.551  1.00 90.80           C  
ATOM    464  HA  GLU A  30       8.767   2.588   5.568  1.00 90.80           H  
ATOM    465  C   GLU A  30       9.932   2.792   3.864  1.00 90.80           C  
ATOM    466  CB  GLU A  30       7.577   2.028   3.839  1.00 90.80           C  
ATOM    467  HB2 GLU A  30       7.441   2.330   2.800  1.00 90.80           H  
ATOM    468  HB3 GLU A  30       7.958   1.007   3.823  1.00 90.80           H  
ATOM    469  O   GLU A  30      10.901   2.275   4.415  1.00 90.80           O  
ATOM    470  CG  GLU A  30       6.223   2.058   4.536  1.00 90.80           C  
ATOM    471  HG2 GLU A  30       5.748   3.029   4.400  1.00 90.80           H  
ATOM    472  HG3 GLU A  30       5.574   1.296   4.104  1.00 90.80           H  
ATOM    473  CD  GLU A  30       6.379   1.737   5.995  1.00 90.80           C  
ATOM    474  OE1 GLU A  30       5.527   2.219   6.764  1.00 90.80           O  
ATOM    475  OE2 GLU A  30       7.324   0.970   6.282  1.00 90.80           O  
ATOM    476  N   LEU A  31       9.976   3.212   2.609  1.00 93.68           N  
ATOM    477  H   LEU A  31       9.146   3.643   2.229  1.00 93.68           H  
ATOM    478  CA  LEU A  31      11.101   2.963   1.728  1.00 93.68           C  
ATOM    479  HA  LEU A  31      12.020   2.906   2.312  1.00 93.68           H  
ATOM    480  C   LEU A  31      11.238   4.125   0.767  1.00 93.68           C  
ATOM    481  CB  LEU A  31      10.889   1.640   0.968  1.00 93.68           C  
ATOM    482  HB2 LEU A  31      11.613   1.582   0.155  1.00 93.68           H  
ATOM    483  HB3 LEU A  31       9.893   1.661   0.527  1.00 93.68           H  
ATOM    484  O   LEU A  31      10.262   4.784   0.402  1.00 93.68           O  
ATOM    485  CG  LEU A  31      11.023   0.359   1.817  1.00 93.68           C  
ATOM    486  HG  LEU A  31      10.328   0.387   2.657  1.00 93.68           H  
ATOM    487  CD1 LEU A  31      10.655  -0.853   0.960  1.00 93.68           C  
ATOM    488 HD11 LEU A  31      11.334  -0.928   0.110  1.00 93.68           H  
ATOM    489 HD12 LEU A  31      10.716  -1.756   1.567  1.00 93.68           H  
ATOM    490 HD13 LEU A  31       9.630  -0.736   0.610  1.00 93.68           H  
ATOM    491  CD2 LEU A  31      12.449   0.154   2.338  1.00 93.68           C  
ATOM    492 HD21 LEU A  31      13.162   0.171   1.513  1.00 93.68           H  
ATOM    493 HD22 LEU A  31      12.514  -0.800   2.861  1.00 93.68           H  
ATOM    494 HD23 LEU A  31      12.701   0.941   3.049  1.00 93.68           H  
ATOM    495  N   LYS A  32      12.461   4.368   0.300  1.00 97.08           N  
ATOM    496  H   LYS A  32      13.203   3.734   0.559  1.00 97.08           H  
ATOM    497  CA  LYS A  32      12.673   5.337  -0.775  1.00 97.08           C  
ATOM    498  HA  LYS A  32      12.245   6.295  -0.481  1.00 97.08           H  
ATOM    499  C   LYS A  32      11.935   4.862  -2.019  1.00 97.08           C  
ATOM    500  CB  LYS A  32      14.168   5.516  -1.047  1.00 97.08           C  
ATOM    501  HB2 LYS A  32      14.641   4.543  -1.185  1.00 97.08           H  
ATOM    502  HB3 LYS A  32      14.294   6.104  -1.956  1.00 97.08           H  
ATOM    503  O   LYS A  32      12.080   3.713  -2.429  1.00 97.08           O  
ATOM    504  CG  LYS A  32      14.824   6.263   0.115  1.00 97.08           C  
ATOM    505  HG2 LYS A  32      14.336   7.232   0.224  1.00 97.08           H  
ATOM    506  HG3 LYS A  32      14.703   5.694   1.037  1.00 97.08           H  
ATOM    507  CD  LYS A  32      16.311   6.487  -0.144  1.00 97.08           C  
ATOM    508  HD2 LYS A  32      16.438   7.057  -1.065  1.00 97.08           H  
ATOM    509  HD3 LYS A  32      16.810   5.522  -0.235  1.00 97.08           H  
ATOM    510  CE  LYS A  32      16.872   7.267   1.046  1.00 97.08           C  
ATOM    511  HE2 LYS A  32      16.310   8.194   1.158  1.00 97.08           H  
ATOM    512  HE3 LYS A  32      16.710   6.677   1.948  1.00 97.08           H  
ATOM    513  NZ  LYS A  32      18.313   7.553   0.877  1.00 97.08           N  
ATOM    514  HZ1 LYS A  32      18.818   6.685   0.772  1.00 97.08           H  
ATOM    515  HZ2 LYS A  32      18.455   8.136   0.064  1.00 97.08           H  
ATOM    516  HZ3 LYS A  32      18.653   8.039   1.694  1.00 97.08           H  
ATOM    517  N   ALA A  33      11.213   5.759  -2.684  1.00 96.87           N  
ATOM    518  H   ALA A  33      11.139   6.694  -2.310  1.00 96.87           H  
ATOM    519  CA  ALA A  33      10.454   5.423  -3.888  1.00 96.87           C  
ATOM    520  HA  ALA A  33       9.722   4.659  -3.626  1.00 96.87           H  
ATOM    521  C   ALA A  33      11.343   4.830  -5.002  1.00 96.87           C  
ATOM    522  CB  ALA A  33       9.710   6.685  -4.339  1.00 96.87           C  
ATOM    523  HB1 ALA A  33       9.102   6.465  -5.217  1.00 96.87           H  
ATOM    524  HB2 ALA A  33      10.423   7.471  -4.589  1.00 96.87           H  
ATOM    525  HB3 ALA A  33       9.055   7.037  -3.543  1.00 96.87           H  
ATOM    526  O   ALA A  33      10.906   3.952  -5.749  1.00 96.87           O  
ATOM    527  N   SER A  34      12.626   5.216  -5.046  1.00 95.62           N  
ATOM    528  H   SER A  34      12.932   5.903  -4.373  1.00 95.62           H  
ATOM    529  CA  SER A  34      13.643   4.642  -5.939  1.00 95.62           C  
ATOM    530  HA  SER A  34      13.323   4.800  -6.969  1.00 95.62           H  
ATOM    531  C   SER A  34      13.868   3.134  -5.763  1.00 95.62           C  
ATOM    532  CB  SER A  34      14.978   5.368  -5.731  1.00 95.62           C  
ATOM    533  HB2 SER A  34      14.865   6.407  -6.039  1.00 95.62           H  
ATOM    534  HB3 SER A  34      15.745   4.906  -6.353  1.00 95.62           H  
ATOM    535  O   SER A  34      14.365   2.485  -6.679  1.00 95.62           O  
ATOM    536  OG  SER A  34      15.389   5.341  -4.373  1.00 95.62           O  
ATOM    537  HG  SER A  34      15.531   4.433  -4.095  1.00 95.62           H  
ATOM    538  N   GLU A  35      13.516   2.570  -4.608  1.00 94.01           N  
ATOM    539  H   GLU A  35      13.100   3.147  -3.890  1.00 94.01           H  
ATOM    540  CA  GLU A  35      13.632   1.141  -4.285  1.00 94.01           C  
ATOM    541  HA  GLU A  35      14.390   0.683  -4.920  1.00 94.01           H  
ATOM    542  C   GLU A  35      12.318   0.382  -4.547  1.00 94.01           C  
ATOM    543  CB  GLU A  35      14.095   0.989  -2.824  1.00 94.01           C  
ATOM    544  HB2 GLU A  35      13.357   1.452  -2.168  1.00 94.01           H  
ATOM    545  HB3 GLU A  35      14.158  -0.071  -2.579  1.00 94.01           H  
ATOM    546  O   GLU A  35      12.268  -0.843  -4.467  1.00 94.01           O  
ATOM    547  CG  GLU A  35      15.477   1.631  -2.594  1.00 94.01           C  
ATOM    548  HG2 GLU A  35      16.216   1.074  -3.171  1.00 94.01           H  
ATOM    549  HG3 GLU A  35      15.473   2.654  -2.972  1.00 94.01           H  
ATOM    550  CD  GLU A  35      15.913   1.684  -1.123  1.00 94.01           C  
ATOM    551  OE1 GLU A  35      16.978   2.302  -0.885  1.00 94.01           O  
ATOM    552  OE2 GLU A  35      15.180   1.169  -0.254  1.00 94.01           O  
ATOM    553  N   CYS A  36      11.248   1.091  -4.915  1.00 95.50           N  
ATOM    554  H   CYS A  36      11.349   2.095  -4.954  1.00 95.50           H  
ATOM    555  CA  CYS A  36       9.892   0.555  -5.029  1.00 95.50           C  
ATOM    556  HA  CYS A  36       9.900  -0.484  -4.700  1.00 95.50           H  
ATOM    557  C   CYS A  36       9.369   0.538  -6.474  1.00 95.50           C  
ATOM    558  CB  CYS A  36       8.975   1.315  -4.070  1.00 95.50           C  
ATOM    559  HB2 CYS A  36       7.963   0.916  -4.136  1.00 95.50           H  
ATOM    560  HB3 CYS A  36       8.956   2.372  -4.334  1.00 95.50           H  
ATOM    561  O   CYS A  36       8.182   0.745  -6.724  1.00 95.50           O  
ATOM    562  SG  CYS A  36       9.545   1.129  -2.361  1.00 95.50           S  
ATOM    563  HG  CYS A  36      10.423   0.140  -2.551  1.00 95.50           H  
ATOM    564  N   CYS A  37      10.255   0.302  -7.447  1.00 93.81           N  
ATOM    565  H   CYS A  37      11.216   0.172  -7.167  1.00 93.81           H  
ATOM    566  CA  CYS A  37       9.900   0.120  -8.863  1.00 93.81           C  
ATOM    567  HA  CYS A  37      10.830   0.147  -9.431  1.00 93.81           H  
ATOM    568  C   CYS A  37       9.022   1.238  -9.464  1.00 93.81           C  
ATOM    569  CB  CYS A  37       9.281  -1.274  -9.062  1.00 93.81           C  
ATOM    570  HB2 CYS A  37       8.427  -1.390  -8.395  1.00 93.81           H  
ATOM    571  HB3 CYS A  37       8.929  -1.378 -10.088  1.00 93.81           H  
ATOM    572  O   CYS A  37       8.255   0.986 -10.391  1.00 93.81           O  
ATOM    573  SG  CYS A  37      10.499  -2.579  -8.742  1.00 93.81           S  
ATOM    574  HG  CYS A  37      10.624  -2.391  -7.425  1.00 93.81           H  
ATOM    575  N   THR A  38       9.131   2.472  -8.974  1.00 94.71           N  
ATOM    576  H   THR A  38       9.785   2.636  -8.222  1.00 94.71           H  
ATOM    577  CA  THR A  38       8.401   3.639  -9.487  1.00 94.71           C  
ATOM    578  HA  THR A  38       7.803   3.339 -10.348  1.00 94.71           H  
ATOM    579  C   THR A  38       9.377   4.707  -9.982  1.00 94.71           C  
ATOM    580  CB  THR A  38       7.403   4.182  -8.447  1.00 94.71           C  
ATOM    581  HB  THR A  38       6.656   3.413  -8.249  1.00 94.71           H  
ATOM    582  O   THR A  38      10.541   4.740  -9.589  1.00 94.71           O  
ATOM    583  CG2 THR A  38       8.048   4.588  -7.125  1.00 94.71           C  
ATOM    584 HG21 THR A  38       8.434   3.705  -6.615  1.00 94.71           H  
ATOM    585 HG22 THR A  38       7.306   5.057  -6.479  1.00 94.71           H  
ATOM    586 HG23 THR A  38       8.864   5.289  -7.300  1.00 94.71           H  
ATOM    587  OG1 THR A  38       6.746   5.318  -8.965  1.00 94.71           O  
ATOM    588  HG1 THR A  38       5.924   5.436  -8.483  1.00 94.71           H  
ATOM    589  N   LYS A  39       8.900   5.590 -10.865  1.00 93.86           N  
ATOM    590  H   LYS A  39       7.920   5.503 -11.093  1.00 93.86           H  
ATOM    591  CA  LYS A  39       9.616   6.812 -11.277  1.00 93.86           C  
ATOM    592  HA  LYS A  39      10.691   6.638 -11.223  1.00 93.86           H  
ATOM    593  C   LYS A  39       9.353   7.994 -10.349  1.00 93.86           C  
ATOM    594  CB  LYS A  39       9.234   7.189 -12.713  1.00 93.86           C  
ATOM    595  HB2 LYS A  39       9.587   8.196 -12.937  1.00 93.86           H  
ATOM    596  HB3 LYS A  39       8.149   7.172 -12.815  1.00 93.86           H  
ATOM    597  O   LYS A  39       9.954   9.050 -10.535  1.00 93.86           O  
ATOM    598  CG  LYS A  39       9.879   6.234 -13.710  1.00 93.86           C  
ATOM    599  HG2 LYS A  39       9.647   5.213 -13.405  1.00 93.86           H  
ATOM    600  HG3 LYS A  39      10.960   6.373 -13.696  1.00 93.86           H  
ATOM    601  CD  LYS A  39       9.335   6.476 -15.117  1.00 93.86           C  
ATOM    602  HD2 LYS A  39       8.281   6.199 -15.123  1.00 93.86           H  
ATOM    603  HD3 LYS A  39       9.435   7.528 -15.382  1.00 93.86           H  
ATOM    604  CE  LYS A  39      10.115   5.618 -16.111  1.00 93.86           C  
ATOM    605  HE2 LYS A  39      10.421   4.706 -15.598  1.00 93.86           H  
ATOM    606  HE3 LYS A  39      11.010   6.156 -16.424  1.00 93.86           H  
ATOM    607  NZ  LYS A  39       9.269   5.245 -17.263  1.00 93.86           N  
ATOM    608  HZ1 LYS A  39       8.721   6.022 -17.605  1.00 93.86           H  
ATOM    609  HZ2 LYS A  39       9.811   4.808 -17.994  1.00 93.86           H  
ATOM    610  HZ3 LYS A  39       8.651   4.528 -16.911  1.00 93.86           H  
ATOM    611  N   GLN A  40       8.418   7.852  -9.413  1.00 94.53           N  
ATOM    612  H   GLN A  40       7.993   6.945  -9.283  1.00 94.53           H  
ATOM    613  CA  GLN A  40       8.126   8.890  -8.434  1.00 94.53           C  
ATOM    614  HA  GLN A  40       7.933   9.824  -8.961  1.00 94.53           H  
ATOM    615  C   GLN A  40       9.339   9.108  -7.519  1.00 94.53           C  
ATOM    616  CB  GLN A  40       6.870   8.523  -7.632  1.00 94.53           C  
ATOM    617  HB2 GLN A  40       6.720   9.280  -6.863  1.00 94.53           H  
ATOM    618  HB3 GLN A  40       7.028   7.560  -7.146  1.00 94.53           H  
ATOM    619  O   GLN A  40      10.096   8.180  -7.239  1.00 94.53           O  
ATOM    620  CG  GLN A  40       5.602   8.468  -8.499  1.00 94.53           C  
ATOM    621  HG2 GLN A  40       5.792   7.915  -9.419  1.00 94.53           H  
ATOM    622  HG3 GLN A  40       5.308   9.482  -8.770  1.00 94.53           H  
ATOM    623  CD  GLN A  40       4.456   7.774  -7.777  1.00 94.53           C  
ATOM    624  NE2 GLN A  40       3.529   8.503  -7.198  1.00 94.53           N  
ATOM    625 HE21 GLN A  40       2.742   8.033  -6.772  1.00 94.53           H  
ATOM    626 HE22 GLN A  40       3.588   9.506  -7.099  1.00 94.53           H  
ATOM    627  OE1 GLN A  40       4.396   6.551  -7.738  1.00 94.53           O  
ATOM    628  N   GLY A  41       9.525  10.351  -7.075  1.00 96.50           N  
ATOM    629  H   GLY A  41       8.834  11.049  -7.309  1.00 96.50           H  
ATOM    630  CA  GLY A  41      10.492  10.692  -6.032  1.00 96.50           C  
ATOM    631  HA2 GLY A  41      10.820  11.723  -6.164  1.00 96.50           H  
ATOM    632  HA3 GLY A  41      11.364  10.042  -6.103  1.00 96.50           H  
ATOM    633  C   GLY A  41       9.894  10.551  -4.631  1.00 96.50           C  
ATOM    634  O   GLY A  41       8.706  10.270  -4.486  1.00 96.50           O  
ATOM    635  N   GLY A  42      10.716  10.792  -3.611  1.00 98.03           N  
ATOM    636  H   GLY A  42      11.685  11.011  -3.794  1.00 98.03           H  
ATOM    637  CA  GLY A  42      10.298  10.722  -2.212  1.00 98.03           C  
ATOM    638  HA2 GLY A  42       9.295  11.139  -2.121  1.00 98.03           H  
ATOM    639  HA3 GLY A  42      10.966  11.316  -1.589  1.00 98.03           H  
ATOM    640  C   GLY A  42      10.288   9.295  -1.675  1.00 98.03           C  
ATOM    641  O   GLY A  42      11.214   8.519  -1.933  1.00 98.03           O  
ATOM    642  N   TYR A  43       9.239   8.960  -0.933  1.00 97.72           N  
ATOM    643  H   TYR A  43       8.524   9.654  -0.770  1.00 97.72           H  
ATOM    644  CA  TYR A  43       9.113   7.717  -0.182  1.00 97.72           C  
ATOM    645  HA  TYR A  43       9.918   7.036  -0.460  1.00 97.72           H  
ATOM    646  C   TYR A  43       7.784   7.035  -0.481  1.00 97.72           C  
ATOM    647  CB  TYR A  43       9.251   8.025   1.309  1.00 97.72           C  
ATOM    648  HB2 TYR A  43       8.439   8.685   1.612  1.00 97.72           H  
ATOM    649  HB3 TYR A  43       9.143   7.092   1.862  1.00 97.72           H  
ATOM    650  O   TYR A  43       6.763   7.708  -0.602  1.00 97.72           O  
ATOM    651  CG  TYR A  43      10.579   8.665   1.669  1.00 97.72           C  
ATOM    652  CD1 TYR A  43      11.682   7.847   1.970  1.00 97.72           C  
ATOM    653  HD1 TYR A  43      11.561   6.774   1.992  1.00 97.72           H  
ATOM    654  CD2 TYR A  43      10.719  10.068   1.677  1.00 97.72           C  
ATOM    655  HD2 TYR A  43       9.866  10.696   1.469  1.00 97.72           H  
ATOM    656  CE1 TYR A  43      12.928   8.428   2.268  1.00 97.72           C  
ATOM    657  HE1 TYR A  43      13.774   7.810   2.531  1.00 97.72           H  
ATOM    658  CE2 TYR A  43      11.962  10.653   1.993  1.00 97.72           C  
ATOM    659  HE2 TYR A  43      12.063  11.727   2.034  1.00 97.72           H  
ATOM    660  OH  TYR A  43      14.272  10.361   2.627  1.00 97.72           O  
ATOM    661  HH  TYR A  43      14.123  11.176   3.112  1.00 97.72           H  
ATOM    662  CZ  TYR A  43      13.070   9.829   2.287  1.00 97.72           C  
ATOM    663  N   VAL A  44       7.793   5.709  -0.611  1.00 96.64           N  
ATOM    664  H   VAL A  44       8.652   5.232  -0.375  1.00 96.64           H  
ATOM    665  CA  VAL A  44       6.565   4.913  -0.549  1.00 96.64           C  
ATOM    666  HA  VAL A  44       5.765   5.455  -1.053  1.00 96.64           H  
ATOM    667  C   VAL A  44       6.181   4.777   0.915  1.00 96.64           C  
ATOM    668  CB  VAL A  44       6.713   3.547  -1.240  1.00 96.64           C  
ATOM    669  HB  VAL A  44       7.606   3.044  -0.870  1.00 96.64           H  
ATOM    670  O   VAL A  44       7.038   4.554   1.770  1.00 96.64           O  
ATOM    671  CG1 VAL A  44       5.500   2.630  -1.034  1.00 96.64           C  
ATOM    672 HG11 VAL A  44       5.634   1.702  -1.590  1.00 96.64           H  
ATOM    673 HG12 VAL A  44       4.586   3.124  -1.364  1.00 96.64           H  
ATOM    674 HG13 VAL A  44       5.408   2.375   0.021  1.00 96.64           H  
ATOM    675  CG2 VAL A  44       6.834   3.762  -2.752  1.00 96.64           C  
ATOM    676 HG21 VAL A  44       7.705   4.379  -2.975  1.00 96.64           H  
ATOM    677 HG22 VAL A  44       5.934   4.250  -3.125  1.00 96.64           H  
ATOM    678 HG23 VAL A  44       6.926   2.795  -3.247  1.00 96.64           H  
ATOM    679  N   CYS A  45       4.895   4.945   1.185  1.00 93.76           N  
ATOM    680  H   CYS A  45       4.252   5.100   0.421  1.00 93.76           H  
ATOM    681  CA  CYS A  45       4.355   5.008   2.527  1.00 93.76           C  
ATOM    682  HA  CYS A  45       5.088   4.621   3.236  1.00 93.76           H  
ATOM    683  C   CYS A  45       3.081   4.176   2.641  1.00 93.76           C  
ATOM    684  CB  CYS A  45       4.055   6.462   2.888  1.00 93.76           C  
ATOM    685  HB2 CYS A  45       3.710   6.468   3.922  1.00 93.76           H  
ATOM    686  HB3 CYS A  45       3.253   6.838   2.253  1.00 93.76           H  
ATOM    687  O   CYS A  45       2.352   4.027   1.657  1.00 93.76           O  
ATOM    688  SG  CYS A  45       5.496   7.557   2.743  1.00 93.76           S  
ATOM    689  HG  CYS A  45       5.199   8.312   3.804  1.00 93.76           H  
ATOM    690  N   LEU A  46       2.781   3.679   3.840  1.00 92.29           N  
ATOM    691  H   LEU A  46       3.410   3.870   4.606  1.00 92.29           H  
ATOM    692  CA  LEU A  46       1.432   3.222   4.174  1.00 92.29           C  
ATOM    693  HA  LEU A  46       0.965   2.812   3.278  1.00 92.29           H  
ATOM    694  C   LEU A  46       0.607   4.427   4.639  1.00 92.29           C  
ATOM    695  CB  LEU A  46       1.516   2.116   5.240  1.00 92.29           C  
ATOM    696  HB2 LEU A  46       1.886   2.558   6.165  1.00 92.29           H  
ATOM    697  HB3 LEU A  46       2.238   1.362   4.926  1.00 92.29           H  
ATOM    698  O   LEU A  46       1.097   5.220   5.439  1.00 92.29           O  
ATOM    699  CG  LEU A  46       0.171   1.420   5.524  1.00 92.29           C  
ATOM    700  HG  LEU A  46      -0.577   2.167   5.791  1.00 92.29           H  
ATOM    701  CD1 LEU A  46      -0.326   0.624   4.312  1.00 92.29           C  
ATOM    702 HD11 LEU A  46      -1.237   0.091   4.587  1.00 92.29           H  
ATOM    703 HD12 LEU A  46       0.425  -0.105   4.010  1.00 92.29           H  
ATOM    704 HD13 LEU A  46      -0.557   1.290   3.480  1.00 92.29           H  
ATOM    705  CD2 LEU A  46       0.332   0.458   6.699  1.00 92.29           C  
ATOM    706 HD21 LEU A  46       0.691   1.000   7.574  1.00 92.29           H  
ATOM    707 HD22 LEU A  46      -0.635   0.018   6.940  1.00 92.29           H  
ATOM    708 HD23 LEU A  46       1.034  -0.337   6.448  1.00 92.29           H  
ATOM    709  N   SER A  47      -0.615   4.581   4.133  1.00 92.07           N  
ATOM    710  H   SER A  47      -0.967   3.881   3.495  1.00 92.07           H  
ATOM    711  CA  SER A  47      -1.537   5.656   4.515  1.00 92.07           C  
ATOM    712  HA  SER A  47      -1.051   6.284   5.261  1.00 92.07           H  
ATOM    713  C   SER A  47      -2.799   5.089   5.150  1.00 92.07           C  
ATOM    714  CB  SER A  47      -1.866   6.563   3.326  1.00 92.07           C  
ATOM    715  HB2 SER A  47      -2.498   7.381   3.670  1.00 92.07           H  
ATOM    716  HB3 SER A  47      -0.935   6.992   2.955  1.00 92.07           H  
ATOM    717  O   SER A  47      -3.345   4.112   4.652  1.00 92.07           O  
ATOM    718  OG  SER A  47      -2.526   5.896   2.264  1.00 92.07           O  
ATOM    719  HG  SER A  47      -2.177   5.004   2.202  1.00 92.07           H  
ATOM    720  N   MET A  48      -3.262   5.709   6.232  1.00 89.87           N  
ATOM    721  H   MET A  48      -2.730   6.488   6.592  1.00 89.87           H  
ATOM    722  CA  MET A  48      -4.399   5.274   7.037  1.00 89.87           C  
ATOM    723  HA  MET A  48      -4.966   4.519   6.493  1.00 89.87           H  
ATOM    724  C   MET A  48      -5.325   6.456   7.315  1.00 89.87           C  
ATOM    725  CB  MET A  48      -3.904   4.657   8.356  1.00 89.87           C  
ATOM    726  HB2 MET A  48      -4.754   4.489   9.017  1.00 89.87           H  
ATOM    727  HB3 MET A  48      -3.229   5.357   8.848  1.00 89.87           H  
ATOM    728  O   MET A  48      -4.879   7.552   7.658  1.00 89.87           O  
ATOM    729  CG  MET A  48      -3.162   3.331   8.150  1.00 89.87           C  
ATOM    730  HG2 MET A  48      -2.742   3.016   9.106  1.00 89.87           H  
ATOM    731  HG3 MET A  48      -2.330   3.491   7.465  1.00 89.87           H  
ATOM    732  SD  MET A  48      -4.188   1.983   7.503  1.00 89.87           S  
ATOM    733  CE  MET A  48      -5.106   1.548   9.006  1.00 89.87           C  
ATOM    734  HE1 MET A  48      -4.414   1.181   9.763  1.00 89.87           H  
ATOM    735  HE2 MET A  48      -5.637   2.419   9.390  1.00 89.87           H  
ATOM    736  HE3 MET A  48      -5.835   0.770   8.778  1.00 89.87           H  
ATOM    737  N   HIS A  49      -6.624   6.224   7.161  1.00 89.73           N  
ATOM    738  H   HIS A  49      -6.926   5.287   6.936  1.00 89.73           H  
ATOM    739  CA  HIS A  49      -7.673   7.203   7.418  1.00 89.73           C  
ATOM    740  HA  HIS A  49      -7.347   7.888   8.201  1.00 89.73           H  
ATOM    741  C   HIS A  49      -8.932   6.479   7.893  1.00 89.73           C  
ATOM    742  CB  HIS A  49      -7.947   8.006   6.137  1.00 89.73           C  
ATOM    743  HB2 HIS A  49      -8.392   7.354   5.384  1.00 89.73           H  
ATOM    744  HB3 HIS A  49      -6.998   8.376   5.748  1.00 89.73           H  
ATOM    745  O   HIS A  49      -9.259   5.409   7.378  1.00 89.73           O  
ATOM    746  CG  HIS A  49      -8.844   9.196   6.348  1.00 89.73           C  
ATOM    747  CD2 HIS A  49      -8.443  10.496   6.480  1.00 89.73           C  
ATOM    748  HD2 HIS A  49      -7.425  10.855   6.444  1.00 89.73           H  
ATOM    749  ND1 HIS A  49     -10.215   9.188   6.457  1.00 89.73           N  
ATOM    750  HD1 HIS A  49     -10.806   8.369   6.443  1.00 89.73           H  
ATOM    751  CE1 HIS A  49     -10.626  10.448   6.695  1.00 89.73           C  
ATOM    752  HE1 HIS A  49     -11.640  10.761   6.893  1.00 89.73           H  
ATOM    753  NE2 HIS A  49      -9.578  11.278   6.679  1.00 89.73           N  
ATOM    754  N   GLU A  50      -9.669   7.100   8.804  1.00 84.18           N  
ATOM    755  H   GLU A  50      -9.343   7.989   9.156  1.00 84.18           H  
ATOM    756  CA  GLU A  50     -10.864   6.565   9.481  1.00 84.18           C  
ATOM    757  HA  GLU A  50     -10.573   5.814  10.214  1.00 84.18           H  
ATOM    758  C   GLU A  50     -11.897   5.957   8.545  1.00 84.18           C  
ATOM    759  CB  GLU A  50     -11.485   7.741  10.226  1.00 84.18           C  
ATOM    760  HB2 GLU A  50     -10.604   8.289  10.559  1.00 84.18           H  
ATOM    761  HB3 GLU A  50     -12.081   7.330  11.041  1.00 84.18           H  
ATOM    762  O   GLU A  50     -12.387   4.845   8.724  1.00 84.18           O  
ATOM    763  CG  GLU A  50     -12.327   8.786   9.477  1.00 84.18           C  
ATOM    764  HG2 GLU A  50     -11.869   8.968   8.505  1.00 84.18           H  
ATOM    765  HG3 GLU A  50     -13.320   8.375   9.300  1.00 84.18           H  
ATOM    766  CD  GLU A  50     -12.434  10.155  10.164  1.00 84.18           C  
ATOM    767  OE1 GLU A  50     -13.464  10.818   9.933  1.00 84.18           O  
ATOM    768  OE2 GLU A  50     -11.430  10.608  10.743  1.00 84.18           O  
ATOM    769  N   LYS A  51     -12.133   6.672   7.446  1.00 87.54           N  
ATOM    770  H   LYS A  51     -11.805   7.625   7.517  1.00 87.54           H  
ATOM    771  CA  LYS A  51     -13.036   6.319   6.359  1.00 87.54           C  
ATOM    772  HA  LYS A  51     -14.058   6.354   6.737  1.00 87.54           H  
ATOM    773  C   LYS A  51     -12.812   4.901   5.826  1.00 87.54           C  
ATOM    774  CB  LYS A  51     -12.843   7.376   5.269  1.00 87.54           C  
ATOM    775  HB2 LYS A  51     -11.823   7.317   4.889  1.00 87.54           H  
ATOM    776  HB3 LYS A  51     -12.994   8.359   5.715  1.00 87.54           H  
ATOM    777  O   LYS A  51     -13.750   4.314   5.294  1.00 87.54           O  
ATOM    778  CG  LYS A  51     -13.818   7.216   4.101  1.00 87.54           C  
ATOM    779  HG2 LYS A  51     -14.843   7.210   4.474  1.00 87.54           H  
ATOM    780  HG3 LYS A  51     -13.619   6.287   3.568  1.00 87.54           H  
ATOM    781  CD  LYS A  51     -13.622   8.395   3.152  1.00 87.54           C  
ATOM    782  HD2 LYS A  51     -12.575   8.449   2.852  1.00 87.54           H  
ATOM    783  HD3 LYS A  51     -13.880   9.315   3.676  1.00 87.54           H  
ATOM    784  CE  LYS A  51     -14.498   8.240   1.915  1.00 87.54           C  
ATOM    785  HE2 LYS A  51     -15.533   8.122   2.235  1.00 87.54           H  
ATOM    786  HE3 LYS A  51     -14.188   7.342   1.381  1.00 87.54           H  
ATOM    787  NZ  LYS A  51     -14.346   9.438   1.058  1.00 87.54           N  
ATOM    788  HZ1 LYS A  51     -13.391   9.547   0.748  1.00 87.54           H  
ATOM    789  HZ2 LYS A  51     -14.931   9.401   0.236  1.00 87.54           H  
ATOM    790  HZ3 LYS A  51     -14.545  10.276   1.585  1.00 87.54           H  
ATOM    791  N   TYR A  52     -11.595   4.370   5.950  1.00 89.29           N  
ATOM    792  H   TYR A  52     -10.908   4.888   6.479  1.00 89.29           H  
ATOM    793  CA  TYR A  52     -11.216   3.034   5.495  1.00 89.29           C  
ATOM    794  HA  TYR A  52     -12.112   2.505   5.170  1.00 89.29           H  
ATOM    795  C   TYR A  52     -10.610   2.163   6.593  1.00 89.29           C  
ATOM    796  CB  TYR A  52     -10.281   3.147   4.288  1.00 89.29           C  
ATOM    797  HB2 TYR A  52      -9.386   3.699   4.576  1.00 89.29           H  
ATOM    798  HB3 TYR A  52      -9.973   2.152   3.968  1.00 89.29           H  
ATOM    799  O   TYR A  52     -10.057   1.112   6.278  1.00 89.29           O  
ATOM    800  CG  TYR A  52     -10.952   3.811   3.117  1.00 89.29           C  
ATOM    801  CD1 TYR A  52     -11.911   3.100   2.374  1.00 89.29           C  
ATOM    802  HD1 TYR A  52     -12.138   2.076   2.631  1.00 89.29           H  
ATOM    803  CD2 TYR A  52     -10.692   5.160   2.838  1.00 89.29           C  
ATOM    804  HD2 TYR A  52      -9.993   5.712   3.448  1.00 89.29           H  
ATOM    805  CE1 TYR A  52     -12.587   3.724   1.314  1.00 89.29           C  
ATOM    806  HE1 TYR A  52     -13.325   3.161   0.762  1.00 89.29           H  
ATOM    807  CE2 TYR A  52     -11.397   5.798   1.809  1.00 89.29           C  
ATOM    808  HE2 TYR A  52     -11.253   6.859   1.665  1.00 89.29           H  
ATOM    809  OH  TYR A  52     -13.011   5.673   0.010  1.00 89.29           O  
ATOM    810  HH  TYR A  52     -13.581   5.016  -0.397  1.00 89.29           H  
ATOM    811  CZ  TYR A  52     -12.322   5.078   1.021  1.00 89.29           C  
ATOM    812  N   GLU A  53     -10.737   2.540   7.864  1.00 85.10           N  
ATOM    813  H   GLU A  53     -11.212   3.401   8.095  1.00 85.10           H  
ATOM    814  CA  GLU A  53     -10.240   1.725   8.974  1.00 85.10           C  
ATOM    815  HA  GLU A  53      -9.162   1.597   8.876  1.00 85.10           H  
ATOM    816  C   GLU A  53     -10.879   0.331   8.958  1.00 85.10           C  
ATOM    817  CB  GLU A  53     -10.523   2.449  10.290  1.00 85.10           C  
ATOM    818  HB2 GLU A  53     -11.600   2.563  10.411  1.00 85.10           H  
ATOM    819  HB3 GLU A  53     -10.058   3.435  10.255  1.00 85.10           H  
ATOM    820  O   GLU A  53     -10.172  -0.673   8.927  1.00 85.10           O  
ATOM    821  CG  GLU A  53      -9.945   1.658  11.469  1.00 85.10           C  
ATOM    822  HG2 GLU A  53      -8.868   1.565  11.333  1.00 85.10           H  
ATOM    823  HG3 GLU A  53     -10.371   0.655  11.475  1.00 85.10           H  
ATOM    824  CD  GLU A  53     -10.235   2.306  12.821  1.00 85.10           C  
ATOM    825  OE1 GLU A  53      -9.799   1.690  13.816  1.00 85.10           O  
ATOM    826  OE2 GLU A  53     -10.884   3.372  12.831  1.00 85.10           O  
ATOM    827  N   SER A  54     -12.211   0.264   8.849  1.00 86.09           N  
ATOM    828  H   SER A  54     -12.727   1.124   8.968  1.00 86.09           H  
ATOM    829  CA  SER A  54     -12.932  -1.016   8.765  1.00 86.09           C  
ATOM    830  HA  SER A  54     -12.662  -1.609   9.639  1.00 86.09           H  
ATOM    831  C   SER A  54     -12.574  -1.841   7.523  1.00 86.09           C  
ATOM    832  CB  SER A  54     -14.446  -0.793   8.809  1.00 86.09           C  
ATOM    833  HB2 SER A  54     -14.935  -1.764   8.885  1.00 86.09           H  
ATOM    834  HB3 SER A  54     -14.699  -0.214   9.698  1.00 86.09           H  
ATOM    835  O   SER A  54     -12.643  -3.068   7.545  1.00 86.09           O  
ATOM    836  OG  SER A  54     -14.923  -0.126   7.648  1.00 86.09           O  
ATOM    837  HG  SER A  54     -14.696   0.803   7.729  1.00 86.09           H  
ATOM    838  N   ASP A  55     -12.185  -1.196   6.422  1.00 90.25           N  
ATOM    839  H   ASP A  55     -12.052  -0.196   6.477  1.00 90.25           H  
ATOM    840  CA  ASP A  55     -11.731  -1.904   5.226  1.00 90.25           C  
ATOM    841  HA  ASP A  55     -12.354  -2.784   5.072  1.00 90.25           H  
ATOM    842  C   ASP A  55     -10.301  -2.432   5.397  1.00 90.25           C  
ATOM    843  CB  ASP A  55     -11.867  -1.005   3.992  1.00 90.25           C  
ATOM    844  HB2 ASP A  55     -11.233  -1.431   3.214  1.00 90.25           H  
ATOM    845  HB3 ASP A  55     -11.496  -0.005   4.215  1.00 90.25           H  
ATOM    846  O   ASP A  55     -10.008  -3.535   4.936  1.00 90.25           O  
ATOM    847  CG  ASP A  55     -13.288  -0.921   3.414  1.00 90.25           C  
ATOM    848  OD1 ASP A  55     -14.157  -1.771   3.759  1.00 90.25           O  
ATOM    849  OD2 ASP A  55     -13.483  -0.040   2.544  1.00 90.25           O  
ATOM    850  N   TYR A  56      -9.431  -1.704   6.103  1.00 88.01           N  
ATOM    851  H   TYR A  56      -9.723  -0.812   6.475  1.00 88.01           H  
ATOM    852  CA  TYR A  56      -8.104  -2.199   6.468  1.00 88.01           C  
ATOM    853  HA  TYR A  56      -7.611  -2.561   5.565  1.00 88.01           H  
ATOM    854  C   TYR A  56      -8.198  -3.375   7.448  1.00 88.01           C  
ATOM    855  CB  TYR A  56      -7.255  -1.068   7.054  1.00 88.01           C  
ATOM    856  HB2 TYR A  56      -7.372  -0.171   6.447  1.00 88.01           H  
ATOM    857  HB3 TYR A  56      -7.610  -0.825   8.056  1.00 88.01           H  
ATOM    858  O   TYR A  56      -7.569  -4.406   7.228  1.00 88.01           O  
ATOM    859  CG  TYR A  56      -5.782  -1.420   7.107  1.00 88.01           C  
ATOM    860  CD1 TYR A  56      -5.188  -1.843   8.314  1.00 88.01           C  
ATOM    861  HD1 TYR A  56      -5.784  -1.924   9.211  1.00 88.01           H  
ATOM    862  CD2 TYR A  56      -5.009  -1.352   5.933  1.00 88.01           C  
ATOM    863  HD2 TYR A  56      -5.466  -1.031   5.008  1.00 88.01           H  
ATOM    864  CE1 TYR A  56      -3.821  -2.183   8.347  1.00 88.01           C  
ATOM    865  HE1 TYR A  56      -3.372  -2.522   9.269  1.00 88.01           H  
ATOM    866  CE2 TYR A  56      -3.646  -1.697   5.961  1.00 88.01           C  
ATOM    867  HE2 TYR A  56      -3.045  -1.650   5.065  1.00 88.01           H  
ATOM    868  OH  TYR A  56      -1.736  -2.472   7.159  1.00 88.01           O  
ATOM    869  HH  TYR A  56      -1.406  -2.821   7.990  1.00 88.01           H  
ATOM    870  CZ  TYR A  56      -3.048  -2.115   7.167  1.00 88.01           C  
ATOM    871  N   GLN A  57      -9.065  -3.277   8.461  1.00 84.68           N  
ATOM    872  H   GLN A  57      -9.520  -2.388   8.610  1.00 84.68           H  
ATOM    873  CA  GLN A  57      -9.374  -4.367   9.397  1.00 84.68           C  
ATOM    874  HA  GLN A  57      -8.488  -4.607   9.985  1.00 84.68           H  
ATOM    875  C   GLN A  57      -9.806  -5.647   8.670  1.00 84.68           C  
ATOM    876  CB  GLN A  57     -10.497  -3.915  10.339  1.00 84.68           C  
ATOM    877  HB2 GLN A  57     -11.283  -3.431   9.758  1.00 84.68           H  
ATOM    878  HB3 GLN A  57     -10.926  -4.788  10.830  1.00 84.68           H  
ATOM    879  O   GLN A  57      -9.249  -6.717   8.909  1.00 84.68           O  
ATOM    880  CG  GLN A  57      -9.991  -2.966  11.428  1.00 84.68           C  
ATOM    881  HG2 GLN A  57      -9.398  -2.158  10.999  1.00 84.68           H  
ATOM    882  HG3 GLN A  57      -9.360  -3.575  12.075  1.00 84.68           H  
ATOM    883  CD  GLN A  57     -11.103  -2.366  12.286  1.00 84.68           C  
ATOM    884  NE2 GLN A  57     -10.781  -1.621  13.317  1.00 84.68           N  
ATOM    885 HE21 GLN A  57     -11.522  -1.135  13.801  1.00 84.68           H  
ATOM    886 HE22 GLN A  57      -9.820  -1.359  13.487  1.00 84.68           H  
ATOM    887  OE1 GLN A  57     -12.286  -2.534  12.029  1.00 84.68           O  
ATOM    888  N   LYS A  58     -10.720  -5.543   7.694  1.00 89.49           N  
ATOM    889  H   LYS A  58     -11.171  -4.649   7.563  1.00 89.49           H  
ATOM    890  CA  LYS A  58     -11.117  -6.689   6.853  1.00 89.49           C  
ATOM    891  HA  LYS A  58     -11.527  -7.475   7.487  1.00 89.49           H  
ATOM    892  C   LYS A  58      -9.942  -7.303   6.093  1.00 89.49           C  
ATOM    893  CB  LYS A  58     -12.170  -6.264   5.830  1.00 89.49           C  
ATOM    894  HB2 LYS A  58     -11.804  -5.371   5.322  1.00 89.49           H  
ATOM    895  HB3 LYS A  58     -12.284  -7.053   5.087  1.00 89.49           H  
ATOM    896  O   LYS A  58      -9.934  -8.512   5.874  1.00 89.49           O  
ATOM    897  CG  LYS A  58     -13.547  -6.000   6.443  1.00 89.49           C  
ATOM    898  HG2 LYS A  58     -14.008  -6.940   6.748  1.00 89.49           H  
ATOM    899  HG3 LYS A  58     -13.445  -5.369   7.325  1.00 89.49           H  
ATOM    900  CD  LYS A  58     -14.418  -5.310   5.388  1.00 89.49           C  
ATOM    901  HD2 LYS A  58     -14.813  -6.049   4.690  1.00 89.49           H  
ATOM    902  HD3 LYS A  58     -13.802  -4.602   4.834  1.00 89.49           H  
ATOM    903  CE  LYS A  58     -15.550  -4.536   6.051  1.00 89.49           C  
ATOM    904  HE2 LYS A  58     -15.169  -4.139   6.992  1.00 89.49           H  
ATOM    905  HE3 LYS A  58     -16.379  -5.208   6.273  1.00 89.49           H  
ATOM    906  NZ  LYS A  58     -15.958  -3.401   5.187  1.00 89.49           N  
ATOM    907  HZ1 LYS A  58     -16.541  -2.746   5.688  1.00 89.49           H  
ATOM    908  HZ2 LYS A  58     -16.388  -3.703   4.324  1.00 89.49           H  
ATOM    909  HZ3 LYS A  58     -15.151  -2.862   4.906  1.00 89.49           H  
ATOM    910  N   LEU A  59      -8.964  -6.503   5.658  1.00 90.55           N  
ATOM    911  H   LEU A  59      -9.006  -5.520   5.890  1.00 90.55           H  
ATOM    912  CA  LEU A  59      -7.749  -7.027   5.027  1.00 90.55           C  
ATOM    913  HA  LEU A  59      -8.039  -7.787   4.301  1.00 90.55           H  
ATOM    914  C   LEU A  59      -6.834  -7.734   6.040  1.00 90.55           C  
ATOM    915  CB  LEU A  59      -6.988  -5.920   4.278  1.00 90.55           C  
ATOM    916  HB2 LEU A  59      -6.786  -5.098   4.966  1.00 90.55           H  
ATOM    917  HB3 LEU A  59      -6.024  -6.323   3.968  1.00 90.55           H  
ATOM    918  O   LEU A  59      -6.166  -8.695   5.671  1.00 90.55           O  
ATOM    919  CG  LEU A  59      -7.692  -5.363   3.029  1.00 90.55           C  
ATOM    920  HG  LEU A  59      -8.670  -4.963   3.295  1.00 90.55           H  
ATOM    921  CD1 LEU A  59      -6.836  -4.235   2.455  1.00 90.55           C  
ATOM    922 HD11 LEU A  59      -6.740  -3.441   3.196  1.00 90.55           H  
ATOM    923 HD12 LEU A  59      -7.299  -3.824   1.557  1.00 90.55           H  
ATOM    924 HD13 LEU A  59      -5.842  -4.608   2.209  1.00 90.55           H  
ATOM    925  CD2 LEU A  59      -7.879  -6.416   1.930  1.00 90.55           C  
ATOM    926 HD21 LEU A  59      -8.569  -7.187   2.272  1.00 90.55           H  
ATOM    927 HD22 LEU A  59      -6.919  -6.872   1.689  1.00 90.55           H  
ATOM    928 HD23 LEU A  59      -8.295  -5.944   1.041  1.00 90.55           H  
ATOM    929  N   CYS A  60      -6.808  -7.297   7.296  1.00 84.40           N  
ATOM    930  H   CYS A  60      -7.325  -6.461   7.531  1.00 84.40           H  
ATOM    931  CA  CYS A  60      -6.030  -7.932   8.361  1.00 84.40           C  
ATOM    932  HA  CYS A  60      -5.057  -8.223   7.967  1.00 84.40           H  
ATOM    933  C   CYS A  60      -6.668  -9.222   8.904  1.00 84.40           C  
ATOM    934  CB  CYS A  60      -5.814  -6.905   9.480  1.00 84.40           C  
ATOM    935  HB2 CYS A  60      -5.311  -7.380  10.322  1.00 84.40           H  
ATOM    936  HB3 CYS A  60      -6.777  -6.532   9.829  1.00 84.40           H  
ATOM    937  O   CYS A  60      -5.943 -10.091   9.385  1.00 84.40           O  
ATOM    938  SG  CYS A  60      -4.803  -5.523   8.875  1.00 84.40           S  
ATOM    939  HG  CYS A  60      -3.656  -6.208   8.830  1.00 84.40           H  
ATOM    940  N   GLU A  61      -7.992  -9.365   8.809  1.00 85.88           N  
ATOM    941  H   GLU A  61      -8.517  -8.549   8.527  1.00 85.88           H  
ATOM    942  CA  GLU A  61      -8.744 -10.461   9.435  1.00 85.88           C  
ATOM    943  HA  GLU A  61      -8.060 -11.107   9.985  1.00 85.88           H  
ATOM    944  C   GLU A  61      -9.442 -11.360   8.403  1.00 85.88           C  
ATOM    945  CB  GLU A  61      -9.740  -9.890  10.457  1.00 85.88           C  
ATOM    946  HB2 GLU A  61     -10.326 -10.718  10.857  1.00 85.88           H  
ATOM    947  HB3 GLU A  61     -10.414  -9.197   9.953  1.00 85.88           H  
ATOM    948  O   GLU A  61      -8.955 -12.450   8.087  1.00 85.88           O  
ATOM    949  CG  GLU A  61      -9.051  -9.161  11.622  1.00 85.88           C  
ATOM    950  HG2 GLU A  61      -8.435  -8.352  11.228  1.00 85.88           H  
ATOM    951  HG3 GLU A  61      -8.395  -9.866  12.131  1.00 85.88           H  
ATOM    952  CD  GLU A  61     -10.047  -8.574  12.634  1.00 85.88           C  
ATOM    953  OE1 GLU A  61      -9.578  -7.821  13.515  1.00 85.88           O  
ATOM    954  OE2 GLU A  61     -11.254  -8.899  12.547  1.00 85.88           O  
ATOM    955  N   ASP A  62     -10.566 -10.907   7.840  1.00 90.60           N  
ATOM    956  H   ASP A  62     -10.943 -10.035   8.181  1.00 90.60           H  
ATOM    957  CA  ASP A  62     -11.397 -11.708   6.932  1.00 90.60           C  
ATOM    958  HA  ASP A  62     -11.759 -12.587   7.464  1.00 90.60           H  
ATOM    959  C   ASP A  62     -10.608 -12.188   5.703  1.00 90.60           C  
ATOM    960  CB  ASP A  62     -12.607 -10.886   6.451  1.00 90.60           C  
ATOM    961  HB2 ASP A  62     -12.258  -9.967   5.980  1.00 90.60           H  
ATOM    962  HB3 ASP A  62     -13.129 -11.475   5.697  1.00 90.60           H  
ATOM    963  O   ASP A  62     -10.736 -13.335   5.267  1.00 90.60           O  
ATOM    964  CG  ASP A  62     -13.652 -10.547   7.511  1.00 90.60           C  
ATOM    965  OD1 ASP A  62     -13.718 -11.270   8.526  1.00 90.60           O  
ATOM    966  OD2 ASP A  62     -14.465  -9.640   7.211  1.00 90.60           O  
ATOM    967  N   TYR A  63      -9.765 -11.318   5.143  1.00 93.00           N  
ATOM    968  H   TYR A  63      -9.718 -10.392   5.544  1.00 93.00           H  
ATOM    969  CA  TYR A  63      -8.989 -11.615   3.941  1.00 93.00           C  
ATOM    970  HA  TYR A  63      -9.660 -11.974   3.161  1.00 93.00           H  
ATOM    971  C   TYR A  63      -7.959 -12.714   4.174  1.00 93.00           C  
ATOM    972  CB  TYR A  63      -8.308 -10.333   3.477  1.00 93.00           C  
ATOM    973  HB2 TYR A  63      -9.070  -9.585   3.256  1.00 93.00           H  
ATOM    974  HB3 TYR A  63      -7.718  -9.969   4.319  1.00 93.00           H  
ATOM    975  O   TYR A  63      -7.779 -13.574   3.308  1.00 93.00           O  
ATOM    976  CG  TYR A  63      -7.403 -10.464   2.272  1.00 93.00           C  
ATOM    977  CD1 TYR A  63      -6.080 -10.000   2.342  1.00 93.00           C  
ATOM    978  HD1 TYR A  63      -5.704  -9.587   3.267  1.00 93.00           H  
ATOM    979  CD2 TYR A  63      -7.885 -11.011   1.069  1.00 93.00           C  
ATOM    980  HD2 TYR A  63      -8.883 -11.425   1.038  1.00 93.00           H  
ATOM    981  CE1 TYR A  63      -5.268 -10.034   1.197  1.00 93.00           C  
ATOM    982  HE1 TYR A  63      -4.283  -9.592   1.213  1.00 93.00           H  
ATOM    983  CE2 TYR A  63      -7.061 -11.068  -0.069  1.00 93.00           C  
ATOM    984  HE2 TYR A  63      -7.405 -11.511  -0.992  1.00 93.00           H  
ATOM    985  OH  TYR A  63      -4.939 -10.586  -1.083  1.00 93.00           O  
ATOM    986  HH  TYR A  63      -4.062 -10.273  -0.853  1.00 93.00           H  
ATOM    987  CZ  TYR A  63      -5.747 -10.580   0.002  1.00 93.00           C  
ATOM    988  N   VAL A  64      -7.330 -12.721   5.351  1.00 90.01           N  
ATOM    989  H   VAL A  64      -7.590 -12.019   6.029  1.00 90.01           H  
ATOM    990  CA  VAL A  64      -6.405 -13.776   5.772  1.00 90.01           C  
ATOM    991  HA  VAL A  64      -5.608 -13.871   5.035  1.00 90.01           H  
ATOM    992  C   VAL A  64      -7.142 -15.113   5.826  1.00 90.01           C  
ATOM    993  CB  VAL A  64      -5.778 -13.419   7.137  1.00 90.01           C  
ATOM    994  HB  VAL A  64      -6.569 -13.163   7.842  1.00 90.01           H  
ATOM    995  O   VAL A  64      -6.671 -16.097   5.253  1.00 90.01           O  
ATOM    996  CG1 VAL A  64      -4.985 -14.580   7.755  1.00 90.01           C  
ATOM    997 HG11 VAL A  64      -4.487 -14.238   8.662  1.00 90.01           H  
ATOM    998 HG12 VAL A  64      -5.662 -15.389   8.029  1.00 90.01           H  
ATOM    999 HG13 VAL A  64      -4.242 -14.960   7.054  1.00 90.01           H  
ATOM   1000  CG2 VAL A  64      -4.849 -12.206   7.005  1.00 90.01           C  
ATOM   1001 HG21 VAL A  64      -4.468 -11.928   7.988  1.00 90.01           H  
ATOM   1002 HG22 VAL A  64      -5.395 -11.349   6.610  1.00 90.01           H  
ATOM   1003 HG23 VAL A  64      -4.010 -12.433   6.347  1.00 90.01           H  
ATOM   1004  N   LEU A  65      -8.324 -15.144   6.450  1.00 93.00           N  
ATOM   1005  H   LEU A  65      -8.672 -14.289   6.860  1.00 93.00           H  
ATOM   1006  CA  LEU A  65      -9.122 -16.364   6.575  1.00 93.00           C  
ATOM   1007  HA  LEU A  65      -8.500 -17.142   7.016  1.00 93.00           H  
ATOM   1008  C   LEU A  65      -9.575 -16.907   5.217  1.00 93.00           C  
ATOM   1009  CB  LEU A  65     -10.334 -16.106   7.486  1.00 93.00           C  
ATOM   1010  HB2 LEU A  65     -10.917 -15.285   7.069  1.00 93.00           H  
ATOM   1011  HB3 LEU A  65     -10.964 -16.995   7.476  1.00 93.00           H  
ATOM   1012  O   LEU A  65      -9.473 -18.111   4.982  1.00 93.00           O  
ATOM   1013  CG  LEU A  65      -9.989 -15.769   8.947  1.00 93.00           C  
ATOM   1014  HG  LEU A  65      -9.383 -14.864   8.988  1.00 93.00           H  
ATOM   1015  CD1 LEU A  65     -11.284 -15.525   9.722  1.00 93.00           C  
ATOM   1016 HD11 LEU A  65     -11.807 -14.674   9.286  1.00 93.00           H  
ATOM   1017 HD12 LEU A  65     -11.926 -16.405   9.685  1.00 93.00           H  
ATOM   1018 HD13 LEU A  65     -11.052 -15.277  10.758  1.00 93.00           H  
ATOM   1019  CD2 LEU A  65      -9.222 -16.900   9.641  1.00 93.00           C  
ATOM   1020 HD21 LEU A  65      -9.079 -16.643  10.691  1.00 93.00           H  
ATOM   1021 HD22 LEU A  65      -8.237 -17.009   9.187  1.00 93.00           H  
ATOM   1022 HD23 LEU A  65      -9.776 -17.835   9.561  1.00 93.00           H  
ATOM   1023  N   ASP A  66     -10.033 -16.048   4.304  1.00 96.02           N  
ATOM   1024  H   ASP A  66     -10.138 -15.076   4.557  1.00 96.02           H  
ATOM   1025  CA  ASP A  66     -10.441 -16.516   2.977  1.00 96.02           C  
ATOM   1026  HA  ASP A  66     -11.139 -17.346   3.090  1.00 96.02           H  
ATOM   1027  C   ASP A  66      -9.264 -16.998   2.135  1.00 96.02           C  
ATOM   1028  CB  ASP A  66     -11.123 -15.427   2.173  1.00 96.02           C  
ATOM   1029  HB2 ASP A  66     -10.427 -14.598   2.043  1.00 96.02           H  
ATOM   1030  HB3 ASP A  66     -11.362 -15.813   1.182  1.00 96.02           H  
ATOM   1031  O   ASP A  66      -9.412 -17.973   1.403  1.00 96.02           O  
ATOM   1032  CG  ASP A  66     -12.401 -14.919   2.792  1.00 96.02           C  
ATOM   1033  OD1 ASP A  66     -13.359 -15.651   3.112  1.00 96.02           O  
ATOM   1034  OD2 ASP A  66     -12.519 -13.691   2.764  1.00 96.02           O  
ATOM   1035  N   CYS A  67      -8.103 -16.340   2.216  1.00 95.33           N  
ATOM   1036  H   CYS A  67      -8.029 -15.541   2.830  1.00 95.33           H  
ATOM   1037  CA  CYS A  67      -6.927 -16.770   1.461  1.00 95.33           C  
ATOM   1038  HA  CYS A  67      -7.209 -16.912   0.418  1.00 95.33           H  
ATOM   1039  C   CYS A  67      -6.393 -18.121   1.954  1.00 95.33           C  
ATOM   1040  CB  CYS A  67      -5.829 -15.705   1.528  1.00 95.33           C  
ATOM   1041  HB2 CYS A  67      -5.621 -15.444   2.566  1.00 95.33           H  
ATOM   1042  HB3 CYS A  67      -4.926 -16.122   1.084  1.00 95.33           H  
ATOM   1043  O   CYS A  67      -5.970 -18.939   1.137  1.00 95.33           O  
ATOM   1044  SG  CYS A  67      -6.304 -14.227   0.592  1.00 95.33           S  
ATOM   1045  HG  CYS A  67      -7.053 -13.711   1.570  1.00 95.33           H  
ATOM   1046  N   GLU A  68      -6.428 -18.379   3.266  1.00 93.44           N  
ATOM   1047  H   GLU A  68      -6.728 -17.649   3.897  1.00 93.44           H  
ATOM   1048  CA  GLU A  68      -6.066 -19.688   3.829  1.00 93.44           C  
ATOM   1049  HA  GLU A  68      -5.129 -20.024   3.385  1.00 93.44           H  
ATOM   1050  C   GLU A  68      -7.106 -20.774   3.510  1.00 93.44           C  
ATOM   1051  CB  GLU A  68      -5.878 -19.583   5.352  1.00 93.44           C  
ATOM   1052  HB2 GLU A  68      -5.836 -20.587   5.774  1.00 93.44           H  
ATOM   1053  HB3 GLU A  68      -6.747 -19.086   5.783  1.00 93.44           H  
ATOM   1054  O   GLU A  68      -6.744 -21.938   3.326  1.00 93.44           O  
ATOM   1055  CG  GLU A  68      -4.609 -18.830   5.783  1.00 93.44           C  
ATOM   1056  HG2 GLU A  68      -4.614 -18.759   6.871  1.00 93.44           H  
ATOM   1057  HG3 GLU A  68      -4.651 -17.814   5.391  1.00 93.44           H  
ATOM   1058  CD  GLU A  68      -3.282 -19.487   5.345  1.00 93.44           C  
ATOM   1059  OE1 GLU A  68      -2.258 -18.768   5.307  1.00 93.44           O  
ATOM   1060  OE2 GLU A  68      -3.229 -20.703   5.042  1.00 93.44           O  
ATOM   1061  N   ALA A  69      -8.392 -20.415   3.427  1.00 95.50           N  
ATOM   1062  H   ALA A  69      -8.641 -19.460   3.644  1.00 95.50           H  
ATOM   1063  CA  ALA A  69      -9.462 -21.344   3.067  1.00 95.50           C  
ATOM   1064  HA  ALA A  69      -9.290 -22.287   3.586  1.00 95.50           H  
ATOM   1065  C   ALA A  69      -9.512 -21.663   1.561  1.00 95.50           C  
ATOM   1066  CB  ALA A  69     -10.793 -20.762   3.557  1.00 95.50           C  
ATOM   1067  HB1 ALA A  69     -10.990 -19.818   3.050  1.00 95.50           H  
ATOM   1068  HB2 ALA A  69     -11.601 -21.461   3.341  1.00 95.50           H  
ATOM   1069  HB3 ALA A  69     -10.746 -20.586   4.632  1.00 95.50           H  
ATOM   1070  O   ALA A  69     -10.040 -22.709   1.176  1.00 95.50           O  
ATOM   1071  N   ASP A  70      -8.978 -20.783   0.710  1.00 94.65           N  
ATOM   1072  H   ASP A  70      -8.631 -19.909   1.078  1.00 94.65           H  
ATOM   1073  CA  ASP A  70      -8.942 -20.976  -0.736  1.00 94.65           C  
ATOM   1074  HA  ASP A  70      -9.938 -21.279  -1.060  1.00 94.65           H  
ATOM   1075  C   ASP A  70      -7.961 -22.099  -1.113  1.00 94.65           C  
ATOM   1076  CB  ASP A  70      -8.625 -19.645  -1.445  1.00 94.65           C  
ATOM   1077  HB2 ASP A  70      -7.628 -19.310  -1.161  1.00 94.65           H  
ATOM   1078  HB3 ASP A  70      -9.344 -18.894  -1.117  1.00 94.65           H  
ATOM   1079  O   ASP A  70      -6.741 -21.981  -0.974  1.00 94.65           O  
ATOM   1080  CG  ASP A  70      -8.712 -19.745  -2.973  1.00 94.65           C  
ATOM   1081  OD1 ASP A  70      -9.022 -20.853  -3.466  1.00 94.65           O  
ATOM   1082  OD2 ASP A  70      -8.438 -18.726  -3.648  1.00 94.65           O  
ATOM   1083  N   SER A  71      -8.483 -23.210  -1.630  1.00 92.56           N  
ATOM   1084  H   SER A  71      -9.488 -23.260  -1.723  1.00 92.56           H  
ATOM   1085  CA  SER A  71      -7.682 -24.337  -2.112  1.00 92.56           C  
ATOM   1086  HA  SER A  71      -6.789 -24.418  -1.492  1.00 92.56           H  
ATOM   1087  C   SER A  71      -7.210 -24.185  -3.556  1.00 92.56           C  
ATOM   1088  CB  SER A  71      -8.457 -25.644  -1.953  1.00 92.56           C  
ATOM   1089  HB2 SER A  71      -8.641 -25.819  -0.892  1.00 92.56           H  
ATOM   1090  HB3 SER A  71      -7.856 -26.468  -2.338  1.00 92.56           H  
ATOM   1091  O   SER A  71      -6.358 -24.963  -3.987  1.00 92.56           O  
ATOM   1092  OG  SER A  71      -9.701 -25.615  -2.631  1.00 92.56           O  
ATOM   1093  HG  SER A  71      -9.604 -25.177  -3.480  1.00 92.56           H  
ATOM   1094  N   ASP A  72      -7.727 -23.209  -4.300  1.00 93.52           N  
ATOM   1095  H   ASP A  72      -8.347 -22.524  -3.891  1.00 93.52           H  
ATOM   1096  CA  ASP A  72      -7.458 -23.082  -5.724  1.00 93.52           C  
ATOM   1097  HA  ASP A  72      -7.583 -24.069  -6.170  1.00 93.52           H  
ATOM   1098  C   ASP A  72      -6.007 -22.659  -5.971  1.00 93.52           C  
ATOM   1099  CB  ASP A  72      -8.466 -22.147  -6.421  1.00 93.52           C  
ATOM   1100  HB2 ASP A  72      -8.471 -21.174  -5.929  1.00 93.52           H  
ATOM   1101  HB3 ASP A  72      -8.123 -21.987  -7.443  1.00 93.52           H  
ATOM   1102  O   ASP A  72      -5.389 -21.888  -5.225  1.00 93.52           O  
ATOM   1103  CG  ASP A  72      -9.897 -22.708  -6.502  1.00 93.52           C  
ATOM   1104  OD1 ASP A  72     -10.079 -23.923  -6.237  1.00 93.52           O  
ATOM   1105  OD2 ASP A  72     -10.790 -21.956  -6.962  1.00 93.52           O  
ATOM   1106  N   GLU A  73      -5.430 -23.200  -7.039  1.00 93.47           N  
ATOM   1107  H   GLU A  73      -5.975 -23.825  -7.616  1.00 93.47           H  
ATOM   1108  CA  GLU A  73      -4.131 -22.762  -7.524  1.00 93.47           C  
ATOM   1109  HA  GLU A  73      -3.498 -22.517  -6.672  1.00 93.47           H  
ATOM   1110  C   GLU A  73      -4.293 -21.502  -8.370  1.00 93.47           C  
ATOM   1111  CB  GLU A  73      -3.427 -23.863  -8.324  1.00 93.47           C  
ATOM   1112  HB2 GLU A  73      -2.535 -23.430  -8.776  1.00 93.47           H  
ATOM   1113  HB3 GLU A  73      -4.087 -24.210  -9.119  1.00 93.47           H  
ATOM   1114  O   GLU A  73      -5.206 -21.380  -9.190  1.00 93.47           O  
ATOM   1115  CG  GLU A  73      -3.002 -25.048  -7.444  1.00 93.47           C  
ATOM   1116  HG2 GLU A  73      -3.893 -25.523  -7.032  1.00 93.47           H  
ATOM   1117  HG3 GLU A  73      -2.405 -24.668  -6.615  1.00 93.47           H  
ATOM   1118  CD  GLU A  73      -2.182 -26.099  -8.212  1.00 93.47           C  
ATOM   1119  OE1 GLU A  73      -1.729 -27.065  -7.558  1.00 93.47           O  
ATOM   1120  OE2 GLU A  73      -1.991 -25.940  -9.443  1.00 93.47           O  
ATOM   1121  N   TYR A  74      -3.355 -20.572  -8.215  1.00 95.57           N  
ATOM   1122  H   TYR A  74      -2.628 -20.713  -7.528  1.00 95.57           H  
ATOM   1123  CA  TYR A  74      -3.309 -19.365  -9.021  1.00 95.57           C  
ATOM   1124  HA  TYR A  74      -4.058 -19.431  -9.810  1.00 95.57           H  
ATOM   1125  C   TYR A  74      -1.951 -19.218  -9.694  1.00 95.57           C  
ATOM   1126  CB  TYR A  74      -3.667 -18.153  -8.165  1.00 95.57           C  
ATOM   1127  HB2 TYR A  74      -2.940 -18.049  -7.360  1.00 95.57           H  
ATOM   1128  HB3 TYR A  74      -4.645 -18.321  -7.715  1.00 95.57           H  
ATOM   1129  O   TYR A  74      -0.902 -19.298  -9.055  1.00 95.57           O  
ATOM   1130  CG  TYR A  74      -3.718 -16.879  -8.978  1.00 95.57           C  
ATOM   1131  CD1 TYR A  74      -2.691 -15.924  -8.864  1.00 95.57           C  
ATOM   1132  HD1 TYR A  74      -1.879 -16.083  -8.169  1.00 95.57           H  
ATOM   1133  CD2 TYR A  74      -4.776 -16.679  -9.885  1.00 95.57           C  
ATOM   1134  HD2 TYR A  74      -5.553 -17.424  -9.975  1.00 95.57           H  
ATOM   1135  CE1 TYR A  74      -2.729 -14.754  -9.646  1.00 95.57           C  
ATOM   1136  HE1 TYR A  74      -1.946 -14.016  -9.555  1.00 95.57           H  
ATOM   1137  CE2 TYR A  74      -4.821 -15.507 -10.659  1.00 95.57           C  
ATOM   1138  HE2 TYR A  74      -5.627 -15.328 -11.356  1.00 95.57           H  
ATOM   1139  OH  TYR A  74      -3.898 -13.403 -11.268  1.00 95.57           O  
ATOM   1140  HH  TYR A  74      -3.197 -12.764 -11.118  1.00 95.57           H  
ATOM   1141  CZ  TYR A  74      -3.805 -14.539 -10.535  1.00 95.57           C  
ATOM   1142  N   LYS A  75      -1.972 -18.964 -11.003  1.00 94.72           N  
ATOM   1143  H   LYS A  75      -2.873 -18.845 -11.443  1.00 94.72           H  
ATOM   1144  CA  LYS A  75      -0.773 -18.627 -11.764  1.00 94.72           C  
ATOM   1145  HA  LYS A  75       0.101 -18.971 -11.211  1.00 94.72           H  
ATOM   1146  C   LYS A  75      -0.684 -17.117 -11.903  1.00 94.72           C  
ATOM   1147  CB  LYS A  75      -0.790 -19.347 -13.114  1.00 94.72           C  
ATOM   1148  HB2 LYS A  75      -1.637 -19.000 -13.706  1.00 94.72           H  
ATOM   1149  HB3 LYS A  75      -0.898 -20.418 -12.939  1.00 94.72           H  
ATOM   1150  O   LYS A  75      -1.566 -16.502 -12.491  1.00 94.72           O  
ATOM   1151  CG  LYS A  75       0.517 -19.086 -13.871  1.00 94.72           C  
ATOM   1152  HG2 LYS A  75       1.361 -19.383 -13.248  1.00 94.72           H  
ATOM   1153  HG3 LYS A  75       0.603 -18.024 -14.103  1.00 94.72           H  
ATOM   1154  CD  LYS A  75       0.546 -19.883 -15.173  1.00 94.72           C  
ATOM   1155  HD2 LYS A  75      -0.298 -19.584 -15.795  1.00 94.72           H  
ATOM   1156  HD3 LYS A  75       0.470 -20.945 -14.943  1.00 94.72           H  
ATOM   1157  CE  LYS A  75       1.861 -19.594 -15.896  1.00 94.72           C  
ATOM   1158  HE2 LYS A  75       2.685 -19.842 -15.226  1.00 94.72           H  
ATOM   1159  HE3 LYS A  75       1.913 -18.525 -16.103  1.00 94.72           H  
ATOM   1160  NZ  LYS A  75       1.957 -20.377 -17.149  1.00 94.72           N  
ATOM   1161  HZ1 LYS A  75       2.830 -20.178 -17.618  1.00 94.72           H  
ATOM   1162  HZ2 LYS A  75       1.911 -21.364 -16.939  1.00 94.72           H  
ATOM   1163  HZ3 LYS A  75       1.190 -20.138 -17.761  1.00 94.72           H  
ATOM   1164  N   ILE A  76       0.413 -16.549 -11.417  1.00 95.44           N  
ATOM   1165  H   ILE A  76       1.066 -17.128 -10.908  1.00 95.44           H  
ATOM   1166  CA  ILE A  76       0.677 -15.113 -11.501  1.00 95.44           C  
ATOM   1167  HA  ILE A  76      -0.159 -14.591 -11.036  1.00 95.44           H  
ATOM   1168  C   ILE A  76       0.753 -14.681 -12.970  1.00 95.44           C  
ATOM   1169  CB  ILE A  76       1.960 -14.739 -10.727  1.00 95.44           C  
ATOM   1170  HB  ILE A  76       2.806 -15.233 -11.206  1.00 95.44           H  
ATOM   1171  O   ILE A  76       1.469 -15.281 -13.778  1.00 95.44           O  
ATOM   1172  CG1 ILE A  76       1.877 -15.226  -9.261  1.00 95.44           C  
ATOM   1173 HG12 ILE A  76       1.688 -16.299  -9.243  1.00 95.44           H  
ATOM   1174 HG13 ILE A  76       1.054 -14.729  -8.747  1.00 95.44           H  
ATOM   1175  CG2 ILE A  76       2.194 -13.219 -10.781  1.00 95.44           C  
ATOM   1176 HG21 ILE A  76       3.108 -12.954 -10.250  1.00 95.44           H  
ATOM   1177 HG22 ILE A  76       2.310 -12.876 -11.809  1.00 95.44           H  
ATOM   1178 HG23 ILE A  76       1.355 -12.702 -10.316  1.00 95.44           H  
ATOM   1179  CD1 ILE A  76       3.171 -15.003  -8.473  1.00 95.44           C  
ATOM   1180 HD11 ILE A  76       3.237 -13.963  -8.154  1.00 95.44           H  
ATOM   1181 HD12 ILE A  76       3.177 -15.643  -7.590  1.00 95.44           H  
ATOM   1182 HD13 ILE A  76       4.033 -15.264  -9.086  1.00 95.44           H  
ATOM   1183  N   ILE A  77       0.027 -13.614 -13.293  1.00 93.27           N  
ATOM   1184  H   ILE A  77      -0.548 -13.189 -12.580  1.00 93.27           H  
ATOM   1185  CA  ILE A  77       0.044 -12.945 -14.591  1.00 93.27           C  
ATOM   1186  HA  ILE A  77       0.729 -13.459 -15.265  1.00 93.27           H  
ATOM   1187  C   ILE A  77       0.563 -11.527 -14.357  1.00 93.27           C  
ATOM   1188  CB  ILE A  77      -1.364 -12.961 -15.226  1.00 93.27           C  
ATOM   1189  HB  ILE A  77      -2.044 -12.474 -14.528  1.00 93.27           H  
ATOM   1190  O   ILE A  77       0.074 -10.818 -13.482  1.00 93.27           O  
ATOM   1191  CG1 ILE A  77      -1.857 -14.411 -15.451  1.00 93.27           C  
ATOM   1192 HG12 ILE A  77      -1.227 -14.900 -16.194  1.00 93.27           H  
ATOM   1193 HG13 ILE A  77      -1.770 -14.969 -14.518  1.00 93.27           H  
ATOM   1194  CG2 ILE A  77      -1.365 -12.171 -16.548  1.00 93.27           C  
ATOM   1195 HG21 ILE A  77      -1.121 -11.125 -16.359  1.00 93.27           H  
ATOM   1196 HG22 ILE A  77      -2.367 -12.171 -16.979  1.00 93.27           H  
ATOM   1197 HG23 ILE A  77      -0.656 -12.598 -17.257  1.00 93.27           H  
ATOM   1198  CD1 ILE A  77      -3.324 -14.523 -15.882  1.00 93.27           C  
ATOM   1199 HD11 ILE A  77      -3.958 -13.980 -15.180  1.00 93.27           H  
ATOM   1200 HD12 ILE A  77      -3.464 -14.122 -16.885  1.00 93.27           H  
ATOM   1201 HD13 ILE A  77      -3.620 -15.572 -15.881  1.00 93.27           H  
ATOM   1202  N   THR A  78       1.576 -11.113 -15.118  1.00 94.06           N  
ATOM   1203  H   THR A  78       1.980 -11.747 -15.793  1.00 94.06           H  
ATOM   1204  CA  THR A  78       2.135  -9.760 -15.016  1.00 94.06           C  
ATOM   1205  HA  THR A  78       2.562  -9.632 -14.021  1.00 94.06           H  
ATOM   1206  C   THR A  78       1.050  -8.704 -15.226  1.00 94.06           C  
ATOM   1207  CB  THR A  78       3.244  -9.545 -16.049  1.00 94.06           C  
ATOM   1208  HB  THR A  78       2.841  -9.667 -17.054  1.00 94.06           H  
ATOM   1209  O   THR A  78       0.326  -8.754 -16.217  1.00 94.06           O  
ATOM   1210  CG2 THR A  78       3.870  -8.161 -15.935  1.00 94.06           C  
ATOM   1211 HG21 THR A  78       3.181  -7.417 -16.335  1.00 94.06           H  
ATOM   1212 HG22 THR A  78       4.088  -7.927 -14.893  1.00 94.06           H  
ATOM   1213 HG23 THR A  78       4.791  -8.118 -16.515  1.00 94.06           H  
ATOM   1214  OG1 THR A  78       4.287 -10.476 -15.868  1.00 94.06           O  
ATOM   1215  HG1 THR A  78       5.085 -10.055 -16.195  1.00 94.06           H  
ATOM   1216  N   GLY A  79       0.984  -7.727 -14.322  1.00 93.85           N  
ATOM   1217  H   GLY A  79       1.632  -7.738 -13.547  1.00 93.85           H  
ATOM   1218  CA  GLY A  79      -0.017  -6.663 -14.303  1.00 93.85           C  
ATOM   1219  HA2 GLY A  79      -0.376  -6.478 -15.316  1.00 93.85           H  
ATOM   1220  HA3 GLY A  79       0.448  -5.753 -13.926  1.00 93.85           H  
ATOM   1221  C   GLY A  79      -1.234  -6.956 -13.425  1.00 93.85           C  
ATOM   1222  O   GLY A  79      -1.861  -6.004 -12.959  1.00 93.85           O  
ATOM   1223  N   ASP A  80      -1.531  -8.225 -13.134  1.00 93.38           N  
ATOM   1224  H   ASP A  80      -0.979  -8.975 -13.524  1.00 93.38           H  
ATOM   1225  CA  ASP A  80      -2.684  -8.587 -12.311  1.00 93.38           C  
ATOM   1226  HA  ASP A  80      -3.519  -7.951 -12.606  1.00 93.38           H  
ATOM   1227  C   ASP A  80      -2.427  -8.326 -10.823  1.00 93.38           C  
ATOM   1228  CB  ASP A  80      -3.121 -10.047 -12.544  1.00 93.38           C  
ATOM   1229  HB2 ASP A  80      -3.811 -10.327 -11.749  1.00 93.38           H  
ATOM   1230  HB3 ASP A  80      -2.260 -10.710 -12.467  1.00 93.38           H  
ATOM   1231  O   ASP A  80      -1.296  -8.421 -10.325  1.00 93.38           O  
ATOM   1232  CG  ASP A  80      -3.849 -10.285 -13.876  1.00 93.38           C  
ATOM   1233  OD1 ASP A  80      -4.045  -9.317 -14.644  1.00 93.38           O  
ATOM   1234  OD2 ASP A  80      -4.240 -11.450 -14.107  1.00 93.38           O  
ATOM   1235  N   THR A  81      -3.514  -8.043 -10.105  1.00 96.15           N  
ATOM   1236  H   THR A  81      -4.400  -7.986 -10.586  1.00 96.15           H  
ATOM   1237  CA  THR A  81      -3.539  -8.053  -8.642  1.00 96.15           C  
ATOM   1238  HA  THR A  81      -2.525  -7.853  -8.294  1.00 96.15           H  
ATOM   1239  C   THR A  81      -3.966  -9.433  -8.143  1.00 96.15           C  
ATOM   1240  CB  THR A  81      -4.430  -6.953  -8.051  1.00 96.15           C  
ATOM   1241  HB  THR A  81      -5.473  -7.150  -8.298  1.00 96.15           H  
ATOM   1242  O   THR A  81      -4.946 -10.006  -8.620  1.00 96.15           O  
ATOM   1243  CG2 THR A  81      -4.279  -6.854  -6.532  1.00 96.15           C  
ATOM   1244 HG21 THR A  81      -3.242  -6.641  -6.274  1.00 96.15           H  
ATOM   1245 HG22 THR A  81      -4.564  -7.793  -6.058  1.00 96.15           H  
ATOM   1246 HG23 THR A  81      -4.919  -6.063  -6.142  1.00 96.15           H  
ATOM   1247  OG1 THR A  81      -4.068  -5.677  -8.541  1.00 96.15           O  
ATOM   1248  HG1 THR A  81      -4.400  -5.050  -7.895  1.00 96.15           H  
ATOM   1249  N   PHE A  82      -3.242  -9.965  -7.167  1.00 97.51           N  
ATOM   1250  H   PHE A  82      -2.466  -9.430  -6.804  1.00 97.51           H  
ATOM   1251  CA  PHE A  82      -3.435 -11.291  -6.589  1.00 97.51           C  
ATOM   1252  HA  PHE A  82      -4.463 -11.615  -6.749  1.00 97.51           H  
ATOM   1253  C   PHE A  82      -3.197 -11.257  -5.074  1.00 97.51           C  
ATOM   1254  CB  PHE A  82      -2.506 -12.271  -7.322  1.00 97.51           C  
ATOM   1255  HB2 PHE A  82      -2.708 -12.189  -8.389  1.00 97.51           H  
ATOM   1256  HB3 PHE A  82      -2.764 -13.289  -7.028  1.00 97.51           H  
ATOM   1257  O   PHE A  82      -2.757 -10.240  -4.537  1.00 97.51           O  
ATOM   1258  CG  PHE A  82      -1.019 -12.064  -7.097  1.00 97.51           C  
ATOM   1259  CD1 PHE A  82      -0.317 -11.069  -7.804  1.00 97.51           C  
ATOM   1260  HD1 PHE A  82      -0.834 -10.437  -8.512  1.00 97.51           H  
ATOM   1261  CD2 PHE A  82      -0.331 -12.871  -6.175  1.00 97.51           C  
ATOM   1262  HD2 PHE A  82      -0.865 -13.637  -5.632  1.00 97.51           H  
ATOM   1263  CE1 PHE A  82       1.052 -10.865  -7.563  1.00 97.51           C  
ATOM   1264  HE1 PHE A  82       1.583 -10.077  -8.076  1.00 97.51           H  
ATOM   1265  CE2 PHE A  82       1.040 -12.675  -5.945  1.00 97.51           C  
ATOM   1266  HE2 PHE A  82       1.560 -13.281  -5.218  1.00 97.51           H  
ATOM   1267  CZ  PHE A  82       1.731 -11.667  -6.633  1.00 97.51           C  
ATOM   1268  HZ  PHE A  82       2.779 -11.500  -6.434  1.00 97.51           H  
ATOM   1269  N   SER A  83      -3.488 -12.354  -4.382  1.00 97.38           N  
ATOM   1270  H   SER A  83      -3.860 -13.163  -4.859  1.00 97.38           H  
ATOM   1271  CA  SER A  83      -3.182 -12.505  -2.959  1.00 97.38           C  
ATOM   1272  HA  SER A  83      -3.148 -11.521  -2.492  1.00 97.38           H  
ATOM   1273  C   SER A  83      -1.826 -13.171  -2.781  1.00 97.38           C  
ATOM   1274  CB  SER A  83      -4.237 -13.338  -2.230  1.00 97.38           C  
ATOM   1275  HB2 SER A  83      -4.117 -13.193  -1.156  1.00 97.38           H  
ATOM   1276  HB3 SER A  83      -4.056 -14.390  -2.450  1.00 97.38           H  
ATOM   1277  O   SER A  83      -1.577 -14.226  -3.366  1.00 97.38           O  
ATOM   1278  OG  SER A  83      -5.559 -13.008  -2.603  1.00 97.38           O  
ATOM   1279  HG  SER A  83      -6.122 -13.361  -1.910  1.00 97.38           H  
ATOM   1280  N   TYR A  84      -0.961 -12.588  -1.959  1.00 96.28           N  
ATOM   1281  H   TYR A  84      -1.231 -11.723  -1.514  1.00 96.28           H  
ATOM   1282  CA  TYR A  84       0.394 -13.069  -1.708  1.00 96.28           C  
ATOM   1283  HA  TYR A  84       0.570 -14.012  -2.226  1.00 96.28           H  
ATOM   1284  C   TYR A  84       0.617 -13.301  -0.217  1.00 96.28           C  
ATOM   1285  CB  TYR A  84       1.383 -12.029  -2.244  1.00 96.28           C  
ATOM   1286  HB2 TYR A  84       1.273 -11.951  -3.325  1.00 96.28           H  
ATOM   1287  HB3 TYR A  84       1.125 -11.057  -1.823  1.00 96.28           H  
ATOM   1288  O   TYR A  84       0.531 -12.355   0.566  1.00 96.28           O  
ATOM   1289  CG  TYR A  84       2.831 -12.328  -1.914  1.00 96.28           C  
ATOM   1290  CD1 TYR A  84       3.464 -11.629  -0.869  1.00 96.28           C  
ATOM   1291  HD1 TYR A  84       2.911 -10.897  -0.300  1.00 96.28           H  
ATOM   1292  CD2 TYR A  84       3.539 -13.307  -2.635  1.00 96.28           C  
ATOM   1293  HD2 TYR A  84       3.061 -13.852  -3.435  1.00 96.28           H  
ATOM   1294  CE1 TYR A  84       4.812 -11.888  -0.563  1.00 96.28           C  
ATOM   1295  HE1 TYR A  84       5.302 -11.329   0.220  1.00 96.28           H  
ATOM   1296  CE2 TYR A  84       4.880 -13.585  -2.314  1.00 96.28           C  
ATOM   1297  HE2 TYR A  84       5.440 -14.328  -2.863  1.00 96.28           H  
ATOM   1298  OH  TYR A  84       6.819 -13.125  -0.979  1.00 96.28           O  
ATOM   1299  HH  TYR A  84       7.136 -12.558  -0.273  1.00 96.28           H  
ATOM   1300  CZ  TYR A  84       5.517 -12.881  -1.274  1.00 96.28           C  
ATOM   1301  N   LEU A  85       0.960 -14.530   0.170  1.00 94.59           N  
ATOM   1302  H   LEU A  85       1.022 -15.273  -0.512  1.00 94.59           H  
ATOM   1303  CA  LEU A  85       1.424 -14.805   1.524  1.00 94.59           C  
ATOM   1304  HA  LEU A  85       0.836 -14.211   2.224  1.00 94.59           H  
ATOM   1305  C   LEU A  85       2.893 -14.410   1.637  1.00 94.59           C  
ATOM   1306  CB  LEU A  85       1.229 -16.284   1.866  1.00 94.59           C  
ATOM   1307  HB2 LEU A  85       1.827 -16.855   1.156  1.00 94.59           H  
ATOM   1308  HB3 LEU A  85       0.179 -16.548   1.743  1.00 94.59           H  
ATOM   1309  O   LEU A  85       3.772 -15.049   1.056  1.00 94.59           O  
ATOM   1310  CG  LEU A  85       1.685 -16.646   3.293  1.00 94.59           C  
ATOM   1311  HG  LEU A  85       2.730 -16.367   3.430  1.00 94.59           H  
ATOM   1312  CD1 LEU A  85       0.855 -15.970   4.376  1.00 94.59           C  
ATOM   1313 HD11 LEU A  85       0.964 -14.887   4.328  1.00 94.59           H  
ATOM   1314 HD12 LEU A  85       1.180 -16.298   5.363  1.00 94.59           H  
ATOM   1315 HD13 LEU A  85      -0.198 -16.228   4.259  1.00 94.59           H  
ATOM   1316  CD2 LEU A  85       1.579 -18.153   3.505  1.00 94.59           C  
ATOM   1317 HD21 LEU A  85       0.535 -18.448   3.395  1.00 94.59           H  
ATOM   1318 HD22 LEU A  85       1.909 -18.394   4.515  1.00 94.59           H  
ATOM   1319 HD23 LEU A  85       2.220 -18.658   2.784  1.00 94.59           H  
ATOM   1320  N   SER A  86       3.164 -13.381   2.426  1.00 90.29           N  
ATOM   1321  H   SER A  86       2.399 -12.942   2.919  1.00 90.29           H  
ATOM   1322  CA  SER A  86       4.519 -12.937   2.702  1.00 90.29           C  
ATOM   1323  HA  SER A  86       5.064 -12.932   1.758  1.00 90.29           H  
ATOM   1324  C   SER A  86       5.205 -13.902   3.677  1.00 90.29           C  
ATOM   1325  CB  SER A  86       4.475 -11.495   3.196  1.00 90.29           C  
ATOM   1326  HB2 SER A  86       4.322 -10.826   2.350  1.00 90.29           H  
ATOM   1327  HB3 SER A  86       3.625 -11.385   3.870  1.00 90.29           H  
ATOM   1328  O   SER A  86       4.772 -14.041   4.819  1.00 90.29           O  
ATOM   1329  OG  SER A  86       5.651 -11.135   3.888  1.00 90.29           O  
ATOM   1330  HG  SER A  86       5.324 -11.076   4.788  1.00 90.29           H  
ATOM   1331  N   PRO A  87       6.304 -14.568   3.275  1.00 87.65           N  
ATOM   1332  CA  PRO A  87       7.025 -15.480   4.160  1.00 87.65           C  
ATOM   1333  HA  PRO A  87       6.326 -16.163   4.642  1.00 87.65           H  
ATOM   1334  C   PRO A  87       7.814 -14.750   5.257  1.00 87.65           C  
ATOM   1335  CB  PRO A  87       7.952 -16.266   3.229  1.00 87.65           C  
ATOM   1336  HB2 PRO A  87       8.863 -16.595   3.731  1.00 87.65           H  
ATOM   1337  HB3 PRO A  87       7.413 -17.123   2.825  1.00 87.65           H  
ATOM   1338  O   PRO A  87       8.261 -15.388   6.204  1.00 87.65           O  
ATOM   1339  CG  PRO A  87       8.248 -15.278   2.101  1.00 87.65           C  
ATOM   1340  HG2 PRO A  87       9.037 -14.592   2.409  1.00 87.65           H  
ATOM   1341  HG3 PRO A  87       8.518 -15.786   1.175  1.00 87.65           H  
ATOM   1342  CD  PRO A  87       6.934 -14.519   1.963  1.00 87.65           C  
ATOM   1343  HD2 PRO A  87       6.300 -15.015   1.228  1.00 87.65           H  
ATOM   1344  HD3 PRO A  87       7.137 -13.492   1.661  1.00 87.65           H  
ATOM   1345  N   GLU A  88       8.024 -13.436   5.123  1.00 82.55           N  
ATOM   1346  H   GLU A  88       7.593 -12.955   4.347  1.00 82.55           H  
ATOM   1347  CA  GLU A  88       8.769 -12.631   6.100  1.00 82.55           C  
ATOM   1348  HA  GLU A  88       9.709 -13.123   6.350  1.00 82.55           H  
ATOM   1349  C   GLU A  88       7.995 -12.449   7.405  1.00 82.55           C  
ATOM   1350  CB  GLU A  88       9.068 -11.246   5.509  1.00 82.55           C  
ATOM   1351  HB2 GLU A  88       8.134 -10.793   5.176  1.00 82.55           H  
ATOM   1352  HB3 GLU A  88       9.497 -10.617   6.289  1.00 82.55           H  
ATOM   1353  O   GLU A  88       8.583 -12.404   8.484  1.00 82.55           O  
ATOM   1354  CG  GLU A  88      10.059 -11.311   4.340  1.00 82.55           C  
ATOM   1355  HG2 GLU A  88      10.989 -11.754   4.696  1.00 82.55           H  
ATOM   1356  HG3 GLU A  88       9.653 -11.962   3.565  1.00 82.55           H  
ATOM   1357  CD  GLU A  88      10.352  -9.938   3.718  1.00 82.55           C  
ATOM   1358  OE1 GLU A  88      11.257  -9.899   2.857  1.00 82.55           O  
ATOM   1359  OE2 GLU A  88       9.635  -8.956   4.035  1.00 82.55           O  
ATOM   1360  N   ASP A  89       6.673 -12.342   7.311  1.00 79.62           N  
ATOM   1361  H   ASP A  89       6.243 -12.373   6.397  1.00 79.62           H  
ATOM   1362  CA  ASP A  89       5.805 -12.038   8.437  1.00 79.62           C  
ATOM   1363  HA  ASP A  89       6.395 -12.104   9.351  1.00 79.62           H  
ATOM   1364  C   ASP A  89       4.649 -13.022   8.611  1.00 79.62           C  
ATOM   1365  CB  ASP A  89       5.313 -10.592   8.316  1.00 79.62           C  
ATOM   1366  HB2 ASP A  89       4.732 -10.353   9.207  1.00 79.62           H  
ATOM   1367  HB3 ASP A  89       6.180  -9.933   8.277  1.00 79.62           H  
ATOM   1368  O   ASP A  89       4.188 -13.158   9.740  1.00 79.62           O  
ATOM   1369  CG  ASP A  89       4.431 -10.324   7.103  1.00 79.62           C  
ATOM   1370  OD1 ASP A  89       4.396 -11.155   6.174  1.00 79.62           O  
ATOM   1371  OD2 ASP A  89       3.795  -9.262   7.079  1.00 79.62           O  
ATOM   1372  N   GLY A  90       4.237 -13.733   7.561  1.00 84.33           N  
ATOM   1373  H   GLY A  90       4.653 -13.536   6.662  1.00 84.33           H  
ATOM   1374  CA  GLY A  90       3.070 -14.612   7.545  1.00 84.33           C  
ATOM   1375  HA2 GLY A  90       3.228 -15.383   6.790  1.00 84.33           H  
ATOM   1376  HA3 GLY A  90       2.954 -15.093   8.516  1.00 84.33           H  
ATOM   1377  C   GLY A  90       1.757 -13.900   7.206  1.00 84.33           C  
ATOM   1378  O   GLY A  90       0.704 -14.501   7.386  1.00 84.33           O  
ATOM   1379  N   GLY A  91       1.799 -12.641   6.750  1.00 87.70           N  
ATOM   1380  H   GLY A  91       2.701 -12.226   6.565  1.00 87.70           H  
ATOM   1381  CA  GLY A  91       0.611 -11.877   6.350  1.00 87.70           C  
ATOM   1382  HA2 GLY A  91      -0.233 -12.155   6.981  1.00 87.70           H  
ATOM   1383  HA3 GLY A  91       0.797 -10.812   6.491  1.00 87.70           H  
ATOM   1384  C   GLY A  91       0.222 -12.102   4.885  1.00 87.70           C  
ATOM   1385  O   GLY A  91       1.085 -12.335   4.035  1.00 87.70           O  
ATOM   1386  N   TRP A  92      -1.070 -12.001   4.576  1.00 92.69           N  
ATOM   1387  H   TRP A  92      -1.703 -11.644   5.278  1.00 92.69           H  
ATOM   1388  CA  TRP A  92      -1.614 -12.106   3.221  1.00 92.69           C  
ATOM   1389  HA  TRP A  92      -0.930 -12.664   2.582  1.00 92.69           H  
ATOM   1390  C   TRP A  92      -1.838 -10.736   2.606  1.00 92.69           C  
ATOM   1391  CB  TRP A  92      -2.954 -12.843   3.246  1.00 92.69           C  
ATOM   1392  HB2 TRP A  92      -3.549 -12.513   4.098  1.00 92.69           H  
ATOM   1393  HB3 TRP A  92      -3.517 -12.590   2.348  1.00 92.69           H  
ATOM   1394  O   TRP A  92      -2.827 -10.091   2.882  1.00 92.69           O  
ATOM   1395  CG  TRP A  92      -2.825 -14.318   3.255  1.00 92.69           C  
ATOM   1396  CD1 TRP A  92      -2.883 -15.111   4.341  1.00 92.69           C  
ATOM   1397  HD1 TRP A  92      -3.011 -14.763   5.355  1.00 92.69           H  
ATOM   1398  CD2 TRP A  92      -2.580 -15.193   2.119  1.00 92.69           C  
ATOM   1399  CE2 TRP A  92      -2.561 -16.534   2.592  1.00 92.69           C  
ATOM   1400  CE3 TRP A  92      -2.376 -14.985   0.737  1.00 92.69           C  
ATOM   1401  HE3 TRP A  92      -2.386 -13.974   0.359  1.00 92.69           H  
ATOM   1402  NE1 TRP A  92      -2.742 -16.424   3.950  1.00 92.69           N  
ATOM   1403  HE1 TRP A  92      -2.679 -17.196   4.598  1.00 92.69           H  
ATOM   1404  CH2 TRP A  92      -2.166 -17.391   0.368  1.00 92.69           C  
ATOM   1405  HH2 TRP A  92      -2.019 -18.224  -0.304  1.00 92.69           H  
ATOM   1406  CZ2 TRP A  92      -2.367 -17.626   1.739  1.00 92.69           C  
ATOM   1407  HZ2 TRP A  92      -2.390 -18.626   2.147  1.00 92.69           H  
ATOM   1408  CZ3 TRP A  92      -2.167 -16.074  -0.132  1.00 92.69           C  
ATOM   1409  HZ3 TRP A  92      -2.012 -15.900  -1.186  1.00 92.69           H  
ATOM   1410  N   TYR A  93      -1.016 -10.297   1.671  1.00 93.67           N  
ATOM   1411  H   TYR A  93      -0.257 -10.895   1.378  1.00 93.67           H  
ATOM   1412  CA  TYR A  93      -1.157  -8.967   1.078  1.00 93.67           C  
ATOM   1413  HA  TYR A  93      -1.752  -8.331   1.734  1.00 93.67           H  
ATOM   1414  C   TYR A  93      -1.870  -9.026  -0.267  1.00 93.67           C  
ATOM   1415  CB  TYR A  93       0.222  -8.324   0.992  1.00 93.67           C  
ATOM   1416  HB2 TYR A  93       0.884  -8.977   0.424  1.00 93.67           H  
ATOM   1417  HB3 TYR A  93       0.145  -7.370   0.471  1.00 93.67           H  
ATOM   1418  O   TYR A  93      -1.722  -9.994  -1.018  1.00 93.67           O  
ATOM   1419  CG  TYR A  93       0.805  -8.091   2.369  1.00 93.67           C  
ATOM   1420  CD1 TYR A  93       0.547  -6.879   3.036  1.00 93.67           C  
ATOM   1421  HD1 TYR A  93      -0.040  -6.102   2.568  1.00 93.67           H  
ATOM   1422  CD2 TYR A  93       1.529  -9.116   3.013  1.00 93.67           C  
ATOM   1423  HD2 TYR A  93       1.687 -10.066   2.523  1.00 93.67           H  
ATOM   1424  CE1 TYR A  93       1.019  -6.686   4.346  1.00 93.67           C  
ATOM   1425  HE1 TYR A  93       0.817  -5.762   4.867  1.00 93.67           H  
ATOM   1426  CE2 TYR A  93       2.000  -8.924   4.325  1.00 93.67           C  
ATOM   1427  HE2 TYR A  93       2.529  -9.709   4.844  1.00 93.67           H  
ATOM   1428  OH  TYR A  93       2.174  -7.509   6.256  1.00 93.67           O  
ATOM   1429  HH  TYR A  93       2.761  -8.207   6.555  1.00 93.67           H  
ATOM   1430  CZ  TYR A  93       1.740  -7.708   4.991  1.00 93.67           C  
ATOM   1431  N   ARG A  94      -2.615  -7.975  -0.628  1.00 95.92           N  
ATOM   1432  H   ARG A  94      -2.735  -7.203   0.012  1.00 95.92           H  
ATOM   1433  CA  ARG A  94      -2.927  -7.751  -2.044  1.00 95.92           C  
ATOM   1434  HA  ARG A  94      -3.236  -8.691  -2.501  1.00 95.92           H  
ATOM   1435  C   ARG A  94      -1.643  -7.293  -2.721  1.00 95.92           C  
ATOM   1436  CB  ARG A  94      -4.056  -6.735  -2.236  1.00 95.92           C  
ATOM   1437  HB2 ARG A  94      -4.268  -6.646  -3.302  1.00 95.92           H  
ATOM   1438  HB3 ARG A  94      -3.724  -5.761  -1.877  1.00 95.92           H  
ATOM   1439  O   ARG A  94      -0.987  -6.355  -2.270  1.00 95.92           O  
ATOM   1440  CG  ARG A  94      -5.338  -7.166  -1.507  1.00 95.92           C  
ATOM   1441  HG2 ARG A  94      -5.159  -7.213  -0.432  1.00 95.92           H  
ATOM   1442  HG3 ARG A  94      -5.631  -8.158  -1.849  1.00 95.92           H  
ATOM   1443  CD  ARG A  94      -6.489  -6.197  -1.762  1.00 95.92           C  
ATOM   1444  HD2 ARG A  94      -7.384  -6.585  -1.275  1.00 95.92           H  
ATOM   1445  HD3 ARG A  94      -6.670  -6.125  -2.834  1.00 95.92           H  
ATOM   1446  NE  ARG A  94      -6.172  -4.877  -1.210  1.00 95.92           N  
ATOM   1447  HE  ARG A  94      -5.360  -4.802  -0.614  1.00 95.92           H  
ATOM   1448  NH1 ARG A  94      -7.906  -3.716  -2.132  1.00 95.92           N  
ATOM   1449 HH11 ARG A  94      -8.415  -4.567  -2.324  1.00 95.92           H  
ATOM   1450 HH12 ARG A  94      -8.336  -2.820  -2.307  1.00 95.92           H  
ATOM   1451  NH2 ARG A  94      -6.366  -2.660  -0.916  1.00 95.92           N  
ATOM   1452 HH21 ARG A  94      -6.883  -1.792  -0.914  1.00 95.92           H  
ATOM   1453 HH22 ARG A  94      -5.516  -2.681  -0.371  1.00 95.92           H  
ATOM   1454  CZ  ARG A  94      -6.817  -3.757  -1.422  1.00 95.92           C  
ATOM   1455  N   ALA A  95      -1.266  -7.975  -3.790  1.00 96.71           N  
ATOM   1456  H   ALA A  95      -1.827  -8.764  -4.077  1.00 96.71           H  
ATOM   1457  CA  ALA A  95      -0.017  -7.747  -4.490  1.00 96.71           C  
ATOM   1458  HA  ALA A  95       0.445  -6.844  -4.092  1.00 96.71           H  
ATOM   1459  C   ALA A  95      -0.270  -7.544  -5.982  1.00 96.71           C  
ATOM   1460  CB  ALA A  95       0.922  -8.923  -4.210  1.00 96.71           C  
ATOM   1461  HB1 ALA A  95       1.057  -9.032  -3.134  1.00 96.71           H  
ATOM   1462  HB2 ALA A  95       1.893  -8.742  -4.671  1.00 96.71           H  
ATOM   1463  HB3 ALA A  95       0.492  -9.841  -4.609  1.00 96.71           H  
ATOM   1464  O   ALA A  95      -1.059  -8.271  -6.578  1.00 96.71           O  
ATOM   1465  N   ARG A  96       0.414  -6.585  -6.608  1.00 96.88           N  
ATOM   1466  H   ARG A  96       1.030  -6.018  -6.043  1.00 96.88           H  
ATOM   1467  CA  ARG A  96       0.406  -6.390  -8.065  1.00 96.88           C  
ATOM   1468  HA  ARG A  96      -0.440  -6.924  -8.498  1.00 96.88           H  
ATOM   1469  C   ARG A  96       1.672  -6.971  -8.667  1.00 96.88           C  
ATOM   1470  CB  ARG A  96       0.223  -4.903  -8.388  1.00 96.88           C  
ATOM   1471  HB2 ARG A  96       1.011  -4.329  -7.900  1.00 96.88           H  
ATOM   1472  HB3 ARG A  96      -0.739  -4.592  -7.982  1.00 96.88           H  
ATOM   1473  O   ARG A  96       2.771  -6.556  -8.301  1.00 96.88           O  
ATOM   1474  CG  ARG A  96       0.243  -4.594  -9.895  1.00 96.88           C  
ATOM   1475  HG2 ARG A  96       1.236  -4.801 -10.294  1.00 96.88           H  
ATOM   1476  HG3 ARG A  96      -0.478  -5.225 -10.413  1.00 96.88           H  
ATOM   1477  CD  ARG A  96      -0.089  -3.115 -10.149  1.00 96.88           C  
ATOM   1478  HD2 ARG A  96       0.155  -2.877 -11.184  1.00 96.88           H  
ATOM   1479  HD3 ARG A  96       0.535  -2.494  -9.506  1.00 96.88           H  
ATOM   1480  NE  ARG A  96      -1.522  -2.841  -9.922  1.00 96.88           N  
ATOM   1481  HE  ARG A  96      -2.162  -3.519 -10.309  1.00 96.88           H  
ATOM   1482  NH1 ARG A  96      -1.424  -0.956  -8.559  1.00 96.88           N  
ATOM   1483 HH11 ARG A  96      -1.895  -0.470  -7.809  1.00 96.88           H  
ATOM   1484 HH12 ARG A  96      -0.422  -0.868  -8.647  1.00 96.88           H  
ATOM   1485  NH2 ARG A  96      -3.353  -1.949  -8.955  1.00 96.88           N  
ATOM   1486 HH21 ARG A  96      -3.921  -2.701  -9.319  1.00 96.88           H  
ATOM   1487 HH22 ARG A  96      -3.720  -1.390  -8.198  1.00 96.88           H  
ATOM   1488  CZ  ARG A  96      -2.076  -1.910  -9.160  1.00 96.88           C  
ATOM   1489  N   ALA A  97       1.531  -7.894  -9.614  1.00 96.94           N  
ATOM   1490  H   ALA A  97       0.599  -8.168  -9.887  1.00 96.94           H  
ATOM   1491  CA  ALA A  97       2.670  -8.475 -10.316  1.00 96.94           C  
ATOM   1492  HA  ALA A  97       3.406  -8.814  -9.587  1.00 96.94           H  
ATOM   1493  C   ALA A  97       3.323  -7.422 -11.221  1.00 96.94           C  
ATOM   1494  CB  ALA A  97       2.185  -9.692 -11.104  1.00 96.94           C  
ATOM   1495  HB1 ALA A  97       3.022 -10.157 -11.625  1.00 96.94           H  
ATOM   1496  HB2 ALA A  97       1.429  -9.383 -11.826  1.00 96.94           H  
ATOM   1497  HB3 ALA A  97       1.736 -10.416 -10.424  1.00 96.94           H  
ATOM   1498  O   ALA A  97       2.731  -6.989 -12.209  1.00 96.94           O  
ATOM   1499  N   LEU A  98       4.547  -7.006 -10.898  1.00 96.88           N  
ATOM   1500  H   LEU A  98       5.012  -7.436 -10.111  1.00 96.88           H  
ATOM   1501  CA  LEU A  98       5.276  -5.995 -11.667  1.00 96.88           C  
ATOM   1502  HA  LEU A  98       4.569  -5.267 -12.066  1.00 96.88           H  
ATOM   1503  C   LEU A  98       5.989  -6.611 -12.866  1.00 96.88           C  
ATOM   1504  CB  LEU A  98       6.278  -5.259 -10.766  1.00 96.88           C  
ATOM   1505  HB2 LEU A  98       7.044  -5.962 -10.439  1.00 96.88           H  
ATOM   1506  HB3 LEU A  98       6.766  -4.492 -11.367  1.00 96.88           H  
ATOM   1507  O   LEU A  98       6.121  -5.974 -13.900  1.00 96.88           O  
ATOM   1508  CG  LEU A  98       5.667  -4.591  -9.524  1.00 96.88           C  
ATOM   1509  HG  LEU A  98       5.314  -5.361  -8.837  1.00 96.88           H  
ATOM   1510  CD1 LEU A  98       6.756  -3.786  -8.820  1.00 96.88           C  
ATOM   1511 HD11 LEU A  98       7.594  -4.434  -8.562  1.00 96.88           H  
ATOM   1512 HD12 LEU A  98       7.099  -2.992  -9.482  1.00 96.88           H  
ATOM   1513 HD13 LEU A  98       6.363  -3.346  -7.903  1.00 96.88           H  
ATOM   1514  CD2 LEU A  98       4.498  -3.669  -9.871  1.00 96.88           C  
ATOM   1515 HD21 LEU A  98       4.804  -2.949 -10.630  1.00 96.88           H  
ATOM   1516 HD22 LEU A  98       3.660  -4.259 -10.241  1.00 96.88           H  
ATOM   1517 HD23 LEU A  98       4.167  -3.148  -8.973  1.00 96.88           H  
ATOM   1518  N   ASN A  99       6.449  -7.850 -12.737  1.00 94.71           N  
ATOM   1519  H   ASN A  99       6.295  -8.312 -11.852  1.00 94.71           H  
ATOM   1520  CA  ASN A  99       7.010  -8.665 -13.810  1.00 94.71           C  
ATOM   1521  HA  ASN A  99       6.383  -8.574 -14.697  1.00 94.71           H  
ATOM   1522  C   ASN A  99       6.985 -10.137 -13.364  1.00 94.71           C  
ATOM   1523  CB  ASN A  99       8.415  -8.138 -14.166  1.00 94.71           C  
ATOM   1524  HB2 ASN A  99       8.858  -8.729 -14.967  1.00 94.71           H  
ATOM   1525  HB3 ASN A  99       8.310  -7.125 -14.555  1.00 94.71           H  
ATOM   1526  O   ASN A  99       6.269 -10.499 -12.434  1.00 94.71           O  
ATOM   1527  CG  ASN A  99       9.375  -8.110 -12.997  1.00 94.71           C  
ATOM   1528  ND2 ASN A  99      10.200  -7.100 -12.911  1.00 94.71           N  
ATOM   1529 HD21 ASN A  99      10.855  -7.114 -12.143  1.00 94.71           H  
ATOM   1530 HD22 ASN A  99      10.178  -6.371 -13.610  1.00 94.71           H  
ATOM   1531  OD1 ASN A  99       9.414  -8.996 -12.163  1.00 94.71           O  
ATOM   1532  N   THR A 100       7.773 -11.001 -14.004  1.00 91.41           N  
ATOM   1533  H   THR A 100       8.385 -10.669 -14.736  1.00 91.41           H  
ATOM   1534  CA  THR A 100       7.821 -12.434 -13.675  1.00 91.41           C  
ATOM   1535  HA  THR A 100       6.799 -12.803 -13.586  1.00 91.41           H  
ATOM   1536  C   THR A 100       8.509 -12.757 -12.345  1.00 91.41           C  
ATOM   1537  CB  THR A 100       8.512 -13.217 -14.800  1.00 91.41           C  
ATOM   1538  HB  THR A 100       8.591 -14.268 -14.522  1.00 91.41           H  
ATOM   1539  O   THR A 100       8.466 -13.905 -11.918  1.00 91.41           O  
ATOM   1540  CG2 THR A 100       7.738 -13.119 -16.116  1.00 91.41           C  
ATOM   1541 HG21 THR A 100       6.716 -13.469 -15.968  1.00 91.41           H  
ATOM   1542 HG22 THR A 100       8.223 -13.743 -16.866  1.00 91.41           H  
ATOM   1543 HG23 THR A 100       7.718 -12.089 -16.473  1.00 91.41           H  
ATOM   1544  OG1 THR A 100       9.801 -12.697 -15.047  1.00 91.41           O  
ATOM   1545  HG1 THR A 100      10.366 -12.943 -14.311  1.00 91.41           H  
ATOM   1546  N   THR A 101       9.183 -11.793 -11.713  1.00 94.64           N  
ATOM   1547  H   THR A 101       9.205 -10.870 -12.124  1.00 94.64           H  
ATOM   1548  CA  THR A 101      10.012 -12.013 -10.516  1.00 94.64           C  
ATOM   1549  HA  THR A 101       9.804 -13.002 -10.107  1.00 94.64           H  
ATOM   1550  C   THR A 101       9.744 -11.033  -9.377  1.00 94.64           C  
ATOM   1551  CB  THR A 101      11.512 -11.964 -10.859  1.00 94.64           C  
ATOM   1552  HB  THR A 101      12.090 -12.127  -9.950  1.00 94.64           H  
ATOM   1553  O   THR A 101      10.330 -11.200  -8.315  1.00 94.64           O  
ATOM   1554  CG2 THR A 101      11.917 -13.027 -11.879  1.00 94.64           C  
ATOM   1555 HG21 THR A 101      13.005 -13.059 -11.946  1.00 94.64           H  
ATOM   1556 HG22 THR A 101      11.509 -12.782 -12.860  1.00 94.64           H  
ATOM   1557 HG23 THR A 101      11.550 -14.002 -11.559  1.00 94.64           H  
ATOM   1558  OG1 THR A 101      11.870 -10.719 -11.418  1.00 94.64           O  
ATOM   1559  HG1 THR A 101      11.622 -10.030 -10.797  1.00 94.64           H  
ATOM   1560  N   MET A 102       8.918 -10.002  -9.565  1.00 96.91           N  
ATOM   1561  H   MET A 102       8.481  -9.889 -10.469  1.00 96.91           H  
ATOM   1562  CA  MET A 102       8.662  -8.966  -8.559  1.00 96.91           C  
ATOM   1563  HA  MET A 102       8.968  -9.345  -7.584  1.00 96.91           H  
ATOM   1564  C   MET A 102       7.180  -8.614  -8.464  1.00 96.91           C  
ATOM   1565  CB  MET A 102       9.473  -7.691  -8.847  1.00 96.91           C  
ATOM   1566  HB2 MET A 102       9.235  -7.325  -9.845  1.00 96.91           H  
ATOM   1567  HB3 MET A 102       9.184  -6.927  -8.125  1.00 96.91           H  
ATOM   1568  O   MET A 102       6.483  -8.550  -9.480  1.00 96.91           O  
ATOM   1569  CG  MET A 102      10.985  -7.909  -8.721  1.00 96.91           C  
ATOM   1570  HG2 MET A 102      11.178  -8.411  -7.773  1.00 96.91           H  
ATOM   1571  HG3 MET A 102      11.324  -8.565  -9.523  1.00 96.91           H  
ATOM   1572  SD  MET A 102      11.979  -6.390  -8.746  1.00 96.91           S  
ATOM   1573  CE  MET A 102      11.739  -5.796 -10.437  1.00 96.91           C  
ATOM   1574  HE1 MET A 102      12.168  -6.517 -11.133  1.00 96.91           H  
ATOM   1575  HE2 MET A 102      12.253  -4.842 -10.551  1.00 96.91           H  
ATOM   1576  HE3 MET A 102      10.676  -5.646 -10.628  1.00 96.91           H  
ATOM   1577  N   ALA A 103       6.726  -8.313  -7.249  1.00 97.70           N  
ATOM   1578  H   ALA A 103       7.357  -8.392  -6.464  1.00 97.70           H  
ATOM   1579  CA  ALA A 103       5.391  -7.791  -6.981  1.00 97.70           C  
ATOM   1580  HA  ALA A 103       4.978  -7.407  -7.914  1.00 97.70           H  
ATOM   1581  C   ALA A 103       5.426  -6.628  -5.982  1.00 97.70           C  
ATOM   1582  CB  ALA A 103       4.484  -8.924  -6.499  1.00 97.70           C  
ATOM   1583  HB1 ALA A 103       4.860  -9.334  -5.561  1.00 97.70           H  
ATOM   1584  HB2 ALA A 103       4.444  -9.709  -7.254  1.00 97.70           H  
ATOM   1585  HB3 ALA A 103       3.475  -8.541  -6.343  1.00 97.70           H  
ATOM   1586  O   ALA A 103       6.256  -6.602  -5.078  1.00 97.70           O  
ATOM   1587  N   ALA A 104       4.511  -5.678  -6.145  1.00 97.14           N  
ATOM   1588  H   ALA A 104       3.841  -5.801  -6.891  1.00 97.14           H  
ATOM   1589  CA  ALA A 104       4.265  -4.584  -5.210  1.00 97.14           C  
ATOM   1590  HA  ALA A 104       5.170  -4.334  -4.657  1.00 97.14           H  
ATOM   1591  C   ALA A 104       3.176  -4.990  -4.212  1.00 97.14           C  
ATOM   1592  CB  ALA A 104       3.820  -3.367  -6.031  1.00 97.14           C  
ATOM   1593  HB1 ALA A 104       3.112  -3.670  -6.802  1.00 97.14           H  
ATOM   1594  HB2 ALA A 104       4.684  -2.885  -6.489  1.00 97.14           H  
ATOM   1595  HB3 ALA A 104       3.311  -2.651  -5.385  1.00 97.14           H  
ATOM   1596  O   ALA A 104       2.091  -5.363  -4.653  1.00 97.14           O  
ATOM   1597  N   LEU A 105       3.429  -4.899  -2.904  1.00 94.71           N  
ATOM   1598  H   LEU A 105       4.330  -4.559  -2.601  1.00 94.71           H  
ATOM   1599  CA  LEU A 105       2.408  -5.120  -1.875  1.00 94.71           C  
ATOM   1600  HA  LEU A 105       1.717  -5.895  -2.208  1.00 94.71           H  
ATOM   1601  C   LEU A 105       1.607  -3.833  -1.671  1.00 94.71           C  
ATOM   1602  CB  LEU A 105       3.046  -5.591  -0.556  1.00 94.71           C  
ATOM   1603  HB2 LEU A 105       2.235  -5.797   0.143  1.00 94.71           H  
ATOM   1604  HB3 LEU A 105       3.641  -4.779  -0.138  1.00 94.71           H  
ATOM   1605  O   LEU A 105       2.131  -2.865  -1.131  1.00 94.71           O  
ATOM   1606  CG  LEU A 105       3.945  -6.834  -0.653  1.00 94.71           C  
ATOM   1607  HG  LEU A 105       4.894  -6.551  -1.108  1.00 94.71           H  
ATOM   1608  CD1 LEU A 105       4.214  -7.350   0.758  1.00 94.71           C  
ATOM   1609 HD11 LEU A 105       3.301  -7.768   1.181  1.00 94.71           H  
ATOM   1610 HD12 LEU A 105       4.981  -8.124   0.734  1.00 94.71           H  
ATOM   1611 HD13 LEU A 105       4.525  -6.517   1.389  1.00 94.71           H  
ATOM   1612  CD2 LEU A 105       3.338  -7.978  -1.466  1.00 94.71           C  
ATOM   1613 HD21 LEU A 105       2.338  -8.208  -1.101  1.00 94.71           H  
ATOM   1614 HD22 LEU A 105       3.969  -8.863  -1.383  1.00 94.71           H  
ATOM   1615 HD23 LEU A 105       3.282  -7.696  -2.517  1.00 94.71           H  
ATOM   1616  N   LEU A 106       0.349  -3.831  -2.110  1.00 93.16           N  
ATOM   1617  H   LEU A 106      -0.041  -4.709  -2.420  1.00 93.16           H  
ATOM   1618  CA  LEU A 106      -0.507  -2.639  -2.241  1.00 93.16           C  
ATOM   1619  HA  LEU A 106       0.076  -1.829  -2.677  1.00 93.16           H  
ATOM   1620  C   LEU A 106      -1.053  -2.108  -0.906  1.00 93.16           C  
ATOM   1621  CB  LEU A 106      -1.678  -2.978  -3.177  1.00 93.16           C  
ATOM   1622  HB2 LEU A 106      -2.245  -2.062  -3.342  1.00 93.16           H  
ATOM   1623  HB3 LEU A 106      -2.331  -3.687  -2.668  1.00 93.16           H  
ATOM   1624  O   LEU A 106      -1.593  -1.003  -0.850  1.00 93.16           O  
ATOM   1625  CG  LEU A 106      -1.282  -3.564  -4.543  1.00 93.16           C  
ATOM   1626  HG  LEU A 106      -0.768  -4.514  -4.400  1.00 93.16           H  
ATOM   1627  CD1 LEU A 106      -2.538  -3.856  -5.364  1.00 93.16           C  
ATOM   1628 HD11 LEU A 106      -3.205  -4.495  -4.785  1.00 93.16           H  
ATOM   1629 HD12 LEU A 106      -3.053  -2.924  -5.597  1.00 93.16           H  
ATOM   1630 HD13 LEU A 106      -2.265  -4.364  -6.290  1.00 93.16           H  
ATOM   1631  CD2 LEU A 106      -0.354  -2.631  -5.325  1.00 93.16           C  
ATOM   1632 HD21 LEU A 106       0.615  -2.582  -4.829  1.00 93.16           H  
ATOM   1633 HD22 LEU A 106      -0.214  -3.000  -6.341  1.00 93.16           H  
ATOM   1634 HD23 LEU A 106      -0.781  -1.629  -5.357  1.00 93.16           H  
ATOM   1635  N   ASP A 107      -0.885  -2.911   0.143  1.00 89.57           N  
ATOM   1636  H   ASP A 107      -0.515  -3.831  -0.049  1.00 89.57           H  
ATOM   1637  CA  ASP A 107      -1.279  -2.627   1.526  1.00 89.57           C  
ATOM   1638  HA  ASP A 107      -1.608  -1.590   1.601  1.00 89.57           H  
ATOM   1639  C   ASP A 107      -0.096  -2.810   2.496  1.00 89.57           C  
ATOM   1640  CB  ASP A 107      -2.456  -3.537   1.912  1.00 89.57           C  
ATOM   1641  HB2 ASP A 107      -2.080  -4.548   2.069  1.00 89.57           H  
ATOM   1642  HB3 ASP A 107      -2.889  -3.187   2.848  1.00 89.57           H  
ATOM   1643  O   ASP A 107      -0.282  -2.915   3.699  1.00 89.57           O  
ATOM   1644  CG  ASP A 107      -3.545  -3.577   0.843  1.00 89.57           C  
ATOM   1645  OD1 ASP A 107      -4.053  -2.508   0.443  1.00 89.57           O  
ATOM   1646  OD2 ASP A 107      -3.874  -4.687   0.360  1.00 89.57           O  
ATOM   1647  N   GLY A 108       1.128  -2.932   1.967  1.00 87.74           N  
ATOM   1648  H   GLY A 108       1.212  -2.807   0.969  1.00 87.74           H  
ATOM   1649  CA  GLY A 108       2.338  -3.209   2.755  1.00 87.74           C  
ATOM   1650  HA2 GLY A 108       2.561  -4.274   2.700  1.00 87.74           H  
ATOM   1651  HA3 GLY A 108       2.162  -2.953   3.800  1.00 87.74           H  
ATOM   1652  C   GLY A 108       3.573  -2.430   2.304  1.00 87.74           C  
ATOM   1653  O   GLY A 108       4.648  -2.628   2.860  1.00 87.74           O  
ATOM   1654  N   SER A 109       3.435  -1.570   1.289  1.00 88.74           N  
ATOM   1655  H   SER A 109       2.516  -1.475   0.883  1.00 88.74           H  
ATOM   1656  CA  SER A 109       4.400  -0.519   0.938  1.00 88.74           C  
ATOM   1657  HA  SER A 109       4.053  -0.042   0.021  1.00 88.74           H  
ATOM   1658  C   SER A 109       5.816  -1.005   0.633  1.00 88.74           C  
ATOM   1659  CB  SER A 109       4.368   0.540   2.030  1.00 88.74           C  
ATOM   1660  HB2 SER A 109       4.540   0.031   2.978  1.00 88.74           H  
ATOM   1661  HB3 SER A 109       5.138   1.294   1.867  1.00 88.74           H  
ATOM   1662  O   SER A 109       6.800  -0.300   0.847  1.00 88.74           O  
ATOM   1663  OG  SER A 109       3.100   1.156   2.069  1.00 88.74           O  
ATOM   1664  HG  SER A 109       3.057   1.688   2.867  1.00 88.74           H  
ATOM   1665  N   LYS A 110       5.930  -2.214   0.080  1.00 89.51           N  
ATOM   1666  H   LYS A 110       5.076  -2.733  -0.068  1.00 89.51           H  
ATOM   1667  CA  LYS A 110       7.207  -2.808  -0.322  1.00 89.51           C  
ATOM   1668  HA  LYS A 110       7.906  -1.992  -0.505  1.00 89.51           H  
ATOM   1669  C   LYS A 110       7.091  -3.576  -1.626  1.00 89.51           C  
ATOM   1670  CB  LYS A 110       7.791  -3.648   0.830  1.00 89.51           C  
ATOM   1671  HB2 LYS A 110       7.877  -3.008   1.708  1.00 89.51           H  
ATOM   1672  HB3 LYS A 110       8.798  -3.966   0.557  1.00 89.51           H  
ATOM   1673  O   LYS A 110       6.010  -4.008  -2.032  1.00 89.51           O  
ATOM   1674  CG  LYS A 110       6.966  -4.892   1.206  1.00 89.51           C  
ATOM   1675  HG2 LYS A 110       6.928  -5.574   0.356  1.00 89.51           H  
ATOM   1676  HG3 LYS A 110       5.951  -4.589   1.463  1.00 89.51           H  
ATOM   1677  CD  LYS A 110       7.593  -5.615   2.410  1.00 89.51           C  
ATOM   1678  HD2 LYS A 110       8.606  -5.926   2.157  1.00 89.51           H  
ATOM   1679  HD3 LYS A 110       7.638  -4.922   3.251  1.00 89.51           H  
ATOM   1680  CE  LYS A 110       6.769  -6.844   2.812  1.00 89.51           C  
ATOM   1681  HE2 LYS A 110       6.714  -7.522   1.961  1.00 89.51           H  
ATOM   1682  HE3 LYS A 110       5.759  -6.513   3.056  1.00 89.51           H  
ATOM   1683  NZ  LYS A 110       7.343  -7.556   3.980  1.00 89.51           N  
ATOM   1684  HZ1 LYS A 110       6.781  -8.354   4.240  1.00 89.51           H  
ATOM   1685  HZ2 LYS A 110       8.268  -7.917   3.800  1.00 89.51           H  
ATOM   1686  HZ3 LYS A 110       7.421  -6.945   4.780  1.00 89.51           H  
ATOM   1687  N   VAL A 111       8.233  -3.767  -2.275  1.00 95.01           N  
ATOM   1688  H   VAL A 111       9.078  -3.418  -1.846  1.00 95.01           H  
ATOM   1689  CA  VAL A 111       8.375  -4.681  -3.409  1.00 95.01           C  
ATOM   1690  HA  VAL A 111       7.384  -4.926  -3.793  1.00 95.01           H  
ATOM   1691  C   VAL A 111       9.013  -5.971  -2.911  1.00 95.01           C  
ATOM   1692  CB  VAL A 111       9.162  -4.037  -4.563  1.00 95.01           C  
ATOM   1693  HB  VAL A 111      10.128  -3.689  -4.197  1.00 95.01           H  
ATOM   1694  O   VAL A 111      10.023  -5.941  -2.214  1.00 95.01           O  
ATOM   1695  CG1 VAL A 111       9.398  -5.018  -5.720  1.00 95.01           C  
ATOM   1696 HG11 VAL A 111      10.023  -5.847  -5.390  1.00 95.01           H  
ATOM   1697 HG12 VAL A 111       9.918  -4.514  -6.534  1.00 95.01           H  
ATOM   1698 HG13 VAL A 111       8.447  -5.406  -6.085  1.00 95.01           H  
ATOM   1699  CG2 VAL A 111       8.382  -2.837  -5.124  1.00 95.01           C  
ATOM   1700 HG21 VAL A 111       7.404  -3.160  -5.480  1.00 95.01           H  
ATOM   1701 HG22 VAL A 111       8.243  -2.085  -4.348  1.00 95.01           H  
ATOM   1702 HG23 VAL A 111       8.935  -2.391  -5.951  1.00 95.01           H  
ATOM   1703  N   VAL A 112       8.425  -7.106  -3.278  1.00 95.49           N  
ATOM   1704  H   VAL A 112       7.609  -7.044  -3.869  1.00 95.49           H  
ATOM   1705  CA  VAL A 112       8.913  -8.444  -2.930  1.00 95.49           C  
ATOM   1706  HA  VAL A 112       9.778  -8.343  -2.274  1.00 95.49           H  
ATOM   1707  C   VAL A 112       9.386  -9.189  -4.172  1.00 95.49           C  
ATOM   1708  CB  VAL A 112       7.861  -9.262  -2.158  1.00 95.49           C  
ATOM   1709  HB  VAL A 112       8.279 -10.250  -1.962  1.00 95.49           H  
ATOM   1710  O   VAL A 112       8.876  -8.972  -5.274  1.00 95.49           O  
ATOM   1711  CG1 VAL A 112       7.554  -8.615  -0.803  1.00 95.49           C  
ATOM   1712 HG11 VAL A 112       6.890  -9.265  -0.232  1.00 95.49           H  
ATOM   1713 HG12 VAL A 112       7.074  -7.647  -0.946  1.00 95.49           H  
ATOM   1714 HG13 VAL A 112       8.477  -8.477  -0.240  1.00 95.49           H  
ATOM   1715  CG2 VAL A 112       6.553  -9.448  -2.939  1.00 95.49           C  
ATOM   1716 HG21 VAL A 112       5.875 -10.083  -2.370  1.00 95.49           H  
ATOM   1717 HG22 VAL A 112       6.747  -9.936  -3.894  1.00 95.49           H  
ATOM   1718 HG23 VAL A 112       6.069  -8.486  -3.112  1.00 95.49           H  
ATOM   1719  N   TYR A 113      10.347 -10.094  -3.984  1.00 95.85           N  
ATOM   1720  H   TYR A 113      10.683 -10.245  -3.044  1.00 95.85           H  
ATOM   1721  CA  TYR A 113      10.800 -11.013  -5.025  1.00 95.85           C  
ATOM   1722  HA  TYR A 113      10.651 -10.545  -5.998  1.00 95.85           H  
ATOM   1723  C   TYR A 113       9.994 -12.306  -4.976  1.00 95.85           C  
ATOM   1724  CB  TYR A 113      12.292 -11.315  -4.881  1.00 95.85           C  
ATOM   1725  HB2 TYR A 113      12.497 -11.662  -3.868  1.00 95.85           H  
ATOM   1726  HB3 TYR A 113      12.551 -12.125  -5.563  1.00 95.85           H  
ATOM   1727  O   TYR A 113      10.031 -13.016  -3.973  1.00 95.85           O  
ATOM   1728  CG  TYR A 113      13.176 -10.132  -5.195  1.00 95.85           C  
ATOM   1729  CD1 TYR A 113      13.580  -9.895  -6.523  1.00 95.85           C  
ATOM   1730  HD1 TYR A 113      13.248 -10.553  -7.313  1.00 95.85           H  
ATOM   1731  CD2 TYR A 113      13.574  -9.258  -4.166  1.00 95.85           C  
ATOM   1732  HD2 TYR A 113      13.243  -9.424  -3.152  1.00 95.85           H  
ATOM   1733  CE1 TYR A 113      14.403  -8.792  -6.819  1.00 95.85           C  
ATOM   1734  HE1 TYR A 113      14.715  -8.590  -7.833  1.00 95.85           H  
ATOM   1735  CE2 TYR A 113      14.386  -8.148  -4.460  1.00 95.85           C  
ATOM   1736  HE2 TYR A 113      14.676  -7.469  -3.672  1.00 95.85           H  
ATOM   1737  OH  TYR A 113      15.596  -6.852  -6.077  1.00 95.85           O  
ATOM   1738  HH  TYR A 113      15.718  -6.286  -5.311  1.00 95.85           H  
ATOM   1739  CZ  TYR A 113      14.805  -7.917  -5.788  1.00 95.85           C  
ATOM   1740  N   LEU A 114       9.328 -12.616  -6.082  1.00 95.85           N  
ATOM   1741  H   LEU A 114       9.451 -12.014  -6.884  1.00 95.85           H  
ATOM   1742  CA  LEU A 114       8.516 -13.813  -6.244  1.00 95.85           C  
ATOM   1743  HA  LEU A 114       7.942 -13.968  -5.331  1.00 95.85           H  
ATOM   1744  C   LEU A 114       9.397 -15.048  -6.449  1.00 95.85           C  
ATOM   1745  CB  LEU A 114       7.547 -13.629  -7.423  1.00 95.85           C  
ATOM   1746  HB2 LEU A 114       8.134 -13.484  -8.330  1.00 95.85           H  
ATOM   1747  HB3 LEU A 114       6.972 -14.547  -7.544  1.00 95.85           H  
ATOM   1748  O   LEU A 114      10.363 -15.034  -7.219  1.00 95.85           O  
ATOM   1749  CG  LEU A 114       6.566 -12.452  -7.273  1.00 95.85           C  
ATOM   1750  HG  LEU A 114       7.116 -11.530  -7.086  1.00 95.85           H  
ATOM   1751  CD1 LEU A 114       5.800 -12.281  -8.586  1.00 95.85           C  
ATOM   1752 HD11 LEU A 114       5.024 -11.524  -8.476  1.00 95.85           H  
ATOM   1753 HD12 LEU A 114       6.485 -11.965  -9.373  1.00 95.85           H  
ATOM   1754 HD13 LEU A 114       5.343 -13.227  -8.876  1.00 95.85           H  
ATOM   1755  CD2 LEU A 114       5.582 -12.677  -6.125  1.00 95.85           C  
ATOM   1756 HD21 LEU A 114       6.117 -12.779  -5.180  1.00 95.85           H  
ATOM   1757 HD22 LEU A 114       4.996 -13.581  -6.295  1.00 95.85           H  
ATOM   1758 HD23 LEU A 114       4.919 -11.817  -6.032  1.00 95.85           H  
ATOM   1759  N   ARG A 115       9.031 -16.140  -5.785  1.00 93.56           N  
ATOM   1760  H   ARG A 115       8.263 -16.035  -5.139  1.00 93.56           H  
ATOM   1761  CA  ARG A 115       9.701 -17.440  -5.821  1.00 93.56           C  
ATOM   1762  HA  ARG A 115      10.493 -17.404  -6.569  1.00 93.56           H  
ATOM   1763  C   ARG A 115       8.709 -18.520  -6.226  1.00 93.56           C  
ATOM   1764  CB  ARG A 115      10.312 -17.757  -4.448  1.00 93.56           C  
ATOM   1765  HB2 ARG A 115       9.502 -17.929  -3.739  1.00 93.56           H  
ATOM   1766  HB3 ARG A 115      10.892 -18.677  -4.519  1.00 93.56           H  
ATOM   1767  O   ARG A 115       7.506 -18.413  -6.026  1.00 93.56           O  
ATOM   1768  CG  ARG A 115      11.215 -16.640  -3.906  1.00 93.56           C  
ATOM   1769  HG2 ARG A 115      10.667 -15.699  -3.865  1.00 93.56           H  
ATOM   1770  HG3 ARG A 115      12.082 -16.523  -4.556  1.00 93.56           H  
ATOM   1771  CD  ARG A 115      11.664 -16.977  -2.485  1.00 93.56           C  
ATOM   1772  HD2 ARG A 115      12.197 -17.928  -2.492  1.00 93.56           H  
ATOM   1773  HD3 ARG A 115      10.772 -17.068  -1.866  1.00 93.56           H  
ATOM   1774  NE  ARG A 115      12.534 -15.916  -1.948  1.00 93.56           N  
ATOM   1775  HE  ARG A 115      12.646 -15.101  -2.533  1.00 93.56           H  
ATOM   1776  NH1 ARG A 115      12.744 -16.769   0.168  1.00 93.56           N  
ATOM   1777 HH11 ARG A 115      13.013 -16.640   1.133  1.00 93.56           H  
ATOM   1778 HH12 ARG A 115      12.062 -17.471  -0.083  1.00 93.56           H  
ATOM   1779  NH2 ARG A 115      13.722 -14.827  -0.340  1.00 93.56           N  
ATOM   1780 HH21 ARG A 115      13.841 -14.046  -0.969  1.00 93.56           H  
ATOM   1781 HH22 ARG A 115      13.977 -14.715   0.631  1.00 93.56           H  
ATOM   1782  CZ  ARG A 115      13.000 -15.844  -0.715  1.00 93.56           C  
ATOM   1783  N   MET A 116       9.238 -19.618  -6.758  1.00 90.50           N  
ATOM   1784  H   MET A 116      10.238 -19.639  -6.902  1.00 90.50           H  
ATOM   1785  CA  MET A 116       8.426 -20.723  -7.281  1.00 90.50           C  
ATOM   1786  HA  MET A 116       7.786 -20.336  -8.074  1.00 90.50           H  
ATOM   1787  C   MET A 116       7.501 -21.372  -6.234  1.00 90.50           C  
ATOM   1788  CB  MET A 116       9.382 -21.762  -7.878  1.00 90.50           C  
ATOM   1789  HB2 MET A 116      10.065 -21.261  -8.564  1.00 90.50           H  
ATOM   1790  HB3 MET A 116       9.967 -22.210  -7.074  1.00 90.50           H  
ATOM   1791  O   MET A 116       6.449 -21.878  -6.602  1.00 90.50           O  
ATOM   1792  CG  MET A 116       8.659 -22.864  -8.656  1.00 90.50           C  
ATOM   1793  HG2 MET A 116       7.996 -23.413  -7.987  1.00 90.50           H  
ATOM   1794  HG3 MET A 116       8.049 -22.399  -9.430  1.00 90.50           H  
ATOM   1795  SD  MET A 116       9.783 -24.047  -9.448  1.00 90.50           S  
ATOM   1796  CE  MET A 116      10.353 -24.949  -7.981  1.00 90.50           C  
ATOM   1797  HE1 MET A 116      10.923 -24.285  -7.332  1.00 90.50           H  
ATOM   1798  HE2 MET A 116       9.493 -25.334  -7.433  1.00 90.50           H  
ATOM   1799  HE3 MET A 116      10.985 -25.782  -8.290  1.00 90.50           H  
ATOM   1800  N   ASN A 117       7.888 -21.357  -4.955  1.00 90.87           N  
ATOM   1801  H   ASN A 117       8.715 -20.831  -4.713  1.00 90.87           H  
ATOM   1802  CA  ASN A 117       7.138 -21.990  -3.864  1.00 90.87           C  
ATOM   1803  HA  ASN A 117       6.407 -22.680  -4.287  1.00 90.87           H  
ATOM   1804  C   ASN A 117       6.324 -20.987  -3.028  1.00 90.87           C  
ATOM   1805  CB  ASN A 117       8.105 -22.800  -2.981  1.00 90.87           C  
ATOM   1806  HB2 ASN A 117       8.876 -22.133  -2.593  1.00 90.87           H  
ATOM   1807  HB3 ASN A 117       7.554 -23.202  -2.131  1.00 90.87           H  
ATOM   1808  O   ASN A 117       5.849 -21.351  -1.951  1.00 90.87           O  
ATOM   1809  CG  ASN A 117       8.762 -23.980  -3.670  1.00 90.87           C  
ATOM   1810  ND2 ASN A 117       9.760 -24.555  -3.042  1.00 90.87           N  
ATOM   1811 HD21 ASN A 117      10.140 -25.376  -3.491  1.00 90.87           H  
ATOM   1812 HD22 ASN A 117      10.008 -24.256  -2.110  1.00 90.87           H  
ATOM   1813  OD1 ASN A 117       8.427 -24.412  -4.757  1.00 90.87           O  
ATOM   1814  N   ASP A 118       6.205 -19.734  -3.471  1.00 94.38           N  
ATOM   1815  H   ASP A 118       6.550 -19.475  -4.384  1.00 94.38           H  
ATOM   1816  CA  ASP A 118       5.393 -18.755  -2.753  1.00 94.38           C  
ATOM   1817  HA  ASP A 118       5.701 -18.744  -1.708  1.00 94.38           H  
ATOM   1818  C   ASP A 118       3.920 -19.163  -2.807  1.00 94.38           C  
ATOM   1819  CB  ASP A 118       5.586 -17.340  -3.311  1.00 94.38           C  
ATOM   1820  HB2 ASP A 118       4.838 -16.689  -2.859  1.00 94.38           H  
ATOM   1821  HB3 ASP A 118       5.413 -17.351  -4.387  1.00 94.38           H  
ATOM   1822  O   ASP A 118       3.406 -19.581  -3.848  1.00 94.38           O  
ATOM   1823  CG  ASP A 118       6.966 -16.746  -3.016  1.00 94.38           C  
ATOM   1824  OD1 ASP A 118       7.703 -17.275  -2.148  1.00 94.38           O  
ATOM   1825  OD2 ASP A 118       7.308 -15.766  -3.712  1.00 94.38           O  
ATOM   1826  N   LYS A 119       3.222 -19.033  -1.675  1.00 95.83           N  
ATOM   1827  H   LYS A 119       3.671 -18.614  -0.874  1.00 95.83           H  
ATOM   1828  CA  LYS A 119       1.777 -19.249  -1.650  1.00 95.83           C  
ATOM   1829  HA  LYS A 119       1.538 -20.084  -2.309  1.00 95.83           H  
ATOM   1830  C   LYS A 119       1.088 -18.008  -2.197  1.00 95.83           C  
ATOM   1831  CB  LYS A 119       1.256 -19.589  -0.257  1.00 95.83           C  
ATOM   1832  HB2 LYS A 119       1.533 -18.793   0.434  1.00 95.83           H  
ATOM   1833  HB3 LYS A 119       0.168 -19.615  -0.315  1.00 95.83           H  
ATOM   1834  O   LYS A 119       1.188 -16.920  -1.632  1.00 95.83           O  
ATOM   1835  CG  LYS A 119       1.752 -20.923   0.316  1.00 95.83           C  
ATOM   1836  HG2 LYS A 119       2.800 -20.834   0.604  1.00 95.83           H  
ATOM   1837  HG3 LYS A 119       1.635 -21.720  -0.418  1.00 95.83           H  
ATOM   1838  CD  LYS A 119       0.881 -21.218   1.544  1.00 95.83           C  
ATOM   1839  HD2 LYS A 119      -0.128 -21.454   1.205  1.00 95.83           H  
ATOM   1840  HD3 LYS A 119       0.809 -20.313   2.146  1.00 95.83           H  
ATOM   1841  CE  LYS A 119       1.375 -22.347   2.444  1.00 95.83           C  
ATOM   1842  HE2 LYS A 119       1.301 -23.290   1.903  1.00 95.83           H  
ATOM   1843  HE3 LYS A 119       2.420 -22.166   2.696  1.00 95.83           H  
ATOM   1844  NZ  LYS A 119       0.541 -22.373   3.678  1.00 95.83           N  
ATOM   1845  HZ1 LYS A 119       0.594 -21.492   4.170  1.00 95.83           H  
ATOM   1846  HZ2 LYS A 119       0.799 -23.113   4.314  1.00 95.83           H  
ATOM   1847  HZ3 LYS A 119      -0.441 -22.466   3.458  1.00 95.83           H  
ATOM   1848  N   VAL A 120       0.365 -18.203  -3.290  1.00 97.50           N  
ATOM   1849  H   VAL A 120       0.358 -19.123  -3.707  1.00 97.50           H  
ATOM   1850  CA  VAL A 120      -0.416 -17.161  -3.947  1.00 97.50           C  
ATOM   1851  HA  VAL A 120      -0.503 -16.319  -3.261  1.00 97.50           H  
ATOM   1852  C   VAL A 120      -1.823 -17.655  -4.227  1.00 97.50           C  
ATOM   1853  CB  VAL A 120       0.265 -16.649  -5.228  1.00 97.50           C  
ATOM   1854  HB  VAL A 120      -0.358 -15.861  -5.651  1.00 97.50           H  
ATOM   1855  O   VAL A 120      -2.033 -18.849  -4.451  1.00 97.50           O  
ATOM   1856  CG1 VAL A 120       1.631 -16.047  -4.891  1.00 97.50           C  
ATOM   1857 HG11 VAL A 120       2.010 -15.493  -5.750  1.00 97.50           H  
ATOM   1858 HG12 VAL A 120       1.523 -15.367  -4.046  1.00 97.50           H  
ATOM   1859 HG13 VAL A 120       2.344 -16.829  -4.627  1.00 97.50           H  
ATOM   1860  CG2 VAL A 120       0.451 -17.727  -6.302  1.00 97.50           C  
ATOM   1861 HG21 VAL A 120      -0.513 -18.144  -6.592  1.00 97.50           H  
ATOM   1862 HG22 VAL A 120       1.088 -18.529  -5.929  1.00 97.50           H  
ATOM   1863 HG23 VAL A 120       0.918 -17.290  -7.184  1.00 97.50           H  
ATOM   1864  N   LYS A 121      -2.782 -16.731  -4.222  1.00 97.68           N  
ATOM   1865  H   LYS A 121      -2.516 -15.778  -4.021  1.00 97.68           H  
ATOM   1866  CA  LYS A 121      -4.187 -16.991  -4.547  1.00 97.68           C  
ATOM   1867  HA  LYS A 121      -4.262 -17.936  -5.085  1.00 97.68           H  
ATOM   1868  C   LYS A 121      -4.708 -15.931  -5.494  1.00 97.68           C  
ATOM   1869  CB  LYS A 121      -5.057 -17.080  -3.273  1.00 97.68           C  
ATOM   1870  HB2 LYS A 121      -6.089 -17.291  -3.554  1.00 97.68           H  
ATOM   1871  HB3 LYS A 121      -5.066 -16.119  -2.758  1.00 97.68           H  
ATOM   1872  O   LYS A 121      -4.140 -14.844  -5.616  1.00 97.68           O  
ATOM   1873  CG  LYS A 121      -4.596 -18.152  -2.278  1.00 97.68           C  
ATOM   1874  HG2 LYS A 121      -5.158 -18.040  -1.351  1.00 97.68           H  
ATOM   1875  HG3 LYS A 121      -3.538 -18.025  -2.052  1.00 97.68           H  
ATOM   1876  CD  LYS A 121      -4.848 -19.551  -2.842  1.00 97.68           C  
ATOM   1877  HD2 LYS A 121      -5.922 -19.734  -2.851  1.00 97.68           H  
ATOM   1878  HD3 LYS A 121      -4.485 -19.630  -3.866  1.00 97.68           H  
ATOM   1879  CE  LYS A 121      -4.153 -20.621  -2.016  1.00 97.68           C  
ATOM   1880  HE2 LYS A 121      -4.462 -20.520  -0.975  1.00 97.68           H  
ATOM   1881  HE3 LYS A 121      -3.075 -20.478  -2.097  1.00 97.68           H  
ATOM   1882  NZ  LYS A 121      -4.558 -21.939  -2.542  1.00 97.68           N  
ATOM   1883  HZ1 LYS A 121      -5.493 -22.106  -2.197  1.00 97.68           H  
ATOM   1884  HZ2 LYS A 121      -4.653 -21.923  -3.547  1.00 97.68           H  
ATOM   1885  HZ3 LYS A 121      -3.972 -22.699  -2.228  1.00 97.68           H  
ATOM   1886  N   LYS A 122      -5.802 -16.247  -6.178  1.00 97.20           N  
ATOM   1887  H   LYS A 122      -6.275 -17.103  -5.926  1.00 97.20           H  
ATOM   1888  CA  LYS A 122      -6.550 -15.224  -6.900  1.00 97.20           C  
ATOM   1889  HA  LYS A 122      -5.874 -14.689  -7.567  1.00 97.20           H  
ATOM   1890  C   LYS A 122      -7.113 -14.251  -5.866  1.00 97.20           C  
ATOM   1891  CB  LYS A 122      -7.656 -15.902  -7.707  1.00 97.20           C  
ATOM   1892  HB2 LYS A 122      -7.212 -16.665  -8.346  1.00 97.20           H  
ATOM   1893  HB3 LYS A 122      -8.354 -16.388  -7.025  1.00 97.20           H  
ATOM   1894  O   LYS A 122      -7.626 -14.692  -4.846  1.00 97.20           O  
ATOM   1895  CG  LYS A 122      -8.404 -14.888  -8.574  1.00 97.20           C  
ATOM   1896  HG2 LYS A 122      -8.904 -14.155  -7.941  1.00 97.20           H  
ATOM   1897  HG3 LYS A 122      -7.698 -14.377  -9.229  1.00 97.20           H  
ATOM   1898  CD  LYS A 122      -9.450 -15.612  -9.415  1.00 97.20           C  
ATOM   1899  HD2 LYS A 122     -10.137 -16.139  -8.752  1.00 97.20           H  
ATOM   1900  HD3 LYS A 122      -8.952 -16.334 -10.063  1.00 97.20           H  
ATOM   1901  CE  LYS A 122     -10.212 -14.590 -10.254  1.00 97.20           C  
ATOM   1902  HE2 LYS A 122      -9.500 -14.049 -10.878  1.00 97.20           H  
ATOM   1903  HE3 LYS A 122     -10.680 -13.873  -9.579  1.00 97.20           H  
ATOM   1904  NZ  LYS A 122     -11.231 -15.268 -11.086  1.00 97.20           N  
ATOM   1905  HZ1 LYS A 122     -11.752 -14.592 -11.626  1.00 97.20           H  
ATOM   1906  HZ2 LYS A 122     -10.782 -15.925 -11.707  1.00 97.20           H  
ATOM   1907  HZ3 LYS A 122     -11.864 -15.781 -10.489  1.00 97.20           H  
ATOM   1908  N   LEU A 123      -7.068 -12.948  -6.142  1.00 97.05           N  
ATOM   1909  H   LEU A 123      -6.624 -12.630  -6.991  1.00 97.05           H  
ATOM   1910  CA  LEU A 123      -7.710 -11.971  -5.263  1.00 97.05           C  
ATOM   1911  HA  LEU A 123      -7.262 -12.062  -4.274  1.00 97.05           H  
ATOM   1912  C   LEU A 123      -9.223 -12.270  -5.183  1.00 97.05           C  
ATOM   1913  CB  LEU A 123      -7.431 -10.552  -5.789  1.00 97.05           C  
ATOM   1914  HB2 LEU A 123      -7.801 -10.477  -6.811  1.00 97.05           H  
ATOM   1915  HB3 LEU A 123      -6.354 -10.386  -5.806  1.00 97.05           H  
ATOM   1916  O   LEU A 123      -9.896 -12.192  -6.222  1.00 97.05           O  
ATOM   1917  CG  LEU A 123      -8.093  -9.448  -4.942  1.00 97.05           C  
ATOM   1918  HG  LEU A 123      -9.170  -9.607  -4.897  1.00 97.05           H  
ATOM   1919  CD1 LEU A 123      -7.531  -9.410  -3.524  1.00 97.05           C  
ATOM   1920 HD11 LEU A 123      -7.830 -10.301  -2.973  1.00 97.05           H  
ATOM   1921 HD12 LEU A 123      -7.914  -8.541  -2.989  1.00 97.05           H  
ATOM   1922 HD13 LEU A 123      -6.442  -9.374  -3.557  1.00 97.05           H  
ATOM   1923  CD2 LEU A 123      -7.851  -8.081  -5.579  1.00 97.05           C  
ATOM   1924 HD21 LEU A 123      -6.784  -7.858  -5.577  1.00 97.05           H  
ATOM   1925 HD22 LEU A 123      -8.223  -8.078  -6.604  1.00 97.05           H  
ATOM   1926 HD23 LEU A 123      -8.374  -7.315  -5.007  1.00 97.05           H  
ATOM   1927  N   PRO A 124      -9.792 -12.585  -4.002  1.00 95.84           N  
ATOM   1928  CA  PRO A 124     -11.226 -12.783  -3.883  1.00 95.84           C  
ATOM   1929  HA  PRO A 124     -11.523 -13.553  -4.594  1.00 95.84           H  
ATOM   1930  C   PRO A 124     -11.950 -11.473  -4.199  1.00 95.84           C  
ATOM   1931  CB  PRO A 124     -11.490 -13.301  -2.463  1.00 95.84           C  
ATOM   1932  HB2 PRO A 124     -11.855 -12.501  -1.818  1.00 95.84           H  
ATOM   1933  HB3 PRO A 124     -12.210 -14.120  -2.470  1.00 95.84           H  
ATOM   1934  O   PRO A 124     -11.608 -10.409  -3.682  1.00 95.84           O  
ATOM   1935  CG  PRO A 124     -10.120 -13.787  -1.984  1.00 95.84           C  
ATOM   1936  HG2 PRO A 124     -10.011 -13.705  -0.903  1.00 95.84           H  
ATOM   1937  HG3 PRO A 124      -9.960 -14.815  -2.309  1.00 95.84           H  
ATOM   1938  CD  PRO A 124      -9.155 -12.867  -2.724  1.00 95.84           C  
ATOM   1939  HD2 PRO A 124      -8.186 -13.353  -2.830  1.00 95.84           H  
ATOM   1940  HD3 PRO A 124      -9.065 -11.933  -2.169  1.00 95.84           H  
ATOM   1941  N   ALA A 125     -12.977 -11.547  -5.047  1.00 93.89           N  
ATOM   1942  H   ALA A 125     -13.186 -12.448  -5.453  1.00 93.89           H  
ATOM   1943  CA  ALA A 125     -13.637 -10.367  -5.612  1.00 93.89           C  
ATOM   1944  HA  ALA A 125     -12.905  -9.804  -6.193  1.00 93.89           H  
ATOM   1945  C   ALA A 125     -14.205  -9.404  -4.554  1.00 93.89           C  
ATOM   1946  CB  ALA A 125     -14.745 -10.850  -6.555  1.00 93.89           C  
ATOM   1947  HB1 ALA A 125     -14.318 -11.478  -7.338  1.00 93.89           H  
ATOM   1948  HB2 ALA A 125     -15.224  -9.988  -7.019  1.00 93.89           H  
ATOM   1949  HB3 ALA A 125     -15.492 -11.416  -5.999  1.00 93.89           H  
ATOM   1950  O   ALA A 125     -14.314  -8.208  -4.801  1.00 93.89           O  
ATOM   1951  N   LYS A 126     -14.536  -9.895  -3.354  1.00 95.27           N  
ATOM   1952  H   LYS A 126     -14.376 -10.876  -3.174  1.00 95.27           H  
ATOM   1953  CA  LYS A 126     -15.048  -9.042  -2.275  1.00 95.27           C  
ATOM   1954  HA  LYS A 126     -15.838  -8.420  -2.696  1.00 95.27           H  
ATOM   1955  C   LYS A 126     -14.018  -8.033  -1.738  1.00 95.27           C  
ATOM   1956  CB  LYS A 126     -15.700  -9.901  -1.182  1.00 95.27           C  
ATOM   1957  HB2 LYS A 126     -16.417 -10.577  -1.648  1.00 95.27           H  
ATOM   1958  HB3 LYS A 126     -16.254  -9.237  -0.518  1.00 95.27           H  
ATOM   1959  O   LYS A 126     -14.421  -7.027  -1.171  1.00 95.27           O  
ATOM   1960  CG  LYS A 126     -14.716 -10.715  -0.334  1.00 95.27           C  
ATOM   1961  HG2 LYS A 126     -14.070 -10.025   0.209  1.00 95.27           H  
ATOM   1962  HG3 LYS A 126     -14.103 -11.351  -0.973  1.00 95.27           H  
ATOM   1963  CD  LYS A 126     -15.490 -11.587   0.670  1.00 95.27           C  
ATOM   1964  HD2 LYS A 126     -15.993 -12.403   0.150  1.00 95.27           H  
ATOM   1965  HD3 LYS A 126     -16.220 -10.980   1.205  1.00 95.27           H  
ATOM   1966  CE  LYS A 126     -14.482 -12.136   1.661  1.00 95.27           C  
ATOM   1967  HE2 LYS A 126     -13.707 -12.678   1.119  1.00 95.27           H  
ATOM   1968  HE3 LYS A 126     -14.010 -11.276   2.136  1.00 95.27           H  
ATOM   1969  NZ  LYS A 126     -15.016 -13.011   2.737  1.00 95.27           N  
ATOM   1970  HZ1 LYS A 126     -15.497 -13.832   2.398  1.00 95.27           H  
ATOM   1971  HZ2 LYS A 126     -14.204 -13.403   3.192  1.00 95.27           H  
ATOM   1972  HZ3 LYS A 126     -15.518 -12.507   3.454  1.00 95.27           H  
ATOM   1973  N   TYR A 127     -12.723  -8.244  -1.989  1.00 96.10           N  
ATOM   1974  H   TYR A 127     -12.458  -9.099  -2.457  1.00 96.10           H  
ATOM   1975  CA  TYR A 127     -11.637  -7.345  -1.571  1.00 96.10           C  
ATOM   1976  HA  TYR A 127     -11.995  -6.704  -0.766  1.00 96.10           H  
ATOM   1977  C   TYR A 127     -11.130  -6.418  -2.679  1.00 96.10           C  
ATOM   1978  CB  TYR A 127     -10.482  -8.180  -1.014  1.00 96.10           C  
ATOM   1979  HB2 TYR A 127     -10.073  -8.804  -1.809  1.00 96.10           H  
ATOM   1980  HB3 TYR A 127      -9.689  -7.518  -0.666  1.00 96.10           H  
ATOM   1981  O   TYR A 127     -10.290  -5.552  -2.426  1.00 96.10           O  
ATOM   1982  CG  TYR A 127     -10.912  -9.046   0.140  1.00 96.10           C  
ATOM   1983  CD1 TYR A 127     -11.235  -8.443   1.366  1.00 96.10           C  
ATOM   1984  HD1 TYR A 127     -11.131  -7.377   1.504  1.00 96.10           H  
ATOM   1985  CD2 TYR A 127     -11.017 -10.437  -0.024  1.00 96.10           C  
ATOM   1986  HD2 TYR A 127     -10.724 -10.884  -0.963  1.00 96.10           H  
ATOM   1987  CE1 TYR A 127     -11.665  -9.229   2.439  1.00 96.10           C  
ATOM   1988  HE1 TYR A 127     -11.884  -8.791   3.401  1.00 96.10           H  
ATOM   1989  CE2 TYR A 127     -11.433 -11.236   1.057  1.00 96.10           C  
ATOM   1990  HE2 TYR A 127     -11.471 -12.312   0.972  1.00 96.10           H  
ATOM   1991  OH  TYR A 127     -12.186 -11.314   3.349  1.00 96.10           O  
ATOM   1992  HH  TYR A 127     -12.156 -12.265   3.222  1.00 96.10           H  
ATOM   1993  CZ  TYR A 127     -11.750 -10.617   2.287  1.00 96.10           C  
ATOM   1994  N   SER A 128     -11.619  -6.561  -3.916  1.00 94.14           N  
ATOM   1995  H   SER A 128     -12.326  -7.259  -4.098  1.00 94.14           H  
ATOM   1996  CA  SER A 128     -11.167  -5.717  -5.031  1.00 94.14           C  
ATOM   1997  HA  SER A 128     -10.083  -5.624  -4.972  1.00 94.14           H  
ATOM   1998  C   SER A 128     -11.726  -4.292  -4.977  1.00 94.14           C  
ATOM   1999  CB  SER A 128     -11.491  -6.378  -6.374  1.00 94.14           C  
ATOM   2000  HB2 SER A 128     -11.030  -5.803  -7.177  1.00 94.14           H  
ATOM   2001  HB3 SER A 128     -11.070  -7.384  -6.385  1.00 94.14           H  
ATOM   2002  O   SER A 128     -11.214  -3.415  -5.662  1.00 94.14           O  
ATOM   2003  OG  SER A 128     -12.884  -6.456  -6.598  1.00 94.14           O  
ATOM   2004  HG  SER A 128     -13.225  -5.571  -6.746  1.00 94.14           H  
ATOM   2005  N   GLY A 129     -12.790  -4.058  -4.198  1.00 94.37           N  
ATOM   2006  H   GLY A 129     -13.172  -4.834  -3.678  1.00 94.37           H  
ATOM   2007  CA  GLY A 129     -13.398  -2.733  -4.022  1.00 94.37           C  
ATOM   2008  HA2 GLY A 129     -14.440  -2.865  -3.731  1.00 94.37           H  
ATOM   2009  HA3 GLY A 129     -13.370  -2.190  -4.967  1.00 94.37           H  
ATOM   2010  C   GLY A 129     -12.730  -1.859  -2.956  1.00 94.37           C  
ATOM   2011  O   GLY A 129     -12.939  -0.646  -2.963  1.00 94.37           O  
ATOM   2012  N   ILE A 130     -11.931  -2.460  -2.071  1.00 95.50           N  
ATOM   2013  H   ILE A 130     -11.757  -3.450  -2.174  1.00 95.50           H  
ATOM   2014  CA  ILE A 130     -11.188  -1.762  -1.015  1.00 95.50           C  
ATOM   2015  HA  ILE A 130     -11.870  -1.091  -0.494  1.00 95.50           H  
ATOM   2016  C   ILE A 130     -10.069  -0.933  -1.672  1.00 95.50           C  
ATOM   2017  CB  ILE A 130     -10.661  -2.801   0.006  1.00 95.50           C  
ATOM   2018  HB  ILE A 130     -10.131  -3.582  -0.538  1.00 95.50           H  
ATOM   2019  O   ILE A 130      -9.387  -1.459  -2.558  1.00 95.50           O  
ATOM   2020  CG1 ILE A 130     -11.846  -3.466   0.745  1.00 95.50           C  
ATOM   2021 HG12 ILE A 130     -12.397  -2.713   1.308  1.00 95.50           H  
ATOM   2022 HG13 ILE A 130     -12.527  -3.900   0.013  1.00 95.50           H  
ATOM   2023  CG2 ILE A 130      -9.663  -2.171   0.984  1.00 95.50           C  
ATOM   2024 HG21 ILE A 130     -10.079  -1.273   1.441  1.00 95.50           H  
ATOM   2025 HG22 ILE A 130      -9.397  -2.867   1.779  1.00 95.50           H  
ATOM   2026 HG23 ILE A 130      -8.744  -1.904   0.462  1.00 95.50           H  
ATOM   2027  CD1 ILE A 130     -11.435  -4.594   1.695  1.00 95.50           C  
ATOM   2028 HD11 ILE A 130     -10.712  -5.242   1.199  1.00 95.50           H  
ATOM   2029 HD12 ILE A 130     -10.994  -4.183   2.603  1.00 95.50           H  
ATOM   2030 HD13 ILE A 130     -12.315  -5.173   1.975  1.00 95.50           H  
ATOM   2031  N   PRO A 131      -9.852   0.342  -1.308  1.00 96.06           N  
ATOM   2032  CA  PRO A 131      -8.761   1.131  -1.880  1.00 96.06           C  
ATOM   2033  HA  PRO A 131      -8.852   1.168  -2.966  1.00 96.06           H  
ATOM   2034  C   PRO A 131      -7.385   0.560  -1.529  1.00 96.06           C  
ATOM   2035  CB  PRO A 131      -8.924   2.532  -1.298  1.00 96.06           C  
ATOM   2036  HB2 PRO A 131      -7.961   3.024  -1.159  1.00 96.06           H  
ATOM   2037  HB3 PRO A 131      -9.578   3.129  -1.934  1.00 96.06           H  
ATOM   2038  O   PRO A 131      -7.226  -0.097  -0.509  1.00 96.06           O  
ATOM   2039  CG  PRO A 131      -9.599   2.272   0.042  1.00 96.06           C  
ATOM   2040  HG2 PRO A 131     -10.124   3.163   0.386  1.00 96.06           H  
ATOM   2041  HG3 PRO A 131      -8.861   1.954   0.778  1.00 96.06           H  
ATOM   2042  CD  PRO A 131     -10.544   1.115  -0.281  1.00 96.06           C  
ATOM   2043  HD2 PRO A 131     -10.746   0.540   0.622  1.00 96.06           H  
ATOM   2044  HD3 PRO A 131     -11.478   1.503  -0.686  1.00 96.06           H  
ATOM   2045  N   GLU A 132      -6.383   0.812  -2.366  1.00 94.60           N  
ATOM   2046  H   GLU A 132      -6.577   1.271  -3.245  1.00 94.60           H  
ATOM   2047  CA  GLU A 132      -4.974   0.574  -2.033  1.00 94.60           C  
ATOM   2048  HA  GLU A 132      -4.859  -0.426  -1.614  1.00 94.60           H  
ATOM   2049  C   GLU A 132      -4.520   1.584  -0.966  1.00 94.60           C  
ATOM   2050  CB  GLU A 132      -4.104   0.662  -3.305  1.00 94.60           C  
ATOM   2051  HB2 GLU A 132      -3.060   0.527  -3.023  1.00 94.60           H  
ATOM   2052  HB3 GLU A 132      -4.217   1.649  -3.752  1.00 94.60           H  
ATOM   2053  O   GLU A 132      -4.770   2.789  -1.103  1.00 94.60           O  
ATOM   2054  CG  GLU A 132      -4.484  -0.411  -4.346  1.00 94.60           C  
ATOM   2055  HG2 GLU A 132      -5.542  -0.317  -4.589  1.00 94.60           H  
ATOM   2056  HG3 GLU A 132      -4.351  -1.397  -3.900  1.00 94.60           H  
ATOM   2057  CD  GLU A 132      -3.687  -0.343  -5.662  1.00 94.60           C  
ATOM   2058  OE1 GLU A 132      -4.225  -0.771  -6.714  1.00 94.60           O  
ATOM   2059  OE2 GLU A 132      -2.516   0.088  -5.704  1.00 94.60           O  
ATOM   2060  N   PHE A 133      -3.863   1.093   0.087  1.00 92.45           N  
ATOM   2061  H   PHE A 133      -3.706   0.096   0.142  1.00 92.45           H  
ATOM   2062  CA  PHE A 133      -3.419   1.908   1.226  1.00 92.45           C  
ATOM   2063  HA  PHE A 133      -4.078   2.771   1.328  1.00 92.45           H  
ATOM   2064  C   PHE A 133      -2.006   2.471   1.038  1.00 92.45           C  
ATOM   2065  CB  PHE A 133      -3.542   1.094   2.520  1.00 92.45           C  
ATOM   2066  HB2 PHE A 133      -3.041   0.134   2.400  1.00 92.45           H  
ATOM   2067  HB3 PHE A 133      -3.033   1.630   3.322  1.00 92.45           H  
ATOM   2068  O   PHE A 133      -1.606   3.395   1.745  1.00 92.45           O  
ATOM   2069  CG  PHE A 133      -4.977   0.862   2.953  1.00 92.45           C  
ATOM   2070  CD1 PHE A 133      -5.560   1.667   3.949  1.00 92.45           C  
ATOM   2071  HD1 PHE A 133      -4.978   2.433   4.440  1.00 92.45           H  
ATOM   2072  CD2 PHE A 133      -5.738  -0.168   2.373  1.00 92.45           C  
ATOM   2073  HD2 PHE A 133      -5.302  -0.806   1.619  1.00 92.45           H  
ATOM   2074  CE1 PHE A 133      -6.889   1.460   4.349  1.00 92.45           C  
ATOM   2075  HE1 PHE A 133      -7.317   2.062   5.137  1.00 92.45           H  
ATOM   2076  CE2 PHE A 133      -7.062  -0.387   2.785  1.00 92.45           C  
ATOM   2077  HE2 PHE A 133      -7.625  -1.206   2.363  1.00 92.45           H  
ATOM   2078  CZ  PHE A 133      -7.643   0.430   3.766  1.00 92.45           C  
ATOM   2079  HZ  PHE A 133      -8.652   0.241   4.102  1.00 92.45           H  
ATOM   2080  N   CYS A 134      -1.247   1.966   0.064  1.00 94.08           N  
ATOM   2081  H   CYS A 134      -1.568   1.145  -0.428  1.00 94.08           H  
ATOM   2082  CA  CYS A 134       0.051   2.531  -0.283  1.00 94.08           C  
ATOM   2083  HA  CYS A 134       0.604   2.700   0.641  1.00 94.08           H  
ATOM   2084  C   CYS A 134      -0.067   3.869  -1.022  1.00 94.08           C  
ATOM   2085  CB  CYS A 134       0.845   1.544  -1.131  1.00 94.08           C  
ATOM   2086  HB2 CYS A 134       1.784   2.010  -1.431  1.00 94.08           H  
ATOM   2087  HB3 CYS A 134       0.264   1.272  -2.012  1.00 94.08           H  
ATOM   2088  O   CYS A 134      -0.821   4.021  -1.988  1.00 94.08           O  
ATOM   2089  SG  CYS A 134       1.212   0.072  -0.161  1.00 94.08           S  
ATOM   2090  HG  CYS A 134       1.806   0.701   0.858  1.00 94.08           H  
ATOM   2091  N   CYS A 135       0.782   4.816  -0.641  1.00 95.91           N  
ATOM   2092  H   CYS A 135       1.376   4.627   0.153  1.00 95.91           H  
ATOM   2093  CA  CYS A 135       0.934   6.107  -1.298  1.00 95.91           C  
ATOM   2094  HA  CYS A 135       0.479   6.065  -2.288  1.00 95.91           H  
ATOM   2095  C   CYS A 135       2.417   6.448  -1.502  1.00 95.91           C  
ATOM   2096  CB  CYS A 135       0.164   7.158  -0.483  1.00 95.91           C  
ATOM   2097  HB2 CYS A 135      -0.844   6.795  -0.284  1.00 95.91           H  
ATOM   2098  HB3 CYS A 135       0.089   8.090  -1.044  1.00 95.91           H  
ATOM   2099  O   CYS A 135       3.309   5.696  -1.114  1.00 95.91           O  
ATOM   2100  SG  CYS A 135       0.985   7.497   1.093  1.00 95.91           S  
ATOM   2101  HG  CYS A 135       2.179   7.860   0.617  1.00 95.91           H  
ATOM   2102  N   VAL A 136       2.684   7.595  -2.120  1.00 97.82           N  
ATOM   2103  H   VAL A 136       1.903   8.157  -2.426  1.00 97.82           H  
ATOM   2104  CA  VAL A 136       4.011   8.208  -2.191  1.00 97.82           C  
ATOM   2105  HA  VAL A 136       4.705   7.596  -1.614  1.00 97.82           H  
ATOM   2106  C   VAL A 136       3.960   9.586  -1.554  1.00 97.82           C  
ATOM   2107  CB  VAL A 136       4.537   8.276  -3.634  1.00 97.82           C  
ATOM   2108  HB  VAL A 136       3.764   8.687  -4.284  1.00 97.82           H  
ATOM   2109  O   VAL A 136       3.137  10.412  -1.950  1.00 97.82           O  
ATOM   2110  CG1 VAL A 136       5.795   9.146  -3.755  1.00 97.82           C  
ATOM   2111 HG11 VAL A 136       6.214   9.059  -4.758  1.00 97.82           H  
ATOM   2112 HG12 VAL A 136       6.549   8.823  -3.037  1.00 97.82           H  
ATOM   2113 HG13 VAL A 136       5.557  10.194  -3.576  1.00 97.82           H  
ATOM   2114  CG2 VAL A 136       4.909   6.875  -4.128  1.00 97.82           C  
ATOM   2115 HG21 VAL A 136       5.740   6.497  -3.533  1.00 97.82           H  
ATOM   2116 HG22 VAL A 136       4.060   6.202  -4.010  1.00 97.82           H  
ATOM   2117 HG23 VAL A 136       5.205   6.911  -5.176  1.00 97.82           H  
ATOM   2118  N   LEU A 137       4.870   9.838  -0.615  1.00 98.42           N  
ATOM   2119  H   LEU A 137       5.510   9.095  -0.372  1.00 98.42           H  
ATOM   2120  CA  LEU A 137       5.110  11.141  -0.008  1.00 98.42           C  
ATOM   2121  HA  LEU A 137       4.294  11.813  -0.274  1.00 98.42           H  
ATOM   2122  C   LEU A 137       6.420  11.727  -0.545  1.00 98.42           C  
ATOM   2123  CB  LEU A 137       5.129  10.985   1.522  1.00 98.42           C  
ATOM   2124  HB2 LEU A 137       4.172  10.578   1.849  1.00 98.42           H  
ATOM   2125  HB3 LEU A 137       5.909  10.270   1.782  1.00 98.42           H  
ATOM   2126  O   LEU A 137       7.501  11.176  -0.333  1.00 98.42           O  
ATOM   2127  CG  LEU A 137       5.407  12.291   2.288  1.00 98.42           C  
ATOM   2128  HG  LEU A 137       6.365  12.702   1.970  1.00 98.42           H  
ATOM   2129  CD1 LEU A 137       4.322  13.345   2.054  1.00 98.42           C  
ATOM   2130 HD11 LEU A 137       3.351  12.958   2.366  1.00 98.42           H  
ATOM   2131 HD12 LEU A 137       4.283  13.632   1.003  1.00 98.42           H  
ATOM   2132 HD13 LEU A 137       4.554  14.236   2.637  1.00 98.42           H  
ATOM   2133  CD2 LEU A 137       5.490  12.000   3.784  1.00 98.42           C  
ATOM   2134 HD21 LEU A 137       5.730  12.915   4.327  1.00 98.42           H  
ATOM   2135 HD22 LEU A 137       6.273  11.267   3.977  1.00 98.42           H  
ATOM   2136 HD23 LEU A 137       4.538  11.612   4.149  1.00 98.42           H  
ATOM   2137  N   ASN A 138       6.330  12.868  -1.221  1.00 98.41           N  
ATOM   2138  H   ASN A 138       5.412  13.263  -1.365  1.00 98.41           H  
ATOM   2139  CA  ASN A 138       7.485  13.660  -1.623  1.00 98.41           C  
ATOM   2140  HA  ASN A 138       8.385  13.047  -1.573  1.00 98.41           H  
ATOM   2141  C   ASN A 138       7.672  14.826  -0.644  1.00 98.41           C  
ATOM   2142  CB  ASN A 138       7.301  14.096  -3.082  1.00 98.41           C  
ATOM   2143  HB2 ASN A 138       6.469  14.797  -3.149  1.00 98.41           H  
ATOM   2144  HB3 ASN A 138       7.068  13.221  -3.689  1.00 98.41           H  
ATOM   2145  O   ASN A 138       6.984  15.843  -0.752  1.00 98.41           O  
ATOM   2146  CG  ASN A 138       8.551  14.740  -3.651  1.00 98.41           C  
ATOM   2147  ND2 ASN A 138       8.446  15.352  -4.806  1.00 98.41           N  
ATOM   2148 HD21 ASN A 138       9.281  15.828  -5.118  1.00 98.41           H  
ATOM   2149 HD22 ASN A 138       7.535  15.469  -5.225  1.00 98.41           H  
ATOM   2150  OD1 ASN A 138       9.642  14.679  -3.113  1.00 98.41           O  
ATOM   2151  N   ALA A 139       8.569  14.641   0.323  1.00 98.46           N  
ATOM   2152  H   ALA A 139       9.091  13.777   0.343  1.00 98.46           H  
ATOM   2153  CA  ALA A 139       8.903  15.592   1.380  1.00 98.46           C  
ATOM   2154  HA  ALA A 139       8.851  16.610   0.994  1.00 98.46           H  
ATOM   2155  C   ALA A 139      10.328  15.334   1.902  1.00 98.46           C  
ATOM   2156  CB  ALA A 139       7.884  15.435   2.510  1.00 98.46           C  
ATOM   2157  HB1 ALA A 139       7.966  14.444   2.956  1.00 98.46           H  
ATOM   2158  HB2 ALA A 139       6.874  15.567   2.122  1.00 98.46           H  
ATOM   2159  HB3 ALA A 139       8.069  16.189   3.275  1.00 98.46           H  
ATOM   2160  O   ALA A 139      10.897  14.267   1.650  1.00 98.46           O  
ATOM   2161  N   ASP A 140      10.888  16.295   2.641  1.00 97.87           N  
ATOM   2162  H   ASP A 140      10.347  17.116   2.870  1.00 97.87           H  
ATOM   2163  CA  ASP A 140      12.172  16.137   3.335  1.00 97.87           C  
ATOM   2164  HA  ASP A 140      12.819  15.507   2.725  1.00 97.87           H  
ATOM   2165  C   ASP A 140      11.958  15.416   4.674  1.00 97.87           C  
ATOM   2166  CB  ASP A 140      12.874  17.497   3.481  1.00 97.87           C  
ATOM   2167  HB2 ASP A 140      12.853  18.002   2.515  1.00 97.87           H  
ATOM   2168  HB3 ASP A 140      12.333  18.120   4.194  1.00 97.87           H  
ATOM   2169  O   ASP A 140      11.763  16.027   5.721  1.00 97.87           O  
ATOM   2170  CG  ASP A 140      14.344  17.363   3.907  1.00 97.87           C  
ATOM   2171  OD1 ASP A 140      14.920  16.270   3.694  1.00 97.87           O  
ATOM   2172  OD2 ASP A 140      14.920  18.396   4.316  1.00 97.87           O  
ATOM   2173  N   VAL A 141      11.880  14.089   4.597  1.00 96.99           N  
ATOM   2174  H   VAL A 141      12.050  13.668   3.695  1.00 96.99           H  
ATOM   2175  CA  VAL A 141      11.597  13.189   5.722  1.00 96.99           C  
ATOM   2176  HA  VAL A 141      11.784  13.721   6.654  1.00 96.99           H  
ATOM   2177  C   VAL A 141      12.544  11.996   5.697  1.00 96.99           C  
ATOM   2178  CB  VAL A 141      10.123  12.726   5.727  1.00 96.99           C  
ATOM   2179  HB  VAL A 141       9.968  12.069   6.583  1.00 96.99           H  
ATOM   2180  O   VAL A 141      13.262  11.775   4.718  1.00 96.99           O  
ATOM   2181  CG1 VAL A 141       9.167  13.907   5.893  1.00 96.99           C  
ATOM   2182 HG11 VAL A 141       9.216  14.566   5.027  1.00 96.99           H  
ATOM   2183 HG12 VAL A 141       8.147  13.546   6.020  1.00 96.99           H  
ATOM   2184 HG13 VAL A 141       9.466  14.473   6.775  1.00 96.99           H  
ATOM   2185  CG2 VAL A 141       9.715  11.944   4.474  1.00 96.99           C  
ATOM   2186 HG21 VAL A 141       8.675  11.632   4.560  1.00 96.99           H  
ATOM   2187 HG22 VAL A 141       9.834  12.563   3.584  1.00 96.99           H  
ATOM   2188 HG23 VAL A 141      10.334  11.051   4.382  1.00 96.99           H  
ATOM   2189  N   GLU A 142      12.522  11.199   6.760  1.00 93.39           N  
ATOM   2190  H   GLU A 142      11.898  11.418   7.524  1.00 93.39           H  
ATOM   2191  CA  GLU A 142      13.307   9.974   6.885  1.00 93.39           C  
ATOM   2192  HA  GLU A 142      13.916   9.845   5.991  1.00 93.39           H  
ATOM   2193  C   GLU A 142      12.400   8.742   6.989  1.00 93.39           C  
ATOM   2194  CB  GLU A 142      14.271  10.075   8.077  1.00 93.39           C  
ATOM   2195  HB2 GLU A 142      13.696  10.215   8.992  1.00 93.39           H  
ATOM   2196  HB3 GLU A 142      14.823   9.138   8.149  1.00 93.39           H  
ATOM   2197  O   GLU A 142      11.255   8.816   7.438  1.00 93.39           O  
ATOM   2198  CG  GLU A 142      15.276  11.231   7.914  1.00 93.39           C  
ATOM   2199  HG2 GLU A 142      14.738  12.179   7.916  1.00 93.39           H  
ATOM   2200  HG3 GLU A 142      15.767  11.122   6.947  1.00 93.39           H  
ATOM   2201  CD  GLU A 142      16.350  11.273   9.015  1.00 93.39           C  
ATOM   2202  OE1 GLU A 142      17.341  12.015   8.823  1.00 93.39           O  
ATOM   2203  OE2 GLU A 142      16.217  10.539  10.020  1.00 93.39           O  
ATOM   2204  N   VAL A 143      12.929   7.593   6.565  1.00 92.17           N  
ATOM   2205  H   VAL A 143      13.899   7.599   6.285  1.00 92.17           H  
ATOM   2206  CA  VAL A 143      12.271   6.290   6.728  1.00 92.17           C  
ATOM   2207  HA  VAL A 143      11.279   6.333   6.277  1.00 92.17           H  
ATOM   2208  C   VAL A 143      12.079   5.973   8.212  1.00 92.17           C  
ATOM   2209  CB  VAL A 143      13.080   5.186   6.021  1.00 92.17           C  
ATOM   2210  HB  VAL A 143      14.135   5.306   6.270  1.00 92.17           H  
ATOM   2211  O   VAL A 143      12.956   6.244   9.030  1.00 92.17           O  
ATOM   2212  CG1 VAL A 143      12.666   3.772   6.429  1.00 92.17           C  
ATOM   2213 HG11 VAL A 143      13.135   3.033   5.779  1.00 92.17           H  
ATOM   2214 HG12 VAL A 143      11.583   3.667   6.362  1.00 92.17           H  
ATOM   2215 HG13 VAL A 143      12.975   3.567   7.455  1.00 92.17           H  
ATOM   2216  CG2 VAL A 143      12.933   5.320   4.499  1.00 92.17           C  
ATOM   2217 HG21 VAL A 143      13.536   4.561   4.001  1.00 92.17           H  
ATOM   2218 HG22 VAL A 143      13.259   6.310   4.182  1.00 92.17           H  
ATOM   2219 HG23 VAL A 143      11.888   5.177   4.223  1.00 92.17           H  
ATOM   2220  N   GLY A 144      10.945   5.362   8.543  1.00 86.44           N  
ATOM   2221  H   GLY A 144      10.290   5.139   7.807  1.00 86.44           H  
ATOM   2222  CA  GLY A 144      10.536   5.015   9.900  1.00 86.44           C  
ATOM   2223  HA2 GLY A 144      11.415   4.777  10.500  1.00 86.44           H  
ATOM   2224  HA3 GLY A 144       9.893   4.137   9.856  1.00 86.44           H  
ATOM   2225  C   GLY A 144       9.762   6.124  10.611  1.00 86.44           C  
ATOM   2226  O   GLY A 144       9.268   5.892  11.713  1.00 86.44           O  
ATOM   2227  N   LEU A 145       9.635   7.310  10.002  1.00 88.66           N  
ATOM   2228  H   LEU A 145      10.064   7.448   9.098  1.00 88.66           H  
ATOM   2229  CA  LEU A 145       8.781   8.358  10.542  1.00 88.66           C  
ATOM   2230  HA  LEU A 145       8.944   8.391  11.619  1.00 88.66           H  
ATOM   2231  C   LEU A 145       7.304   8.040  10.344  1.00 88.66           C  
ATOM   2232  CB  LEU A 145       9.112   9.741   9.962  1.00 88.66           C  
ATOM   2233  HB2 LEU A 145       8.349  10.441  10.300  1.00 88.66           H  
ATOM   2234  HB3 LEU A 145       9.053   9.689   8.875  1.00 88.66           H  
ATOM   2235  O   LEU A 145       6.863   7.493   9.338  1.00 88.66           O  
ATOM   2236  CG  LEU A 145      10.483  10.309  10.364  1.00 88.66           C  
ATOM   2237  HG  LEU A 145      11.276   9.707   9.920  1.00 88.66           H  
ATOM   2238  CD1 LEU A 145      10.590  11.740   9.832  1.00 88.66           C  
ATOM   2239 HD11 LEU A 145      10.381  11.746   8.762  1.00 88.66           H  
ATOM   2240 HD12 LEU A 145       9.875  12.388  10.340  1.00 88.66           H  
ATOM   2241 HD13 LEU A 145      11.599  12.116   9.998  1.00 88.66           H  
ATOM   2242  CD2 LEU A 145      10.701  10.362  11.879  1.00 88.66           C  
ATOM   2243 HD21 LEU A 145       9.886  10.896  12.366  1.00 88.66           H  
ATOM   2244 HD22 LEU A 145      11.643  10.869  12.091  1.00 88.66           H  
ATOM   2245 HD23 LEU A 145      10.775   9.351  12.279  1.00 88.66           H  
ATOM   2246  N   ASN A 146       6.555   8.498  11.326  1.00 89.51           N  
ATOM   2247  H   ASN A 146       7.032   8.932  12.103  1.00 89.51           H  
ATOM   2248  CA  ASN A 146       5.136   8.328  11.504  1.00 89.51           C  
ATOM   2249  HA  ASN A 146       4.688   7.756  10.691  1.00 89.51           H  
ATOM   2250  C   ASN A 146       4.534   9.732  11.557  1.00 89.51           C  
ATOM   2251  CB  ASN A 146       5.051   7.572  12.825  1.00 89.51           C  
ATOM   2252  HB2 ASN A 146       4.164   7.849  13.396  1.00 89.51           H  
ATOM   2253  HB3 ASN A 146       5.863   7.914  13.466  1.00 89.51           H  
ATOM   2254  O   ASN A 146       4.902  10.539  12.412  1.00 89.51           O  
ATOM   2255  CG  ASN A 146       5.194   6.063  12.697  1.00 89.51           C  
ATOM   2256  ND2 ASN A 146       5.496   5.424  13.794  1.00 89.51           N  
ATOM   2257 HD21 ASN A 146       5.735   4.445  13.719  1.00 89.51           H  
ATOM   2258 HD22 ASN A 146       5.672   5.987  14.614  1.00 89.51           H  
ATOM   2259  OD1 ASN A 146       4.983   5.436  11.668  1.00 89.51           O  
ATOM   2260  N   LEU A 147       3.691  10.070  10.588  1.00 91.42           N  
ATOM   2261  H   LEU A 147       3.418   9.358   9.925  1.00 91.42           H  
ATOM   2262  CA  LEU A 147       3.327  11.447  10.273  1.00 91.42           C  
ATOM   2263  HA  LEU A 147       3.710  12.108  11.050  1.00 91.42           H  
ATOM   2264  C   LEU A 147       1.810  11.620  10.222  1.00 91.42           C  
ATOM   2265  CB  LEU A 147       3.963  11.862   8.931  1.00 91.42           C  
ATOM   2266  HB2 LEU A 147       3.674  12.891   8.714  1.00 91.42           H  
ATOM   2267  HB3 LEU A 147       3.539  11.230   8.150  1.00 91.42           H  
ATOM   2268  O   LEU A 147       1.104  10.791   9.653  1.00 91.42           O  
ATOM   2269  CG  LEU A 147       5.499  11.753   8.859  1.00 91.42           C  
ATOM   2270  HG  LEU A 147       5.811  10.733   9.086  1.00 91.42           H  
ATOM   2271  CD1 LEU A 147       5.973  12.076   7.444  1.00 91.42           C  
ATOM   2272 HD11 LEU A 147       5.729  13.109   7.196  1.00 91.42           H  
ATOM   2273 HD12 LEU A 147       5.485  11.405   6.737  1.00 91.42           H  
ATOM   2274 HD13 LEU A 147       7.050  11.925   7.380  1.00 91.42           H  
ATOM   2275  CD2 LEU A 147       6.203  12.712   9.820  1.00 91.42           C  
ATOM   2276 HD21 LEU A 147       6.021  12.386  10.844  1.00 91.42           H  
ATOM   2277 HD22 LEU A 147       5.823  13.725   9.687  1.00 91.42           H  
ATOM   2278 HD23 LEU A 147       7.278  12.698   9.640  1.00 91.42           H  
ATOM   2279  N   LYS A 148       1.317  12.738  10.754  1.00 92.14           N  
ATOM   2280  H   LYS A 148       1.968  13.356  11.217  1.00 92.14           H  
ATOM   2281  CA  LYS A 148       0.007  13.284  10.398  1.00 92.14           C  
ATOM   2282  HA  LYS A 148      -0.664  12.473  10.115  1.00 92.14           H  
ATOM   2283  C   LYS A 148       0.205  14.193   9.194  1.00 92.14           C  
ATOM   2284  CB  LYS A 148      -0.632  14.067  11.554  1.00 92.14           C  
ATOM   2285  HB2 LYS A 148      -0.077  14.995  11.700  1.00 92.14           H  
ATOM   2286  HB3 LYS A 148      -1.651  14.330  11.271  1.00 92.14           H  
ATOM   2287  O   LYS A 148       0.972  15.155   9.259  1.00 92.14           O  
ATOM   2288  CG  LYS A 148      -0.662  13.312  12.884  1.00 92.14           C  
ATOM   2289  HG2 LYS A 148       0.369  13.155  13.200  1.00 92.14           H  
ATOM   2290  HG3 LYS A 148      -1.167  12.353  12.772  1.00 92.14           H  
ATOM   2291  CD  LYS A 148      -1.364  14.146  13.957  1.00 92.14           C  
ATOM   2292  HD2 LYS A 148      -0.964  15.158  13.910  1.00 92.14           H  
ATOM   2293  HD3 LYS A 148      -2.436  14.187  13.763  1.00 92.14           H  
ATOM   2294  CE  LYS A 148      -1.085  13.567  15.349  1.00 92.14           C  
ATOM   2295  HE2 LYS A 148      -0.091  13.121  15.336  1.00 92.14           H  
ATOM   2296  HE3 LYS A 148      -1.806  12.786  15.590  1.00 92.14           H  
ATOM   2297  NZ  LYS A 148      -1.090  14.645  16.368  1.00 92.14           N  
ATOM   2298  HZ1 LYS A 148      -0.768  14.335  17.274  1.00 92.14           H  
ATOM   2299  HZ2 LYS A 148      -1.977  15.122  16.445  1.00 92.14           H  
ATOM   2300  HZ3 LYS A 148      -0.426  15.356  16.099  1.00 92.14           H  
ATOM   2301  N   CYS A 149      -0.479  13.886   8.105  1.00 94.54           N  
ATOM   2302  H   CYS A 149      -1.045  13.049   8.114  1.00 94.54           H  
ATOM   2303  CA  CYS A 149      -0.459  14.669   6.881  1.00 94.54           C  
ATOM   2304  HA  CYS A 149       0.344  15.406   6.909  1.00 94.54           H  
ATOM   2305  C   CYS A 149      -1.798  15.395   6.741  1.00 94.54           C  
ATOM   2306  CB  CYS A 149      -0.215  13.726   5.699  1.00 94.54           C  
ATOM   2307  HB2 CYS A 149      -0.271  14.286   4.765  1.00 94.54           H  
ATOM   2308  HB3 CYS A 149      -1.007  12.977   5.709  1.00 94.54           H  
ATOM   2309  O   CYS A 149      -2.802  14.769   6.398  1.00 94.54           O  
ATOM   2310  SG  CYS A 149       1.381  12.875   5.808  1.00 94.54           S  
ATOM   2311  HG  CYS A 149       0.899  11.633   5.712  1.00 94.54           H  
ATOM   2312  N   SER A 150      -1.820  16.705   6.972  1.00 96.71           N  
ATOM   2313  H   SER A 150      -0.972  17.162   7.276  1.00 96.71           H  
ATOM   2314  CA  SER A 150      -3.023  17.518   6.749  1.00 96.71           C  
ATOM   2315  HA  SER A 150      -3.906  16.934   7.009  1.00 96.71           H  
ATOM   2316  C   SER A 150      -3.114  17.907   5.278  1.00 96.71           C  
ATOM   2317  CB  SER A 150      -3.035  18.772   7.624  1.00 96.71           C  
ATOM   2318  HB2 SER A 150      -2.262  19.463   7.287  1.00 96.71           H  
ATOM   2319  HB3 SER A 150      -4.005  19.260   7.528  1.00 96.71           H  
ATOM   2320  O   SER A 150      -2.197  18.545   4.755  1.00 96.71           O  
ATOM   2321  OG  SER A 150      -2.809  18.430   8.977  1.00 96.71           O  
ATOM   2322  HG  SER A 150      -3.188  19.107   9.543  1.00 96.71           H  
ATOM   2323  N   LEU A 151      -4.198  17.530   4.601  1.00 97.70           N  
ATOM   2324  H   LEU A 151      -4.926  17.031   5.092  1.00 97.70           H  
ATOM   2325  CA  LEU A 151      -4.386  17.778   3.171  1.00 97.70           C  
ATOM   2326  HA  LEU A 151      -3.438  17.622   2.657  1.00 97.70           H  
ATOM   2327  C   LEU A 151      -4.802  19.236   2.931  1.00 97.70           C  
ATOM   2328  CB  LEU A 151      -5.407  16.780   2.591  1.00 97.70           C  
ATOM   2329  HB2 LEU A 151      -5.465  16.952   1.516  1.00 97.70           H  
ATOM   2330  HB3 LEU A 151      -6.388  17.001   3.011  1.00 97.70           H  
ATOM   2331  O   LEU A 151      -5.911  19.636   3.269  1.00 97.70           O  
ATOM   2332  CG  LEU A 151      -5.130  15.281   2.838  1.00 97.70           C  
ATOM   2333  HG  LEU A 151      -5.348  15.031   3.877  1.00 97.70           H  
ATOM   2334  CD1 LEU A 151      -6.042  14.446   1.945  1.00 97.70           C  
ATOM   2335 HD11 LEU A 151      -7.079  14.724   2.129  1.00 97.70           H  
ATOM   2336 HD12 LEU A 151      -5.812  14.617   0.893  1.00 97.70           H  
ATOM   2337 HD13 LEU A 151      -5.919  13.389   2.184  1.00 97.70           H  
ATOM   2338  CD2 LEU A 151      -3.690  14.859   2.546  1.00 97.70           C  
ATOM   2339 HD21 LEU A 151      -3.385  15.219   1.564  1.00 97.70           H  
ATOM   2340 HD22 LEU A 151      -3.613  13.772   2.580  1.00 97.70           H  
ATOM   2341 HD23 LEU A 151      -3.041  15.262   3.324  1.00 97.70           H  
ATOM   2342  N   LEU A 152      -3.925  20.046   2.337  1.00 98.32           N  
ATOM   2343  H   LEU A 152      -3.028  19.661   2.079  1.00 98.32           H  
ATOM   2344  CA  LEU A 152      -4.138  21.492   2.190  1.00 98.32           C  
ATOM   2345  HA  LEU A 152      -4.764  21.853   3.006  1.00 98.32           H  
ATOM   2346  C   LEU A 152      -4.844  21.868   0.890  1.00 98.32           C  
ATOM   2347  CB  LEU A 152      -2.792  22.231   2.230  1.00 98.32           C  
ATOM   2348  HB2 LEU A 152      -2.991  23.299   2.139  1.00 98.32           H  
ATOM   2349  HB3 LEU A 152      -2.206  21.927   1.363  1.00 98.32           H  
ATOM   2350  O   LEU A 152      -5.758  22.682   0.887  1.00 98.32           O  
ATOM   2351  CG  LEU A 152      -1.938  22.004   3.480  1.00 98.32           C  
ATOM   2352  HG  LEU A 152      -1.679  20.948   3.559  1.00 98.32           H  
ATOM   2353  CD1 LEU A 152      -0.648  22.799   3.286  1.00 98.32           C  
ATOM   2354 HD11 LEU A 152       0.055  22.545   4.080  1.00 98.32           H  
ATOM   2355 HD12 LEU A 152      -0.176  22.535   2.340  1.00 98.32           H  
ATOM   2356 HD13 LEU A 152      -0.848  23.870   3.312  1.00 98.32           H  
ATOM   2357  CD2 LEU A 152      -2.644  22.450   4.760  1.00 98.32           C  
ATOM   2358 HD21 LEU A 152      -1.975  22.310   5.609  1.00 98.32           H  
ATOM   2359 HD22 LEU A 152      -3.527  21.835   4.929  1.00 98.32           H  
ATOM   2360 HD23 LEU A 152      -2.932  23.499   4.692  1.00 98.32           H  
ATOM   2361  N   SER A 153      -4.348  21.342  -0.230  1.00 98.10           N  
ATOM   2362  H   SER A 153      -3.634  20.632  -0.148  1.00 98.10           H  
ATOM   2363  CA  SER A 153      -4.868  21.668  -1.557  1.00 98.10           C  
ATOM   2364  HA  SER A 153      -5.940  21.839  -1.463  1.00 98.10           H  
ATOM   2365  C   SER A 153      -4.654  20.523  -2.528  1.00 98.10           C  
ATOM   2366  CB  SER A 153      -4.268  22.960  -2.119  1.00 98.10           C  
ATOM   2367  HB2 SER A 153      -4.561  23.792  -1.479  1.00 98.10           H  
ATOM   2368  HB3 SER A 153      -4.668  23.138  -3.118  1.00 98.10           H  
ATOM   2369  O   SER A 153      -3.619  19.850  -2.498  1.00 98.10           O  
ATOM   2370  OG  SER A 153      -2.856  22.896  -2.181  1.00 98.10           O  
ATOM   2371  HG  SER A 153      -2.555  22.773  -1.277  1.00 98.10           H  
ATOM   2372  N   LYS A 154      -5.630  20.300  -3.403  1.00 96.76           N  
ATOM   2373  H   LYS A 154      -6.467  20.859  -3.326  1.00 96.76           H  
ATOM   2374  CA  LYS A 154      -5.571  19.241  -4.405  1.00 96.76           C  
ATOM   2375  HA  LYS A 154      -5.251  18.329  -3.902  1.00 96.76           H  
ATOM   2376  C   LYS A 154      -4.540  19.562  -5.490  1.00 96.76           C  
ATOM   2377  CB  LYS A 154      -6.984  19.013  -4.951  1.00 96.76           C  
ATOM   2378  HB2 LYS A 154      -7.674  18.990  -4.108  1.00 96.76           H  
ATOM   2379  HB3 LYS A 154      -7.270  19.836  -5.607  1.00 96.76           H  
ATOM   2380  O   LYS A 154      -4.502  20.660  -6.043  1.00 96.76           O  
ATOM   2381  CG  LYS A 154      -7.081  17.680  -5.699  1.00 96.76           C  
ATOM   2382  HG2 LYS A 154      -6.629  16.900  -5.088  1.00 96.76           H  
ATOM   2383  HG3 LYS A 154      -6.547  17.750  -6.647  1.00 96.76           H  
ATOM   2384  CD  LYS A 154      -8.542  17.311  -5.961  1.00 96.76           C  
ATOM   2385  HD2 LYS A 154      -8.983  18.011  -6.671  1.00 96.76           H  
ATOM   2386  HD3 LYS A 154      -9.086  17.359  -5.018  1.00 96.76           H  
ATOM   2387  CE  LYS A 154      -8.595  15.881  -6.505  1.00 96.76           C  
ATOM   2388  HE2 LYS A 154      -7.929  15.270  -5.895  1.00 96.76           H  
ATOM   2389  HE3 LYS A 154      -8.211  15.868  -7.525  1.00 96.76           H  
ATOM   2390  NZ  LYS A 154      -9.967  15.326  -6.431  1.00 96.76           N  
ATOM   2391  HZ1 LYS A 154      -9.967  14.358  -6.719  1.00 96.76           H  
ATOM   2392  HZ2 LYS A 154     -10.613  15.863  -6.992  1.00 96.76           H  
ATOM   2393  HZ3 LYS A 154     -10.277  15.339  -5.470  1.00 96.76           H  
ATOM   2394  N   THR A 155      -3.731  18.572  -5.846  1.00 95.87           N  
ATOM   2395  H   THR A 155      -3.848  17.689  -5.370  1.00 95.87           H  
ATOM   2396  CA  THR A 155      -2.862  18.579  -7.031  1.00 95.87           C  
ATOM   2397  HA  THR A 155      -2.851  19.588  -7.442  1.00 95.87           H  
ATOM   2398  C   THR A 155      -3.454  17.653  -8.099  1.00 95.87           C  
ATOM   2399  CB  THR A 155      -1.399  18.219  -6.693  1.00 95.87           C  
ATOM   2400  HB  THR A 155      -0.770  18.564  -7.514  1.00 95.87           H  
ATOM   2401  O   THR A 155      -4.400  16.913  -7.821  1.00 95.87           O  
ATOM   2402  CG2 THR A 155      -0.902  18.922  -5.432  1.00 95.87           C  
ATOM   2403 HG21 THR A 155      -1.394  18.500  -4.555  1.00 95.87           H  
ATOM   2404 HG22 THR A 155       0.175  18.789  -5.335  1.00 95.87           H  
ATOM   2405 HG23 THR A 155      -1.127  19.987  -5.493  1.00 95.87           H  
ATOM   2406  OG1 THR A 155      -1.195  16.831  -6.566  1.00 95.87           O  
ATOM   2407  HG1 THR A 155      -0.252  16.710  -6.433  1.00 95.87           H  
ATOM   2408  N   PRO A 156      -2.934  17.641  -9.341  1.00 89.50           N  
ATOM   2409  CA  PRO A 156      -3.438  16.733 -10.372  1.00 89.50           C  
ATOM   2410  HA  PRO A 156      -4.465  17.016 -10.607  1.00 89.50           H  
ATOM   2411  C   PRO A 156      -3.429  15.244  -9.983  1.00 89.50           C  
ATOM   2412  CB  PRO A 156      -2.554  16.995 -11.595  1.00 89.50           C  
ATOM   2413  HB2 PRO A 156      -3.099  16.838 -12.525  1.00 89.50           H  
ATOM   2414  HB3 PRO A 156      -1.669  16.360 -11.561  1.00 89.50           H  
ATOM   2415  O   PRO A 156      -4.227  14.489 -10.529  1.00 89.50           O  
ATOM   2416  CG  PRO A 156      -2.140  18.456 -11.419  1.00 89.50           C  
ATOM   2417  HG2 PRO A 156      -1.217  18.683 -11.952  1.00 89.50           H  
ATOM   2418  HG3 PRO A 156      -2.948  19.111 -11.744  1.00 89.50           H  
ATOM   2419  CD  PRO A 156      -1.962  18.567  -9.907  1.00 89.50           C  
ATOM   2420  HD2 PRO A 156      -0.956  18.245  -9.639  1.00 89.50           H  
ATOM   2421  HD3 PRO A 156      -2.137  19.592  -9.580  1.00 89.50           H  
ATOM   2422  N   ASN A 157      -2.553  14.828  -9.055  1.00 88.62           N  
ATOM   2423  H   ASN A 157      -1.995  15.521  -8.577  1.00 88.62           H  
ATOM   2424  CA  ASN A 157      -2.330  13.418  -8.699  1.00 88.62           C  
ATOM   2425  HA  ASN A 157      -3.071  12.797  -9.203  1.00 88.62           H  
ATOM   2426  C   ASN A 157      -2.473  13.118  -7.194  1.00 88.62           C  
ATOM   2427  CB  ASN A 157      -0.934  13.008  -9.196  1.00 88.62           C  
ATOM   2428  HB2 ASN A 157      -0.752  11.963  -8.946  1.00 88.62           H  
ATOM   2429  HB3 ASN A 157      -0.189  13.610  -8.675  1.00 88.62           H  
ATOM   2430  O   ASN A 157      -2.141  12.011  -6.762  1.00 88.62           O  
ATOM   2431  CG  ASN A 157      -0.749  13.150 -10.693  1.00 88.62           C  
ATOM   2432  ND2 ASN A 157       0.377  13.671 -11.120  1.00 88.62           N  
ATOM   2433 HD21 ASN A 157       1.073  13.978 -10.455  1.00 88.62           H  
ATOM   2434 HD22 ASN A 157       0.477  13.745 -12.122  1.00 88.62           H  
ATOM   2435  OD1 ASN A 157      -1.578  12.792 -11.509  1.00 88.62           O  
ATOM   2436  N   GLY A 158      -2.891  14.096  -6.390  1.00 96.09           N  
ATOM   2437  H   GLY A 158      -3.173  14.983  -6.781  1.00 96.09           H  
ATOM   2438  CA  GLY A 158      -2.907  13.972  -4.937  1.00 96.09           C  
ATOM   2439  HA2 GLY A 158      -3.703  13.293  -4.631  1.00 96.09           H  
ATOM   2440  HA3 GLY A 158      -1.955  13.547  -4.621  1.00 96.09           H  
ATOM   2441  C   GLY A 158      -3.124  15.312  -4.242  1.00 96.09           C  
ATOM   2442  O   GLY A 158      -4.011  16.064  -4.645  1.00 96.09           O  
ATOM   2443  N   PHE A 159      -2.339  15.610  -3.204  1.00 98.57           N  
ATOM   2444  H   PHE A 159      -1.618  14.952  -2.943  1.00 98.57           H  
ATOM   2445  CA  PHE A 159      -2.513  16.802  -2.368  1.00 98.57           C  
ATOM   2446  HA  PHE A 159      -3.031  17.567  -2.947  1.00 98.57           H  
ATOM   2447  C   PHE A 159      -1.180  17.389  -1.900  1.00 98.57           C  
ATOM   2448  CB  PHE A 159      -3.380  16.464  -1.146  1.00 98.57           C  
ATOM   2449  HB2 PHE A 159      -2.910  15.646  -0.600  1.00 98.57           H  
ATOM   2450  HB3 PHE A 159      -3.407  17.327  -0.481  1.00 98.57           H  
ATOM   2451  O   PHE A 159      -0.244  16.654  -1.587  1.00 98.57           O  
ATOM   2452  CG  PHE A 159      -4.804  16.073  -1.481  1.00 98.57           C  
ATOM   2453  CD1 PHE A 159      -5.826  17.041  -1.461  1.00 98.57           C  
ATOM   2454  HD1 PHE A 159      -5.604  18.059  -1.176  1.00 98.57           H  
ATOM   2455  CD2 PHE A 159      -5.110  14.741  -1.818  1.00 98.57           C  
ATOM   2456  HD2 PHE A 159      -4.337  13.987  -1.807  1.00 98.57           H  
ATOM   2457  CE1 PHE A 159      -7.145  16.680  -1.783  1.00 98.57           C  
ATOM   2458  HE1 PHE A 159      -7.931  17.418  -1.728  1.00 98.57           H  
ATOM   2459  CE2 PHE A 159      -6.425  14.387  -2.159  1.00 98.57           C  
ATOM   2460  HE2 PHE A 159      -6.664  13.363  -2.403  1.00 98.57           H  
ATOM   2461  CZ  PHE A 159      -7.443  15.353  -2.135  1.00 98.57           C  
ATOM   2462  HZ  PHE A 159      -8.462  15.065  -2.349  1.00 98.57           H  
ATOM   2463  N   LYS A 160      -1.110  18.719  -1.783  1.00 98.81           N  
ATOM   2464  H   LYS A 160      -1.938  19.242  -2.029  1.00 98.81           H  
ATOM   2465  CA  LYS A 160      -0.113  19.381  -0.932  1.00 98.81           C  
ATOM   2466  HA  LYS A 160       0.860  18.913  -1.077  1.00 98.81           H  
ATOM   2467  C   LYS A 160      -0.478  19.161   0.527  1.00 98.81           C  
ATOM   2468  CB  LYS A 160      -0.025  20.887  -1.226  1.00 98.81           C  
ATOM   2469  HB2 LYS A 160       0.642  21.344  -0.495  1.00 98.81           H  
ATOM   2470  HB3 LYS A 160      -1.011  21.330  -1.092  1.00 98.81           H  
ATOM   2471  O   LYS A 160      -1.659  19.216   0.868  1.00 98.81           O  
ATOM   2472  CG  LYS A 160       0.494  21.231  -2.628  1.00 98.81           C  
ATOM   2473  HG2 LYS A 160       0.586  22.315  -2.701  1.00 98.81           H  
ATOM   2474  HG3 LYS A 160      -0.225  20.898  -3.376  1.00 98.81           H  
ATOM   2475  CD  LYS A 160       1.859  20.586  -2.899  1.00 98.81           C  
ATOM   2476  HD2 LYS A 160       1.729  19.508  -2.988  1.00 98.81           H  
ATOM   2477  HD3 LYS A 160       2.531  20.793  -2.066  1.00 98.81           H  
ATOM   2478  CE  LYS A 160       2.476  21.113  -4.192  1.00 98.81           C  
ATOM   2479  HE2 LYS A 160       2.722  22.165  -4.048  1.00 98.81           H  
ATOM   2480  HE3 LYS A 160       1.743  21.031  -4.994  1.00 98.81           H  
ATOM   2481  NZ  LYS A 160       3.690  20.333  -4.533  1.00 98.81           N  
ATOM   2482  HZ1 LYS A 160       3.440  19.403  -4.839  1.00 98.81           H  
ATOM   2483  HZ2 LYS A 160       4.288  20.224  -3.727  1.00 98.81           H  
ATOM   2484  HZ3 LYS A 160       4.204  20.743  -5.299  1.00 98.81           H  
ATOM   2485  N   VAL A 161       0.525  18.936   1.368  1.00 98.63           N  
ATOM   2486  H   VAL A 161       1.472  18.945   1.019  1.00 98.63           H  
ATOM   2487  CA  VAL A 161       0.323  18.591   2.778  1.00 98.63           C  
ATOM   2488  HA  VAL A 161      -0.690  18.883   3.056  1.00 98.63           H  
ATOM   2489  C   VAL A 161       1.262  19.358   3.694  1.00 98.63           C  
ATOM   2490  CB  VAL A 161       0.454  17.072   3.024  1.00 98.63           C  
ATOM   2491  HB  VAL A 161       0.253  16.876   4.078  1.00 98.63           H  
ATOM   2492  O   VAL A 161       2.389  19.656   3.299  1.00 98.63           O  
ATOM   2493  CG1 VAL A 161      -0.568  16.292   2.196  1.00 98.63           C  
ATOM   2494 HG11 VAL A 161      -1.554  16.729   2.349  1.00 98.63           H  
ATOM   2495 HG12 VAL A 161      -0.318  16.335   1.136  1.00 98.63           H  
ATOM   2496 HG13 VAL A 161      -0.584  15.252   2.523  1.00 98.63           H  
ATOM   2497  CG2 VAL A 161       1.836  16.501   2.681  1.00 98.63           C  
ATOM   2498 HG21 VAL A 161       2.604  16.988   3.283  1.00 98.63           H  
ATOM   2499 HG22 VAL A 161       2.057  16.646   1.624  1.00 98.63           H  
ATOM   2500 HG23 VAL A 161       1.853  15.434   2.904  1.00 98.63           H  
ATOM   2501  N   THR A 162       0.824  19.615   4.927  1.00 98.60           N  
ATOM   2502  H   THR A 162      -0.131  19.378   5.154  1.00 98.60           H  
ATOM   2503  CA  THR A 162       1.732  19.856   6.060  1.00 98.60           C  
ATOM   2504  HA  THR A 162       2.708  20.167   5.688  1.00 98.60           H  
ATOM   2505  C   THR A 162       1.922  18.574   6.854  1.00 98.60           C  
ATOM   2506  CB  THR A 162       1.242  20.937   7.029  1.00 98.60           C  
ATOM   2507  HB  THR A 162       1.901  20.933   7.897  1.00 98.60           H  
ATOM   2508  O   THR A 162       0.984  17.788   6.990  1.00 98.60           O  
ATOM   2509  CG2 THR A 162       1.265  22.344   6.437  1.00 98.60           C  
ATOM   2510 HG21 THR A 162       1.818  22.360   5.498  1.00 98.60           H  
ATOM   2511 HG22 THR A 162       1.761  23.016   7.138  1.00 98.60           H  
ATOM   2512 HG23 THR A 162       0.251  22.709   6.278  1.00 98.60           H  
ATOM   2513  OG1 THR A 162      -0.070  20.651   7.457  1.00 98.60           O  
ATOM   2514  HG1 THR A 162      -0.077  19.767   7.831  1.00 98.60           H  
ATOM   2515  N   LEU A 163       3.118  18.396   7.402  1.00 97.30           N  
ATOM   2516  H   LEU A 163       3.822  19.106   7.263  1.00 97.30           H  
ATOM   2517  CA  LEU A 163       3.538  17.192   8.103  1.00 97.30           C  
ATOM   2518  HA  LEU A 163       2.749  16.441   8.057  1.00 97.30           H  
ATOM   2519  C   LEU A 163       3.811  17.497   9.576  1.00 97.30           C  
ATOM   2520  CB  LEU A 163       4.790  16.631   7.409  1.00 97.30           C  
ATOM   2521  HB2 LEU A 163       5.094  15.718   7.920  1.00 97.30           H  
ATOM   2522  HB3 LEU A 163       5.591  17.362   7.515  1.00 97.30           H  
ATOM   2523  O   LEU A 163       4.554  18.425   9.904  1.00 97.30           O  
ATOM   2524  CG  LEU A 163       4.616  16.337   5.910  1.00 97.30           C  
ATOM   2525  HG  LEU A 163       4.305  17.236   5.378  1.00 97.30           H  
ATOM   2526  CD1 LEU A 163       5.945  15.889   5.319  1.00 97.30           C  
ATOM   2527 HD11 LEU A 163       5.811  15.684   4.257  1.00 97.30           H  
ATOM   2528 HD12 LEU A 163       6.299  14.992   5.826  1.00 97.30           H  
ATOM   2529 HD13 LEU A 163       6.684  16.682   5.436  1.00 97.30           H  
ATOM   2530  CD2 LEU A 163       3.589  15.239   5.663  1.00 97.30           C  
ATOM   2531 HD21 LEU A 163       2.600  15.588   5.960  1.00 97.30           H  
ATOM   2532 HD22 LEU A 163       3.846  14.353   6.243  1.00 97.30           H  
ATOM   2533 HD23 LEU A 163       3.559  14.978   4.605  1.00 97.30           H  
ATOM   2534  N   GLU A 164       3.252  16.678  10.455  1.00 93.33           N  
ATOM   2535  H   GLU A 164       2.591  15.993  10.117  1.00 93.33           H  
ATOM   2536  CA  GLU A 164       3.544  16.665  11.888  1.00 93.33           C  
ATOM   2537  HA  GLU A 164       4.354  17.358  12.115  1.00 93.33           H  
ATOM   2538  C   GLU A 164       3.984  15.256  12.284  1.00 93.33           C  
ATOM   2539  CB  GLU A 164       2.299  17.115  12.664  1.00 93.33           C  
ATOM   2540  HB2 GLU A 164       1.498  16.396  12.493  1.00 93.33           H  
ATOM   2541  HB3 GLU A 164       1.977  18.083  12.282  1.00 93.33           H  
ATOM   2542  O   GLU A 164       3.336  14.280  11.910  1.00 93.33           O  
ATOM   2543  CG  GLU A 164       2.543  17.238  14.172  1.00 93.33           C  
ATOM   2544  HG2 GLU A 164       2.983  16.313  14.547  1.00 93.33           H  
ATOM   2545  HG3 GLU A 164       3.247  18.052  14.348  1.00 93.33           H  
ATOM   2546  CD  GLU A 164       1.222  17.504  14.902  1.00 93.33           C  
ATOM   2547  OE1 GLU A 164       0.683  16.551  15.525  1.00 93.33           O  
ATOM   2548  OE2 GLU A 164       0.696  18.628  14.754  1.00 93.33           O  
ATOM   2549  N   ASN A 165       5.080  15.122  13.026  1.00 90.23           N  
ATOM   2550  H   ASN A 165       5.543  15.952  13.369  1.00 90.23           H  
ATOM   2551  CA  ASN A 165       5.479  13.826  13.557  1.00 90.23           C  
ATOM   2552  HA  ASN A 165       5.403  13.084  12.761  1.00 90.23           H  
ATOM   2553  C   ASN A 165       4.501  13.390  14.658  1.00 90.23           C  
ATOM   2554  CB  ASN A 165       6.942  13.882  14.011  1.00 90.23           C  
ATOM   2555  HB2 ASN A 165       7.076  14.728  14.685  1.00 90.23           H  
ATOM   2556  HB3 ASN A 165       7.597  14.013  13.150  1.00 90.23           H  
ATOM   2557  O   ASN A 165       4.228  14.144  15.586  1.00 90.23           O  
ATOM   2558  CG  ASN A 165       7.321  12.611  14.740  1.00 90.23           C  
ATOM   2559  ND2 ASN A 165       7.667  11.550  14.062  1.00 90.23           N  
ATOM   2560 HD21 ASN A 165       7.541  10.696  14.586  1.00 90.23           H  
ATOM   2561 HD22 ASN A 165       7.590  11.540  13.055  1.00 90.23           H  
ATOM   2562  OD1 ASN A 165       7.242  12.548  15.949  1.00 90.23           O  
ATOM   2563  N   VAL A 166       3.988  12.164  14.562  1.00 83.44           N  
ATOM   2564  H   VAL A 166       4.307  11.566  13.814  1.00 83.44           H  
ATOM   2565  CA  VAL A 166       2.952  11.645  15.464  1.00 83.44           C  
ATOM   2566  HA  VAL A 166       2.133  12.363  15.503  1.00 83.44           H  
ATOM   2567  C   VAL A 166       3.463  11.502  16.896  1.00 83.44           C  
ATOM   2568  CB  VAL A 166       2.404  10.306  14.925  1.00 83.44           C  
ATOM   2569  HB  VAL A 166       3.239   9.659  14.658  1.00 83.44           H  
ATOM   2570  O   VAL A 166       2.712  11.782  17.824  1.00 83.44           O  
ATOM   2571  CG1 VAL A 166       1.510   9.554  15.919  1.00 83.44           C  
ATOM   2572 HG11 VAL A 166       2.104   9.205  16.764  1.00 83.44           H  
ATOM   2573 HG12 VAL A 166       0.718  10.206  16.288  1.00 83.44           H  
ATOM   2574 HG13 VAL A 166       1.065   8.682  15.440  1.00 83.44           H  
ATOM   2575  CG2 VAL A 166       1.554  10.568  13.677  1.00 83.44           C  
ATOM   2576 HG21 VAL A 166       1.254   9.631  13.208  1.00 83.44           H  
ATOM   2577 HG22 VAL A 166       2.121  11.157  12.956  1.00 83.44           H  
ATOM   2578 HG23 VAL A 166       0.649  11.104  13.964  1.00 83.44           H  
ATOM   2579  N   GLU A 167       4.717  11.086  17.092  1.00 79.84           N  
ATOM   2580  H   GLU A 167       5.285  10.834  16.296  1.00 79.84           H  
ATOM   2581  CA  GLU A 167       5.268  10.835  18.429  1.00 79.84           C  
ATOM   2582  HA  GLU A 167       4.512  10.339  19.037  1.00 79.84           H  
ATOM   2583  C   GLU A 167       5.677  12.105  19.183  1.00 79.84           C  
ATOM   2584  CB  GLU A 167       6.502   9.922  18.340  1.00 79.84           C  
ATOM   2585  HB2 GLU A 167       7.292  10.404  17.764  1.00 79.84           H  
ATOM   2586  HB3 GLU A 167       6.881   9.796  19.354  1.00 79.84           H  
ATOM   2587  O   GLU A 167       5.604  12.148  20.409  1.00 79.84           O  
ATOM   2588  CG  GLU A 167       6.225   8.516  17.792  1.00 79.84           C  
ATOM   2589  HG2 GLU A 167       5.303   8.141  18.235  1.00 79.84           H  
ATOM   2590  HG3 GLU A 167       7.033   7.869  18.133  1.00 79.84           H  
ATOM   2591  CD  GLU A 167       6.151   8.402  16.263  1.00 79.84           C  
ATOM   2592  OE1 GLU A 167       5.787   7.290  15.817  1.00 79.84           O  
ATOM   2593  OE2 GLU A 167       6.473   9.378  15.539  1.00 79.84           O  
ATOM   2594  N   THR A 168       6.168  13.114  18.466  1.00 85.88           N  
ATOM   2595  H   THR A 168       6.222  12.978  17.466  1.00 85.88           H  
ATOM   2596  CA  THR A 168       6.750  14.334  19.050  1.00 85.88           C  
ATOM   2597  HA  THR A 168       6.860  14.197  20.125  1.00 85.88           H  
ATOM   2598  C   THR A 168       5.869  15.563  18.881  1.00 85.88           C  
ATOM   2599  CB  THR A 168       8.144  14.634  18.477  1.00 85.88           C  
ATOM   2600  HB  THR A 168       8.536  15.529  18.960  1.00 85.88           H  
ATOM   2601  O   THR A 168       6.175  16.594  19.476  1.00 85.88           O  
ATOM   2602  CG2 THR A 168       9.144  13.499  18.695  1.00 85.88           C  
ATOM   2603 HG21 THR A 168       8.814  12.595  18.184  1.00 85.88           H  
ATOM   2604 HG22 THR A 168       9.233  13.293  19.762  1.00 85.88           H  
ATOM   2605 HG23 THR A 168      10.116  13.797  18.303  1.00 85.88           H  
ATOM   2606  OG1 THR A 168       8.085  14.858  17.091  1.00 85.88           O  
ATOM   2607  HG1 THR A 168       7.829  14.018  16.702  1.00 85.88           H  
ATOM   2608  N   GLU A 169       4.826  15.475  18.049  1.00 86.94           N  
ATOM   2609  H   GLU A 169       4.639  14.588  17.605  1.00 86.94           H  
ATOM   2610  CA  GLU A 169       3.965  16.594  17.633  1.00 86.94           C  
ATOM   2611  HA  GLU A 169       3.290  16.212  16.867  1.00 86.94           H  
ATOM   2612  C   GLU A 169       4.748  17.736  16.956  1.00 86.94           C  
ATOM   2613  CB  GLU A 169       3.074  17.058  18.797  1.00 86.94           C  
ATOM   2614  HB2 GLU A 169       2.387  17.821  18.430  1.00 86.94           H  
ATOM   2615  HB3 GLU A 169       3.697  17.504  19.572  1.00 86.94           H  
ATOM   2616  O   GLU A 169       4.249  18.845  16.763  1.00 86.94           O  
ATOM   2617  CG  GLU A 169       2.246  15.908  19.400  1.00 86.94           C  
ATOM   2618  HG2 GLU A 169       1.628  15.476  18.614  1.00 86.94           H  
ATOM   2619  HG3 GLU A 169       2.914  15.129  19.769  1.00 86.94           H  
ATOM   2620  CD  GLU A 169       1.349  16.347  20.567  1.00 86.94           C  
ATOM   2621  OE1 GLU A 169       0.459  15.540  20.926  1.00 86.94           O  
ATOM   2622  OE2 GLU A 169       1.538  17.463  21.107  1.00 86.94           O  
ATOM   2623  N   ALA A 170       6.006  17.484  16.576  1.00 93.87           N  
ATOM   2624  H   ALA A 170       6.381  16.564  16.757  1.00 93.87           H  
ATOM   2625  CA  ALA A 170       6.848  18.469  15.928  1.00 93.87           C  
ATOM   2626  HA  ALA A 170       6.716  19.419  16.446  1.00 93.87           H  
ATOM   2627  C   ALA A 170       6.426  18.650  14.469  1.00 93.87           C  
ATOM   2628  CB  ALA A 170       8.319  18.059  16.057  1.00 93.87           C  
ATOM   2629  HB1 ALA A 170       8.579  17.941  17.109  1.00 93.87           H  
ATOM   2630  HB2 ALA A 170       8.485  17.115  15.539  1.00 93.87           H  
ATOM   2631  HB3 ALA A 170       8.955  18.824  15.610  1.00 93.87           H  
ATOM   2632  O   ALA A 170       6.196  17.679  13.744  1.00 93.87           O  
ATOM   2633  N   ASN A 171       6.395  19.901  14.009  1.00 96.37           N  
ATOM   2634  H   ASN A 171       6.579  20.659  14.651  1.00 96.37           H  
ATOM   2635  CA  ASN A 171       6.243  20.189  12.590  1.00 96.37           C  
ATOM   2636  HA  ASN A 171       5.365  19.656  12.227  1.00 96.37           H  
ATOM   2637  C   ASN A 171       7.472  19.677  11.819  1.00 96.37           C  
ATOM   2638  CB  ASN A 171       6.018  21.694  12.394  1.00 96.37           C  
ATOM   2639  HB2 ASN A 171       5.179  22.023  13.007  1.00 96.37           H  
ATOM   2640  HB3 ASN A 171       6.912  22.242  12.690  1.00 96.37           H  
ATOM   2641  O   ASN A 171       8.608  19.996  12.170  1.00 96.37           O  
ATOM   2642  CG  ASN A 171       5.720  22.009  10.941  1.00 96.37           C  
ATOM   2643  ND2 ASN A 171       4.478  21.925  10.530  1.00 96.37           N  
ATOM   2644 HD21 ASN A 171       4.329  22.049   9.539  1.00 96.37           H  
ATOM   2645 HD22 ASN A 171       3.756  21.579  11.145  1.00 96.37           H  
ATOM   2646  OD1 ASN A 171       6.597  22.295  10.149  1.00 96.37           O  
ATOM   2647  N   VAL A 172       7.225  18.895  10.769  1.00 95.98           N  
ATOM   2648  H   VAL A 172       6.262  18.665  10.572  1.00 95.98           H  
ATOM   2649  CA  VAL A 172       8.251  18.297   9.895  1.00 95.98           C  
ATOM   2650  HA  VAL A 172       9.227  18.405  10.369  1.00 95.98           H  
ATOM   2651  C   VAL A 172       8.342  19.040   8.552  1.00 95.98           C  
ATOM   2652  CB  VAL A 172       7.985  16.783   9.733  1.00 95.98           C  
ATOM   2653  HB  VAL A 172       7.033  16.641   9.221  1.00 95.98           H  
ATOM   2654  O   VAL A 172       9.261  18.820   7.772  1.00 95.98           O  
ATOM   2655  CG1 VAL A 172       9.073  16.052   8.945  1.00 95.98           C  
ATOM   2656 HG11 VAL A 172       8.891  14.977   8.961  1.00 95.98           H  
ATOM   2657 HG12 VAL A 172       9.065  16.379   7.905  1.00 95.98           H  
ATOM   2658 HG13 VAL A 172      10.054  16.257   9.373  1.00 95.98           H  
ATOM   2659  CG2 VAL A 172       7.900  16.077  11.093  1.00 95.98           C  
ATOM   2660 HG21 VAL A 172       8.816  16.242  11.660  1.00 95.98           H  
ATOM   2661 HG22 VAL A 172       7.748  15.007  10.951  1.00 95.98           H  
ATOM   2662 HG23 VAL A 172       7.053  16.462  11.661  1.00 95.98           H  
ATOM   2663  N   GLY A 173       7.422  19.970   8.286  1.00 97.51           N  
ATOM   2664  H   GLY A 173       6.713  20.146   8.984  1.00 97.51           H  
ATOM   2665  CA  GLY A 173       7.413  20.814   7.095  1.00 97.51           C  
ATOM   2666  HA2 GLY A 173       7.335  21.857   7.402  1.00 97.51           H  
ATOM   2667  HA3 GLY A 173       8.347  20.699   6.545  1.00 97.51           H  
ATOM   2668  C   GLY A 173       6.247  20.509   6.161  1.00 97.51           C  
ATOM   2669  O   GLY A 173       5.128  20.242   6.603  1.00 97.51           O  
ATOM   2670  N   GLU A 174       6.505  20.591   4.859  1.00 98.55           N  
ATOM   2671  H   GLU A 174       7.463  20.715   4.566  1.00 98.55           H  
ATOM   2672  CA  GLU A 174       5.505  20.445   3.801  1.00 98.55           C  
ATOM   2673  HA  GLU A 174       4.558  20.129   4.240  1.00 98.55           H  
ATOM   2674  C   GLU A 174       5.919  19.376   2.787  1.00 98.55           C  
ATOM   2675  CB  GLU A 174       5.273  21.782   3.076  1.00 98.55           C  
ATOM   2676  HB2 GLU A 174       6.217  22.116   2.646  1.00 98.55           H  
ATOM   2677  HB3 GLU A 174       4.566  21.611   2.264  1.00 98.55           H  
ATOM   2678  O   GLU A 174       7.092  19.016   2.666  1.00 98.55           O  
ATOM   2679  CG  GLU A 174       4.709  22.890   3.978  1.00 98.55           C  
ATOM   2680  HG2 GLU A 174       5.422  23.099   4.775  1.00 98.55           H  
ATOM   2681  HG3 GLU A 174       3.788  22.526   4.434  1.00 98.55           H  
ATOM   2682  CD  GLU A 174       4.417  24.198   3.218  1.00 98.55           C  
ATOM   2683  OE1 GLU A 174       3.985  25.165   3.885  1.00 98.55           O  
ATOM   2684  OE2 GLU A 174       4.628  24.245   1.981  1.00 98.55           O  
ATOM   2685  N   GLY A 175       4.951  18.895   2.013  1.00 98.48           N  
ATOM   2686  H   GLY A 175       4.007  19.218   2.166  1.00 98.48           H  
ATOM   2687  CA  GLY A 175       5.205  17.929   0.956  1.00 98.48           C  
ATOM   2688  HA2 GLY A 175       5.366  16.953   1.414  1.00 98.48           H  
ATOM   2689  HA3 GLY A 175       6.111  18.200   0.413  1.00 98.48           H  
ATOM   2690  C   GLY A 175       4.065  17.800  -0.039  1.00 98.48           C  
ATOM   2691  O   GLY A 175       3.133  18.606  -0.092  1.00 98.48           O  
ATOM   2692  N   GLU A 176       4.141  16.747  -0.842  1.00 98.64           N  
ATOM   2693  H   GLU A 176       4.960  16.160  -0.774  1.00 98.64           H  
ATOM   2694  CA  GLU A 176       3.049  16.306  -1.703  1.00 98.64           C  
ATOM   2695  HA  GLU A 176       2.135  16.813  -1.395  1.00 98.64           H  
ATOM   2696  C   GLU A 176       2.828  14.806  -1.535  1.00 98.64           C  
ATOM   2697  CB  GLU A 176       3.345  16.702  -3.155  1.00 98.64           C  
ATOM   2698  HB2 GLU A 176       3.575  17.767  -3.163  1.00 98.64           H  
ATOM   2699  HB3 GLU A 176       4.217  16.158  -3.518  1.00 98.64           H  
ATOM   2700  O   GLU A 176       3.766  14.019  -1.664  1.00 98.64           O  
ATOM   2701  CG  GLU A 176       2.153  16.445  -4.093  1.00 98.64           C  
ATOM   2702  HG2 GLU A 176       1.975  15.372  -4.158  1.00 98.64           H  
ATOM   2703  HG3 GLU A 176       1.268  16.917  -3.666  1.00 98.64           H  
ATOM   2704  CD  GLU A 176       2.351  17.024  -5.501  1.00 98.64           C  
ATOM   2705  OE1 GLU A 176       1.520  16.707  -6.386  1.00 98.64           O  
ATOM   2706  OE2 GLU A 176       3.250  17.887  -5.675  1.00 98.64           O  
ATOM   2707  N   ILE A 177       1.585  14.420  -1.259  1.00 98.46           N  
ATOM   2708  H   ILE A 177       0.862  15.124  -1.214  1.00 98.46           H  
ATOM   2709  CA  ILE A 177       1.164  13.024  -1.169  1.00 98.46           C  
ATOM   2710  HA  ILE A 177       2.061  12.407  -1.127  1.00 98.46           H  
ATOM   2711  C   ILE A 177       0.395  12.647  -2.432  1.00 98.46           C  
ATOM   2712  CB  ILE A 177       0.390  12.767   0.138  1.00 98.46           C  
ATOM   2713  HB  ILE A 177       0.971  13.214   0.944  1.00 98.46           H  
ATOM   2714  O   ILE A 177      -0.470  13.393  -2.885  1.00 98.46           O  
ATOM   2715  CG1 ILE A 177       0.296  11.253   0.415  1.00 98.46           C  
ATOM   2716 HG12 ILE A 177      -0.401  10.786  -0.282  1.00 98.46           H  
ATOM   2717 HG13 ILE A 177       1.277  10.799   0.276  1.00 98.46           H  
ATOM   2718  CG2 ILE A 177      -1.002  13.425   0.138  1.00 98.46           C  
ATOM   2719 HG21 ILE A 177      -1.428  13.403   1.141  1.00 98.46           H  
ATOM   2720 HG22 ILE A 177      -0.923  14.467  -0.172  1.00 98.46           H  
ATOM   2721 HG23 ILE A 177      -1.678  12.903  -0.538  1.00 98.46           H  
ATOM   2722  CD1 ILE A 177      -0.149  10.965   1.852  1.00 98.46           C  
ATOM   2723 HD11 ILE A 177      -1.156  11.343   2.028  1.00 98.46           H  
ATOM   2724 HD12 ILE A 177      -0.147   9.891   2.036  1.00 98.46           H  
ATOM   2725 HD13 ILE A 177       0.539  11.445   2.548  1.00 98.46           H  
ATOM   2726  N   THR A 178       0.720  11.504  -3.026  1.00 97.26           N  
ATOM   2727  H   THR A 178       1.424  10.933  -2.579  1.00 97.26           H  
ATOM   2728  CA  THR A 178       0.101  10.991  -4.259  1.00 97.26           C  
ATOM   2729  HA  THR A 178      -0.883  11.442  -4.390  1.00 97.26           H  
ATOM   2730  C   THR A 178      -0.100   9.484  -4.154  1.00 97.26           C  
ATOM   2731  CB  THR A 178       0.946  11.321  -5.506  1.00 97.26           C  
ATOM   2732  HB  THR A 178       0.454  10.905  -6.384  1.00 97.26           H  
ATOM   2733  O   THR A 178       0.514   8.834  -3.312  1.00 97.26           O  
ATOM   2734  CG2 THR A 178       1.127  12.821  -5.729  1.00 97.26           C  
ATOM   2735 HG21 THR A 178       1.620  12.993  -6.686  1.00 97.26           H  
ATOM   2736 HG22 THR A 178       1.739  13.246  -4.934  1.00 97.26           H  
ATOM   2737 HG23 THR A 178       0.157  13.318  -5.734  1.00 97.26           H  
ATOM   2738  OG1 THR A 178       2.245  10.772  -5.413  1.00 97.26           O  
ATOM   2739  HG1 THR A 178       2.549  10.946  -4.520  1.00 97.26           H  
ATOM   2740  N   ARG A 179      -0.933   8.887  -5.009  1.00 95.21           N  
ATOM   2741  H   ARG A 179      -1.465   9.460  -5.648  1.00 95.21           H  
ATOM   2742  CA  ARG A 179      -1.010   7.418  -5.113  1.00 95.21           C  
ATOM   2743  HA  ARG A 179      -1.257   7.021  -4.129  1.00 95.21           H  
ATOM   2744  C   ARG A 179       0.347   6.817  -5.515  1.00 95.21           C  
ATOM   2745  CB  ARG A 179      -2.143   7.016  -6.072  1.00 95.21           C  
ATOM   2746  HB2 ARG A 179      -3.084   7.419  -5.697  1.00 95.21           H  
ATOM   2747  HB3 ARG A 179      -2.222   5.929  -6.081  1.00 95.21           H  
ATOM   2748  O   ARG A 179       1.078   7.419  -6.305  1.00 95.21           O  
ATOM   2749  CG  ARG A 179      -1.915   7.517  -7.506  1.00 95.21           C  
ATOM   2750  HG2 ARG A 179      -1.874   8.606  -7.530  1.00 95.21           H  
ATOM   2751  HG3 ARG A 179      -0.958   7.134  -7.860  1.00 95.21           H  
ATOM   2752  CD  ARG A 179      -3.002   7.029  -8.462  1.00 95.21           C  
ATOM   2753  HD2 ARG A 179      -2.613   7.112  -9.477  1.00 95.21           H  
ATOM   2754  HD3 ARG A 179      -3.224   5.984  -8.248  1.00 95.21           H  
ATOM   2755  NE  ARG A 179      -4.223   7.838  -8.362  1.00 95.21           N  
ATOM   2756  HE  ARG A 179      -4.253   8.582  -7.680  1.00 95.21           H  
ATOM   2757  NH1 ARG A 179      -5.706   6.463  -9.475  1.00 95.21           N  
ATOM   2758 HH11 ARG A 179      -5.113   5.660  -9.317  1.00 95.21           H  
ATOM   2759 HH12 ARG A 179      -6.662   6.259  -9.730  1.00 95.21           H  
ATOM   2760  NH2 ARG A 179      -6.324   8.500  -8.881  1.00 95.21           N  
ATOM   2761 HH21 ARG A 179      -6.157   9.214  -8.186  1.00 95.21           H  
ATOM   2762 HH22 ARG A 179      -7.278   8.240  -9.086  1.00 95.21           H  
ATOM   2763  CZ  ARG A 179      -5.399   7.591  -8.908  1.00 95.21           C  
ATOM   2764  N   TRP A 180       0.686   5.623  -5.027  1.00 96.12           N  
ATOM   2765  H   TRP A 180       0.049   5.140  -4.409  1.00 96.12           H  
ATOM   2766  CA  TRP A 180       1.860   4.899  -5.529  1.00 96.12           C  
ATOM   2767  HA  TRP A 180       2.676   5.608  -5.664  1.00 96.12           H  
ATOM   2768  C   TRP A 180       1.553   4.276  -6.891  1.00 96.12           C  
ATOM   2769  CB  TRP A 180       2.329   3.841  -4.526  1.00 96.12           C  
ATOM   2770  HB2 TRP A 180       1.491   3.177  -4.315  1.00 96.12           H  
ATOM   2771  HB3 TRP A 180       2.594   4.333  -3.590  1.00 96.12           H  
ATOM   2772  O   TRP A 180       0.538   3.605  -7.066  1.00 96.12           O  
ATOM   2773  CG  TRP A 180       3.496   2.994  -4.955  1.00 96.12           C  
ATOM   2774  CD1 TRP A 180       4.571   3.381  -5.688  1.00 96.12           C  
ATOM   2775  HD1 TRP A 180       4.735   4.381  -6.062  1.00 96.12           H  
ATOM   2776  CD2 TRP A 180       3.745   1.600  -4.606  1.00 96.12           C  
ATOM   2777  CE2 TRP A 180       4.994   1.201  -5.164  1.00 96.12           C  
ATOM   2778  CE3 TRP A 180       3.052   0.639  -3.842  1.00 96.12           C  
ATOM   2779  HE3 TRP A 180       2.090   0.892  -3.421  1.00 96.12           H  
ATOM   2780  NE1 TRP A 180       5.439   2.312  -5.844  1.00 96.12           N  
ATOM   2781  HE1 TRP A 180       6.342   2.364  -6.294  1.00 96.12           H  
ATOM   2782  CH2 TRP A 180       4.864  -0.971  -4.109  1.00 96.12           C  
ATOM   2783  HH2 TRP A 180       5.299  -1.931  -3.872  1.00 96.12           H  
ATOM   2784  CZ2 TRP A 180       5.541  -0.072  -4.947  1.00 96.12           C  
ATOM   2785  HZ2 TRP A 180       6.493  -0.346  -5.376  1.00 96.12           H  
ATOM   2786  CZ3 TRP A 180       3.613  -0.622  -3.575  1.00 96.12           C  
ATOM   2787  HZ3 TRP A 180       3.086  -1.314  -2.935  1.00 96.12           H  
ATOM   2788  N   ILE A 181       2.426   4.512  -7.871  1.00 94.70           N  
ATOM   2789  H   ILE A 181       3.195   5.140  -7.689  1.00 94.70           H  
ATOM   2790  CA  ILE A 181       2.246   4.020  -9.235  1.00 94.70           C  
ATOM   2791  HA  ILE A 181       1.408   3.323  -9.227  1.00 94.70           H  
ATOM   2792  C   ILE A 181       3.478   3.225  -9.684  1.00 94.70           C  
ATOM   2793  CB  ILE A 181       1.855   5.147 -10.216  1.00 94.70           C  
ATOM   2794  HB  ILE A 181       2.742   5.625 -10.630  1.00 94.70           H  
ATOM   2795  O   ILE A 181       4.353   3.761 -10.374  1.00 94.70           O  
ATOM   2796  CG1 ILE A 181       0.955   6.239  -9.607  1.00 94.70           C  
ATOM   2797 HG12 ILE A 181       0.068   5.765  -9.187  1.00 94.70           H  
ATOM   2798 HG13 ILE A 181       1.502   6.732  -8.803  1.00 94.70           H  
ATOM   2799  CG2 ILE A 181       1.060   4.451 -11.316  1.00 94.70           C  
ATOM   2800 HG21 ILE A 181       1.604   3.587 -11.697  1.00 94.70           H  
ATOM   2801 HG22 ILE A 181       0.125   4.080 -10.895  1.00 94.70           H  
ATOM   2802 HG23 ILE A 181       0.819   5.162 -12.107  1.00 94.70           H  
ATOM   2803  CD1 ILE A 181       0.523   7.343 -10.582  1.00 94.70           C  
ATOM   2804 HD11 ILE A 181       0.065   8.157 -10.019  1.00 94.70           H  
ATOM   2805 HD12 ILE A 181       1.391   7.730 -11.115  1.00 94.70           H  
ATOM   2806 HD13 ILE A 181      -0.213   6.966 -11.292  1.00 94.70           H  
ATOM   2807  N   PRO A 182       3.584   1.945  -9.290  1.00 94.50           N  
ATOM   2808  CA  PRO A 182       4.702   1.114  -9.697  1.00 94.50           C  
ATOM   2809  HA  PRO A 182       5.639   1.621  -9.465  1.00 94.50           H  
ATOM   2810  C   PRO A 182       4.659   0.831 -11.205  1.00 94.50           C  
ATOM   2811  CB  PRO A 182       4.605  -0.145  -8.839  1.00 94.50           C  
ATOM   2812  HB2 PRO A 182       5.018  -1.013  -9.353  1.00 94.50           H  
ATOM   2813  HB3 PRO A 182       5.133   0.017  -7.899  1.00 94.50           H  
ATOM   2814  O   PRO A 182       3.603   0.707 -11.834  1.00 94.50           O  
ATOM   2815  CG  PRO A 182       3.106  -0.273  -8.565  1.00 94.50           C  
ATOM   2816  HG2 PRO A 182       2.910  -0.816  -7.641  1.00 94.50           H  
ATOM   2817  HG3 PRO A 182       2.619  -0.759  -9.411  1.00 94.50           H  
ATOM   2818  CD  PRO A 182       2.647   1.181  -8.473  1.00 94.50           C  
ATOM   2819  HD2 PRO A 182       2.707   1.520  -7.438  1.00 94.50           H  
ATOM   2820  HD3 PRO A 182       1.623   1.267  -8.837  1.00 94.50           H  
ATOM   2821  N   GLU A 183       5.839   0.722 -11.803  1.00 94.62           N  
ATOM   2822  H   GLU A 183       6.672   0.800 -11.238  1.00 94.62           H  
ATOM   2823  CA  GLU A 183       5.988   0.337 -13.197  1.00 94.62           C  
ATOM   2824  HA  GLU A 183       5.173   0.778 -13.771  1.00 94.62           H  
ATOM   2825  C   GLU A 183       5.897  -1.181 -13.344  1.00 94.62           C  
ATOM   2826  CB  GLU A 183       7.305   0.861 -13.776  1.00 94.62           C  
ATOM   2827  HB2 GLU A 183       8.143   0.466 -13.201  1.00 94.62           H  
ATOM   2828  HB3 GLU A 183       7.381   0.490 -14.798  1.00 94.62           H  
ATOM   2829  O   GLU A 183       6.599  -1.934 -12.671  1.00 94.62           O  
ATOM   2830  CG  GLU A 183       7.381   2.393 -13.811  1.00 94.62           C  
ATOM   2831  HG2 GLU A 183       6.471   2.783 -14.265  1.00 94.62           H  
ATOM   2832  HG3 GLU A 183       7.448   2.782 -12.795  1.00 94.62           H  
ATOM   2833  CD  GLU A 183       8.591   2.864 -14.622  1.00 94.62           C  
ATOM   2834  OE1 GLU A 183       8.434   3.156 -15.832  1.00 94.62           O  
ATOM   2835  OE2 GLU A 183       9.706   2.936 -14.069  1.00 94.62           O  
ATOM   2836  N   VAL A 184       5.069  -1.617 -14.286  1.00 95.16           N  
ATOM   2837  H   VAL A 184       4.541  -0.937 -14.814  1.00 95.16           H  
ATOM   2838  CA  VAL A 184       4.897  -3.013 -14.673  1.00 95.16           C  
ATOM   2839  HA  VAL A 184       5.315  -3.653 -13.895  1.00 95.16           H  
ATOM   2840  C   VAL A 184       5.659  -3.254 -15.969  1.00 95.16           C  
ATOM   2841  CB  VAL A 184       3.405  -3.352 -14.813  1.00 95.16           C  
ATOM   2842  HB  VAL A 184       2.963  -2.738 -15.598  1.00 95.16           H  
ATOM   2843  O   VAL A 184       5.437  -2.564 -16.964  1.00 95.16           O  
ATOM   2844  CG1 VAL A 184       3.192  -4.823 -15.176  1.00 95.16           C  
ATOM   2845 HG11 VAL A 184       2.130  -5.016 -15.327  1.00 95.16           H  
ATOM   2846 HG12 VAL A 184       3.715  -5.068 -16.100  1.00 95.16           H  
ATOM   2847 HG13 VAL A 184       3.557  -5.463 -14.373  1.00 95.16           H  
ATOM   2848  CG2 VAL A 184       2.663  -3.071 -13.500  1.00 95.16           C  
ATOM   2849 HG21 VAL A 184       2.604  -1.998 -13.318  1.00 95.16           H  
ATOM   2850 HG22 VAL A 184       1.655  -3.482 -13.551  1.00 95.16           H  
ATOM   2851 HG23 VAL A 184       3.185  -3.546 -12.669  1.00 95.16           H  
ATOM   2852  N   ASP A 185       6.562  -4.225 -15.966  1.00 93.12           N  
ATOM   2853  H   ASP A 185       6.626  -4.803 -15.140  1.00 93.12           H  
ATOM   2854  CA  ASP A 185       7.315  -4.652 -17.136  1.00 93.12           C  
ATOM   2855  HA  ASP A 185       7.221  -3.882 -17.901  1.00 93.12           H  
ATOM   2856  C   ASP A 185       6.726  -5.939 -17.719  1.00 93.12           C  
ATOM   2857  CB  ASP A 185       8.809  -4.767 -16.807  1.00 93.12           C  
ATOM   2858  HB2 ASP A 185       8.989  -5.621 -16.154  1.00 93.12           H  
ATOM   2859  HB3 ASP A 185       9.129  -3.863 -16.288  1.00 93.12           H  
ATOM   2860  O   ASP A 185       6.921  -7.043 -17.201  1.00 93.12           O  
ATOM   2861  CG  ASP A 185       9.638  -4.903 -18.085  1.00 93.12           C  
ATOM   2862  OD1 ASP A 185       9.119  -4.544 -19.164  1.00 93.12           O  
ATOM   2863  OD2 ASP A 185      10.814  -5.312 -18.003  1.00 93.12           O  
ATOM   2864  N   TYR A 186       5.961  -5.784 -18.798  1.00 91.36           N  
ATOM   2865  H   TYR A 186       5.908  -4.868 -19.220  1.00 91.36           H  
ATOM   2866  CA  TYR A 186       5.286  -6.893 -19.453  1.00 91.36           C  
ATOM   2867  HA  TYR A 186       4.856  -7.520 -18.672  1.00 91.36           H  
ATOM   2868  C   TYR A 186       6.279  -7.710 -20.278  1.00 91.36           C  
ATOM   2869  CB  TYR A 186       4.135  -6.393 -20.325  1.00 91.36           C  
ATOM   2870  HB2 TYR A 186       4.501  -5.629 -21.012  1.00 91.36           H  
ATOM   2871  HB3 TYR A 186       3.767  -7.223 -20.928  1.00 91.36           H  
ATOM   2872  O   TYR A 186       7.022  -7.130 -21.080  1.00 91.36           O  
ATOM   2873  CG  TYR A 186       2.985  -5.841 -19.514  1.00 91.36           C  
ATOM   2874  CD1 TYR A 186       1.933  -6.692 -19.126  1.00 91.36           C  
ATOM   2875  HD1 TYR A 186       1.936  -7.734 -19.410  1.00 91.36           H  
ATOM   2876  CD2 TYR A 186       2.997  -4.496 -19.096  1.00 91.36           C  
ATOM   2877  HD2 TYR A 186       3.838  -3.860 -19.330  1.00 91.36           H  
ATOM   2878  CE1 TYR A 186       0.867  -6.188 -18.362  1.00 91.36           C  
ATOM   2879  HE1 TYR A 186       0.054  -6.829 -18.054  1.00 91.36           H  
ATOM   2880  CE2 TYR A 186       1.946  -4.000 -18.308  1.00 91.36           C  
ATOM   2881  HE2 TYR A 186       1.979  -2.995 -17.914  1.00 91.36           H  
ATOM   2882  OH  TYR A 186      -0.167  -4.344 -17.256  1.00 91.36           O  
ATOM   2883  HH  TYR A 186       0.001  -3.468 -16.903  1.00 91.36           H  
ATOM   2884  CZ  TYR A 186       0.871  -4.839 -17.965  1.00 91.36           C  
ATOM   2885  N   PRO A 187       6.275  -9.049 -20.148  1.00 86.24           N  
ATOM   2886  CA  PRO A 187       7.132  -9.888 -20.963  1.00 86.24           C  
ATOM   2887  HA  PRO A 187       8.170  -9.602 -20.790  1.00 86.24           H  
ATOM   2888  C   PRO A 187       6.785  -9.720 -22.448  1.00 86.24           C  
ATOM   2889  CB  PRO A 187       6.904 -11.321 -20.473  1.00 86.24           C  
ATOM   2890  HB2 PRO A 187       7.590 -11.538 -19.654  1.00 86.24           H  
ATOM   2891  HB3 PRO A 187       7.017 -12.056 -21.270  1.00 86.24           H  
ATOM   2892  O   PRO A 187       5.636  -9.417 -22.793  1.00 86.24           O  
ATOM   2893  CG  PRO A 187       5.473 -11.279 -19.939  1.00 86.24           C  
ATOM   2894  HG2 PRO A 187       4.771 -11.392 -20.765  1.00 86.24           H  
ATOM   2895  HG3 PRO A 187       5.300 -12.042 -19.180  1.00 86.24           H  
ATOM   2896  CD  PRO A 187       5.364  -9.870 -19.361  1.00 86.24           C  
ATOM   2897  HD2 PRO A 187       4.335  -9.518 -19.438  1.00 86.24           H  
ATOM   2898  HD3 PRO A 187       5.689  -9.868 -18.321  1.00 86.24           H  
ATOM   2899  N   PRO A 188       7.759  -9.933 -23.344  1.00 84.87           N  
ATOM   2900  CA  PRO A 188       7.488  -9.903 -24.768  1.00 84.87           C  
ATOM   2901  HA  PRO A 188       7.178  -8.895 -25.042  1.00 84.87           H  
ATOM   2902  C   PRO A 188       6.410 -10.930 -25.149  1.00 84.87           C  
ATOM   2903  CB  PRO A 188       8.813 -10.235 -25.439  1.00 84.87           C  
ATOM   2904  HB2 PRO A 188       8.647 -10.867 -26.311  1.00 84.87           H  
ATOM   2905  HB3 PRO A 188       9.318  -9.305 -25.699  1.00 84.87           H  
ATOM   2906  O   PRO A 188       6.404 -12.037 -24.601  1.00 84.87           O  
ATOM   2907  CG  PRO A 188       9.610 -10.984 -24.372  1.00 84.87           C  
ATOM   2908  HG2 PRO A 188       9.331 -12.038 -24.381  1.00 84.87           H  
ATOM   2909  HG3 PRO A 188      10.686 -10.872 -24.502  1.00 84.87           H  
ATOM   2910  CD  PRO A 188       9.128 -10.344 -23.079  1.00 84.87           C  
ATOM   2911  HD2 PRO A 188       9.731  -9.464 -22.853  1.00 84.87           H  
ATOM   2912  HD3 PRO A 188       9.189 -11.066 -22.264  1.00 84.87           H  
ATOM   2913  N   PRO A 189       5.532 -10.615 -26.118  1.00 76.22           N  
ATOM   2914  CA  PRO A 189       4.565 -11.583 -26.623  1.00 76.22           C  
ATOM   2915  HA  PRO A 189       3.918 -11.909 -25.809  1.00 76.22           H  
ATOM   2916  C   PRO A 189       5.295 -12.807 -27.197  1.00 76.22           C  
ATOM   2917  CB  PRO A 189       3.732 -10.829 -27.666  1.00 76.22           C  
ATOM   2918  HB2 PRO A 189       3.452 -11.466 -28.506  1.00 76.22           H  
ATOM   2919  HB3 PRO A 189       2.840 -10.424 -27.189  1.00 76.22           H  
ATOM   2920  O   PRO A 189       6.353 -12.651 -27.819  1.00 76.22           O  
ATOM   2921  CG  PRO A 189       4.637  -9.676 -28.107  1.00 76.22           C  
ATOM   2922  HG2 PRO A 189       4.061  -8.808 -28.431  1.00 76.22           H  
ATOM   2923  HG3 PRO A 189       5.293 -10.020 -28.906  1.00 76.22           H  
ATOM   2924  CD  PRO A 189       5.472  -9.370 -26.867  1.00 76.22           C  
ATOM   2925  HD2 PRO A 189       6.463  -9.027 -27.163  1.00 76.22           H  
ATOM   2926  HD3 PRO A 189       4.975  -8.612 -26.260  1.00 76.22           H  
ATOM   2927  N   VAL A 190       4.737 -14.006 -26.986  1.00 68.51           N  
ATOM   2928  H   VAL A 190       3.841 -14.025 -26.520  1.00 68.51           H  
ATOM   2929  CA  VAL A 190       5.245 -15.305 -27.490  1.00 68.51           C  
ATOM   2930  HA  VAL A 190       6.331 -15.252 -27.565  1.00 68.51           H  
ATOM   2931  C   VAL A 190       4.737 -15.590 -28.898  1.00 68.51           C  
ATOM   2932  CB  VAL A 190       4.899 -16.463 -26.537  1.00 68.51           C  
ATOM   2933  HB  VAL A 190       3.820 -16.617 -26.534  1.00 68.51           H  
ATOM   2934  O   VAL A 190       3.614 -15.159 -29.216  1.00 68.51           O  
ATOM   2935  CG1 VAL A 190       5.589 -17.761 -26.978  1.00 68.51           C  
ATOM   2936 HG11 VAL A 190       5.376 -18.558 -26.266  1.00 68.51           H  
ATOM   2937 HG12 VAL A 190       6.667 -17.609 -27.042  1.00 68.51           H  
ATOM   2938 HG13 VAL A 190       5.215 -18.069 -27.954  1.00 68.51           H  
ATOM   2939  CG2 VAL A 190       5.362 -16.167 -25.104  1.00 68.51           C  
ATOM   2940 HG21 VAL A 190       6.431 -15.955 -25.094  1.00 68.51           H  
ATOM   2941 HG22 VAL A 190       5.156 -17.022 -24.461  1.00 68.51           H  
ATOM   2942 HG23 VAL A 190       4.829 -15.305 -24.703  1.00 68.51           H  
ATOM   2943  OXT VAL A 190       5.555 -16.090 -29.704  1.00 68.51           O  
TER    2944      VAL A 190                                                       
ATOM   2944  N   ILE B   1      -3.991   9.464  18.573  1.00 30.03           N  
ATOM   2945  H   ILE B   1      -4.744  10.066  18.875  1.00 30.03           H  
ATOM   2946  H2  ILE B   1      -4.213   8.541  18.919  1.00 30.03           H  
ATOM   2947  H3  ILE B   1      -3.117   9.756  18.986  1.00 30.03           H  
ATOM   2948  CA  ILE B   1      -3.883   9.429  17.102  1.00 30.03           C  
ATOM   2949  HA  ILE B   1      -4.817   9.082  16.661  1.00 30.03           H  
ATOM   2950  C   ILE B   1      -2.806   8.403  16.849  1.00 30.03           C  
ATOM   2951  CB  ILE B   1      -3.515  10.813  16.514  1.00 30.03           C  
ATOM   2952  HB  ILE B   1      -2.604  11.171  16.995  1.00 30.03           H  
ATOM   2953  O   ILE B   1      -1.660   8.686  17.175  1.00 30.03           O  
ATOM   2954  CG1 ILE B   1      -4.634  11.855  16.743  1.00 30.03           C  
ATOM   2955 HG12 ILE B   1      -4.937  11.826  17.790  1.00 30.03           H  
ATOM   2956 HG13 ILE B   1      -5.494  11.598  16.125  1.00 30.03           H  
ATOM   2957  CG2 ILE B   1      -3.251  10.666  15.012  1.00 30.03           C  
ATOM   2958 HG21 ILE B   1      -2.386  10.030  14.825  1.00 30.03           H  
ATOM   2959 HG22 ILE B   1      -4.127  10.231  14.532  1.00 30.03           H  
ATOM   2960 HG23 ILE B   1      -3.061  11.632  14.545  1.00 30.03           H  
ATOM   2961  CD1 ILE B   1      -4.257  13.309  16.455  1.00 30.03           C  
ATOM   2962 HD11 ILE B   1      -5.110  13.947  16.685  1.00 30.03           H  
ATOM   2963 HD12 ILE B   1      -3.427  13.602  17.098  1.00 30.03           H  
ATOM   2964 HD13 ILE B   1      -4.006  13.448  15.404  1.00 30.03           H  
ATOM   2965  N   THR B   2      -3.166   7.186  16.477  1.00 27.94           N  
ATOM   2966  H   THR B   2      -4.120   6.980  16.216  1.00 27.94           H  
ATOM   2967  CA  THR B   2      -2.313   6.013  16.750  1.00 27.94           C  
ATOM   2968  HA  THR B   2      -1.489   6.310  17.399  1.00 27.94           H  
ATOM   2969  C   THR B   2      -1.708   5.447  15.491  1.00 27.94           C  
ATOM   2970  CB  THR B   2      -3.082   4.893  17.447  1.00 27.94           C  
ATOM   2971  HB  THR B   2      -3.542   4.222  16.722  1.00 27.94           H  
ATOM   2972  O   THR B   2      -2.056   5.876  14.406  1.00 27.94           O  
ATOM   2973  CG2 THR B   2      -2.086   4.136  18.352  1.00 27.94           C  
ATOM   2974 HG21 THR B   2      -2.556   3.248  18.775  1.00 27.94           H  
ATOM   2975 HG22 THR B   2      -1.657   4.794  19.108  1.00 27.94           H  
ATOM   2976 HG23 THR B   2      -1.226   3.697  17.846  1.00 27.94           H  
ATOM   2977  OG1 THR B   2      -4.078   5.543  18.200  1.00 27.94           O  
ATOM   2978  HG1 THR B   2      -4.927   5.138  18.007  1.00 27.94           H  
ATOM   2979  N   THR B   3      -0.793   4.498  15.647  1.00 30.73           N  
ATOM   2980  H   THR B   3      -0.571   4.247  16.600  1.00 30.73           H  
ATOM   2981  CA  THR B   3      -0.295   3.540  14.667  1.00 30.73           C  
ATOM   2982  HA  THR B   3       0.776   3.485  14.862  1.00 30.73           H  
ATOM   2983  C   THR B   3      -0.410   3.985  13.214  1.00 30.73           C  
ATOM   2984  CB  THR B   3      -0.852   2.118  14.884  1.00 30.73           C  
ATOM   2985  HB  THR B   3      -1.685   1.903  14.215  1.00 30.73           H  
ATOM   2986  O   THR B   3      -1.176   3.444  12.427  1.00 30.73           O  
ATOM   2987  CG2 THR B   3       0.277   1.117  14.706  1.00 30.73           C  
ATOM   2988 HG21 THR B   3       1.093   1.363  15.386  1.00 30.73           H  
ATOM   2989 HG22 THR B   3      -0.066   0.110  14.942  1.00 30.73           H  
ATOM   2990 HG23 THR B   3       0.602   1.151  13.666  1.00 30.73           H  
ATOM   2991  OG1 THR B   3      -1.270   1.900  16.206  1.00 30.73           O  
ATOM   2992  HG1 THR B   3      -1.954   1.228  16.196  1.00 30.73           H  
ATOM   2993  N   PRO B   4       0.457   4.919  12.825  1.00 36.66           N  
ATOM   2994  CA  PRO B   4       1.159   4.817  11.564  1.00 36.66           C  
ATOM   2995  HA  PRO B   4       0.441   4.702  10.752  1.00 36.66           H  
ATOM   2996  C   PRO B   4       2.113   3.611  11.514  1.00 36.66           C  
ATOM   2997  CB  PRO B   4       1.863   6.160  11.408  1.00 36.66           C  
ATOM   2998  HB2 PRO B   4       1.193   6.855  10.903  1.00 36.66           H  
ATOM   2999  HB3 PRO B   4       2.797   6.092  10.852  1.00 36.66           H  
ATOM   3000  O   PRO B   4       2.287   3.114  10.416  1.00 36.66           O  
ATOM   3001  CG  PRO B   4       2.039   6.609  12.855  1.00 36.66           C  
ATOM   3002  HG2 PRO B   4       2.123   7.693  12.931  1.00 36.66           H  
ATOM   3003  HG3 PRO B   4       2.862   6.077  13.331  1.00 36.66           H  
ATOM   3004  CD  PRO B   4       0.818   6.111  13.561  1.00 36.66           C  
ATOM   3005  HD2 PRO B   4       1.055   5.917  14.607  1.00 36.66           H  
ATOM   3006  HD3 PRO B   4       0.026   6.855  13.473  1.00 36.66           H  
ATOM   3007  N   LYS B   5       2.692   3.093  12.626  1.00 35.72           N  
ATOM   3008  H   LYS B   5       2.527   3.568  13.502  1.00 35.72           H  
ATOM   3009  CA  LYS B   5       3.608   1.914  12.601  1.00 35.72           C  
ATOM   3010  HA  LYS B   5       4.602   2.252  12.306  1.00 35.72           H  
ATOM   3011  C   LYS B   5       3.106   0.914  11.566  1.00 35.72           C  
ATOM   3012  CB  LYS B   5       3.660   1.194  13.970  1.00 35.72           C  
ATOM   3013  HB2 LYS B   5       2.718   0.665  14.110  1.00 35.72           H  
ATOM   3014  HB3 LYS B   5       3.765   1.933  14.765  1.00 35.72           H  
ATOM   3015  O   LYS B   5       1.931   0.576  11.647  1.00 35.72           O  
ATOM   3016  CG  LYS B   5       4.776   0.143  14.121  1.00 35.72           C  
ATOM   3017  HG2 LYS B   5       4.895  -0.408  13.188  1.00 35.72           H  
ATOM   3018  HG3 LYS B   5       5.714   0.650  14.350  1.00 35.72           H  
ATOM   3019  CD  LYS B   5       4.433  -0.864  15.235  1.00 35.72           C  
ATOM   3020  HD2 LYS B   5       4.202  -0.333  16.158  1.00 35.72           H  
ATOM   3021  HD3 LYS B   5       3.549  -1.419  14.920  1.00 35.72           H  
ATOM   3022  CE  LYS B   5       5.592  -1.840  15.474  1.00 35.72           C  
ATOM   3023  HE2 LYS B   5       6.079  -2.034  14.519  1.00 35.72           H  
ATOM   3024  HE3 LYS B   5       6.316  -1.367  16.138  1.00 35.72           H  
ATOM   3025  NZ  LYS B   5       5.114  -3.131  16.033  1.00 35.72           N  
ATOM   3026  HZ1 LYS B   5       4.637  -3.669  15.324  1.00 35.72           H  
ATOM   3027  HZ2 LYS B   5       4.459  -3.010  16.792  1.00 35.72           H  
ATOM   3028  HZ3 LYS B   5       5.873  -3.743  16.298  1.00 35.72           H  
ATOM   3029  N   ILE B   6       3.956   0.466  10.638  1.00 41.52           N  
ATOM   3030  H   ILE B   6       4.834   0.951  10.516  1.00 41.52           H  
ATOM   3031  CA  ILE B   6       3.598  -0.565   9.656  1.00 41.52           C  
ATOM   3032  HA  ILE B   6       2.922  -0.139   8.915  1.00 41.52           H  
ATOM   3033  C   ILE B   6       2.927  -1.693  10.408  1.00 41.52           C  
ATOM   3034  CB  ILE B   6       4.811  -1.197   8.954  1.00 41.52           C  
ATOM   3035  HB  ILE B   6       5.359  -1.807   9.671  1.00 41.52           H  
ATOM   3036  O   ILE B   6       3.584  -2.522  11.046  1.00 41.52           O  
ATOM   3037  CG1 ILE B   6       5.787  -0.174   8.417  1.00 41.52           C  
ATOM   3038 HG12 ILE B   6       5.725   0.785   8.930  1.00 41.52           H  
ATOM   3039 HG13 ILE B   6       5.496  -0.060   7.372  1.00 41.52           H  
ATOM   3040  CG2 ILE B   6       4.350  -2.115   7.798  1.00 41.52           C  
ATOM   3041 HG21 ILE B   6       5.219  -2.520   7.279  1.00 41.52           H  
ATOM   3042 HG22 ILE B   6       3.757  -2.946   8.180  1.00 41.52           H  
ATOM   3043 HG23 ILE B   6       3.750  -1.547   7.087  1.00 41.52           H  
ATOM   3044  CD1 ILE B   6       7.233  -0.678   8.514  1.00 41.52           C  
ATOM   3045 HD11 ILE B   6       7.428  -1.413   7.733  1.00 41.52           H  
ATOM   3046 HD12 ILE B   6       7.417  -1.127   9.490  1.00 41.52           H  
ATOM   3047 HD13 ILE B   6       7.934   0.153   8.428  1.00 41.52           H  
ATOM   3048  N   ILE B   7       1.610  -1.722  10.369  1.00 43.17           N  
ATOM   3049  H   ILE B   7       1.100  -0.944   9.975  1.00 43.17           H  
ATOM   3050  CA  ILE B   7       0.919  -2.870  10.863  1.00 43.17           C  
ATOM   3051  HA  ILE B   7       1.427  -3.277  11.738  1.00 43.17           H  
ATOM   3052  C   ILE B   7       1.067  -3.852   9.719  1.00 43.17           C  
ATOM   3053  CB  ILE B   7      -0.506  -2.523  11.286  1.00 43.17           C  
ATOM   3054  HB  ILE B   7      -1.036  -2.035  10.468  1.00 43.17           H  
ATOM   3055  O   ILE B   7       0.277  -3.858   8.776  1.00 43.17           O  
ATOM   3056  CG1 ILE B   7      -0.528  -1.615  12.539  1.00 43.17           C  
ATOM   3057 HG12 ILE B   7       0.005  -2.097  13.358  1.00 43.17           H  
ATOM   3058 HG13 ILE B   7      -0.010  -0.688  12.290  1.00 43.17           H  
ATOM   3059  CG2 ILE B   7      -1.160  -3.849  11.597  1.00 43.17           C  
ATOM   3060 HG21 ILE B   7      -2.137  -3.617  12.022  1.00 43.17           H  
ATOM   3061 HG22 ILE B   7      -0.539  -4.401  12.302  1.00 43.17           H  
ATOM   3062 HG23 ILE B   7      -1.331  -4.437  10.695  1.00 43.17           H  
ATOM   3063  CD1 ILE B   7      -1.926  -1.203  13.022  1.00 43.17           C  
ATOM   3064 HD11 ILE B   7      -2.513  -0.842  12.178  1.00 43.17           H  
ATOM   3065 HD12 ILE B   7      -1.854  -0.393  13.748  1.00 43.17           H  
ATOM   3066 HD13 ILE B   7      -2.428  -2.035  13.516  1.00 43.17           H  
ATOM   3067  N   LEU B   8       2.119  -4.675   9.795  1.00 42.88           N  
ATOM   3068  H   LEU B   8       2.779  -4.515  10.543  1.00 42.88           H  
ATOM   3069  CA  LEU B   8       2.074  -5.973   9.136  1.00 42.88           C  
ATOM   3070  HA  LEU B   8       2.131  -5.833   8.056  1.00 42.88           H  
ATOM   3071  C   LEU B   8       0.718  -6.559   9.515  1.00 42.88           C  
ATOM   3072  CB  LEU B   8       3.197  -6.891   9.654  1.00 42.88           C  
ATOM   3073  HB2 LEU B   8       3.044  -7.031  10.724  1.00 42.88           H  
ATOM   3074  HB3 LEU B   8       3.103  -7.864   9.173  1.00 42.88           H  
ATOM   3075  O   LEU B   8       0.374  -6.470  10.688  1.00 42.88           O  
ATOM   3076  CG  LEU B   8       4.626  -6.366   9.447  1.00 42.88           C  
ATOM   3077  HG  LEU B   8       4.709  -5.372   9.886  1.00 42.88           H  
ATOM   3078  CD1 LEU B   8       5.612  -7.282  10.176  1.00 42.88           C  
ATOM   3079 HD11 LEU B   8       5.562  -8.289   9.761  1.00 42.88           H  
ATOM   3080 HD12 LEU B   8       5.373  -7.299  11.240  1.00 42.88           H  
ATOM   3081 HD13 LEU B   8       6.621  -6.887  10.061  1.00 42.88           H  
ATOM   3082  CD2 LEU B   8       5.034  -6.284   7.975  1.00 42.88           C  
ATOM   3083 HD21 LEU B   8       4.312  -5.680   7.426  1.00 42.88           H  
ATOM   3084 HD22 LEU B   8       6.007  -5.798   7.903  1.00 42.88           H  
ATOM   3085 HD23 LEU B   8       5.090  -7.279   7.534  1.00 42.88           H  
ATOM   3086  N   GLN B   9      -0.057  -7.121   8.589  1.00 38.82           N  
ATOM   3087  H   GLN B   9       0.263  -7.115   7.631  1.00 38.82           H  
ATOM   3088  CA  GLN B   9      -1.457  -7.490   8.876  1.00 38.82           C  
ATOM   3089  HA  GLN B   9      -2.064  -6.584   8.890  1.00 38.82           H  
ATOM   3090  C   GLN B   9      -1.671  -8.201  10.219  1.00 38.82           C  
ATOM   3091  CB  GLN B   9      -1.950  -8.440   7.797  1.00 38.82           C  
ATOM   3092  HB2 GLN B   9      -2.784  -9.027   8.182  1.00 38.82           H  
ATOM   3093  HB3 GLN B   9      -1.147  -9.125   7.524  1.00 38.82           H  
ATOM   3094  O   GLN B   9      -2.640  -7.935  10.917  1.00 38.82           O  
ATOM   3095  CG  GLN B   9      -2.450  -7.679   6.579  1.00 38.82           C  
ATOM   3096  HG2 GLN B   9      -1.658  -7.048   6.176  1.00 38.82           H  
ATOM   3097  HG3 GLN B   9      -3.295  -7.048   6.854  1.00 38.82           H  
ATOM   3098  CD  GLN B   9      -2.883  -8.653   5.514  1.00 38.82           C  
ATOM   3099  NE2 GLN B   9      -3.554  -8.155   4.508  1.00 38.82           N  
ATOM   3100 HE21 GLN B   9      -3.925  -7.216   4.542  1.00 38.82           H  
ATOM   3101 HE22 GLN B   9      -3.784  -8.842   3.804  1.00 38.82           H  
ATOM   3102  OE1 GLN B   9      -2.574  -9.839   5.561  1.00 38.82           O  
ATOM   3103  N   LYS B  10      -0.718  -9.059  10.597  1.00 37.68           N  
ATOM   3104  H   LYS B  10       0.053  -9.171   9.954  1.00 37.68           H  
ATOM   3105  CA  LYS B  10      -0.686  -9.815  11.854  1.00 37.68           C  
ATOM   3106  HA  LYS B  10      -1.628 -10.356  11.953  1.00 37.68           H  
ATOM   3107  C   LYS B  10      -0.534  -8.992  13.145  1.00 37.68           C  
ATOM   3108  CB  LYS B  10       0.471 -10.816  11.762  1.00 37.68           C  
ATOM   3109  HB2 LYS B  10       0.400 -11.374  10.828  1.00 37.68           H  
ATOM   3110  HB3 LYS B  10       0.384 -11.523  12.588  1.00 37.68           H  
ATOM   3111  O   LYS B  10      -0.744  -9.537  14.220  1.00 37.68           O  
ATOM   3112  CG  LYS B  10       1.831 -10.101  11.853  1.00 37.68           C  
ATOM   3113  HG2 LYS B  10       1.939  -9.387  11.037  1.00 37.68           H  
ATOM   3114  HG3 LYS B  10       1.918  -9.589  12.811  1.00 37.68           H  
ATOM   3115  CD  LYS B  10       2.955 -11.109  11.797  1.00 37.68           C  
ATOM   3116  HD2 LYS B  10       2.843 -11.643  10.853  1.00 37.68           H  
ATOM   3117  HD3 LYS B  10       2.859 -11.804  12.631  1.00 37.68           H  
ATOM   3118  CE  LYS B  10       4.298 -10.386  11.866  1.00 37.68           C  
ATOM   3119  HE2 LYS B  10       4.354  -9.681  11.036  1.00 37.68           H  
ATOM   3120  HE3 LYS B  10       4.355  -9.806  12.788  1.00 37.68           H  
ATOM   3121  NZ  LYS B  10       5.392 -11.375  11.796  1.00 37.68           N  
ATOM   3122  HZ1 LYS B  10       5.442 -11.887  12.665  1.00 37.68           H  
ATOM   3123  HZ2 LYS B  10       6.270 -10.910  11.617  1.00 37.68           H  
ATOM   3124  HZ3 LYS B  10       5.181 -12.029  11.056  1.00 37.68           H  
ATOM   3125  N   GLU B  11      -0.037  -7.760  13.066  1.00 43.21           N  
ATOM   3126  H   GLU B  11       0.081  -7.363  12.145  1.00 43.21           H  
ATOM   3127  CA  GLU B  11       0.233  -6.878  14.212  1.00 43.21           C  
ATOM   3128  HA  GLU B  11       0.268  -7.479  15.120  1.00 43.21           H  
ATOM   3129  C   GLU B  11      -0.904  -5.873  14.437  1.00 43.21           C  
ATOM   3130  CB  GLU B  11       1.598  -6.157  14.079  1.00 43.21           C  
ATOM   3131  HB2 GLU B  11       1.738  -5.538  14.965  1.00 43.21           H  
ATOM   3132  HB3 GLU B  11       1.584  -5.507  13.204  1.00 43.21           H  
ATOM   3133  O   GLU B  11      -0.779  -5.006  15.300  1.00 43.21           O  
ATOM   3134  CG  GLU B  11       2.798  -7.113  13.976  1.00 43.21           C  
ATOM   3135  HG2 GLU B  11       2.665  -7.917  14.701  1.00 43.21           H  
ATOM   3136  HG3 GLU B  11       2.796  -7.558  12.980  1.00 43.21           H  
ATOM   3137  CD  GLU B  11       4.180  -6.470  14.209  1.00 43.21           C  
ATOM   3138  OE1 GLU B  11       5.157  -7.258  14.205  1.00 43.21           O  
ATOM   3139  OE2 GLU B  11       4.298  -5.237  14.434  1.00 43.21           O  
ATOM   3140  N   TYR B  12      -1.997  -5.966  13.665  1.00 44.41           N  
ATOM   3141  H   TYR B  12      -2.073  -6.710  12.987  1.00 44.41           H  
ATOM   3142  CA  TYR B  12      -3.156  -5.104  13.853  1.00 44.41           C  
ATOM   3143  HA  TYR B  12      -2.815  -4.077  13.980  1.00 44.41           H  
ATOM   3144  C   TYR B  12      -3.845  -5.510  15.149  1.00 44.41           C  
ATOM   3145  CB  TYR B  12      -4.112  -5.158  12.640  1.00 44.41           C  
ATOM   3146  HB2 TYR B  12      -3.577  -5.080  11.693  1.00 44.41           H  
ATOM   3147  HB3 TYR B  12      -4.598  -6.133  12.616  1.00 44.41           H  
ATOM   3148  O   TYR B  12      -4.468  -6.564  15.216  1.00 44.41           O  
ATOM   3149  CG  TYR B  12      -5.169  -4.072  12.711  1.00 44.41           C  
ATOM   3150  CD1 TYR B  12      -6.417  -4.394  13.261  1.00 44.41           C  
ATOM   3151  HD1 TYR B  12      -6.642  -5.408  13.560  1.00 44.41           H  
ATOM   3152  CD2 TYR B  12      -4.901  -2.740  12.325  1.00 44.41           C  
ATOM   3153  HD2 TYR B  12      -3.969  -2.498  11.837  1.00 44.41           H  
ATOM   3154  CE1 TYR B  12      -7.360  -3.381  13.481  1.00 44.41           C  
ATOM   3155  HE1 TYR B  12      -8.308  -3.615  13.940  1.00 44.41           H  
ATOM   3156  CE2 TYR B  12      -5.847  -1.719  12.553  1.00 44.41           C  
ATOM   3157  HE2 TYR B  12      -5.637  -0.697  12.275  1.00 44.41           H  
ATOM   3158  OH  TYR B  12      -8.024  -1.097  13.381  1.00 44.41           O  
ATOM   3159  HH  TYR B  12      -7.742  -0.183  13.298  1.00 44.41           H  
ATOM   3160  CZ  TYR B  12      -7.085  -2.045  13.138  1.00 44.41           C  
ATOM   3161  N   LEU B  13      -3.685  -4.697  16.192  1.00 43.18           N  
ATOM   3162  H   LEU B  13      -3.091  -3.887  16.082  1.00 43.18           H  
ATOM   3163  CA  LEU B  13      -4.429  -4.831  17.438  1.00 43.18           C  
ATOM   3164  HA  LEU B  13      -5.063  -5.717  17.405  1.00 43.18           H  
ATOM   3165  C   LEU B  13      -5.316  -3.592  17.591  1.00 43.18           C  
ATOM   3166  CB  LEU B  13      -3.470  -5.005  18.624  1.00 43.18           C  
ATOM   3167  HB2 LEU B  13      -2.684  -4.254  18.548  1.00 43.18           H  
ATOM   3168  HB3 LEU B  13      -4.025  -4.826  19.545  1.00 43.18           H  
ATOM   3169  O   LEU B  13      -4.777  -2.530  17.935  1.00 43.18           O  
ATOM   3170  CG  LEU B  13      -2.825  -6.397  18.710  1.00 43.18           C  
ATOM   3171  HG  LEU B  13      -2.332  -6.637  17.768  1.00 43.18           H  
ATOM   3172  CD1 LEU B  13      -1.763  -6.379  19.813  1.00 43.18           C  
ATOM   3173 HD11 LEU B  13      -1.017  -5.620  19.579  1.00 43.18           H  
ATOM   3174 HD12 LEU B  13      -1.277  -7.353  19.868  1.00 43.18           H  
ATOM   3175 HD13 LEU B  13      -2.233  -6.144  20.768  1.00 43.18           H  
ATOM   3176  CD2 LEU B  13      -3.835  -7.499  19.045  1.00 43.18           C  
ATOM   3177 HD21 LEU B  13      -4.425  -7.216  19.916  1.00 43.18           H  
ATOM   3178 HD22 LEU B  13      -3.321  -8.442  19.230  1.00 43.18           H  
ATOM   3179 HD23 LEU B  13      -4.513  -7.642  18.204  1.00 43.18           H  
ATOM   3180  N   PRO B  14      -6.638  -3.710  17.356  1.00 38.96           N  
ATOM   3181  CA  PRO B  14      -7.577  -2.603  17.527  1.00 38.96           C  
ATOM   3182  HA  PRO B  14      -7.404  -1.857  16.751  1.00 38.96           H  
ATOM   3183  C   PRO B  14      -7.451  -1.937  18.906  1.00 38.96           C  
ATOM   3184  CB  PRO B  14      -8.979  -3.208  17.355  1.00 38.96           C  
ATOM   3185  HB2 PRO B  14      -9.596  -2.580  16.713  1.00 38.96           H  
ATOM   3186  HB3 PRO B  14      -9.464  -3.320  18.325  1.00 38.96           H  
ATOM   3187  O   PRO B  14      -7.504  -0.720  19.028  1.00 38.96           O  
ATOM   3188  CG  PRO B  14      -8.788  -4.595  16.743  1.00 38.96           C  
ATOM   3189  HG2 PRO B  14      -9.009  -4.575  15.676  1.00 38.96           H  
ATOM   3190  HG3 PRO B  14      -9.435  -5.325  17.229  1.00 38.96           H  
ATOM   3191  CD  PRO B  14      -7.323  -4.940  16.975  1.00 38.96           C  
ATOM   3192  HD2 PRO B  14      -7.254  -5.662  17.788  1.00 38.96           H  
ATOM   3193  HD3 PRO B  14      -6.894  -5.363  16.066  1.00 38.96           H  
ATOM   3194  N   GLU B  15      -7.208  -2.723  19.959  1.00 43.85           N  
ATOM   3195  H   GLU B  15      -7.097  -3.714  19.799  1.00 43.85           H  
ATOM   3196  CA  GLU B  15      -7.173  -2.258  21.353  1.00 43.85           C  
ATOM   3197  HA  GLU B  15      -8.062  -1.656  21.542  1.00 43.85           H  
ATOM   3198  C   GLU B  15      -5.953  -1.391  21.678  1.00 43.85           C  
ATOM   3199  CB  GLU B  15      -7.161  -3.453  22.324  1.00 43.85           C  
ATOM   3200  HB2 GLU B  15      -7.329  -3.059  23.326  1.00 43.85           H  
ATOM   3201  HB3 GLU B  15      -6.174  -3.915  22.330  1.00 43.85           H  
ATOM   3202  O   GLU B  15      -5.909  -0.731  22.716  1.00 43.85           O  
ATOM   3203  CG  GLU B  15      -8.230  -4.528  22.070  1.00 43.85           C  
ATOM   3204  HG2 GLU B  15      -9.177  -4.039  21.841  1.00 43.85           H  
ATOM   3205  HG3 GLU B  15      -8.365  -5.080  23.000  1.00 43.85           H  
ATOM   3206  CD  GLU B  15      -7.877  -5.539  20.964  1.00 43.85           C  
ATOM   3207  OE1 GLU B  15      -8.730  -6.415  20.713  1.00 43.85           O  
ATOM   3208  OE2 GLU B  15      -6.759  -5.458  20.400  1.00 43.85           O  
ATOM   3209  N   THR B  16      -4.930  -1.425  20.823  1.00 43.54           N  
ATOM   3210  H   THR B  16      -5.065  -1.938  19.963  1.00 43.54           H  
ATOM   3211  CA  THR B  16      -3.723  -0.611  20.992  1.00 43.54           C  
ATOM   3212  HA  THR B  16      -3.634  -0.354  22.047  1.00 43.54           H  
ATOM   3213  C   THR B  16      -3.806   0.721  20.271  1.00 43.54           C  
ATOM   3214  CB  THR B  16      -2.434  -1.356  20.624  1.00 43.54           C  
ATOM   3215  HB  THR B  16      -1.585  -0.701  20.819  1.00 43.54           H  
ATOM   3216  O   THR B  16      -2.797   1.413  20.252  1.00 43.54           O  
ATOM   3217  CG2 THR B  16      -2.231  -2.608  21.477  1.00 43.54           C  
ATOM   3218 HG21 THR B  16      -1.305  -3.100  21.181  1.00 43.54           H  
ATOM   3219 HG22 THR B  16      -2.174  -2.328  22.529  1.00 43.54           H  
ATOM   3220 HG23 THR B  16      -3.062  -3.299  21.334  1.00 43.54           H  
ATOM   3221  OG1 THR B  16      -2.386  -1.730  19.266  1.00 43.54           O  
ATOM   3222  HG1 THR B  16      -3.271  -1.924  18.949  1.00 43.54           H  
ATOM   3223  N   ASP B  17      -4.967   1.081  19.712  1.00 37.86           N  
ATOM   3224  H   ASP B  17      -5.732   0.422  19.733  1.00 37.86           H  
ATOM   3225  CA  ASP B  17      -5.311   2.413  19.215  1.00 37.86           C  
ATOM   3226  HA  ASP B  17      -4.448   2.861  18.723  1.00 37.86           H  
ATOM   3227  C   ASP B  17      -5.759   3.330  20.385  1.00 37.86           C  
ATOM   3228  CB  ASP B  17      -6.384   2.257  18.108  1.00 37.86           C  
ATOM   3229  HB2 ASP B  17      -6.038   1.506  17.398  1.00 37.86           H  
ATOM   3230  HB3 ASP B  17      -7.320   1.905  18.543  1.00 37.86           H  
ATOM   3231  O   ASP B  17      -6.927   3.263  20.765  1.00 37.86           O  
ATOM   3232  CG  ASP B  17      -6.656   3.554  17.335  1.00 37.86           C  
ATOM   3233  OD1 ASP B  17      -6.338   4.636  17.880  1.00 37.86           O  
ATOM   3234  OD2 ASP B  17      -7.059   3.503  16.162  1.00 37.86           O  
ATOM   3235  N   PRO B  18      -4.929   4.221  20.995  1.00 38.89           N  
ATOM   3236  CA  PRO B  18      -5.396   5.144  22.027  1.00 38.89           C  
ATOM   3237  HA  PRO B  18      -5.795   4.564  22.859  1.00 38.89           H  
ATOM   3238  C   PRO B  18      -6.468   6.120  21.565  1.00 38.89           C  
ATOM   3239  CB  PRO B  18      -4.178   5.954  22.492  1.00 38.89           C  
ATOM   3240  HB2 PRO B  18      -4.072   6.862  21.899  1.00 38.89           H  
ATOM   3241  HB3 PRO B  18      -4.245   6.198  23.553  1.00 38.89           H  
ATOM   3242  O   PRO B  18      -7.019   6.820  22.405  1.00 38.89           O  
ATOM   3243  CG  PRO B  18      -3.022   5.026  22.206  1.00 38.89           C  
ATOM   3244  HG2 PRO B  18      -2.080   5.563  22.089  1.00 38.89           H  
ATOM   3245  HG3 PRO B  18      -2.951   4.257  22.975  1.00 38.89           H  
ATOM   3246  CD  PRO B  18      -3.499   4.428  20.916  1.00 38.89           C  
ATOM   3247  HD2 PRO B  18      -2.919   3.519  20.751  1.00 38.89           H  
ATOM   3248  HD3 PRO B  18      -3.282   5.235  20.216  1.00 38.89           H  
ATOM   3249  N   ASN B  19      -6.721   6.233  20.260  1.00 38.51           N  
ATOM   3250  H   ASN B  19      -6.311   5.565  19.623  1.00 38.51           H  
ATOM   3251  CA  ASN B  19      -7.788   7.060  19.723  1.00 38.51           C  
ATOM   3252  HA  ASN B  19      -8.080   7.800  20.469  1.00 38.51           H  
ATOM   3253  C   ASN B  19      -9.074   6.290  19.428  1.00 38.51           C  
ATOM   3254  CB  ASN B  19      -7.277   7.786  18.481  1.00 38.51           C  
ATOM   3255  HB2 ASN B  19      -8.067   7.822  17.730  1.00 38.51           H  
ATOM   3256  HB3 ASN B  19      -6.449   7.243  18.026  1.00 38.51           H  
ATOM   3257  O   ASN B  19     -10.000   6.914  18.921  1.00 38.51           O  
ATOM   3258  CG  ASN B  19      -6.860   9.191  18.783  1.00 38.51           C  
ATOM   3259  ND2 ASN B  19      -6.878  10.010  17.768  1.00 38.51           N  
ATOM   3260 HD21 ASN B  19      -6.955  10.982  18.031  1.00 38.51           H  
ATOM   3261 HD22 ASN B  19      -7.420   9.697  16.976  1.00 38.51           H  
ATOM   3262  OD1 ASN B  19      -6.345   9.569  19.824  1.00 38.51           O  
ATOM   3263  N   HIS B  20      -9.168   5.003  19.771  1.00 38.89           N  
ATOM   3264  H   HIS B  20      -8.354   4.518  20.120  1.00 38.89           H  
ATOM   3265  CA  HIS B  20     -10.401   4.233  19.613  1.00 38.89           C  
ATOM   3266  HA  HIS B  20     -10.594   4.097  18.549  1.00 38.89           H  
ATOM   3267  C   HIS B  20     -11.625   4.950  20.215  1.00 38.89           C  
ATOM   3268  CB  HIS B  20     -10.196   2.850  20.239  1.00 38.89           C  
ATOM   3269  HB2 HIS B  20      -9.895   2.965  21.280  1.00 38.89           H  
ATOM   3270  HB3 HIS B  20      -9.396   2.333  19.709  1.00 38.89           H  
ATOM   3271  O   HIS B  20     -12.674   4.991  19.588  1.00 38.89           O  
ATOM   3272  CG  HIS B  20     -11.432   1.993  20.182  1.00 38.89           C  
ATOM   3273  CD2 HIS B  20     -12.132   1.500  21.249  1.00 38.89           C  
ATOM   3274  HD2 HIS B  20     -11.885   1.650  22.290  1.00 38.89           H  
ATOM   3275  ND1 HIS B  20     -12.106   1.614  19.045  1.00 38.89           N  
ATOM   3276  HD1 HIS B  20     -11.896   1.908  18.102  1.00 38.89           H  
ATOM   3277  CE1 HIS B  20     -13.188   0.915  19.423  1.00 38.89           C  
ATOM   3278  HE1 HIS B  20     -13.940   0.532  18.749  1.00 38.89           H  
ATOM   3279  NE2 HIS B  20     -13.228   0.783  20.759  1.00 38.89           N  
ATOM   3280  N   GLU B  21     -11.462   5.610  21.367  1.00 38.09           N  
ATOM   3281  H   GLU B  21     -10.575   5.535  21.844  1.00 38.09           H  
ATOM   3282  CA  GLU B  21     -12.533   6.389  22.009  1.00 38.09           C  
ATOM   3283  HA  GLU B  21     -13.439   5.786  22.050  1.00 38.09           H  
ATOM   3284  C   GLU B  21     -12.909   7.687  21.266  1.00 38.09           C  
ATOM   3285  CB  GLU B  21     -12.116   6.753  23.448  1.00 38.09           C  
ATOM   3286  HB2 GLU B  21     -11.178   7.307  23.411  1.00 38.09           H  
ATOM   3287  HB3 GLU B  21     -12.879   7.406  23.872  1.00 38.09           H  
ATOM   3288  O   GLU B  21     -13.974   8.236  21.520  1.00 38.09           O  
ATOM   3289  CG  GLU B  21     -11.955   5.547  24.391  1.00 38.09           C  
ATOM   3290  HG2 GLU B  21     -11.141   4.920  24.028  1.00 38.09           H  
ATOM   3291  HG3 GLU B  21     -12.872   4.959  24.360  1.00 38.09           H  
ATOM   3292  CD  GLU B  21     -11.662   5.949  25.854  1.00 38.09           C  
ATOM   3293  OE1 GLU B  21     -11.821   5.078  26.744  1.00 38.09           O  
ATOM   3294  OE2 GLU B  21     -11.244   7.105  26.106  1.00 38.09           O  
ATOM   3295  N   ILE B  22     -12.059   8.221  20.378  1.00 39.73           N  
ATOM   3296  H   ILE B  22     -11.255   7.673  20.105  1.00 39.73           H  
ATOM   3297  CA  ILE B  22     -12.342   9.472  19.642  1.00 39.73           C  
ATOM   3298  HA  ILE B  22     -12.992  10.089  20.261  1.00 39.73           H  
ATOM   3299  C   ILE B  22     -13.138   9.194  18.358  1.00 39.73           C  
ATOM   3300  CB  ILE B  22     -11.052  10.294  19.373  1.00 39.73           C  
ATOM   3301  HB  ILE B  22     -10.433   9.744  18.664  1.00 39.73           H  
ATOM   3302  O   ILE B  22     -13.786  10.097  17.837  1.00 39.73           O  
ATOM   3303  CG1 ILE B  22     -10.239  10.472  20.679  1.00 39.73           C  
ATOM   3304 HG12 ILE B  22     -10.898  10.843  21.464  1.00 39.73           H  
ATOM   3305 HG13 ILE B  22      -9.866   9.496  20.989  1.00 39.73           H  
ATOM   3306  CG2 ILE B  22     -11.382  11.671  18.752  1.00 39.73           C  
ATOM   3307 HG21 ILE B  22     -10.484  12.268  18.590  1.00 39.73           H  
ATOM   3308 HG22 ILE B  22     -11.843  11.544  17.772  1.00 39.73           H  
ATOM   3309 HG23 ILE B  22     -12.077  12.211  19.394  1.00 39.73           H  
ATOM   3310  CD1 ILE B  22      -9.029  11.410  20.580  1.00 39.73           C  
ATOM   3311 HD11 ILE B  22      -8.376  11.248  21.437  1.00 39.73           H  
ATOM   3312 HD12 ILE B  22      -8.478  11.217  19.660  1.00 39.73           H  
ATOM   3313 HD13 ILE B  22      -9.361  12.449  20.588  1.00 39.73           H  
ATOM   3314  N   TRP B  23     -13.136   7.954  17.857  1.00 32.58           N  
ATOM   3315  H   TRP B  23     -12.617   7.228  18.329  1.00 32.58           H  
ATOM   3316  CA  TRP B  23     -14.010   7.560  16.747  1.00 32.58           C  
ATOM   3317  HA  TRP B  23     -13.914   8.300  15.952  1.00 32.58           H  
ATOM   3318  C   TRP B  23     -15.499   7.544  17.117  1.00 32.58           C  
ATOM   3319  CB  TRP B  23     -13.593   6.177  16.217  1.00 32.58           C  
ATOM   3320  HB2 TRP B  23     -13.594   5.466  17.043  1.00 32.58           H  
ATOM   3321  HB3 TRP B  23     -14.340   5.839  15.500  1.00 32.58           H  
ATOM   3322  O   TRP B  23     -16.335   7.494  16.219  1.00 32.58           O  
ATOM   3323  CG  TRP B  23     -12.270   6.131  15.523  1.00 32.58           C  
ATOM   3324  CD1 TRP B  23     -11.203   5.371  15.839  1.00 32.58           C  
ATOM   3325  HD1 TRP B  23     -11.197   4.621  16.617  1.00 32.58           H  
ATOM   3326  CD2 TRP B  23     -11.851   6.926  14.397  1.00 32.58           C  
ATOM   3327  CE2 TRP B  23     -10.472   6.669  14.131  1.00 32.58           C  
ATOM   3328  CE3 TRP B  23     -12.491   7.945  13.689  1.00 32.58           C  
ATOM   3329  HE3 TRP B  23     -13.537   8.155  13.858  1.00 32.58           H  
ATOM   3330  NE1 TRP B  23     -10.158   5.631  14.975  1.00 32.58           N  
ATOM   3331  HE1 TRP B  23      -9.341   5.039  14.922  1.00 32.58           H  
ATOM   3332  CH2 TRP B  23     -10.324   8.638  12.804  1.00 32.58           C  
ATOM   3333  HH2 TRP B  23      -9.748   9.383  12.275  1.00 32.58           H  
ATOM   3334  CZ2 TRP B  23      -9.720   7.458  13.258  1.00 32.58           C  
ATOM   3335  HZ2 TRP B  23      -8.673   7.252  13.094  1.00 32.58           H  
ATOM   3336  CZ3 TRP B  23     -11.703   8.858  13.003  1.00 32.58           C  
ATOM   3337  HZ3 TRP B  23     -12.172   9.786  12.711  1.00 32.58           H  
ATOM   3338  N   ASP B  24     -15.821   7.560  18.413  1.00 31.11           N  
ATOM   3339  H   ASP B  24     -15.077   7.605  19.094  1.00 31.11           H  
ATOM   3340  CA  ASP B  24     -17.185   7.410  18.929  1.00 31.11           C  
ATOM   3341  HA  ASP B  24     -17.725   6.733  18.268  1.00 31.11           H  
ATOM   3342  C   ASP B  24     -18.021   8.714  18.945  1.00 31.11           C  
ATOM   3343  CB  ASP B  24     -17.132   6.758  20.330  1.00 31.11           C  
ATOM   3344  HB2 ASP B  24     -18.081   6.930  20.838  1.00 31.11           H  
ATOM   3345  HB3 ASP B  24     -16.362   7.249  20.925  1.00 31.11           H  
ATOM   3346  O   ASP B  24     -19.181   8.662  19.368  1.00 31.11           O  
ATOM   3347  CG  ASP B  24     -16.906   5.238  20.352  1.00 31.11           C  
ATOM   3348  OD1 ASP B  24     -17.156   4.560  19.327  1.00 31.11           O  
ATOM   3349  OD2 ASP B  24     -16.598   4.729  21.458  1.00 31.11           O  
ATOM   3350  N   ASP B  25     -17.486   9.861  18.498  1.00 29.15           N  
ATOM   3351  H   ASP B  25     -16.564   9.829  18.088  1.00 29.15           H  
ATOM   3352  CA  ASP B  25     -18.275  11.105  18.332  1.00 29.15           C  
ATOM   3353  HA  ASP B  25     -18.980  11.167  19.161  1.00 29.15           H  
ATOM   3354  C   ASP B  25     -19.162  11.099  17.063  1.00 29.15           C  
ATOM   3355  CB  ASP B  25     -17.370  12.364  18.413  1.00 29.15           C  
ATOM   3356  HB2 ASP B  25     -17.807  13.127  17.768  1.00 29.15           H  
ATOM   3357  HB3 ASP B  25     -16.392  12.127  17.995  1.00 29.15           H  
ATOM   3358  O   ASP B  25     -18.661  10.795  15.954  1.00 29.15           O  
ATOM   3359  CG  ASP B  25     -17.180  13.022  19.804  1.00 29.15           C  
ATOM   3360  OD1 ASP B  25     -17.678  12.520  20.841  1.00 29.15           O  
ATOM   3361  OD2 ASP B  25     -16.570  14.125  19.837  1.00 29.15           O  
ATOM   3362  OXT ASP B  25     -20.357  11.470  17.200  1.00 29.15           O  
TER    3363      ASP B  25                                                       
END   
