# Supplementary material for: An extended Tudor domain within Vreteno interconnects Gtsf1L and Ago3 for piRNA biogenesis in Bombyx mori
Source: EMBO J. 2023 Nov 20;42(24):e114072. doi: 10.15252/embj.2023114072 (PMC10711660; doi:10.15252/embj.2023114072)
Supplement: Supplementary file 4 — Dataset EV1 [file EMBJ-42-e114072-s007.zip › manuscript_pdb/BmVreteno_AF-eTD1_BmGtsf1L_77_101.pdb]

ATOM      1  N   VAL A   1     -12.312 -17.860   5.508  1.00 53.95           N  
ATOM      2  H   VAL A   1     -12.455 -17.390   4.626  1.00 53.95           H  
ATOM      3  H2  VAL A   1     -12.695 -18.792   5.434  1.00 53.95           H  
ATOM      4  H3  VAL A   1     -12.787 -17.338   6.230  1.00 53.95           H  
ATOM      5  CA  VAL A   1     -10.856 -17.928   5.778  1.00 53.95           C  
ATOM      6  HA  VAL A   1     -10.679 -18.464   6.711  1.00 53.95           H  
ATOM      7  C   VAL A   1     -10.312 -16.515   5.928  1.00 53.95           C  
ATOM      8  CB  VAL A   1     -10.143 -18.684   4.646  1.00 53.95           C  
ATOM      9  HB  VAL A   1     -10.298 -18.138   3.715  1.00 53.95           H  
ATOM     10  O   VAL A   1     -10.719 -15.653   5.158  1.00 53.95           O  
ATOM     11  CG1 VAL A   1      -8.639 -18.819   4.911  1.00 53.95           C  
ATOM     12 HG11 VAL A   1      -8.471 -19.423   5.803  1.00 53.95           H  
ATOM     13 HG12 VAL A   1      -8.157 -17.852   5.050  1.00 53.95           H  
ATOM     14 HG13 VAL A   1      -8.170 -19.330   4.070  1.00 53.95           H  
ATOM     15  CG2 VAL A   1     -10.745 -20.094   4.534  1.00 53.95           C  
ATOM     16 HG21 VAL A   1     -10.136 -20.698   3.862  1.00 53.95           H  
ATOM     17 HG22 VAL A   1     -10.764 -20.594   5.503  1.00 53.95           H  
ATOM     18 HG23 VAL A   1     -11.743 -20.065   4.096  1.00 53.95           H  
ATOM     19  N   GLU A   2      -9.444 -16.261   6.909  1.00 77.46           N  
ATOM     20  H   GLU A   2      -9.097 -17.008   7.493  1.00 77.46           H  
ATOM     21  CA  GLU A   2      -8.853 -14.933   7.154  1.00 77.46           C  
ATOM     22  HA  GLU A   2      -9.655 -14.208   7.294  1.00 77.46           H  
ATOM     23  C   GLU A   2      -8.000 -14.478   5.960  1.00 77.46           C  
ATOM     24  CB  GLU A   2      -8.038 -14.991   8.454  1.00 77.46           C  
ATOM     25  HB2 GLU A   2      -7.181 -15.648   8.308  1.00 77.46           H  
ATOM     26  HB3 GLU A   2      -8.679 -15.423   9.223  1.00 77.46           H  
ATOM     27  O   GLU A   2      -7.319 -15.297   5.342  1.00 77.46           O  
ATOM     28  CG  GLU A   2      -7.557 -13.614   8.938  1.00 77.46           C  
ATOM     29  HG2 GLU A   2      -6.856 -13.212   8.206  1.00 77.46           H  
ATOM     30  HG3 GLU A   2      -8.417 -12.948   8.989  1.00 77.46           H  
ATOM     31  CD  GLU A   2      -6.874 -13.676  10.316  1.00 77.46           C  
ATOM     32  OE1 GLU A   2      -6.491 -12.597  10.814  1.00 77.46           O  
ATOM     33  OE2 GLU A   2      -6.758 -14.795  10.867  1.00 77.46           O  
ATOM     34  N   ILE A   3      -8.085 -13.203   5.578  1.00 82.00           N  
ATOM     35  H   ILE A   3      -8.562 -12.548   6.180  1.00 82.00           H  
ATOM     36  CA  ILE A   3      -7.256 -12.629   4.511  1.00 82.00           C  
ATOM     37  HA  ILE A   3      -7.008 -13.415   3.796  1.00 82.00           H  
ATOM     38  C   ILE A   3      -5.979 -12.098   5.171  1.00 82.00           C  
ATOM     39  CB  ILE A   3      -7.991 -11.514   3.738  1.00 82.00           C  
ATOM     40  HB  ILE A   3      -8.162 -10.683   4.422  1.00 82.00           H  
ATOM     41  O   ILE A   3      -6.089 -11.314   6.108  1.00 82.00           O  
ATOM     42  CG1 ILE A   3      -9.358 -11.991   3.196  1.00 82.00           C  
ATOM     43 HG12 ILE A   3      -9.221 -12.795   2.474  1.00 82.00           H  
ATOM     44 HG13 ILE A   3      -9.959 -12.370   4.023  1.00 82.00           H  
ATOM     45  CG2 ILE A   3      -7.115 -11.014   2.576  1.00 82.00           C  
ATOM     46 HG21 ILE A   3      -7.591 -10.166   2.084  1.00 82.00           H  
ATOM     47 HG22 ILE A   3      -6.951 -11.814   1.853  1.00 82.00           H  
ATOM     48 HG23 ILE A   3      -6.154 -10.666   2.957  1.00 82.00           H  
ATOM     49  CD1 ILE A   3     -10.152 -10.844   2.556  1.00 82.00           C  
ATOM     50 HD11 ILE A   3     -11.217 -11.075   2.576  1.00 82.00           H  
ATOM     51 HD12 ILE A   3      -9.822 -10.673   1.531  1.00 82.00           H  
ATOM     52 HD13 ILE A   3     -10.014  -9.929   3.132  1.00 82.00           H  
ATOM     53  N   PRO A   4      -4.782 -12.512   4.726  1.00 90.25           N  
ATOM     54  CA  PRO A   4      -3.540 -12.050   5.323  1.00 90.25           C  
ATOM     55  HA  PRO A   4      -3.550 -12.231   6.398  1.00 90.25           H  
ATOM     56  C   PRO A   4      -3.366 -10.555   5.063  1.00 90.25           C  
ATOM     57  CB  PRO A   4      -2.438 -12.888   4.671  1.00 90.25           C  
ATOM     58  HB2 PRO A   4      -2.320 -13.824   5.218  1.00 90.25           H  
ATOM     59  HB3 PRO A   4      -1.486 -12.360   4.616  1.00 90.25           H  
ATOM     60  O   PRO A   4      -3.549 -10.086   3.939  1.00 90.25           O  
ATOM     61  CG  PRO A   4      -3.023 -13.174   3.292  1.00 90.25           C  
ATOM     62  HG2 PRO A   4      -2.870 -12.309   2.646  1.00 90.25           H  
ATOM     63  HG3 PRO A   4      -2.605 -14.075   2.845  1.00 90.25           H  
ATOM     64  CD  PRO A   4      -4.502 -13.367   3.592  1.00 90.25           C  
ATOM     65  HD2 PRO A   4      -5.099 -13.101   2.720  1.00 90.25           H  
ATOM     66  HD3 PRO A   4      -4.670 -14.402   3.890  1.00 90.25           H  
ATOM     67  N   GLU A   5      -2.976  -9.823   6.096  1.00 90.33           N  
ATOM     68  H   GLU A   5      -2.856 -10.271   6.993  1.00 90.33           H  
ATOM     69  CA  GLU A   5      -2.727  -8.388   6.030  1.00 90.33           C  
ATOM     70  HA  GLU A   5      -3.081  -8.000   5.075  1.00 90.33           H  
ATOM     71  C   GLU A   5      -1.229  -8.095   6.084  1.00 90.33           C  
ATOM     72  CB  GLU A   5      -3.496  -7.665   7.149  1.00 90.33           C  
ATOM     73  HB2 GLU A   5      -3.255  -8.127   8.106  1.00 90.33           H  
ATOM     74  HB3 GLU A   5      -3.168  -6.627   7.192  1.00 90.33           H  
ATOM     75  O   GLU A   5      -0.451  -8.830   6.695  1.00 90.33           O  
ATOM     76  CG  GLU A   5      -5.024  -7.692   6.947  1.00 90.33           C  
ATOM     77  HG2 GLU A   5      -5.490  -7.148   7.769  1.00 90.33           H  
ATOM     78  HG3 GLU A   5      -5.373  -8.724   6.992  1.00 90.33           H  
ATOM     79  CD  GLU A   5      -5.454  -7.052   5.616  1.00 90.33           C  
ATOM     80  OE1 GLU A   5      -6.393  -7.537   4.946  1.00 90.33           O  
ATOM     81  OE2 GLU A   5      -4.776  -6.118   5.135  1.00 90.33           O  
ATOM     82  N   VAL A   6      -0.817  -7.003   5.441  1.00 94.39           N  
ATOM     83  H   VAL A   6      -1.512  -6.408   5.012  1.00 94.39           H  
ATOM     84  CA  VAL A   6       0.570  -6.535   5.504  1.00 94.39           C  
ATOM     85  HA  VAL A   6       1.231  -7.380   5.310  1.00 94.39           H  
ATOM     86  C   VAL A   6       0.829  -5.982   6.911  1.00 94.39           C  
ATOM     87  CB  VAL A   6       0.842  -5.472   4.423  1.00 94.39           C  
ATOM     88  HB  VAL A   6       0.151  -4.639   4.555  1.00 94.39           H  
ATOM     89  O   VAL A   6       0.140  -5.045   7.318  1.00 94.39           O  
ATOM     90  CG1 VAL A   6       2.275  -4.932   4.496  1.00 94.39           C  
ATOM     91 HG11 VAL A   6       2.450  -4.440   5.453  1.00 94.39           H  
ATOM     92 HG12 VAL A   6       2.422  -4.194   3.707  1.00 94.39           H  
ATOM     93 HG13 VAL A   6       2.988  -5.747   4.370  1.00 94.39           H  
ATOM     94  CG2 VAL A   6       0.644  -6.049   3.014  1.00 94.39           C  
ATOM     95 HG21 VAL A   6      -0.383  -6.392   2.887  1.00 94.39           H  
ATOM     96 HG22 VAL A   6       1.325  -6.885   2.851  1.00 94.39           H  
ATOM     97 HG23 VAL A   6       0.832  -5.279   2.267  1.00 94.39           H  
ATOM     98  N   PRO A   7       1.829  -6.486   7.660  1.00 95.36           N  
ATOM     99  CA  PRO A   7       2.235  -5.867   8.915  1.00 95.36           C  
ATOM    100  HA  PRO A   7       1.368  -5.814   9.574  1.00 95.36           H  
ATOM    101  C   PRO A   7       2.788  -4.463   8.657  1.00 95.36           C  
ATOM    102  CB  PRO A   7       3.284  -6.798   9.535  1.00 95.36           C  
ATOM    103  HB2 PRO A   7       3.160  -6.880  10.615  1.00 95.36           H  
ATOM    104  HB3 PRO A   7       4.290  -6.455   9.295  1.00 95.36           H  
ATOM    105  O   PRO A   7       3.707  -4.283   7.852  1.00 95.36           O  
ATOM    106  CG  PRO A   7       3.037  -8.136   8.839  1.00 95.36           C  
ATOM    107  HG2 PRO A   7       2.232  -8.671   9.344  1.00 95.36           H  
ATOM    108  HG3 PRO A   7       3.939  -8.746   8.796  1.00 95.36           H  
ATOM    109  CD  PRO A   7       2.572  -7.716   7.449  1.00 95.36           C  
ATOM    110  HD2 PRO A   7       1.962  -8.505   7.010  1.00 95.36           H  
ATOM    111  HD3 PRO A   7       3.436  -7.510   6.816  1.00 95.36           H  
ATOM    112  N   ARG A   8       2.230  -3.463   9.342  1.00 97.11           N  
ATOM    113  H   ARG A   8       1.482  -3.686   9.984  1.00 97.11           H  
ATOM    114  CA  ARG A   8       2.569  -2.046   9.157  1.00 97.11           C  
ATOM    115  HA  ARG A   8       3.474  -1.982   8.553  1.00 97.11           H  
ATOM    116  C   ARG A   8       2.856  -1.367  10.498  1.00 97.11           C  
ATOM    117  CB  ARG A   8       1.439  -1.337   8.397  1.00 97.11           C  
ATOM    118  HB2 ARG A   8       0.491  -1.523   8.902  1.00 97.11           H  
ATOM    119  HB3 ARG A   8       1.626  -0.263   8.394  1.00 97.11           H  
ATOM    120  O   ARG A   8       2.229  -1.723  11.499  1.00 97.11           O  
ATOM    121  CG  ARG A   8       1.346  -1.823   6.947  1.00 97.11           C  
ATOM    122  HG2 ARG A   8       2.294  -1.635   6.443  1.00 97.11           H  
ATOM    123  HG3 ARG A   8       1.167  -2.898   6.930  1.00 97.11           H  
ATOM    124  CD  ARG A   8       0.203  -1.134   6.198  1.00 97.11           C  
ATOM    125  HD2 ARG A   8       0.409  -0.066   6.120  1.00 97.11           H  
ATOM    126  HD3 ARG A   8      -0.715  -1.267   6.769  1.00 97.11           H  
ATOM    127  NE  ARG A   8       0.006  -1.713   4.856  1.00 97.11           N  
ATOM    128  HE  ARG A   8      -0.810  -2.290   4.712  1.00 97.11           H  
ATOM    129  NH1 ARG A   8       1.895  -0.877   3.844  1.00 97.11           N  
ATOM    130 HH11 ARG A   8       2.505  -0.897   3.039  1.00 97.11           H  
ATOM    131 HH12 ARG A   8       2.185  -0.438   4.707  1.00 97.11           H  
ATOM    132  NH2 ARG A   8       0.470  -2.107   2.668  1.00 97.11           N  
ATOM    133 HH21 ARG A   8      -0.414  -2.582   2.557  1.00 97.11           H  
ATOM    134 HH22 ARG A   8       1.054  -1.962   1.857  1.00 97.11           H  
ATOM    135  CZ  ARG A   8       0.785  -1.559   3.802  1.00 97.11           C  
ATOM    136  N   PRO A   9       3.790  -0.403  10.544  1.00 97.51           N  
ATOM    137  CA  PRO A   9       4.184   0.246  11.788  1.00 97.51           C  
ATOM    138  HA  PRO A   9       4.451  -0.515  12.521  1.00 97.51           H  
ATOM    139  C   PRO A   9       3.055   1.099  12.375  1.00 97.51           C  
ATOM    140  CB  PRO A   9       5.435   1.064  11.448  1.00 97.51           C  
ATOM    141  HB2 PRO A   9       5.486   1.996  12.011  1.00 97.51           H  
ATOM    142  HB3 PRO A   9       6.321   0.459  11.642  1.00 97.51           H  
ATOM    143  O   PRO A   9       2.174   1.585  11.656  1.00 97.51           O  
ATOM    144  CG  PRO A   9       5.328   1.324   9.945  1.00 97.51           C  
ATOM    145  HG2 PRO A   9       4.757   2.235   9.766  1.00 97.51           H  
ATOM    146  HG3 PRO A   9       6.309   1.402   9.478  1.00 97.51           H  
ATOM    147  CD  PRO A   9       4.555   0.118   9.420  1.00 97.51           C  
ATOM    148  HD2 PRO A   9       3.905   0.423   8.601  1.00 97.51           H  
ATOM    149  HD3 PRO A   9       5.255  -0.646   9.082  1.00 97.51           H  
ATOM    150  N   GLU A  10       3.094   1.298  13.693  1.00 96.90           N  
ATOM    151  H   GLU A  10       3.851   0.898  14.228  1.00 96.90           H  
ATOM    152  CA  GLU A  10       2.216   2.253  14.370  1.00 96.90           C  
ATOM    153  HA  GLU A  10       1.184   1.999  14.126  1.00 96.90           H  
ATOM    154  C   GLU A  10       2.453   3.683  13.874  1.00 96.90           C  
ATOM    155  CB  GLU A  10       2.356   2.172  15.902  1.00 96.90           C  
ATOM    156  HB2 GLU A  10       1.618   2.840  16.346  1.00 96.90           H  
ATOM    157  HB3 GLU A  10       2.130   1.156  16.224  1.00 96.90           H  
ATOM    158  O   GLU A  10       3.542   4.052  13.426  1.00 96.90           O  
ATOM    159  CG  GLU A  10       3.752   2.569  16.416  1.00 96.90           C  
ATOM    160  HG2 GLU A  10       4.473   1.819  16.092  1.00 96.90           H  
ATOM    161  HG3 GLU A  10       4.042   3.522  15.973  1.00 96.90           H  
ATOM    162  CD  GLU A  10       3.836   2.727  17.942  1.00 96.90           C  
ATOM    163  OE1 GLU A  10       4.862   3.302  18.382  1.00 96.90           O  
ATOM    164  OE2 GLU A  10       2.890   2.316  18.652  1.00 96.90           O  
ATOM    165  N   ILE A  11       1.417   4.499  13.995  1.00 96.63           N  
ATOM    166  H   ILE A  11       0.575   4.142  14.425  1.00 96.63           H  
ATOM    167  CA  ILE A  11       1.443   5.908  13.652  1.00 96.63           C  
ATOM    168  HA  ILE A  11       2.290   6.097  12.992  1.00 96.63           H  
ATOM    169  C   ILE A  11       1.633   6.714  14.924  1.00 96.63           C  
ATOM    170  CB  ILE A  11       0.164   6.307  12.899  1.00 96.63           C  
ATOM    171  HB  ILE A  11      -0.701   6.183  13.551  1.00 96.63           H  
ATOM    172  O   ILE A  11       0.994   6.448  15.941  1.00 96.63           O  
ATOM    173  CG1 ILE A  11      -0.015   5.453  11.629  1.00 96.63           C  
ATOM    174 HG12 ILE A  11      -0.417   6.065  10.821  1.00 96.63           H  
ATOM    175 HG13 ILE A  11       0.958   5.092  11.298  1.00 96.63           H  
ATOM    176  CG2 ILE A  11       0.245   7.781  12.487  1.00 96.63           C  
ATOM    177 HG21 ILE A  11       0.231   8.427  13.364  1.00 96.63           H  
ATOM    178 HG22 ILE A  11       1.143   7.967  11.897  1.00 96.63           H  
ATOM    179 HG23 ILE A  11      -0.630   8.016  11.882  1.00 96.63           H  
ATOM    180  CD1 ILE A  11      -0.963   4.267  11.823  1.00 96.63           C  
ATOM    181 HD11 ILE A  11      -0.530   3.531  12.501  1.00 96.63           H  
ATOM    182 HD12 ILE A  11      -1.919   4.608  12.220  1.00 96.63           H  
ATOM    183 HD13 ILE A  11      -1.133   3.799  10.854  1.00 96.63           H  
ATOM    184  N   LYS A  12       2.490   7.731  14.853  1.00 97.78           N  
ATOM    185  H   LYS A  12       2.933   7.907  13.963  1.00 97.78           H  
ATOM    186  CA  LYS A  12       2.714   8.678  15.946  1.00 97.78           C  
ATOM    187  HA  LYS A  12       2.316   8.263  16.872  1.00 97.78           H  
ATOM    188  C   LYS A  12       1.952   9.962  15.674  1.00 97.78           C  
ATOM    189  CB  LYS A  12       4.213   8.919  16.150  1.00 97.78           C  
ATOM    190  HB2 LYS A  12       4.650   9.313  15.233  1.00 97.78           H  
ATOM    191  HB3 LYS A  12       4.348   9.647  16.950  1.00 97.78           H  
ATOM    192  O   LYS A  12       2.001  10.492  14.562  1.00 97.78           O  
ATOM    193  CG  LYS A  12       4.913   7.609  16.533  1.00 97.78           C  
ATOM    194  HG2 LYS A  12       4.444   7.198  17.427  1.00 97.78           H  
ATOM    195  HG3 LYS A  12       4.809   6.887  15.723  1.00 97.78           H  
ATOM    196  CD  LYS A  12       6.400   7.818  16.806  1.00 97.78           C  
ATOM    197  HD2 LYS A  12       6.523   8.503  17.645  1.00 97.78           H  
ATOM    198  HD3 LYS A  12       6.880   8.225  15.916  1.00 97.78           H  
ATOM    199  CE  LYS A  12       6.984   6.447  17.146  1.00 97.78           C  
ATOM    200  HE2 LYS A  12       6.796   5.770  16.313  1.00 97.78           H  
ATOM    201  HE3 LYS A  12       6.448   6.038  18.003  1.00 97.78           H  
ATOM    202  NZ  LYS A  12       8.433   6.527  17.431  1.00 97.78           N  
ATOM    203  HZ1 LYS A  12       8.765   5.602  17.664  1.00 97.78           H  
ATOM    204  HZ2 LYS A  12       8.590   7.136  18.220  1.00 97.78           H  
ATOM    205  HZ3 LYS A  12       8.929   6.867  16.619  1.00 97.78           H  
ATOM    206  N   ASN A  13       1.267  10.471  16.687  1.00 98.42           N  
ATOM    207  H   ASN A  13       1.285   9.996  17.578  1.00 98.42           H  
ATOM    208  CA  ASN A  13       0.548  11.728  16.586  1.00 98.42           C  
ATOM    209  HA  ASN A  13      -0.133  11.659  15.738  1.00 98.42           H  
ATOM    210  C   ASN A  13       1.508  12.896  16.335  1.00 98.42           C  
ATOM    211  CB  ASN A  13      -0.263  11.926  17.868  1.00 98.42           C  
ATOM    212  HB2 ASN A  13       0.401  12.183  18.693  1.00 98.42           H  
ATOM    213  HB3 ASN A  13      -0.746  10.980  18.112  1.00 98.42           H  
ATOM    214  O   ASN A  13       2.633  12.909  16.836  1.00 98.42           O  
ATOM    215  CG  ASN A  13      -1.344  12.980  17.744  1.00 98.42           C  
ATOM    216  ND2 ASN A  13      -1.991  13.331  18.824  1.00 98.42           N  
ATOM    217 HD21 ASN A  13      -2.838  13.862  18.684  1.00 98.42           H  
ATOM    218 HD22 ASN A  13      -1.903  12.720  19.623  1.00 98.42           H  
ATOM    219  OD1 ASN A  13      -1.632  13.493  16.674  1.00 98.42           O  
ATOM    220  N   LYS A  14       1.045  13.886  15.569  1.00 98.56           N  
ATOM    221  H   LYS A  14       0.125  13.773  15.169  1.00 98.56           H  
ATOM    222  CA  LYS A  14       1.799  15.090  15.185  1.00 98.56           C  
ATOM    223  HA  LYS A  14       1.216  15.605  14.421  1.00 98.56           H  
ATOM    224  C   LYS A  14       3.139  14.766  14.514  1.00 98.56           C  
ATOM    225  CB  LYS A  14       1.940  16.036  16.389  1.00 98.56           C  
ATOM    226  HB2 LYS A  14       2.419  16.957  16.058  1.00 98.56           H  
ATOM    227  HB3 LYS A  14       2.582  15.569  17.137  1.00 98.56           H  
ATOM    228  O   LYS A  14       4.107  15.513  14.658  1.00 98.56           O  
ATOM    229  CG  LYS A  14       0.590  16.388  17.027  1.00 98.56           C  
ATOM    230  HG2 LYS A  14       0.086  15.480  17.358  1.00 98.56           H  
ATOM    231  HG3 LYS A  14      -0.037  16.897  16.295  1.00 98.56           H  
ATOM    232  CD  LYS A  14       0.799  17.284  18.247  1.00 98.56           C  
ATOM    233  HD2 LYS A  14       1.258  18.223  17.937  1.00 98.56           H  
ATOM    234  HD3 LYS A  14       1.453  16.772  18.953  1.00 98.56           H  
ATOM    235  CE  LYS A  14      -0.559  17.546  18.898  1.00 98.56           C  
ATOM    236  HE2 LYS A  14      -1.036  16.585  19.091  1.00 98.56           H  
ATOM    237  HE3 LYS A  14      -1.188  18.090  18.194  1.00 98.56           H  
ATOM    238  NZ  LYS A  14      -0.412  18.300  20.165  1.00 98.56           N  
ATOM    239  HZ1 LYS A  14       0.151  17.767  20.813  1.00 98.56           H  
ATOM    240  HZ2 LYS A  14      -1.318  18.445  20.586  1.00 98.56           H  
ATOM    241  HZ3 LYS A  14       0.027  19.194  19.997  1.00 98.56           H  
ATOM    242  N   SER A  15       3.215  13.643  13.801  1.00 98.35           N  
ATOM    243  H   SER A  15       2.363  13.124  13.647  1.00 98.35           H  
ATOM    244  CA  SER A  15       4.425  13.231  13.088  1.00 98.35           C  
ATOM    245  HA  SER A  15       5.286  13.607  13.641  1.00 98.35           H  
ATOM    246  C   SER A  15       4.489  13.843  11.689  1.00 98.35           C  
ATOM    247  CB  SER A  15       4.569  11.707  13.056  1.00 98.35           C  
ATOM    248  HB2 SER A  15       4.643  11.336  14.078  1.00 98.35           H  
ATOM    249  HB3 SER A  15       5.485  11.447  12.526  1.00 98.35           H  
ATOM    250  O   SER A  15       3.466  14.146  11.076  1.00 98.35           O  
ATOM    251  OG  SER A  15       3.480  11.083  12.417  1.00 98.35           O  
ATOM    252  HG  SER A  15       2.806  10.909  13.078  1.00 98.35           H  
ATOM    253  N   ARG A  16       5.714  14.035  11.186  1.00 98.76           N  
ATOM    254  H   ARG A  16       6.503  13.729  11.738  1.00 98.76           H  
ATOM    255  CA  ARG A  16       5.974  14.422   9.794  1.00 98.76           C  
ATOM    256  HA  ARG A  16       5.156  15.043   9.429  1.00 98.76           H  
ATOM    257  C   ARG A  16       6.013  13.168   8.927  1.00 98.76           C  
ATOM    258  CB  ARG A  16       7.282  15.219   9.675  1.00 98.76           C  
ATOM    259  HB2 ARG A  16       7.540  15.296   8.619  1.00 98.76           H  
ATOM    260  HB3 ARG A  16       8.083  14.687  10.188  1.00 98.76           H  
ATOM    261  O   ARG A  16       6.825  12.272   9.175  1.00 98.76           O  
ATOM    262  CG  ARG A  16       7.149  16.640  10.241  1.00 98.76           C  
ATOM    263  HG2 ARG A  16       6.459  17.193   9.603  1.00 98.76           H  
ATOM    264  HG3 ARG A  16       6.748  16.597  11.253  1.00 98.76           H  
ATOM    265  CD  ARG A  16       8.472  17.413  10.270  1.00 98.76           C  
ATOM    266  HD2 ARG A  16       9.209  16.837  10.831  1.00 98.76           H  
ATOM    267  HD3 ARG A  16       8.302  18.362  10.778  1.00 98.76           H  
ATOM    268  NE  ARG A  16       8.970  17.675   8.913  1.00 98.76           N  
ATOM    269  HE  ARG A  16       8.518  17.190   8.151  1.00 98.76           H  
ATOM    270  NH1 ARG A  16      10.885  18.848   9.376  1.00 98.76           N  
ATOM    271 HH11 ARG A  16      11.711  19.261   8.968  1.00 98.76           H  
ATOM    272 HH12 ARG A  16      10.663  18.860  10.362  1.00 98.76           H  
ATOM    273  NH2 ARG A  16      10.461  18.338   7.304  1.00 98.76           N  
ATOM    274 HH21 ARG A  16       9.878  18.881   6.682  1.00 98.76           H  
ATOM    275 HH22 ARG A  16      10.225  17.473   6.839  1.00 98.76           H  
ATOM    276  CZ  ARG A  16      10.071  18.292   8.536  1.00 98.76           C  
ATOM    277  N   VAL A  17       5.152  13.117   7.922  1.00 98.80           N  
ATOM    278  H   VAL A  17       4.555  13.916   7.760  1.00 98.80           H  
ATOM    279  CA  VAL A  17       4.994  11.975   7.018  1.00 98.80           C  
ATOM    280  HA  VAL A  17       5.848  11.308   7.134  1.00 98.80           H  
ATOM    281  C   VAL A  17       4.990  12.429   5.563  1.00 98.80           C  
ATOM    282  CB  VAL A  17       3.728  11.158   7.342  1.00 98.80           C  
ATOM    283  HB  VAL A  17       3.724  10.297   6.674  1.00 98.80           H  
ATOM    284  O   VAL A  17       4.743  13.595   5.274  1.00 98.80           O  
ATOM    285  CG1 VAL A  17       3.747  10.613   8.776  1.00 98.80           C  
ATOM    286 HG11 VAL A  17       2.912   9.927   8.916  1.00 98.80           H  
ATOM    287 HG12 VAL A  17       3.655  11.426   9.496  1.00 98.80           H  
ATOM    288 HG13 VAL A  17       4.678  10.074   8.954  1.00 98.80           H  
ATOM    289  CG2 VAL A  17       2.426  11.939   7.124  1.00 98.80           C  
ATOM    290 HG21 VAL A  17       2.349  12.261   6.086  1.00 98.80           H  
ATOM    291 HG22 VAL A  17       1.574  11.294   7.339  1.00 98.80           H  
ATOM    292 HG23 VAL A  17       2.393  12.815   7.773  1.00 98.80           H  
ATOM    293  N   ILE A  18       5.259  11.501   4.656  1.00 96.23           N  
ATOM    294  H   ILE A  18       5.470  10.570   4.986  1.00 96.23           H  
ATOM    295  CA  ILE A  18       5.067  11.650   3.216  1.00 96.23           C  
ATOM    296  HA  ILE A  18       4.884  12.696   2.970  1.00 96.23           H  
ATOM    297  C   ILE A  18       3.836  10.838   2.819  1.00 96.23           C  
ATOM    298  CB  ILE A  18       6.322  11.175   2.454  1.00 96.23           C  
ATOM    299  HB  ILE A  18       6.472  10.117   2.670  1.00 96.23           H  
ATOM    300  O   ILE A  18       3.713   9.682   3.246  1.00 96.23           O  
ATOM    301  CG1 ILE A  18       7.618  11.904   2.862  1.00 96.23           C  
ATOM    302 HG12 ILE A  18       7.827  11.661   3.904  1.00 96.23           H  
ATOM    303 HG13 ILE A  18       8.442  11.511   2.268  1.00 96.23           H  
ATOM    304  CG2 ILE A  18       6.110  11.307   0.947  1.00 96.23           C  
ATOM    305 HG21 ILE A  18       7.043  11.144   0.407  1.00 96.23           H  
ATOM    306 HG22 ILE A  18       5.739  12.306   0.718  1.00 96.23           H  
ATOM    307 HG23 ILE A  18       5.388  10.570   0.595  1.00 96.23           H  
ATOM    308  CD1 ILE A  18       7.603  13.430   2.716  1.00 96.23           C  
ATOM    309 HD11 ILE A  18       8.602  13.819   2.912  1.00 96.23           H  
ATOM    310 HD12 ILE A  18       6.921  13.849   3.456  1.00 96.23           H  
ATOM    311 HD13 ILE A  18       7.299  13.726   1.712  1.00 96.23           H  
ATOM    312  N   LEU A  19       2.946  11.411   2.005  1.00 96.10           N  
ATOM    313  H   LEU A  19       3.113  12.355   1.685  1.00 96.10           H  
ATOM    314  CA  LEU A  19       1.870  10.641   1.381  1.00 96.10           C  
ATOM    315  HA  LEU A  19       1.399  10.021   2.144  1.00 96.10           H  
ATOM    316  C   LEU A  19       2.460   9.721   0.309  1.00 96.10           C  
ATOM    317  CB  LEU A  19       0.803  11.580   0.793  1.00 96.10           C  
ATOM    318  HB2 LEU A  19       1.279  12.230   0.059  1.00 96.10           H  
ATOM    319  HB3 LEU A  19       0.402  12.204   1.592  1.00 96.10           H  
ATOM    320  O   LEU A  19       3.008  10.200  -0.681  1.00 96.10           O  
ATOM    321  CG  LEU A  19      -0.359  10.824   0.112  1.00 96.10           C  
ATOM    322  HG  LEU A  19       0.034  10.119  -0.620  1.00 96.10           H  
ATOM    323  CD1 LEU A  19      -1.215  10.060   1.122  1.00 96.10           C  
ATOM    324 HD11 LEU A  19      -2.052   9.593   0.604  1.00 96.10           H  
ATOM    325 HD12 LEU A  19      -0.633   9.267   1.592  1.00 96.10           H  
ATOM    326 HD13 LEU A  19      -1.598  10.738   1.886  1.00 96.10           H  
ATOM    327  CD2 LEU A  19      -1.271  11.790  -0.632  1.00 96.10           C  
ATOM    328 HD21 LEU A  19      -0.679  12.331  -1.370  1.00 96.10           H  
ATOM    329 HD22 LEU A  19      -1.739  12.489   0.062  1.00 96.10           H  
ATOM    330 HD23 LEU A  19      -2.046  11.231  -1.156  1.00 96.10           H  
ATOM    331  N   VAL A  20       2.320   8.411   0.498  1.00 93.47           N  
ATOM    332  H   VAL A  20       1.810   8.088   1.308  1.00 93.47           H  
ATOM    333  CA  VAL A  20       2.681   7.419  -0.521  1.00 93.47           C  
ATOM    334  HA  VAL A  20       3.551   7.768  -1.077  1.00 93.47           H  
ATOM    335  C   VAL A  20       1.533   7.288  -1.513  1.00 93.47           C  
ATOM    336  CB  VAL A  20       3.024   6.057   0.115  1.00 93.47           C  
ATOM    337  HB  VAL A  20       2.157   5.662   0.644  1.00 93.47           H  
ATOM    338  O   VAL A  20       1.724   7.442  -2.718  1.00 93.47           O  
ATOM    339  CG1 VAL A  20       3.437   5.042  -0.953  1.00 93.47           C  
ATOM    340 HG11 VAL A  20       2.581   4.807  -1.586  1.00 93.47           H  
ATOM    341 HG12 VAL A  20       3.780   4.123  -0.479  1.00 93.47           H  
ATOM    342 HG13 VAL A  20       4.239   5.449  -1.568  1.00 93.47           H  
ATOM    343  CG2 VAL A  20       4.176   6.190   1.118  1.00 93.47           C  
ATOM    344 HG21 VAL A  20       4.447   5.207   1.504  1.00 93.47           H  
ATOM    345 HG22 VAL A  20       5.034   6.637   0.617  1.00 93.47           H  
ATOM    346 HG23 VAL A  20       3.870   6.821   1.952  1.00 93.47           H  
ATOM    347  N   ASP A  21       0.329   7.034  -0.996  1.00 89.36           N  
ATOM    348  H   ASP A  21       0.226   6.945   0.005  1.00 89.36           H  
ATOM    349  CA  ASP A  21      -0.871   6.881  -1.809  1.00 89.36           C  
ATOM    350  HA  ASP A  21      -0.872   7.656  -2.575  1.00 89.36           H  
ATOM    351  C   ASP A  21      -2.175   7.000  -1.007  1.00 89.36           C  
ATOM    352  CB  ASP A  21      -0.827   5.514  -2.482  1.00 89.36           C  
ATOM    353  HB2 ASP A  21      -0.851   4.737  -1.717  1.00 89.36           H  
ATOM    354  HB3 ASP A  21       0.098   5.407  -3.047  1.00 89.36           H  
ATOM    355  O   ASP A  21      -2.198   6.766   0.200  1.00 89.36           O  
ATOM    356  CG  ASP A  21      -2.020   5.360  -3.413  1.00 89.36           C  
ATOM    357  OD1 ASP A  21      -2.327   6.321  -4.165  1.00 89.36           O  
ATOM    358  OD2 ASP A  21      -2.618   4.275  -3.361  1.00 89.36           O  
ATOM    359  N   ALA A  22      -3.271   7.324  -1.695  1.00 91.42           N  
ATOM    360  H   ALA A  22      -3.176   7.394  -2.698  1.00 91.42           H  
ATOM    361  CA  ALA A  22      -4.630   7.227  -1.184  1.00 91.42           C  
ATOM    362  HA  ALA A  22      -4.666   6.468  -0.403  1.00 91.42           H  
ATOM    363  C   ALA A  22      -5.594   6.802  -2.307  1.00 91.42           C  
ATOM    364  CB  ALA A  22      -5.021   8.573  -0.562  1.00 91.42           C  
ATOM    365  HB1 ALA A  22      -4.882   9.379  -1.283  1.00 91.42           H  
ATOM    366  HB2 ALA A  22      -4.400   8.771   0.311  1.00 91.42           H  
ATOM    367  HB3 ALA A  22      -6.070   8.547  -0.266  1.00 91.42           H  
ATOM    368  O   ALA A  22      -5.961   7.605  -3.161  1.00 91.42           O  
ATOM    369  N   THR A  23      -6.039   5.544  -2.284  1.00 84.12           N  
ATOM    370  H   THR A  23      -5.711   4.944  -1.540  1.00 84.12           H  
ATOM    371  CA  THR A  23      -7.066   5.039  -3.226  1.00 84.12           C  
ATOM    372  HA  THR A  23      -6.956   5.546  -4.184  1.00 84.12           H  
ATOM    373  C   THR A  23      -8.489   5.300  -2.753  1.00 84.12           C  
ATOM    374  CB  THR A  23      -6.946   3.527  -3.462  1.00 84.12           C  
ATOM    375  HB  THR A  23      -7.822   3.173  -4.005  1.00 84.12           H  
ATOM    376  O   THR A  23      -9.424   5.346  -3.549  1.00 84.12           O  
ATOM    377  CG2 THR A  23      -5.714   3.184  -4.262  1.00 84.12           C  
ATOM    378 HG21 THR A  23      -4.825   3.389  -3.665  1.00 84.12           H  
ATOM    379 HG22 THR A  23      -5.724   2.129  -4.536  1.00 84.12           H  
ATOM    380 HG23 THR A  23      -5.693   3.801  -5.160  1.00 84.12           H  
ATOM    381  OG1 THR A  23      -6.812   2.787  -2.273  1.00 84.12           O  
ATOM    382  HG1 THR A  23      -5.921   2.957  -1.959  1.00 84.12           H  
ATOM    383  N   ASP A  24      -8.650   5.436  -1.445  1.00 88.95           N  
ATOM    384  H   ASP A  24      -7.826   5.424  -0.861  1.00 88.95           H  
ATOM    385  CA  ASP A  24      -9.912   5.623  -0.751  1.00 88.95           C  
ATOM    386  HA  ASP A  24     -10.598   6.204  -1.367  1.00 88.95           H  
ATOM    387  C   ASP A  24      -9.630   6.384   0.549  1.00 88.95           C  
ATOM    388  CB  ASP A  24     -10.536   4.250  -0.476  1.00 88.95           C  
ATOM    389  HB2 ASP A  24      -9.928   3.702   0.244  1.00 88.95           H  
ATOM    390  HB3 ASP A  24     -10.580   3.674  -1.400  1.00 88.95           H  
ATOM    391  O   ASP A  24      -8.506   6.337   1.062  1.00 88.95           O  
ATOM    392  CG  ASP A  24     -11.942   4.420   0.073  1.00 88.95           C  
ATOM    393  OD1 ASP A  24     -12.049   4.469   1.317  1.00 88.95           O  
ATOM    394  OD2 ASP A  24     -12.853   4.591  -0.760  1.00 88.95           O  
ATOM    395  N   VAL A  25     -10.632   7.054   1.118  1.00 94.11           N  
ATOM    396  H   VAL A  25     -11.564   6.948   0.743  1.00 94.11           H  
ATOM    397  CA  VAL A  25     -10.473   7.735   2.412  1.00 94.11           C  
ATOM    398  HA  VAL A  25      -9.628   8.420   2.334  1.00 94.11           H  
ATOM    399  C   VAL A  25     -10.132   6.756   3.538  1.00 94.11           C  
ATOM    400  CB  VAL A  25     -11.712   8.564   2.785  1.00 94.11           C  
ATOM    401  HB  VAL A  25     -11.514   9.057   3.737  1.00 94.11           H  
ATOM    402  O   VAL A  25      -9.451   7.137   4.483  1.00 94.11           O  
ATOM    403  CG1 VAL A  25     -11.977   9.658   1.745  1.00 94.11           C  
ATOM    404 HG11 VAL A  25     -12.804  10.281   2.083  1.00 94.11           H  
ATOM    405 HG12 VAL A  25     -12.250   9.213   0.789  1.00 94.11           H  
ATOM    406 HG13 VAL A  25     -11.089  10.280   1.628  1.00 94.11           H  
ATOM    407  CG2 VAL A  25     -12.971   7.713   2.950  1.00 94.11           C  
ATOM    408 HG21 VAL A  25     -13.236   7.205   2.022  1.00 94.11           H  
ATOM    409 HG22 VAL A  25     -13.796   8.359   3.250  1.00 94.11           H  
ATOM    410 HG23 VAL A  25     -12.835   6.980   3.745  1.00 94.11           H  
ATOM    411  N   GLN A  26     -10.523   5.485   3.420  1.00 92.64           N  
ATOM    412  H   GLN A  26     -11.121   5.242   2.644  1.00 92.64           H  
ATOM    413  CA  GLN A  26     -10.181   4.415   4.356  1.00 92.64           C  
ATOM    414  HA  GLN A  26     -10.065   4.850   5.348  1.00 92.64           H  
ATOM    415  C   GLN A  26      -8.870   3.701   4.003  1.00 92.64           C  
ATOM    416  CB  GLN A  26     -11.319   3.390   4.422  1.00 92.64           C  
ATOM    417  HB2 GLN A  26     -11.061   2.633   5.163  1.00 92.64           H  
ATOM    418  HB3 GLN A  26     -11.422   2.901   3.454  1.00 92.64           H  
ATOM    419  O   GLN A  26      -8.447   2.802   4.731  1.00 92.64           O  
ATOM    420  CG  GLN A  26     -12.662   4.012   4.820  1.00 92.64           C  
ATOM    421  HG2 GLN A  26     -12.551   4.550   5.761  1.00 92.64           H  
ATOM    422  HG3 GLN A  26     -12.982   4.715   4.050  1.00 92.64           H  
ATOM    423  CD  GLN A  26     -13.767   2.977   4.978  1.00 92.64           C  
ATOM    424  NE2 GLN A  26     -14.969   3.409   5.286  1.00 92.64           N  
ATOM    425 HE21 GLN A  26     -15.144   4.402   5.338  1.00 92.64           H  
ATOM    426 HE22 GLN A  26     -15.697   2.709   5.301  1.00 92.64           H  
ATOM    427  OE1 GLN A  26     -13.590   1.775   4.845  1.00 92.64           O  
ATOM    428  N   ARG A  27      -8.220   4.045   2.885  1.00 91.72           N  
ATOM    429  H   ARG A  27      -8.599   4.809   2.344  1.00 91.72           H  
ATOM    430  CA  ARG A  27      -6.992   3.401   2.395  1.00 91.72           C  
ATOM    431  HA  ARG A  27      -6.532   2.827   3.199  1.00 91.72           H  
ATOM    432  C   ARG A  27      -5.944   4.426   2.010  1.00 91.72           C  
ATOM    433  CB  ARG A  27      -7.301   2.434   1.253  1.00 91.72           C  
ATOM    434  HB2 ARG A  27      -7.852   2.940   0.460  1.00 91.72           H  
ATOM    435  HB3 ARG A  27      -6.350   2.109   0.832  1.00 91.72           H  
ATOM    436  O   ARG A  27      -5.590   4.573   0.839  1.00 91.72           O  
ATOM    437  CG  ARG A  27      -8.094   1.224   1.763  1.00 91.72           C  
ATOM    438  HG2 ARG A  27      -9.156   1.471   1.788  1.00 91.72           H  
ATOM    439  HG3 ARG A  27      -7.772   0.955   2.769  1.00 91.72           H  
ATOM    440  CD  ARG A  27      -7.865   0.028   0.849  1.00 91.72           C  
ATOM    441  HD2 ARG A  27      -8.524  -0.785   1.155  1.00 91.72           H  
ATOM    442  HD3 ARG A  27      -8.133   0.309  -0.169  1.00 91.72           H  
ATOM    443  NE  ARG A  27      -6.450  -0.410   0.877  1.00 91.72           N  
ATOM    444  HE  ARG A  27      -5.902  -0.148   0.070  1.00 91.72           H  
ATOM    445  NH1 ARG A  27      -6.556  -1.965   2.560  1.00 91.72           N  
ATOM    446 HH11 ARG A  27      -7.391  -1.507   2.897  1.00 91.72           H  
ATOM    447 HH12 ARG A  27      -6.066  -2.638   3.131  1.00 91.72           H  
ATOM    448  NH2 ARG A  27      -4.789  -1.949   1.211  1.00 91.72           N  
ATOM    449 HH21 ARG A  27      -4.307  -1.616   0.388  1.00 91.72           H  
ATOM    450 HH22 ARG A  27      -4.371  -2.725   1.705  1.00 91.72           H  
ATOM    451  CZ  ARG A  27      -5.934  -1.425   1.550  1.00 91.72           C  
ATOM    452  N   VAL A  28      -5.439   5.097   3.040  1.00 95.52           N  
ATOM    453  H   VAL A  28      -5.819   4.930   3.960  1.00 95.52           H  
ATOM    454  CA  VAL A  28      -4.369   6.082   2.926  1.00 95.52           C  
ATOM    455  HA  VAL A  28      -4.190   6.289   1.871  1.00 95.52           H  
ATOM    456  C   VAL A  28      -3.079   5.520   3.503  1.00 95.52           C  
ATOM    457  CB  VAL A  28      -4.783   7.407   3.576  1.00 95.52           C  
ATOM    458  HB  VAL A  28      -4.966   7.257   4.640  1.00 95.52           H  
ATOM    459  O   VAL A  28      -3.045   4.993   4.616  1.00 95.52           O  
ATOM    460  CG1 VAL A  28      -3.690   8.469   3.421  1.00 95.52           C  
ATOM    461 HG11 VAL A  28      -2.804   8.181   3.987  1.00 95.52           H  
ATOM    462 HG12 VAL A  28      -4.046   9.425   3.804  1.00 95.52           H  
ATOM    463 HG13 VAL A  28      -3.423   8.579   2.370  1.00 95.52           H  
ATOM    464  CG2 VAL A  28      -6.078   7.914   2.933  1.00 95.52           C  
ATOM    465 HG21 VAL A  28      -6.092   7.682   1.868  1.00 95.52           H  
ATOM    466 HG22 VAL A  28      -6.161   8.994   3.048  1.00 95.52           H  
ATOM    467 HG23 VAL A  28      -6.937   7.430   3.399  1.00 95.52           H  
ATOM    468  N   PHE A  29      -2.006   5.640   2.735  1.00 95.69           N  
ATOM    469  H   PHE A  29      -2.113   6.091   1.838  1.00 95.69           H  
ATOM    470  CA  PHE A  29      -0.703   5.075   3.026  1.00 95.69           C  
ATOM    471  HA  PHE A  29      -0.746   4.549   3.980  1.00 95.69           H  
ATOM    472  C   PHE A  29       0.331   6.183   3.144  1.00 95.69           C  
ATOM    473  CB  PHE A  29      -0.356   4.044   1.952  1.00 95.69           C  
ATOM    474  HB2 PHE A  29      -0.472   4.491   0.965  1.00 95.69           H  
ATOM    475  HB3 PHE A  29       0.690   3.753   2.048  1.00 95.69           H  
ATOM    476  O   PHE A  29       0.524   6.990   2.233  1.00 95.69           O  
ATOM    477  CG  PHE A  29      -1.221   2.810   2.061  1.00 95.69           C  
ATOM    478  CD1 PHE A  29      -0.925   1.810   3.008  1.00 95.69           C  
ATOM    479  HD1 PHE A  29      -0.049   1.895   3.633  1.00 95.69           H  
ATOM    480  CD2 PHE A  29      -2.378   2.709   1.268  1.00 95.69           C  
ATOM    481  HD2 PHE A  29      -2.601   3.473   0.538  1.00 95.69           H  
ATOM    482  CE1 PHE A  29      -1.801   0.724   3.163  1.00 95.69           C  
ATOM    483  HE1 PHE A  29      -1.609  -0.044   3.898  1.00 95.69           H  
ATOM    484  CE2 PHE A  29      -3.253   1.625   1.435  1.00 95.69           C  
ATOM    485  HE2 PHE A  29      -4.142   1.559   0.826  1.00 95.69           H  
ATOM    486  CZ  PHE A  29      -2.970   0.642   2.397  1.00 95.69           C  
ATOM    487  HZ  PHE A  29      -3.653  -0.176   2.570  1.00 95.69           H  
ATOM    488  N   VAL A  30       1.004   6.221   4.289  1.00 97.72           N  
ATOM    489  H   VAL A  30       0.822   5.499   4.972  1.00 97.72           H  
ATOM    490  CA  VAL A  30       1.999   7.244   4.617  1.00 97.72           C  
ATOM    491  HA  VAL A  30       2.259   7.785   3.707  1.00 97.72           H  
ATOM    492  C   VAL A  30       3.274   6.599   5.132  1.00 97.72           C  
ATOM    493  CB  VAL A  30       1.462   8.276   5.627  1.00 97.72           C  
ATOM    494  HB  VAL A  30       2.246   9.016   5.786  1.00 97.72           H  
ATOM    495  O   VAL A  30       3.241   5.526   5.730  1.00 97.72           O  
ATOM    496  CG1 VAL A  30       0.238   9.029   5.097  1.00 97.72           C  
ATOM    497 HG11 VAL A  30      -0.607   8.348   4.985  1.00 97.72           H  
ATOM    498 HG12 VAL A  30      -0.038   9.827   5.786  1.00 97.72           H  
ATOM    499 HG13 VAL A  30       0.468   9.470   4.127  1.00 97.72           H  
ATOM    500  CG2 VAL A  30       1.112   7.661   6.990  1.00 97.72           C  
ATOM    501 HG21 VAL A  30       0.333   6.908   6.874  1.00 97.72           H  
ATOM    502 HG22 VAL A  30       0.753   8.441   7.661  1.00 97.72           H  
ATOM    503 HG23 VAL A  30       1.993   7.204   7.439  1.00 97.72           H  
ATOM    504  N   ARG A  31       4.409   7.267   4.950  1.00 96.68           N  
ATOM    505  H   ARG A  31       4.359   8.141   4.447  1.00 96.68           H  
ATOM    506  CA  ARG A  31       5.708   6.838   5.492  1.00 96.68           C  
ATOM    507  HA  ARG A  31       5.533   6.044   6.218  1.00 96.68           H  
ATOM    508  C   ARG A  31       6.384   7.994   6.230  1.00 96.68           C  
ATOM    509  CB  ARG A  31       6.568   6.235   4.368  1.00 96.68           C  
ATOM    510  HB2 ARG A  31       7.499   5.857   4.789  1.00 96.68           H  
ATOM    511  HB3 ARG A  31       6.029   5.390   3.938  1.00 96.68           H  
ATOM    512  O   ARG A  31       6.118   9.145   5.884  1.00 96.68           O  
ATOM    513  CG  ARG A  31       6.893   7.239   3.250  1.00 96.68           C  
ATOM    514  HG2 ARG A  31       5.974   7.694   2.880  1.00 96.68           H  
ATOM    515  HG3 ARG A  31       7.532   8.027   3.648  1.00 96.68           H  
ATOM    516  CD  ARG A  31       7.600   6.557   2.073  1.00 96.68           C  
ATOM    517  HD2 ARG A  31       6.974   5.745   1.702  1.00 96.68           H  
ATOM    518  HD3 ARG A  31       8.539   6.117   2.408  1.00 96.68           H  
ATOM    519  NE  ARG A  31       7.843   7.508   0.969  1.00 96.68           N  
ATOM    520  HE  ARG A  31       7.229   7.477   0.168  1.00 96.68           H  
ATOM    521  NH1 ARG A  31       9.732   8.479   1.817  1.00 96.68           N  
ATOM    522 HH11 ARG A  31       9.646   7.899   2.639  1.00 96.68           H  
ATOM    523 HH12 ARG A  31      10.532   9.069   1.636  1.00 96.68           H  
ATOM    524  NH2 ARG A  31       9.005   9.120  -0.159  1.00 96.68           N  
ATOM    525 HH21 ARG A  31       8.336   9.175  -0.913  1.00 96.68           H  
ATOM    526 HH22 ARG A  31       9.792   9.743  -0.275  1.00 96.68           H  
ATOM    527  CZ  ARG A  31       8.845   8.358   0.874  1.00 96.68           C  
ATOM    528  N   PRO A  32       7.248   7.751   7.230  1.00 98.03           N  
ATOM    529  CA  PRO A  32       7.929   8.837   7.930  1.00 98.03           C  
ATOM    530  HA  PRO A  32       7.180   9.452   8.429  1.00 98.03           H  
ATOM    531  C   PRO A  32       8.751   9.709   6.972  1.00 98.03           C  
ATOM    532  CB  PRO A  32       8.811   8.168   8.985  1.00 98.03           C  
ATOM    533  HB2 PRO A  32       8.838   8.741   9.911  1.00 98.03           H  
ATOM    534  HB3 PRO A  32       9.820   8.042   8.592  1.00 98.03           H  
ATOM    535  O   PRO A  32       9.405   9.199   6.059  1.00 98.03           O  
ATOM    536  CG  PRO A  32       8.173   6.793   9.186  1.00 98.03           C  
ATOM    537  HG2 PRO A  32       7.363   6.869   9.911  1.00 98.03           H  
ATOM    538  HG3 PRO A  32       8.905   6.050   9.504  1.00 98.03           H  
ATOM    539  CD  PRO A  32       7.595   6.463   7.812  1.00 98.03           C  
ATOM    540  HD2 PRO A  32       8.351   5.975   7.197  1.00 98.03           H  
ATOM    541  HD3 PRO A  32       6.727   5.815   7.929  1.00 98.03           H  
ATOM    542  N   ALA A  33       8.734  11.024   7.192  1.00 96.29           N  
ATOM    543  H   ALA A  33       8.148  11.388   7.930  1.00 96.29           H  
ATOM    544  CA  ALA A  33       9.415  11.981   6.320  1.00 96.29           C  
ATOM    545  HA  ALA A  33       9.395  11.595   5.301  1.00 96.29           H  
ATOM    546  C   ALA A  33      10.898  12.191   6.653  1.00 96.29           C  
ATOM    547  CB  ALA A  33       8.642  13.300   6.342  1.00 96.29           C  
ATOM    548  HB1 ALA A  33       7.600  13.133   6.067  1.00 96.29           H  
ATOM    549  HB2 ALA A  33       8.694  13.745   7.336  1.00 96.29           H  
ATOM    550  HB3 ALA A  33       9.079  13.990   5.621  1.00 96.29           H  
ATOM    551  O   ALA A  33      11.589  12.929   5.953  1.00 96.29           O  
ATOM    552  N   ASP A  34      11.428  11.575   7.708  1.00 96.37           N  
ATOM    553  H   ASP A  34      10.876  10.899   8.216  1.00 96.37           H  
ATOM    554  CA  ASP A  34      12.837  11.737   8.054  1.00 96.37           C  
ATOM    555  HA  ASP A  34      13.050  12.806   8.051  1.00 96.37           H  
ATOM    556  C   ASP A  34      13.764  11.075   7.019  1.00 96.37           C  
ATOM    557  CB  ASP A  34      13.101  11.230   9.472  1.00 96.37           C  
ATOM    558  HB2 ASP A  34      14.077  11.592   9.796  1.00 96.37           H  
ATOM    559  HB3 ASP A  34      12.351  11.629  10.155  1.00 96.37           H  
ATOM    560  O   ASP A  34      13.446  10.058   6.401  1.00 96.37           O  
ATOM    561  CG  ASP A  34      13.096   9.707   9.515  1.00 96.37           C  
ATOM    562  OD1 ASP A  34      14.187   9.131   9.300  1.00 96.37           O  
ATOM    563  OD2 ASP A  34      12.013   9.121   9.718  1.00 96.37           O  
ATOM    564  N   THR A  35      14.961  11.637   6.848  1.00 92.21           N  
ATOM    565  H   THR A  35      15.160  12.498   7.336  1.00 92.21           H  
ATOM    566  CA  THR A  35      15.921  11.196   5.825  1.00 92.21           C  
ATOM    567  HA  THR A  35      15.464  11.317   4.842  1.00 92.21           H  
ATOM    568  C   THR A  35      16.335   9.730   5.960  1.00 92.21           C  
ATOM    569  CB  THR A  35      17.179  12.069   5.907  1.00 92.21           C  
ATOM    570  HB  THR A  35      17.657  11.909   6.874  1.00 92.21           H  
ATOM    571  O   THR A  35      16.662   9.098   4.955  1.00 92.21           O  
ATOM    572  CG2 THR A  35      18.209  11.793   4.811  1.00 92.21           C  
ATOM    573 HG21 THR A  35      18.973  12.570   4.830  1.00 92.21           H  
ATOM    574 HG22 THR A  35      17.719  11.792   3.838  1.00 92.21           H  
ATOM    575 HG23 THR A  35      18.682  10.827   4.983  1.00 92.21           H  
ATOM    576  OG1 THR A  35      16.828  13.428   5.819  1.00 92.21           O  
ATOM    577  HG1 THR A  35      16.261  13.546   5.053  1.00 92.21           H  
ATOM    578  N   ARG A  36      16.358   9.170   7.176  1.00 96.52           N  
ATOM    579  H   ARG A  36      15.879   9.643   7.930  1.00 96.52           H  
ATOM    580  CA  ARG A  36      16.732   7.766   7.374  1.00 96.52           C  
ATOM    581  HA  ARG A  36      17.619   7.542   6.782  1.00 96.52           H  
ATOM    582  C   ARG A  36      15.632   6.853   6.841  1.00 96.52           C  
ATOM    583  CB  ARG A  36      17.039   7.513   8.856  1.00 96.52           C  
ATOM    584  HB2 ARG A  36      17.852   8.169   9.167  1.00 96.52           H  
ATOM    585  HB3 ARG A  36      16.161   7.743   9.460  1.00 96.52           H  
ATOM    586  O   ARG A  36      15.952   5.900   6.135  1.00 96.52           O  
ATOM    587  CG  ARG A  36      17.435   6.057   9.124  1.00 96.52           C  
ATOM    588  HG2 ARG A  36      16.639   5.388   8.796  1.00 96.52           H  
ATOM    589  HG3 ARG A  36      18.350   5.820   8.581  1.00 96.52           H  
ATOM    590  CD  ARG A  36      17.650   5.850  10.623  1.00 96.52           C  
ATOM    591  HD2 ARG A  36      16.734   6.126  11.145  1.00 96.52           H  
ATOM    592  HD3 ARG A  36      18.460   6.499  10.956  1.00 96.52           H  
ATOM    593  NE  ARG A  36      17.978   4.445  10.917  1.00 96.52           N  
ATOM    594  HE  ARG A  36      17.940   3.801  10.141  1.00 96.52           H  
ATOM    595  NH1 ARG A  36      18.256   4.681  13.181  1.00 96.52           N  
ATOM    596 HH11 ARG A  36      18.433   4.273  14.088  1.00 96.52           H  
ATOM    597 HH12 ARG A  36      18.003   5.654  13.092  1.00 96.52           H  
ATOM    598  NH2 ARG A  36      18.507   2.670  12.239  1.00 96.52           N  
ATOM    599 HH21 ARG A  36      18.680   2.273  13.151  1.00 96.52           H  
ATOM    600 HH22 ARG A  36      18.470   2.062  11.434  1.00 96.52           H  
ATOM    601  CZ  ARG A  36      18.246   3.940  12.107  1.00 96.52           C  
ATOM    602  N   SER A  37      14.375   7.167   7.137  1.00 93.70           N  
ATOM    603  H   SER A  37      14.203   7.927   7.779  1.00 93.70           H  
ATOM    604  CA  SER A  37      13.216   6.432   6.625  1.00 93.70           C  
ATOM    605  HA  SER A  37      13.338   5.373   6.851  1.00 93.70           H  
ATOM    606  C   SER A  37      13.074   6.565   5.110  1.00 93.70           C  
ATOM    607  CB  SER A  37      11.943   6.912   7.319  1.00 93.70           C  
ATOM    608  HB2 SER A  37      11.791   7.973   7.125  1.00 93.70           H  
ATOM    609  HB3 SER A  37      11.089   6.354   6.936  1.00 93.70           H  
ATOM    610  O   SER A  37      12.822   5.561   4.450  1.00 93.70           O  
ATOM    611  OG  SER A  37      12.061   6.691   8.712  1.00 93.70           O  
ATOM    612  HG  SER A  37      12.046   7.552   9.136  1.00 93.70           H  
ATOM    613  N   GLN A  38      13.320   7.754   4.542  1.00 89.41           N  
ATOM    614  H   GLN A  38      13.454   8.555   5.143  1.00 89.41           H  
ATOM    615  CA  GLN A  38      13.346   7.943   3.084  1.00 89.41           C  
ATOM    616  HA  GLN A  38      12.378   7.657   2.673  1.00 89.41           H  
ATOM    617  C   GLN A  38      14.389   7.030   2.417  1.00 89.41           C  
ATOM    618  CB  GLN A  38      13.616   9.412   2.718  1.00 89.41           C  
ATOM    619  HB2 GLN A  38      13.732   9.463   1.635  1.00 89.41           H  
ATOM    620  HB3 GLN A  38      14.554   9.734   3.171  1.00 89.41           H  
ATOM    621  O   GLN A  38      14.038   6.225   1.565  1.00 89.41           O  
ATOM    622  CG  GLN A  38      12.501  10.390   3.131  1.00 89.41           C  
ATOM    623  HG2 GLN A  38      11.545  10.061   2.723  1.00 89.41           H  
ATOM    624  HG3 GLN A  38      12.403  10.418   4.216  1.00 89.41           H  
ATOM    625  CD  GLN A  38      12.761  11.799   2.608  1.00 89.41           C  
ATOM    626  NE2 GLN A  38      12.542  12.838   3.374  1.00 89.41           N  
ATOM    627 HE21 GLN A  38      12.136  12.747   4.295  1.00 89.41           H  
ATOM    628 HE22 GLN A  38      12.599  13.734   2.913  1.00 89.41           H  
ATOM    629  OE1 GLN A  38      13.183  12.008   1.488  1.00 89.41           O  
ATOM    630  N   LYS A  39      15.646   7.057   2.886  1.00 90.97           N  
ATOM    631  H   LYS A  39      15.873   7.730   3.604  1.00 90.97           H  
ATOM    632  CA  LYS A  39      16.709   6.189   2.347  1.00 90.97           C  
ATOM    633  HA  LYS A  39      16.794   6.361   1.274  1.00 90.97           H  
ATOM    634  C   LYS A  39      16.399   4.701   2.500  1.00 90.97           C  
ATOM    635  CB  LYS A  39      18.042   6.494   3.035  1.00 90.97           C  
ATOM    636  HB2 LYS A  39      18.748   5.699   2.795  1.00 90.97           H  
ATOM    637  HB3 LYS A  39      17.897   6.513   4.115  1.00 90.97           H  
ATOM    638  O   LYS A  39      16.712   3.920   1.613  1.00 90.97           O  
ATOM    639  CG  LYS A  39      18.637   7.822   2.562  1.00 90.97           C  
ATOM    640  HG2 LYS A  39      17.934   8.636   2.739  1.00 90.97           H  
ATOM    641  HG3 LYS A  39      18.838   7.761   1.492  1.00 90.97           H  
ATOM    642  CD  LYS A  39      19.942   8.098   3.312  1.00 90.97           C  
ATOM    643  HD2 LYS A  39      19.732   8.175   4.379  1.00 90.97           H  
ATOM    644  HD3 LYS A  39      20.636   7.277   3.132  1.00 90.97           H  
ATOM    645  CE  LYS A  39      20.538   9.408   2.799  1.00 90.97           C  
ATOM    646  HE2 LYS A  39      19.826  10.211   2.992  1.00 90.97           H  
ATOM    647  HE3 LYS A  39      20.654   9.328   1.718  1.00 90.97           H  
ATOM    648  NZ  LYS A  39      21.844   9.694   3.437  1.00 90.97           N  
ATOM    649  HZ1 LYS A  39      22.491   8.946   3.236  1.00 90.97           H  
ATOM    650  HZ2 LYS A  39      22.223  10.555   3.069  1.00 90.97           H  
ATOM    651  HZ3 LYS A  39      21.733   9.780   4.437  1.00 90.97           H  
ATOM    652  N   ALA A  40      15.820   4.296   3.629  1.00 93.50           N  
ATOM    653  H   ALA A  40      15.593   4.979   4.337  1.00 93.50           H  
ATOM    654  CA  ALA A  40      15.453   2.901   3.847  1.00 93.50           C  
ATOM    655  HA  ALA A  40      16.321   2.275   3.642  1.00 93.50           H  
ATOM    656  C   ALA A  40      14.342   2.449   2.884  1.00 93.50           C  
ATOM    657  CB  ALA A  40      15.072   2.724   5.320  1.00 93.50           C  
ATOM    658  HB1 ALA A  40      15.907   3.018   5.956  1.00 93.50           H  
ATOM    659  HB2 ALA A  40      14.206   3.342   5.558  1.00 93.50           H  
ATOM    660  HB3 ALA A  40      14.834   1.677   5.508  1.00 93.50           H  
ATOM    661  O   ALA A  40      14.416   1.342   2.362  1.00 93.50           O  
ATOM    662  N   PHE A  41      13.360   3.312   2.608  1.00 91.80           N  
ATOM    663  H   PHE A  41      13.357   4.214   3.062  1.00 91.80           H  
ATOM    664  CA  PHE A  41      12.307   3.053   1.625  1.00 91.80           C  
ATOM    665  HA  PHE A  41      11.827   2.102   1.856  1.00 91.80           H  
ATOM    666  C   PHE A  41      12.878   2.933   0.207  1.00 91.80           C  
ATOM    667  CB  PHE A  41      11.261   4.169   1.735  1.00 91.80           C  
ATOM    668  HB2 PHE A  41      11.716   5.123   1.470  1.00 91.80           H  
ATOM    669  HB3 PHE A  41      10.933   4.245   2.772  1.00 91.80           H  
ATOM    670  O   PHE A  41      12.612   1.947  -0.479  1.00 91.80           O  
ATOM    671  CG  PHE A  41      10.041   3.961   0.867  1.00 91.80           C  
ATOM    672  CD1 PHE A  41       9.981   4.537  -0.416  1.00 91.80           C  
ATOM    673  HD1 PHE A  41      10.813   5.109  -0.799  1.00 91.80           H  
ATOM    674  CD2 PHE A  41       8.953   3.212   1.353  1.00 91.80           C  
ATOM    675  HD2 PHE A  41       8.995   2.764   2.334  1.00 91.80           H  
ATOM    676  CE1 PHE A  41       8.824   4.379  -1.198  1.00 91.80           C  
ATOM    677  HE1 PHE A  41       8.768   4.847  -2.170  1.00 91.80           H  
ATOM    678  CE2 PHE A  41       7.804   3.045   0.562  1.00 91.80           C  
ATOM    679  HE2 PHE A  41       6.965   2.476   0.935  1.00 91.80           H  
ATOM    680  CZ  PHE A  41       7.739   3.627  -0.716  1.00 91.80           C  
ATOM    681  HZ  PHE A  41       6.852   3.509  -1.320  1.00 91.80           H  
ATOM    682  N   ASP A  42      13.735   3.875  -0.192  1.00 91.19           N  
ATOM    683  H   ASP A  42      13.852   4.698   0.381  1.00 91.19           H  
ATOM    684  CA  ASP A  42      14.388   3.865  -1.504  1.00 91.19           C  
ATOM    685  HA  ASP A  42      13.623   3.865  -2.281  1.00 91.19           H  
ATOM    686  C   ASP A  42      15.256   2.614  -1.702  1.00 91.19           C  
ATOM    687  CB  ASP A  42      15.252   5.125  -1.669  1.00 91.19           C  
ATOM    688  HB2 ASP A  42      15.789   5.054  -2.615  1.00 91.19           H  
ATOM    689  HB3 ASP A  42      15.992   5.154  -0.869  1.00 91.19           H  
ATOM    690  O   ASP A  42      15.225   2.005  -2.770  1.00 91.19           O  
ATOM    691  CG  ASP A  42      14.463   6.439  -1.671  1.00 91.19           C  
ATOM    692  OD1 ASP A  42      13.246   6.407  -1.962  1.00 91.19           O  
ATOM    693  OD2 ASP A  42      15.108   7.477  -1.390  1.00 91.19           O  
ATOM    694  N   ASN A  43      15.979   2.187  -0.660  1.00 90.90           N  
ATOM    695  H   ASN A  43      16.012   2.767   0.165  1.00 90.90           H  
ATOM    696  CA  ASN A  43      16.788   0.969  -0.700  1.00 90.90           C  
ATOM    697  HA  ASN A  43      17.466   1.021  -1.552  1.00 90.90           H  
ATOM    698  C   ASN A  43      15.924  -0.286  -0.895  1.00 90.90           C  
ATOM    699  CB  ASN A  43      17.619   0.847   0.585  1.00 90.90           C  
ATOM    700  HB2 ASN A  43      16.965   0.962   1.450  1.00 90.90           H  
ATOM    701  HB3 ASN A  43      18.048  -0.154   0.615  1.00 90.90           H  
ATOM    702  O   ASN A  43      16.278  -1.128  -1.712  1.00 90.90           O  
ATOM    703  CG  ASN A  43      18.771   1.829   0.696  1.00 90.90           C  
ATOM    704  ND2 ASN A  43      19.427   1.840   1.833  1.00 90.90           N  
ATOM    705 HD21 ASN A  43      20.257   2.415   1.831  1.00 90.90           H  
ATOM    706 HD22 ASN A  43      19.196   1.145   2.529  1.00 90.90           H  
ATOM    707  OD1 ASN A  43      19.149   2.569  -0.195  1.00 90.90           O  
ATOM    708  N   ILE A  44      14.775  -0.400  -0.212  1.00 93.60           N  
ATOM    709  H   ILE A  44      14.515   0.340   0.425  1.00 93.60           H  
ATOM    710  CA  ILE A  44      13.847  -1.529  -0.414  1.00 93.60           C  
ATOM    711  HA  ILE A  44      14.378  -2.459  -0.208  1.00 93.60           H  
ATOM    712  C   ILE A  44      13.399  -1.585  -1.877  1.00 93.60           C  
ATOM    713  CB  ILE A  44      12.623  -1.435   0.532  1.00 93.60           C  
ATOM    714  HB  ILE A  44      12.184  -0.442   0.438  1.00 93.60           H  
ATOM    715  O   ILE A  44      13.463  -2.643  -2.503  1.00 93.60           O  
ATOM    716  CG1 ILE A  44      13.048  -1.652   1.999  1.00 93.60           C  
ATOM    717 HG12 ILE A  44      13.970  -1.110   2.206  1.00 93.60           H  
ATOM    718 HG13 ILE A  44      13.257  -2.712   2.144  1.00 93.60           H  
ATOM    719  CG2 ILE A  44      11.544  -2.475   0.161  1.00 93.60           C  
ATOM    720 HG21 ILE A  44      11.966  -3.480   0.182  1.00 93.60           H  
ATOM    721 HG22 ILE A  44      11.141  -2.276  -0.832  1.00 93.60           H  
ATOM    722 HG23 ILE A  44      10.706  -2.416   0.856  1.00 93.60           H  
ATOM    723  CD1 ILE A  44      12.001  -1.220   3.035  1.00 93.60           C  
ATOM    724 HD11 ILE A  44      11.730  -0.176   2.873  1.00 93.60           H  
ATOM    725 HD12 ILE A  44      11.109  -1.843   2.970  1.00 93.60           H  
ATOM    726 HD13 ILE A  44      12.422  -1.324   4.035  1.00 93.60           H  
ATOM    727  N   LEU A  45      12.971  -0.449  -2.436  1.00 91.18           N  
ATOM    728  H   LEU A  45      12.962   0.393  -1.877  1.00 91.18           H  
ATOM    729  CA  LEU A  45      12.544  -0.380  -3.833  1.00 91.18           C  
ATOM    730  HA  LEU A  45      11.762  -1.120  -4.003  1.00 91.18           H  
ATOM    731  C   LEU A  45      13.685  -0.734  -4.793  1.00 91.18           C  
ATOM    732  CB  LEU A  45      11.999   1.023  -4.146  1.00 91.18           C  
ATOM    733  HB2 LEU A  45      11.821   1.078  -5.220  1.00 91.18           H  
ATOM    734  HB3 LEU A  45      12.762   1.762  -3.899  1.00 91.18           H  
ATOM    735  O   LEU A  45      13.473  -1.479  -5.750  1.00 91.18           O  
ATOM    736  CG  LEU A  45      10.696   1.406  -3.423  1.00 91.18           C  
ATOM    737  HG  LEU A  45      10.858   1.446  -2.346  1.00 91.18           H  
ATOM    738  CD1 LEU A  45      10.268   2.788  -3.914  1.00 91.18           C  
ATOM    739 HD11 LEU A  45      11.004   3.530  -3.604  1.00 91.18           H  
ATOM    740 HD12 LEU A  45       9.302   3.042  -3.476  1.00 91.18           H  
ATOM    741 HD13 LEU A  45      10.170   2.794  -5.000  1.00 91.18           H  
ATOM    742  CD2 LEU A  45       9.555   0.427  -3.709  1.00 91.18           C  
ATOM    743 HD21 LEU A  45       9.423   0.316  -4.786  1.00 91.18           H  
ATOM    744 HD22 LEU A  45       9.772  -0.542  -3.260  1.00 91.18           H  
ATOM    745 HD23 LEU A  45       8.634   0.804  -3.266  1.00 91.18           H  
ATOM    746  N   GLN A  46      14.895  -0.233  -4.537  1.00 92.94           N  
ATOM    747  H   GLN A  46      15.003   0.377  -3.739  1.00 92.94           H  
ATOM    748  CA  GLN A  46      16.065  -0.498  -5.367  1.00 92.94           C  
ATOM    749  HA  GLN A  46      15.806  -0.258  -6.399  1.00 92.94           H  
ATOM    750  C   GLN A  46      16.478  -1.974  -5.335  1.00 92.94           C  
ATOM    751  CB  GLN A  46      17.216   0.421  -4.932  1.00 92.94           C  
ATOM    752  HB2 GLN A  46      17.500   0.199  -3.904  1.00 92.94           H  
ATOM    753  HB3 GLN A  46      16.880   1.457  -4.986  1.00 92.94           H  
ATOM    754  O   GLN A  46      16.703  -2.557  -6.397  1.00 92.94           O  
ATOM    755  CG  GLN A  46      18.434   0.247  -5.849  1.00 92.94           C  
ATOM    756  HG2 GLN A  46      18.108   0.338  -6.885  1.00 92.94           H  
ATOM    757  HG3 GLN A  46      18.863  -0.745  -5.710  1.00 92.94           H  
ATOM    758  CD  GLN A  46      19.531   1.272  -5.588  1.00 92.94           C  
ATOM    759  NE2 GLN A  46      20.244   1.693  -6.611  1.00 92.94           N  
ATOM    760 HE21 GLN A  46      20.077   1.321  -7.535  1.00 92.94           H  
ATOM    761 HE22 GLN A  46      20.964   2.361  -6.376  1.00 92.94           H  
ATOM    762  OE1 GLN A  46      19.795   1.724  -4.490  1.00 92.94           O  
ATOM    763  N   ASP A  47      16.546  -2.582  -4.151  1.00 93.47           N  
ATOM    764  H   ASP A  47      16.398  -2.035  -3.316  1.00 93.47           H  
ATOM    765  CA  ASP A  47      16.947  -3.980  -3.974  1.00 93.47           C  
ATOM    766  HA  ASP A  47      17.923  -4.136  -4.434  1.00 93.47           H  
ATOM    767  C   ASP A  47      15.956  -4.927  -4.660  1.00 93.47           C  
ATOM    768  CB  ASP A  47      17.053  -4.307  -2.472  1.00 93.47           C  
ATOM    769  HB2 ASP A  47      16.135  -4.000  -1.970  1.00 93.47           H  
ATOM    770  HB3 ASP A  47      17.141  -5.388  -2.364  1.00 93.47           H  
ATOM    771  O   ASP A  47      16.350  -5.863  -5.361  1.00 93.47           O  
ATOM    772  CG  ASP A  47      18.263  -3.672  -1.769  1.00 93.47           C  
ATOM    773  OD1 ASP A  47      19.211  -3.255  -2.475  1.00 93.47           O  
ATOM    774  OD2 ASP A  47      18.267  -3.674  -0.516  1.00 93.47           O  
ATOM    775  N   VAL A  48      14.657  -4.646  -4.528  1.00 95.42           N  
ATOM    776  H   VAL A  48      14.404  -3.865  -3.940  1.00 95.42           H  
ATOM    777  CA  VAL A  48      13.587  -5.440  -5.146  1.00 95.42           C  
ATOM    778  HA  VAL A  48      13.768  -6.495  -4.939  1.00 95.42           H  
ATOM    779  C   VAL A  48      13.571  -5.270  -6.661  1.00 95.42           C  
ATOM    780  CB  VAL A  48      12.235  -5.051  -4.538  1.00 95.42           C  
ATOM    781  HB  VAL A  48      12.094  -3.974  -4.640  1.00 95.42           H  
ATOM    782  O   VAL A  48      13.416  -6.256  -7.386  1.00 95.42           O  
ATOM    783  CG1 VAL A  48      11.067  -5.763  -5.228  1.00 95.42           C  
ATOM    784 HG11 VAL A  48      10.154  -5.571  -4.666  1.00 95.42           H  
ATOM    785 HG12 VAL A  48      10.941  -5.381  -6.241  1.00 95.42           H  
ATOM    786 HG13 VAL A  48      11.256  -6.836  -5.267  1.00 95.42           H  
ATOM    787  CG2 VAL A  48      12.201  -5.416  -3.047  1.00 95.42           C  
ATOM    788 HG21 VAL A  48      11.498  -4.754  -2.542  1.00 95.42           H  
ATOM    789 HG22 VAL A  48      11.932  -6.463  -2.909  1.00 95.42           H  
ATOM    790 HG23 VAL A  48      13.168  -5.247  -2.573  1.00 95.42           H  
ATOM    791  N   LEU A  49      13.776  -4.045  -7.154  1.00 91.39           N  
ATOM    792  H   LEU A  49      13.862  -3.270  -6.512  1.00 91.39           H  
ATOM    793  CA  LEU A  49      13.885  -3.779  -8.584  1.00 91.39           C  
ATOM    794  HA  LEU A  49      12.983  -4.162  -9.061  1.00 91.39           H  
ATOM    795  C   LEU A  49      15.083  -4.516  -9.191  1.00 91.39           C  
ATOM    796  CB  LEU A  49      13.963  -2.261  -8.816  1.00 91.39           C  
ATOM    797  HB2 LEU A  49      13.063  -1.800  -8.409  1.00 91.39           H  
ATOM    798  HB3 LEU A  49      14.819  -1.867  -8.269  1.00 91.39           H  
ATOM    799  O   LEU A  49      14.927  -5.188 -10.213  1.00 91.39           O  
ATOM    800  CG  LEU A  49      14.100  -1.865 -10.297  1.00 91.39           C  
ATOM    801  HG  LEU A  49      14.991  -2.326 -10.722  1.00 91.39           H  
ATOM    802  CD1 LEU A  49      12.882  -2.296 -11.119  1.00 91.39           C  
ATOM    803 HD11 LEU A  49      12.800  -3.383 -11.116  1.00 91.39           H  
ATOM    804 HD12 LEU A  49      11.980  -1.856 -10.693  1.00 91.39           H  
ATOM    805 HD13 LEU A  49      13.006  -1.968 -12.151  1.00 91.39           H  
ATOM    806  CD2 LEU A  49      14.259  -0.349 -10.416  1.00 91.39           C  
ATOM    807 HD21 LEU A  49      13.379   0.147 -10.006  1.00 91.39           H  
ATOM    808 HD22 LEU A  49      15.138  -0.032  -9.856  1.00 91.39           H  
ATOM    809 HD23 LEU A  49      14.382  -0.071 -11.462  1.00 91.39           H  
ATOM    810  N   LEU A  50      16.256  -4.421  -8.556  1.00 93.95           N  
ATOM    811  H   LEU A  50      16.298  -3.873  -7.708  1.00 93.95           H  
ATOM    812  CA  LEU A  50      17.476  -5.085  -9.007  1.00 93.95           C  
ATOM    813  HA  LEU A  50      17.672  -4.769 -10.032  1.00 93.95           H  
ATOM    814  C   LEU A  50      17.292  -6.606  -9.016  1.00 93.95           C  
ATOM    815  CB  LEU A  50      18.652  -4.648  -8.114  1.00 93.95           C  
ATOM    816  HB2 LEU A  50      18.744  -3.563  -8.161  1.00 93.95           H  
ATOM    817  HB3 LEU A  50      18.427  -4.913  -7.081  1.00 93.95           H  
ATOM    818  O   LEU A  50      17.545  -7.248 -10.037  1.00 93.95           O  
ATOM    819  CG  LEU A  50      20.004  -5.279  -8.499  1.00 93.95           C  
ATOM    820  HG  LEU A  50      19.935  -6.365  -8.431  1.00 93.95           H  
ATOM    821  CD1 LEU A  50      20.441  -4.898  -9.917  1.00 93.95           C  
ATOM    822 HD11 LEU A  50      19.760  -5.338 -10.646  1.00 93.95           H  
ATOM    823 HD12 LEU A  50      20.447  -3.814 -10.029  1.00 93.95           H  
ATOM    824 HD13 LEU A  50      21.439  -5.291 -10.111  1.00 93.95           H  
ATOM    825  CD2 LEU A  50      21.089  -4.815  -7.527  1.00 93.95           C  
ATOM    826 HD21 LEU A  50      21.204  -3.732  -7.581  1.00 93.95           H  
ATOM    827 HD22 LEU A  50      20.808  -5.087  -6.510  1.00 93.95           H  
ATOM    828 HD23 LEU A  50      22.037  -5.296  -7.768  1.00 93.95           H  
ATOM    829  N   TYR A  51      16.774  -7.175  -7.925  1.00 96.38           N  
ATOM    830  H   TYR A  51      16.590  -6.600  -7.115  1.00 96.38           H  
ATOM    831  CA  TYR A  51      16.453  -8.597  -7.852  1.00 96.38           C  
ATOM    832  HA  TYR A  51      17.373  -9.171  -7.961  1.00 96.38           H  
ATOM    833  C   TYR A  51      15.508  -9.023  -8.984  1.00 96.38           C  
ATOM    834  CB  TYR A  51      15.845  -8.914  -6.481  1.00 96.38           C  
ATOM    835  HB2 TYR A  51      16.598  -8.765  -5.708  1.00 96.38           H  
ATOM    836  HB3 TYR A  51      15.022  -8.229  -6.279  1.00 96.38           H  
ATOM    837  O   TYR A  51      15.830  -9.935  -9.748  1.00 96.38           O  
ATOM    838  CG  TYR A  51      15.331 -10.334  -6.413  1.00 96.38           C  
ATOM    839  CD1 TYR A  51      13.963 -10.594  -6.613  1.00 96.38           C  
ATOM    840  HD1 TYR A  51      13.273  -9.777  -6.761  1.00 96.38           H  
ATOM    841  CD2 TYR A  51      16.243 -11.396  -6.275  1.00 96.38           C  
ATOM    842  HD2 TYR A  51      17.296 -11.186  -6.158  1.00 96.38           H  
ATOM    843  CE1 TYR A  51      13.504 -11.921  -6.669  1.00 96.38           C  
ATOM    844  HE1 TYR A  51      12.461 -12.130  -6.852  1.00 96.38           H  
ATOM    845  CE2 TYR A  51      15.788 -12.724  -6.327  1.00 96.38           C  
ATOM    846  HE2 TYR A  51      16.492 -13.538  -6.237  1.00 96.38           H  
ATOM    847  OH  TYR A  51      13.992 -14.275  -6.544  1.00 96.38           O  
ATOM    848  HH  TYR A  51      14.725 -14.891  -6.479  1.00 96.38           H  
ATOM    849  CZ  TYR A  51      14.415 -12.987  -6.513  1.00 96.38           C  
ATOM    850  N   GLY A  52      14.386  -8.317  -9.157  1.00 95.29           N  
ATOM    851  H   GLY A  52      14.197  -7.555  -8.521  1.00 95.29           H  
ATOM    852  CA  GLY A  52      13.370  -8.644 -10.158  1.00 95.29           C  
ATOM    853  HA2 GLY A  52      12.976  -9.642  -9.963  1.00 95.29           H  
ATOM    854  HA3 GLY A  52      12.555  -7.925 -10.069  1.00 95.29           H  
ATOM    855  C   GLY A  52      13.880  -8.607 -11.601  1.00 95.29           C  
ATOM    856  O   GLY A  52      13.374  -9.334 -12.448  1.00 95.29           O  
ATOM    857  N   THR A  53      14.923  -7.823 -11.896  1.00 91.95           N  
ATOM    858  H   THR A  53      15.290  -7.222 -11.173  1.00 91.95           H  
ATOM    859  CA  THR A  53      15.542  -7.811 -13.236  1.00 91.95           C  
ATOM    860  HA  THR A  53      14.741  -7.823 -13.976  1.00 91.95           H  
ATOM    861  C   THR A  53      16.403  -9.039 -13.551  1.00 91.95           C  
ATOM    862  CB  THR A  53      16.364  -6.539 -13.485  1.00 91.95           C  
ATOM    863  HB  THR A  53      16.746  -6.592 -14.504  1.00 91.95           H  
ATOM    864  O   THR A  53      16.739  -9.254 -14.713  1.00 91.95           O  
ATOM    865  CG2 THR A  53      15.526  -5.256 -13.395  1.00 91.95           C  
ATOM    866 HG21 THR A  53      14.462  -5.485 -13.349  1.00 91.95           H  
ATOM    867 HG22 THR A  53      15.806  -4.669 -12.520  1.00 91.95           H  
ATOM    868 HG23 THR A  53      15.709  -4.652 -14.284  1.00 91.95           H  
ATOM    869  OG1 THR A  53      17.477  -6.439 -12.623  1.00 91.95           O  
ATOM    870  HG1 THR A  53      17.266  -6.768 -11.746  1.00 91.95           H  
ATOM    871  N   THR A  54      16.755  -9.840 -12.541  1.00 94.65           N  
ATOM    872  H   THR A  54      16.410  -9.612 -11.620  1.00 94.65           H  
ATOM    873  CA  THR A  54      17.615 -11.032 -12.680  1.00 94.65           C  
ATOM    874  HA  THR A  54      17.913 -11.144 -13.722  1.00 94.65           H  
ATOM    875  C   THR A  54      16.917 -12.338 -12.304  1.00 94.65           C  
ATOM    876  CB  THR A  54      18.899 -10.891 -11.849  1.00 94.65           C  
ATOM    877  HB  THR A  54      19.517 -11.775 -12.009  1.00 94.65           H  
ATOM    878  O   THR A  54      17.442 -13.417 -12.576  1.00 94.65           O  
ATOM    879  CG2 THR A  54      19.722  -9.664 -12.241  1.00 94.65           C  
ATOM    880 HG21 THR A  54      19.180  -8.748 -12.008  1.00 94.65           H  
ATOM    881 HG22 THR A  54      19.937  -9.693 -13.309  1.00 94.65           H  
ATOM    882 HG23 THR A  54      20.661  -9.670 -11.687  1.00 94.65           H  
ATOM    883  OG1 THR A  54      18.622 -10.785 -10.469  1.00 94.65           O  
ATOM    884  HG1 THR A  54      17.960 -10.101 -10.343  1.00 94.65           H  
ATOM    885  N   ALA A  55      15.747 -12.253 -11.671  1.00 97.20           N  
ATOM    886  H   ALA A  55      15.375 -11.338 -11.462  1.00 97.20           H  
ATOM    887  CA  ALA A  55      14.960 -13.403 -11.263  1.00 97.20           C  
ATOM    888  HA  ALA A  55      15.642 -14.181 -10.920  1.00 97.20           H  
ATOM    889  C   ALA A  55      14.137 -13.974 -12.426  1.00 97.20           C  
ATOM    890  CB  ALA A  55      14.079 -12.989 -10.080  1.00 97.20           C  
ATOM    891  HB1 ALA A  55      13.382 -12.212 -10.393  1.00 97.20           H  
ATOM    892  HB2 ALA A  55      13.517 -13.847  -9.712  1.00 97.20           H  
ATOM    893  HB3 ALA A  55      14.707 -12.598  -9.279  1.00 97.20           H  
ATOM    894  O   ALA A  55      13.663 -13.250 -13.299  1.00 97.20           O  
ATOM    895  N   GLU A  56      13.902 -15.282 -12.382  1.00 97.47           N  
ATOM    896  H   GLU A  56      14.290 -15.818 -11.618  1.00 97.47           H  
ATOM    897  CA  GLU A  56      12.940 -15.950 -13.258  1.00 97.47           C  
ATOM    898  HA  GLU A  56      12.900 -15.410 -14.204  1.00 97.47           H  
ATOM    899  C   GLU A  56      11.542 -15.948 -12.613  1.00 97.47           C  
ATOM    900  CB  GLU A  56      13.403 -17.382 -13.556  1.00 97.47           C  
ATOM    901  HB2 GLU A  56      12.595 -17.931 -14.038  1.00 97.47           H  
ATOM    902  HB3 GLU A  56      13.624 -17.887 -12.616  1.00 97.47           H  
ATOM    903  O   GLU A  56      11.445 -16.051 -11.382  1.00 97.47           O  
ATOM    904  CG  GLU A  56      14.653 -17.432 -14.452  1.00 97.47           C  
ATOM    905  HG2 GLU A  56      15.468 -16.901 -13.961  1.00 97.47           H  
ATOM    906  HG3 GLU A  56      14.956 -18.474 -14.547  1.00 97.47           H  
ATOM    907  CD  GLU A  56      14.414 -16.858 -15.859  1.00 97.47           C  
ATOM    908  OE1 GLU A  56      15.366 -16.274 -16.419  1.00 97.47           O  
ATOM    909  OE2 GLU A  56      13.293 -17.055 -16.384  1.00 97.47           O  
ATOM    910  N   PRO A  57      10.455 -15.858 -13.403  1.00 97.75           N  
ATOM    911  CA  PRO A  57       9.096 -15.925 -12.878  1.00 97.75           C  
ATOM    912  HA  PRO A  57       8.949 -15.069 -12.219  1.00 97.75           H  
ATOM    913  C   PRO A  57       8.806 -17.214 -12.099  1.00 97.75           C  
ATOM    914  CB  PRO A  57       8.166 -15.786 -14.087  1.00 97.75           C  
ATOM    915  HB2 PRO A  57       7.260 -15.234 -13.837  1.00 97.75           H  
ATOM    916  HB3 PRO A  57       7.915 -16.771 -14.482  1.00 97.75           H  
ATOM    917  O   PRO A  57       9.431 -18.262 -12.304  1.00 97.75           O  
ATOM    918  CG  PRO A  57       9.020 -15.038 -15.106  1.00 97.75           C  
ATOM    919  HG2 PRO A  57       8.982 -13.968 -14.898  1.00 97.75           H  
ATOM    920  HG3 PRO A  57       8.704 -15.241 -16.129  1.00 97.75           H  
ATOM    921  CD  PRO A  57      10.426 -15.567 -14.831  1.00 97.75           C  
ATOM    922  HD2 PRO A  57      11.157 -14.808 -15.110  1.00 97.75           H  
ATOM    923  HD3 PRO A  57      10.602 -16.484 -15.393  1.00 97.75           H  
ATOM    924  N   LEU A  58       7.802 -17.150 -11.226  1.00 98.31           N  
ATOM    925  H   LEU A  58       7.294 -16.280 -11.163  1.00 98.31           H  
ATOM    926  CA  LEU A  58       7.270 -18.314 -10.532  1.00 98.31           C  
ATOM    927  HA  LEU A  58       8.075 -18.761  -9.948  1.00 98.31           H  
ATOM    928  C   LEU A  58       6.788 -19.364 -11.537  1.00 98.31           C  
ATOM    929  CB  LEU A  58       6.115 -17.911  -9.599  1.00 98.31           C  
ATOM    930  HB2 LEU A  58       5.557 -18.810  -9.338  1.00 98.31           H  
ATOM    931  HB3 LEU A  58       5.440 -17.257 -10.151  1.00 98.31           H  
ATOM    932  O   LEU A  58       6.083 -19.067 -12.500  1.00 98.31           O  
ATOM    933  CG  LEU A  58       6.525 -17.221  -8.289  1.00 98.31           C  
ATOM    934  HG  LEU A  58       7.080 -16.312  -8.521  1.00 98.31           H  
ATOM    935  CD1 LEU A  58       5.280 -16.848  -7.486  1.00 98.31           C  
ATOM    936 HD11 LEU A  58       4.781 -17.750  -7.133  1.00 98.31           H  
ATOM    937 HD12 LEU A  58       5.560 -16.227  -6.635  1.00 98.31           H  
ATOM    938 HD13 LEU A  58       4.579 -16.299  -8.115  1.00 98.31           H  
ATOM    939  CD2 LEU A  58       7.375 -18.127  -7.391  1.00 98.31           C  
ATOM    940 HD21 LEU A  58       6.859 -19.073  -7.229  1.00 98.31           H  
ATOM    941 HD22 LEU A  58       7.531 -17.640  -6.428  1.00 98.31           H  
ATOM    942 HD23 LEU A  58       8.348 -18.310  -7.847  1.00 98.31           H  
ATOM    943  N   LYS A  59       7.156 -20.617 -11.267  1.00 96.65           N  
ATOM    944  H   LYS A  59       7.771 -20.762 -10.479  1.00 96.65           H  
ATOM    945  CA  LYS A  59       6.673 -21.787 -12.014  1.00 96.65           C  
ATOM    946  HA  LYS A  59       6.400 -21.484 -13.025  1.00 96.65           H  
ATOM    947  C   LYS A  59       5.405 -22.376 -11.405  1.00 96.65           C  
ATOM    948  CB  LYS A  59       7.776 -22.847 -12.095  1.00 96.65           C  
ATOM    949  HB2 LYS A  59       7.381 -23.719 -12.618  1.00 96.65           H  
ATOM    950  HB3 LYS A  59       8.064 -23.152 -11.089  1.00 96.65           H  
ATOM    951  O   LYS A  59       4.598 -22.942 -12.128  1.00 96.65           O  
ATOM    952  CG  LYS A  59       8.999 -22.319 -12.854  1.00 96.65           C  
ATOM    953  HG2 LYS A  59       9.425 -21.466 -12.326  1.00 96.65           H  
ATOM    954  HG3 LYS A  59       8.692 -21.997 -13.849  1.00 96.65           H  
ATOM    955  CD  LYS A  59      10.067 -23.405 -12.981  1.00 96.65           C  
ATOM    956  HD2 LYS A  59       9.662 -24.246 -13.543  1.00 96.65           H  
ATOM    957  HD3 LYS A  59      10.361 -23.738 -11.985  1.00 96.65           H  
ATOM    958  CE  LYS A  59      11.271 -22.809 -13.714  1.00 96.65           C  
ATOM    959  HE2 LYS A  59      11.615 -21.935 -13.161  1.00 96.65           H  
ATOM    960  HE3 LYS A  59      10.943 -22.463 -14.694  1.00 96.65           H  
ATOM    961  NZ  LYS A  59      12.366 -23.797 -13.851  1.00 96.65           N  
ATOM    962  HZ1 LYS A  59      12.047 -24.597 -14.379  1.00 96.65           H  
ATOM    963  HZ2 LYS A  59      13.146 -23.372 -14.333  1.00 96.65           H  
ATOM    964  HZ3 LYS A  59      12.673 -24.100 -12.938  1.00 96.65           H  
ATOM    965  N   GLU A  60       5.243 -22.206 -10.096  1.00 97.82           N  
ATOM    966  H   GLU A  60       5.903 -21.623  -9.602  1.00 97.82           H  
ATOM    967  CA  GLU A  60       4.105 -22.691  -9.322  1.00 97.82           C  
ATOM    968  HA  GLU A  60       3.439 -23.245  -9.983  1.00 97.82           H  
ATOM    969  C   GLU A  60       3.348 -21.509  -8.703  1.00 97.82           C  
ATOM    970  CB  GLU A  60       4.577 -23.646  -8.214  1.00 97.82           C  
ATOM    971  HB2 GLU A  60       5.295 -23.125  -7.580  1.00 97.82           H  
ATOM    972  HB3 GLU A  60       3.726 -23.919  -7.590  1.00 97.82           H  
ATOM    973  O   GLU A  60       3.982 -20.505  -8.352  1.00 97.82           O  
ATOM    974  CG  GLU A  60       5.236 -24.927  -8.747  1.00 97.82           C  
ATOM    975  HG2 GLU A  60       6.144 -24.659  -9.287  1.00 97.82           H  
ATOM    976  HG3 GLU A  60       5.537 -25.535  -7.894  1.00 97.82           H  
ATOM    977  CD  GLU A  60       4.315 -25.761  -9.653  1.00 97.82           C  
ATOM    978  OE1 GLU A  60       4.867 -26.413 -10.568  1.00 97.82           O  
ATOM    979  OE2 GLU A  60       3.087 -25.748  -9.415  1.00 97.82           O  
ATOM    980  N   PRO A  61       2.018 -21.613  -8.546  1.00 97.93           N  
ATOM    981  CA  PRO A  61       1.209 -20.608  -7.869  1.00 97.93           C  
ATOM    982  HA  PRO A  61       1.136 -19.736  -8.518  1.00 97.93           H  
ATOM    983  C   PRO A  61       1.760 -20.223  -6.487  1.00 97.93           C  
ATOM    984  CB  PRO A  61      -0.172 -21.247  -7.727  1.00 97.93           C  
ATOM    985  HB2 PRO A  61      -0.964 -20.498  -7.733  1.00 97.93           H  
ATOM    986  HB3 PRO A  61      -0.225 -21.833  -6.809  1.00 97.93           H  
ATOM    987  O   PRO A  61       2.133 -21.110  -5.715  1.00 97.93           O  
ATOM    988  CG  PRO A  61      -0.251 -22.194  -8.920  1.00 97.93           C  
ATOM    989  HG2 PRO A  61      -0.952 -23.009  -8.742  1.00 97.93           H  
ATOM    990  HG3 PRO A  61      -0.507 -21.644  -9.825  1.00 97.93           H  
ATOM    991  CD  PRO A  61       1.179 -22.707  -9.019  1.00 97.93           C  
ATOM    992  HD2 PRO A  61       1.310 -23.575  -8.374  1.00 97.93           H  
ATOM    993  HD3 PRO A  61       1.394 -22.969 -10.055  1.00 97.93           H  
ATOM    994  N   PRO A  62       1.784 -18.927  -6.124  1.00 98.16           N  
ATOM    995  CA  PRO A  62       2.053 -18.543  -4.748  1.00 98.16           C  
ATOM    996  HA  PRO A  62       2.995 -18.982  -4.420  1.00 98.16           H  
ATOM    997  C   PRO A  62       0.927 -19.001  -3.821  1.00 98.16           C  
ATOM    998  CB  PRO A  62       2.163 -17.021  -4.761  1.00 98.16           C  
ATOM    999  HB2 PRO A  62       1.894 -16.570  -3.805  1.00 98.16           H  
ATOM   1000  HB3 PRO A  62       3.176 -16.742  -5.051  1.00 98.16           H  
ATOM   1001  O   PRO A  62      -0.226 -19.137  -4.228  1.00 98.16           O  
ATOM   1002  CG  PRO A  62       1.181 -16.649  -5.869  1.00 98.16           C  
ATOM   1003  HG2 PRO A  62       1.380 -15.652  -6.262  1.00 98.16           H  
ATOM   1004  HG3 PRO A  62       0.158 -16.711  -5.497  1.00 98.16           H  
ATOM   1005  CD  PRO A  62       1.424 -17.751  -6.904  1.00 98.16           C  
ATOM   1006  HD2 PRO A  62       0.526 -17.917  -7.499  1.00 98.16           H  
ATOM   1007  HD3 PRO A  62       2.257 -17.479  -7.552  1.00 98.16           H  
ATOM   1008  N   SER A  63       1.257 -19.171  -2.545  1.00 95.57           N  
ATOM   1009  H   SER A  63       2.218 -19.004  -2.281  1.00 95.57           H  
ATOM   1010  CA  SER A  63       0.263 -19.395  -1.497  1.00 95.57           C  
ATOM   1011  HA  SER A  63      -0.570 -19.965  -1.909  1.00 95.57           H  
ATOM   1012  C   SER A  63      -0.290 -18.077  -0.961  1.00 95.57           C  
ATOM   1013  CB  SER A  63       0.869 -20.216  -0.362  1.00 95.57           C  
ATOM   1014  HB2 SER A  63       0.139 -20.342   0.438  1.00 95.57           H  
ATOM   1015  HB3 SER A  63       1.745 -19.703   0.034  1.00 95.57           H  
ATOM   1016  O   SER A  63       0.399 -17.055  -0.916  1.00 95.57           O  
ATOM   1017  OG  SER A  63       1.242 -21.485  -0.857  1.00 95.57           O  
ATOM   1018  HG  SER A  63       1.615 -21.367  -1.734  1.00 95.57           H  
ATOM   1019  N   LYS A  64      -1.523 -18.111  -0.460  1.00 93.60           N  
ATOM   1020  H   LYS A  64      -2.049 -18.970  -0.541  1.00 93.60           H  
ATOM   1021  CA  LYS A  64      -2.078 -17.026   0.350  1.00 93.60           C  
ATOM   1022  HA  LYS A  64      -2.148 -16.131  -0.269  1.00 93.60           H  
ATOM   1023  C   LYS A  64      -1.159 -16.725   1.542  1.00 93.60           C  
ATOM   1024  CB  LYS A  64      -3.478 -17.455   0.780  1.00 93.60           C  
ATOM   1025  HB2 LYS A  64      -3.411 -18.378   1.354  1.00 93.60           H  
ATOM   1026  HB3 LYS A  64      -4.060 -17.654  -0.120  1.00 93.60           H  
ATOM   1027  O   LYS A  64      -0.753 -17.627   2.267  1.00 93.60           O  
ATOM   1028  CG  LYS A  64      -4.196 -16.399   1.618  1.00 93.60           C  
ATOM   1029  HG2 LYS A  64      -3.722 -16.315   2.596  1.00 93.60           H  
ATOM   1030  HG3 LYS A  64      -4.157 -15.438   1.106  1.00 93.60           H  
ATOM   1031  CD  LYS A  64      -5.641 -16.867   1.783  1.00 93.60           C  
ATOM   1032  HD2 LYS A  64      -5.642 -17.847   2.260  1.00 93.60           H  
ATOM   1033  HD3 LYS A  64      -6.106 -16.962   0.802  1.00 93.60           H  
ATOM   1034  CE  LYS A  64      -6.453 -15.903   2.626  1.00 93.60           C  
ATOM   1035  HE2 LYS A  64      -5.965 -15.804   3.596  1.00 93.60           H  
ATOM   1036  HE3 LYS A  64      -6.482 -14.928   2.139  1.00 93.60           H  
ATOM   1037  NZ  LYS A  64      -7.816 -16.443   2.818  1.00 93.60           N  
ATOM   1038  HZ1 LYS A  64      -7.767 -17.417   3.080  1.00 93.60           H  
ATOM   1039  HZ2 LYS A  64      -8.348 -16.441   1.960  1.00 93.60           H  
ATOM   1040  HZ3 LYS A  64      -8.278 -15.934   3.558  1.00 93.60           H  
ATOM   1041  N   GLY A  65      -0.825 -15.454   1.730  1.00 95.23           N  
ATOM   1042  H   GLY A  65      -1.186 -14.781   1.069  1.00 95.23           H  
ATOM   1043  CA  GLY A  65       0.091 -14.955   2.757  1.00 95.23           C  
ATOM   1044  HA2 GLY A  65      -0.012 -15.555   3.661  1.00 95.23           H  
ATOM   1045  HA3 GLY A  65      -0.170 -13.924   2.995  1.00 95.23           H  
ATOM   1046  C   GLY A  65       1.563 -14.974   2.345  1.00 95.23           C  
ATOM   1047  O   GLY A  65       2.402 -14.458   3.077  1.00 95.23           O  
ATOM   1048  N   GLN A  66       1.898 -15.522   1.174  1.00 98.08           N  
ATOM   1049  H   GLN A  66       1.184 -15.938   0.593  1.00 98.08           H  
ATOM   1050  CA  GLN A  66       3.264 -15.507   0.671  1.00 98.08           C  
ATOM   1051  HA  GLN A  66       3.930 -15.787   1.487  1.00 98.08           H  
ATOM   1052  C   GLN A  66       3.647 -14.104   0.188  1.00 98.08           C  
ATOM   1053  CB  GLN A  66       3.404 -16.558  -0.437  1.00 98.08           C  
ATOM   1054  HB2 GLN A  66       3.056 -17.517  -0.052  1.00 98.08           H  
ATOM   1055  HB3 GLN A  66       2.784 -16.270  -1.286  1.00 98.08           H  
ATOM   1056  O   GLN A  66       2.926 -13.486  -0.604  1.00 98.08           O  
ATOM   1057  CG  GLN A  66       4.847 -16.718  -0.928  1.00 98.08           C  
ATOM   1058  HG2 GLN A  66       5.503 -16.939  -0.086  1.00 98.08           H  
ATOM   1059  HG3 GLN A  66       5.165 -15.785  -1.391  1.00 98.08           H  
ATOM   1060  CD  GLN A  66       4.996 -17.820  -1.968  1.00 98.08           C  
ATOM   1061  NE2 GLN A  66       6.144 -17.923  -2.599  1.00 98.08           N  
ATOM   1062 HE21 GLN A  66       6.209 -18.671  -3.275  1.00 98.08           H  
ATOM   1063 HE22 GLN A  66       6.902 -17.293  -2.377  1.00 98.08           H  
ATOM   1064  OE1 GLN A  66       4.100 -18.602  -2.237  1.00 98.08           O  
ATOM   1065  N   THR A  67       4.818 -13.626   0.612  1.00 98.75           N  
ATOM   1066  H   THR A  67       5.335 -14.135   1.315  1.00 98.75           H  
ATOM   1067  CA  THR A  67       5.460 -12.483  -0.043  1.00 98.75           C  
ATOM   1068  HA  THR A  67       4.706 -11.711  -0.196  1.00 98.75           H  
ATOM   1069  C   THR A  67       6.003 -12.927  -1.398  1.00 98.75           C  
ATOM   1070  CB  THR A  67       6.609 -11.865   0.772  1.00 98.75           C  
ATOM   1071  HB  THR A  67       7.483 -12.514   0.734  1.00 98.75           H  
ATOM   1072  O   THR A  67       6.762 -13.893  -1.487  1.00 98.75           O  
ATOM   1073  CG2 THR A  67       6.971 -10.493   0.197  1.00 98.75           C  
ATOM   1074 HG21 THR A  67       7.398 -10.598  -0.800  1.00 98.75           H  
ATOM   1075 HG22 THR A  67       6.070  -9.883   0.122  1.00 98.75           H  
ATOM   1076 HG23 THR A  67       7.685  -9.978   0.840  1.00 98.75           H  
ATOM   1077  OG1 THR A  67       6.270 -11.660   2.124  1.00 98.75           O  
ATOM   1078  HG1 THR A  67       6.787 -12.282   2.641  1.00 98.75           H  
ATOM   1079  N   VAL A  68       5.657 -12.200  -2.452  1.00 98.84           N  
ATOM   1080  H   VAL A  68       5.039 -11.416  -2.299  1.00 98.84           H  
ATOM   1081  CA  VAL A  68       6.194 -12.361  -3.806  1.00 98.84           C  
ATOM   1082  HA  VAL A  68       6.985 -13.112  -3.802  1.00 98.84           H  
ATOM   1083  C   VAL A  68       6.823 -11.052  -4.267  1.00 98.84           C  
ATOM   1084  CB  VAL A  68       5.124 -12.856  -4.798  1.00 98.84           C  
ATOM   1085  HB  VAL A  68       5.587 -12.960  -5.780  1.00 98.84           H  
ATOM   1086  O   VAL A  68       6.551  -9.985  -3.713  1.00 98.84           O  
ATOM   1087  CG1 VAL A  68       4.601 -14.237  -4.392  1.00 98.84           C  
ATOM   1088 HG11 VAL A  68       5.434 -14.931  -4.281  1.00 98.84           H  
ATOM   1089 HG12 VAL A  68       3.935 -14.605  -5.173  1.00 98.84           H  
ATOM   1090 HG13 VAL A  68       4.052 -14.179  -3.453  1.00 98.84           H  
ATOM   1091  CG2 VAL A  68       3.933 -11.900  -4.946  1.00 98.84           C  
ATOM   1092 HG21 VAL A  68       3.221 -12.308  -5.663  1.00 98.84           H  
ATOM   1093 HG22 VAL A  68       3.431 -11.767  -3.988  1.00 98.84           H  
ATOM   1094 HG23 VAL A  68       4.278 -10.933  -5.312  1.00 98.84           H  
ATOM   1095  N   VAL A  69       7.653 -11.122  -5.301  1.00 98.41           N  
ATOM   1096  H   VAL A  69       7.830 -12.025  -5.718  1.00 98.41           H  
ATOM   1097  CA  VAL A  69       7.985  -9.944  -6.103  1.00 98.41           C  
ATOM   1098  HA  VAL A  69       7.784  -9.040  -5.527  1.00 98.41           H  
ATOM   1099  C   VAL A  69       7.046  -9.942  -7.304  1.00 98.41           C  
ATOM   1100  CB  VAL A  69       9.480  -9.920  -6.459  1.00 98.41           C  
ATOM   1101  HB  VAL A  69       9.774 -10.877  -6.891  1.00 98.41           H  
ATOM   1102  O   VAL A  69       6.872 -10.964  -7.958  1.00 98.41           O  
ATOM   1103  CG1 VAL A  69       9.809  -8.800  -7.449  1.00 98.41           C  
ATOM   1104 HG11 VAL A  69      10.886  -8.762  -7.617  1.00 98.41           H  
ATOM   1105 HG12 VAL A  69       9.476  -7.842  -7.049  1.00 98.41           H  
ATOM   1106 HG13 VAL A  69       9.323  -8.990  -8.405  1.00 98.41           H  
ATOM   1107  CG2 VAL A  69      10.311  -9.712  -5.188  1.00 98.41           C  
ATOM   1108 HG21 VAL A  69      10.011  -8.791  -4.688  1.00 98.41           H  
ATOM   1109 HG22 VAL A  69      11.371  -9.658  -5.436  1.00 98.41           H  
ATOM   1110 HG23 VAL A  69      10.164 -10.549  -4.506  1.00 98.41           H  
ATOM   1111  N   SER A  70       6.392  -8.822  -7.582  1.00 96.63           N  
ATOM   1112  H   SER A  70       6.570  -8.009  -7.009  1.00 96.63           H  
ATOM   1113  CA  SER A  70       5.427  -8.694  -8.672  1.00 96.63           C  
ATOM   1114  HA  SER A  70       5.397  -9.617  -9.250  1.00 96.63           H  
ATOM   1115  C   SER A  70       5.836  -7.573  -9.610  1.00 96.63           C  
ATOM   1116  CB  SER A  70       4.021  -8.471  -8.121  1.00 96.63           C  
ATOM   1117  HB2 SER A  70       3.729  -9.340  -7.532  1.00 96.63           H  
ATOM   1118  HB3 SER A  70       4.011  -7.589  -7.480  1.00 96.63           H  
ATOM   1119  O   SER A  70       6.198  -6.478  -9.170  1.00 96.63           O  
ATOM   1120  OG  SER A  70       3.116  -8.298  -9.193  1.00 96.63           O  
ATOM   1121  HG  SER A  70       2.224  -8.247  -8.844  1.00 96.63           H  
ATOM   1122  N   LYS A  71       5.765  -7.844 -10.913  1.00 93.95           N  
ATOM   1123  H   LYS A  71       5.448  -8.764 -11.183  1.00 93.95           H  
ATOM   1124  CA  LYS A  71       5.962  -6.833 -11.944  1.00 93.95           C  
ATOM   1125  HA  LYS A  71       6.744  -6.154 -11.607  1.00 93.95           H  
ATOM   1126  C   LYS A  71       4.677  -6.034 -12.124  1.00 93.95           C  
ATOM   1127  CB  LYS A  71       6.445  -7.506 -13.228  1.00 93.95           C  
ATOM   1128  HB2 LYS A  71       7.270  -8.169 -12.968  1.00 93.95           H  
ATOM   1129  HB3 LYS A  71       5.644  -8.098 -13.670  1.00 93.95           H  
ATOM   1130  O   LYS A  71       3.672  -6.565 -12.602  1.00 93.95           O  
ATOM   1131  CG  LYS A  71       6.962  -6.472 -14.232  1.00 93.95           C  
ATOM   1132  HG2 LYS A  71       7.720  -5.855 -13.749  1.00 93.95           H  
ATOM   1133  HG3 LYS A  71       6.145  -5.837 -14.573  1.00 93.95           H  
ATOM   1134  CD  LYS A  71       7.589  -7.200 -15.422  1.00 93.95           C  
ATOM   1135  HD2 LYS A  71       8.313  -7.924 -15.049  1.00 93.95           H  
ATOM   1136  HD3 LYS A  71       6.814  -7.727 -15.979  1.00 93.95           H  
ATOM   1137  CE  LYS A  71       8.303  -6.194 -16.320  1.00 93.95           C  
ATOM   1138  HE2 LYS A  71       8.964  -5.596 -15.693  1.00 93.95           H  
ATOM   1139  HE3 LYS A  71       7.566  -5.529 -16.770  1.00 93.95           H  
ATOM   1140  NZ  LYS A  71       9.095  -6.891 -17.356  1.00 93.95           N  
ATOM   1141  HZ1 LYS A  71       8.491  -7.429 -17.961  1.00 93.95           H  
ATOM   1142  HZ2 LYS A  71       9.741  -7.522 -16.905  1.00 93.95           H  
ATOM   1143  HZ3 LYS A  71       9.621  -6.223 -17.901  1.00 93.95           H  
ATOM   1144  N   TYR A  72       4.716  -4.751 -11.798  1.00 86.58           N  
ATOM   1145  H   TYR A  72       5.595  -4.364 -11.484  1.00 86.58           H  
ATOM   1146  CA  TYR A  72       3.574  -3.847 -11.899  1.00 86.58           C  
ATOM   1147  HA  TYR A  72       2.680  -4.383 -11.580  1.00 86.58           H  
ATOM   1148  C   TYR A  72       3.330  -3.355 -13.330  1.00 86.58           C  
ATOM   1149  CB  TYR A  72       3.796  -2.682 -10.941  1.00 86.58           C  
ATOM   1150  HB2 TYR A  72       4.103  -3.080  -9.975  1.00 86.58           H  
ATOM   1151  HB3 TYR A  72       4.583  -2.034 -11.327  1.00 86.58           H  
ATOM   1152  O   TYR A  72       4.149  -3.585 -14.224  1.00 86.58           O  
ATOM   1153  CG  TYR A  72       2.542  -1.896 -10.705  1.00 86.58           C  
ATOM   1154  CD1 TYR A  72       2.323  -0.626 -11.262  1.00 86.58           C  
ATOM   1155  HD1 TYR A  72       3.095  -0.143 -11.843  1.00 86.58           H  
ATOM   1156  CD2 TYR A  72       1.521  -2.537 -10.007  1.00 86.58           C  
ATOM   1157  HD2 TYR A  72       1.651  -3.563  -9.695  1.00 86.58           H  
ATOM   1158  CE1 TYR A  72       1.059  -0.033 -11.081  1.00 86.58           C  
ATOM   1159  HE1 TYR A  72       0.762   0.839 -11.645  1.00 86.58           H  
ATOM   1160  CE2 TYR A  72       0.317  -1.905  -9.732  1.00 86.58           C  
ATOM   1161  HE2 TYR A  72      -0.451  -2.422  -9.176  1.00 86.58           H  
ATOM   1162  OH  TYR A  72      -1.107  -0.105 -10.011  1.00 86.58           O  
ATOM   1163  HH  TYR A  72      -1.697  -0.804  -9.721  1.00 86.58           H  
ATOM   1164  CZ  TYR A  72       0.089  -0.646 -10.266  1.00 86.58           C  
ATOM   1165  N   THR A  73       2.198  -2.694 -13.587  1.00 80.86           N  
ATOM   1166  H   THR A  73       1.559  -2.521 -12.823  1.00 80.86           H  
ATOM   1167  CA  THR A  73       1.817  -2.202 -14.924  1.00 80.86           C  
ATOM   1168  HA  THR A  73       1.752  -3.056 -15.598  1.00 80.86           H  
ATOM   1169  C   THR A  73       2.823  -1.224 -15.539  1.00 80.86           C  
ATOM   1170  CB  THR A  73       0.440  -1.523 -14.906  1.00 80.86           C  
ATOM   1171  HB  THR A  73       0.213  -1.176 -15.914  1.00 80.86           H  
ATOM   1172  O   THR A  73       2.879  -1.100 -16.759  1.00 80.86           O  
ATOM   1173  CG2 THR A  73      -0.674  -2.470 -14.469  1.00 80.86           C  
ATOM   1174 HG21 THR A  73      -0.535  -2.775 -13.432  1.00 80.86           H  
ATOM   1175 HG22 THR A  73      -0.688  -3.357 -15.101  1.00 80.86           H  
ATOM   1176 HG23 THR A  73      -1.635  -1.961 -14.551  1.00 80.86           H  
ATOM   1177  OG1 THR A  73       0.433  -0.412 -14.041  1.00 80.86           O  
ATOM   1178  HG1 THR A  73       1.178   0.155 -14.253  1.00 80.86           H  
ATOM   1179  N   ASP A  74       3.641  -0.555 -14.725  1.00 80.57           N  
ATOM   1180  H   ASP A  74       3.630  -0.778 -13.740  1.00 80.57           H  
ATOM   1181  CA  ASP A  74       4.748   0.302 -15.179  1.00 80.57           C  
ATOM   1182  HA  ASP A  74       4.419   0.841 -16.067  1.00 80.57           H  
ATOM   1183  C   ASP A  74       6.013  -0.483 -15.588  1.00 80.57           C  
ATOM   1184  CB  ASP A  74       5.054   1.347 -14.103  1.00 80.57           C  
ATOM   1185  HB2 ASP A  74       5.744   2.080 -14.521  1.00 80.57           H  
ATOM   1186  HB3 ASP A  74       4.133   1.869 -13.844  1.00 80.57           H  
ATOM   1187  O   ASP A  74       7.004   0.100 -16.023  1.00 80.57           O  
ATOM   1188  CG  ASP A  74       5.671   0.763 -12.834  1.00 80.57           C  
ATOM   1189  OD1 ASP A  74       5.818  -0.480 -12.753  1.00 80.57           O  
ATOM   1190  OD2 ASP A  74       5.945   1.592 -11.951  1.00 80.57           O  
ATOM   1191  N   ASN A  75       5.950  -1.815 -15.510  1.00 84.91           N  
ATOM   1192  H   ASN A  75       5.122  -2.182 -15.064  1.00 84.91           H  
ATOM   1193  CA  ASN A  75       7.013  -2.779 -15.778  1.00 84.91           C  
ATOM   1194  HA  ASN A  75       6.543  -3.754 -15.655  1.00 84.91           H  
ATOM   1195  C   ASN A  75       8.168  -2.799 -14.767  1.00 84.91           C  
ATOM   1196  CB  ASN A  75       7.480  -2.691 -17.243  1.00 84.91           C  
ATOM   1197  HB2 ASN A  75       7.929  -1.717 -17.437  1.00 84.91           H  
ATOM   1198  HB3 ASN A  75       8.249  -3.440 -17.432  1.00 84.91           H  
ATOM   1199  O   ASN A  75       9.178  -3.456 -15.039  1.00 84.91           O  
ATOM   1200  CG  ASN A  75       6.347  -2.949 -18.205  1.00 84.91           C  
ATOM   1201  ND2 ASN A  75       5.978  -1.971 -18.995  1.00 84.91           N  
ATOM   1202 HD21 ASN A  75       5.131  -2.114 -19.527  1.00 84.91           H  
ATOM   1203 HD22 ASN A  75       6.347  -1.047 -18.817  1.00 84.91           H  
ATOM   1204  OD1 ASN A  75       5.803  -4.044 -18.255  1.00 84.91           O  
ATOM   1205  N   LEU A  76       8.016  -2.161 -13.609  1.00 90.02           N  
ATOM   1206  H   LEU A  76       7.166  -1.643 -13.436  1.00 90.02           H  
ATOM   1207  CA  LEU A  76       8.951  -2.261 -12.492  1.00 90.02           C  
ATOM   1208  HA  LEU A  76       9.931  -2.554 -12.868  1.00 90.02           H  
ATOM   1209  C   LEU A  76       8.519  -3.365 -11.517  1.00 90.02           C  
ATOM   1210  CB  LEU A  76       9.095  -0.882 -11.827  1.00 90.02           C  
ATOM   1211  HB2 LEU A  76       9.790  -0.954 -10.990  1.00 90.02           H  
ATOM   1212  HB3 LEU A  76       8.123  -0.594 -11.427  1.00 90.02           H  
ATOM   1213  O   LEU A  76       7.385  -3.846 -11.555  1.00 90.02           O  
ATOM   1214  CG  LEU A  76       9.551   0.247 -12.771  1.00 90.02           C  
ATOM   1215  HG  LEU A  76       8.820   0.381 -13.567  1.00 90.02           H  
ATOM   1216  CD1 LEU A  76       9.661   1.562 -12.000  1.00 90.02           C  
ATOM   1217 HD11 LEU A  76      10.356   1.457 -11.167  1.00 90.02           H  
ATOM   1218 HD12 LEU A  76       9.985   2.359 -12.670  1.00 90.02           H  
ATOM   1219 HD13 LEU A  76       8.675   1.817 -11.613  1.00 90.02           H  
ATOM   1220  CD2 LEU A  76      10.918  -0.027 -13.409  1.00 90.02           C  
ATOM   1221 HD21 LEU A  76      11.674  -0.128 -12.630  1.00 90.02           H  
ATOM   1222 HD22 LEU A  76      10.874  -0.932 -14.014  1.00 90.02           H  
ATOM   1223 HD23 LEU A  76      11.182   0.804 -14.062  1.00 90.02           H  
ATOM   1224  N   HIS A  77       9.451  -3.816 -10.679  1.00 93.81           N  
ATOM   1225  H   HIS A  77      10.320  -3.306 -10.604  1.00 93.81           H  
ATOM   1226  CA  HIS A  77       9.228  -4.905  -9.729  1.00 93.81           C  
ATOM   1227  HA  HIS A  77       8.305  -5.425  -9.985  1.00 93.81           H  
ATOM   1228  C   HIS A  77       9.079  -4.362  -8.313  1.00 93.81           C  
ATOM   1229  CB  HIS A  77      10.363  -5.930  -9.803  1.00 93.81           C  
ATOM   1230  HB2 HIS A  77      11.308  -5.446  -9.559  1.00 93.81           H  
ATOM   1231  HB3 HIS A  77      10.188  -6.701  -9.053  1.00 93.81           H  
ATOM   1232  O   HIS A  77       9.846  -3.498  -7.894  1.00 93.81           O  
ATOM   1233  CG  HIS A  77      10.481  -6.592 -11.147  1.00 93.81           C  
ATOM   1234  CD2 HIS A  77       9.834  -7.720 -11.575  1.00 93.81           C  
ATOM   1235  HD2 HIS A  77       9.133  -8.310 -11.002  1.00 93.81           H  
ATOM   1236  ND1 HIS A  77      11.281  -6.164 -12.178  1.00 93.81           N  
ATOM   1237  HD1 HIS A  77      11.949  -5.408 -12.130  1.00 93.81           H  
ATOM   1238  CE1 HIS A  77      11.121  -7.012 -13.204  1.00 93.81           C  
ATOM   1239  HE1 HIS A  77      11.671  -6.971 -14.132  1.00 93.81           H  
ATOM   1240  NE2 HIS A  77      10.221  -7.956 -12.899  1.00 93.81           N  
ATOM   1241  N   TYR A  78       8.122  -4.917  -7.574  1.00 94.93           N  
ATOM   1242  H   TYR A  78       7.517  -5.598  -8.009  1.00 94.93           H  
ATOM   1243  CA  TYR A  78       7.765  -4.482  -6.226  1.00 94.93           C  
ATOM   1244  HA  TYR A  78       8.584  -3.916  -5.783  1.00 94.93           H  
ATOM   1245  C   TYR A  78       7.453  -5.676  -5.337  1.00 94.93           C  
ATOM   1246  CB  TYR A  78       6.531  -3.590  -6.308  1.00 94.93           C  
ATOM   1247  HB2 TYR A  78       5.726  -4.173  -6.753  1.00 94.93           H  
ATOM   1248  HB3 TYR A  78       6.230  -3.294  -5.303  1.00 94.93           H  
ATOM   1249  O   TYR A  78       7.050  -6.731  -5.831  1.00 94.93           O  
ATOM   1250  CG  TYR A  78       6.736  -2.351  -7.138  1.00 94.93           C  
ATOM   1251  CD1 TYR A  78       7.341  -1.223  -6.561  1.00 94.93           C  
ATOM   1252  HD1 TYR A  78       7.654  -1.252  -5.528  1.00 94.93           H  
ATOM   1253  CD2 TYR A  78       6.370  -2.349  -8.495  1.00 94.93           C  
ATOM   1254  HD2 TYR A  78       5.959  -3.241  -8.944  1.00 94.93           H  
ATOM   1255  CE1 TYR A  78       7.546  -0.067  -7.332  1.00 94.93           C  
ATOM   1256  HE1 TYR A  78       8.001   0.808  -6.891  1.00 94.93           H  
ATOM   1257  CE2 TYR A  78       6.573  -1.194  -9.268  1.00 94.93           C  
ATOM   1258  HE2 TYR A  78       6.288  -1.153 -10.309  1.00 94.93           H  
ATOM   1259  OH  TYR A  78       7.357   1.062  -9.422  1.00 94.93           O  
ATOM   1260  HH  TYR A  78       7.582   1.827  -8.889  1.00 94.93           H  
ATOM   1261  CZ  TYR A  78       7.160  -0.055  -8.686  1.00 94.93           C  
ATOM   1262  N   ARG A  79       7.583  -5.514  -4.018  1.00 97.77           N  
ATOM   1263  H   ARG A  79       7.824  -4.606  -3.646  1.00 97.77           H  
ATOM   1264  CA  ARG A  79       7.131  -6.549  -3.090  1.00 97.77           C  
ATOM   1265  HA  ARG A  79       7.420  -7.525  -3.479  1.00 97.77           H  
ATOM   1266  C   ARG A  79       5.620  -6.510  -3.002  1.00 97.77           C  
ATOM   1267  CB  ARG A  79       7.734  -6.394  -1.697  1.00 97.77           C  
ATOM   1268  HB2 ARG A  79       7.474  -7.278  -1.115  1.00 97.77           H  
ATOM   1269  HB3 ARG A  79       7.319  -5.510  -1.212  1.00 97.77           H  
ATOM   1270  O   ARG A  79       5.013  -5.441  -2.916  1.00 97.77           O  
ATOM   1271  CG  ARG A  79       9.249  -6.281  -1.743  1.00 97.77           C  
ATOM   1272  HG2 ARG A  79       9.504  -5.307  -2.162  1.00 97.77           H  
ATOM   1273  HG3 ARG A  79       9.657  -7.078  -2.364  1.00 97.77           H  
ATOM   1274  CD  ARG A  79       9.825  -6.398  -0.341  1.00 97.77           C  
ATOM   1275  HD2 ARG A  79      10.912  -6.450  -0.404  1.00 97.77           H  
ATOM   1276  HD3 ARG A  79       9.448  -7.332   0.077  1.00 97.77           H  
ATOM   1277  NE  ARG A  79       9.440  -5.273   0.532  1.00 97.77           N  
ATOM   1278  HE  ARG A  79       9.051  -4.436   0.121  1.00 97.77           H  
ATOM   1279  NH1 ARG A  79       9.870  -6.353   2.494  1.00 97.77           N  
ATOM   1280 HH11 ARG A  79       9.902  -6.345   3.504  1.00 97.77           H  
ATOM   1281 HH12 ARG A  79      10.141  -7.184   1.989  1.00 97.77           H  
ATOM   1282  NH2 ARG A  79       9.264  -4.235   2.555  1.00 97.77           N  
ATOM   1283 HH21 ARG A  79       8.843  -3.461   2.062  1.00 97.77           H  
ATOM   1284 HH22 ARG A  79       9.386  -4.240   3.558  1.00 97.77           H  
ATOM   1285  CZ  ARG A  79       9.527  -5.285   1.846  1.00 97.77           C  
ATOM   1286  N   ALA A  80       5.020  -7.684  -2.975  1.00 97.37           N  
ATOM   1287  H   ALA A  80       5.571  -8.525  -3.074  1.00 97.37           H  
ATOM   1288  CA  ALA A  80       3.592  -7.823  -2.812  1.00 97.37           C  
ATOM   1289  HA  ALA A  80       3.200  -6.923  -2.338  1.00 97.37           H  
ATOM   1290  C   ALA A  80       3.257  -9.000  -1.901  1.00 97.37           C  
ATOM   1291  CB  ALA A  80       2.954  -7.950  -4.191  1.00 97.37           C  
ATOM   1292  HB1 ALA A  80       3.172  -7.065  -4.788  1.00 97.37           H  
ATOM   1293  HB2 ALA A  80       1.875  -8.029  -4.057  1.00 97.37           H  
ATOM   1294  HB3 ALA A  80       3.331  -8.839  -4.697  1.00 97.37           H  
ATOM   1295  O   ALA A  80       3.942 -10.022  -1.902  1.00 97.37           O  
ATOM   1296  N   LEU A  81       2.182  -8.857  -1.136  1.00 96.87           N  
ATOM   1297  H   LEU A  81       1.668  -7.989  -1.197  1.00 96.87           H  
ATOM   1298  CA  LEU A  81       1.600  -9.939  -0.359  1.00 96.87           C  
ATOM   1299  HA  LEU A  81       2.365 -10.688  -0.155  1.00 96.87           H  
ATOM   1300  C   LEU A  81       0.481 -10.585  -1.174  1.00 96.87           C  
ATOM   1301  CB  LEU A  81       1.098  -9.366   0.975  1.00 96.87           C  
ATOM   1302  HB2 LEU A  81       0.282  -8.673   0.769  1.00 96.87           H  
ATOM   1303  HB3 LEU A  81       1.904  -8.803   1.445  1.00 96.87           H  
ATOM   1304  O   LEU A  81      -0.444  -9.895  -1.605  1.00 96.87           O  
ATOM   1305  CG  LEU A  81       0.607 -10.440   1.960  1.00 96.87           C  
ATOM   1306  HG  LEU A  81      -0.127 -11.085   1.477  1.00 96.87           H  
ATOM   1307  CD1 LEU A  81       1.766 -11.293   2.478  1.00 96.87           C  
ATOM   1308 HD11 LEU A  81       2.553 -10.659   2.885  1.00 96.87           H  
ATOM   1309 HD12 LEU A  81       1.411 -11.956   3.267  1.00 96.87           H  
ATOM   1310 HD13 LEU A  81       2.177 -11.908   1.677  1.00 96.87           H  
ATOM   1311  CD2 LEU A  81      -0.062  -9.761   3.152  1.00 96.87           C  
ATOM   1312 HD21 LEU A  81       0.649  -9.115   3.667  1.00 96.87           H  
ATOM   1313 HD22 LEU A  81      -0.914  -9.170   2.816  1.00 96.87           H  
ATOM   1314 HD23 LEU A  81      -0.421 -10.510   3.858  1.00 96.87           H  
ATOM   1315  N   CYS A  82       0.538 -11.901  -1.370  1.00 96.64           N  
ATOM   1316  H   CYS A  82       1.333 -12.421  -1.025  1.00 96.64           H  
ATOM   1317  CA  CYS A  82      -0.558 -12.631  -1.995  1.00 96.64           C  
ATOM   1318  HA  CYS A  82      -0.915 -12.060  -2.853  1.00 96.64           H  
ATOM   1319  C   CYS A  82      -1.730 -12.761  -1.014  1.00 96.64           C  
ATOM   1320  CB  CYS A  82      -0.043 -13.981  -2.502  1.00 96.64           C  
ATOM   1321  HB2 CYS A  82       0.251 -14.608  -1.660  1.00 96.64           H  
ATOM   1322  HB3 CYS A  82       0.824 -13.830  -3.145  1.00 96.64           H  
ATOM   1323  O   CYS A  82      -1.657 -13.509  -0.042  1.00 96.64           O  
ATOM   1324  SG  CYS A  82      -1.363 -14.797  -3.442  1.00 96.64           S  
ATOM   1325  HG  CYS A  82      -1.540 -13.849  -4.367  1.00 96.64           H  
ATOM   1326  N   LYS A  83      -2.820 -12.027  -1.247  1.00 91.84           N  
ATOM   1327  H   LYS A  83      -2.827 -11.435  -2.066  1.00 91.84           H  
ATOM   1328  CA  LYS A  83      -3.989 -12.001  -0.354  1.00 91.84           C  
ATOM   1329  HA  LYS A  83      -3.656 -12.192   0.666  1.00 91.84           H  
ATOM   1330  C   LYS A  83      -4.994 -13.098  -0.669  1.00 91.84           C  
ATOM   1331  CB  LYS A  83      -4.649 -10.613  -0.373  1.00 91.84           C  
ATOM   1332  HB2 LYS A  83      -5.520 -10.634   0.283  1.00 91.84           H  
ATOM   1333  HB3 LYS A  83      -4.981 -10.367  -1.382  1.00 91.84           H  
ATOM   1334  O   LYS A  83      -5.608 -13.643   0.249  1.00 91.84           O  
ATOM   1335  CG  LYS A  83      -3.673  -9.539   0.123  1.00 91.84           C  
ATOM   1336  HG2 LYS A  83      -3.127  -9.909   0.990  1.00 91.84           H  
ATOM   1337  HG3 LYS A  83      -2.951  -9.339  -0.669  1.00 91.84           H  
ATOM   1338  CD  LYS A  83      -4.337  -8.212   0.505  1.00 91.84           C  
ATOM   1339  HD2 LYS A  83      -4.999  -7.879  -0.295  1.00 91.84           H  
ATOM   1340  HD3 LYS A  83      -3.522  -7.499   0.631  1.00 91.84           H  
ATOM   1341  CE  LYS A  83      -5.081  -8.242   1.843  1.00 91.84           C  
ATOM   1342  HE2 LYS A  83      -4.522  -8.890   2.518  1.00 91.84           H  
ATOM   1343  HE3 LYS A  83      -6.077  -8.670   1.723  1.00 91.84           H  
ATOM   1344  NZ  LYS A  83      -5.158  -6.901   2.474  1.00 91.84           N  
ATOM   1345  HZ1 LYS A  83      -5.392  -6.963   3.454  1.00 91.84           H  
ATOM   1346  HZ2 LYS A  83      -4.291  -6.386   2.424  1.00 91.84           H  
ATOM   1347  HZ3 LYS A  83      -5.855  -6.308   2.045  1.00 91.84           H  
ATOM   1348  N   ARG A  84      -5.177 -13.411  -1.953  1.00 90.02           N  
ATOM   1349  H   ARG A  84      -4.611 -12.925  -2.633  1.00 90.02           H  
ATOM   1350  CA  ARG A  84      -6.066 -14.474  -2.445  1.00 90.02           C  
ATOM   1351  HA  ARG A  84      -6.089 -15.288  -1.721  1.00 90.02           H  
ATOM   1352  C   ARG A  84      -5.544 -15.053  -3.753  1.00 90.02           C  
ATOM   1353  CB  ARG A  84      -7.499 -13.953  -2.655  1.00 90.02           C  
ATOM   1354  HB2 ARG A  84      -7.498 -13.151  -3.393  1.00 90.02           H  
ATOM   1355  HB3 ARG A  84      -8.098 -14.772  -3.054  1.00 90.02           H  
ATOM   1356  O   ARG A  84      -4.871 -14.363  -4.519  1.00 90.02           O  
ATOM   1357  CG  ARG A  84      -8.174 -13.465  -1.368  1.00 90.02           C  
ATOM   1358  HG2 ARG A  84      -7.640 -12.609  -0.957  1.00 90.02           H  
ATOM   1359  HG3 ARG A  84      -8.194 -14.276  -0.640  1.00 90.02           H  
ATOM   1360  CD  ARG A  84      -9.595 -13.022  -1.678  1.00 90.02           C  
ATOM   1361  HD2 ARG A  84      -9.525 -12.138  -2.313  1.00 90.02           H  
ATOM   1362  HD3 ARG A  84     -10.102 -13.798  -2.251  1.00 90.02           H  
ATOM   1363  NE  ARG A  84     -10.347 -12.689  -0.451  1.00 90.02           N  
ATOM   1364  HE  ARG A  84     -10.116 -11.816   0.001  1.00 90.02           H  
ATOM   1365  NH1 ARG A  84     -11.794 -14.479  -0.470  1.00 90.02           N  
ATOM   1366 HH11 ARG A  84     -11.235 -14.941  -1.172  1.00 90.02           H  
ATOM   1367 HH12 ARG A  84     -12.633 -14.939  -0.144  1.00 90.02           H  
ATOM   1368  NH2 ARG A  84     -12.170 -12.780   0.915  1.00 90.02           N  
ATOM   1369 HH21 ARG A  84     -12.003 -11.833   1.225  1.00 90.02           H  
ATOM   1370 HH22 ARG A  84     -13.041 -13.220   1.174  1.00 90.02           H  
ATOM   1371  CZ  ARG A  84     -11.423 -13.317  -0.007  1.00 90.02           C  
ATOM   1372  N   THR A  85      -5.905 -16.300  -4.019  1.00 92.90           N  
ATOM   1373  H   THR A  85      -6.468 -16.813  -3.356  1.00 92.90           H  
ATOM   1374  CA  THR A  85      -5.552 -17.026  -5.241  1.00 92.90           C  
ATOM   1375  HA  THR A  85      -5.034 -16.364  -5.935  1.00 92.90           H  
ATOM   1376  C   THR A  85      -6.820 -17.520  -5.924  1.00 92.90           C  
ATOM   1377  CB  THR A  85      -4.616 -18.206  -4.934  1.00 92.90           C  
ATOM   1378  HB  THR A  85      -4.288 -18.658  -5.870  1.00 92.90           H  
ATOM   1379  O   THR A  85      -7.821 -17.773  -5.267  1.00 92.90           O  
ATOM   1380  CG2 THR A  85      -3.392 -17.779  -4.122  1.00 92.90           C  
ATOM   1381 HG21 THR A  85      -2.891 -16.934  -4.596  1.00 92.90           H  
ATOM   1382 HG22 THR A  85      -2.702 -18.620  -4.064  1.00 92.90           H  
ATOM   1383 HG23 THR A  85      -3.680 -17.500  -3.108  1.00 92.90           H  
ATOM   1384  OG1 THR A  85      -5.258 -19.171  -4.145  1.00 92.90           O  
ATOM   1385  HG1 THR A  85      -5.826 -19.706  -4.704  1.00 92.90           H  
ATOM   1386  N   SER A  86      -6.810 -17.602  -7.245  1.00 92.03           N  
ATOM   1387  H   SER A  86      -6.023 -17.208  -7.740  1.00 92.03           H  
ATOM   1388  CA  SER A  86      -7.760 -18.378  -8.036  1.00 92.03           C  
ATOM   1389  HA  SER A  86      -8.259 -19.112  -7.403  1.00 92.03           H  
ATOM   1390  C   SER A  86      -6.925 -19.120  -9.070  1.00 92.03           C  
ATOM   1391  CB  SER A  86      -8.836 -17.478  -8.652  1.00 92.03           C  
ATOM   1392  HB2 SER A  86      -8.376 -16.820  -9.389  1.00 92.03           H  
ATOM   1393  HB3 SER A  86      -9.285 -16.865  -7.870  1.00 92.03           H  
ATOM   1394  O   SER A  86      -6.761 -18.674 -10.211  1.00 92.03           O  
ATOM   1395  OG  SER A  86      -9.849 -18.254  -9.268  1.00 92.03           O  
ATOM   1396  HG  SER A  86     -10.523 -18.415  -8.603  1.00 92.03           H  
ATOM   1397  N   VAL A  87      -6.298 -20.217  -8.631  1.00 94.94           N  
ATOM   1398  H   VAL A  87      -6.473 -20.497  -7.676  1.00 94.94           H  
ATOM   1399  CA  VAL A  87      -5.292 -20.955  -9.414  1.00 94.94           C  
ATOM   1400  HA  VAL A  87      -4.460 -20.286  -9.636  1.00 94.94           H  
ATOM   1401  C   VAL A  87      -5.875 -21.410 -10.749  1.00 94.94           C  
ATOM   1402  CB  VAL A  87      -4.741 -22.154  -8.614  1.00 94.94           C  
ATOM   1403  HB  VAL A  87      -5.570 -22.771  -8.267  1.00 94.94           H  
ATOM   1404  O   VAL A  87      -5.273 -21.184 -11.798  1.00 94.94           O  
ATOM   1405  CG1 VAL A  87      -3.809 -23.028  -9.464  1.00 94.94           C  
ATOM   1406 HG11 VAL A  87      -3.031 -22.413  -9.917  1.00 94.94           H  
ATOM   1407 HG12 VAL A  87      -3.350 -23.795  -8.841  1.00 94.94           H  
ATOM   1408 HG13 VAL A  87      -4.372 -23.532 -10.250  1.00 94.94           H  
ATOM   1409  CG2 VAL A  87      -3.939 -21.668  -7.402  1.00 94.94           C  
ATOM   1410 HG21 VAL A  87      -3.511 -22.516  -6.868  1.00 94.94           H  
ATOM   1411 HG22 VAL A  87      -4.586 -21.130  -6.708  1.00 94.94           H  
ATOM   1412 HG23 VAL A  87      -3.143 -20.999  -7.728  1.00 94.94           H  
ATOM   1413  N   ASN A  88      -7.100 -21.945 -10.732  1.00 92.02           N  
ATOM   1414  H   ASN A  88      -7.535 -22.075  -9.830  1.00 92.02           H  
ATOM   1415  CA  ASN A  88      -7.801 -22.405 -11.935  1.00 92.02           C  
ATOM   1416  HA  ASN A  88      -7.183 -23.146 -12.442  1.00 92.02           H  
ATOM   1417  C   ASN A  88      -8.065 -21.283 -12.953  1.00 92.02           C  
ATOM   1418  CB  ASN A  88      -9.126 -23.057 -11.508  1.00 92.02           C  
ATOM   1419  HB2 ASN A  88      -9.740 -23.235 -12.392  1.00 92.02           H  
ATOM   1420  HB3 ASN A  88      -9.669 -22.384 -10.845  1.00 92.02           H  
ATOM   1421  O   ASN A  88      -8.151 -21.551 -14.151  1.00 92.02           O  
ATOM   1422  CG  ASN A  88      -8.931 -24.400 -10.829  1.00 92.02           C  
ATOM   1423  ND2 ASN A  88      -9.803 -24.762  -9.920  1.00 92.02           N  
ATOM   1424 HD21 ASN A  88     -10.496 -24.110  -9.579  1.00 92.02           H  
ATOM   1425 HD22 ASN A  88      -9.593 -25.621  -9.431  1.00 92.02           H  
ATOM   1426  OD1 ASN A  88      -8.011 -25.145 -11.112  1.00 92.02           O  
ATOM   1427  N   LYS A  89      -8.192 -20.031 -12.497  1.00 91.69           N  
ATOM   1428  H   LYS A  89      -8.068 -19.871 -11.507  1.00 91.69           H  
ATOM   1429  CA  LYS A  89      -8.375 -18.855 -13.362  1.00 91.69           C  
ATOM   1430  HA  LYS A  89      -8.739 -19.181 -14.336  1.00 91.69           H  
ATOM   1431  C   LYS A  89      -7.069 -18.108 -13.649  1.00 91.69           C  
ATOM   1432  CB  LYS A  89      -9.424 -17.914 -12.753  1.00 91.69           C  
ATOM   1433  HB2 LYS A  89      -9.464 -17.010 -13.362  1.00 91.69           H  
ATOM   1434  HB3 LYS A  89      -9.106 -17.623 -11.752  1.00 91.69           H  
ATOM   1435  O   LYS A  89      -7.102 -17.117 -14.376  1.00 91.69           O  
ATOM   1436  CG  LYS A  89     -10.839 -18.513 -12.698  1.00 91.69           C  
ATOM   1437  HG2 LYS A  89     -10.865 -19.359 -12.011  1.00 91.69           H  
ATOM   1438  HG3 LYS A  89     -11.133 -18.844 -13.695  1.00 91.69           H  
ATOM   1439  CD  LYS A  89     -11.803 -17.422 -12.215  1.00 91.69           C  
ATOM   1440  HD2 LYS A  89     -11.528 -17.142 -11.198  1.00 91.69           H  
ATOM   1441  HD3 LYS A  89     -11.682 -16.542 -12.847  1.00 91.69           H  
ATOM   1442  CE  LYS A  89     -13.276 -17.835 -12.239  1.00 91.69           C  
ATOM   1443  HE2 LYS A  89     -13.542 -18.143 -13.250  1.00 91.69           H  
ATOM   1444  HE3 LYS A  89     -13.417 -18.681 -11.565  1.00 91.69           H  
ATOM   1445  NZ  LYS A  89     -14.109 -16.680 -11.811  1.00 91.69           N  
ATOM   1446  HZ1 LYS A  89     -13.894 -15.853 -12.349  1.00 91.69           H  
ATOM   1447  HZ2 LYS A  89     -15.102 -16.858 -11.865  1.00 91.69           H  
ATOM   1448  HZ3 LYS A  89     -13.874 -16.423 -10.863  1.00 91.69           H  
ATOM   1449  N   ASN A  90      -5.936 -18.558 -13.101  1.00 94.27           N  
ATOM   1450  H   ASN A  90      -5.987 -19.397 -12.541  1.00 94.27           H  
ATOM   1451  CA  ASN A  90      -4.653 -17.855 -13.141  1.00 94.27           C  
ATOM   1452  HA  ASN A  90      -4.000 -18.346 -12.420  1.00 94.27           H  
ATOM   1453  C   ASN A  90      -4.772 -16.390 -12.673  1.00 94.27           C  
ATOM   1454  CB  ASN A  90      -4.023 -18.029 -14.535  1.00 94.27           C  
ATOM   1455  HB2 ASN A  90      -3.967 -19.090 -14.778  1.00 94.27           H  
ATOM   1456  HB3 ASN A  90      -4.656 -17.538 -15.274  1.00 94.27           H  
ATOM   1457  O   ASN A  90      -4.276 -15.472 -13.329  1.00 94.27           O  
ATOM   1458  CG  ASN A  90      -2.622 -17.453 -14.631  1.00 94.27           C  
ATOM   1459  ND2 ASN A  90      -2.247 -16.946 -15.782  1.00 94.27           N  
ATOM   1460 HD21 ASN A  90      -1.312 -16.567 -15.837  1.00 94.27           H  
ATOM   1461 HD22 ASN A  90      -2.903 -16.907 -16.548  1.00 94.27           H  
ATOM   1462  OD1 ASN A  90      -1.838 -17.454 -13.696  1.00 94.27           O  
ATOM   1463  N   LYS A  91      -5.471 -16.171 -11.555  1.00 92.13           N  
ATOM   1464  H   LYS A  91      -5.847 -16.970 -11.064  1.00 92.13           H  
ATOM   1465  CA  LYS A  91      -5.668 -14.846 -10.958  1.00 92.13           C  
ATOM   1466  HA  LYS A  91      -5.086 -14.107 -11.508  1.00 92.13           H  
ATOM   1467  C   LYS A  91      -5.163 -14.825  -9.525  1.00 92.13           C  
ATOM   1468  CB  LYS A  91      -7.143 -14.439 -11.033  1.00 92.13           C  
ATOM   1469  HB2 LYS A  91      -7.303 -13.586 -10.375  1.00 92.13           H  
ATOM   1470  HB3 LYS A  91      -7.769 -15.259 -10.681  1.00 92.13           H  
ATOM   1471  O   LYS A  91      -5.445 -15.733  -8.749  1.00 92.13           O  
ATOM   1472  CG  LYS A  91      -7.570 -14.050 -12.456  1.00 92.13           C  
ATOM   1473  HG2 LYS A  91      -7.458 -14.898 -13.132  1.00 92.13           H  
ATOM   1474  HG3 LYS A  91      -6.947 -13.226 -12.804  1.00 92.13           H  
ATOM   1475  CD  LYS A  91      -9.031 -13.607 -12.429  1.00 92.13           C  
ATOM   1476  HD2 LYS A  91      -9.658 -14.459 -12.165  1.00 92.13           H  
ATOM   1477  HD3 LYS A  91      -9.134 -12.848 -11.654  1.00 92.13           H  
ATOM   1478  CE  LYS A  91      -9.500 -13.013 -13.760  1.00 92.13           C  
ATOM   1479  HE2 LYS A  91      -8.776 -12.259 -14.070  1.00 92.13           H  
ATOM   1480  HE3 LYS A  91      -9.537 -13.799 -14.514  1.00 92.13           H  
ATOM   1481  NZ  LYS A  91     -10.828 -12.380 -13.589  1.00 92.13           N  
ATOM   1482  HZ1 LYS A  91     -11.171 -11.844 -14.374  1.00 92.13           H  
ATOM   1483  HZ2 LYS A  91     -10.843 -11.807 -12.757  1.00 92.13           H  
ATOM   1484  HZ3 LYS A  91     -11.512 -13.052 -13.272  1.00 92.13           H  
ATOM   1485  N   TYR A  92      -4.442 -13.770  -9.170  1.00 92.74           N  
ATOM   1486  H   TYR A  92      -4.193 -13.102  -9.885  1.00 92.74           H  
ATOM   1487  CA  TYR A  92      -3.855 -13.593  -7.844  1.00 92.74           C  
ATOM   1488  HA  TYR A  92      -4.315 -14.281  -7.135  1.00 92.74           H  
ATOM   1489  C   TYR A  92      -4.111 -12.173  -7.371  1.00 92.74           C  
ATOM   1490  CB  TYR A  92      -2.353 -13.898  -7.894  1.00 92.74           C  
ATOM   1491  HB2 TYR A  92      -1.858 -13.176  -8.542  1.00 92.74           H  
ATOM   1492  HB3 TYR A  92      -1.935 -13.787  -6.893  1.00 92.74           H  
ATOM   1493  O   TYR A  92      -3.691 -11.225  -8.033  1.00 92.74           O  
ATOM   1494  CG  TYR A  92      -2.063 -15.293  -8.401  1.00 92.74           C  
ATOM   1495  CD1 TYR A  92      -2.095 -16.383  -7.515  1.00 92.74           C  
ATOM   1496  HD1 TYR A  92      -2.255 -16.207  -6.461  1.00 92.74           H  
ATOM   1497  CD2 TYR A  92      -1.859 -15.507  -9.775  1.00 92.74           C  
ATOM   1498  HD2 TYR A  92      -1.869 -14.670 -10.457  1.00 92.74           H  
ATOM   1499  CE1 TYR A  92      -1.930 -17.694  -7.997  1.00 92.74           C  
ATOM   1500  HE1 TYR A  92      -1.962 -18.532  -7.317  1.00 92.74           H  
ATOM   1501  CE2 TYR A  92      -1.691 -16.813 -10.261  1.00 92.74           C  
ATOM   1502  HE2 TYR A  92      -1.572 -16.977 -11.322  1.00 92.74           H  
ATOM   1503  OH  TYR A  92      -1.540 -19.162  -9.862  1.00 92.74           O  
ATOM   1504  HH  TYR A  92      -1.423 -19.166 -10.815  1.00 92.74           H  
ATOM   1505  CZ  TYR A  92      -1.715 -17.908  -9.375  1.00 92.74           C  
ATOM   1506  N   LEU A  93      -4.794 -12.038  -6.235  1.00 90.89           N  
ATOM   1507  H   LEU A  93      -5.044 -12.870  -5.720  1.00 90.89           H  
ATOM   1508  CA  LEU A  93      -5.030 -10.752  -5.596  1.00 90.89           C  
ATOM   1509  HA  LEU A  93      -5.158  -9.995  -6.370  1.00 90.89           H  
ATOM   1510  C   LEU A  93      -3.819 -10.401  -4.744  1.00 90.89           C  
ATOM   1511  CB  LEU A  93      -6.294 -10.815  -4.732  1.00 90.89           C  
ATOM   1512  HB2 LEU A  93      -6.098 -11.474  -3.886  1.00 90.89           H  
ATOM   1513  HB3 LEU A  93      -7.115 -11.242  -5.308  1.00 90.89           H  
ATOM   1514  O   LEU A  93      -3.498 -11.113  -3.788  1.00 90.89           O  
ATOM   1515  CG  LEU A  93      -6.729  -9.441  -4.201  1.00 90.89           C  
ATOM   1516  HG  LEU A  93      -5.897  -8.946  -3.700  1.00 90.89           H  
ATOM   1517  CD1 LEU A  93      -7.238  -8.563  -5.339  1.00 90.89           C  
ATOM   1518 HD11 LEU A  93      -7.732  -7.679  -4.935  1.00 90.89           H  
ATOM   1519 HD12 LEU A  93      -7.973  -9.107  -5.932  1.00 90.89           H  
ATOM   1520 HD13 LEU A  93      -6.416  -8.241  -5.978  1.00 90.89           H  
ATOM   1521  CD2 LEU A  93      -7.851  -9.638  -3.183  1.00 90.89           C  
ATOM   1522 HD21 LEU A  93      -7.489 -10.231  -2.343  1.00 90.89           H  
ATOM   1523 HD22 LEU A  93      -8.184  -8.666  -2.819  1.00 90.89           H  
ATOM   1524 HD23 LEU A  93      -8.683 -10.149  -3.667  1.00 90.89           H  
ATOM   1525  N   LEU A  94      -3.168  -9.300  -5.078  1.00 92.98           N  
ATOM   1526  H   LEU A  94      -3.496  -8.769  -5.871  1.00 92.98           H  
ATOM   1527  CA  LEU A  94      -1.968  -8.826  -4.414  1.00 92.98           C  
ATOM   1528  HA  LEU A  94      -1.638  -9.545  -3.665  1.00 92.98           H  
ATOM   1529  C   LEU A  94      -2.213  -7.494  -3.725  1.00 92.98           C  
ATOM   1530  CB  LEU A  94      -0.871  -8.647  -5.461  1.00 92.98           C  
ATOM   1531  HB2 LEU A  94      -0.013  -8.208  -4.953  1.00 92.98           H  
ATOM   1532  HB3 LEU A  94      -1.210  -7.920  -6.199  1.00 92.98           H  
ATOM   1533  O   LEU A  94      -2.915  -6.654  -4.271  1.00 92.98           O  
ATOM   1534  CG  LEU A  94      -0.430  -9.912  -6.207  1.00 92.98           C  
ATOM   1535  HG  LEU A  94      -1.200 -10.214  -6.916  1.00 92.98           H  
ATOM   1536  CD1 LEU A  94       0.825  -9.521  -6.976  1.00 92.98           C  
ATOM   1537 HD11 LEU A  94       0.574  -8.749  -7.703  1.00 92.98           H  
ATOM   1538 HD12 LEU A  94       1.588  -9.148  -6.292  1.00 92.98           H  
ATOM   1539 HD13 LEU A  94       1.222 -10.400  -7.483  1.00 92.98           H  
ATOM   1540  CD2 LEU A  94      -0.108 -11.101  -5.301  1.00 92.98           C  
ATOM   1541 HD21 LEU A  94       0.549 -10.787  -4.489  1.00 92.98           H  
ATOM   1542 HD22 LEU A  94      -1.043 -11.493  -4.902  1.00 92.98           H  
ATOM   1543 HD23 LEU A  94       0.373 -11.892  -5.877  1.00 92.98           H  
ATOM   1544  N   GLU A  95      -1.558  -7.266  -2.589  1.00 91.39           N  
ATOM   1545  H   GLU A  95      -1.022  -8.023  -2.189  1.00 91.39           H  
ATOM   1546  CA  GLU A  95      -1.323  -5.918  -2.064  1.00 91.39           C  
ATOM   1547  HA  GLU A  95      -1.867  -5.188  -2.664  1.00 91.39           H  
ATOM   1548  C   GLU A  95       0.159  -5.579  -2.172  1.00 91.39           C  
ATOM   1549  CB  GLU A  95      -1.847  -5.807  -0.628  1.00 91.39           C  
ATOM   1550  HB2 GLU A  95      -2.918  -6.001  -0.680  1.00 91.39           H  
ATOM   1551  HB3 GLU A  95      -1.371  -6.560  -0.000  1.00 91.39           H  
ATOM   1552  O   GLU A  95       1.002  -6.299  -1.634  1.00 91.39           O  
ATOM   1553  CG  GLU A  95      -1.648  -4.420  -0.001  1.00 91.39           C  
ATOM   1554  HG2 GLU A  95      -2.045  -3.670  -0.685  1.00 91.39           H  
ATOM   1555  HG3 GLU A  95      -0.580  -4.236   0.119  1.00 91.39           H  
ATOM   1556  CD  GLU A  95      -2.345  -4.266   1.362  1.00 91.39           C  
ATOM   1557  OE1 GLU A  95      -1.895  -3.395   2.145  1.00 91.39           O  
ATOM   1558  OE2 GLU A  95      -3.354  -4.966   1.631  1.00 91.39           O  
ATOM   1559  N   TYR A  96       0.481  -4.487  -2.860  1.00 93.50           N  
ATOM   1560  H   TYR A  96      -0.260  -3.918  -3.246  1.00 93.50           H  
ATOM   1561  CA  TYR A  96       1.848  -3.991  -2.968  1.00 93.50           C  
ATOM   1562  HA  TYR A  96       2.508  -4.823  -3.214  1.00 93.50           H  
ATOM   1563  C   TYR A  96       2.288  -3.415  -1.624  1.00 93.50           C  
ATOM   1564  CB  TYR A  96       1.935  -2.973  -4.105  1.00 93.50           C  
ATOM   1565  HB2 TYR A  96       1.131  -2.245  -3.993  1.00 93.50           H  
ATOM   1566  HB3 TYR A  96       2.883  -2.438  -4.036  1.00 93.50           H  
ATOM   1567  O   TYR A  96       1.681  -2.486  -1.099  1.00 93.50           O  
ATOM   1568  CG  TYR A  96       1.853  -3.640  -5.460  1.00 93.50           C  
ATOM   1569  CD1 TYR A  96       3.020  -4.187  -6.020  1.00 93.50           C  
ATOM   1570  HD1 TYR A  96       3.951  -4.078  -5.484  1.00 93.50           H  
ATOM   1571  CD2 TYR A  96       0.619  -3.796  -6.117  1.00 93.50           C  
ATOM   1572  HD2 TYR A  96      -0.282  -3.395  -5.677  1.00 93.50           H  
ATOM   1573  CE1 TYR A  96       2.967  -4.902  -7.230  1.00 93.50           C  
ATOM   1574  HE1 TYR A  96       3.868  -5.318  -7.657  1.00 93.50           H  
ATOM   1575  CE2 TYR A  96       0.560  -4.514  -7.325  1.00 93.50           C  
ATOM   1576  HE2 TYR A  96      -0.374  -4.629  -7.855  1.00 93.50           H  
ATOM   1577  OH  TYR A  96       1.655  -5.837  -9.004  1.00 93.50           O  
ATOM   1578  HH  TYR A  96       2.513  -6.152  -9.299  1.00 93.50           H  
ATOM   1579  CZ  TYR A  96       1.724  -5.099  -7.864  1.00 93.50           C  
ATOM   1580  N   ILE A  97       3.336  -3.979  -1.029  1.00 95.97           N  
ATOM   1581  H   ILE A  97       3.864  -4.662  -1.553  1.00 95.97           H  
ATOM   1582  CA  ILE A  97       3.647  -3.788   0.397  1.00 95.97           C  
ATOM   1583  HA  ILE A  97       2.748  -4.002   0.976  1.00 95.97           H  
ATOM   1584  C   ILE A  97       4.027  -2.336   0.708  1.00 95.97           C  
ATOM   1585  CB  ILE A  97       4.737  -4.801   0.812  1.00 95.97           C  
ATOM   1586  HB  ILE A  97       5.526  -4.789   0.059  1.00 95.97           H  
ATOM   1587  O   ILE A  97       3.580  -1.777   1.716  1.00 95.97           O  
ATOM   1588  CG1 ILE A  97       4.103  -6.210   0.873  1.00 95.97           C  
ATOM   1589 HG12 ILE A  97       3.483  -6.280   1.767  1.00 95.97           H  
ATOM   1590 HG13 ILE A  97       3.451  -6.367   0.014  1.00 95.97           H  
ATOM   1591  CG2 ILE A  97       5.370  -4.462   2.175  1.00 95.97           C  
ATOM   1592 HG21 ILE A  97       6.145  -5.186   2.427  1.00 95.97           H  
ATOM   1593 HG22 ILE A  97       5.856  -3.487   2.138  1.00 95.97           H  
ATOM   1594 HG23 ILE A  97       4.607  -4.464   2.953  1.00 95.97           H  
ATOM   1595  CD1 ILE A  97       5.111  -7.361   0.888  1.00 95.97           C  
ATOM   1596 HD11 ILE A  97       5.889  -7.204   1.635  1.00 95.97           H  
ATOM   1597 HD12 ILE A  97       5.563  -7.451  -0.099  1.00 95.97           H  
ATOM   1598 HD13 ILE A  97       4.584  -8.288   1.113  1.00 95.97           H  
ATOM   1599  N   GLU A  98       4.818  -1.712  -0.162  1.00 93.60           N  
ATOM   1600  H   GLU A  98       5.225  -2.256  -0.909  1.00 93.60           H  
ATOM   1601  CA  GLU A  98       5.281  -0.332   0.012  1.00 93.60           C  
ATOM   1602  HA  GLU A  98       5.609  -0.186   1.041  1.00 93.60           H  
ATOM   1603  C   GLU A  98       4.180   0.708  -0.242  1.00 93.60           C  
ATOM   1604  CB  GLU A  98       6.484  -0.080  -0.913  1.00 93.60           C  
ATOM   1605  HB2 GLU A  98       6.282  -0.487  -1.903  1.00 93.60           H  
ATOM   1606  HB3 GLU A  98       6.620   0.995  -1.024  1.00 93.60           H  
ATOM   1607  O   GLU A  98       4.190   1.753   0.406  1.00 93.60           O  
ATOM   1608  CG  GLU A  98       7.796  -0.662  -0.366  1.00 93.60           C  
ATOM   1609  HG2 GLU A  98       7.985  -0.231   0.617  1.00 93.60           H  
ATOM   1610  HG3 GLU A  98       8.614  -0.355  -1.018  1.00 93.60           H  
ATOM   1611  CD  GLU A  98       7.782  -2.190  -0.274  1.00 93.60           C  
ATOM   1612  OE1 GLU A  98       7.941  -2.703   0.854  1.00 93.60           O  
ATOM   1613  OE2 GLU A  98       7.598  -2.878  -1.300  1.00 93.60           O  
ATOM   1614  N   TYR A  99       3.221   0.412  -1.126  1.00 90.58           N  
ATOM   1615  H   TYR A  99       3.258  -0.493  -1.572  1.00 90.58           H  
ATOM   1616  CA  TYR A  99       2.237   1.381  -1.632  1.00 90.58           C  
ATOM   1617  HA  TYR A  99       2.525   2.387  -1.325  1.00 90.58           H  
ATOM   1618  C   TYR A  99       0.815   1.164  -1.098  1.00 90.58           C  
ATOM   1619  CB  TYR A  99       2.263   1.344  -3.165  1.00 90.58           C  
ATOM   1620  HB2 TYR A  99       1.462   1.976  -3.549  1.00 90.58           H  
ATOM   1621  HB3 TYR A  99       2.069   0.324  -3.494  1.00 90.58           H  
ATOM   1622  O   TYR A  99       0.027   2.098  -1.054  1.00 90.58           O  
ATOM   1623  CG  TYR A  99       3.575   1.815  -3.760  1.00 90.58           C  
ATOM   1624  CD1 TYR A  99       3.788   3.188  -3.990  1.00 90.58           C  
ATOM   1625  HD1 TYR A  99       3.008   3.899  -3.761  1.00 90.58           H  
ATOM   1626  CD2 TYR A  99       4.594   0.888  -4.054  1.00 90.58           C  
ATOM   1627  HD2 TYR A  99       4.433  -0.167  -3.885  1.00 90.58           H  
ATOM   1628  CE1 TYR A  99       5.018   3.639  -4.505  1.00 90.58           C  
ATOM   1629  HE1 TYR A  99       5.181   4.696  -4.658  1.00 90.58           H  
ATOM   1630  CE2 TYR A  99       5.820   1.336  -4.577  1.00 90.58           C  
ATOM   1631  HE2 TYR A  99       6.612   0.635  -4.795  1.00 90.58           H  
ATOM   1632  OH  TYR A  99       7.203   3.132  -5.357  1.00 90.58           O  
ATOM   1633  HH  TYR A  99       7.244   4.091  -5.376  1.00 90.58           H  
ATOM   1634  CZ  TYR A  99       6.031   2.708  -4.817  1.00 90.58           C  
ATOM   1635  N   GLY A 100       0.480  -0.057  -0.679  1.00 90.38           N  
ATOM   1636  H   GLY A 100       1.156  -0.797  -0.800  1.00 90.38           H  
ATOM   1637  CA  GLY A 100      -0.826  -0.433  -0.132  1.00 90.38           C  
ATOM   1638  HA2 GLY A 100      -0.729  -1.366   0.423  1.00 90.38           H  
ATOM   1639  HA3 GLY A 100      -1.141   0.353   0.554  1.00 90.38           H  
ATOM   1640  C   GLY A 100      -1.940  -0.632  -1.163  1.00 90.38           C  
ATOM   1641  O   GLY A 100      -3.033  -1.082  -0.808  1.00 90.38           O  
ATOM   1642  N   ASN A 101      -1.674  -0.345  -2.436  1.00 86.82           N  
ATOM   1643  H   ASN A 101      -0.771   0.046  -2.663  1.00 86.82           H  
ATOM   1644  CA  ASN A 101      -2.609  -0.583  -3.524  1.00 86.82           C  
ATOM   1645  HA  ASN A 101      -3.578  -0.189  -3.218  1.00 86.82           H  
ATOM   1646  C   ASN A 101      -2.777  -2.080  -3.801  1.00 86.82           C  
ATOM   1647  CB  ASN A 101      -2.150   0.216  -4.745  1.00 86.82           C  
ATOM   1648  HB2 ASN A 101      -1.816   1.184  -4.372  1.00 86.82           H  
ATOM   1649  HB3 ASN A 101      -2.984   0.353  -5.433  1.00 86.82           H  
ATOM   1650  O   ASN A 101      -1.848  -2.870  -3.608  1.00 86.82           O  
ATOM   1651  CG  ASN A 101      -0.972  -0.375  -5.484  1.00 86.82           C  
ATOM   1652  ND2 ASN A 101      -1.197  -1.059  -6.583  1.00 86.82           N  
ATOM   1653 HD21 ASN A 101      -2.144  -1.257  -6.873  1.00 86.82           H  
ATOM   1654 HD22 ASN A 101      -0.381  -1.445  -7.035  1.00 86.82           H  
ATOM   1655  OD1 ASN A 101       0.164  -0.227  -5.079  1.00 86.82           O  
ATOM   1656  N   ILE A 102      -3.960  -2.457  -4.282  1.00 87.79           N  
ATOM   1657  H   ILE A 102      -4.639  -1.749  -4.522  1.00 87.79           H  
ATOM   1658  CA  ILE A 102      -4.296  -3.845  -4.594  1.00 87.79           C  
ATOM   1659  HA  ILE A 102      -3.436  -4.457  -4.322  1.00 87.79           H  
ATOM   1660  C   ILE A 102      -4.470  -4.034  -6.094  1.00 87.79           C  
ATOM   1661  CB  ILE A 102      -5.498  -4.325  -3.751  1.00 87.79           C  
ATOM   1662  HB  ILE A 102      -6.264  -3.550  -3.787  1.00 87.79           H  
ATOM   1663  O   ILE A 102      -4.985  -3.155  -6.777  1.00 87.79           O  
ATOM   1664  CG1 ILE A 102      -5.019  -4.497  -2.294  1.00 87.79           C  
ATOM   1665 HG12 ILE A 102      -4.076  -5.044  -2.310  1.00 87.79           H  
ATOM   1666 HG13 ILE A 102      -4.799  -3.521  -1.862  1.00 87.79           H  
ATOM   1667  CG2 ILE A 102      -6.142  -5.619  -4.277  1.00 87.79           C  
ATOM   1668 HG21 ILE A 102      -7.039  -5.858  -3.707  1.00 87.79           H  
ATOM   1669 HG22 ILE A 102      -6.462  -5.494  -5.311  1.00 87.79           H  
ATOM   1670 HG23 ILE A 102      -5.436  -6.447  -4.213  1.00 87.79           H  
ATOM   1671  CD1 ILE A 102      -5.958  -5.284  -1.375  1.00 87.79           C  
ATOM   1672 HD11 ILE A 102      -5.797  -6.347  -1.553  1.00 87.79           H  
ATOM   1673 HD12 ILE A 102      -7.006  -5.095  -1.607  1.00 87.79           H  
ATOM   1674 HD13 ILE A 102      -5.736  -5.057  -0.332  1.00 87.79           H  
ATOM   1675  N   GLU A 103      -4.044  -5.189  -6.600  1.00 85.17           N  
ATOM   1676  H   GLU A 103      -3.634  -5.862  -5.968  1.00 85.17           H  
ATOM   1677  CA  GLU A 103      -4.195  -5.577  -8.002  1.00 85.17           C  
ATOM   1678  HA  GLU A 103      -5.024  -5.017  -8.436  1.00 85.17           H  
ATOM   1679  C   GLU A 103      -4.510  -7.068  -8.144  1.00 85.17           C  
ATOM   1680  CB  GLU A 103      -2.935  -5.200  -8.791  1.00 85.17           C  
ATOM   1681  HB2 GLU A 103      -2.097  -5.760  -8.374  1.00 85.17           H  
ATOM   1682  HB3 GLU A 103      -2.757  -4.132  -8.665  1.00 85.17           H  
ATOM   1683  O   GLU A 103      -3.964  -7.894  -7.410  1.00 85.17           O  
ATOM   1684  CG  GLU A 103      -3.034  -5.533 -10.292  1.00 85.17           C  
ATOM   1685  HG2 GLU A 103      -3.955  -5.113 -10.696  1.00 85.17           H  
ATOM   1686  HG3 GLU A 103      -3.077  -6.618 -10.387  1.00 85.17           H  
ATOM   1687  CD  GLU A 103      -1.833  -5.057 -11.122  1.00 85.17           C  
ATOM   1688  OE1 GLU A 103      -1.716  -5.469 -12.299  1.00 85.17           O  
ATOM   1689  OE2 GLU A 103      -1.008  -4.296 -10.581  1.00 85.17           O  
ATOM   1690  N   ILE A 104      -5.340  -7.421  -9.131  1.00 87.67           N  
ATOM   1691  H   ILE A 104      -5.769  -6.695  -9.687  1.00 87.67           H  
ATOM   1692  CA  ILE A 104      -5.402  -8.791  -9.651  1.00 87.67           C  
ATOM   1693  HA  ILE A 104      -5.135  -9.479  -8.849  1.00 87.67           H  
ATOM   1694  C   ILE A 104      -4.389  -8.941 -10.778  1.00 87.67           C  
ATOM   1695  CB  ILE A 104      -6.810  -9.187 -10.134  1.00 87.67           C  
ATOM   1696  HB  ILE A 104      -7.125  -8.495 -10.915  1.00 87.67           H  
ATOM   1697  O   ILE A 104      -4.468  -8.259 -11.796  1.00 87.67           O  
ATOM   1698  CG1 ILE A 104      -7.807  -9.102  -8.965  1.00 87.67           C  
ATOM   1699 HG12 ILE A 104      -7.498  -9.775  -8.166  1.00 87.67           H  
ATOM   1700 HG13 ILE A 104      -7.780  -8.088  -8.565  1.00 87.67           H  
ATOM   1701  CG2 ILE A 104      -6.786 -10.616 -10.717  1.00 87.67           C  
ATOM   1702 HG21 ILE A 104      -6.419 -11.317  -9.968  1.00 87.67           H  
ATOM   1703 HG22 ILE A 104      -7.788 -10.910 -11.031  1.00 87.67           H  
ATOM   1704 HG23 ILE A 104      -6.148 -10.660 -11.600  1.00 87.67           H  
ATOM   1705  CD1 ILE A 104      -9.260  -9.401  -9.353  1.00 87.67           C  
ATOM   1706 HD11 ILE A 104      -9.923  -9.075  -8.552  1.00 87.67           H  
ATOM   1707 HD12 ILE A 104      -9.526  -8.876 -10.271  1.00 87.67           H  
ATOM   1708 HD13 ILE A 104      -9.400 -10.471  -9.507  1.00 87.67           H  
ATOM   1709  N   THR A 105      -3.474  -9.893 -10.630  1.00 90.32           N  
ATOM   1710  H   THR A 105      -3.466 -10.413  -9.764  1.00 90.32           H  
ATOM   1711  CA  THR A 105      -2.457 -10.182 -11.642  1.00 90.32           C  
ATOM   1712  HA  THR A 105      -2.741  -9.691 -12.573  1.00 90.32           H  
ATOM   1713  C   THR A 105      -2.374 -11.677 -11.965  1.00 90.32           C  
ATOM   1714  CB  THR A 105      -1.135  -9.546 -11.202  1.00 90.32           C  
ATOM   1715  HB  THR A 105      -1.345  -8.575 -10.754  1.00 90.32           H  
ATOM   1716  O   THR A 105      -3.152 -12.482 -11.450  1.00 90.32           O  
ATOM   1717  CG2 THR A 105      -0.359 -10.377 -10.194  1.00 90.32           C  
ATOM   1718 HG21 THR A 105      -0.983 -10.580  -9.324  1.00 90.32           H  
ATOM   1719 HG22 THR A 105       0.519  -9.809  -9.888  1.00 90.32           H  
ATOM   1720 HG23 THR A 105      -0.034 -11.315 -10.644  1.00 90.32           H  
ATOM   1721  OG1 THR A 105      -0.323  -9.319 -12.325  1.00 90.32           O  
ATOM   1722  HG1 THR A 105      -0.445  -8.386 -12.512  1.00 90.32           H  
ATOM   1723  N   GLN A 106      -1.454 -12.053 -12.854  1.00 94.91           N  
ATOM   1724  H   GLN A 106      -0.786 -11.351 -13.139  1.00 94.91           H  
ATOM   1725  CA  GLN A 106      -1.276 -13.416 -13.369  1.00 94.91           C  
ATOM   1726  HA  GLN A 106      -2.046 -14.070 -12.959  1.00 94.91           H  
ATOM   1727  C   GLN A 106       0.085 -13.996 -12.974  1.00 94.91           C  
ATOM   1728  CB  GLN A 106      -1.420 -13.406 -14.895  1.00 94.91           C  
ATOM   1729  HB2 GLN A 106      -1.215 -14.407 -15.276  1.00 94.91           H  
ATOM   1730  HB3 GLN A 106      -0.686 -12.720 -15.318  1.00 94.91           H  
ATOM   1731  O   GLN A 106       1.040 -13.250 -12.759  1.00 94.91           O  
ATOM   1732  CG  GLN A 106      -2.821 -12.982 -15.354  1.00 94.91           C  
ATOM   1733  HG2 GLN A 106      -3.565 -13.594 -14.845  1.00 94.91           H  
ATOM   1734  HG3 GLN A 106      -3.002 -11.940 -15.091  1.00 94.91           H  
ATOM   1735  CD  GLN A 106      -2.999 -13.134 -16.859  1.00 94.91           C  
ATOM   1736  NE2 GLN A 106      -4.159 -13.561 -17.306  1.00 94.91           N  
ATOM   1737 HE21 GLN A 106      -4.263 -13.612 -18.309  1.00 94.91           H  
ATOM   1738 HE22 GLN A 106      -4.898 -13.780 -16.653  1.00 94.91           H  
ATOM   1739  OE1 GLN A 106      -2.115 -12.883 -17.663  1.00 94.91           O  
ATOM   1740  N   LEU A 107       0.198 -15.331 -12.941  1.00 97.91           N  
ATOM   1741  H   LEU A 107      -0.619 -15.890 -13.142  1.00 97.91           H  
ATOM   1742  CA  LEU A 107       1.396 -16.037 -12.463  1.00 97.91           C  
ATOM   1743  HA  LEU A 107       1.509 -15.820 -11.401  1.00 97.91           H  
ATOM   1744  C   LEU A 107       2.693 -15.601 -13.163  1.00 97.91           C  
ATOM   1745  CB  LEU A 107       1.178 -17.552 -12.648  1.00 97.91           C  
ATOM   1746  HB2 LEU A 107       1.044 -17.762 -13.709  1.00 97.91           H  
ATOM   1747  HB3 LEU A 107       0.264 -17.846 -12.132  1.00 97.91           H  
ATOM   1748  O   LEU A 107       3.723 -15.447 -12.518  1.00 97.91           O  
ATOM   1749  CG  LEU A 107       2.319 -18.439 -12.116  1.00 97.91           C  
ATOM   1750  HG  LEU A 107       3.240 -18.222 -12.656  1.00 97.91           H  
ATOM   1751  CD1 LEU A 107       2.539 -18.211 -10.623  1.00 97.91           C  
ATOM   1752 HD11 LEU A 107       1.595 -18.291 -10.085  1.00 97.91           H  
ATOM   1753 HD12 LEU A 107       2.976 -17.226 -10.454  1.00 97.91           H  
ATOM   1754 HD13 LEU A 107       3.241 -18.954 -10.244  1.00 97.91           H  
ATOM   1755  CD2 LEU A 107       1.966 -19.909 -12.339  1.00 97.91           C  
ATOM   1756 HD21 LEU A 107       2.797 -20.535 -12.014  1.00 97.91           H  
ATOM   1757 HD22 LEU A 107       1.078 -20.180 -11.768  1.00 97.91           H  
ATOM   1758 HD23 LEU A 107       1.792 -20.096 -13.399  1.00 97.91           H  
ATOM   1759  N   ASN A 108       2.641 -15.341 -14.471  1.00 96.79           N  
ATOM   1760  H   ASN A 108       1.734 -15.356 -14.917  1.00 96.79           H  
ATOM   1761  CA  ASN A 108       3.800 -14.941 -15.278  1.00 96.79           C  
ATOM   1762  HA  ASN A 108       4.603 -15.652 -15.083  1.00 96.79           H  
ATOM   1763  C   ASN A 108       4.370 -13.551 -14.935  1.00 96.79           C  
ATOM   1764  CB  ASN A 108       3.428 -15.023 -16.770  1.00 96.79           C  
ATOM   1765  HB2 ASN A 108       3.062 -16.023 -17.003  1.00 96.79           H  
ATOM   1766  HB3 ASN A 108       4.330 -14.850 -17.357  1.00 96.79           H  
ATOM   1767  O   ASN A 108       5.410 -13.176 -15.472  1.00 96.79           O  
ATOM   1768  CG  ASN A 108       2.376 -14.007 -17.194  1.00 96.79           C  
ATOM   1769  ND2 ASN A 108       2.272 -13.713 -18.467  1.00 96.79           N  
ATOM   1770 HD21 ASN A 108       1.505 -13.102 -18.710  1.00 96.79           H  
ATOM   1771 HD22 ASN A 108       2.885 -14.141 -19.147  1.00 96.79           H  
ATOM   1772  OD1 ASN A 108       1.603 -13.491 -16.408  1.00 96.79           O  
ATOM   1773  N   ARG A 109       3.692 -12.776 -14.081  1.00 96.65           N  
ATOM   1774  H   ARG A 109       2.815 -13.127 -13.724  1.00 96.65           H  
ATOM   1775  CA  ARG A 109       4.168 -11.485 -13.559  1.00 96.65           C  
ATOM   1776  HA  ARG A 109       5.001 -11.133 -14.169  1.00 96.65           H  
ATOM   1777  C   ARG A 109       4.721 -11.592 -12.141  1.00 96.65           C  
ATOM   1778  CB  ARG A 109       3.036 -10.453 -13.622  1.00 96.65           C  
ATOM   1779  HB2 ARG A 109       2.218 -10.763 -12.973  1.00 96.65           H  
ATOM   1780  HB3 ARG A 109       3.420  -9.501 -13.253  1.00 96.65           H  
ATOM   1781  O   ARG A 109       5.173 -10.588 -11.593  1.00 96.65           O  
ATOM   1782  CG  ARG A 109       2.512 -10.275 -15.055  1.00 96.65           C  
ATOM   1783  HG2 ARG A 109       3.348 -10.094 -15.732  1.00 96.65           H  
ATOM   1784  HG3 ARG A 109       2.000 -11.185 -15.367  1.00 96.65           H  
ATOM   1785  CD  ARG A 109       1.517  -9.121 -15.159  1.00 96.65           C  
ATOM   1786  HD2 ARG A 109       1.092  -9.105 -16.162  1.00 96.65           H  
ATOM   1787  HD3 ARG A 109       0.692  -9.302 -14.470  1.00 96.65           H  
ATOM   1788  NE  ARG A 109       2.157  -7.834 -14.846  1.00 96.65           N  
ATOM   1789  HE  ARG A 109       2.220  -7.574 -13.872  1.00 96.65           H  
ATOM   1790  NH1 ARG A 109       2.765  -7.225 -16.982  1.00 96.65           N  
ATOM   1791 HH11 ARG A 109       3.176  -6.531 -17.589  1.00 96.65           H  
ATOM   1792 HH12 ARG A 109       2.274  -8.032 -17.340  1.00 96.65           H  
ATOM   1793  NH2 ARG A 109       3.312  -5.951 -15.260  1.00 96.65           N  
ATOM   1794 HH21 ARG A 109       3.340  -5.820 -14.259  1.00 96.65           H  
ATOM   1795 HH22 ARG A 109       3.707  -5.231 -15.848  1.00 96.65           H  
ATOM   1796  CZ  ARG A 109       2.733  -7.014 -15.698  1.00 96.65           C  
ATOM   1797  N   LEU A 110       4.663 -12.784 -11.554  1.00 98.58           N  
ATOM   1798  H   LEU A 110       4.346 -13.574 -12.097  1.00 98.58           H  
ATOM   1799  CA  LEU A 110       5.091 -13.058 -10.194  1.00 98.58           C  
ATOM   1800  HA  LEU A 110       5.185 -12.120  -9.648  1.00 98.58           H  
ATOM   1801  C   LEU A 110       6.450 -13.733 -10.202  1.00 98.58           C  
ATOM   1802  CB  LEU A 110       4.064 -13.938  -9.473  1.00 98.58           C  
ATOM   1803  HB2 LEU A 110       4.357 -14.010  -8.426  1.00 98.58           H  
ATOM   1804  HB3 LEU A 110       4.091 -14.936  -9.910  1.00 98.58           H  
ATOM   1805  O   LEU A 110       6.738 -14.581 -11.040  1.00 98.58           O  
ATOM   1806  CG  LEU A 110       2.625 -13.426  -9.551  1.00 98.58           C  
ATOM   1807  HG  LEU A 110       2.266 -13.488 -10.578  1.00 98.58           H  
ATOM   1808  CD1 LEU A 110       1.714 -14.277  -8.674  1.00 98.58           C  
ATOM   1809 HD11 LEU A 110       0.676 -13.975  -8.817  1.00 98.58           H  
ATOM   1810 HD12 LEU A 110       1.812 -15.328  -8.943  1.00 98.58           H  
ATOM   1811 HD13 LEU A 110       1.994 -14.129  -7.631  1.00 98.58           H  
ATOM   1812  CD2 LEU A 110       2.523 -11.991  -9.065  1.00 98.58           C  
ATOM   1813 HD21 LEU A 110       2.980 -11.306  -9.779  1.00 98.58           H  
ATOM   1814 HD22 LEU A 110       1.459 -11.761  -8.996  1.00 98.58           H  
ATOM   1815 HD23 LEU A 110       2.996 -11.882  -8.089  1.00 98.58           H  
ATOM   1816  N   TYR A 111       7.255 -13.382  -9.218  1.00 98.69           N  
ATOM   1817  H   TYR A 111       6.936 -12.666  -8.581  1.00 98.69           H  
ATOM   1818  CA  TYR A 111       8.609 -13.854  -9.012  1.00 98.69           C  
ATOM   1819  HA  TYR A 111       8.806 -14.697  -9.673  1.00 98.69           H  
ATOM   1820  C   TYR A 111       8.732 -14.303  -7.553  1.00 98.69           C  
ATOM   1821  CB  TYR A 111       9.599 -12.729  -9.345  1.00 98.69           C  
ATOM   1822  HB2 TYR A 111       9.377 -11.872  -8.709  1.00 98.69           H  
ATOM   1823  HB3 TYR A 111      10.611 -13.058  -9.110  1.00 98.69           H  
ATOM   1824  O   TYR A 111       8.064 -13.741  -6.671  1.00 98.69           O  
ATOM   1825  CG  TYR A 111       9.551 -12.250 -10.781  1.00 98.69           C  
ATOM   1826  CD1 TYR A 111      10.536 -12.666 -11.694  1.00 98.69           C  
ATOM   1827  HD1 TYR A 111      11.331 -13.324 -11.375  1.00 98.69           H  
ATOM   1828  CD2 TYR A 111       8.524 -11.381 -11.204  1.00 98.69           C  
ATOM   1829  HD2 TYR A 111       7.769 -11.052 -10.505  1.00 98.69           H  
ATOM   1830  CE1 TYR A 111      10.500 -12.213 -13.025  1.00 98.69           C  
ATOM   1831  HE1 TYR A 111      11.278 -12.516 -13.711  1.00 98.69           H  
ATOM   1832  CE2 TYR A 111       8.462 -10.961 -12.544  1.00 98.69           C  
ATOM   1833  HE2 TYR A 111       7.657 -10.327 -12.883  1.00 98.69           H  
ATOM   1834  OH  TYR A 111       9.431 -10.938 -14.746  1.00 98.69           O  
ATOM   1835  HH  TYR A 111      10.209 -11.286 -15.188  1.00 98.69           H  
ATOM   1836  CZ  TYR A 111       9.461 -11.361 -13.453  1.00 98.69           C  
ATOM   1837  N   PRO A 112       9.563 -15.317  -7.266  1.00 98.56           N  
ATOM   1838  CA  PRO A 112       9.823 -15.706  -5.888  1.00 98.56           C  
ATOM   1839  HA  PRO A 112       8.899 -16.036  -5.414  1.00 98.56           H  
ATOM   1840  C   PRO A 112      10.378 -14.508  -5.110  1.00 98.56           C  
ATOM   1841  CB  PRO A 112      10.805 -16.878  -5.972  1.00 98.56           C  
ATOM   1842  HB2 PRO A 112      10.247 -17.814  -5.965  1.00 98.56           H  
ATOM   1843  HB3 PRO A 112      11.529 -16.866  -5.157  1.00 98.56           H  
ATOM   1844  O   PRO A 112      11.173 -13.742  -5.639  1.00 98.56           O  
ATOM   1845  CG  PRO A 112      11.487 -16.711  -7.332  1.00 98.56           C  
ATOM   1846  HG2 PRO A 112      12.355 -16.059  -7.231  1.00 98.56           H  
ATOM   1847  HG3 PRO A 112      11.785 -17.670  -7.756  1.00 98.56           H  
ATOM   1848  CD  PRO A 112      10.439 -16.019  -8.196  1.00 98.56           C  
ATOM   1849  HD2 PRO A 112       9.866 -16.758  -8.756  1.00 98.56           H  
ATOM   1850  HD3 PRO A 112      10.931 -15.332  -8.884  1.00 98.56           H  
ATOM   1851  N   CYS A 113       9.963 -14.326  -3.858  1.00 98.65           N  
ATOM   1852  H   CYS A 113       9.309 -14.975  -3.445  1.00 98.65           H  
ATOM   1853  CA  CYS A 113      10.594 -13.343  -2.983  1.00 98.65           C  
ATOM   1854  HA  CYS A 113      11.029 -12.546  -3.586  1.00 98.65           H  
ATOM   1855  C   CYS A 113      11.690 -14.041  -2.168  1.00 98.65           C  
ATOM   1856  CB  CYS A 113       9.548 -12.686  -2.083  1.00 98.65           C  
ATOM   1857  HB2 CYS A 113       9.224 -13.394  -1.320  1.00 98.65           H  
ATOM   1858  HB3 CYS A 113       8.694 -12.371  -2.682  1.00 98.65           H  
ATOM   1859  O   CYS A 113      11.381 -14.998  -1.452  1.00 98.65           O  
ATOM   1860  SG  CYS A 113      10.282 -11.227  -1.302  1.00 98.65           S  
ATOM   1861  HG  CYS A 113       9.249 -10.898  -0.521  1.00 98.65           H  
ATOM   1862  N   PRO A 114      12.959 -13.610  -2.251  1.00 98.15           N  
ATOM   1863  CA  PRO A 114      13.999 -14.079  -1.347  1.00 98.15           C  
ATOM   1864  HA  PRO A 114      14.154 -15.147  -1.499  1.00 98.15           H  
ATOM   1865  C   PRO A 114      13.615 -13.793   0.104  1.00 98.15           C  
ATOM   1866  CB  PRO A 114      15.256 -13.296  -1.727  1.00 98.15           C  
ATOM   1867  HB2 PRO A 114      16.158 -13.899  -1.629  1.00 98.15           H  
ATOM   1868  HB3 PRO A 114      15.320 -12.393  -1.120  1.00 98.15           H  
ATOM   1869  O   PRO A 114      13.083 -12.725   0.394  1.00 98.15           O  
ATOM   1870  CG  PRO A 114      15.003 -12.879  -3.169  1.00 98.15           C  
ATOM   1871  HG2 PRO A 114      15.558 -11.979  -3.437  1.00 98.15           H  
ATOM   1872  HG3 PRO A 114      15.253 -13.710  -3.828  1.00 98.15           H  
ATOM   1873  CD  PRO A 114      13.498 -12.643  -3.188  1.00 98.15           C  
ATOM   1874  HD2 PRO A 114      13.264 -11.636  -2.842  1.00 98.15           H  
ATOM   1875  HD3 PRO A 114      13.103 -12.802  -4.191  1.00 98.15           H  
ATOM   1876  N   GLU A 115      13.956 -14.692   1.029  1.00 97.74           N  
ATOM   1877  H   GLU A 115      14.300 -15.594   0.731  1.00 97.74           H  
ATOM   1878  CA  GLU A 115      13.543 -14.546   2.434  1.00 97.74           C  
ATOM   1879  HA  GLU A 115      12.454 -14.585   2.470  1.00 97.74           H  
ATOM   1880  C   GLU A 115      13.963 -13.197   3.035  1.00 97.74           C  
ATOM   1881  CB  GLU A 115      14.098 -15.713   3.268  1.00 97.74           C  
ATOM   1882  HB2 GLU A 115      13.763 -16.651   2.825  1.00 97.74           H  
ATOM   1883  HB3 GLU A 115      15.187 -15.698   3.224  1.00 97.74           H  
ATOM   1884  O   GLU A 115      13.165 -12.556   3.704  1.00 97.74           O  
ATOM   1885  CG  GLU A 115      13.663 -15.674   4.747  1.00 97.74           C  
ATOM   1886  HG2 GLU A 115      14.015 -16.584   5.232  1.00 97.74           H  
ATOM   1887  HG3 GLU A 115      14.159 -14.835   5.235  1.00 97.74           H  
ATOM   1888  CD  GLU A 115      12.137 -15.560   4.926  1.00 97.74           C  
ATOM   1889  OE1 GLU A 115      11.688 -14.801   5.821  1.00 97.74           O  
ATOM   1890  OE2 GLU A 115      11.423 -16.200   4.125  1.00 97.74           O  
ATOM   1891  N   HIS A 116      15.162 -12.698   2.713  1.00 97.61           N  
ATOM   1892  H   HIS A 116      15.757 -13.243   2.105  1.00 97.61           H  
ATOM   1893  CA  HIS A 116      15.649 -11.403   3.205  1.00 97.61           C  
ATOM   1894  HA  HIS A 116      15.566 -11.412   4.292  1.00 97.61           H  
ATOM   1895  C   HIS A 116      14.833 -10.187   2.719  1.00 97.61           C  
ATOM   1896  CB  HIS A 116      17.133 -11.242   2.847  1.00 97.61           C  
ATOM   1897  HB2 HIS A 116      17.680 -12.129   3.167  1.00 97.61           H  
ATOM   1898  HB3 HIS A 116      17.528 -10.396   3.410  1.00 97.61           H  
ATOM   1899  O   HIS A 116      14.936  -9.120   3.316  1.00 97.61           O  
ATOM   1900  CG  HIS A 116      17.400 -10.995   1.381  1.00 97.61           C  
ATOM   1901  CD2 HIS A 116      17.590  -9.777   0.782  1.00 97.61           C  
ATOM   1902  HD2 HIS A 116      17.550  -8.813   1.268  1.00 97.61           H  
ATOM   1903  ND1 HIS A 116      17.540 -11.952   0.400  1.00 97.61           N  
ATOM   1904  HD1 HIS A 116      17.525 -12.953   0.534  1.00 97.61           H  
ATOM   1905  CE1 HIS A 116      17.799 -11.325  -0.760  1.00 97.61           C  
ATOM   1906  HE1 HIS A 116      17.978 -11.808  -1.710  1.00 97.61           H  
ATOM   1907  NE2 HIS A 116      17.848 -10.003  -0.574  1.00 97.61           N  
ATOM   1908  N   LEU A 117      14.029 -10.341   1.660  1.00 97.84           N  
ATOM   1909  H   LEU A 117      13.968 -11.258   1.241  1.00 97.84           H  
ATOM   1910  CA  LEU A 117      13.095  -9.328   1.159  1.00 97.84           C  
ATOM   1911  HA  LEU A 117      13.344  -8.360   1.595  1.00 97.84           H  
ATOM   1912  C   LEU A 117      11.645  -9.611   1.573  1.00 97.84           C  
ATOM   1913  CB  LEU A 117      13.206  -9.217  -0.376  1.00 97.84           C  
ATOM   1914  HB2 LEU A 117      12.967 -10.188  -0.810  1.00 97.84           H  
ATOM   1915  HB3 LEU A 117      12.461  -8.502  -0.728  1.00 97.84           H  
ATOM   1916  O   LEU A 117      10.784  -8.756   1.366  1.00 97.84           O  
ATOM   1917  CG  LEU A 117      14.577  -8.778  -0.911  1.00 97.84           C  
ATOM   1918  HG  LEU A 117      15.304  -9.540  -0.630  1.00 97.84           H  
ATOM   1919  CD1 LEU A 117      14.552  -8.690  -2.438  1.00 97.84           C  
ATOM   1920 HD11 LEU A 117      14.270  -9.652  -2.866  1.00 97.84           H  
ATOM   1921 HD12 LEU A 117      13.845  -7.925  -2.759  1.00 97.84           H  
ATOM   1922 HD13 LEU A 117      15.545  -8.425  -2.800  1.00 97.84           H  
ATOM   1923  CD2 LEU A 117      15.018  -7.420  -0.360  1.00 97.84           C  
ATOM   1924 HD21 LEU A 117      14.275  -6.655  -0.589  1.00 97.84           H  
ATOM   1925 HD22 LEU A 117      15.969  -7.134  -0.811  1.00 97.84           H  
ATOM   1926 HD23 LEU A 117      15.167  -7.477   0.718  1.00 97.84           H  
ATOM   1927  N   SER A 118      11.340 -10.773   2.158  1.00 98.18           N  
ATOM   1928  H   SER A 118      12.084 -11.426   2.354  1.00 98.18           H  
ATOM   1929  CA  SER A 118       9.990 -11.092   2.631  1.00 98.18           C  
ATOM   1930  HA  SER A 118       9.309 -11.031   1.781  1.00 98.18           H  
ATOM   1931  C   SER A 118       9.534 -10.101   3.704  1.00 98.18           C  
ATOM   1932  CB  SER A 118       9.925 -12.519   3.179  1.00 98.18           C  
ATOM   1933  HB2 SER A 118      10.607 -12.613   4.024  1.00 98.18           H  
ATOM   1934  HB3 SER A 118      10.220 -13.228   2.406  1.00 98.18           H  
ATOM   1935  O   SER A 118      10.344  -9.621   4.497  1.00 98.18           O  
ATOM   1936  OG  SER A 118       8.605 -12.805   3.615  1.00 98.18           O  
ATOM   1937  HG  SER A 118       8.710 -13.371   4.383  1.00 98.18           H  
ATOM   1938  N   VAL A 119       8.228  -9.825   3.787  1.00 97.30           N  
ATOM   1939  H   VAL A 119       7.595 -10.283   3.147  1.00 97.30           H  
ATOM   1940  CA  VAL A 119       7.665  -8.928   4.812  1.00 97.30           C  
ATOM   1941  HA  VAL A 119       8.174  -7.969   4.718  1.00 97.30           H  
ATOM   1942  C   VAL A 119       7.919  -9.420   6.247  1.00 97.30           C  
ATOM   1943  CB  VAL A 119       6.168  -8.694   4.540  1.00 97.30           C  
ATOM   1944  HB  VAL A 119       6.043  -8.573   3.464  1.00 97.30           H  
ATOM   1945  O   VAL A 119       7.924  -8.624   7.182  1.00 97.30           O  
ATOM   1946  CG1 VAL A 119       5.269  -9.859   4.977  1.00 97.30           C  
ATOM   1947 HG11 VAL A 119       4.252  -9.684   4.627  1.00 97.30           H  
ATOM   1948 HG12 VAL A 119       5.253  -9.946   6.064  1.00 97.30           H  
ATOM   1949 HG13 VAL A 119       5.626 -10.794   4.547  1.00 97.30           H  
ATOM   1950  CG2 VAL A 119       5.683  -7.398   5.194  1.00 97.30           C  
ATOM   1951 HG21 VAL A 119       6.297  -6.563   4.857  1.00 97.30           H  
ATOM   1952 HG22 VAL A 119       4.650  -7.214   4.898  1.00 97.30           H  
ATOM   1953 HG23 VAL A 119       5.740  -7.472   6.280  1.00 97.30           H  
ATOM   1954  N   THR A 120       8.178 -10.721   6.417  1.00 95.72           N  
ATOM   1955  H   THR A 120       8.182 -11.314   5.600  1.00 95.72           H  
ATOM   1956  CA  THR A 120       8.559 -11.360   7.688  1.00 95.72           C  
ATOM   1957  HA  THR A 120       7.873 -11.042   8.473  1.00 95.72           H  
ATOM   1958  C   THR A 120       9.966 -10.988   8.149  1.00 95.72           C  
ATOM   1959  CB  THR A 120       8.488 -12.893   7.552  1.00 95.72           C  
ATOM   1960  HB  THR A 120       8.966 -13.367   8.410  1.00 95.72           H  
ATOM   1961  O   THR A 120      10.203 -10.885   9.350  1.00 95.72           O  
ATOM   1962  CG2 THR A 120       7.029 -13.348   7.479  1.00 95.72           C  
ATOM   1963 HG21 THR A 120       6.501 -13.043   8.383  1.00 95.72           H  
ATOM   1964 HG22 THR A 120       6.995 -14.435   7.402  1.00 95.72           H  
ATOM   1965 HG23 THR A 120       6.535 -12.915   6.609  1.00 95.72           H  
ATOM   1966  OG1 THR A 120       9.113 -13.325   6.353  1.00 95.72           O  
ATOM   1967  HG1 THR A 120       9.875 -13.878   6.539  1.00 95.72           H  
ATOM   1968  N   SER A 121      10.887 -10.770   7.210  1.00 97.45           N  
ATOM   1969  H   SER A 121      10.607 -10.868   6.244  1.00 97.45           H  
ATOM   1970  CA  SER A 121      12.291 -10.440   7.483  1.00 97.45           C  
ATOM   1971  HA  SER A 121      12.548 -10.721   8.504  1.00 97.45           H  
ATOM   1972  C   SER A 121      12.586  -8.944   7.330  1.00 97.45           C  
ATOM   1973  CB  SER A 121      13.181 -11.249   6.540  1.00 97.45           C  
ATOM   1974  HB2 SER A 121      12.828 -11.105   5.518  1.00 97.45           H  
ATOM   1975  HB3 SER A 121      14.203 -10.877   6.612  1.00 97.45           H  
ATOM   1976  O   SER A 121      13.473  -8.412   7.996  1.00 97.45           O  
ATOM   1977  OG  SER A 121      13.176 -12.622   6.898  1.00 97.45           O  
ATOM   1978  HG  SER A 121      12.566 -13.133   6.361  1.00 97.45           H  
ATOM   1979  N   LEU A 122      11.828  -8.249   6.480  1.00 97.66           N  
ATOM   1980  H   LEU A 122      11.148  -8.763   5.938  1.00 97.66           H  
ATOM   1981  CA  LEU A 122      11.979  -6.831   6.176  1.00 97.66           C  
ATOM   1982  HA  LEU A 122      12.606  -6.370   6.939  1.00 97.66           H  
ATOM   1983  C   LEU A 122      10.607  -6.153   6.204  1.00 97.66           C  
ATOM   1984  CB  LEU A 122      12.697  -6.721   4.820  1.00 97.66           C  
ATOM   1985  HB2 LEU A 122      12.096  -7.217   4.058  1.00 97.66           H  
ATOM   1986  HB3 LEU A 122      13.634  -7.272   4.899  1.00 97.66           H  
ATOM   1987  O   LEU A 122       9.868  -6.163   5.219  1.00 97.66           O  
ATOM   1988  CG  LEU A 122      13.017  -5.292   4.347  1.00 97.66           C  
ATOM   1989  HG  LEU A 122      12.094  -4.735   4.184  1.00 97.66           H  
ATOM   1990  CD1 LEU A 122      13.884  -4.526   5.350  1.00 97.66           C  
ATOM   1991 HD11 LEU A 122      13.326  -4.350   6.270  1.00 97.66           H  
ATOM   1992 HD12 LEU A 122      14.788  -5.095   5.566  1.00 97.66           H  
ATOM   1993 HD13 LEU A 122      14.158  -3.559   4.928  1.00 97.66           H  
ATOM   1994  CD2 LEU A 122      13.769  -5.402   3.020  1.00 97.66           C  
ATOM   1995 HD21 LEU A 122      13.082  -5.702   2.229  1.00 97.66           H  
ATOM   1996 HD22 LEU A 122      14.241  -4.456   2.754  1.00 97.66           H  
ATOM   1997 HD23 LEU A 122      14.563  -6.146   3.098  1.00 97.66           H  
ATOM   1998  N   ALA A 123      10.253  -5.566   7.345  1.00 96.43           N  
ATOM   1999  H   ALA A 123      10.885  -5.618   8.131  1.00 96.43           H  
ATOM   2000  CA  ALA A 123       8.950  -4.933   7.539  1.00 96.43           C  
ATOM   2001  HA  ALA A 123       8.183  -5.691   7.378  1.00 96.43           H  
ATOM   2002  C   ALA A 123       8.696  -3.782   6.545  1.00 96.43           C  
ATOM   2003  CB  ALA A 123       8.851  -4.454   8.992  1.00 96.43           C  
ATOM   2004  HB1 ALA A 123       8.998  -5.295   9.670  1.00 96.43           H  
ATOM   2005  HB2 ALA A 123       9.607  -3.693   9.184  1.00 96.43           H  
ATOM   2006  HB3 ALA A 123       7.865  -4.026   9.171  1.00 96.43           H  
ATOM   2007  O   ALA A 123       9.629  -3.137   6.059  1.00 96.43           O  
ATOM   2008  N   SER A 124       7.421  -3.500   6.260  1.00 96.65           N  
ATOM   2009  H   SER A 124       6.691  -4.029   6.715  1.00 96.65           H  
ATOM   2010  CA  SER A 124       7.051  -2.275   5.543  1.00 96.65           C  
ATOM   2011  HA  SER A 124       7.635  -2.221   4.624  1.00 96.65           H  
ATOM   2012  C   SER A 124       7.367  -1.046   6.399  1.00 96.65           C  
ATOM   2013  CB  SER A 124       5.567  -2.277   5.165  1.00 96.65           C  
ATOM   2014  HB2 SER A 124       4.959  -2.181   6.065  1.00 96.65           H  
ATOM   2015  HB3 SER A 124       5.318  -3.217   4.673  1.00 96.65           H  
ATOM   2016  O   SER A 124       7.211  -1.069   7.620  1.00 96.65           O  
ATOM   2017  OG  SER A 124       5.296  -1.195   4.289  1.00 96.65           O  
ATOM   2018  HG  SER A 124       4.957  -1.543   3.460  1.00 96.65           H  
ATOM   2019  N   LEU A 125       7.772   0.045   5.753  1.00 96.16           N  
ATOM   2020  H   LEU A 125       7.879  -0.012   4.750  1.00 96.16           H  
ATOM   2021  CA  LEU A 125       7.922   1.358   6.393  1.00 96.16           C  
ATOM   2022  HA  LEU A 125       8.101   1.225   7.460  1.00 96.16           H  
ATOM   2023  C   LEU A 125       6.649   2.208   6.284  1.00 96.16           C  
ATOM   2024  CB  LEU A 125       9.127   2.083   5.777  1.00 96.16           C  
ATOM   2025  HB2 LEU A 125       8.938   2.216   4.711  1.00 96.16           H  
ATOM   2026  HB3 LEU A 125       9.211   3.072   6.226  1.00 96.16           H  
ATOM   2027  O   LEU A 125       6.581   3.292   6.862  1.00 96.16           O  
ATOM   2028  CG  LEU A 125      10.462   1.343   5.961  1.00 96.16           C  
ATOM   2029  HG  LEU A 125      10.398   0.345   5.527  1.00 96.16           H  
ATOM   2030  CD1 LEU A 125      11.553   2.104   5.219  1.00 96.16           C  
ATOM   2031 HD11 LEU A 125      11.691   3.097   5.648  1.00 96.16           H  
ATOM   2032 HD12 LEU A 125      12.481   1.535   5.268  1.00 96.16           H  
ATOM   2033 HD13 LEU A 125      11.269   2.201   4.170  1.00 96.16           H  
ATOM   2034  CD2 LEU A 125      10.871   1.221   7.431  1.00 96.16           C  
ATOM   2035 HD21 LEU A 125      11.860   0.767   7.496  1.00 96.16           H  
ATOM   2036 HD22 LEU A 125      10.887   2.206   7.898  1.00 96.16           H  
ATOM   2037 HD23 LEU A 125      10.167   0.576   7.955  1.00 96.16           H  
ATOM   2038  N   THR A 126       5.659   1.724   5.534  1.00 96.72           N  
ATOM   2039  H   THR A 126       5.780   0.822   5.096  1.00 96.72           H  
ATOM   2040  CA  THR A 126       4.434   2.451   5.222  1.00 96.72           C  
ATOM   2041  HA  THR A 126       4.625   3.520   5.312  1.00 96.72           H  
ATOM   2042  C   THR A 126       3.326   2.060   6.193  1.00 96.72           C  
ATOM   2043  CB  THR A 126       4.007   2.183   3.774  1.00 96.72           C  
ATOM   2044  HB  THR A 126       3.697   1.143   3.670  1.00 96.72           H  
ATOM   2045  O   THR A 126       2.945   0.889   6.275  1.00 96.72           O  
ATOM   2046  CG2 THR A 126       2.873   3.093   3.338  1.00 96.72           C  
ATOM   2047 HG21 THR A 126       3.185   4.136   3.398  1.00 96.72           H  
ATOM   2048 HG22 THR A 126       2.622   2.855   2.305  1.00 96.72           H  
ATOM   2049 HG23 THR A 126       1.997   2.942   3.968  1.00 96.72           H  
ATOM   2050  OG1 THR A 126       5.075   2.424   2.888  1.00 96.72           O  
ATOM   2051  HG1 THR A 126       4.735   2.305   1.998  1.00 96.72           H  
ATOM   2052  N   SER A 127       2.779   3.045   6.896  1.00 97.88           N  
ATOM   2053  H   SER A 127       3.115   3.982   6.722  1.00 97.88           H  
ATOM   2054  CA  SER A 127       1.609   2.915   7.762  1.00 97.88           C  
ATOM   2055  HA  SER A 127       1.608   1.926   8.219  1.00 97.88           H  
ATOM   2056  C   SER A 127       0.310   3.091   6.981  1.00 97.88           C  
ATOM   2057  CB  SER A 127       1.654   3.950   8.881  1.00 97.88           C  
ATOM   2058  HB2 SER A 127       0.722   3.897   9.444  1.00 97.88           H  
ATOM   2059  HB3 SER A 127       1.745   4.946   8.448  1.00 97.88           H  
ATOM   2060  O   SER A 127       0.258   3.844   6.009  1.00 97.88           O  
ATOM   2061  OG  SER A 127       2.739   3.715   9.755  1.00 97.88           O  
ATOM   2062  HG  SER A 127       2.497   3.033  10.386  1.00 97.88           H  
ATOM   2063  N   HIS A 128      -0.749   2.424   7.440  1.00 96.77           N  
ATOM   2064  H   HIS A 128      -0.642   1.907   8.301  1.00 96.77           H  
ATOM   2065  CA  HIS A 128      -2.103   2.535   6.888  1.00 96.77           C  
ATOM   2066  HA  HIS A 128      -2.073   3.055   5.930  1.00 96.77           H  
ATOM   2067  C   HIS A 128      -2.988   3.340   7.840  1.00 96.77           C  
ATOM   2068  CB  HIS A 128      -2.658   1.128   6.639  1.00 96.77           C  
ATOM   2069  HB2 HIS A 128      -2.017   0.622   5.917  1.00 96.77           H  
ATOM   2070  HB3 HIS A 128      -2.607   0.565   7.571  1.00 96.77           H  
ATOM   2071  O   HIS A 128      -3.113   2.991   9.015  1.00 96.77           O  
ATOM   2072  CG  HIS A 128      -4.082   1.051   6.143  1.00 96.77           C  
ATOM   2073  CD2 HIS A 128      -4.812   2.039   5.547  1.00 96.77           C  
ATOM   2074  HD2 HIS A 128      -4.479   3.031   5.281  1.00 96.77           H  
ATOM   2075  ND1 HIS A 128      -4.905  -0.057   6.338  1.00 96.77           N  
ATOM   2076  CE1 HIS A 128      -6.125   0.309   5.923  1.00 96.77           C  
ATOM   2077  HE1 HIS A 128      -7.015  -0.295   6.016  1.00 96.77           H  
ATOM   2078  NE2 HIS A 128      -6.094   1.558   5.445  1.00 96.77           N  
ATOM   2079  HE2 HIS A 128      -6.914   2.093   5.194  1.00 96.77           H  
ATOM   2080  N   VAL A 129      -3.596   4.407   7.334  1.00 97.83           N  
ATOM   2081  H   VAL A 129      -3.460   4.615   6.355  1.00 97.83           H  
ATOM   2082  CA  VAL A 129      -4.508   5.294   8.062  1.00 97.83           C  
ATOM   2083  HA  VAL A 129      -4.812   4.812   8.992  1.00 97.83           H  
ATOM   2084  C   VAL A 129      -5.788   5.538   7.267  1.00 97.83           C  
ATOM   2085  CB  VAL A 129      -3.823   6.625   8.433  1.00 97.83           C  
ATOM   2086  HB  VAL A 129      -4.522   7.217   9.024  1.00 97.83           H  
ATOM   2087  O   VAL A 129      -5.889   5.189   6.089  1.00 97.83           O  
ATOM   2088  CG1 VAL A 129      -2.600   6.361   9.311  1.00 97.83           C  
ATOM   2089 HG11 VAL A 129      -1.794   5.925   8.721  1.00 97.83           H  
ATOM   2090 HG12 VAL A 129      -2.264   7.296   9.757  1.00 97.83           H  
ATOM   2091 HG13 VAL A 129      -2.874   5.676  10.114  1.00 97.83           H  
ATOM   2092  CG2 VAL A 129      -3.393   7.468   7.226  1.00 97.83           C  
ATOM   2093 HG21 VAL A 129      -2.822   8.335   7.559  1.00 97.83           H  
ATOM   2094 HG22 VAL A 129      -2.773   6.881   6.548  1.00 97.83           H  
ATOM   2095 HG23 VAL A 129      -4.277   7.824   6.697  1.00 97.83           H  
ATOM   2096  N   GLN A 130      -6.761   6.152   7.930  1.00 97.01           N  
ATOM   2097  H   GLN A 130      -6.617   6.398   8.899  1.00 97.01           H  
ATOM   2098  CA  GLN A 130      -8.019   6.584   7.342  1.00 97.01           C  
ATOM   2099  HA  GLN A 130      -8.014   6.381   6.271  1.00 97.01           H  
ATOM   2100  C   GLN A 130      -8.168   8.090   7.556  1.00 97.01           C  
ATOM   2101  CB  GLN A 130      -9.182   5.817   7.980  1.00 97.01           C  
ATOM   2102  HB2 GLN A 130      -9.249   6.100   9.030  1.00 97.01           H  
ATOM   2103  HB3 GLN A 130     -10.104   6.098   7.472  1.00 97.01           H  
ATOM   2104  O   GLN A 130      -7.864   8.595   8.638  1.00 97.01           O  
ATOM   2105  CG  GLN A 130      -8.997   4.294   7.933  1.00 97.01           C  
ATOM   2106  HG2 GLN A 130      -8.174   4.015   8.591  1.00 97.01           H  
ATOM   2107  HG3 GLN A 130      -8.730   3.984   6.922  1.00 97.01           H  
ATOM   2108  CD  GLN A 130     -10.231   3.517   8.371  1.00 97.01           C  
ATOM   2109  NE2 GLN A 130     -10.074   2.253   8.691  1.00 97.01           N  
ATOM   2110 HE21 GLN A 130      -9.158   1.832   8.646  1.00 97.01           H  
ATOM   2111 HE22 GLN A 130     -10.922   1.743   8.896  1.00 97.01           H  
ATOM   2112  OE1 GLN A 130     -11.346   4.004   8.438  1.00 97.01           O  
ATOM   2113  N   LEU A 131      -8.621   8.824   6.545  1.00 98.36           N  
ATOM   2114  H   LEU A 131      -8.931   8.351   5.709  1.00 98.36           H  
ATOM   2115  CA  LEU A 131      -8.942  10.235   6.715  1.00 98.36           C  
ATOM   2116  HA  LEU A 131      -8.123  10.722   7.244  1.00 98.36           H  
ATOM   2117  C   LEU A 131     -10.190  10.361   7.581  1.00 98.36           C  
ATOM   2118  CB  LEU A 131      -9.135  10.938   5.364  1.00 98.36           C  
ATOM   2119  HB2 LEU A 131      -9.988  10.490   4.854  1.00 98.36           H  
ATOM   2120  HB3 LEU A 131      -9.371  11.986   5.552  1.00 98.36           H  
ATOM   2121  O   LEU A 131     -11.214   9.740   7.312  1.00 98.36           O  
ATOM   2122  CG  LEU A 131      -7.917  10.859   4.438  1.00 98.36           C  
ATOM   2123  HG  LEU A 131      -7.783   9.816   4.150  1.00 98.36           H  
ATOM   2124  CD1 LEU A 131      -8.185  11.677   3.181  1.00 98.36           C  
ATOM   2125 HD11 LEU A 131      -9.086  11.308   2.690  1.00 98.36           H  
ATOM   2126 HD12 LEU A 131      -7.346  11.581   2.491  1.00 98.36           H  
ATOM   2127 HD13 LEU A 131      -8.324  12.724   3.451  1.00 98.36           H  
ATOM   2128  CD2 LEU A 131      -6.625  11.381   5.076  1.00 98.36           C  
ATOM   2129 HD21 LEU A 131      -6.328  10.733   5.900  1.00 98.36           H  
ATOM   2130 HD22 LEU A 131      -6.772  12.397   5.441  1.00 98.36           H  
ATOM   2131 HD23 LEU A 131      -5.828  11.372   4.332  1.00 98.36           H  
ATOM   2132  N   ASP A 132     -10.102  11.193   8.609  1.00 98.37           N  
ATOM   2133  H   ASP A 132      -9.213  11.628   8.810  1.00 98.37           H  
ATOM   2134  CA  ASP A 132     -11.261  11.614   9.381  1.00 98.37           C  
ATOM   2135  HA  ASP A 132     -11.870  10.744   9.623  1.00 98.37           H  
ATOM   2136  C   ASP A 132     -12.098  12.581   8.540  1.00 98.37           C  
ATOM   2137  CB  ASP A 132     -10.773  12.238  10.685  1.00 98.37           C  
ATOM   2138  HB2 ASP A 132     -10.258  13.175  10.474  1.00 98.37           H  
ATOM   2139  HB3 ASP A 132     -10.048  11.562  11.138  1.00 98.37           H  
ATOM   2140  O   ASP A 132     -11.760  13.759   8.396  1.00 98.37           O  
ATOM   2141  CG  ASP A 132     -11.895  12.484  11.691  1.00 98.37           C  
ATOM   2142  OD1 ASP A 132     -13.035  12.031  11.467  1.00 98.37           O  
ATOM   2143  OD2 ASP A 132     -11.550  13.081  12.737  1.00 98.37           O  
ATOM   2144  N   THR A 133     -13.112  12.034   7.878  1.00 97.59           N  
ATOM   2145  H   THR A 133     -13.272  11.043   7.990  1.00 97.59           H  
ATOM   2146  CA  THR A 133     -14.032  12.748   6.998  1.00 97.59           C  
ATOM   2147  HA  THR A 133     -14.253  13.719   7.442  1.00 97.59           H  
ATOM   2148  C   THR A 133     -15.341  11.971   6.873  1.00 97.59           C  
ATOM   2149  CB  THR A 133     -13.401  12.998   5.618  1.00 97.59           C  
ATOM   2150  HB  THR A 133     -12.488  13.578   5.748  1.00 97.59           H  
ATOM   2151  O   THR A 133     -15.411  10.776   7.159  1.00 97.59           O  
ATOM   2152  CG2 THR A 133     -13.057  11.732   4.829  1.00 97.59           C  
ATOM   2153 HG21 THR A 133     -13.952  11.140   4.639  1.00 97.59           H  
ATOM   2154 HG22 THR A 133     -12.347  11.125   5.391  1.00 97.59           H  
ATOM   2155 HG23 THR A 133     -12.604  12.014   3.879  1.00 97.59           H  
ATOM   2156  OG1 THR A 133     -14.293  13.753   4.837  1.00 97.59           O  
ATOM   2157  HG1 THR A 133     -14.359  14.616   5.254  1.00 97.59           H  
ATOM   2158  N   THR A 134     -16.394  12.653   6.429  1.00 94.89           N  
ATOM   2159  H   THR A 134     -16.228  13.609   6.149  1.00 94.89           H  
ATOM   2160  CA  THR A 134     -17.696  12.038   6.121  1.00 94.89           C  
ATOM   2161  HA  THR A 134     -17.802  11.127   6.710  1.00 94.89           H  
ATOM   2162  C   THR A 134     -17.829  11.602   4.659  1.00 94.89           C  
ATOM   2163  CB  THR A 134     -18.851  12.967   6.510  1.00 94.89           C  
ATOM   2164  HB  THR A 134     -19.795  12.490   6.247  1.00 94.89           H  
ATOM   2165  O   THR A 134     -18.853  11.029   4.285  1.00 94.89           O  
ATOM   2166  CG2 THR A 134     -18.866  13.270   8.009  1.00 94.89           C  
ATOM   2167 HG21 THR A 134     -18.926  12.335   8.567  1.00 94.89           H  
ATOM   2168 HG22 THR A 134     -19.738  13.880   8.244  1.00 94.89           H  
ATOM   2169 HG23 THR A 134     -17.964  13.804   8.304  1.00 94.89           H  
ATOM   2170  OG1 THR A 134     -18.762  14.203   5.836  1.00 94.89           O  
ATOM   2171  HG1 THR A 134     -18.005  14.683   6.180  1.00 94.89           H  
ATOM   2172  N   VAL A 135     -16.814  11.863   3.826  1.00 95.44           N  
ATOM   2173  H   VAL A 135     -15.993  12.318   4.198  1.00 95.44           H  
ATOM   2174  CA  VAL A 135     -16.787  11.443   2.418  1.00 95.44           C  
ATOM   2175  HA  VAL A 135     -17.671  11.843   1.921  1.00 95.44           H  
ATOM   2176  C   VAL A 135     -16.840   9.918   2.329  1.00 95.44           C  
ATOM   2177  CB  VAL A 135     -15.539  11.999   1.702  1.00 95.44           C  
ATOM   2178  HB  VAL A 135     -14.651  11.758   2.286  1.00 95.44           H  
ATOM   2179  O   VAL A 135     -16.033   9.233   2.945  1.00 95.44           O  
ATOM   2180  CG1 VAL A 135     -15.353  11.436   0.287  1.00 95.44           C  
ATOM   2181 HG11 VAL A 135     -16.235  11.629  -0.323  1.00 95.44           H  
ATOM   2182 HG12 VAL A 135     -14.486  11.903  -0.180  1.00 95.44           H  
ATOM   2183 HG13 VAL A 135     -15.166  10.362   0.326  1.00 95.44           H  
ATOM   2184  CG2 VAL A 135     -15.646  13.523   1.581  1.00 95.44           C  
ATOM   2185 HG21 VAL A 135     -15.720  13.967   2.574  1.00 95.44           H  
ATOM   2186 HG22 VAL A 135     -14.757  13.921   1.091  1.00 95.44           H  
ATOM   2187 HG23 VAL A 135     -16.529  13.795   1.003  1.00 95.44           H  
ATOM   2188  N   GLY A 136     -17.788   9.392   1.548  1.00 87.85           N  
ATOM   2189  H   GLY A 136     -18.451  10.020   1.118  1.00 87.85           H  
ATOM   2190  CA  GLY A 136     -17.895   7.957   1.274  1.00 87.85           C  
ATOM   2191  HA2 GLY A 136     -18.922   7.715   1.003  1.00 87.85           H  
ATOM   2192  HA3 GLY A 136     -17.629   7.389   2.165  1.00 87.85           H  
ATOM   2193  C   GLY A 136     -16.977   7.518   0.135  1.00 87.85           C  
ATOM   2194  O   GLY A 136     -16.068   6.727   0.344  1.00 87.85           O  
ATOM   2195  N   GLU A 137     -17.197   8.058  -1.066  1.00 89.75           N  
ATOM   2196  H   GLU A 137     -17.922   8.753  -1.169  1.00 89.75           H  
ATOM   2197  CA  GLU A 137     -16.391   7.751  -2.252  1.00 89.75           C  
ATOM   2198  HA  GLU A 137     -15.634   7.011  -1.994  1.00 89.75           H  
ATOM   2199  C   GLU A 137     -15.666   8.997  -2.764  1.00 89.75           C  
ATOM   2200  CB  GLU A 137     -17.250   7.159  -3.379  1.00 89.75           C  
ATOM   2201  HB2 GLU A 137     -18.079   7.832  -3.598  1.00 89.75           H  
ATOM   2202  HB3 GLU A 137     -16.618   7.089  -4.264  1.00 89.75           H  
ATOM   2203  O   GLU A 137     -16.249  10.078  -2.874  1.00 89.75           O  
ATOM   2204  CG  GLU A 137     -17.796   5.759  -3.057  1.00 89.75           C  
ATOM   2205  HG2 GLU A 137     -16.962   5.121  -2.764  1.00 89.75           H  
ATOM   2206  HG3 GLU A 137     -18.484   5.833  -2.215  1.00 89.75           H  
ATOM   2207  CD  GLU A 137     -18.516   5.109  -4.253  1.00 89.75           C  
ATOM   2208  OE1 GLU A 137     -19.227   4.106  -4.026  1.00 89.75           O  
ATOM   2209  OE2 GLU A 137     -18.311   5.569  -5.403  1.00 89.75           O  
ATOM   2210  N   LEU A 138     -14.395   8.831  -3.133  1.00 93.17           N  
ATOM   2211  H   LEU A 138     -13.970   7.924  -3.000  1.00 93.17           H  
ATOM   2212  CA  LEU A 138     -13.608   9.890  -3.756  1.00 93.17           C  
ATOM   2213  HA  LEU A 138     -13.748  10.806  -3.184  1.00 93.17           H  
ATOM   2214  C   LEU A 138     -14.088  10.156  -5.189  1.00 93.17           C  
ATOM   2215  CB  LEU A 138     -12.117   9.513  -3.741  1.00 93.17           C  
ATOM   2216  HB2 LEU A 138     -11.565  10.254  -4.318  1.00 93.17           H  
ATOM   2217  HB3 LEU A 138     -12.001   8.551  -4.240  1.00 93.17           H  
ATOM   2218  O   LEU A 138     -14.157   9.247  -6.022  1.00 93.17           O  
ATOM   2219  CG  LEU A 138     -11.493   9.426  -2.337  1.00 93.17           C  
ATOM   2220  HG  LEU A 138     -12.077   8.756  -1.706  1.00 93.17           H  
ATOM   2221  CD1 LEU A 138     -10.080   8.865  -2.454  1.00 93.17           C  
ATOM   2222 HD11 LEU A 138      -9.619   8.794  -1.469  1.00 93.17           H  
ATOM   2223 HD12 LEU A 138     -10.116   7.869  -2.897  1.00 93.17           H  
ATOM   2224 HD13 LEU A 138      -9.474   9.506  -3.094  1.00 93.17           H  
ATOM   2225  CD2 LEU A 138     -11.405  10.801  -1.672  1.00 93.17           C  
ATOM   2226 HD21 LEU A 138     -10.874  11.498  -2.320  1.00 93.17           H  
ATOM   2227 HD22 LEU A 138     -10.861  10.715  -0.731  1.00 93.17           H  
ATOM   2228 HD23 LEU A 138     -12.404  11.178  -1.458  1.00 93.17           H  
ATOM   2229  N   THR A 139     -14.357  11.423  -5.502  1.00 95.88           N  
ATOM   2230  H   THR A 139     -14.312  12.121  -4.773  1.00 95.88           H  
ATOM   2231  CA  THR A 139     -14.660  11.853  -6.873  1.00 95.88           C  
ATOM   2232  HA  THR A 139     -15.380  11.147  -7.286  1.00 95.88           H  
ATOM   2233  C   THR A 139     -13.401  11.839  -7.751  1.00 95.88           C  
ATOM   2234  CB  THR A 139     -15.290  13.254  -6.910  1.00 95.88           C  
ATOM   2235  HB  THR A 139     -15.565  13.484  -7.939  1.00 95.88           H  
ATOM   2236  O   THR A 139     -12.283  11.923  -7.234  1.00 95.88           O  
ATOM   2237  CG2 THR A 139     -16.565  13.335  -6.077  1.00 95.88           C  
ATOM   2238 HG21 THR A 139     -17.289  12.607  -6.445  1.00 95.88           H  
ATOM   2239 HG22 THR A 139     -16.357  13.110  -5.031  1.00 95.88           H  
ATOM   2240 HG23 THR A 139     -17.001  14.330  -6.163  1.00 95.88           H  
ATOM   2241  OG1 THR A 139     -14.352  14.225  -6.497  1.00 95.88           O  
ATOM   2242  HG1 THR A 139     -14.812  14.935  -6.042  1.00 95.88           H  
ATOM   2243  N   PRO A 140     -13.535  11.840  -9.093  1.00 94.74           N  
ATOM   2244  CA  PRO A 140     -12.384  11.977  -9.988  1.00 94.74           C  
ATOM   2245  HA  PRO A 140     -11.757  11.090  -9.889  1.00 94.74           H  
ATOM   2246  C   PRO A 140     -11.523  13.217  -9.702  1.00 94.74           C  
ATOM   2247  CB  PRO A 140     -12.975  12.021 -11.400  1.00 94.74           C  
ATOM   2248  HB2 PRO A 140     -13.218  13.047 -11.677  1.00 94.74           H  
ATOM   2249  HB3 PRO A 140     -12.298  11.579 -12.131  1.00 94.74           H  
ATOM   2250  O   PRO A 140     -10.305  13.154  -9.820  1.00 94.74           O  
ATOM   2251  CG  PRO A 140     -14.267  11.216 -11.262  1.00 94.74           C  
ATOM   2252  HG2 PRO A 140     -14.041  10.150 -11.302  1.00 94.74           H  
ATOM   2253  HG3 PRO A 140     -14.998  11.484 -12.024  1.00 94.74           H  
ATOM   2254  CD  PRO A 140     -14.748  11.583  -9.860  1.00 94.74           C  
ATOM   2255  HD2 PRO A 140     -15.355  12.488  -9.906  1.00 94.74           H  
ATOM   2256  HD3 PRO A 140     -15.324  10.759  -9.439  1.00 94.74           H  
ATOM   2257  N   ARG A 141     -12.138  14.328  -9.271  1.00 97.17           N  
ATOM   2258  H   ARG A 141     -13.133  14.279  -9.105  1.00 97.17           H  
ATOM   2259  CA  ARG A 141     -11.422  15.562  -8.903  1.00 97.17           C  
ATOM   2260  HA  ARG A 141     -10.683  15.794  -9.671  1.00 97.17           H  
ATOM   2261  C   ARG A 141     -10.633  15.409  -7.603  1.00 97.17           C  
ATOM   2262  CB  ARG A 141     -12.408  16.729  -8.770  1.00 97.17           C  
ATOM   2263  HB2 ARG A 141     -13.200  16.454  -8.072  1.00 97.17           H  
ATOM   2264  HB3 ARG A 141     -11.871  17.582  -8.354  1.00 97.17           H  
ATOM   2265  O   ARG A 141      -9.540  15.956  -7.493  1.00 97.17           O  
ATOM   2266  CG  ARG A 141     -13.024  17.148 -10.113  1.00 97.17           C  
ATOM   2267  HG2 ARG A 141     -13.518  16.289 -10.568  1.00 97.17           H  
ATOM   2268  HG3 ARG A 141     -12.239  17.493 -10.786  1.00 97.17           H  
ATOM   2269  CD  ARG A 141     -14.069  18.256  -9.921  1.00 97.17           C  
ATOM   2270  HD2 ARG A 141     -14.560  18.437 -10.877  1.00 97.17           H  
ATOM   2271  HD3 ARG A 141     -14.817  17.898  -9.213  1.00 97.17           H  
ATOM   2272  NE  ARG A 141     -13.467  19.516  -9.443  1.00 97.17           N  
ATOM   2273  HE  ARG A 141     -12.480  19.633  -9.624  1.00 97.17           H  
ATOM   2274  NH1 ARG A 141     -15.353  20.409  -8.469  1.00 97.17           N  
ATOM   2275 HH11 ARG A 141     -15.855  19.554  -8.658  1.00 97.17           H  
ATOM   2276 HH12 ARG A 141     -15.775  21.057  -7.819  1.00 97.17           H  
ATOM   2277  NH2 ARG A 141     -13.430  21.531  -8.387  1.00 97.17           N  
ATOM   2278 HH21 ARG A 141     -12.438  21.595  -8.566  1.00 97.17           H  
ATOM   2279 HH22 ARG A 141     -13.909  22.220  -7.825  1.00 97.17           H  
ATOM   2280  CZ  ARG A 141     -14.087  20.475  -8.775  1.00 97.17           C  
ATOM   2281  N   ALA A 142     -11.174  14.684  -6.623  1.00 97.27           N  
ATOM   2282  H   ALA A 142     -12.080  14.259  -6.761  1.00 97.27           H  
ATOM   2283  CA  ALA A 142     -10.458  14.380  -5.388  1.00 97.27           C  
ATOM   2284  HA  ALA A 142     -10.047  15.304  -4.980  1.00 97.27           H  
ATOM   2285  C   ALA A 142      -9.278  13.430  -5.645  1.00 97.27           C  
ATOM   2286  CB  ALA A 142     -11.448  13.816  -4.368  1.00 97.27           C  
ATOM   2287  HB1 ALA A 142     -11.858  12.869  -4.718  1.00 97.27           H  
ATOM   2288  HB2 ALA A 142     -10.939  13.656  -3.418  1.00 97.27           H  
ATOM   2289  HB3 ALA A 142     -12.259  14.528  -4.217  1.00 97.27           H  
ATOM   2290  O   ALA A 142      -8.196  13.657  -5.112  1.00 97.27           O  
ATOM   2291  N   LEU A 143      -9.457  12.431  -6.517  1.00 93.19           N  
ATOM   2292  H   LEU A 143     -10.384  12.277  -6.886  1.00 93.19           H  
ATOM   2293  CA  LEU A 143      -8.374  11.544  -6.954  1.00 93.19           C  
ATOM   2294  HA  LEU A 143      -7.890  11.115  -6.077  1.00 93.19           H  
ATOM   2295  C   LEU A 143      -7.279  12.308  -7.713  1.00 93.19           C  
ATOM   2296  CB  LEU A 143      -8.951  10.404  -7.813  1.00 93.19           C  
ATOM   2297  HB2 LEU A 143      -9.539  10.841  -8.620  1.00 93.19           H  
ATOM   2298  HB3 LEU A 143      -8.123   9.859  -8.265  1.00 93.19           H  
ATOM   2299  O   LEU A 143      -6.102  12.124  -7.425  1.00 93.19           O  
ATOM   2300  CG  LEU A 143      -9.826   9.401  -7.037  1.00 93.19           C  
ATOM   2301  HG  LEU A 143     -10.606   9.934  -6.494  1.00 93.19           H  
ATOM   2302  CD1 LEU A 143     -10.498   8.444  -8.022  1.00 93.19           C  
ATOM   2303 HD11 LEU A 143      -9.741   7.897  -8.584  1.00 93.19           H  
ATOM   2304 HD12 LEU A 143     -11.122   7.739  -7.471  1.00 93.19           H  
ATOM   2305 HD13 LEU A 143     -11.130   9.009  -8.707  1.00 93.19           H  
ATOM   2306  CD2 LEU A 143      -9.011   8.568  -6.045  1.00 93.19           C  
ATOM   2307 HD21 LEU A 143      -9.653   7.838  -5.551  1.00 93.19           H  
ATOM   2308 HD22 LEU A 143      -8.574   9.206  -5.278  1.00 93.19           H  
ATOM   2309 HD23 LEU A 143      -8.207   8.044  -6.561  1.00 93.19           H  
ATOM   2310  N   GLU A 144      -7.644  13.221  -8.619  1.00 94.46           N  
ATOM   2311  H   GLU A 144      -8.618  13.290  -8.879  1.00 94.46           H  
ATOM   2312  CA  GLU A 144      -6.675  14.091  -9.299  1.00 94.46           C  
ATOM   2313  HA  GLU A 144      -5.948  13.468  -9.819  1.00 94.46           H  
ATOM   2314  C   GLU A 144      -5.896  14.953  -8.296  1.00 94.46           C  
ATOM   2315  CB  GLU A 144      -7.405  14.961 -10.335  1.00 94.46           C  
ATOM   2316  HB2 GLU A 144      -7.958  14.307 -11.010  1.00 94.46           H  
ATOM   2317  HB3 GLU A 144      -8.114  15.607  -9.818  1.00 94.46           H  
ATOM   2318  O   GLU A 144      -4.673  15.032  -8.374  1.00 94.46           O  
ATOM   2319  CG  GLU A 144      -6.445  15.826 -11.172  1.00 94.46           C  
ATOM   2320  HG2 GLU A 144      -5.738  15.168 -11.676  1.00 94.46           H  
ATOM   2321  HG3 GLU A 144      -5.883  16.482 -10.507  1.00 94.46           H  
ATOM   2322  CD  GLU A 144      -7.162  16.700 -12.217  1.00 94.46           C  
ATOM   2323  OE1 GLU A 144      -6.446  17.285 -13.063  1.00 94.46           O  
ATOM   2324  OE2 GLU A 144      -8.410  16.817 -12.163  1.00 94.46           O  
ATOM   2325  N   TYR A 145      -6.576  15.546  -7.309  1.00 97.08           N  
ATOM   2326  H   TYR A 145      -7.582  15.457  -7.293  1.00 97.08           H  
ATOM   2327  CA  TYR A 145      -5.909  16.283  -6.236  1.00 97.08           C  
ATOM   2328  HA  TYR A 145      -5.319  17.082  -6.684  1.00 97.08           H  
ATOM   2329  C   TYR A 145      -4.933  15.403  -5.450  1.00 97.08           C  
ATOM   2330  CB  TYR A 145      -6.951  16.916  -5.311  1.00 97.08           C  
ATOM   2331  HB2 TYR A 145      -7.431  17.733  -5.850  1.00 97.08           H  
ATOM   2332  HB3 TYR A 145      -7.718  16.177  -5.079  1.00 97.08           H  
ATOM   2333  O   TYR A 145      -3.799  15.829  -5.235  1.00 97.08           O  
ATOM   2334  CG  TYR A 145      -6.386  17.453  -4.008  1.00 97.08           C  
ATOM   2335  CD1 TYR A 145      -6.738  16.846  -2.786  1.00 97.08           C  
ATOM   2336  HD1 TYR A 145      -7.417  16.006  -2.774  1.00 97.08           H  
ATOM   2337  CD2 TYR A 145      -5.478  18.529  -4.021  1.00 97.08           C  
ATOM   2338  HD2 TYR A 145      -5.167  18.957  -4.962  1.00 97.08           H  
ATOM   2339  CE1 TYR A 145      -6.199  17.328  -1.580  1.00 97.08           C  
ATOM   2340  HE1 TYR A 145      -6.486  16.881  -0.639  1.00 97.08           H  
ATOM   2341  CE2 TYR A 145      -4.923  19.003  -2.816  1.00 97.08           C  
ATOM   2342  HE2 TYR A 145      -4.203  19.808  -2.832  1.00 97.08           H  
ATOM   2343  OH  TYR A 145      -4.765  18.859  -0.422  1.00 97.08           O  
ATOM   2344  HH  TYR A 145      -4.150  19.585  -0.551  1.00 97.08           H  
ATOM   2345  CZ  TYR A 145      -5.281  18.398  -1.591  1.00 97.08           C  
ATOM   2346  N   ILE A 146      -5.330  14.182  -5.080  1.00 95.30           N  
ATOM   2347  H   ILE A 146      -6.273  13.896  -5.304  1.00 95.30           H  
ATOM   2348  CA  ILE A 146      -4.464  13.213  -4.396  1.00 95.30           C  
ATOM   2349  HA  ILE A 146      -4.146  13.640  -3.445  1.00 95.30           H  
ATOM   2350  C   ILE A 146      -3.191  12.945  -5.206  1.00 95.30           C  
ATOM   2351  CB  ILE A 146      -5.251  11.925  -4.073  1.00 95.30           C  
ATOM   2352  HB  ILE A 146      -5.849  11.655  -4.943  1.00 95.30           H  
ATOM   2353  O   ILE A 146      -2.104  12.998  -4.635  1.00 95.30           O  
ATOM   2354  CG1 ILE A 146      -6.196  12.194  -2.880  1.00 95.30           C  
ATOM   2355 HG12 ILE A 146      -5.624  12.188  -1.952  1.00 95.30           H  
ATOM   2356 HG13 ILE A 146      -6.648  13.181  -2.980  1.00 95.30           H  
ATOM   2357  CG2 ILE A 146      -4.315  10.743  -3.764  1.00 95.30           C  
ATOM   2358 HG21 ILE A 146      -3.640  10.987  -2.944  1.00 95.30           H  
ATOM   2359 HG22 ILE A 146      -3.737  10.476  -4.649  1.00 95.30           H  
ATOM   2360 HG23 ILE A 146      -4.904   9.862  -3.509  1.00 95.30           H  
ATOM   2361  CD1 ILE A 146      -7.336  11.178  -2.772  1.00 95.30           C  
ATOM   2362 HD11 ILE A 146      -7.991  11.457  -1.946  1.00 95.30           H  
ATOM   2363 HD12 ILE A 146      -6.950  10.176  -2.588  1.00 95.30           H  
ATOM   2364 HD13 ILE A 146      -7.916  11.182  -3.695  1.00 95.30           H  
ATOM   2365  N   GLU A 147      -3.289  12.745  -6.525  1.00 91.40           N  
ATOM   2366  H   GLU A 147      -4.207  12.694  -6.943  1.00 91.40           H  
ATOM   2367  CA  GLU A 147      -2.104  12.566  -7.381  1.00 91.40           C  
ATOM   2368  HA  GLU A 147      -1.548  11.694  -7.036  1.00 91.40           H  
ATOM   2369  C   GLU A 147      -1.134  13.756  -7.294  1.00 91.40           C  
ATOM   2370  CB  GLU A 147      -2.501  12.338  -8.852  1.00 91.40           C  
ATOM   2371  HB2 GLU A 147      -1.594  12.354  -9.457  1.00 91.40           H  
ATOM   2372  HB3 GLU A 147      -3.125  13.164  -9.193  1.00 91.40           H  
ATOM   2373  O   GLU A 147       0.079  13.558  -7.294  1.00 91.40           O  
ATOM   2374  CG  GLU A 147      -3.234  11.019  -9.137  1.00 91.40           C  
ATOM   2375  HG2 GLU A 147      -4.197  11.027  -8.627  1.00 91.40           H  
ATOM   2376  HG3 GLU A 147      -3.433  10.963 -10.208  1.00 91.40           H  
ATOM   2377  CD  GLU A 147      -2.445   9.773  -8.716  1.00 91.40           C  
ATOM   2378  OE1 GLU A 147      -3.063   8.806  -8.223  1.00 91.40           O  
ATOM   2379  OE2 GLU A 147      -1.203   9.735  -8.851  1.00 91.40           O  
ATOM   2380  N   THR A 148      -1.636  14.991  -7.153  1.00 94.12           N  
ATOM   2381  H   THR A 148      -2.641  15.094  -7.159  1.00 94.12           H  
ATOM   2382  CA  THR A 148      -0.779  16.190  -7.028  1.00 94.12           C  
ATOM   2383  HA  THR A 148       0.011  16.108  -7.775  1.00 94.12           H  
ATOM   2384  C   THR A 148      -0.069  16.335  -5.682  1.00 94.12           C  
ATOM   2385  CB  THR A 148      -1.529  17.504  -7.302  1.00 94.12           C  
ATOM   2386  HB  THR A 148      -0.784  18.296  -7.374  1.00 94.12           H  
ATOM   2387  O   THR A 148       0.834  17.165  -5.562  1.00 94.12           O  
ATOM   2388  CG2 THR A 148      -2.308  17.501  -8.612  1.00 94.12           C  
ATOM   2389 HG21 THR A 148      -3.205  16.889  -8.516  1.00 94.12           H  
ATOM   2390 HG22 THR A 148      -2.612  18.519  -8.854  1.00 94.12           H  
ATOM   2391 HG23 THR A 148      -1.685  17.107  -9.415  1.00 94.12           H  
ATOM   2392  OG1 THR A 148      -2.424  17.857  -6.269  1.00 94.12           O  
ATOM   2393  HG1 THR A 148      -2.875  17.063  -5.973  1.00 94.12           H  
ATOM   2394  N   ILE A 149      -0.491  15.580  -4.664  1.00 96.09           N  
ATOM   2395  H   ILE A 149      -1.235  14.919  -4.839  1.00 96.09           H  
ATOM   2396  CA  ILE A 149       0.062  15.646  -3.305  1.00 96.09           C  
ATOM   2397  HA  ILE A 149       0.853  16.396  -3.302  1.00 96.09           H  
ATOM   2398  C   ILE A 149       0.770  14.354  -2.881  1.00 96.09           C  
ATOM   2399  CB  ILE A 149      -0.991  16.107  -2.274  1.00 96.09           C  
ATOM   2400  HB  ILE A 149      -0.504  16.155  -1.299  1.00 96.09           H  
ATOM   2401  O   ILE A 149       1.239  14.261  -1.746  1.00 96.09           O  
ATOM   2402  CG1 ILE A 149      -2.162  15.113  -2.180  1.00 96.09           C  
ATOM   2403 HG12 ILE A 149      -1.777  14.094  -2.135  1.00 96.09           H  
ATOM   2404 HG13 ILE A 149      -2.760  15.205  -3.087  1.00 96.09           H  
ATOM   2405  CG2 ILE A 149      -1.501  17.520  -2.609  1.00 96.09           C  
ATOM   2406 HG21 ILE A 149      -2.167  17.870  -1.821  1.00 96.09           H  
ATOM   2407 HG22 ILE A 149      -2.056  17.505  -3.547  1.00 96.09           H  
ATOM   2408 HG23 ILE A 149      -0.657  18.204  -2.702  1.00 96.09           H  
ATOM   2409  CD1 ILE A 149      -3.087  15.315  -0.978  1.00 96.09           C  
ATOM   2410 HD11 ILE A 149      -3.846  14.533  -0.974  1.00 96.09           H  
ATOM   2411 HD12 ILE A 149      -2.521  15.266  -0.048  1.00 96.09           H  
ATOM   2412 HD13 ILE A 149      -3.585  16.283  -1.042  1.00 96.09           H  
ATOM   2413  N   LYS A 150       0.881  13.359  -3.767  1.00 91.74           N  
ATOM   2414  H   LYS A 150       0.464  13.479  -4.680  1.00 91.74           H  
ATOM   2415  CA  LYS A 150       1.791  12.226  -3.556  1.00 91.74           C  
ATOM   2416  HA  LYS A 150       1.543  11.740  -2.612  1.00 91.74           H  
ATOM   2417  C   LYS A 150       3.222  12.734  -3.439  1.00 91.74           C  
ATOM   2418  CB  LYS A 150       1.673  11.201  -4.690  1.00 91.74           C  
ATOM   2419  HB2 LYS A 150       1.743  11.705  -5.654  1.00 91.74           H  
ATOM   2420  HB3 LYS A 150       2.493  10.487  -4.607  1.00 91.74           H  
ATOM   2421  O   LYS A 150       3.605  13.690  -4.107  1.00 91.74           O  
ATOM   2422  CG  LYS A 150       0.354  10.434  -4.591  1.00 91.74           C  
ATOM   2423  HG2 LYS A 150      -0.480  11.131  -4.674  1.00 91.74           H  
ATOM   2424  HG3 LYS A 150       0.302   9.941  -3.620  1.00 91.74           H  
ATOM   2425  CD  LYS A 150       0.231   9.386  -5.697  1.00 91.74           C  
ATOM   2426  HD2 LYS A 150       1.050   8.672  -5.612  1.00 91.74           H  
ATOM   2427  HD3 LYS A 150       0.250   9.871  -6.673  1.00 91.74           H  
ATOM   2428  CE  LYS A 150      -1.101   8.678  -5.477  1.00 91.74           C  
ATOM   2429  HE2 LYS A 150      -1.079   8.212  -4.492  1.00 91.74           H  
ATOM   2430  HE3 LYS A 150      -1.906   9.413  -5.482  1.00 91.74           H  
ATOM   2431  NZ  LYS A 150      -1.392   7.643  -6.484  1.00 91.74           N  
ATOM   2432  HZ1 LYS A 150      -0.577   7.091  -6.711  1.00 91.74           H  
ATOM   2433  HZ2 LYS A 150      -1.779   8.072  -7.312  1.00 91.74           H  
ATOM   2434  HZ3 LYS A 150      -2.101   7.042  -6.089  1.00 91.74           H  
ATOM   2435  N   GLU A 151       4.001  12.090  -2.577  1.00 92.24           N  
ATOM   2436  H   GLU A 151       3.604  11.307  -2.079  1.00 92.24           H  
ATOM   2437  CA  GLU A 151       5.373  12.477  -2.229  1.00 92.24           C  
ATOM   2438  HA  GLU A 151       5.713  11.743  -1.498  1.00 92.24           H  
ATOM   2439  C   GLU A 151       5.512  13.838  -1.513  1.00 92.24           C  
ATOM   2440  CB  GLU A 151       6.317  12.313  -3.436  1.00 92.24           C  
ATOM   2441  HB2 GLU A 151       7.332  12.573  -3.132  1.00 92.24           H  
ATOM   2442  HB3 GLU A 151       6.038  13.007  -4.229  1.00 92.24           H  
ATOM   2443  O   GLU A 151       6.621  14.236  -1.155  1.00 92.24           O  
ATOM   2444  CG  GLU A 151       6.327  10.882  -4.006  1.00 92.24           C  
ATOM   2445  HG2 GLU A 151       7.000  10.860  -4.863  1.00 92.24           H  
ATOM   2446  HG3 GLU A 151       5.333  10.620  -4.369  1.00 92.24           H  
ATOM   2447  CD  GLU A 151       6.806   9.848  -2.976  1.00 92.24           C  
ATOM   2448  OE1 GLU A 151       6.211   8.756  -2.857  1.00 92.24           O  
ATOM   2449  OE2 GLU A 151       7.799  10.133  -2.271  1.00 92.24           O  
ATOM   2450  N   GLU A 152       4.407  14.532  -1.219  1.00 94.25           N  
ATOM   2451  H   GLU A 152       3.510  14.182  -1.526  1.00 94.25           H  
ATOM   2452  CA  GLU A 152       4.432  15.758  -0.423  1.00 94.25           C  
ATOM   2453  HA  GLU A 152       5.327  16.321  -0.692  1.00 94.25           H  
ATOM   2454  C   GLU A 152       4.510  15.468   1.072  1.00 94.25           C  
ATOM   2455  CB  GLU A 152       3.222  16.653  -0.705  1.00 94.25           C  
ATOM   2456  HB2 GLU A 152       2.305  16.085  -0.554  1.00 94.25           H  
ATOM   2457  HB3 GLU A 152       3.196  17.465   0.022  1.00 94.25           H  
ATOM   2458  O   GLU A 152       3.932  14.510   1.597  1.00 94.25           O  
ATOM   2459  CG  GLU A 152       3.238  17.252  -2.117  1.00 94.25           C  
ATOM   2460  HG2 GLU A 152       2.260  17.700  -2.287  1.00 94.25           H  
ATOM   2461  HG3 GLU A 152       3.383  16.466  -2.859  1.00 94.25           H  
ATOM   2462  CD  GLU A 152       4.281  18.361  -2.304  1.00 94.25           C  
ATOM   2463  OE1 GLU A 152       4.339  18.904  -3.431  1.00 94.25           O  
ATOM   2464  OE2 GLU A 152       4.803  18.896  -1.302  1.00 94.25           O  
ATOM   2465  N   GLU A 153       5.198  16.363   1.775  1.00 95.99           N  
ATOM   2466  H   GLU A 153       5.601  17.149   1.285  1.00 95.99           H  
ATOM   2467  CA  GLU A 153       5.322  16.292   3.219  1.00 95.99           C  
ATOM   2468  HA  GLU A 153       5.365  15.236   3.486  1.00 95.99           H  
ATOM   2469  C   GLU A 153       4.103  16.876   3.935  1.00 95.99           C  
ATOM   2470  CB  GLU A 153       6.634  16.941   3.663  1.00 95.99           C  
ATOM   2471  HB2 GLU A 153       6.589  18.019   3.504  1.00 95.99           H  
ATOM   2472  HB3 GLU A 153       7.457  16.526   3.081  1.00 95.99           H  
ATOM   2473  O   GLU A 153       3.610  17.962   3.613  1.00 95.99           O  
ATOM   2474  CG  GLU A 153       6.869  16.635   5.139  1.00 95.99           C  
ATOM   2475  HG2 GLU A 153       6.784  15.560   5.294  1.00 95.99           H  
ATOM   2476  HG3 GLU A 153       6.103  17.119   5.745  1.00 95.99           H  
ATOM   2477  CD  GLU A 153       8.232  17.090   5.627  1.00 95.99           C  
ATOM   2478  OE1 GLU A 153       8.725  16.463   6.586  1.00 95.99           O  
ATOM   2479  OE2 GLU A 153       8.785  18.128   5.208  1.00 95.99           O  
ATOM   2480  N   MET A 154       3.642  16.159   4.957  1.00 98.70           N  
ATOM   2481  H   MET A 154       4.091  15.275   5.149  1.00 98.70           H  
ATOM   2482  CA  MET A 154       2.455  16.475   5.738  1.00 98.70           C  
ATOM   2483  HA  MET A 154       2.191  17.518   5.560  1.00 98.70           H  
ATOM   2484  C   MET A 154       2.710  16.296   7.237  1.00 98.70           C  
ATOM   2485  CB  MET A 154       1.281  15.592   5.286  1.00 98.70           C  
ATOM   2486  HB2 MET A 154       0.394  15.844   5.867  1.00 98.70           H  
ATOM   2487  HB3 MET A 154       1.529  14.547   5.471  1.00 98.70           H  
ATOM   2488  O   MET A 154       3.533  15.482   7.659  1.00 98.70           O  
ATOM   2489  CG  MET A 154       0.959  15.765   3.800  1.00 98.70           C  
ATOM   2490  HG2 MET A 154       0.662  16.800   3.626  1.00 98.70           H  
ATOM   2491  HG3 MET A 154       1.852  15.553   3.211  1.00 98.70           H  
ATOM   2492  SD  MET A 154      -0.351  14.684   3.193  1.00 98.70           S  
ATOM   2493  CE  MET A 154      -0.157  15.004   1.422  1.00 98.70           C  
ATOM   2494  HE1 MET A 154       0.889  14.895   1.134  1.00 98.70           H  
ATOM   2495  HE2 MET A 154      -0.502  16.012   1.193  1.00 98.70           H  
ATOM   2496  HE3 MET A 154      -0.748  14.286   0.855  1.00 98.70           H  
ATOM   2497  N   ILE A 155       1.962  17.031   8.055  1.00 98.92           N  
ATOM   2498  H   ILE A 155       1.320  17.685   7.630  1.00 98.92           H  
ATOM   2499  CA  ILE A 155       1.775  16.720   9.471  1.00 98.92           C  
ATOM   2500  HA  ILE A 155       2.642  16.169   9.836  1.00 98.92           H  
ATOM   2501  C   ILE A 155       0.559  15.815   9.599  1.00 98.92           C  
ATOM   2502  CB  ILE A 155       1.620  17.994  10.328  1.00 98.92           C  
ATOM   2503  HB  ILE A 155       0.711  18.510  10.016  1.00 98.92           H  
ATOM   2504  O   ILE A 155      -0.543  16.195   9.203  1.00 98.92           O  
ATOM   2505  CG1 ILE A 155       2.788  18.986  10.149  1.00 98.92           C  
ATOM   2506 HG12 ILE A 155       2.799  19.335   9.116  1.00 98.92           H  
ATOM   2507 HG13 ILE A 155       2.611  19.859  10.777  1.00 98.92           H  
ATOM   2508  CG2 ILE A 155       1.461  17.620  11.816  1.00 98.92           C  
ATOM   2509 HG21 ILE A 155       2.280  16.976  12.138  1.00 98.92           H  
ATOM   2510 HG22 ILE A 155       0.520  17.093  11.971  1.00 98.92           H  
ATOM   2511 HG23 ILE A 155       1.447  18.523  12.427  1.00 98.92           H  
ATOM   2512  CD1 ILE A 155       4.169  18.414  10.487  1.00 98.92           C  
ATOM   2513 HD11 ILE A 155       4.930  19.166  10.280  1.00 98.92           H  
ATOM   2514 HD12 ILE A 155       4.223  18.136  11.539  1.00 98.92           H  
ATOM   2515 HD13 ILE A 155       4.356  17.538   9.865  1.00 98.92           H  
ATOM   2516  N   LEU A 156       0.759  14.640  10.188  1.00 98.88           N  
ATOM   2517  H   LEU A 156       1.698  14.399  10.473  1.00 98.88           H  
ATOM   2518  CA  LEU A 156      -0.311  13.718  10.534  1.00 98.88           C  
ATOM   2519  HA  LEU A 156      -1.174  13.923   9.901  1.00 98.88           H  
ATOM   2520  C   LEU A 156      -0.729  13.938  11.984  1.00 98.88           C  
ATOM   2521  CB  LEU A 156       0.160  12.290  10.237  1.00 98.88           C  
ATOM   2522  HB2 LEU A 156       0.445  12.270   9.185  1.00 98.88           H  
ATOM   2523  HB3 LEU A 156       1.046  12.057  10.826  1.00 98.88           H  
ATOM   2524  O   LEU A 156       0.083  13.809  12.899  1.00 98.88           O  
ATOM   2525  CG  LEU A 156      -0.918  11.217  10.465  1.00 98.88           C  
ATOM   2526  HG  LEU A 156      -1.878  11.576  10.095  1.00 98.88           H  
ATOM   2527  CD1 LEU A 156      -0.535   9.975   9.666  1.00 98.88           C  
ATOM   2528 HD11 LEU A 156      -1.313   9.220   9.778  1.00 98.88           H  
ATOM   2529 HD12 LEU A 156       0.420   9.581  10.015  1.00 98.88           H  
ATOM   2530 HD13 LEU A 156      -0.459  10.227   8.608  1.00 98.88           H  
ATOM   2531  CD2 LEU A 156      -1.062  10.816  11.938  1.00 98.88           C  
ATOM   2532 HD21 LEU A 156      -1.566  11.594  12.511  1.00 98.88           H  
ATOM   2533 HD22 LEU A 156      -0.082  10.620  12.372  1.00 98.88           H  
ATOM   2534 HD23 LEU A 156      -1.688   9.927  12.019  1.00 98.88           H  
ATOM   2535  N   THR A 157      -2.012  14.221  12.199  1.00 98.82           N  
ATOM   2536  H   THR A 157      -2.624  14.294  11.399  1.00 98.82           H  
ATOM   2537  CA  THR A 157      -2.611  14.339  13.535  1.00 98.82           C  
ATOM   2538  HA  THR A 157      -1.839  14.217  14.295  1.00 98.82           H  
ATOM   2539  C   THR A 157      -3.653  13.245  13.738  1.00 98.82           C  
ATOM   2540  CB  THR A 157      -3.226  15.729  13.735  1.00 98.82           C  
ATOM   2541  HB  THR A 157      -4.074  15.857  13.063  1.00 98.82           H  
ATOM   2542  O   THR A 157      -4.549  13.099  12.913  1.00 98.82           O  
ATOM   2543  CG2 THR A 157      -3.677  15.965  15.176  1.00 98.82           C  
ATOM   2544 HG21 THR A 157      -4.481  15.276  15.434  1.00 98.82           H  
ATOM   2545 HG22 THR A 157      -4.052  16.984  15.272  1.00 98.82           H  
ATOM   2546 HG23 THR A 157      -2.839  15.820  15.858  1.00 98.82           H  
ATOM   2547  OG1 THR A 157      -2.258  16.715  13.445  1.00 98.82           O  
ATOM   2548  HG1 THR A 157      -2.072  16.638  12.507  1.00 98.82           H  
ATOM   2549  N   LEU A 158      -3.551  12.482  14.828  1.00 98.61           N  
ATOM   2550  H   LEU A 158      -2.836  12.713  15.503  1.00 98.61           H  
ATOM   2551  CA  LEU A 158      -4.554  11.485  15.210  1.00 98.61           C  
ATOM   2552  HA  LEU A 158      -4.832  10.895  14.337  1.00 98.61           H  
ATOM   2553  C   LEU A 158      -5.809  12.188  15.729  1.00 98.61           C  
ATOM   2554  CB  LEU A 158      -4.009  10.548  16.307  1.00 98.61           C  
ATOM   2555  HB2 LEU A 158      -3.737  11.149  17.174  1.00 98.61           H  
ATOM   2556  HB3 LEU A 158      -4.817   9.884  16.614  1.00 98.61           H  
ATOM   2557  O   LEU A 158      -5.724  12.977  16.674  1.00 98.61           O  
ATOM   2558  CG  LEU A 158      -2.800   9.679  15.923  1.00 98.61           C  
ATOM   2559  HG  LEU A 158      -1.958  10.322  15.669  1.00 98.61           H  
ATOM   2560  CD1 LEU A 158      -2.399   8.800  17.104  1.00 98.61           C  
ATOM   2561 HD11 LEU A 158      -1.478   8.267  16.869  1.00 98.61           H  
ATOM   2562 HD12 LEU A 158      -3.191   8.085  17.325  1.00 98.61           H  
ATOM   2563 HD13 LEU A 158      -2.242   9.406  17.996  1.00 98.61           H  
ATOM   2564  CD2 LEU A 158      -3.090   8.758  14.743  1.00 98.61           C  
ATOM   2565 HD21 LEU A 158      -4.026   8.221  14.899  1.00 98.61           H  
ATOM   2566 HD22 LEU A 158      -3.153   9.361  13.837  1.00 98.61           H  
ATOM   2567 HD23 LEU A 158      -2.276   8.045  14.615  1.00 98.61           H  
ATOM   2568  N   SER A 159      -6.974  11.848  15.183  1.00 98.11           N  
ATOM   2569  H   SER A 159      -6.994  11.227  14.387  1.00 98.11           H  
ATOM   2570  CA  SER A 159      -8.251  12.426  15.622  1.00 98.11           C  
ATOM   2571  HA  SER A 159      -8.170  13.513  15.616  1.00 98.11           H  
ATOM   2572  C   SER A 159      -8.643  12.008  17.039  1.00 98.11           C  
ATOM   2573  CB  SER A 159      -9.356  12.038  14.647  1.00 98.11           C  
ATOM   2574  HB2 SER A 159      -9.403  10.955  14.534  1.00 98.11           H  
ATOM   2575  HB3 SER A 159     -10.312  12.400  15.026  1.00 98.11           H  
ATOM   2576  O   SER A 159      -9.322  12.751  17.742  1.00 98.11           O  
ATOM   2577  OG  SER A 159      -9.101  12.647  13.402  1.00 98.11           O  
ATOM   2578  HG  SER A 159      -9.978  12.852  13.067  1.00 98.11           H  
ATOM   2579  N   SER A 160      -8.158  10.855  17.510  1.00 95.36           N  
ATOM   2580  H   SER A 160      -7.584  10.292  16.898  1.00 95.36           H  
ATOM   2581  CA  SER A 160      -8.337  10.413  18.899  1.00 95.36           C  
ATOM   2582  HA  SER A 160      -9.397  10.462  19.148  1.00 95.36           H  
ATOM   2583  C   SER A 160      -7.587  11.278  19.920  1.00 95.36           C  
ATOM   2584  CB  SER A 160      -7.869   8.962  19.040  1.00 95.36           C  
ATOM   2585  HB2 SER A 160      -8.066   8.617  20.056  1.00 95.36           H  
ATOM   2586  HB3 SER A 160      -8.427   8.335  18.344  1.00 95.36           H  
ATOM   2587  O   SER A 160      -7.870  11.198  21.113  1.00 95.36           O  
ATOM   2588  OG  SER A 160      -6.480   8.859  18.766  1.00 95.36           O  
ATOM   2589  HG  SER A 160      -6.225   7.935  18.814  1.00 95.36           H  
ATOM   2590  N   GLY A 161      -6.596  12.064  19.482  1.00 94.52           N  
ATOM   2591  H   GLY A 161      -6.450  12.129  18.485  1.00 94.52           H  
ATOM   2592  CA  GLY A 161      -5.739  12.874  20.348  1.00 94.52           C  
ATOM   2593  HA2 GLY A 161      -5.233  13.619  19.734  1.00 94.52           H  
ATOM   2594  HA3 GLY A 161      -6.366  13.396  21.072  1.00 94.52           H  
ATOM   2595  C   GLY A 161      -4.670  12.100  21.131  1.00 94.52           C  
ATOM   2596  O   GLY A 161      -3.838  12.740  21.770  1.00 94.52           O  
ATOM   2597  N   GLY A 162      -4.652  10.763  21.067  1.00 95.61           N  
ATOM   2598  H   GLY A 162      -5.357  10.309  20.504  1.00 95.61           H  
ATOM   2599  CA  GLY A 162      -3.634   9.929  21.720  1.00 95.61           C  
ATOM   2600  HA2 GLY A 162      -3.908   8.878  21.620  1.00 95.61           H  
ATOM   2601  HA3 GLY A 162      -3.600  10.174  22.782  1.00 95.61           H  
ATOM   2602  C   GLY A 162      -2.228  10.117  21.140  1.00 95.61           C  
ATOM   2603  O   GLY A 162      -2.053  10.799  20.132  1.00 95.61           O  
ATOM   2604  N   ASP A 163      -1.217   9.505  21.761  1.00 97.51           N  
ATOM   2605  H   ASP A 163      -1.394   9.027  22.633  1.00 97.51           H  
ATOM   2606  CA  ASP A 163       0.181   9.628  21.316  1.00 97.51           C  
ATOM   2607  HA  ASP A 163       0.371  10.656  21.009  1.00 97.51           H  
ATOM   2608  C   ASP A 163       0.502   8.732  20.113  1.00 97.51           C  
ATOM   2609  CB  ASP A 163       1.133   9.296  22.475  1.00 97.51           C  
ATOM   2610  HB2 ASP A 163       2.150   9.242  22.087  1.00 97.51           H  
ATOM   2611  HB3 ASP A 163       0.876   8.317  22.879  1.00 97.51           H  
ATOM   2612  O   ASP A 163       1.246   9.135  19.213  1.00 97.51           O  
ATOM   2613  CG  ASP A 163       1.114  10.341  23.594  1.00 97.51           C  
ATOM   2614  OD1 ASP A 163       0.914  11.537  23.282  1.00 97.51           O  
ATOM   2615  OD2 ASP A 163       1.326   9.930  24.755  1.00 97.51           O  
ATOM   2616  N   THR A 164      -0.075   7.528  20.076  1.00 97.53           N  
ATOM   2617  H   THR A 164      -0.688   7.254  20.831  1.00 97.53           H  
ATOM   2618  CA  THR A 164       0.085   6.573  18.976  1.00 97.53           C  
ATOM   2619  HA  THR A 164       0.394   7.139  18.097  1.00 97.53           H  
ATOM   2620  C   THR A 164      -1.234   5.896  18.616  1.00 97.53           C  
ATOM   2621  CB  THR A 164       1.175   5.512  19.240  1.00 97.53           C  
ATOM   2622  HB  THR A 164       1.336   4.958  18.315  1.00 97.53           H  
ATOM   2623  O   THR A 164      -2.197   5.906  19.386  1.00 97.53           O  
ATOM   2624  CG2 THR A 164       2.512   6.112  19.672  1.00 97.53           C  
ATOM   2625 HG21 THR A 164       2.429   6.533  20.674  1.00 97.53           H  
ATOM   2626 HG22 THR A 164       3.272   5.330  19.671  1.00 97.53           H  
ATOM   2627 HG23 THR A 164       2.800   6.896  18.971  1.00 97.53           H  
ATOM   2628  OG1 THR A 164       0.801   4.595  20.237  1.00 97.53           O  
ATOM   2629  HG1 THR A 164       1.384   3.840  20.126  1.00 97.53           H  
ATOM   2630  N   ALA A 165      -1.284   5.316  17.420  1.00 97.45           N  
ATOM   2631  H   ALA A 165      -0.477   5.397  16.818  1.00 97.45           H  
ATOM   2632  CA  ALA A 165      -2.355   4.432  16.985  1.00 97.45           C  
ATOM   2633  HA  ALA A 165      -2.819   3.982  17.862  1.00 97.45           H  
ATOM   2634  C   ALA A 165      -1.792   3.304  16.118  1.00 97.45           C  
ATOM   2635  CB  ALA A 165      -3.421   5.235  16.232  1.00 97.45           C  
ATOM   2636  HB1 ALA A 165      -4.207   4.563  15.889  1.00 97.45           H  
ATOM   2637  HB2 ALA A 165      -3.866   5.973  16.899  1.00 97.45           H  
ATOM   2638  HB3 ALA A 165      -2.972   5.735  15.374  1.00 97.45           H  
ATOM   2639  O   ALA A 165      -0.819   3.488  15.384  1.00 97.45           O  
ATOM   2640  N   GLN A 166      -2.418   2.132  16.177  1.00 95.42           N  
ATOM   2641  H   GLN A 166      -3.245   2.044  16.751  1.00 95.42           H  
ATOM   2642  CA  GLN A 166      -2.070   1.023  15.292  1.00 95.42           C  
ATOM   2643  HA  GLN A 166      -0.990   0.880  15.320  1.00 95.42           H  
ATOM   2644  C   GLN A 166      -2.462   1.348  13.842  1.00 95.42           C  
ATOM   2645  CB  GLN A 166      -2.740  -0.270  15.779  1.00 95.42           C  
ATOM   2646  HB2 GLN A 166      -3.820  -0.127  15.819  1.00 95.42           H  
ATOM   2647  HB3 GLN A 166      -2.527  -1.067  15.066  1.00 95.42           H  
ATOM   2648  O   GLN A 166      -3.462   2.028  13.600  1.00 95.42           O  
ATOM   2649  CG  GLN A 166      -2.225  -0.700  17.161  1.00 95.42           C  
ATOM   2650  HG2 GLN A 166      -1.140  -0.806  17.122  1.00 95.42           H  
ATOM   2651  HG3 GLN A 166      -2.467   0.058  17.906  1.00 95.42           H  
ATOM   2652  CD  GLN A 166      -2.849  -2.016  17.609  1.00 95.42           C  
ATOM   2653  NE2 GLN A 166      -2.068  -3.047  17.842  1.00 95.42           N  
ATOM   2654 HE21 GLN A 166      -1.068  -2.983  17.714  1.00 95.42           H  
ATOM   2655 HE22 GLN A 166      -2.544  -3.899  18.102  1.00 95.42           H  
ATOM   2656  OE1 GLN A 166      -4.050  -2.143  17.761  1.00 95.42           O  
ATOM   2657  N   SER A 167      -1.687   0.840  12.878  1.00 92.98           N  
ATOM   2658  H   SER A 167      -0.898   0.264  13.134  1.00 92.98           H  
ATOM   2659  CA  SER A 167      -2.073   0.895  11.462  1.00 92.98           C  
ATOM   2660  HA  SER A 167      -2.221   1.936  11.174  1.00 92.98           H  
ATOM   2661  C   SER A 167      -3.402   0.173  11.219  1.00 92.98           C  
ATOM   2662  CB  SER A 167      -0.990   0.287  10.563  1.00 92.98           C  
ATOM   2663  HB2 SER A 167      -0.513  -0.558  11.060  1.00 92.98           H  
ATOM   2664  HB3 SER A 167      -1.459  -0.077   9.649  1.00 92.98           H  
ATOM   2665  O   SER A 167      -3.697  -0.827  11.871  1.00 92.98           O  
ATOM   2666  OG  SER A 167      -0.024   1.252  10.192  1.00 92.98           O  
ATOM   2667  HG  SER A 167       0.646   1.320  10.876  1.00 92.98           H  
ATOM   2668  N   GLY A 168      -4.184   0.670  10.261  1.00 87.26           N  
ATOM   2669  H   GLY A 168      -3.870   1.501   9.780  1.00 87.26           H  
ATOM   2670  CA  GLY A 168      -5.444   0.074   9.810  1.00 87.26           C  
ATOM   2671  HA2 GLY A 168      -5.598  -0.889  10.295  1.00 87.26           H  
ATOM   2672  HA3 GLY A 168      -5.391  -0.107   8.736  1.00 87.26           H  
ATOM   2673  C   GLY A 168      -6.668   0.943  10.088  1.00 87.26           C  
ATOM   2674  O   GLY A 168      -7.379   1.325   9.161  1.00 87.26           O  
ATOM   2675  N   ALA A 169      -6.919   1.264  11.359  1.00 83.52           N  
ATOM   2676  H   ALA A 169      -6.288   0.913  12.065  1.00 83.52           H  
ATOM   2677  CA  ALA A 169      -8.154   1.932  11.800  1.00 83.52           C  
ATOM   2678  HA  ALA A 169      -8.808   2.079  10.941  1.00 83.52           H  
ATOM   2679  C   ALA A 169      -7.944   3.341  12.387  1.00 83.52           C  
ATOM   2680  CB  ALA A 169      -8.895   0.993  12.759  1.00 83.52           C  
ATOM   2681  HB1 ALA A 169      -9.858   1.428  13.027  1.00 83.52           H  
ATOM   2682  HB2 ALA A 169      -8.307   0.842  13.664  1.00 83.52           H  
ATOM   2683  HB3 ALA A 169      -9.070   0.032  12.275  1.00 83.52           H  
ATOM   2684  O   ALA A 169      -8.875   3.939  12.923  1.00 83.52           O  
ATOM   2685  N   ALA A 170      -6.726   3.882  12.324  1.00 92.73           N  
ATOM   2686  H   ALA A 170      -5.987   3.373  11.861  1.00 92.73           H  
ATOM   2687  CA  ALA A 170      -6.439   5.217  12.836  1.00 92.73           C  
ATOM   2688  HA  ALA A 170      -6.848   5.300  13.843  1.00 92.73           H  
ATOM   2689  C   ALA A 170      -7.090   6.299  11.956  1.00 92.73           C  
ATOM   2690  CB  ALA A 170      -4.918   5.389  12.927  1.00 92.73           C  
ATOM   2691  HB1 ALA A 170      -4.489   4.597  13.540  1.00 92.73           H  
ATOM   2692  HB2 ALA A 170      -4.480   5.337  11.930  1.00 92.73           H  
ATOM   2693  HB3 ALA A 170      -4.684   6.359  13.365  1.00 92.73           H  
ATOM   2694  O   ALA A 170      -6.679   6.481  10.810  1.00 92.73           O  
ATOM   2695  N   LEU A 171      -8.062   7.031  12.513  1.00 98.07           N  
ATOM   2696  H   LEU A 171      -8.409   6.753  13.420  1.00 98.07           H  
ATOM   2697  CA  LEU A 171      -8.619   8.247  11.913  1.00 98.07           C  
ATOM   2698  HA  LEU A 171      -8.750   8.086  10.843  1.00 98.07           H  
ATOM   2699  C   LEU A 171      -7.650   9.416  12.100  1.00 98.07           C  
ATOM   2700  CB  LEU A 171      -9.986   8.588  12.530  1.00 98.07           C  
ATOM   2701  HB2 LEU A 171     -10.292   9.572  12.173  1.00 98.07           H  
ATOM   2702  HB3 LEU A 171      -9.870   8.655  13.612  1.00 98.07           H  
ATOM   2703  O   LEU A 171      -7.196   9.684  13.221  1.00 98.07           O  
ATOM   2704  CG  LEU A 171     -11.121   7.601  12.211  1.00 98.07           C  
ATOM   2705  HG  LEU A 171     -10.836   6.601  12.538  1.00 98.07           H  
ATOM   2706  CD1 LEU A 171     -12.375   8.026  12.976  1.00 98.07           C  
ATOM   2707 HD11 LEU A 171     -12.688   9.018  12.652  1.00 98.07           H  
ATOM   2708 HD12 LEU A 171     -13.182   7.321  12.777  1.00 98.07           H  
ATOM   2709 HD13 LEU A 171     -12.174   8.045  14.047  1.00 98.07           H  
ATOM   2710  CD2 LEU A 171     -11.480   7.566  10.728  1.00 98.07           C  
ATOM   2711 HD21 LEU A 171     -11.813   8.548  10.393  1.00 98.07           H  
ATOM   2712 HD22 LEU A 171     -12.279   6.844  10.555  1.00 98.07           H  
ATOM   2713 HD23 LEU A 171     -10.619   7.267  10.130  1.00 98.07           H  
ATOM   2714  N   VAL A 172      -7.326  10.100  11.005  1.00 98.78           N  
ATOM   2715  H   VAL A 172      -7.701   9.790  10.120  1.00 98.78           H  
ATOM   2716  CA  VAL A 172      -6.312  11.157  10.994  1.00 98.78           C  
ATOM   2717  HA  VAL A 172      -6.171  11.490  12.022  1.00 98.78           H  
ATOM   2718  C   VAL A 172      -6.744  12.385  10.209  1.00 98.78           C  
ATOM   2719  CB  VAL A 172      -4.942  10.652  10.490  1.00 98.78           C  
ATOM   2720  HB  VAL A 172      -4.205  11.421  10.720  1.00 98.78           H  
ATOM   2721  O   VAL A 172      -7.506  12.307   9.246  1.00 98.78           O  
ATOM   2722  CG1 VAL A 172      -4.511   9.372  11.212  1.00 98.78           C  
ATOM   2723 HG11 VAL A 172      -3.478   9.129  10.963  1.00 98.78           H  
ATOM   2724 HG12 VAL A 172      -5.143   8.539  10.903  1.00 98.78           H  
ATOM   2725 HG13 VAL A 172      -4.622   9.513  12.287  1.00 98.78           H  
ATOM   2726  CG2 VAL A 172      -4.868  10.387   8.981  1.00 98.78           C  
ATOM   2727 HG21 VAL A 172      -5.553   9.586   8.704  1.00 98.78           H  
ATOM   2728 HG22 VAL A 172      -3.852  10.098   8.712  1.00 98.78           H  
ATOM   2729 HG23 VAL A 172      -5.125  11.284   8.418  1.00 98.78           H  
ATOM   2730  N   ASN A 173      -6.161  13.520  10.577  1.00 98.85           N  
ATOM   2731  H   ASN A 173      -5.553  13.483  11.383  1.00 98.85           H  
ATOM   2732  CA  ASN A 173      -6.079  14.704   9.735  1.00 98.85           C  
ATOM   2733  HA  ASN A 173      -6.771  14.607   8.899  1.00 98.85           H  
ATOM   2734  C   ASN A 173      -4.670  14.829   9.148  1.00 98.85           C  
ATOM   2735  CB  ASN A 173      -6.491  15.939  10.546  1.00 98.85           C  
ATOM   2736  HB2 ASN A 173      -6.035  16.823  10.102  1.00 98.85           H  
ATOM   2737  HB3 ASN A 173      -6.148  15.855  11.577  1.00 98.85           H  
ATOM   2738  O   ASN A 173      -3.683  14.708   9.881  1.00 98.85           O  
ATOM   2739  CG  ASN A 173      -7.991  16.144  10.518  1.00 98.85           C  
ATOM   2740  ND2 ASN A 173      -8.747  15.435  11.325  1.00 98.85           N  
ATOM   2741 HD21 ASN A 173      -8.372  14.680  11.881  1.00 98.85           H  
ATOM   2742 HD22 ASN A 173      -9.746  15.523  11.205  1.00 98.85           H  
ATOM   2743  OD1 ASN A 173      -8.476  16.969   9.761  1.00 98.85           O  
ATOM   2744  N   LEU A 174      -4.583  15.101   7.846  1.00 98.92           N  
ATOM   2745  H   LEU A 174      -5.439  15.181   7.315  1.00 98.92           H  
ATOM   2746  CA  LEU A 174      -3.329  15.394   7.152  1.00 98.92           C  
ATOM   2747  HA  LEU A 174      -2.488  15.210   7.820  1.00 98.92           H  
ATOM   2748  C   LEU A 174      -3.283  16.872   6.759  1.00 98.92           C  
ATOM   2749  CB  LEU A 174      -3.169  14.481   5.922  1.00 98.92           C  
ATOM   2750  HB2 LEU A 174      -4.013  14.654   5.255  1.00 98.92           H  
ATOM   2751  HB3 LEU A 174      -2.260  14.774   5.396  1.00 98.92           H  
ATOM   2752  O   LEU A 174      -4.211  17.388   6.136  1.00 98.92           O  
ATOM   2753  CG  LEU A 174      -3.108  12.970   6.203  1.00 98.92           C  
ATOM   2754  HG  LEU A 174      -4.042  12.650   6.666  1.00 98.92           H  
ATOM   2755  CD1 LEU A 174      -2.937  12.209   4.889  1.00 98.92           C  
ATOM   2756 HD11 LEU A 174      -3.739  12.476   4.200  1.00 98.92           H  
ATOM   2757 HD12 LEU A 174      -2.977  11.137   5.079  1.00 98.92           H  
ATOM   2758 HD13 LEU A 174      -1.981  12.457   4.429  1.00 98.92           H  
ATOM   2759  CD2 LEU A 174      -1.946  12.590   7.120  1.00 98.92           C  
ATOM   2760 HD21 LEU A 174      -2.117  13.014   8.109  1.00 98.92           H  
ATOM   2761 HD22 LEU A 174      -1.007  12.963   6.710  1.00 98.92           H  
ATOM   2762 HD23 LEU A 174      -1.901  11.505   7.209  1.00 98.92           H  
ATOM   2763  N   THR A 175      -2.186  17.547   7.091  1.00 98.93           N  
ATOM   2764  H   THR A 175      -1.497  17.082   7.666  1.00 98.93           H  
ATOM   2765  CA  THR A 175      -1.962  18.954   6.731  1.00 98.93           C  
ATOM   2766  HA  THR A 175      -2.772  19.303   6.090  1.00 98.93           H  
ATOM   2767  C   THR A 175      -0.658  19.089   5.961  1.00 98.93           C  
ATOM   2768  CB  THR A 175      -1.940  19.852   7.975  1.00 98.93           C  
ATOM   2769  HB  THR A 175      -1.102  19.570   8.612  1.00 98.93           H  
ATOM   2770  O   THR A 175       0.395  18.734   6.484  1.00 98.93           O  
ATOM   2771  CG2 THR A 175      -1.821  21.333   7.620  1.00 98.93           C  
ATOM   2772 HG21 THR A 175      -2.622  21.614   6.936  1.00 98.93           H  
ATOM   2773 HG22 THR A 175      -1.891  21.945   8.519  1.00 98.93           H  
ATOM   2774 HG23 THR A 175      -0.859  21.527   7.146  1.00 98.93           H  
ATOM   2775  OG1 THR A 175      -3.134  19.722   8.716  1.00 98.93           O  
ATOM   2776  HG1 THR A 175      -3.035  20.275   9.494  1.00 98.93           H  
ATOM   2777  N   LEU A 176      -0.705  19.622   4.741  1.00 98.86           N  
ATOM   2778  H   LEU A 176      -1.594  19.969   4.411  1.00 98.86           H  
ATOM   2779  CA  LEU A 176       0.476  19.869   3.912  1.00 98.86           C  
ATOM   2780  HA  LEU A 176       1.006  18.932   3.745  1.00 98.86           H  
ATOM   2781  C   LEU A 176       1.443  20.835   4.603  1.00 98.86           C  
ATOM   2782  CB  LEU A 176       0.021  20.455   2.565  1.00 98.86           C  
ATOM   2783  HB2 LEU A 176      -0.749  21.200   2.762  1.00 98.86           H  
ATOM   2784  HB3 LEU A 176       0.860  20.973   2.099  1.00 98.86           H  
ATOM   2785  O   LEU A 176       1.061  21.932   5.001  1.00 98.86           O  
ATOM   2786  CG  LEU A 176      -0.526  19.426   1.564  1.00 98.86           C  
ATOM   2787  HG  LEU A 176      -1.271  18.792   2.044  1.00 98.86           H  
ATOM   2788  CD1 LEU A 176      -1.178  20.161   0.393  1.00 98.86           C  
ATOM   2789 HD11 LEU A 176      -1.505  19.443  -0.359  1.00 98.86           H  
ATOM   2790 HD12 LEU A 176      -2.054  20.700   0.755  1.00 98.86           H  
ATOM   2791 HD13 LEU A 176      -0.480  20.872  -0.047  1.00 98.86           H  
ATOM   2792  CD2 LEU A 176       0.594  18.554   0.992  1.00 98.86           C  
ATOM   2793 HD21 LEU A 176       0.200  17.902   0.213  1.00 98.86           H  
ATOM   2794 HD22 LEU A 176       1.034  17.930   1.770  1.00 98.86           H  
ATOM   2795 HD23 LEU A 176       1.382  19.176   0.565  1.00 98.86           H  
ATOM   2796  N   VAL A 177       2.725  20.475   4.686  1.00 98.55           N  
ATOM   2797  H   VAL A 177       2.997  19.567   4.339  1.00 98.55           H  
ATOM   2798  CA  VAL A 177       3.749  21.346   5.289  1.00 98.55           C  
ATOM   2799  HA  VAL A 177       3.373  21.716   6.243  1.00 98.55           H  
ATOM   2800  C   VAL A 177       4.012  22.580   4.423  1.00 98.55           C  
ATOM   2801  CB  VAL A 177       5.045  20.555   5.562  1.00 98.55           C  
ATOM   2802  HB  VAL A 177       5.346  20.029   4.656  1.00 98.55           H  
ATOM   2803  O   VAL A 177       4.232  23.666   4.955  1.00 98.55           O  
ATOM   2804  CG1 VAL A 177       6.212  21.443   6.014  1.00 98.55           C  
ATOM   2805 HG11 VAL A 177       5.923  22.028   6.887  1.00 98.55           H  
ATOM   2806 HG12 VAL A 177       6.507  22.116   5.209  1.00 98.55           H  
ATOM   2807 HG13 VAL A 177       7.073  20.820   6.256  1.00 98.55           H  
ATOM   2808  CG2 VAL A 177       4.804  19.533   6.680  1.00 98.55           C  
ATOM   2809 HG21 VAL A 177       5.729  19.001   6.905  1.00 98.55           H  
ATOM   2810 HG22 VAL A 177       4.052  18.809   6.367  1.00 98.55           H  
ATOM   2811 HG23 VAL A 177       4.461  20.042   7.581  1.00 98.55           H  
ATOM   2812  N   LYS A 178       3.958  22.441   3.090  1.00 97.64           N  
ATOM   2813  H   LYS A 178       3.770  21.517   2.728  1.00 97.64           H  
ATOM   2814  CA  LYS A 178       4.327  23.511   2.145  1.00 97.64           C  
ATOM   2815  HA  LYS A 178       5.329  23.852   2.403  1.00 97.64           H  
ATOM   2816  C   LYS A 178       3.449  24.763   2.223  1.00 97.64           C  
ATOM   2817  CB  LYS A 178       4.382  22.958   0.708  1.00 97.64           C  
ATOM   2818  HB2 LYS A 178       4.743  23.751   0.053  1.00 97.64           H  
ATOM   2819  HB3 LYS A 178       5.113  22.149   0.677  1.00 97.64           H  
ATOM   2820  O   LYS A 178       3.924  25.853   1.923  1.00 97.64           O  
ATOM   2821  CG  LYS A 178       3.043  22.433   0.151  1.00 97.64           C  
ATOM   2822  HG2 LYS A 178       2.282  23.213   0.191  1.00 97.64           H  
ATOM   2823  HG3 LYS A 178       2.716  21.581   0.748  1.00 97.64           H  
ATOM   2824  CD  LYS A 178       3.214  21.988  -1.309  1.00 97.64           C  
ATOM   2825  HD2 LYS A 178       4.075  21.321  -1.369  1.00 97.64           H  
ATOM   2826  HD3 LYS A 178       3.414  22.860  -1.932  1.00 97.64           H  
ATOM   2827  CE  LYS A 178       1.979  21.246  -1.838  1.00 97.64           C  
ATOM   2828  HE2 LYS A 178       1.743  20.450  -1.132  1.00 97.64           H  
ATOM   2829  HE3 LYS A 178       1.130  21.927  -1.882  1.00 97.64           H  
ATOM   2830  NZ  LYS A 178       2.248  20.636  -3.168  1.00 97.64           N  
ATOM   2831  HZ1 LYS A 178       3.089  20.077  -3.139  1.00 97.64           H  
ATOM   2832  HZ2 LYS A 178       2.406  21.319  -3.895  1.00 97.64           H  
ATOM   2833  HZ3 LYS A 178       1.528  19.988  -3.453  1.00 97.64           H  
ATOM   2834  N   ASN A 179       2.179  24.613   2.587  1.00 98.07           N  
ATOM   2835  H   ASN A 179       1.842  23.678   2.769  1.00 98.07           H  
ATOM   2836  CA  ASN A 179       1.200  25.702   2.567  1.00 98.07           C  
ATOM   2837  HA  ASN A 179       1.726  26.647   2.699  1.00 98.07           H  
ATOM   2838  C   ASN A 179       0.172  25.650   3.710  1.00 98.07           C  
ATOM   2839  CB  ASN A 179       0.526  25.732   1.183  1.00 98.07           C  
ATOM   2840  HB2 ASN A 179       1.287  25.851   0.411  1.00 98.07           H  
ATOM   2841  HB3 ASN A 179      -0.139  26.593   1.138  1.00 98.07           H  
ATOM   2842  O   ASN A 179      -0.681  26.528   3.781  1.00 98.07           O  
ATOM   2843  CG  ASN A 179      -0.296  24.495   0.870  1.00 98.07           C  
ATOM   2844  ND2 ASN A 179      -0.914  24.482  -0.283  1.00 98.07           N  
ATOM   2845 HD21 ASN A 179      -0.952  25.351  -0.796  1.00 98.07           H  
ATOM   2846 HD22 ASN A 179      -1.789  23.978  -0.259  1.00 98.07           H  
ATOM   2847  OD1 ASN A 179      -0.361  23.541   1.631  1.00 98.07           O  
ATOM   2848  N   ASN A 180       0.279  24.676   4.620  1.00 98.33           N  
ATOM   2849  H   ASN A 180       0.988  23.967   4.498  1.00 98.33           H  
ATOM   2850  CA  ASN A 180      -0.631  24.472   5.747  1.00 98.33           C  
ATOM   2851  HA  ASN A 180      -0.278  23.581   6.265  1.00 98.33           H  
ATOM   2852  C   ASN A 180      -2.085  24.137   5.345  1.00 98.33           C  
ATOM   2853  CB  ASN A 180      -0.461  25.641   6.734  1.00 98.33           C  
ATOM   2854  HB2 ASN A 180       0.600  25.853   6.865  1.00 98.33           H  
ATOM   2855  HB3 ASN A 180      -0.941  26.533   6.329  1.00 98.33           H  
ATOM   2856  O   ASN A 180      -2.998  24.267   6.163  1.00 98.33           O  
ATOM   2857  CG  ASN A 180      -1.029  25.341   8.103  1.00 98.33           C  
ATOM   2858  ND2 ASN A 180      -2.078  26.021   8.497  1.00 98.33           N  
ATOM   2859 HD21 ASN A 180      -2.595  26.521   7.788  1.00 98.33           H  
ATOM   2860 HD22 ASN A 180      -2.499  25.707   9.360  1.00 98.33           H  
ATOM   2861  OD1 ASN A 180      -0.529  24.514   8.847  1.00 98.33           O  
ATOM   2862  N   ASP A 181      -2.311  23.679   4.110  1.00 98.45           N  
ATOM   2863  H   ASP A 181      -1.544  23.608   3.456  1.00 98.45           H  
ATOM   2864  CA  ASP A 181      -3.631  23.227   3.671  1.00 98.45           C  
ATOM   2865  HA  ASP A 181      -4.371  23.972   3.966  1.00 98.45           H  
ATOM   2866  C   ASP A 181      -3.993  21.896   4.338  1.00 98.45           C  
ATOM   2867  CB  ASP A 181      -3.702  23.069   2.146  1.00 98.45           C  
ATOM   2868  HB2 ASP A 181      -4.596  22.494   1.902  1.00 98.45           H  
ATOM   2869  HB3 ASP A 181      -2.838  22.494   1.811  1.00 98.45           H  
ATOM   2870  O   ASP A 181      -3.207  20.945   4.340  1.00 98.45           O  
ATOM   2871  CG  ASP A 181      -3.775  24.379   1.361  1.00 98.45           C  
ATOM   2872  OD1 ASP A 181      -4.020  25.444   1.967  1.00 98.45           O  
ATOM   2873  OD2 ASP A 181      -3.593  24.291   0.123  1.00 98.45           O  
ATOM   2874  N   ASN A 182      -5.208  21.812   4.878  1.00 98.84           N  
ATOM   2875  H   ASN A 182      -5.819  22.613   4.809  1.00 98.84           H  
ATOM   2876  CA  ASN A 182      -5.752  20.567   5.406  1.00 98.84           C  
ATOM   2877  HA  ASN A 182      -4.945  19.996   5.867  1.00 98.84           H  
ATOM   2878  C   ASN A 182      -6.325  19.720   4.257  1.00 98.84           C  
ATOM   2879  CB  ASN A 182      -6.770  20.891   6.507  1.00 98.84           C  
ATOM   2880  HB2 ASN A 182      -6.279  21.458   7.298  1.00 98.84           H  
ATOM   2881  HB3 ASN A 182      -7.576  21.494   6.089  1.00 98.84           H  
ATOM   2882  O   ASN A 182      -7.260  20.132   3.564  1.00 98.84           O  
ATOM   2883  CG  ASN A 182      -7.385  19.635   7.094  1.00 98.84           C  
ATOM   2884  ND2 ASN A 182      -7.025  19.232   8.288  1.00 98.84           N  
ATOM   2885 HD21 ASN A 182      -6.249  19.658   8.772  1.00 98.84           H  
ATOM   2886 HD22 ASN A 182      -7.521  18.429   8.648  1.00 98.84           H  
ATOM   2887  OD1 ASN A 182      -8.212  19.006   6.471  1.00 98.84           O  
ATOM   2888  N   VAL A 183      -5.756  18.532   4.072  1.00 98.80           N  
ATOM   2889  H   VAL A 183      -5.039  18.244   4.723  1.00 98.80           H  
ATOM   2890  CA  VAL A 183      -6.083  17.603   2.985  1.00 98.80           C  
ATOM   2891  HA  VAL A 183      -6.042  18.136   2.035  1.00 98.80           H  
ATOM   2892  C   VAL A 183      -7.499  17.049   3.143  1.00 98.80           C  
ATOM   2893  CB  VAL A 183      -5.045  16.465   2.950  1.00 98.80           C  
ATOM   2894  HB  VAL A 183      -5.049  15.983   3.928  1.00 98.80           H  
ATOM   2895  O   VAL A 183      -8.212  16.955   2.148  1.00 98.80           O  
ATOM   2896  CG1 VAL A 183      -5.346  15.388   1.904  1.00 98.80           C  
ATOM   2897 HG11 VAL A 183      -5.360  15.827   0.907  1.00 98.80           H  
ATOM   2898 HG12 VAL A 183      -4.578  14.616   1.940  1.00 98.80           H  
ATOM   2899 HG13 VAL A 183      -6.306  14.914   2.111  1.00 98.80           H  
ATOM   2900  CG2 VAL A 183      -3.632  17.000   2.671  1.00 98.80           C  
ATOM   2901 HG21 VAL A 183      -3.607  17.501   1.703  1.00 98.80           H  
ATOM   2902 HG22 VAL A 183      -2.922  16.172   2.662  1.00 98.80           H  
ATOM   2903 HG23 VAL A 183      -3.326  17.701   3.448  1.00 98.80           H  
ATOM   2904  N   ASN A 184      -7.938  16.739   4.370  1.00 98.80           N  
ATOM   2905  H   ASN A 184      -7.305  16.830   5.151  1.00 98.80           H  
ATOM   2906  CA  ASN A 184      -9.284  16.221   4.647  1.00 98.80           C  
ATOM   2907  HA  ASN A 184      -9.425  15.288   4.102  1.00 98.80           H  
ATOM   2908  C   ASN A 184     -10.353  17.204   4.159  1.00 98.80           C  
ATOM   2909  CB  ASN A 184      -9.477  15.949   6.153  1.00 98.80           C  
ATOM   2910  HB2 ASN A 184      -9.424  16.872   6.730  1.00 98.80           H  
ATOM   2911  HB3 ASN A 184     -10.483  15.554   6.293  1.00 98.80           H  
ATOM   2912  O   ASN A 184     -11.193  16.856   3.333  1.00 98.80           O  
ATOM   2913  CG  ASN A 184      -8.490  14.975   6.762  1.00 98.80           C  
ATOM   2914  ND2 ASN A 184      -8.984  14.029   7.521  1.00 98.80           N  
ATOM   2915 HD21 ASN A 184      -9.972  14.012   7.728  1.00 98.80           H  
ATOM   2916 HD22 ASN A 184      -8.352  13.395   7.990  1.00 98.80           H  
ATOM   2917  OD1 ASN A 184      -7.278  15.071   6.601  1.00 98.80           O  
ATOM   2918  N   LYS A 185     -10.245  18.466   4.587  1.00 98.56           N  
ATOM   2919  H   LYS A 185      -9.524  18.661   5.267  1.00 98.56           H  
ATOM   2920  CA  LYS A 185     -11.135  19.549   4.170  1.00 98.56           C  
ATOM   2921  HA  LYS A 185     -12.158  19.283   4.438  1.00 98.56           H  
ATOM   2922  C   LYS A 185     -11.100  19.743   2.657  1.00 98.56           C  
ATOM   2923  CB  LYS A 185     -10.729  20.830   4.906  1.00 98.56           C  
ATOM   2924  HB2 LYS A 185     -10.739  20.645   5.980  1.00 98.56           H  
ATOM   2925  HB3 LYS A 185      -9.722  21.119   4.607  1.00 98.56           H  
ATOM   2926  O   LYS A 185     -12.137  19.944   2.032  1.00 98.56           O  
ATOM   2927  CG  LYS A 185     -11.710  21.960   4.582  1.00 98.56           C  
ATOM   2928  HG2 LYS A 185     -12.708  21.678   4.919  1.00 98.56           H  
ATOM   2929  HG3 LYS A 185     -11.737  22.124   3.505  1.00 98.56           H  
ATOM   2930  CD  LYS A 185     -11.296  23.269   5.246  1.00 98.56           C  
ATOM   2931  HD2 LYS A 185     -10.288  23.526   4.923  1.00 98.56           H  
ATOM   2932  HD3 LYS A 185     -11.332  23.166   6.330  1.00 98.56           H  
ATOM   2933  CE  LYS A 185     -12.290  24.325   4.766  1.00 98.56           C  
ATOM   2934  HE2 LYS A 185     -12.364  24.247   3.681  1.00 98.56           H  
ATOM   2935  HE3 LYS A 185     -13.275  24.097   5.174  1.00 98.56           H  
ATOM   2936  NZ  LYS A 185     -11.851  25.685   5.134  1.00 98.56           N  
ATOM   2937  HZ1 LYS A 185     -12.513  26.350   4.760  1.00 98.56           H  
ATOM   2938  HZ2 LYS A 185     -10.957  25.856   4.697  1.00 98.56           H  
ATOM   2939  HZ3 LYS A 185     -11.779  25.775   6.137  1.00 98.56           H  
ATOM   2940  N   ARG A 186      -9.914  19.669   2.044  1.00 98.63           N  
ATOM   2941  H   ARG A 186      -9.088  19.516   2.606  1.00 98.63           H  
ATOM   2942  CA  ARG A 186      -9.795  19.812   0.592  1.00 98.63           C  
ATOM   2943  HA  ARG A 186     -10.342  20.719   0.333  1.00 98.63           H  
ATOM   2944  C   ARG A 186     -10.485  18.670  -0.158  1.00 98.63           C  
ATOM   2945  CB  ARG A 186      -8.316  19.960   0.201  1.00 98.63           C  
ATOM   2946  HB2 ARG A 186      -7.780  19.041   0.439  1.00 98.63           H  
ATOM   2947  HB3 ARG A 186      -7.876  20.767   0.787  1.00 98.63           H  
ATOM   2948  O   ARG A 186     -11.106  18.917  -1.186  1.00 98.63           O  
ATOM   2949  CG  ARG A 186      -8.118  20.278  -1.288  1.00 98.63           C  
ATOM   2950  HG2 ARG A 186      -8.407  19.418  -1.892  1.00 98.63           H  
ATOM   2951  HG3 ARG A 186      -7.063  20.490  -1.460  1.00 98.63           H  
ATOM   2952  CD  ARG A 186      -8.940  21.499  -1.704  1.00 98.63           C  
ATOM   2953  HD2 ARG A 186      -8.699  22.337  -1.049  1.00 98.63           H  
ATOM   2954  HD3 ARG A 186     -10.000  21.268  -1.599  1.00 98.63           H  
ATOM   2955  NE  ARG A 186      -8.698  21.872  -3.098  1.00 98.63           N  
ATOM   2956  HE  ARG A 186      -7.945  21.401  -3.579  1.00 98.63           H  
ATOM   2957  NH1 ARG A 186     -10.443  23.367  -3.186  1.00 98.63           N  
ATOM   2958 HH11 ARG A 186     -11.027  24.031  -3.674  1.00 98.63           H  
ATOM   2959 HH12 ARG A 186     -10.674  23.195  -2.218  1.00 98.63           H  
ATOM   2960  NH2 ARG A 186      -9.163  23.006  -4.998  1.00 98.63           N  
ATOM   2961 HH21 ARG A 186      -9.694  23.719  -5.479  1.00 98.63           H  
ATOM   2962 HH22 ARG A 186      -8.380  22.542  -5.436  1.00 98.63           H  
ATOM   2963  CZ  ARG A 186      -9.438  22.744  -3.749  1.00 98.63           C  
ATOM   2964  N   ILE A 187     -10.406  17.444   0.351  1.00 98.55           N  
ATOM   2965  H   ILE A 187      -9.862  17.309   1.191  1.00 98.55           H  
ATOM   2966  CA  ILE A 187     -11.116  16.288  -0.208  1.00 98.55           C  
ATOM   2967  HA  ILE A 187     -10.934  16.257  -1.282  1.00 98.55           H  
ATOM   2968  C   ILE A 187     -12.632  16.445  -0.047  1.00 98.55           C  
ATOM   2969  CB  ILE A 187     -10.556  14.982   0.401  1.00 98.55           C  
ATOM   2970  HB  ILE A 187     -10.407  15.124   1.471  1.00 98.55           H  
ATOM   2971  O   ILE A 187     -13.353  16.201  -1.011  1.00 98.55           O  
ATOM   2972  CG1 ILE A 187      -9.191  14.692  -0.265  1.00 98.55           C  
ATOM   2973 HG12 ILE A 187      -9.344  14.440  -1.314  1.00 98.55           H  
ATOM   2974 HG13 ILE A 187      -8.573  15.589  -0.225  1.00 98.55           H  
ATOM   2975  CG2 ILE A 187     -11.516  13.794   0.213  1.00 98.55           C  
ATOM   2976 HG21 ILE A 187     -11.738  13.647  -0.844  1.00 98.55           H  
ATOM   2977 HG22 ILE A 187     -11.084  12.881   0.624  1.00 98.55           H  
ATOM   2978 HG23 ILE A 187     -12.444  13.968   0.758  1.00 98.55           H  
ATOM   2979  CD1 ILE A 187      -8.397  13.567   0.399  1.00 98.55           C  
ATOM   2980 HD11 ILE A 187      -7.416  13.494  -0.070  1.00 98.55           H  
ATOM   2981 HD12 ILE A 187      -8.906  12.609   0.289  1.00 98.55           H  
ATOM   2982 HD13 ILE A 187      -8.267  13.806   1.455  1.00 98.55           H  
ATOM   2983  N   GLU A 188     -13.117  16.924   1.101  1.00 98.32           N  
ATOM   2984  H   GLU A 188     -12.483  17.052   1.878  1.00 98.32           H  
ATOM   2985  CA  GLU A 188     -14.539  17.239   1.317  1.00 98.32           C  
ATOM   2986  HA  GLU A 188     -15.136  16.337   1.181  1.00 98.32           H  
ATOM   2987  C   GLU A 188     -15.054  18.270   0.304  1.00 98.32           C  
ATOM   2988  CB  GLU A 188     -14.751  17.754   2.751  1.00 98.32           C  
ATOM   2989  HB2 GLU A 188     -14.032  18.546   2.964  1.00 98.32           H  
ATOM   2990  HB3 GLU A 188     -15.757  18.164   2.843  1.00 98.32           H  
ATOM   2991  O   GLU A 188     -16.069  18.052  -0.355  1.00 98.32           O  
ATOM   2992  CG  GLU A 188     -14.593  16.618   3.763  1.00 98.32           C  
ATOM   2993  HG2 GLU A 188     -15.423  15.930   3.606  1.00 98.32           H  
ATOM   2994  HG3 GLU A 188     -13.667  16.078   3.564  1.00 98.32           H  
ATOM   2995  CD  GLU A 188     -14.595  17.050   5.233  1.00 98.32           C  
ATOM   2996  OE1 GLU A 188     -14.724  16.113   6.059  1.00 98.32           O  
ATOM   2997  OE2 GLU A 188     -14.466  18.263   5.524  1.00 98.32           O  
ATOM   2998  N   GLU A 189     -14.310  19.357   0.090  1.00 98.16           N  
ATOM   2999  H   GLU A 189     -13.505  19.501   0.683  1.00 98.16           H  
ATOM   3000  CA  GLU A 189     -14.632  20.378  -0.919  1.00 98.16           C  
ATOM   3001  HA  GLU A 189     -15.615  20.801  -0.717  1.00 98.16           H  
ATOM   3002  C   GLU A 189     -14.654  19.828  -2.355  1.00 98.16           C  
ATOM   3003  CB  GLU A 189     -13.576  21.491  -0.871  1.00 98.16           C  
ATOM   3004  HB2 GLU A 189     -13.693  22.122  -1.752  1.00 98.16           H  
ATOM   3005  HB3 GLU A 189     -12.590  21.029  -0.923  1.00 98.16           H  
ATOM   3006  O   GLU A 189     -15.374  20.341  -3.208  1.00 98.16           O  
ATOM   3007  CG  GLU A 189     -13.642  22.401   0.364  1.00 98.16           C  
ATOM   3008  HG2 GLU A 189     -13.698  21.798   1.270  1.00 98.16           H  
ATOM   3009  HG3 GLU A 189     -14.554  22.995   0.307  1.00 98.16           H  
ATOM   3010  CD  GLU A 189     -12.426  23.346   0.454  1.00 98.16           C  
ATOM   3011  OE1 GLU A 189     -12.329  24.065   1.483  1.00 98.16           O  
ATOM   3012  OE2 GLU A 189     -11.606  23.388  -0.508  1.00 98.16           O  
ATOM   3013  N   LEU A 190     -13.843  18.811  -2.657  1.00 98.24           N  
ATOM   3014  H   LEU A 190     -13.267  18.435  -1.918  1.00 98.24           H  
ATOM   3015  CA  LEU A 190     -13.771  18.201  -3.988  1.00 98.24           C  
ATOM   3016  HA  LEU A 190     -14.038  18.951  -4.732  1.00 98.24           H  
ATOM   3017  C   LEU A 190     -14.784  17.062  -4.186  1.00 98.24           C  
ATOM   3018  CB  LEU A 190     -12.328  17.740  -4.248  1.00 98.24           C  
ATOM   3019  HB2 LEU A 190     -12.025  17.094  -3.424  1.00 98.24           H  
ATOM   3020  HB3 LEU A 190     -12.303  17.143  -5.160  1.00 98.24           H  
ATOM   3021  O   LEU A 190     -14.987  16.635  -5.327  1.00 98.24           O  
ATOM   3022  CG  LEU A 190     -11.312  18.890  -4.387  1.00 98.24           C  
ATOM   3023  HG  LEU A 190     -11.395  19.584  -3.551  1.00 98.24           H  
ATOM   3024  CD1 LEU A 190      -9.900  18.312  -4.407  1.00 98.24           C  
ATOM   3025 HD11 LEU A 190      -9.729  17.744  -3.492  1.00 98.24           H  
ATOM   3026 HD12 LEU A 190      -9.782  17.651  -5.265  1.00 98.24           H  
ATOM   3027 HD13 LEU A 190      -9.164  19.115  -4.456  1.00 98.24           H  
ATOM   3028  CD2 LEU A 190     -11.506  19.697  -5.677  1.00 98.24           C  
ATOM   3029 HD21 LEU A 190     -11.442  19.029  -6.536  1.00 98.24           H  
ATOM   3030 HD22 LEU A 190     -10.729  20.458  -5.746  1.00 98.24           H  
ATOM   3031 HD23 LEU A 190     -12.480  20.185  -5.655  1.00 98.24           H  
ATOM   3032  N   CYS A 191     -15.411  16.580  -3.109  1.00 97.01           N  
ATOM   3033  H   CYS A 191     -15.158  16.956  -2.207  1.00 97.01           H  
ATOM   3034  CA  CYS A 191     -16.435  15.531  -3.132  1.00 97.01           C  
ATOM   3035  HA  CYS A 191     -16.453  15.092  -4.130  1.00 97.01           H  
ATOM   3036  C   CYS A 191     -17.868  16.046  -2.912  1.00 97.01           C  
ATOM   3037  CB  CYS A 191     -16.067  14.413  -2.144  1.00 97.01           C  
ATOM   3038  HB2 CYS A 191     -16.840  13.646  -2.170  1.00 97.01           H  
ATOM   3039  HB3 CYS A 191     -16.013  14.821  -1.135  1.00 97.01           H  
ATOM   3040  O   CYS A 191     -18.790  15.232  -2.859  1.00 97.01           O  
ATOM   3041  SG  CYS A 191     -14.477  13.659  -2.588  1.00 97.01           S  
ATOM   3042  HG  CYS A 191     -13.752  14.672  -2.105  1.00 97.01           H  
ATOM   3043  N   THR A 192     -18.050  17.365  -2.792  1.00 88.24           N  
ATOM   3044  H   THR A 192     -17.253  17.964  -2.952  1.00 88.24           H  
ATOM   3045  CA  THR A 192     -19.355  18.043  -2.668  1.00 88.24           C  
ATOM   3046  HA  THR A 192     -20.099  17.315  -2.344  1.00 88.24           H  
ATOM   3047  C   THR A 192     -19.894  18.561  -3.999  1.00 88.24           C  
ATOM   3048  CB  THR A 192     -19.326  19.163  -1.620  1.00 88.24           C  
ATOM   3049  HB  THR A 192     -20.195  19.808  -1.751  1.00 88.24           H  
ATOM   3050  O   THR A 192     -19.101  18.732  -4.957  1.00 88.24           O  
ATOM   3051  CG2 THR A 192     -19.356  18.593  -0.201  1.00 88.24           C  
ATOM   3052 HG21 THR A 192     -19.217  19.394   0.525  1.00 88.24           H  
ATOM   3053 HG22 THR A 192     -20.323  18.121  -0.028  1.00 88.24           H  
ATOM   3054 HG23 THR A 192     -18.576  17.843  -0.071  1.00 88.24           H  
ATOM   3055  OG1 THR A 192     -18.157  19.940  -1.706  1.00 88.24           O  
ATOM   3056  HG1 THR A 192     -17.442  19.346  -1.465  1.00 88.24           H  
ATOM   3057  OXT THR A 192     -21.128  18.760  -4.038  1.00 88.24           O  
TER    3058      THR A 192                                                       
ATOM   3058  N   ILE B   1      10.864   7.599 -11.664  1.00 28.09           N  
ATOM   3059  H   ILE B   1      10.656   8.434 -11.135  1.00 28.09           H  
ATOM   3060  H2  ILE B   1      11.861   7.436 -11.658  1.00 28.09           H  
ATOM   3061  H3  ILE B   1      10.535   7.732 -12.610  1.00 28.09           H  
ATOM   3062  CA  ILE B   1      10.152   6.471 -11.033  1.00 28.09           C  
ATOM   3063  HA  ILE B   1      10.278   5.556 -11.611  1.00 28.09           H  
ATOM   3064  C   ILE B   1       8.701   6.881 -11.078  1.00 28.09           C  
ATOM   3065  CB  ILE B   1      10.655   6.221  -9.590  1.00 28.09           C  
ATOM   3066  HB  ILE B   1      10.489   7.121  -8.998  1.00 28.09           H  
ATOM   3067  O   ILE B   1       8.332   7.802 -10.364  1.00 28.09           O  
ATOM   3068  CG1 ILE B   1      12.176   5.923  -9.609  1.00 28.09           C  
ATOM   3069 HG12 ILE B   1      12.704   6.684 -10.184  1.00 28.09           H  
ATOM   3070 HG13 ILE B   1      12.352   4.959 -10.086  1.00 28.09           H  
ATOM   3071  CG2 ILE B   1       9.882   5.062  -8.941  1.00 28.09           C  
ATOM   3072 HG21 ILE B   1      10.054   4.128  -9.474  1.00 28.09           H  
ATOM   3073 HG22 ILE B   1      10.189   4.935  -7.902  1.00 28.09           H  
ATOM   3074 HG23 ILE B   1       8.811   5.267  -8.928  1.00 28.09           H  
ATOM   3075  CD1 ILE B   1      12.823   5.918  -8.221  1.00 28.09           C  
ATOM   3076 HD11 ILE B   1      13.902   5.808  -8.323  1.00 28.09           H  
ATOM   3077 HD12 ILE B   1      12.448   5.084  -7.627  1.00 28.09           H  
ATOM   3078 HD13 ILE B   1      12.611   6.854  -7.704  1.00 28.09           H  
ATOM   3079  N   THR B   2       7.940   6.383 -12.047  1.00 32.37           N  
ATOM   3080  H   THR B   2       8.235   5.585 -12.591  1.00 32.37           H  
ATOM   3081  CA  THR B   2       6.493   6.593 -12.009  1.00 32.37           C  
ATOM   3082  HA  THR B   2       6.253   7.654 -11.934  1.00 32.37           H  
ATOM   3083  C   THR B   2       6.013   5.897 -10.751  1.00 32.37           C  
ATOM   3084  CB  THR B   2       5.816   6.002 -13.255  1.00 32.37           C  
ATOM   3085  HB  THR B   2       4.745   5.894 -13.085  1.00 32.37           H  
ATOM   3086  O   THR B   2       6.373   4.740 -10.546  1.00 32.37           O  
ATOM   3087  CG2 THR B   2       6.050   6.922 -14.457  1.00 32.37           C  
ATOM   3088 HG21 THR B   2       7.116   7.020 -14.660  1.00 32.37           H  
ATOM   3089 HG22 THR B   2       5.558   6.494 -15.331  1.00 32.37           H  
ATOM   3090 HG23 THR B   2       5.620   7.904 -14.259  1.00 32.37           H  
ATOM   3091  OG1 THR B   2       6.386   4.753 -13.588  1.00 32.37           O  
ATOM   3092  HG1 THR B   2       6.148   4.118 -12.908  1.00 32.37           H  
ATOM   3093  N   THR B   3       5.285   6.588  -9.876  1.00 34.97           N  
ATOM   3094  H   THR B   3       5.103   7.574  -9.995  1.00 34.97           H  
ATOM   3095  CA  THR B   3       4.540   5.884  -8.833  1.00 34.97           C  
ATOM   3096  HA  THR B   3       5.251   5.447  -8.132  1.00 34.97           H  
ATOM   3097  C   THR B   3       3.740   4.799  -9.555  1.00 34.97           C  
ATOM   3098  CB  THR B   3       3.613   6.838  -8.067  1.00 34.97           C  
ATOM   3099  HB  THR B   3       2.824   7.200  -8.726  1.00 34.97           H  
ATOM   3100  O   THR B   3       3.159   5.127 -10.602  1.00 34.97           O  
ATOM   3101  CG2 THR B   3       2.989   6.197  -6.830  1.00 34.97           C  
ATOM   3102 HG21 THR B   3       3.769   5.867  -6.144  1.00 34.97           H  
ATOM   3103 HG22 THR B   3       2.353   6.919  -6.318  1.00 34.97           H  
ATOM   3104 HG23 THR B   3       2.376   5.345  -7.123  1.00 34.97           H  
ATOM   3105  OG1 THR B   3       4.386   7.931  -7.626  1.00 34.97           O  
ATOM   3106  HG1 THR B   3       3.920   8.356  -6.903  1.00 34.97           H  
ATOM   3107  N   PRO B   4       3.763   3.531  -9.093  1.00 36.55           N  
ATOM   3108  CA  PRO B   4       2.910   2.490  -9.650  1.00 36.55           C  
ATOM   3109  HA  PRO B   4       3.346   2.112 -10.574  1.00 36.55           H  
ATOM   3110  C   PRO B   4       1.541   3.124  -9.886  1.00 36.55           C  
ATOM   3111  CB  PRO B   4       2.847   1.385  -8.584  1.00 36.55           C  
ATOM   3112  HB2 PRO B   4       2.931   0.388  -9.017  1.00 36.55           H  
ATOM   3113  HB3 PRO B   4       1.925   1.457  -8.007  1.00 36.55           H  
ATOM   3114  O   PRO B   4       1.043   3.784  -8.986  1.00 36.55           O  
ATOM   3115  CG  PRO B   4       4.033   1.631  -7.664  1.00 36.55           C  
ATOM   3116  HG2 PRO B   4       4.845   0.952  -7.928  1.00 36.55           H  
ATOM   3117  HG3 PRO B   4       3.741   1.480  -6.625  1.00 36.55           H  
ATOM   3118  CD  PRO B   4       4.462   3.071  -7.908  1.00 36.55           C  
ATOM   3119  HD2 PRO B   4       5.541   3.116  -8.059  1.00 36.55           H  
ATOM   3120  HD3 PRO B   4       4.174   3.679  -7.051  1.00 36.55           H  
ATOM   3121  N   LYS B   5       0.995   3.090 -11.105  1.00 38.10           N  
ATOM   3122  H   LYS B   5       1.531   2.641 -11.835  1.00 38.10           H  
ATOM   3123  CA  LYS B   5      -0.339   3.620 -11.423  1.00 38.10           C  
ATOM   3124  HA  LYS B   5      -0.366   4.661 -11.103  1.00 38.10           H  
ATOM   3125  C   LYS B   5      -1.425   2.875 -10.649  1.00 38.10           C  
ATOM   3126  CB  LYS B   5      -0.605   3.566 -12.930  1.00 38.10           C  
ATOM   3127  HB2 LYS B   5       0.235   4.007 -13.466  1.00 38.10           H  
ATOM   3128  HB3 LYS B   5      -0.714   2.530 -13.250  1.00 38.10           H  
ATOM   3129  O   LYS B   5      -2.113   2.030 -11.199  1.00 38.10           O  
ATOM   3130  CG  LYS B   5      -1.876   4.374 -13.247  1.00 38.10           C  
ATOM   3131  HG2 LYS B   5      -1.637   5.436 -13.198  1.00 38.10           H  
ATOM   3132  HG3 LYS B   5      -2.662   4.173 -12.519  1.00 38.10           H  
ATOM   3133  CD  LYS B   5      -2.421   4.034 -14.631  1.00 38.10           C  
ATOM   3134  HD2 LYS B   5      -2.667   2.973 -14.663  1.00 38.10           H  
ATOM   3135  HD3 LYS B   5      -1.670   4.264 -15.387  1.00 38.10           H  
ATOM   3136  CE  LYS B   5      -3.679   4.874 -14.852  1.00 38.10           C  
ATOM   3137  HE2 LYS B   5      -3.404   5.929 -14.840  1.00 38.10           H  
ATOM   3138  HE3 LYS B   5      -4.354   4.702 -14.013  1.00 38.10           H  
ATOM   3139  NZ  LYS B   5      -4.352   4.520 -16.121  1.00 38.10           N  
ATOM   3140  HZ1 LYS B   5      -3.739   4.681 -16.908  1.00 38.10           H  
ATOM   3141  HZ2 LYS B   5      -5.192   5.071 -16.226  1.00 38.10           H  
ATOM   3142  HZ3 LYS B   5      -4.621   3.547 -16.097  1.00 38.10           H  
ATOM   3143  N   ILE B   6      -1.549   3.252  -9.395  1.00 37.74           N  
ATOM   3144  H   ILE B   6      -0.845   3.911  -9.096  1.00 37.74           H  
ATOM   3145  CA  ILE B   6      -2.321   2.660  -8.320  1.00 37.74           C  
ATOM   3146  HA  ILE B   6      -1.809   1.769  -7.959  1.00 37.74           H  
ATOM   3147  C   ILE B   6      -3.688   2.249  -8.823  1.00 37.74           C  
ATOM   3148  CB  ILE B   6      -2.346   3.707  -7.191  1.00 37.74           C  
ATOM   3149  HB  ILE B   6      -2.773   4.628  -7.588  1.00 37.74           H  
ATOM   3150  O   ILE B   6      -4.568   3.077  -9.051  1.00 37.74           O  
ATOM   3151  CG1 ILE B   6      -0.856   3.970  -6.848  1.00 37.74           C  
ATOM   3152 HG12 ILE B   6      -0.303   3.052  -7.046  1.00 37.74           H  
ATOM   3153 HG13 ILE B   6      -0.530   4.754  -7.532  1.00 37.74           H  
ATOM   3154  CG2 ILE B   6      -3.226   3.284  -6.040  1.00 37.74           C  
ATOM   3155 HG21 ILE B   6      -3.590   4.206  -5.587  1.00 37.74           H  
ATOM   3156 HG22 ILE B   6      -4.077   2.684  -6.363  1.00 37.74           H  
ATOM   3157 HG23 ILE B   6      -2.643   2.751  -5.289  1.00 37.74           H  
ATOM   3158  CD1 ILE B   6      -0.291   4.404  -5.523  1.00 37.74           C  
ATOM   3159 HD11 ILE B   6       0.793   4.298  -5.567  1.00 37.74           H  
ATOM   3160 HD12 ILE B   6      -0.478   5.466  -5.367  1.00 37.74           H  
ATOM   3161 HD13 ILE B   6      -0.628   3.733  -4.733  1.00 37.74           H  
ATOM   3162  N   ILE B   7      -3.847   0.946  -9.032  1.00 34.09           N  
ATOM   3163  H   ILE B   7      -3.064   0.321  -8.909  1.00 34.09           H  
ATOM   3164  CA  ILE B   7      -5.157   0.437  -9.374  1.00 34.09           C  
ATOM   3165  HA  ILE B   7      -5.595   1.149 -10.074  1.00 34.09           H  
ATOM   3166  C   ILE B   7      -5.971   0.475  -8.092  1.00 34.09           C  
ATOM   3167  CB  ILE B   7      -5.154  -0.922 -10.077  1.00 34.09           C  
ATOM   3168  HB  ILE B   7      -4.873  -1.686  -9.353  1.00 34.09           H  
ATOM   3169  O   ILE B   7      -5.532   0.013  -7.031  1.00 34.09           O  
ATOM   3170  CG1 ILE B   7      -4.202  -0.968 -11.297  1.00 34.09           C  
ATOM   3171 HG12 ILE B   7      -3.338  -0.324 -11.133  1.00 34.09           H  
ATOM   3172 HG13 ILE B   7      -4.708  -0.579 -12.181  1.00 34.09           H  
ATOM   3173  CG2 ILE B   7      -6.609  -1.108 -10.561  1.00 34.09           C  
ATOM   3174 HG21 ILE B   7      -6.677  -1.810 -11.392  1.00 34.09           H  
ATOM   3175 HG22 ILE B   7      -7.253  -1.434  -9.745  1.00 34.09           H  
ATOM   3176 HG23 ILE B   7      -7.023  -0.180 -10.956  1.00 34.09           H  
ATOM   3177  CD1 ILE B   7      -3.655  -2.362 -11.600  1.00 34.09           C  
ATOM   3178 HD11 ILE B   7      -3.216  -2.766 -10.688  1.00 34.09           H  
ATOM   3179 HD12 ILE B   7      -2.878  -2.288 -12.362  1.00 34.09           H  
ATOM   3180 HD13 ILE B   7      -4.443  -3.016 -11.971  1.00 34.09           H  
ATOM   3181  N   LEU B   8      -7.123   1.129  -8.187  1.00 34.96           N  
ATOM   3182  H   LEU B   8      -7.421   1.456  -9.095  1.00 34.96           H  
ATOM   3183  CA  LEU B   8      -8.003   1.327  -7.058  1.00 34.96           C  
ATOM   3184  HA  LEU B   8      -7.453   1.828  -6.261  1.00 34.96           H  
ATOM   3185  C   LEU B   8      -8.432  -0.050  -6.570  1.00 34.96           C  
ATOM   3186  CB  LEU B   8      -9.199   2.195  -7.477  1.00 34.96           C  
ATOM   3187  HB2 LEU B   8      -9.927   2.194  -6.665  1.00 34.96           H  
ATOM   3188  HB3 LEU B   8      -9.663   1.743  -8.353  1.00 34.96           H  
ATOM   3189  O   LEU B   8      -9.048  -0.825  -7.295  1.00 34.96           O  
ATOM   3190  CG  LEU B   8      -8.845   3.658  -7.792  1.00 34.96           C  
ATOM   3191  HG  LEU B   8      -8.001   3.699  -8.482  1.00 34.96           H  
ATOM   3192  CD1 LEU B   8     -10.028   4.370  -8.441  1.00 34.96           C  
ATOM   3193 HD11 LEU B   8     -10.832   4.500  -7.717  1.00 34.96           H  
ATOM   3194 HD12 LEU B   8      -9.706   5.351  -8.791  1.00 34.96           H  
ATOM   3195 HD13 LEU B   8     -10.380   3.796  -9.297  1.00 34.96           H  
ATOM   3196  CD2 LEU B   8      -8.512   4.430  -6.523  1.00 34.96           C  
ATOM   3197 HD21 LEU B   8      -8.405   5.492  -6.745  1.00 34.96           H  
ATOM   3198 HD22 LEU B   8      -9.298   4.295  -5.779  1.00 34.96           H  
ATOM   3199 HD23 LEU B   8      -7.555   4.075  -6.141  1.00 34.96           H  
ATOM   3200  N   GLN B   9      -8.123  -0.344  -5.313  1.00 36.33           N  
ATOM   3201  H   GLN B   9      -7.544   0.309  -4.805  1.00 36.33           H  
ATOM   3202  CA  GLN B   9      -8.431  -1.627  -4.697  1.00 36.33           C  
ATOM   3203  HA  GLN B   9      -7.826  -2.403  -5.165  1.00 36.33           H  
ATOM   3204  C   GLN B   9      -9.897  -2.023  -4.841  1.00 36.33           C  
ATOM   3205  CB  GLN B   9      -8.050  -1.492  -3.234  1.00 36.33           C  
ATOM   3206  HB2 GLN B   9      -6.965  -1.383  -3.224  1.00 36.33           H  
ATOM   3207  HB3 GLN B   9      -8.481  -0.582  -2.817  1.00 36.33           H  
ATOM   3208  O   GLN B   9     -10.186  -3.201  -5.010  1.00 36.33           O  
ATOM   3209  CG  GLN B   9      -8.502  -2.677  -2.366  1.00 36.33           C  
ATOM   3210  HG2 GLN B   9      -9.550  -2.537  -2.103  1.00 36.33           H  
ATOM   3211  HG3 GLN B   9      -8.388  -3.620  -2.901  1.00 36.33           H  
ATOM   3212  CD  GLN B   9      -7.695  -2.734  -1.094  1.00 36.33           C  
ATOM   3213  NE2 GLN B   9      -8.101  -3.413  -0.048  1.00 36.33           N  
ATOM   3214 HE21 GLN B   9      -8.994  -3.885  -0.059  1.00 36.33           H  
ATOM   3215 HE22 GLN B   9      -7.484  -3.412   0.752  1.00 36.33           H  
ATOM   3216  OE1 GLN B   9      -6.630  -2.179  -1.034  1.00 36.33           O  
ATOM   3217  N   LYS B  10     -10.817  -1.052  -4.817  1.00 38.74           N  
ATOM   3218  H   LYS B  10     -10.497  -0.103  -4.689  1.00 38.74           H  
ATOM   3219  CA  LYS B  10     -12.251  -1.287  -5.021  1.00 38.74           C  
ATOM   3220  HA  LYS B  10     -12.604  -1.974  -4.253  1.00 38.74           H  
ATOM   3221  C   LYS B  10     -12.587  -1.947  -6.360  1.00 38.74           C  
ATOM   3222  CB  LYS B  10     -13.026   0.031  -4.874  1.00 38.74           C  
ATOM   3223  HB2 LYS B  10     -14.088  -0.204  -4.801  1.00 38.74           H  
ATOM   3224  HB3 LYS B  10     -12.730   0.522  -3.947  1.00 38.74           H  
ATOM   3225  O   LYS B  10     -13.654  -2.521  -6.484  1.00 38.74           O  
ATOM   3226  CG  LYS B  10     -12.819   0.994  -6.058  1.00 38.74           C  
ATOM   3227  HG2 LYS B  10     -13.158   0.529  -6.984  1.00 38.74           H  
ATOM   3228  HG3 LYS B  10     -11.760   1.234  -6.146  1.00 38.74           H  
ATOM   3229  CD  LYS B  10     -13.620   2.281  -5.851  1.00 38.74           C  
ATOM   3230  HD2 LYS B  10     -14.669   2.023  -5.705  1.00 38.74           H  
ATOM   3231  HD3 LYS B  10     -13.258   2.788  -4.958  1.00 38.74           H  
ATOM   3232  CE  LYS B  10     -13.494   3.210  -7.061  1.00 38.74           C  
ATOM   3233  HE2 LYS B  10     -12.444   3.473  -7.190  1.00 38.74           H  
ATOM   3234  HE3 LYS B  10     -13.817   2.673  -7.953  1.00 38.74           H  
ATOM   3235  NZ  LYS B  10     -14.319   4.432  -6.867  1.00 38.74           N  
ATOM   3236  HZ1 LYS B  10     -15.293   4.199  -6.733  1.00 38.74           H  
ATOM   3237  HZ2 LYS B  10     -14.030   4.931  -6.038  1.00 38.74           H  
ATOM   3238  HZ3 LYS B  10     -14.249   5.059  -7.655  1.00 38.74           H  
ATOM   3239  N   GLU B  11     -11.721  -1.871  -7.362  1.00 38.81           N  
ATOM   3240  H   GLU B  11     -10.846  -1.381  -7.236  1.00 38.81           H  
ATOM   3241  CA  GLU B  11     -11.930  -2.551  -8.645  1.00 38.81           C  
ATOM   3242  HA  GLU B  11     -12.984  -2.507  -8.919  1.00 38.81           H  
ATOM   3243  C   GLU B  11     -11.561  -4.041  -8.570  1.00 38.81           C  
ATOM   3244  CB  GLU B  11     -11.123  -1.837  -9.742  1.00 38.81           C  
ATOM   3245  HB2 GLU B  11     -11.282  -2.357 -10.687  1.00 38.81           H  
ATOM   3246  HB3 GLU B  11     -10.062  -1.885  -9.498  1.00 38.81           H  
ATOM   3247  O   GLU B  11     -11.949  -4.820  -9.435  1.00 38.81           O  
ATOM   3248  CG  GLU B  11     -11.558  -0.370  -9.911  1.00 38.81           C  
ATOM   3249  HG2 GLU B  11     -12.625  -0.352 -10.134  1.00 38.81           H  
ATOM   3250  HG3 GLU B  11     -11.411   0.163  -8.971  1.00 38.81           H  
ATOM   3251  CD  GLU B  11     -10.800   0.386 -11.013  1.00 38.81           C  
ATOM   3252  OE1 GLU B  11     -11.248   1.514 -11.324  1.00 38.81           O  
ATOM   3253  OE2 GLU B  11      -9.769  -0.117 -11.514  1.00 38.81           O  
ATOM   3254  N   TYR B  12     -10.827  -4.439  -7.527  1.00 40.24           N  
ATOM   3255  H   TYR B  12     -10.559  -3.737  -6.853  1.00 40.24           H  
ATOM   3256  CA  TYR B  12     -10.243  -5.769  -7.371  1.00 40.24           C  
ATOM   3257  HA  TYR B  12     -10.619  -6.432  -8.151  1.00 40.24           H  
ATOM   3258  C   TYR B  12     -10.561  -6.459  -6.050  1.00 40.24           C  
ATOM   3259  CB  TYR B  12      -8.732  -5.627  -7.495  1.00 40.24           C  
ATOM   3260  HB2 TYR B  12      -8.247  -6.556  -7.196  1.00 40.24           H  
ATOM   3261  HB3 TYR B  12      -8.404  -4.870  -6.782  1.00 40.24           H  
ATOM   3262  O   TYR B  12     -10.156  -7.607  -5.854  1.00 40.24           O  
ATOM   3263  CG  TYR B  12      -8.241  -5.264  -8.874  1.00 40.24           C  
ATOM   3264  CD1 TYR B  12      -8.681  -5.942 -10.029  1.00 40.24           C  
ATOM   3265  HD1 TYR B  12      -9.478  -6.667  -9.959  1.00 40.24           H  
ATOM   3266  CD2 TYR B  12      -7.265  -4.276  -8.984  1.00 40.24           C  
ATOM   3267  HD2 TYR B  12      -6.926  -3.741  -8.108  1.00 40.24           H  
ATOM   3268  CE1 TYR B  12      -8.153  -5.619 -11.292  1.00 40.24           C  
ATOM   3269  HE1 TYR B  12      -8.531  -6.092 -12.187  1.00 40.24           H  
ATOM   3270  CE2 TYR B  12      -6.653  -4.057 -10.221  1.00 40.24           C  
ATOM   3271  HE2 TYR B  12      -5.771  -3.435 -10.261  1.00 40.24           H  
ATOM   3272  OH  TYR B  12      -6.626  -4.316 -12.605  1.00 40.24           O  
ATOM   3273  HH  TYR B  12      -5.942  -3.648 -12.517  1.00 40.24           H  
ATOM   3274  CZ  TYR B  12      -7.143  -4.652 -11.395  1.00 40.24           C  
ATOM   3275  N   LEU B  13     -11.255  -5.799  -5.120  1.00 45.04           N  
ATOM   3276  H   LEU B  13     -11.578  -4.863  -5.318  1.00 45.04           H  
ATOM   3277  CA  LEU B  13     -11.766  -6.509  -3.961  1.00 45.04           C  
ATOM   3278  HA  LEU B  13     -10.907  -6.956  -3.460  1.00 45.04           H  
ATOM   3279  C   LEU B  13     -12.701  -7.608  -4.478  1.00 45.04           C  
ATOM   3280  CB  LEU B  13     -12.484  -5.587  -2.966  1.00 45.04           C  
ATOM   3281  HB2 LEU B  13     -13.079  -6.193  -2.284  1.00 45.04           H  
ATOM   3282  HB3 LEU B  13     -13.172  -4.936  -3.507  1.00 45.04           H  
ATOM   3283  O   LEU B  13     -13.557  -7.328  -5.299  1.00 45.04           O  
ATOM   3284  CG  LEU B  13     -11.556  -4.692  -2.147  1.00 45.04           C  
ATOM   3285  HG  LEU B  13     -10.915  -4.123  -2.820  1.00 45.04           H  
ATOM   3286  CD1 LEU B  13     -12.385  -3.704  -1.328  1.00 45.04           C  
ATOM   3287 HD11 LEU B  13     -13.021  -4.241  -0.624  1.00 45.04           H  
ATOM   3288 HD12 LEU B  13     -11.735  -3.022  -0.780  1.00 45.04           H  
ATOM   3289 HD13 LEU B  13     -13.020  -3.118  -1.992  1.00 45.04           H  
ATOM   3290  CD2 LEU B  13     -10.678  -5.520  -1.204  1.00 45.04           C  
ATOM   3291 HD21 LEU B  13     -11.274  -6.311  -0.748  1.00 45.04           H  
ATOM   3292 HD22 LEU B  13      -9.847  -5.956  -1.758  1.00 45.04           H  
ATOM   3293 HD23 LEU B  13     -10.299  -4.891  -0.399  1.00 45.04           H  
ATOM   3294  N   PRO B  14     -12.581  -8.852  -4.003  1.00 44.78           N  
ATOM   3295  CA  PRO B  14     -13.441  -9.962  -4.418  1.00 44.78           C  
ATOM   3296  HA  PRO B  14     -13.157 -10.306  -5.412  1.00 44.78           H  
ATOM   3297  C   PRO B  14     -14.931  -9.642  -4.379  1.00 44.78           C  
ATOM   3298  CB  PRO B  14     -13.181 -11.031  -3.360  1.00 44.78           C  
ATOM   3299  HB2 PRO B  14     -13.821 -10.878  -2.491  1.00 44.78           H  
ATOM   3300  HB3 PRO B  14     -13.356 -12.038  -3.739  1.00 44.78           H  
ATOM   3301  O   PRO B  14     -15.702 -10.086  -5.215  1.00 44.78           O  
ATOM   3302  CG  PRO B  14     -11.747 -10.769  -2.929  1.00 44.78           C  
ATOM   3303  HG2 PRO B  14     -11.601 -11.087  -1.896  1.00 44.78           H  
ATOM   3304  HG3 PRO B  14     -11.042 -11.243  -3.612  1.00 44.78           H  
ATOM   3305  CD  PRO B  14     -11.602  -9.267  -3.026  1.00 44.78           C  
ATOM   3306  HD2 PRO B  14     -10.592  -9.014  -3.349  1.00 44.78           H  
ATOM   3307  HD3 PRO B  14     -11.827  -8.806  -2.064  1.00 44.78           H  
ATOM   3308  N   GLU B  15     -15.314  -8.898  -3.346  1.00 48.65           N  
ATOM   3309  H   GLU B  15     -14.598  -8.574  -2.711  1.00 48.65           H  
ATOM   3310  CA  GLU B  15     -16.689  -8.541  -3.014  1.00 48.65           C  
ATOM   3311  HA  GLU B  15     -17.324  -9.427  -3.033  1.00 48.65           H  
ATOM   3312  C   GLU B  15     -17.255  -7.530  -4.005  1.00 48.65           C  
ATOM   3313  CB  GLU B  15     -16.695  -7.923  -1.607  1.00 48.65           C  
ATOM   3314  HB2 GLU B  15     -17.731  -7.779  -1.301  1.00 48.65           H  
ATOM   3315  HB3 GLU B  15     -16.204  -6.951  -1.643  1.00 48.65           H  
ATOM   3316  O   GLU B  15     -18.453  -7.513  -4.273  1.00 48.65           O  
ATOM   3317  CG  GLU B  15     -15.966  -8.794  -0.570  1.00 48.65           C  
ATOM   3318  HG2 GLU B  15     -16.451  -9.769  -0.524  1.00 48.65           H  
ATOM   3319  HG3 GLU B  15     -14.933  -8.951  -0.878  1.00 48.65           H  
ATOM   3320  CD  GLU B  15     -15.948  -8.173   0.829  1.00 48.65           C  
ATOM   3321  OE1 GLU B  15     -14.924  -8.397   1.516  1.00 48.65           O  
ATOM   3322  OE2 GLU B  15     -16.950  -7.531   1.207  1.00 48.65           O  
ATOM   3323  N   THR B  16     -16.374  -6.690  -4.543  1.00 45.34           N  
ATOM   3324  H   THR B  16     -15.394  -6.796  -4.325  1.00 45.34           H  
ATOM   3325  CA  THR B  16     -16.691  -5.714  -5.575  1.00 45.34           C  
ATOM   3326  HA  THR B  16     -17.769  -5.560  -5.614  1.00 45.34           H  
ATOM   3327  C   THR B  16     -16.262  -6.185  -6.951  1.00 45.34           C  
ATOM   3328  CB  THR B  16     -16.030  -4.367  -5.291  1.00 45.34           C  
ATOM   3329  HB  THR B  16     -16.298  -3.661  -6.077  1.00 45.34           H  
ATOM   3330  O   THR B  16     -16.560  -5.473  -7.903  1.00 45.34           O  
ATOM   3331  CG2 THR B  16     -16.419  -3.766  -3.943  1.00 45.34           C  
ATOM   3332 HG21 THR B  16     -17.504  -3.671  -3.886  1.00 45.34           H  
ATOM   3333 HG22 THR B  16     -16.071  -4.400  -3.128  1.00 45.34           H  
ATOM   3334 HG23 THR B  16     -15.969  -2.778  -3.845  1.00 45.34           H  
ATOM   3335  OG1 THR B  16     -14.644  -4.538  -5.277  1.00 45.34           O  
ATOM   3336  HG1 THR B  16     -14.292  -3.846  -5.842  1.00 45.34           H  
ATOM   3337  N   ASP B  17     -15.598  -7.343  -7.081  1.00 46.46           N  
ATOM   3338  H   ASP B  17     -15.310  -7.834  -6.246  1.00 46.46           H  
ATOM   3339  CA  ASP B  17     -15.290  -7.937  -8.369  1.00 46.46           C  
ATOM   3340  HA  ASP B  17     -14.779  -7.179  -8.964  1.00 46.46           H  
ATOM   3341  C   ASP B  17     -16.633  -8.309  -8.995  1.00 46.46           C  
ATOM   3342  CB  ASP B  17     -14.342  -9.146  -8.309  1.00 46.46           C  
ATOM   3343  HB2 ASP B  17     -14.726  -9.884  -7.605  1.00 46.46           H  
ATOM   3344  HB3 ASP B  17     -13.357  -8.821  -7.974  1.00 46.46           H  
ATOM   3345  O   ASP B  17     -17.255  -9.309  -8.610  1.00 46.46           O  
ATOM   3346  CG  ASP B  17     -14.226  -9.792  -9.702  1.00 46.46           C  
ATOM   3347  OD1 ASP B  17     -14.352  -9.092 -10.736  1.00 46.46           O  
ATOM   3348  OD2 ASP B  17     -14.136 -11.029  -9.777  1.00 46.46           O  
ATOM   3349  N   PRO B  18     -17.114  -7.512  -9.964  1.00 47.81           N  
ATOM   3350  CA  PRO B  18     -18.429  -7.734 -10.545  1.00 47.81           C  
ATOM   3351  HA  PRO B  18     -19.198  -7.663  -9.776  1.00 47.81           H  
ATOM   3352  C   PRO B  18     -18.507  -9.118 -11.199  1.00 47.81           C  
ATOM   3353  CB  PRO B  18     -18.591  -6.600 -11.560  1.00 47.81           C  
ATOM   3354  HB2 PRO B  18     -19.028  -5.734 -11.062  1.00 47.81           H  
ATOM   3355  HB3 PRO B  18     -19.206  -6.894 -12.411  1.00 47.81           H  
ATOM   3356  O   PRO B  18     -19.593  -9.681 -11.362  1.00 47.81           O  
ATOM   3357  CG  PRO B  18     -17.161  -6.270 -11.983  1.00 47.81           C  
ATOM   3358  HG2 PRO B  18     -16.828  -6.975 -12.745  1.00 47.81           H  
ATOM   3359  HG3 PRO B  18     -17.068  -5.244 -12.340  1.00 47.81           H  
ATOM   3360  CD  PRO B  18     -16.375  -6.492 -10.705  1.00 47.81           C  
ATOM   3361  HD2 PRO B  18     -15.365  -6.816 -10.955  1.00 47.81           H  
ATOM   3362  HD3 PRO B  18     -16.335  -5.546 -10.165  1.00 47.81           H  
ATOM   3363  N   ASN B  19     -17.349  -9.697 -11.534  1.00 50.15           N  
ATOM   3364  H   ASN B  19     -16.490  -9.232 -11.274  1.00 50.15           H  
ATOM   3365  CA  ASN B  19     -17.234 -10.994 -12.174  1.00 50.15           C  
ATOM   3366  HA  ASN B  19     -18.009 -11.055 -12.937  1.00 50.15           H  
ATOM   3367  C   ASN B  19     -17.476 -12.172 -11.221  1.00 50.15           C  
ATOM   3368  CB  ASN B  19     -15.877 -11.086 -12.881  1.00 50.15           C  
ATOM   3369  HB2 ASN B  19     -15.082 -11.159 -12.139  1.00 50.15           H  
ATOM   3370  HB3 ASN B  19     -15.846 -11.989 -13.490  1.00 50.15           H  
ATOM   3371  O   ASN B  19     -17.353 -13.316 -11.668  1.00 50.15           O  
ATOM   3372  CG  ASN B  19     -15.626  -9.900 -13.787  1.00 50.15           C  
ATOM   3373  ND2 ASN B  19     -14.591  -9.143 -13.522  1.00 50.15           N  
ATOM   3374 HD21 ASN B  19     -14.225  -9.215 -12.584  1.00 50.15           H  
ATOM   3375 HD22 ASN B  19     -14.516  -8.272 -14.028  1.00 50.15           H  
ATOM   3376  OD1 ASN B  19     -16.360  -9.637 -14.726  1.00 50.15           O  
ATOM   3377  N   HIS B  20     -17.841 -11.919  -9.953  1.00 54.08           N  
ATOM   3378  H   HIS B  20     -17.832 -10.959  -9.639  1.00 54.08           H  
ATOM   3379  CA  HIS B  20     -18.022 -12.949  -8.933  1.00 54.08           C  
ATOM   3380  HA  HIS B  20     -18.035 -12.456  -7.960  1.00 54.08           H  
ATOM   3381  C   HIS B  20     -16.814 -13.900  -8.931  1.00 54.08           C  
ATOM   3382  CB  HIS B  20     -19.365 -13.693  -9.114  1.00 54.08           C  
ATOM   3383  HB2 HIS B  20     -19.406 -14.125 -10.113  1.00 54.08           H  
ATOM   3384  HB3 HIS B  20     -19.390 -14.520  -8.404  1.00 54.08           H  
ATOM   3385  O   HIS B  20     -16.978 -15.116  -9.100  1.00 54.08           O  
ATOM   3386  CG  HIS B  20     -20.617 -12.880  -8.893  1.00 54.08           C  
ATOM   3387  CD2 HIS B  20     -21.588 -13.138  -7.963  1.00 54.08           C  
ATOM   3388  HD2 HIS B  20     -21.573 -13.939  -7.238  1.00 54.08           H  
ATOM   3389  ND1 HIS B  20     -21.036 -11.790  -9.623  1.00 54.08           N  
ATOM   3390  HD1 HIS B  20     -20.490 -11.276 -10.299  1.00 54.08           H  
ATOM   3391  CE1 HIS B  20     -22.226 -11.403  -9.135  1.00 54.08           C  
ATOM   3392  HE1 HIS B  20     -22.777 -10.538  -9.475  1.00 54.08           H  
ATOM   3393  NE2 HIS B  20     -22.615 -12.205  -8.131  1.00 54.08           N  
ATOM   3394  N   GLU B  21     -15.580 -13.370  -8.848  1.00 58.31           N  
ATOM   3395  H   GLU B  21     -15.437 -12.370  -8.871  1.00 58.31           H  
ATOM   3396  CA  GLU B  21     -14.401 -14.228  -8.757  1.00 58.31           C  
ATOM   3397  HA  GLU B  21     -14.335 -14.785  -9.692  1.00 58.31           H  
ATOM   3398  C   GLU B  21     -14.597 -15.209  -7.599  1.00 58.31           C  
ATOM   3399  CB  GLU B  21     -13.046 -13.513  -8.539  1.00 58.31           C  
ATOM   3400  HB2 GLU B  21     -13.122 -12.447  -8.327  1.00 58.31           H  
ATOM   3401  HB3 GLU B  21     -12.637 -13.910  -7.610  1.00 58.31           H  
ATOM   3402  O   GLU B  21     -14.583 -14.849  -6.421  1.00 58.31           O  
ATOM   3403  CG  GLU B  21     -11.933 -13.856  -9.534  1.00 58.31           C  
ATOM   3404  HG2 GLU B  21     -10.979 -13.646  -9.050  1.00 58.31           H  
ATOM   3405  HG3 GLU B  21     -11.953 -14.932  -9.704  1.00 58.31           H  
ATOM   3406  CD  GLU B  21     -11.941 -13.128 -10.871  1.00 58.31           C  
ATOM   3407  OE1 GLU B  21     -12.201 -13.847 -11.875  1.00 58.31           O  
ATOM   3408  OE2 GLU B  21     -11.404 -12.007 -11.007  1.00 58.31           O  
ATOM   3409  N   ILE B  22     -14.732 -16.483  -7.948  1.00 72.13           N  
ATOM   3410  H   ILE B  22     -15.023 -16.700  -8.891  1.00 72.13           H  
ATOM   3411  CA  ILE B  22     -14.526 -17.561  -7.000  1.00 72.13           C  
ATOM   3412  HA  ILE B  22     -15.023 -17.305  -6.064  1.00 72.13           H  
ATOM   3413  C   ILE B  22     -13.018 -17.611  -6.756  1.00 72.13           C  
ATOM   3414  CB  ILE B  22     -15.131 -18.887  -7.499  1.00 72.13           C  
ATOM   3415  HB  ILE B  22     -14.563 -19.232  -8.363  1.00 72.13           H  
ATOM   3416  O   ILE B  22     -12.246 -18.098  -7.591  1.00 72.13           O  
ATOM   3417  CG1 ILE B  22     -16.609 -18.701  -7.923  1.00 72.13           C  
ATOM   3418 HG12 ILE B  22     -17.195 -18.376  -7.063  1.00 72.13           H  
ATOM   3419 HG13 ILE B  22     -16.679 -17.927  -8.687  1.00 72.13           H  
ATOM   3420  CG2 ILE B  22     -15.006 -19.929  -6.373  1.00 72.13           C  
ATOM   3421 HG21 ILE B  22     -13.967 -20.034  -6.061  1.00 72.13           H  
ATOM   3422 HG22 ILE B  22     -15.595 -19.627  -5.507  1.00 72.13           H  
ATOM   3423 HG23 ILE B  22     -15.343 -20.909  -6.713  1.00 72.13           H  
ATOM   3424  CD1 ILE B  22     -17.251 -19.958  -8.519  1.00 72.13           C  
ATOM   3425 HD11 ILE B  22     -18.240 -19.708  -8.903  1.00 72.13           H  
ATOM   3426 HD12 ILE B  22     -16.638 -20.337  -9.336  1.00 72.13           H  
ATOM   3427 HD13 ILE B  22     -17.362 -20.728  -7.755  1.00 72.13           H  
ATOM   3428  N   TRP B  23     -12.610 -17.007  -5.647  1.00 83.01           N  
ATOM   3429  H   TRP B  23     -13.310 -16.547  -5.081  1.00 83.01           H  
ATOM   3430  CA  TRP B  23     -11.285 -17.190  -5.076  1.00 83.01           C  
ATOM   3431  HA  TRP B  23     -10.540 -17.173  -5.872  1.00 83.01           H  
ATOM   3432  C   TRP B  23     -11.222 -18.556  -4.404  1.00 83.01           C  
ATOM   3433  CB  TRP B  23     -10.975 -16.054  -4.098  1.00 83.01           C  
ATOM   3434  HB2 TRP B  23     -10.005 -16.250  -3.641  1.00 83.01           H  
ATOM   3435  HB3 TRP B  23     -11.722 -16.054  -3.304  1.00 83.01           H  
ATOM   3436  O   TRP B  23     -12.224 -19.038  -3.878  1.00 83.01           O  
ATOM   3437  CG  TRP B  23     -10.934 -14.701  -4.739  1.00 83.01           C  
ATOM   3438  CD1 TRP B  23     -11.978 -13.856  -4.866  1.00 83.01           C  
ATOM   3439  HD1 TRP B  23     -12.981 -14.063  -4.524  1.00 83.01           H  
ATOM   3440  CD2 TRP B  23      -9.858 -14.097  -5.516  1.00 83.01           C  
ATOM   3441  CE2 TRP B  23     -10.310 -12.861  -6.056  1.00 83.01           C  
ATOM   3442  CE3 TRP B  23      -8.560 -14.506  -5.867  1.00 83.01           C  
ATOM   3443  HE3 TRP B  23      -8.201 -15.443  -5.467  1.00 83.01           H  
ATOM   3444  NE1 TRP B  23     -11.604 -12.754  -5.613  1.00 83.01           N  
ATOM   3445  HE1 TRP B  23     -12.267 -12.077  -5.963  1.00 83.01           H  
ATOM   3446  CH2 TRP B  23      -8.239 -12.538  -7.261  1.00 83.01           C  
ATOM   3447  HH2 TRP B  23      -7.628 -11.967  -7.944  1.00 83.01           H  
ATOM   3448  CZ2 TRP B  23      -9.517 -12.076  -6.899  1.00 83.01           C  
ATOM   3449  HZ2 TRP B  23      -9.912 -11.155  -7.301  1.00 83.01           H  
ATOM   3450  CZ3 TRP B  23      -7.758 -13.749  -6.737  1.00 83.01           C  
ATOM   3451  HZ3 TRP B  23      -6.778 -14.109  -7.014  1.00 83.01           H  
ATOM   3452  N   ASP B  24     -10.041 -19.157  -4.426  1.00 82.36           N  
ATOM   3453  H   ASP B  24      -9.259 -18.684  -4.856  1.00 82.36           H  
ATOM   3454  CA  ASP B  24      -9.729 -20.326  -3.622  1.00 82.36           C  
ATOM   3455  HA  ASP B  24     -10.458 -21.104  -3.848  1.00 82.36           H  
ATOM   3456  C   ASP B  24      -9.855 -19.940  -2.133  1.00 82.36           C  
ATOM   3457  CB  ASP B  24      -8.324 -20.860  -3.962  1.00 82.36           C  
ATOM   3458  HB2 ASP B  24      -8.206 -21.840  -3.498  1.00 82.36           H  
ATOM   3459  HB3 ASP B  24      -7.594 -20.194  -3.503  1.00 82.36           H  
ATOM   3460  O   ASP B  24      -9.519 -18.811  -1.741  1.00 82.36           O  
ATOM   3461  CG  ASP B  24      -8.001 -20.985  -5.463  1.00 82.36           C  
ATOM   3462  OD1 ASP B  24      -8.861 -21.417  -6.266  1.00 82.36           O  
ATOM   3463  OD2 ASP B  24      -6.857 -20.628  -5.844  1.00 82.36           O  
ATOM   3464  N   ASP B  25     -10.385 -20.860  -1.327  1.00 68.61           N  
ATOM   3465  H   ASP B  25     -10.625 -21.763  -1.711  1.00 68.61           H  
ATOM   3466  CA  ASP B  25     -10.652 -20.647   0.103  1.00 68.61           C  
ATOM   3467  HA  ASP B  25     -11.221 -19.723   0.201  1.00 68.61           H  
ATOM   3468  C   ASP B  25      -9.372 -20.432   0.938  1.00 68.61           C  
ATOM   3469  CB  ASP B  25     -11.539 -21.796   0.641  1.00 68.61           C  
ATOM   3470  HB2 ASP B  25     -11.105 -22.749   0.340  1.00 68.61           H  
ATOM   3471  HB3 ASP B  25     -11.514 -21.759   1.730  1.00 68.61           H  
ATOM   3472  O   ASP B  25      -8.387 -21.184   0.761  1.00 68.61           O  
ATOM   3473  CG  ASP B  25     -13.023 -21.738   0.216  1.00 68.61           C  
ATOM   3474  OD1 ASP B  25     -13.599 -20.623   0.207  1.00 68.61           O  
ATOM   3475  OD2 ASP B  25     -13.615 -22.827   0.018  1.00 68.61           O  
ATOM   3476  OXT ASP B  25      -9.387 -19.491   1.777  1.00 68.61           O  
TER    3477      ASP B  25                                                       
END   
