# Supplementary material for: An extended Tudor domain within Vreteno interconnects Gtsf1L and Ago3 for piRNA biogenesis in Bombyx mori
Source: EMBO J. 2023 Nov 20;42(24):e114072. doi: 10.15252/embj.2023114072 (PMC10711660; doi:10.15252/embj.2023114072)
Supplement: Supplementary file 4 — Dataset EV1 [file EMBJ-42-e114072-s007.zip › manuscript_pdb/BmVreteno_AF-eTD1_BmGtsf1L_67_101.pdb]

ATOM      1  N   VAL A   1      -3.762 -20.056   8.060  1.00 63.47           N  
ATOM      2  H   VAL A   1      -3.946 -19.832   9.028  1.00 63.47           H  
ATOM      3  H2  VAL A   1      -4.308 -19.424   7.492  1.00 63.47           H  
ATOM      4  H3  VAL A   1      -4.047 -21.003   7.857  1.00 63.47           H  
ATOM      5  CA  VAL A   1      -2.326 -19.859   7.741  1.00 63.47           C  
ATOM      6  HA  VAL A   1      -1.707 -20.461   8.407  1.00 63.47           H  
ATOM      7  C   VAL A   1      -2.008 -18.387   7.962  1.00 63.47           C  
ATOM      8  CB  VAL A   1      -2.029 -20.271   6.284  1.00 63.47           C  
ATOM      9  HB  VAL A   1      -2.565 -19.607   5.606  1.00 63.47           H  
ATOM     10  O   VAL A   1      -2.813 -17.571   7.535  1.00 63.47           O  
ATOM     11  CG1 VAL A   1      -0.534 -20.193   5.973  1.00 63.47           C  
ATOM     12 HG11 VAL A   1       0.008 -20.941   6.552  1.00 63.47           H  
ATOM     13 HG12 VAL A   1      -0.126 -19.213   6.221  1.00 63.47           H  
ATOM     14 HG13 VAL A   1      -0.370 -20.413   4.918  1.00 63.47           H  
ATOM     15  CG2 VAL A   1      -2.472 -21.716   6.014  1.00 63.47           C  
ATOM     16 HG21 VAL A   1      -3.556 -21.814   6.054  1.00 63.47           H  
ATOM     17 HG22 VAL A   1      -2.004 -22.404   6.719  1.00 63.47           H  
ATOM     18 HG23 VAL A   1      -2.164 -22.006   5.009  1.00 63.47           H  
ATOM     19  N   GLU A   2      -0.914 -18.023   8.636  1.00 82.81           N  
ATOM     20  H   GLU A   2      -0.248 -18.704   8.972  1.00 82.81           H  
ATOM     21  CA  GLU A   2      -0.551 -16.602   8.804  1.00 82.81           C  
ATOM     22  HA  GLU A   2      -1.408 -16.058   9.201  1.00 82.81           H  
ATOM     23  C   GLU A   2      -0.194 -15.974   7.454  1.00 82.81           C  
ATOM     24  CB  GLU A   2       0.613 -16.426   9.790  1.00 82.81           C  
ATOM     25  HB2 GLU A   2       1.413 -17.120   9.530  1.00 82.81           H  
ATOM     26  HB3 GLU A   2       0.988 -15.407   9.703  1.00 82.81           H  
ATOM     27  O   GLU A   2       0.492 -16.594   6.641  1.00 82.81           O  
ATOM     28  CG  GLU A   2       0.160 -16.655  11.239  1.00 82.81           C  
ATOM     29  HG2 GLU A   2      -0.201 -17.679  11.334  1.00 82.81           H  
ATOM     30  HG3 GLU A   2      -0.674 -15.985  11.450  1.00 82.81           H  
ATOM     31  CD  GLU A   2       1.274 -16.417  12.271  1.00 82.81           C  
ATOM     32  OE1 GLU A   2       0.932 -16.428  13.474  1.00 82.81           O  
ATOM     33  OE2 GLU A   2       2.447 -16.271  11.860  1.00 82.81           O  
ATOM     34  N   ILE A   3      -0.693 -14.768   7.188  1.00 85.87           N  
ATOM     35  H   ILE A   3      -1.187 -14.273   7.917  1.00 85.87           H  
ATOM     36  CA  ILE A   3      -0.367 -14.007   5.982  1.00 85.87           C  
ATOM     37  HA  ILE A   3      -0.013 -14.699   5.217  1.00 85.87           H  
ATOM     38  C   ILE A   3       0.763 -13.038   6.351  1.00 85.87           C  
ATOM     39  CB  ILE A   3      -1.614 -13.300   5.407  1.00 85.87           C  
ATOM     40  HB  ILE A   3      -1.991 -12.592   6.145  1.00 85.87           H  
ATOM     41  O   ILE A   3       0.630 -12.322   7.340  1.00 85.87           O  
ATOM     42  CG1 ILE A   3      -2.722 -14.332   5.086  1.00 85.87           C  
ATOM     43 HG12 ILE A   3      -3.013 -14.838   6.006  1.00 85.87           H  
ATOM     44 HG13 ILE A   3      -2.329 -15.085   4.402  1.00 85.87           H  
ATOM     45  CG2 ILE A   3      -1.229 -12.529   4.138  1.00 85.87           C  
ATOM     46 HG21 ILE A   3      -2.088 -11.957   3.787  1.00 85.87           H  
ATOM     47 HG22 ILE A   3      -0.430 -11.823   4.366  1.00 85.87           H  
ATOM     48 HG23 ILE A   3      -0.903 -13.220   3.360  1.00 85.87           H  
ATOM     49  CD1 ILE A   3      -4.001 -13.737   4.480  1.00 85.87           C  
ATOM     50 HD11 ILE A   3      -3.820 -13.386   3.465  1.00 85.87           H  
ATOM     51 HD12 ILE A   3      -4.355 -12.912   5.098  1.00 85.87           H  
ATOM     52 HD13 ILE A   3      -4.773 -14.506   4.444  1.00 85.87           H  
ATOM     53  N   PRO A   4       1.886 -13.026   5.613  1.00 92.93           N  
ATOM     54  CA  PRO A   4       3.001 -12.148   5.926  1.00 92.93           C  
ATOM     55  HA  PRO A   4       3.302 -12.282   6.965  1.00 92.93           H  
ATOM     56  C   PRO A   4       2.595 -10.692   5.701  1.00 92.93           C  
ATOM     57  CB  PRO A   4       4.136 -12.590   5.001  1.00 92.93           C  
ATOM     58  HB2 PRO A   4       4.819 -11.777   4.755  1.00 92.93           H  
ATOM     59  HB3 PRO A   4       4.683 -13.413   5.462  1.00 92.93           H  
ATOM     60  O   PRO A   4       1.974 -10.356   4.691  1.00 92.93           O  
ATOM     61  CG  PRO A   4       3.381 -13.104   3.778  1.00 92.93           C  
ATOM     62  HG2 PRO A   4       3.968 -13.818   3.199  1.00 92.93           H  
ATOM     63  HG3 PRO A   4       3.067 -12.265   3.157  1.00 92.93           H  
ATOM     64  CD  PRO A   4       2.172 -13.781   4.409  1.00 92.93           C  
ATOM     65  HD2 PRO A   4       1.335 -13.777   3.711  1.00 92.93           H  
ATOM     66  HD3 PRO A   4       2.445 -14.797   4.696  1.00 92.93           H  
ATOM     67  N   GLU A   5       2.992  -9.830   6.627  1.00 93.22           N  
ATOM     68  H   GLU A   5       3.502 -10.173   7.428  1.00 93.22           H  
ATOM     69  CA  GLU A   5       2.713  -8.400   6.575  1.00 93.22           C  
ATOM     70  HA  GLU A   5       2.005  -8.197   5.771  1.00 93.22           H  
ATOM     71  C   GLU A   5       3.974  -7.611   6.236  1.00 93.22           C  
ATOM     72  CB  GLU A   5       2.068  -7.937   7.892  1.00 93.22           C  
ATOM     73  HB2 GLU A   5       2.692  -8.245   8.731  1.00 93.22           H  
ATOM     74  HB3 GLU A   5       2.016  -6.848   7.898  1.00 93.22           H  
ATOM     75  O   GLU A   5       5.091  -7.989   6.595  1.00 93.22           O  
ATOM     76  CG  GLU A   5       0.645  -8.502   8.085  1.00 93.22           C  
ATOM     77  HG2 GLU A   5       0.702  -9.585   8.190  1.00 93.22           H  
ATOM     78  HG3 GLU A   5       0.234  -8.100   9.011  1.00 93.22           H  
ATOM     79  CD  GLU A   5      -0.290  -8.137   6.915  1.00 93.22           C  
ATOM     80  OE1 GLU A   5      -1.027  -9.004   6.392  1.00 93.22           O  
ATOM     81  OE2 GLU A   5      -0.213  -6.995   6.416  1.00 93.22           O  
ATOM     82  N   VAL A   6       3.793  -6.497   5.527  1.00 96.00           N  
ATOM     83  H   VAL A   6       2.848  -6.215   5.313  1.00 96.00           H  
ATOM     84  CA  VAL A   6       4.888  -5.581   5.202  1.00 96.00           C  
ATOM     85  HA  VAL A   6       5.726  -6.163   4.817  1.00 96.00           H  
ATOM     86  C   VAL A   6       5.306  -4.849   6.483  1.00 96.00           C  
ATOM     87  CB  VAL A   6       4.463  -4.589   4.104  1.00 96.00           C  
ATOM     88  HB  VAL A   6       3.580  -4.044   4.438  1.00 96.00           H  
ATOM     89  O   VAL A   6       4.464  -4.191   7.097  1.00 96.00           O  
ATOM     90  CG1 VAL A   6       5.566  -3.577   3.777  1.00 96.00           C  
ATOM     91 HG11 VAL A   6       6.456  -4.097   3.422  1.00 96.00           H  
ATOM     92 HG12 VAL A   6       5.209  -2.896   3.004  1.00 96.00           H  
ATOM     93 HG13 VAL A   6       5.817  -2.984   4.657  1.00 96.00           H  
ATOM     94  CG2 VAL A   6       4.120  -5.322   2.799  1.00 96.00           C  
ATOM     95 HG21 VAL A   6       3.293  -6.013   2.961  1.00 96.00           H  
ATOM     96 HG22 VAL A   6       4.987  -5.874   2.436  1.00 96.00           H  
ATOM     97 HG23 VAL A   6       3.807  -4.602   2.043  1.00 96.00           H  
ATOM     98  N   PRO A   7       6.588  -4.889   6.891  1.00 95.82           N  
ATOM     99  CA  PRO A   7       7.075  -4.056   7.983  1.00 95.82           C  
ATOM    100  HA  PRO A   7       6.478  -4.266   8.871  1.00 95.82           H  
ATOM    101  C   PRO A   7       6.969  -2.574   7.612  1.00 95.82           C  
ATOM    102  CB  PRO A   7       8.524  -4.487   8.237  1.00 95.82           C  
ATOM    103  HB2 PRO A   7       9.218  -3.832   7.710  1.00 95.82           H  
ATOM    104  HB3 PRO A   7       8.754  -4.504   9.302  1.00 95.82           H  
ATOM    105  O   PRO A   7       7.503  -2.137   6.587  1.00 95.82           O  
ATOM    106  CG  PRO A   7       8.598  -5.884   7.625  1.00 95.82           C  
ATOM    107  HG2 PRO A   7       9.607  -6.132   7.296  1.00 95.82           H  
ATOM    108  HG3 PRO A   7       8.235  -6.617   8.345  1.00 95.82           H  
ATOM    109  CD  PRO A   7       7.633  -5.795   6.448  1.00 95.82           C  
ATOM    110  HD2 PRO A   7       8.142  -5.365   5.585  1.00 95.82           H  
ATOM    111  HD3 PRO A   7       7.251  -6.787   6.207  1.00 95.82           H  
ATOM    112  N   ARG A   8       6.282  -1.793   8.449  1.00 97.55           N  
ATOM    113  H   ARG A   8       5.889  -2.215   9.278  1.00 97.55           H  
ATOM    114  CA  ARG A   8       5.982  -0.376   8.204  1.00 97.55           C  
ATOM    115  HA  ARG A   8       6.590  -0.026   7.370  1.00 97.55           H  
ATOM    116  C   ARG A   8       6.325   0.473   9.429  1.00 97.55           C  
ATOM    117  CB  ARG A   8       4.505  -0.222   7.815  1.00 97.55           C  
ATOM    118  HB2 ARG A   8       3.883  -0.719   8.559  1.00 97.55           H  
ATOM    119  HB3 ARG A   8       4.245   0.836   7.800  1.00 97.55           H  
ATOM    120  O   ARG A   8       6.202  -0.018  10.551  1.00 97.55           O  
ATOM    121  CG  ARG A   8       4.221  -0.821   6.432  1.00 97.55           C  
ATOM    122  HG2 ARG A   8       4.840  -0.320   5.687  1.00 97.55           H  
ATOM    123  HG3 ARG A   8       4.488  -1.878   6.427  1.00 97.55           H  
ATOM    124  CD  ARG A   8       2.741  -0.699   6.059  1.00 97.55           C  
ATOM    125  HD2 ARG A   8       2.477   0.353   5.952  1.00 97.55           H  
ATOM    126  HD3 ARG A   8       2.144  -1.123   6.867  1.00 97.55           H  
ATOM    127  NE  ARG A   8       2.429  -1.432   4.816  1.00 97.55           N  
ATOM    128  HE  ARG A   8       1.904  -2.291   4.897  1.00 97.55           H  
ATOM    129  NH1 ARG A   8       3.459  -0.009   3.359  1.00 97.55           N  
ATOM    130 HH11 ARG A   8       3.687   0.633   4.105  1.00 97.55           H  
ATOM    131 HH12 ARG A   8       3.686   0.262   2.413  1.00 97.55           H  
ATOM    132  NH2 ARG A   8       2.422  -1.798   2.565  1.00 97.55           N  
ATOM    133 HH21 ARG A   8       1.813  -2.597   2.672  1.00 97.55           H  
ATOM    134 HH22 ARG A   8       2.677  -1.495   1.636  1.00 97.55           H  
ATOM    135  CZ  ARG A   8       2.767  -1.081   3.591  1.00 97.55           C  
ATOM    136  N   PRO A   9       6.753   1.732   9.245  1.00 97.47           N  
ATOM    137  CA  PRO A   9       7.155   2.592  10.348  1.00 97.47           C  
ATOM    138  HA  PRO A   9       7.896   2.074  10.957  1.00 97.47           H  
ATOM    139  C   PRO A   9       5.970   2.960  11.247  1.00 97.47           C  
ATOM    140  CB  PRO A   9       7.811   3.816   9.700  1.00 97.47           C  
ATOM    141  HB2 PRO A   9       8.884   3.645   9.616  1.00 97.47           H  
ATOM    142  HB3 PRO A   9       7.619   4.733  10.257  1.00 97.47           H  
ATOM    143  O   PRO A   9       4.819   3.032  10.802  1.00 97.47           O  
ATOM    144  CG  PRO A   9       7.207   3.876   8.297  1.00 97.47           C  
ATOM    145  HG2 PRO A   9       7.902   4.307   7.577  1.00 97.47           H  
ATOM    146  HG3 PRO A   9       6.283   4.454   8.315  1.00 97.47           H  
ATOM    147  CD  PRO A   9       6.902   2.418   7.971  1.00 97.47           C  
ATOM    148  HD2 PRO A   9       7.740   1.977   7.431  1.00 97.47           H  
ATOM    149  HD3 PRO A   9       5.990   2.352   7.377  1.00 97.47           H  
ATOM    150  N   GLU A  10       6.268   3.231  12.516  1.00 97.33           N  
ATOM    151  H   GLU A  10       7.219   3.110  12.835  1.00 97.33           H  
ATOM    152  CA  GLU A  10       5.310   3.808  13.459  1.00 97.33           C  
ATOM    153  HA  GLU A  10       4.462   3.134  13.573  1.00 97.33           H  
ATOM    154  C   GLU A  10       4.786   5.161  12.972  1.00 97.33           C  
ATOM    155  CB  GLU A  10       5.955   4.025  14.832  1.00 97.33           C  
ATOM    156  HB2 GLU A  10       6.874   4.596  14.694  1.00 97.33           H  
ATOM    157  HB3 GLU A  10       5.276   4.612  15.449  1.00 97.33           H  
ATOM    158  O   GLU A  10       5.482   5.939  12.313  1.00 97.33           O  
ATOM    159  CG  GLU A  10       6.265   2.726  15.582  1.00 97.33           C  
ATOM    160  HG2 GLU A  10       5.336   2.170  15.701  1.00 97.33           H  
ATOM    161  HG3 GLU A  10       6.959   2.127  14.992  1.00 97.33           H  
ATOM    162  CD  GLU A  10       6.880   3.006  16.964  1.00 97.33           C  
ATOM    163  OE1 GLU A  10       6.876   2.079  17.801  1.00 97.33           O  
ATOM    164  OE2 GLU A  10       7.362   4.139  17.196  1.00 97.33           O  
ATOM    165  N   ILE A  11       3.558   5.461  13.372  1.00 97.69           N  
ATOM    166  H   ILE A  11       3.078   4.802  13.969  1.00 97.69           H  
ATOM    167  CA  ILE A  11       2.901   6.733  13.115  1.00 97.69           C  
ATOM    168  HA  ILE A  11       3.349   7.193  12.234  1.00 97.69           H  
ATOM    169  C   ILE A  11       3.115   7.652  14.308  1.00 97.69           C  
ATOM    170  CB  ILE A  11       1.413   6.501  12.822  1.00 97.69           C  
ATOM    171  HB  ILE A  11       0.951   6.052  13.702  1.00 97.69           H  
ATOM    172  O   ILE A  11       2.971   7.242  15.459  1.00 97.69           O  
ATOM    173  CG1 ILE A  11       1.238   5.571  11.604  1.00 97.69           C  
ATOM    174 HG12 ILE A  11       2.199   5.380  11.128  1.00 97.69           H  
ATOM    175 HG13 ILE A  11       0.600   6.036  10.852  1.00 97.69           H  
ATOM    176  CG2 ILE A  11       0.692   7.821  12.539  1.00 97.69           C  
ATOM    177 HG21 ILE A  11      -0.343   7.598  12.278  1.00 97.69           H  
ATOM    178 HG22 ILE A  11       1.164   8.344  11.707  1.00 97.69           H  
ATOM    179 HG23 ILE A  11       0.686   8.456  13.424  1.00 97.69           H  
ATOM    180  CD1 ILE A  11       0.616   4.240  12.008  1.00 97.69           C  
ATOM    181 HD11 ILE A  11      -0.315   4.412  12.550  1.00 97.69           H  
ATOM    182 HD12 ILE A  11       1.308   3.691  12.647  1.00 97.69           H  
ATOM    183 HD13 ILE A  11       0.412   3.665  11.105  1.00 97.69           H  
ATOM    184  N   LYS A  12       3.424   8.919  14.031  1.00 97.97           N  
ATOM    185  H   LYS A  12       3.466   9.183  13.058  1.00 97.97           H  
ATOM    186  CA  LYS A  12       3.549   9.969  15.046  1.00 97.97           C  
ATOM    187  HA  LYS A  12       3.617   9.517  16.036  1.00 97.97           H  
ATOM    188  C   LYS A  12       2.308  10.845  15.044  1.00 97.97           C  
ATOM    189  CB  LYS A  12       4.820  10.792  14.811  1.00 97.97           C  
ATOM    190  HB2 LYS A  12       4.840  11.618  15.521  1.00 97.97           H  
ATOM    191  HB3 LYS A  12       4.806  11.200  13.800  1.00 97.97           H  
ATOM    192  O   LYS A  12       1.855  11.269  13.979  1.00 97.97           O  
ATOM    193  CG  LYS A  12       6.075   9.935  15.005  1.00 97.97           C  
ATOM    194  HG2 LYS A  12       6.085   9.539  16.021  1.00 97.97           H  
ATOM    195  HG3 LYS A  12       6.068   9.101  14.303  1.00 97.97           H  
ATOM    196  CD  LYS A  12       7.341  10.760  14.780  1.00 97.97           C  
ATOM    197  HD2 LYS A  12       7.369  11.583  15.494  1.00 97.97           H  
ATOM    198  HD3 LYS A  12       7.335  11.154  13.763  1.00 97.97           H  
ATOM    199  CE  LYS A  12       8.544   9.839  14.983  1.00 97.97           C  
ATOM    200  HE2 LYS A  12       8.514   9.451  16.001  1.00 97.97           H  
ATOM    201  HE3 LYS A  12       8.443   8.988  14.309  1.00 97.97           H  
ATOM    202  NZ  LYS A  12       9.819  10.547  14.732  1.00 97.97           N  
ATOM    203  HZ1 LYS A  12       9.845  10.879  13.779  1.00 97.97           H  
ATOM    204  HZ2 LYS A  12       9.911  11.328  15.367  1.00 97.97           H  
ATOM    205  HZ3 LYS A  12      10.589   9.910  14.878  1.00 97.97           H  
ATOM    206  N   ASN A  13       1.787  11.150  16.226  1.00 98.53           N  
ATOM    207  H   ASN A  13       2.218  10.782  17.062  1.00 98.53           H  
ATOM    208  CA  ASN A  13       0.658  12.055  16.370  1.00 98.53           C  
ATOM    209  HA  ASN A  13      -0.149  11.681  15.739  1.00 98.53           H  
ATOM    210  C   ASN A  13       1.016  13.471  15.904  1.00 98.53           C  
ATOM    211  CB  ASN A  13       0.198  12.057  17.833  1.00 98.53           C  
ATOM    212  HB2 ASN A  13       0.276  11.042  18.222  1.00 98.53           H  
ATOM    213  HB3 ASN A  13       0.858  12.683  18.433  1.00 98.53           H  
ATOM    214  O   ASN A  13       2.157  13.914  16.055  1.00 98.53           O  
ATOM    215  CG  ASN A  13      -1.233  12.527  18.008  1.00 98.53           C  
ATOM    216  ND2 ASN A  13      -1.726  12.589  19.218  1.00 98.53           N  
ATOM    217 HD21 ASN A  13      -2.726  12.709  19.285  1.00 98.53           H  
ATOM    218 HD22 ASN A  13      -1.227  12.095  19.944  1.00 98.53           H  
ATOM    219  OD1 ASN A  13      -1.933  12.842  17.060  1.00 98.53           O  
ATOM    220  N   LYS A  14       0.026  14.191  15.372  1.00 98.38           N  
ATOM    221  H   LYS A  14      -0.872  13.739  15.271  1.00 98.38           H  
ATOM    222  CA  LYS A  14       0.145  15.574  14.885  1.00 98.38           C  
ATOM    223  HA  LYS A  14      -0.761  15.799  14.322  1.00 98.38           H  
ATOM    224  C   LYS A  14       1.297  15.753  13.888  1.00 98.38           C  
ATOM    225  CB  LYS A  14       0.224  16.547  16.072  1.00 98.38           C  
ATOM    226  HB2 LYS A  14       0.240  17.568  15.690  1.00 98.38           H  
ATOM    227  HB3 LYS A  14       1.152  16.370  16.614  1.00 98.38           H  
ATOM    228  O   LYS A  14       1.989  16.772  13.903  1.00 98.38           O  
ATOM    229  CG  LYS A  14      -0.960  16.404  17.036  1.00 98.38           C  
ATOM    230  HG2 LYS A  14      -1.000  15.389  17.429  1.00 98.38           H  
ATOM    231  HG3 LYS A  14      -1.889  16.619  16.508  1.00 98.38           H  
ATOM    232  CD  LYS A  14      -0.799  17.365  18.214  1.00 98.38           C  
ATOM    233  HD2 LYS A  14       0.147  17.156  18.714  1.00 98.38           H  
ATOM    234  HD3 LYS A  14      -0.802  18.392  17.852  1.00 98.38           H  
ATOM    235  CE  LYS A  14      -1.959  17.142  19.185  1.00 98.38           C  
ATOM    236  HE2 LYS A  14      -2.891  17.394  18.681  1.00 98.38           H  
ATOM    237  HE3 LYS A  14      -1.996  16.082  19.435  1.00 98.38           H  
ATOM    238  NZ  LYS A  14      -1.794  17.946  20.419  1.00 98.38           N  
ATOM    239  HZ1 LYS A  14      -0.940  17.679  20.887  1.00 98.38           H  
ATOM    240  HZ2 LYS A  14      -2.563  17.769  21.049  1.00 98.38           H  
ATOM    241  HZ3 LYS A  14      -1.762  18.932  20.199  1.00 98.38           H  
ATOM    242  N   SER A  15       1.533  14.752  13.043  1.00 98.41           N  
ATOM    243  H   SER A  15       0.866  13.994  13.017  1.00 98.41           H  
ATOM    244  CA  SER A  15       2.608  14.770  12.048  1.00 98.41           C  
ATOM    245  HA  SER A  15       3.363  15.486  12.373  1.00 98.41           H  
ATOM    246  C   SER A  15       2.110  15.245  10.684  1.00 98.41           C  
ATOM    247  CB  SER A  15       3.313  13.413  11.971  1.00 98.41           C  
ATOM    248  HB2 SER A  15       4.119  13.477  11.239  1.00 98.41           H  
ATOM    249  HB3 SER A  15       3.746  13.178  12.943  1.00 98.41           H  
ATOM    250  O   SER A  15       0.932  15.115  10.357  1.00 98.41           O  
ATOM    251  OG  SER A  15       2.436  12.376  11.597  1.00 98.41           O  
ATOM    252  HG  SER A  15       2.074  11.980  12.394  1.00 98.41           H  
ATOM    253  N   ARG A  16       3.020  15.819   9.886  1.00 98.74           N  
ATOM    254  H   ARG A  16       3.975  15.863  10.214  1.00 98.74           H  
ATOM    255  CA  ARG A  16       2.774  16.168   8.481  1.00 98.74           C  
ATOM    256  HA  ARG A  16       1.722  16.423   8.348  1.00 98.74           H  
ATOM    257  C   ARG A  16       3.059  14.952   7.607  1.00 98.74           C  
ATOM    258  CB  ARG A  16       3.620  17.378   8.048  1.00 98.74           C  
ATOM    259  HB2 ARG A  16       4.669  17.191   8.275  1.00 98.74           H  
ATOM    260  HB3 ARG A  16       3.516  17.504   6.971  1.00 98.74           H  
ATOM    261  O   ARG A  16       4.177  14.427   7.628  1.00 98.74           O  
ATOM    262  CG  ARG A  16       3.162  18.676   8.731  1.00 98.74           C  
ATOM    263  HG2 ARG A  16       3.138  18.527   9.811  1.00 98.74           H  
ATOM    264  HG3 ARG A  16       2.156  18.911   8.383  1.00 98.74           H  
ATOM    265  CD  ARG A  16       4.059  19.884   8.431  1.00 98.74           C  
ATOM    266  HD2 ARG A  16       5.100  19.613   8.611  1.00 98.74           H  
ATOM    267  HD3 ARG A  16       3.777  20.686   9.113  1.00 98.74           H  
ATOM    268  NE  ARG A  16       3.895  20.348   7.048  1.00 98.74           N  
ATOM    269  HE  ARG A  16       3.531  19.681   6.383  1.00 98.74           H  
ATOM    270  NH1 ARG A  16       4.974  22.355   7.127  1.00 98.74           N  
ATOM    271 HH11 ARG A  16       5.149  22.188   8.108  1.00 98.74           H  
ATOM    272 HH12 ARG A  16       5.259  23.200   6.652  1.00 98.74           H  
ATOM    273  NH2 ARG A  16       4.080  21.695   5.213  1.00 98.74           N  
ATOM    274 HH21 ARG A  16       3.681  20.956   4.652  1.00 98.74           H  
ATOM    275 HH22 ARG A  16       4.372  22.528   4.722  1.00 98.74           H  
ATOM    276  CZ  ARG A  16       4.310  21.454   6.467  1.00 98.74           C  
ATOM    277  N   VAL A  17       2.062  14.521   6.850  1.00 98.78           N  
ATOM    278  H   VAL A  17       1.194  15.038   6.859  1.00 98.78           H  
ATOM    279  CA  VAL A  17       2.119  13.340   5.988  1.00 98.78           C  
ATOM    280  HA  VAL A  17       3.160  13.040   5.870  1.00 98.78           H  
ATOM    281  C   VAL A  17       1.595  13.656   4.592  1.00 98.78           C  
ATOM    282  CB  VAL A  17       1.362  12.143   6.599  1.00 98.78           C  
ATOM    283  HB  VAL A  17       1.503  11.294   5.929  1.00 98.78           H  
ATOM    284  O   VAL A  17       0.872  14.627   4.401  1.00 98.78           O  
ATOM    285  CG1 VAL A  17       1.937  11.739   7.963  1.00 98.78           C  
ATOM    286 HG11 VAL A  17       1.735  12.510   8.706  1.00 98.78           H  
ATOM    287 HG12 VAL A  17       3.013  11.587   7.879  1.00 98.78           H  
ATOM    288 HG13 VAL A  17       1.475  10.807   8.290  1.00 98.78           H  
ATOM    289  CG2 VAL A  17      -0.145  12.383   6.746  1.00 98.78           C  
ATOM    290 HG21 VAL A  17      -0.588  12.597   5.773  1.00 98.78           H  
ATOM    291 HG22 VAL A  17      -0.335  13.220   7.417  1.00 98.78           H  
ATOM    292 HG23 VAL A  17      -0.621  11.484   7.138  1.00 98.78           H  
ATOM    293  N   ILE A  18       1.961  12.823   3.627  1.00 98.19           N  
ATOM    294  H   ILE A  18       2.576  12.062   3.877  1.00 98.19           H  
ATOM    295  CA  ILE A  18       1.380  12.773   2.289  1.00 98.19           C  
ATOM    296  HA  ILE A  18       0.760  13.653   2.118  1.00 98.19           H  
ATOM    297  C   ILE A  18       0.493  11.532   2.210  1.00 98.19           C  
ATOM    298  CB  ILE A  18       2.492  12.734   1.221  1.00 98.19           C  
ATOM    299  HB  ILE A  18       3.081  11.829   1.372  1.00 98.19           H  
ATOM    300  O   ILE A  18       0.921  10.455   2.645  1.00 98.19           O  
ATOM    301  CG1 ILE A  18       3.470  13.923   1.294  1.00 98.19           C  
ATOM    302 HG12 ILE A  18       3.999  13.862   2.245  1.00 98.19           H  
ATOM    303 HG13 ILE A  18       4.211  13.816   0.502  1.00 98.19           H  
ATOM    304  CG2 ILE A  18       1.881  12.655  -0.176  1.00 98.19           C  
ATOM    305 HG21 ILE A  18       1.451  11.669  -0.351  1.00 98.19           H  
ATOM    306 HG22 ILE A  18       2.637  12.832  -0.941  1.00 98.19           H  
ATOM    307 HG23 ILE A  18       1.099  13.408  -0.274  1.00 98.19           H  
ATOM    308  CD1 ILE A  18       2.841  15.315   1.178  1.00 98.19           C  
ATOM    309 HD11 ILE A  18       3.632  16.062   1.113  1.00 98.19           H  
ATOM    310 HD12 ILE A  18       2.252  15.516   2.073  1.00 98.19           H  
ATOM    311 HD13 ILE A  18       2.213  15.389   0.291  1.00 98.19           H  
ATOM    312  N   LEU A  19      -0.712  11.667   1.652  1.00 97.19           N  
ATOM    313  H   LEU A  19      -0.992  12.575   1.310  1.00 97.19           H  
ATOM    314  CA  LEU A  19      -1.533  10.508   1.300  1.00 97.19           C  
ATOM    315  HA  LEU A  19      -1.528   9.813   2.140  1.00 97.19           H  
ATOM    316  C   LEU A  19      -0.926   9.802   0.085  1.00 97.19           C  
ATOM    317  CB  LEU A  19      -2.984  10.940   1.034  1.00 97.19           C  
ATOM    318  HB2 LEU A  19      -3.382  11.417   1.930  1.00 97.19           H  
ATOM    319  HB3 LEU A  19      -2.983  11.674   0.228  1.00 97.19           H  
ATOM    320  O   LEU A  19      -0.797  10.404  -0.979  1.00 97.19           O  
ATOM    321  CG  LEU A  19      -3.900   9.765   0.636  1.00 97.19           C  
ATOM    322  HG  LEU A  19      -3.472   9.228  -0.211  1.00 97.19           H  
ATOM    323  CD1 LEU A  19      -4.112   8.781   1.786  1.00 97.19           C  
ATOM    324 HD11 LEU A  19      -4.795   7.995   1.463  1.00 97.19           H  
ATOM    325 HD12 LEU A  19      -4.533   9.293   2.652  1.00 97.19           H  
ATOM    326 HD13 LEU A  19      -3.170   8.305   2.061  1.00 97.19           H  
ATOM    327  CD2 LEU A  19      -5.266  10.280   0.208  1.00 97.19           C  
ATOM    328 HD21 LEU A  19      -5.757  10.795   1.034  1.00 97.19           H  
ATOM    329 HD22 LEU A  19      -5.886   9.445  -0.116  1.00 97.19           H  
ATOM    330 HD23 LEU A  19      -5.133  10.958  -0.635  1.00 97.19           H  
ATOM    331  N   VAL A  20      -0.575   8.528   0.247  1.00 95.44           N  
ATOM    332  H   VAL A  20      -0.771   8.078   1.130  1.00 95.44           H  
ATOM    333  CA  VAL A  20      -0.023   7.700  -0.832  1.00 95.44           C  
ATOM    334  HA  VAL A  20       0.494   8.335  -1.551  1.00 95.44           H  
ATOM    335  C   VAL A  20      -1.153   7.013  -1.586  1.00 95.44           C  
ATOM    336  CB  VAL A  20       0.989   6.679  -0.280  1.00 95.44           C  
ATOM    337  HB  VAL A  20       0.506   6.032   0.451  1.00 95.44           H  
ATOM    338  O   VAL A  20      -1.312   7.213  -2.787  1.00 95.44           O  
ATOM    339  CG1 VAL A  20       1.556   5.799  -1.394  1.00 95.44           C  
ATOM    340 HG11 VAL A  20       2.348   5.164  -0.998  1.00 95.44           H  
ATOM    341 HG12 VAL A  20       1.958   6.417  -2.197  1.00 95.44           H  
ATOM    342 HG13 VAL A  20       0.771   5.156  -1.791  1.00 95.44           H  
ATOM    343  CG2 VAL A  20       2.152   7.400   0.411  1.00 95.44           C  
ATOM    344 HG21 VAL A  20       2.872   6.671   0.782  1.00 95.44           H  
ATOM    345 HG22 VAL A  20       1.780   7.980   1.255  1.00 95.44           H  
ATOM    346 HG23 VAL A  20       2.634   8.068  -0.304  1.00 95.44           H  
ATOM    347  N   ASP A  21      -1.955   6.224  -0.873  1.00 90.43           N  
ATOM    348  H   ASP A  21      -1.808   6.131   0.122  1.00 90.43           H  
ATOM    349  CA  ASP A  21      -3.109   5.529  -1.436  1.00 90.43           C  
ATOM    350  HA  ASP A  21      -3.579   6.194  -2.160  1.00 90.43           H  
ATOM    351  C   ASP A  21      -4.137   5.214  -0.343  1.00 90.43           C  
ATOM    352  CB  ASP A  21      -2.660   4.243  -2.163  1.00 90.43           C  
ATOM    353  HB2 ASP A  21      -2.368   3.500  -1.421  1.00 90.43           H  
ATOM    354  HB3 ASP A  21      -1.791   4.460  -2.784  1.00 90.43           H  
ATOM    355  O   ASP A  21      -3.795   5.091   0.837  1.00 90.43           O  
ATOM    356  CG  ASP A  21      -3.752   3.664  -3.074  1.00 90.43           C  
ATOM    357  OD1 ASP A  21      -4.556   4.472  -3.594  1.00 90.43           O  
ATOM    358  OD2 ASP A  21      -3.790   2.428  -3.262  1.00 90.43           O  
ATOM    359  N   ALA A  22      -5.399   5.087  -0.737  1.00 91.14           N  
ATOM    360  H   ALA A  22      -5.593   5.134  -1.727  1.00 91.14           H  
ATOM    361  CA  ALA A  22      -6.478   4.621   0.121  1.00 91.14           C  
ATOM    362  HA  ALA A  22      -6.094   3.863   0.804  1.00 91.14           H  
ATOM    363  C   ALA A  22      -7.566   3.989  -0.745  1.00 91.14           C  
ATOM    364  CB  ALA A  22      -7.040   5.787   0.945  1.00 91.14           C  
ATOM    365  HB1 ALA A  22      -6.289   6.123   1.658  1.00 91.14           H  
ATOM    366  HB2 ALA A  22      -7.307   6.619   0.293  1.00 91.14           H  
ATOM    367  HB3 ALA A  22      -7.930   5.460   1.482  1.00 91.14           H  
ATOM    368  O   ALA A  22      -8.101   4.626  -1.647  1.00 91.14           O  
ATOM    369  N   THR A  23      -7.912   2.744  -0.459  1.00 82.72           N  
ATOM    370  H   THR A  23      -7.379   2.233   0.231  1.00 82.72           H  
ATOM    371  CA  THR A  23      -8.971   2.019  -1.189  1.00 82.72           C  
ATOM    372  HA  THR A  23      -9.464   2.673  -1.909  1.00 82.72           H  
ATOM    373  C   THR A  23     -10.063   1.482  -0.295  1.00 82.72           C  
ATOM    374  CB  THR A  23      -8.379   0.842  -1.929  1.00 82.72           C  
ATOM    375  HB  THR A  23      -9.182   0.250  -2.369  1.00 82.72           H  
ATOM    376  O   THR A  23     -11.118   1.089  -0.777  1.00 82.72           O  
ATOM    377  CG2 THR A  23      -7.484   1.371  -3.058  1.00 82.72           C  
ATOM    378 HG21 THR A  23      -7.959   2.229  -3.533  1.00 82.72           H  
ATOM    379 HG22 THR A  23      -7.364   0.619  -3.838  1.00 82.72           H  
ATOM    380 HG23 THR A  23      -6.519   1.701  -2.673  1.00 82.72           H  
ATOM    381  OG1 THR A  23      -7.689   0.066  -0.963  1.00 82.72           O  
ATOM    382  HG1 THR A  23      -7.699  -0.821  -1.330  1.00 82.72           H  
ATOM    383  N   ASP A  24      -9.808   1.495   1.004  1.00 87.78           N  
ATOM    384  H   ASP A  24      -8.914   1.851   1.310  1.00 87.78           H  
ATOM    385  CA  ASP A  24     -10.747   1.180   2.055  1.00 87.78           C  
ATOM    386  HA  ASP A  24     -11.764   1.399   1.729  1.00 87.78           H  
ATOM    387  C   ASP A  24     -10.401   2.064   3.255  1.00 87.78           C  
ATOM    388  CB  ASP A  24     -10.649  -0.311   2.386  1.00 87.78           C  
ATOM    389  HB2 ASP A  24      -9.652  -0.544   2.760  1.00 87.78           H  
ATOM    390  HB3 ASP A  24     -10.830  -0.901   1.488  1.00 87.78           H  
ATOM    391  O   ASP A  24      -9.238   2.445   3.440  1.00 87.78           O  
ATOM    392  CG  ASP A  24     -11.687  -0.660   3.438  1.00 87.78           C  
ATOM    393  OD1 ASP A  24     -11.307  -0.625   4.626  1.00 87.78           O  
ATOM    394  OD2 ASP A  24     -12.855  -0.837   3.058  1.00 87.78           O  
ATOM    395  N   VAL A  25     -11.387   2.388   4.090  1.00 93.67           N  
ATOM    396  H   VAL A  25     -12.291   1.957   3.962  1.00 93.67           H  
ATOM    397  CA  VAL A  25     -11.154   3.205   5.290  1.00 93.67           C  
ATOM    398  HA  VAL A  25     -10.670   4.131   4.977  1.00 93.67           H  
ATOM    399  C   VAL A  25     -10.193   2.531   6.274  1.00 93.67           C  
ATOM    400  CB  VAL A  25     -12.470   3.584   5.987  1.00 93.67           C  
ATOM    401  HB  VAL A  25     -12.228   4.193   6.858  1.00 93.67           H  
ATOM    402  O   VAL A  25      -9.520   3.222   7.031  1.00 93.67           O  
ATOM    403  CG1 VAL A  25     -13.357   4.426   5.064  1.00 93.67           C  
ATOM    404 HG11 VAL A  25     -12.809   5.305   4.723  1.00 93.67           H  
ATOM    405 HG12 VAL A  25     -13.681   3.835   4.207  1.00 93.67           H  
ATOM    406 HG13 VAL A  25     -14.242   4.750   5.612  1.00 93.67           H  
ATOM    407  CG2 VAL A  25     -13.261   2.368   6.469  1.00 93.67           C  
ATOM    408 HG21 VAL A  25     -13.574   1.738   5.635  1.00 93.67           H  
ATOM    409 HG22 VAL A  25     -14.146   2.714   7.003  1.00 93.67           H  
ATOM    410 HG23 VAL A  25     -12.668   1.780   7.169  1.00 93.67           H  
ATOM    411  N   GLN A  26     -10.055   1.205   6.228  1.00 92.58           N  
ATOM    412  H   GLN A  26     -10.663   0.688   5.609  1.00 92.58           H  
ATOM    413  CA  GLN A  26      -9.109   0.414   7.012  1.00 92.58           C  
ATOM    414  HA  GLN A  26      -8.909   0.946   7.942  1.00 92.58           H  
ATOM    415  C   GLN A  26      -7.768   0.191   6.296  1.00 92.58           C  
ATOM    416  CB  GLN A  26      -9.714  -0.953   7.370  1.00 92.58           C  
ATOM    417  HB2 GLN A  26      -9.042  -1.459   8.063  1.00 92.58           H  
ATOM    418  HB3 GLN A  26      -9.780  -1.561   6.468  1.00 92.58           H  
ATOM    419  O   GLN A  26      -6.860  -0.393   6.886  1.00 92.58           O  
ATOM    420  CG  GLN A  26     -11.102  -0.873   8.017  1.00 92.58           C  
ATOM    421  HG2 GLN A  26     -11.041  -0.323   8.957  1.00 92.58           H  
ATOM    422  HG3 GLN A  26     -11.785  -0.347   7.350  1.00 92.58           H  
ATOM    423  CD  GLN A  26     -11.706  -2.246   8.283  1.00 92.58           C  
ATOM    424  NE2 GLN A  26     -13.004  -2.315   8.472  1.00 92.58           N  
ATOM    425 HE21 GLN A  26     -13.568  -1.499   8.282  1.00 92.58           H  
ATOM    426 HE22 GLN A  26     -13.394  -3.246   8.522  1.00 92.58           H  
ATOM    427  OE1 GLN A  26     -11.044  -3.274   8.342  1.00 92.58           O  
ATOM    428  N   ARG A  27      -7.609   0.610   5.034  1.00 91.60           N  
ATOM    429  H   ARG A  27      -8.387   1.093   4.608  1.00 91.60           H  
ATOM    430  CA  ARG A  27      -6.379   0.453   4.233  1.00 91.60           C  
ATOM    431  HA  ARG A  27      -5.558   0.144   4.880  1.00 91.60           H  
ATOM    432  C   ARG A  27      -5.933   1.786   3.647  1.00 91.60           C  
ATOM    433  CB  ARG A  27      -6.542  -0.625   3.150  1.00 91.60           C  
ATOM    434  HB2 ARG A  27      -7.394  -0.385   2.515  1.00 91.60           H  
ATOM    435  HB3 ARG A  27      -5.650  -0.609   2.523  1.00 91.60           H  
ATOM    436  O   ARG A  27      -5.939   1.983   2.433  1.00 91.60           O  
ATOM    437  CG  ARG A  27      -6.703  -2.038   3.724  1.00 91.60           C  
ATOM    438  HG2 ARG A  27      -7.693  -2.124   4.172  1.00 91.60           H  
ATOM    439  HG3 ARG A  27      -5.955  -2.210   4.498  1.00 91.60           H  
ATOM    440  CD  ARG A  27      -6.559  -3.102   2.621  1.00 91.60           C  
ATOM    441  HD2 ARG A  27      -7.233  -2.845   1.803  1.00 91.60           H  
ATOM    442  HD3 ARG A  27      -6.884  -4.064   3.017  1.00 91.60           H  
ATOM    443  NE  ARG A  27      -5.173  -3.215   2.098  1.00 91.60           N  
ATOM    444  HE  ARG A  27      -4.985  -2.758   1.217  1.00 91.60           H  
ATOM    445  NH1 ARG A  27      -4.277  -4.468   3.803  1.00 91.60           N  
ATOM    446 HH11 ARG A  27      -3.459  -4.848   4.256  1.00 91.60           H  
ATOM    447 HH12 ARG A  27      -5.164  -4.418   4.284  1.00 91.60           H  
ATOM    448  NH2 ARG A  27      -2.981  -3.900   2.105  1.00 91.60           N  
ATOM    449 HH21 ARG A  27      -2.787  -3.381   1.261  1.00 91.60           H  
ATOM    450 HH22 ARG A  27      -2.207  -4.385   2.536  1.00 91.60           H  
ATOM    451  CZ  ARG A  27      -4.158  -3.855   2.660  1.00 91.60           C  
ATOM    452  N   VAL A  28      -5.512   2.685   4.532  1.00 95.54           N  
ATOM    453  H   VAL A  28      -5.569   2.461   5.515  1.00 95.54           H  
ATOM    454  CA  VAL A  28      -4.964   3.993   4.165  1.00 95.54           C  
ATOM    455  HA  VAL A  28      -5.146   4.176   3.106  1.00 95.54           H  
ATOM    456  C   VAL A  28      -3.456   4.002   4.374  1.00 95.54           C  
ATOM    457  CB  VAL A  28      -5.676   5.107   4.945  1.00 95.54           C  
ATOM    458  HB  VAL A  28      -5.541   4.947   6.015  1.00 95.54           H  
ATOM    459  O   VAL A  28      -2.962   3.650   5.445  1.00 95.54           O  
ATOM    460  CG1 VAL A  28      -5.124   6.495   4.599  1.00 95.54           C  
ATOM    461 HG11 VAL A  28      -5.688   7.258   5.135  1.00 95.54           H  
ATOM    462 HG12 VAL A  28      -4.079   6.569   4.899  1.00 95.54           H  
ATOM    463 HG13 VAL A  28      -5.202   6.674   3.527  1.00 95.54           H  
ATOM    464  CG2 VAL A  28      -7.179   5.067   4.645  1.00 95.54           C  
ATOM    465 HG21 VAL A  28      -7.355   4.783   3.607  1.00 95.54           H  
ATOM    466 HG22 VAL A  28      -7.665   4.333   5.287  1.00 95.54           H  
ATOM    467 HG23 VAL A  28      -7.626   6.048   4.808  1.00 95.54           H  
ATOM    468  N   PHE A  29      -2.714   4.421   3.354  1.00 96.41           N  
ATOM    469  H   PHE A  29      -3.176   4.689   2.497  1.00 96.41           H  
ATOM    470  CA  PHE A  29      -1.258   4.461   3.364  1.00 96.41           C  
ATOM    471  HA  PHE A  29      -0.908   4.061   4.316  1.00 96.41           H  
ATOM    472  C   PHE A  29      -0.765   5.898   3.261  1.00 96.41           C  
ATOM    473  CB  PHE A  29      -0.680   3.552   2.275  1.00 96.41           C  
ATOM    474  HB2 PHE A  29      -1.059   3.864   1.301  1.00 96.41           H  
ATOM    475  HB3 PHE A  29       0.405   3.658   2.259  1.00 96.41           H  
ATOM    476  O   PHE A  29      -1.159   6.661   2.379  1.00 96.41           O  
ATOM    477  CG  PHE A  29      -1.027   2.095   2.508  1.00 96.41           C  
ATOM    478  CD1 PHE A  29      -0.183   1.274   3.281  1.00 96.41           C  
ATOM    479  HD1 PHE A  29       0.741   1.670   3.675  1.00 96.41           H  
ATOM    480  CD2 PHE A  29      -2.237   1.580   2.009  1.00 96.41           C  
ATOM    481  HD2 PHE A  29      -2.882   2.204   1.407  1.00 96.41           H  
ATOM    482  CE1 PHE A  29      -0.566  -0.051   3.560  1.00 96.41           C  
ATOM    483  HE1 PHE A  29       0.057  -0.694   4.163  1.00 96.41           H  
ATOM    484  CE2 PHE A  29      -2.618   0.260   2.298  1.00 96.41           C  
ATOM    485  HE2 PHE A  29      -3.550  -0.120   1.904  1.00 96.41           H  
ATOM    486  CZ  PHE A  29      -1.788  -0.554   3.086  1.00 96.41           C  
ATOM    487  HZ  PHE A  29      -2.081  -1.566   3.323  1.00 96.41           H  
ATOM    488  N   VAL A  30       0.120   6.268   4.180  1.00 97.99           N  
ATOM    489  H   VAL A  30       0.423   5.574   4.850  1.00 97.99           H  
ATOM    490  CA  VAL A  30       0.684   7.616   4.280  1.00 97.99           C  
ATOM    491  HA  VAL A  30       0.472   8.156   3.357  1.00 97.99           H  
ATOM    492  C   VAL A  30       2.196   7.551   4.420  1.00 97.99           C  
ATOM    493  CB  VAL A  30       0.061   8.421   5.437  1.00 97.99           C  
ATOM    494  HB  VAL A  30       0.514   9.413   5.431  1.00 97.99           H  
ATOM    495  O   VAL A  30       2.748   6.554   4.883  1.00 97.99           O  
ATOM    496  CG1 VAL A  30      -1.449   8.616   5.264  1.00 97.99           C  
ATOM    497 HG11 VAL A  30      -1.829   9.289   6.033  1.00 97.99           H  
ATOM    498 HG12 VAL A  30      -1.966   7.660   5.341  1.00 97.99           H  
ATOM    499 HG13 VAL A  30      -1.654   9.052   4.286  1.00 97.99           H  
ATOM    500  CG2 VAL A  30       0.324   7.794   6.814  1.00 97.99           C  
ATOM    501 HG21 VAL A  30      -0.113   6.797   6.863  1.00 97.99           H  
ATOM    502 HG22 VAL A  30      -0.126   8.414   7.589  1.00 97.99           H  
ATOM    503 HG23 VAL A  30       1.396   7.729   7.003  1.00 97.99           H  
ATOM    504  N   ARG A  31       2.887   8.630   4.067  1.00 97.97           N  
ATOM    505  H   ARG A  31       2.372   9.405   3.674  1.00 97.97           H  
ATOM    506  CA  ARG A  31       4.339   8.774   4.264  1.00 97.97           C  
ATOM    507  HA  ARG A  31       4.663   8.027   4.989  1.00 97.97           H  
ATOM    508  C   ARG A  31       4.673  10.149   4.835  1.00 97.97           C  
ATOM    509  CB  ARG A  31       5.068   8.478   2.946  1.00 97.97           C  
ATOM    510  HB2 ARG A  31       4.779   7.475   2.631  1.00 97.97           H  
ATOM    511  HB3 ARG A  31       6.145   8.489   3.112  1.00 97.97           H  
ATOM    512  O   ARG A  31       3.904  11.079   4.603  1.00 97.97           O  
ATOM    513  CG  ARG A  31       4.716   9.454   1.816  1.00 97.97           C  
ATOM    514  HG2 ARG A  31       5.075  10.449   2.081  1.00 97.97           H  
ATOM    515  HG3 ARG A  31       3.635   9.501   1.689  1.00 97.97           H  
ATOM    516  CD  ARG A  31       5.344   9.013   0.487  1.00 97.97           C  
ATOM    517  HD2 ARG A  31       6.430   8.992   0.578  1.00 97.97           H  
ATOM    518  HD3 ARG A  31       5.011   8.002   0.250  1.00 97.97           H  
ATOM    519  NE  ARG A  31       4.950   9.912  -0.614  1.00 97.97           N  
ATOM    520  HE  ARG A  31       4.302   9.568  -1.309  1.00 97.97           H  
ATOM    521  NH1 ARG A  31       6.269  11.689  -0.022  1.00 97.97           N  
ATOM    522 HH11 ARG A  31       6.527  11.245   0.848  1.00 97.97           H  
ATOM    523 HH12 ARG A  31       6.609  12.598  -0.301  1.00 97.97           H  
ATOM    524  NH2 ARG A  31       5.073  11.823  -1.860  1.00 97.97           N  
ATOM    525 HH21 ARG A  31       4.308  11.584  -2.475  1.00 97.97           H  
ATOM    526 HH22 ARG A  31       5.466  12.743  -1.992  1.00 97.97           H  
ATOM    527  CZ  ARG A  31       5.422  11.121  -0.831  1.00 97.97           C  
ATOM    528  N   PRO A  32       5.788  10.333   5.560  1.00 98.33           N  
ATOM    529  CA  PRO A  32       6.162  11.655   6.058  1.00 98.33           C  
ATOM    530  HA  PRO A  32       5.392  11.996   6.750  1.00 98.33           H  
ATOM    531  C   PRO A  32       6.318  12.675   4.919  1.00 98.33           C  
ATOM    532  CB  PRO A  32       7.471  11.452   6.824  1.00 98.33           C  
ATOM    533  HB2 PRO A  32       8.314  11.669   6.168  1.00 98.33           H  
ATOM    534  HB3 PRO A  32       7.518  12.078   7.715  1.00 98.33           H  
ATOM    535  O   PRO A  32       6.857  12.350   3.859  1.00 98.33           O  
ATOM    536  CG  PRO A  32       7.476   9.964   7.174  1.00 98.33           C  
ATOM    537  HG2 PRO A  32       6.910   9.803   8.091  1.00 98.33           H  
ATOM    538  HG3 PRO A  32       8.489   9.574   7.273  1.00 98.33           H  
ATOM    539  CD  PRO A  32       6.737   9.322   6.002  1.00 98.33           C  
ATOM    540  HD2 PRO A  32       7.437   9.100   5.196  1.00 98.33           H  
ATOM    541  HD3 PRO A  32       6.243   8.409   6.334  1.00 98.33           H  
ATOM    542  N   ALA A  33       5.867  13.910   5.147  1.00 97.74           N  
ATOM    543  H   ALA A  33       5.393  14.099   6.019  1.00 97.74           H  
ATOM    544  CA  ALA A  33       5.880  14.975   4.136  1.00 97.74           C  
ATOM    545  HA  ALA A  33       5.734  14.527   3.154  1.00 97.74           H  
ATOM    546  C   ALA A  33       7.207  15.745   4.036  1.00 97.74           C  
ATOM    547  CB  ALA A  33       4.708  15.918   4.417  1.00 97.74           C  
ATOM    548  HB1 ALA A  33       4.850  16.420   5.374  1.00 97.74           H  
ATOM    549  HB2 ALA A  33       4.649  16.672   3.632  1.00 97.74           H  
ATOM    550  HB3 ALA A  33       3.770  15.362   4.428  1.00 97.74           H  
ATOM    551  O   ALA A  33       7.368  16.623   3.190  1.00 97.74           O  
ATOM    552  N   ASP A  34       8.175  15.453   4.905  1.00 97.35           N  
ATOM    553  H   ASP A  34       8.059  14.662   5.523  1.00 97.35           H  
ATOM    554  CA  ASP A  34       9.448  16.156   4.882  1.00 97.35           C  
ATOM    555  HA  ASP A  34       9.224  17.221   4.837  1.00 97.35           H  
ATOM    556  C   ASP A  34      10.278  15.807   3.633  1.00 97.35           C  
ATOM    557  CB  ASP A  34      10.213  15.913   6.186  1.00 97.35           C  
ATOM    558  HB2 ASP A  34       9.548  16.057   7.037  1.00 97.35           H  
ATOM    559  HB3 ASP A  34      11.016  16.646   6.259  1.00 97.35           H  
ATOM    560  O   ASP A  34      10.238  14.701   3.090  1.00 97.35           O  
ATOM    561  CG  ASP A  34      10.813  14.513   6.217  1.00 97.35           C  
ATOM    562  OD1 ASP A  34      11.960  14.381   5.734  1.00 97.35           O  
ATOM    563  OD2 ASP A  34      10.133  13.578   6.687  1.00 97.35           O  
ATOM    564  N   THR A  35      11.096  16.762   3.191  1.00 96.41           N  
ATOM    565  H   THR A  35      11.059  17.665   3.642  1.00 96.41           H  
ATOM    566  CA  THR A  35      11.889  16.639   1.960  1.00 96.41           C  
ATOM    567  HA  THR A  35      11.212  16.495   1.118  1.00 96.41           H  
ATOM    568  C   THR A  35      12.864  15.461   1.977  1.00 96.41           C  
ATOM    569  CB  THR A  35      12.695  17.928   1.749  1.00 96.41           C  
ATOM    570  HB  THR A  35      13.428  18.015   2.552  1.00 96.41           H  
ATOM    571  O   THR A  35      13.201  14.936   0.915  1.00 96.41           O  
ATOM    572  CG2 THR A  35      13.443  17.996   0.417  1.00 96.41           C  
ATOM    573 HG21 THR A  35      13.894  18.982   0.310  1.00 96.41           H  
ATOM    574 HG22 THR A  35      14.232  17.245   0.393  1.00 96.41           H  
ATOM    575 HG23 THR A  35      12.748  17.823  -0.405  1.00 96.41           H  
ATOM    576  OG1 THR A  35      11.853  19.053   1.812  1.00 96.41           O  
ATOM    577  HG1 THR A  35      11.031  18.850   1.359  1.00 96.41           H  
ATOM    578  N   ARG A  36      13.366  15.050   3.149  1.00 97.12           N  
ATOM    579  H   ARG A  36      12.910  15.353   3.997  1.00 97.12           H  
ATOM    580  CA  ARG A  36      14.292  13.915   3.236  1.00 97.12           C  
ATOM    581  HA  ARG A  36      15.036  13.994   2.443  1.00 97.12           H  
ATOM    582  C   ARG A  36      13.540  12.614   2.975  1.00 97.12           C  
ATOM    583  CB  ARG A  36      15.005  13.924   4.595  1.00 97.12           C  
ATOM    584  HB2 ARG A  36      15.560  14.856   4.700  1.00 97.12           H  
ATOM    585  HB3 ARG A  36      14.270  13.870   5.398  1.00 97.12           H  
ATOM    586  O   ARG A  36      14.033  11.803   2.196  1.00 97.12           O  
ATOM    587  CG  ARG A  36      15.967  12.742   4.754  1.00 97.12           C  
ATOM    588  HG2 ARG A  36      16.772  12.822   4.023  1.00 97.12           H  
ATOM    589  HG3 ARG A  36      15.434  11.804   4.601  1.00 97.12           H  
ATOM    590  CD  ARG A  36      16.542  12.739   6.170  1.00 97.12           C  
ATOM    591  HD2 ARG A  36      17.108  13.658   6.327  1.00 97.12           H  
ATOM    592  HD3 ARG A  36      15.714  12.706   6.878  1.00 97.12           H  
ATOM    593  NE  ARG A  36      17.411  11.570   6.379  1.00 97.12           N  
ATOM    594  HE  ARG A  36      17.509  10.935   5.599  1.00 97.12           H  
ATOM    595  NH1 ARG A  36      17.863  11.940   8.596  1.00 97.12           N  
ATOM    596 HH11 ARG A  36      17.246  12.739   8.571  1.00 97.12           H  
ATOM    597 HH12 ARG A  36      18.294  11.649   9.462  1.00 97.12           H  
ATOM    598  NH2 ARG A  36      18.722  10.148   7.573  1.00 97.12           N  
ATOM    599 HH21 ARG A  36      19.130   9.855   8.449  1.00 97.12           H  
ATOM    600 HH22 ARG A  36      18.802   9.546   6.766  1.00 97.12           H  
ATOM    601  CZ  ARG A  36      17.995  11.227   7.511  1.00 97.12           C  
ATOM    602  N   SER A  37      12.367  12.449   3.576  1.00 95.86           N  
ATOM    603  H   SER A  37      12.064  13.139   4.249  1.00 95.86           H  
ATOM    604  CA  SER A  37      11.498  11.291   3.355  1.00 95.86           C  
ATOM    605  HA  SER A  37      12.067  10.380   3.540  1.00 95.86           H  
ATOM    606  C   SER A  37      10.988  11.224   1.916  1.00 95.86           C  
ATOM    607  CB  SER A  37      10.330  11.314   4.339  1.00 95.86           C  
ATOM    608  HB2 SER A  37       9.691  10.448   4.167  1.00 95.86           H  
ATOM    609  HB3 SER A  37       9.743  12.222   4.201  1.00 95.86           H  
ATOM    610  O   SER A  37      11.045  10.152   1.323  1.00 95.86           O  
ATOM    611  OG  SER A  37      10.844  11.268   5.657  1.00 95.86           O  
ATOM    612  HG  SER A  37      10.602  12.095   6.081  1.00 95.86           H  
ATOM    613  N   GLN A  38      10.605  12.359   1.314  1.00 93.60           N  
ATOM    614  H   GLN A  38      10.501  13.191   1.878  1.00 93.60           H  
ATOM    615  CA  GLN A  38      10.253  12.423  -0.112  1.00 93.60           C  
ATOM    616  HA  GLN A  38       9.388  11.783  -0.287  1.00 93.60           H  
ATOM    617  C   GLN A  38      11.394  11.907  -0.996  1.00 93.60           C  
ATOM    618  CB  GLN A  38       9.889  13.866  -0.500  1.00 93.60           C  
ATOM    619  HB2 GLN A  38       9.072  14.214   0.132  1.00 93.60           H  
ATOM    620  HB3 GLN A  38      10.748  14.512  -0.321  1.00 93.60           H  
ATOM    621  O   GLN A  38      11.205  10.973  -1.763  1.00 93.60           O  
ATOM    622  CG  GLN A  38       9.481  13.999  -1.982  1.00 93.60           C  
ATOM    623  HG2 GLN A  38       9.360  15.056  -2.218  1.00 93.60           H  
ATOM    624  HG3 GLN A  38      10.259  13.606  -2.636  1.00 93.60           H  
ATOM    625  CD  GLN A  38       8.159  13.307  -2.272  1.00 93.60           C  
ATOM    626  NE2 GLN A  38       8.098  12.292  -3.102  1.00 93.60           N  
ATOM    627 HE21 GLN A  38       7.199  11.886  -3.319  1.00 93.60           H  
ATOM    628 HE22 GLN A  38       8.890  11.966  -3.637  1.00 93.60           H  
ATOM    629  OE1 GLN A  38       7.151  13.665  -1.682  1.00 93.60           O  
ATOM    630  N   LYS A  39      12.607  12.456  -0.841  1.00 95.70           N  
ATOM    631  H   LYS A  39      12.706  13.216  -0.184  1.00 95.70           H  
ATOM    632  CA  LYS A  39      13.770  12.028  -1.636  1.00 95.70           C  
ATOM    633  HA  LYS A  39      13.534  12.131  -2.696  1.00 95.70           H  
ATOM    634  C   LYS A  39      14.107  10.554  -1.431  1.00 95.70           C  
ATOM    635  CB  LYS A  39      14.993  12.875  -1.280  1.00 95.70           C  
ATOM    636  HB2 LYS A  39      15.094  12.923  -0.196  1.00 95.70           H  
ATOM    637  HB3 LYS A  39      15.883  12.397  -1.689  1.00 95.70           H  
ATOM    638  O   LYS A  39      14.501   9.883  -2.375  1.00 95.70           O  
ATOM    639  CG  LYS A  39      14.897  14.287  -1.862  1.00 95.70           C  
ATOM    640  HG2 LYS A  39      13.972  14.766  -1.543  1.00 95.70           H  
ATOM    641  HG3 LYS A  39      14.899  14.224  -2.951  1.00 95.70           H  
ATOM    642  CD  LYS A  39      16.094  15.113  -1.391  1.00 95.70           C  
ATOM    643  HD2 LYS A  39      17.015  14.623  -1.708  1.00 95.70           H  
ATOM    644  HD3 LYS A  39      16.071  15.183  -0.304  1.00 95.70           H  
ATOM    645  CE  LYS A  39      16.003  16.507  -2.008  1.00 95.70           C  
ATOM    646  HE2 LYS A  39      15.990  16.401  -3.093  1.00 95.70           H  
ATOM    647  HE3 LYS A  39      15.054  16.954  -1.712  1.00 95.70           H  
ATOM    648  NZ  LYS A  39      17.139  17.358  -1.582  1.00 95.70           N  
ATOM    649  HZ1 LYS A  39      18.010  16.934  -1.866  1.00 95.70           H  
ATOM    650  HZ2 LYS A  39      17.130  17.463  -0.577  1.00 95.70           H  
ATOM    651  HZ3 LYS A  39      17.060  18.270  -2.007  1.00 95.70           H  
ATOM    652  N   ALA A  40      13.994  10.055  -0.201  1.00 96.36           N  
ATOM    653  H   ALA A  40      13.668  10.656   0.543  1.00 96.36           H  
ATOM    654  CA  ALA A  40      14.241   8.649   0.087  1.00 96.36           C  
ATOM    655  HA  ALA A  40      15.213   8.372  -0.321  1.00 96.36           H  
ATOM    656  C   ALA A  40      13.200   7.745  -0.592  1.00 96.36           C  
ATOM    657  CB  ALA A  40      14.289   8.464   1.607  1.00 96.36           C  
ATOM    658  HB1 ALA A  40      15.060   9.106   2.033  1.00 96.36           H  
ATOM    659  HB2 ALA A  40      14.524   7.425   1.838  1.00 96.36           H  
ATOM    660  HB3 ALA A  40      13.325   8.724   2.045  1.00 96.36           H  
ATOM    661  O   ALA A  40      13.575   6.722  -1.154  1.00 96.36           O  
ATOM    662  N   PHE A  41      11.926   8.144  -0.595  1.00 95.04           N  
ATOM    663  H   PHE A  41      11.679   9.000  -0.119  1.00 95.04           H  
ATOM    664  CA  PHE A  41      10.855   7.438  -1.296  1.00 95.04           C  
ATOM    665  HA  PHE A  41      10.840   6.397  -0.975  1.00 95.04           H  
ATOM    666  C   PHE A  41      11.089   7.426  -2.812  1.00 95.04           C  
ATOM    667  CB  PHE A  41       9.521   8.089  -0.910  1.00 95.04           C  
ATOM    668  HB2 PHE A  41       9.509   9.125  -1.247  1.00 95.04           H  
ATOM    669  HB3 PHE A  41       9.437   8.103   0.177  1.00 95.04           H  
ATOM    670  O   PHE A  41      11.098   6.357  -3.419  1.00 95.04           O  
ATOM    671  CG  PHE A  41       8.305   7.386  -1.465  1.00 95.04           C  
ATOM    672  CD1 PHE A  41       7.659   7.890  -2.608  1.00 95.04           C  
ATOM    673  HD1 PHE A  41       8.043   8.764  -3.114  1.00 95.04           H  
ATOM    674  CD2 PHE A  41       7.806   6.236  -0.825  1.00 95.04           C  
ATOM    675  HD2 PHE A  41       8.307   5.836   0.044  1.00 95.04           H  
ATOM    676  CE1 PHE A  41       6.499   7.260  -3.091  1.00 95.04           C  
ATOM    677  HE1 PHE A  41       5.991   7.662  -3.955  1.00 95.04           H  
ATOM    678  CE2 PHE A  41       6.659   5.597  -1.325  1.00 95.04           C  
ATOM    679  HE2 PHE A  41       6.272   4.708  -0.848  1.00 95.04           H  
ATOM    680  CZ  PHE A  41       6.005   6.108  -2.457  1.00 95.04           C  
ATOM    681  HZ  PHE A  41       5.120   5.616  -2.832  1.00 95.04           H  
ATOM    682  N   ASP A  42      11.396   8.586  -3.398  1.00 95.00           N  
ATOM    683  H   ASP A  42      11.297   9.436  -2.862  1.00 95.00           H  
ATOM    684  CA  ASP A  42      11.695   8.717  -4.829  1.00 95.00           C  
ATOM    685  HA  ASP A  42      10.829   8.386  -5.402  1.00 95.00           H  
ATOM    686  C   ASP A  42      12.897   7.851  -5.241  1.00 95.00           C  
ATOM    687  CB  ASP A  42      11.981  10.188  -5.180  1.00 95.00           C  
ATOM    688  HB2 ASP A  42      12.226  10.248  -6.240  1.00 95.00           H  
ATOM    689  HB3 ASP A  42      12.856  10.518  -4.619  1.00 95.00           H  
ATOM    690  O   ASP A  42      12.858   7.191  -6.279  1.00 95.00           O  
ATOM    691  CG  ASP A  42      10.826  11.157  -4.904  1.00 95.00           C  
ATOM    692  OD1 ASP A  42       9.663  10.713  -4.797  1.00 95.00           O  
ATOM    693  OD2 ASP A  42      11.111  12.369  -4.765  1.00 95.00           O  
ATOM    694  N   ASN A  43      13.945   7.801  -4.409  1.00 95.45           N  
ATOM    695  H   ASN A  43      13.935   8.403  -3.599  1.00 95.45           H  
ATOM    696  CA  ASN A  43      15.124   6.970  -4.660  1.00 95.45           C  
ATOM    697  HA  ASN A  43      15.519   7.205  -5.648  1.00 95.45           H  
ATOM    698  C   ASN A  43      14.784   5.472  -4.661  1.00 95.45           C  
ATOM    699  CB  ASN A  43      16.207   7.259  -3.611  1.00 95.45           C  
ATOM    700  HB2 ASN A  43      16.979   6.495  -3.701  1.00 95.45           H  
ATOM    701  HB3 ASN A  43      15.771   7.181  -2.615  1.00 95.45           H  
ATOM    702  O   ASN A  43      15.249   4.761  -5.545  1.00 95.45           O  
ATOM    703  CG  ASN A  43      16.897   8.604  -3.750  1.00 95.45           C  
ATOM    704  ND2 ASN A  43      17.644   8.988  -2.740  1.00 95.45           N  
ATOM    705 HD21 ASN A  43      17.740   8.369  -1.947  1.00 95.45           H  
ATOM    706 HD22 ASN A  43      18.136   9.859  -2.879  1.00 95.45           H  
ATOM    707  OD1 ASN A  43      16.848   9.319  -4.737  1.00 95.45           O  
ATOM    708  N   ILE A  44      13.952   4.992  -3.724  1.00 95.68           N  
ATOM    709  H   ILE A  44      13.567   5.633  -3.045  1.00 95.68           H  
ATOM    710  CA  ILE A  44      13.516   3.583  -3.702  1.00 95.68           C  
ATOM    711  HA  ILE A  44      14.397   2.944  -3.637  1.00 95.68           H  
ATOM    712  C   ILE A  44      12.809   3.237  -5.015  1.00 95.68           C  
ATOM    713  CB  ILE A  44      12.599   3.290  -2.487  1.00 95.68           C  
ATOM    714  HB  ILE A  44      11.795   4.026  -2.471  1.00 95.68           H  
ATOM    715  O   ILE A  44      13.148   2.243  -5.657  1.00 95.68           O  
ATOM    716  CG1 ILE A  44      13.394   3.399  -1.169  1.00 95.68           C  
ATOM    717 HG12 ILE A  44      14.005   4.301  -1.177  1.00 95.68           H  
ATOM    718 HG13 ILE A  44      14.079   2.553  -1.102  1.00 95.68           H  
ATOM    719  CG2 ILE A  44      11.962   1.888  -2.588  1.00 95.68           C  
ATOM    720 HG21 ILE A  44      11.331   1.692  -1.721  1.00 95.68           H  
ATOM    721 HG22 ILE A  44      12.737   1.124  -2.655  1.00 95.68           H  
ATOM    722 HG23 ILE A  44      11.314   1.817  -3.462  1.00 95.68           H  
ATOM    723  CD1 ILE A  44      12.530   3.425   0.098  1.00 95.68           C  
ATOM    724 HD11 ILE A  44      12.031   2.467   0.247  1.00 95.68           H  
ATOM    725 HD12 ILE A  44      13.165   3.619   0.962  1.00 95.68           H  
ATOM    726 HD13 ILE A  44      11.786   4.218   0.020  1.00 95.68           H  
ATOM    727  N   LEU A  45      11.852   4.070  -5.435  1.00 94.25           N  
ATOM    728  H   LEU A  45      11.634   4.880  -4.873  1.00 94.25           H  
ATOM    729  CA  LEU A  45      11.123   3.857  -6.686  1.00 94.25           C  
ATOM    730  HA  LEU A  45      10.655   2.873  -6.667  1.00 94.25           H  
ATOM    731  C   LEU A  45      12.061   3.878  -7.896  1.00 94.25           C  
ATOM    732  CB  LEU A  45      10.045   4.936  -6.850  1.00 94.25           C  
ATOM    733  HB2 LEU A  45      10.528   5.914  -6.843  1.00 94.25           H  
ATOM    734  HB3 LEU A  45       9.577   4.805  -7.826  1.00 94.25           H  
ATOM    735  O   LEU A  45      11.952   3.024  -8.775  1.00 94.25           O  
ATOM    736  CG  LEU A  45       8.944   4.927  -5.781  1.00 94.25           C  
ATOM    737  HG  LEU A  45       9.378   5.084  -4.793  1.00 94.25           H  
ATOM    738  CD1 LEU A  45       8.001   6.085  -6.088  1.00 94.25           C  
ATOM    739 HD11 LEU A  45       7.515   5.940  -7.053  1.00 94.25           H  
ATOM    740 HD12 LEU A  45       7.247   6.134  -5.303  1.00 94.25           H  
ATOM    741 HD13 LEU A  45       8.553   7.025  -6.086  1.00 94.25           H  
ATOM    742  CD2 LEU A  45       8.149   3.620  -5.759  1.00 94.25           C  
ATOM    743 HD21 LEU A  45       7.330   3.715  -5.047  1.00 94.25           H  
ATOM    744 HD22 LEU A  45       7.744   3.412  -6.749  1.00 94.25           H  
ATOM    745 HD23 LEU A  45       8.787   2.797  -5.437  1.00 94.25           H  
ATOM    746  N   GLN A  46      13.000   4.826  -7.935  1.00 95.22           N  
ATOM    747  H   GLN A  46      13.028   5.505  -7.188  1.00 95.22           H  
ATOM    748  CA  GLN A  46      13.963   4.952  -9.021  1.00 95.22           C  
ATOM    749  HA  GLN A  46      13.407   5.013  -9.957  1.00 95.22           H  
ATOM    750  C   GLN A  46      14.894   3.737  -9.118  1.00 95.22           C  
ATOM    751  CB  GLN A  46      14.761   6.252  -8.841  1.00 95.22           C  
ATOM    752  HB2 GLN A  46      15.364   6.200  -7.935  1.00 95.22           H  
ATOM    753  HB3 GLN A  46      14.067   7.087  -8.744  1.00 95.22           H  
ATOM    754  O   GLN A  46      15.096   3.217 -10.217  1.00 95.22           O  
ATOM    755  CG  GLN A  46      15.675   6.488 -10.050  1.00 95.22           C  
ATOM    756  HG2 GLN A  46      15.098   6.357 -10.965  1.00 95.22           H  
ATOM    757  HG3 GLN A  46      16.474   5.746 -10.046  1.00 95.22           H  
ATOM    758  CD  GLN A  46      16.318   7.869 -10.089  1.00 95.22           C  
ATOM    759  NE2 GLN A  46      17.016   8.181 -11.159  1.00 95.22           N  
ATOM    760 HE21 GLN A  46      17.143   7.495 -11.889  1.00 95.22           H  
ATOM    761 HE22 GLN A  46      17.430   9.102 -11.138  1.00 95.22           H  
ATOM    762  OE1 GLN A  46      16.220   8.709  -9.214  1.00 95.22           O  
ATOM    763  N   ASP A  47      15.437   3.275  -7.991  1.00 96.15           N  
ATOM    764  H   ASP A  47      15.265   3.775  -7.131  1.00 96.15           H  
ATOM    765  CA  ASP A  47      16.365   2.142  -7.935  1.00 96.15           C  
ATOM    766  HA  ASP A  47      17.192   2.320  -8.622  1.00 96.15           H  
ATOM    767  C   ASP A  47      15.675   0.844  -8.374  1.00 96.15           C  
ATOM    768  CB  ASP A  47      16.934   2.002  -6.509  1.00 96.15           C  
ATOM    769  HB2 ASP A  47      17.438   1.039  -6.438  1.00 96.15           H  
ATOM    770  HB3 ASP A  47      16.114   1.999  -5.791  1.00 96.15           H  
ATOM    771  O   ASP A  47      16.223   0.072  -9.165  1.00 96.15           O  
ATOM    772  CG  ASP A  47      17.954   3.087  -6.123  1.00 96.15           C  
ATOM    773  OD1 ASP A  47      18.462   3.785  -7.033  1.00 96.15           O  
ATOM    774  OD2 ASP A  47      18.286   3.162  -4.917  1.00 96.15           O  
ATOM    775  N   VAL A  48      14.434   0.632  -7.928  1.00 96.71           N  
ATOM    776  H   VAL A  48      14.046   1.306  -7.285  1.00 96.71           H  
ATOM    777  CA  VAL A  48      13.627  -0.544  -8.286  1.00 96.71           C  
ATOM    778  HA  VAL A  48      14.227  -1.442  -8.138  1.00 96.71           H  
ATOM    779  C   VAL A  48      13.214  -0.506  -9.753  1.00 96.71           C  
ATOM    780  CB  VAL A  48      12.393  -0.627  -7.379  1.00 96.71           C  
ATOM    781  HB  VAL A  48      11.839   0.310  -7.444  1.00 96.71           H  
ATOM    782  O   VAL A  48      13.302  -1.527 -10.441  1.00 96.71           O  
ATOM    783  CG1 VAL A  48      11.461  -1.777  -7.779  1.00 96.71           C  
ATOM    784 HG11 VAL A  48      12.022  -2.708  -7.853  1.00 96.71           H  
ATOM    785 HG12 VAL A  48      10.987  -1.560  -8.737  1.00 96.71           H  
ATOM    786 HG13 VAL A  48      10.683  -1.878  -7.022  1.00 96.71           H  
ATOM    787  CG2 VAL A  48      12.814  -0.851  -5.920  1.00 96.71           C  
ATOM    788 HG21 VAL A  48      13.706  -0.277  -5.669  1.00 96.71           H  
ATOM    789 HG22 VAL A  48      12.019  -0.485  -5.269  1.00 96.71           H  
ATOM    790 HG23 VAL A  48      13.022  -1.904  -5.733  1.00 96.71           H  
ATOM    791  N   LEU A  49      12.811   0.664 -10.256  1.00 94.65           N  
ATOM    792  H   LEU A  49      12.719   1.455  -9.635  1.00 94.65           H  
ATOM    793  CA  LEU A  49      12.486   0.846 -11.664  1.00 94.65           C  
ATOM    794  HA  LEU A  49      11.703   0.131 -11.916  1.00 94.65           H  
ATOM    795  C   LEU A  49      13.704   0.540 -12.543  1.00 94.65           C  
ATOM    796  CB  LEU A  49      11.953   2.273 -11.887  1.00 94.65           C  
ATOM    797  HB2 LEU A  49      11.082   2.427 -11.249  1.00 94.65           H  
ATOM    798  HB3 LEU A  49      12.720   2.985 -11.580  1.00 94.65           H  
ATOM    799  O   LEU A  49      13.589  -0.248 -13.481  1.00 94.65           O  
ATOM    800  CG  LEU A  49      11.558   2.567 -13.344  1.00 94.65           C  
ATOM    801  HG  LEU A  49      12.400   2.353 -14.003  1.00 94.65           H  
ATOM    802  CD1 LEU A  49      10.360   1.724 -13.788  1.00 94.65           C  
ATOM    803 HD11 LEU A  49      10.107   1.970 -14.819  1.00 94.65           H  
ATOM    804 HD12 LEU A  49      10.613   0.665 -13.742  1.00 94.65           H  
ATOM    805 HD13 LEU A  49       9.508   1.925 -13.138  1.00 94.65           H  
ATOM    806  CD2 LEU A  49      11.208   4.046 -13.510  1.00 94.65           C  
ATOM    807 HD21 LEU A  49      10.947   4.252 -14.548  1.00 94.65           H  
ATOM    808 HD22 LEU A  49      12.065   4.658 -13.230  1.00 94.65           H  
ATOM    809 HD23 LEU A  49      10.365   4.301 -12.867  1.00 94.65           H  
ATOM    810  N   LEU A  50      14.866   1.122 -12.221  1.00 96.36           N  
ATOM    811  H   LEU A  50      14.883   1.732 -11.416  1.00 96.36           H  
ATOM    812  CA  LEU A  50      16.114   0.919 -12.957  1.00 96.36           C  
ATOM    813  HA  LEU A  50      15.943   1.203 -13.995  1.00 96.36           H  
ATOM    814  C   LEU A  50      16.534  -0.553 -12.944  1.00 96.36           C  
ATOM    815  CB  LEU A  50      17.206   1.824 -12.357  1.00 96.36           C  
ATOM    816  HB2 LEU A  50      16.873   2.860 -12.416  1.00 96.36           H  
ATOM    817  HB3 LEU A  50      17.323   1.574 -11.302  1.00 96.36           H  
ATOM    818  O   LEU A  50      16.812  -1.112 -14.006  1.00 96.36           O  
ATOM    819  CG  LEU A  50      18.579   1.696 -13.045  1.00 96.36           C  
ATOM    820  HG  LEU A  50      18.933   0.668 -12.974  1.00 96.36           H  
ATOM    821  CD1 LEU A  50      18.525   2.101 -14.522  1.00 96.36           C  
ATOM    822 HD11 LEU A  50      18.110   3.104 -14.619  1.00 96.36           H  
ATOM    823 HD12 LEU A  50      19.528   2.074 -14.946  1.00 96.36           H  
ATOM    824 HD13 LEU A  50      17.907   1.395 -15.077  1.00 96.36           H  
ATOM    825  CD2 LEU A  50      19.598   2.593 -12.344  1.00 96.36           C  
ATOM    826 HD21 LEU A  50      19.289   3.636 -12.409  1.00 96.36           H  
ATOM    827 HD22 LEU A  50      20.580   2.467 -12.801  1.00 96.36           H  
ATOM    828 HD23 LEU A  50      19.664   2.312 -11.293  1.00 96.36           H  
ATOM    829  N   TYR A  51      16.513  -1.197 -11.776  1.00 97.43           N  
ATOM    830  H   TYR A  51      16.291  -0.681 -10.937  1.00 97.43           H  
ATOM    831  CA  TYR A  51      16.769  -2.629 -11.657  1.00 97.43           C  
ATOM    832  HA  TYR A  51      17.791  -2.837 -11.972  1.00 97.43           H  
ATOM    833  C   TYR A  51      15.836  -3.445 -12.564  1.00 97.43           C  
ATOM    834  CB  TYR A  51      16.614  -3.047 -10.190  1.00 97.43           C  
ATOM    835  HB2 TYR A  51      15.672  -2.661  -9.798  1.00 97.43           H  
ATOM    836  HB3 TYR A  51      17.421  -2.605  -9.604  1.00 97.43           H  
ATOM    837  O   TYR A  51      16.306  -4.236 -13.388  1.00 97.43           O  
ATOM    838  CG  TYR A  51      16.637  -4.548 -10.024  1.00 97.43           C  
ATOM    839  CD1 TYR A  51      15.433  -5.254  -9.837  1.00 97.43           C  
ATOM    840  HD1 TYR A  51      14.500  -4.716  -9.755  1.00 97.43           H  
ATOM    841  CD2 TYR A  51      17.849  -5.241 -10.185  1.00 97.43           C  
ATOM    842  HD2 TYR A  51      18.761  -4.690 -10.364  1.00 97.43           H  
ATOM    843  CE1 TYR A  51      15.445  -6.660  -9.806  1.00 97.43           C  
ATOM    844  HE1 TYR A  51      14.527  -7.215  -9.684  1.00 97.43           H  
ATOM    845  CE2 TYR A  51      17.865  -6.644 -10.160  1.00 97.43           C  
ATOM    846  HE2 TYR A  51      18.794  -7.175 -10.308  1.00 97.43           H  
ATOM    847  OH  TYR A  51      16.703  -8.708  -9.951  1.00 97.43           O  
ATOM    848  HH  TYR A  51      17.588  -9.040 -10.120  1.00 97.43           H  
ATOM    849  CZ  TYR A  51      16.663  -7.354  -9.965  1.00 97.43           C  
ATOM    850  N   GLY A  52      14.526  -3.192 -12.485  1.00 95.51           N  
ATOM    851  H   GLY A  52      14.211  -2.510 -11.809  1.00 95.51           H  
ATOM    852  CA  GLY A  52      13.511  -3.909 -13.255  1.00 95.51           C  
ATOM    853  HA2 GLY A  52      13.543  -4.966 -12.991  1.00 95.51           H  
ATOM    854  HA3 GLY A  52      12.533  -3.512 -12.984  1.00 95.51           H  
ATOM    855  C   GLY A  52      13.670  -3.790 -14.774  1.00 95.51           C  
ATOM    856  O   GLY A  52      13.275  -4.696 -15.500  1.00 95.51           O  
ATOM    857  N   THR A  53      14.304  -2.726 -15.287  1.00 93.68           N  
ATOM    858  H   THR A  53      14.577  -1.983 -14.660  1.00 93.68           H  
ATOM    859  CA  THR A  53      14.602  -2.615 -16.733  1.00 93.68           C  
ATOM    860  HA  THR A  53      13.694  -2.868 -17.281  1.00 93.68           H  
ATOM    861  C   THR A  53      15.671  -3.583 -17.239  1.00 93.68           C  
ATOM    862  CB  THR A  53      15.008  -1.200 -17.165  1.00 93.68           C  
ATOM    863  HB  THR A  53      15.121  -1.212 -18.249  1.00 93.68           H  
ATOM    864  O   THR A  53      15.769  -3.794 -18.446  1.00 93.68           O  
ATOM    865  CG2 THR A  53      13.953  -0.150 -16.845  1.00 93.68           C  
ATOM    866 HG21 THR A  53      12.958  -0.531 -17.076  1.00 93.68           H  
ATOM    867 HG22 THR A  53      14.009   0.129 -15.793  1.00 93.68           H  
ATOM    868 HG23 THR A  53      14.147   0.736 -17.449  1.00 93.68           H  
ATOM    869  OG1 THR A  53      16.236  -0.775 -16.615  1.00 93.68           O  
ATOM    870  HG1 THR A  53      16.268  -0.949 -15.672  1.00 93.68           H  
ATOM    871  N   THR A  54      16.467  -4.163 -16.339  1.00 95.79           N  
ATOM    872  H   THR A  54      16.290  -3.966 -15.364  1.00 95.79           H  
ATOM    873  CA  THR A  54      17.599  -5.045 -16.679  1.00 95.79           C  
ATOM    874  HA  THR A  54      17.659  -5.157 -17.762  1.00 95.79           H  
ATOM    875  C   THR A  54      17.458  -6.458 -16.122  1.00 95.79           C  
ATOM    876  CB  THR A  54      18.930  -4.447 -16.199  1.00 95.79           C  
ATOM    877  HB  THR A  54      19.738  -5.110 -16.507  1.00 95.79           H  
ATOM    878  O   THR A  54      18.236  -7.341 -16.479  1.00 95.79           O  
ATOM    879  CG2 THR A  54      19.208  -3.067 -16.793  1.00 95.79           C  
ATOM    880 HG21 THR A  54      18.488  -2.338 -16.421  1.00 95.79           H  
ATOM    881 HG22 THR A  54      19.144  -3.114 -17.880  1.00 95.79           H  
ATOM    882 HG23 THR A  54      20.211  -2.749 -16.508  1.00 95.79           H  
ATOM    883  OG1 THR A  54      18.965  -4.323 -14.792  1.00 95.79           O  
ATOM    884  HG1 THR A  54      18.094  -4.069 -14.478  1.00 95.79           H  
ATOM    885  N   ALA A  55      16.490  -6.675 -15.232  1.00 97.44           N  
ATOM    886  H   ALA A  55      15.869  -5.916 -14.992  1.00 97.44           H  
ATOM    887  CA  ALA A  55      16.243  -7.964 -14.615  1.00 97.44           C  
ATOM    888  HA  ALA A  55      17.204  -8.428 -14.393  1.00 97.44           H  
ATOM    889  C   ALA A  55      15.470  -8.896 -15.556  1.00 97.44           C  
ATOM    890  CB  ALA A  55      15.510  -7.734 -13.289  1.00 97.44           C  
ATOM    891  HB1 ALA A  55      16.089  -7.054 -12.666  1.00 97.44           H  
ATOM    892  HB2 ALA A  55      15.380  -8.681 -12.766  1.00 97.44           H  
ATOM    893  HB3 ALA A  55      14.531  -7.293 -13.478  1.00 97.44           H  
ATOM    894  O   ALA A  55      14.571  -8.474 -16.282  1.00 97.44           O  
ATOM    895  N   GLU A  56      15.775 -10.187 -15.475  1.00 97.71           N  
ATOM    896  H   GLU A  56      16.503 -10.474 -14.837  1.00 97.71           H  
ATOM    897  CA  GLU A  56      14.971 -11.237 -16.100  1.00 97.71           C  
ATOM    898  HA  GLU A  56      14.489 -10.822 -16.985  1.00 97.71           H  
ATOM    899  C   GLU A  56      13.889 -11.728 -15.123  1.00 97.71           C  
ATOM    900  CB  GLU A  56      15.869 -12.395 -16.556  1.00 97.71           C  
ATOM    901  HB2 GLU A  56      16.494 -12.713 -15.722  1.00 97.71           H  
ATOM    902  HB3 GLU A  56      15.246 -13.243 -16.841  1.00 97.71           H  
ATOM    903  O   GLU A  56      14.138 -11.750 -13.910  1.00 97.71           O  
ATOM    904  CG  GLU A  56      16.772 -12.016 -17.741  1.00 97.71           C  
ATOM    905  HG2 GLU A  56      17.429 -11.198 -17.443  1.00 97.71           H  
ATOM    906  HG3 GLU A  56      17.405 -12.873 -17.972  1.00 97.71           H  
ATOM    907  CD  GLU A  56      15.981 -11.630 -19.003  1.00 97.71           C  
ATOM    908  OE1 GLU A  56      16.444 -10.726 -19.730  1.00 97.71           O  
ATOM    909  OE2 GLU A  56      14.930 -12.269 -19.246  1.00 97.71           O  
ATOM    910  N   PRO A  57      12.702 -12.134 -15.611  1.00 97.90           N  
ATOM    911  CA  PRO A  57      11.652 -12.676 -14.758  1.00 97.90           C  
ATOM    912  HA  PRO A  57      11.339 -11.889 -14.073  1.00 97.90           H  
ATOM    913  C   PRO A  57      12.100 -13.900 -13.950  1.00 97.90           C  
ATOM    914  CB  PRO A  57      10.483 -13.020 -15.688  1.00 97.90           C  
ATOM    915  HB2 PRO A  57       9.521 -12.843 -15.207  1.00 97.90           H  
ATOM    916  HB3 PRO A  57      10.559 -14.057 -16.017  1.00 97.90           H  
ATOM    917  O   PRO A  57      13.021 -14.634 -14.325  1.00 97.90           O  
ATOM    918  CG  PRO A  57      10.699 -12.094 -16.881  1.00 97.90           C  
ATOM    919  HG2 PRO A  57      10.256 -12.496 -17.793  1.00 97.90           H  
ATOM    920  HG3 PRO A  57      10.291 -11.109 -16.656  1.00 97.90           H  
ATOM    921  CD  PRO A  57      12.221 -12.011 -16.981  1.00 97.90           C  
ATOM    922  HD2 PRO A  57      12.501 -11.060 -17.434  1.00 97.90           H  
ATOM    923  HD3 PRO A  57      12.606 -12.839 -17.577  1.00 97.90           H  
ATOM    924  N   LEU A  58      11.401 -14.152 -12.844  1.00 98.43           N  
ATOM    925  H   LEU A  58      10.622 -13.543 -12.636  1.00 98.43           H  
ATOM    926  CA  LEU A  58      11.563 -15.366 -12.057  1.00 98.43           C  
ATOM    927  HA  LEU A  58      12.593 -15.410 -11.704  1.00 98.43           H  
ATOM    928  C   LEU A  58      11.315 -16.606 -12.923  1.00 98.43           C  
ATOM    929  CB  LEU A  58      10.603 -15.358 -10.856  1.00 98.43           C  
ATOM    930  HB2 LEU A  58       9.611 -15.075 -11.210  1.00 98.43           H  
ATOM    931  HB3 LEU A  58      10.533 -16.375 -10.469  1.00 98.43           H  
ATOM    932  O   LEU A  58      10.349 -16.684 -13.682  1.00 98.43           O  
ATOM    933  CG  LEU A  58      11.002 -14.440  -9.692  1.00 98.43           C  
ATOM    934  HG  LEU A  58      11.092 -13.416 -10.052  1.00 98.43           H  
ATOM    935  CD1 LEU A  58       9.929 -14.488  -8.605  1.00 98.43           C  
ATOM    936 HD11 LEU A  58       8.953 -14.262  -9.035  1.00 98.43           H  
ATOM    937 HD12 LEU A  58      10.155 -13.759  -7.827  1.00 98.43           H  
ATOM    938 HD13 LEU A  58       9.886 -15.487  -8.170  1.00 98.43           H  
ATOM    939  CD2 LEU A  58      12.320 -14.869  -9.038  1.00 98.43           C  
ATOM    940 HD21 LEU A  58      12.265 -15.921  -8.756  1.00 98.43           H  
ATOM    941 HD22 LEU A  58      12.494 -14.274  -8.142  1.00 98.43           H  
ATOM    942 HD23 LEU A  58      13.152 -14.715  -9.725  1.00 98.43           H  
ATOM    943  N   LYS A  59      12.198 -17.594 -12.771  1.00 96.97           N  
ATOM    944  H   LYS A  59      12.979 -17.430 -12.152  1.00 96.97           H  
ATOM    945  CA  LYS A  59      12.061 -18.913 -13.404  1.00 96.97           C  
ATOM    946  HA  LYS A  59      11.506 -18.813 -14.337  1.00 96.97           H  
ATOM    947  C   LYS A  59      11.251 -19.882 -12.550  1.00 96.97           C  
ATOM    948  CB  LYS A  59      13.446 -19.492 -13.711  1.00 96.97           C  
ATOM    949  HB2 LYS A  59      13.320 -20.494 -14.120  1.00 96.97           H  
ATOM    950  HB3 LYS A  59      14.020 -19.569 -12.787  1.00 96.97           H  
ATOM    951  O   LYS A  59      10.593 -20.755 -13.095  1.00 96.97           O  
ATOM    952  CG  LYS A  59      14.202 -18.628 -14.728  1.00 96.97           C  
ATOM    953  HG2 LYS A  59      13.617 -18.559 -15.645  1.00 96.97           H  
ATOM    954  HG3 LYS A  59      14.348 -17.624 -14.328  1.00 96.97           H  
ATOM    955  CD  LYS A  59      15.568 -19.239 -15.041  1.00 96.97           C  
ATOM    956  HD2 LYS A  59      15.429 -20.236 -15.458  1.00 96.97           H  
ATOM    957  HD3 LYS A  59      16.148 -19.308 -14.121  1.00 96.97           H  
ATOM    958  CE  LYS A  59      16.285 -18.339 -16.049  1.00 96.97           C  
ATOM    959  HE2 LYS A  59      16.346 -17.333 -15.633  1.00 96.97           H  
ATOM    960  HE3 LYS A  59      15.679 -18.279 -16.953  1.00 96.97           H  
ATOM    961  NZ  LYS A  59      17.638 -18.851 -16.362  1.00 96.97           N  
ATOM    962  HZ1 LYS A  59      18.196 -18.883 -15.520  1.00 96.97           H  
ATOM    963  HZ2 LYS A  59      17.575 -19.781 -16.751  1.00 96.97           H  
ATOM    964  HZ3 LYS A  59      18.089 -18.241 -17.029  1.00 96.97           H  
ATOM    965  N   GLU A  60      11.292 -19.689 -11.235  1.00 97.52           N  
ATOM    966  H   GLU A  60      11.767 -18.870 -10.883  1.00 97.52           H  
ATOM    967  CA  GLU A  60      10.587 -20.497 -10.245  1.00 97.52           C  
ATOM    968  HA  GLU A  60      10.053 -21.297 -10.757  1.00 97.52           H  
ATOM    969  C   GLU A  60       9.586 -19.627  -9.473  1.00 97.52           C  
ATOM    970  CB  GLU A  60      11.584 -21.138  -9.267  1.00 97.52           C  
ATOM    971  HB2 GLU A  60      11.031 -21.668  -8.491  1.00 97.52           H  
ATOM    972  HB3 GLU A  60      12.160 -20.350  -8.782  1.00 97.52           H  
ATOM    973  O   GLU A  60       9.860 -18.439  -9.261  1.00 97.52           O  
ATOM    974  CG  GLU A  60      12.561 -22.116  -9.936  1.00 97.52           C  
ATOM    975  HG2 GLU A  60      13.194 -21.563 -10.630  1.00 97.52           H  
ATOM    976  HG3 GLU A  60      13.214 -22.527  -9.166  1.00 97.52           H  
ATOM    977  CD  GLU A  60      11.865 -23.273 -10.670  1.00 97.52           C  
ATOM    978  OE1 GLU A  60      12.435 -23.713 -11.695  1.00 97.52           O  
ATOM    979  OE2 GLU A  60      10.789 -23.707 -10.200  1.00 97.52           O  
ATOM    980  N   PRO A  61       8.448 -20.193  -9.038  1.00 97.34           N  
ATOM    981  CA  PRO A  61       7.495 -19.515  -8.167  1.00 97.34           C  
ATOM    982  HA  PRO A  61       6.953 -18.777  -8.759  1.00 97.34           H  
ATOM    983  C   PRO A  61       8.164 -18.865  -6.947  1.00 97.34           C  
ATOM    984  CB  PRO A  61       6.527 -20.611  -7.717  1.00 97.34           C  
ATOM    985  HB2 PRO A  61       5.531 -20.218  -7.515  1.00 97.34           H  
ATOM    986  HB3 PRO A  61       6.911 -21.111  -6.827  1.00 97.34           H  
ATOM    987  O   PRO A  61       9.005 -19.505  -6.311  1.00 97.34           O  
ATOM    988  CG  PRO A  61       6.545 -21.598  -8.880  1.00 97.34           C  
ATOM    989  HG2 PRO A  61       5.900 -21.246  -9.685  1.00 97.34           H  
ATOM    990  HG3 PRO A  61       6.264 -22.601  -8.560  1.00 97.34           H  
ATOM    991  CD  PRO A  61       7.999 -21.548  -9.327  1.00 97.34           C  
ATOM    992  HD2 PRO A  61       8.059 -21.781 -10.391  1.00 97.34           H  
ATOM    993  HD3 PRO A  61       8.590 -22.260  -8.752  1.00 97.34           H  
ATOM    994  N   PRO A  62       7.800 -17.625  -6.574  1.00 97.92           N  
ATOM    995  CA  PRO A  62       8.229 -17.074  -5.299  1.00 97.92           C  
ATOM    996  HA  PRO A  62       9.313 -17.147  -5.213  1.00 97.92           H  
ATOM    997  C   PRO A  62       7.574 -17.814  -4.131  1.00 97.92           C  
ATOM    998  CB  PRO A  62       7.799 -15.610  -5.320  1.00 97.92           C  
ATOM    999  HB2 PRO A  62       7.620 -15.211  -4.321  1.00 97.92           H  
ATOM   1000  HB3 PRO A  62       8.550 -15.020  -5.844  1.00 97.92           H  
ATOM   1001  O   PRO A  62       6.460 -18.329  -4.244  1.00 97.92           O  
ATOM   1002  CG  PRO A  62       6.518 -15.680  -6.146  1.00 97.92           C  
ATOM   1003  HG2 PRO A  62       5.698 -16.056  -5.534  1.00 97.92           H  
ATOM   1004  HG3 PRO A  62       6.263 -14.704  -6.559  1.00 97.92           H  
ATOM   1005  CD  PRO A  62       6.873 -16.708  -7.222  1.00 97.92           C  
ATOM   1006  HD2 PRO A  62       7.376 -16.218  -8.056  1.00 97.92           H  
ATOM   1007  HD3 PRO A  62       5.975 -17.219  -7.570  1.00 97.92           H  
ATOM   1008  N   SER A  63       8.233 -17.783  -2.978  1.00 95.86           N  
ATOM   1009  H   SER A  63       9.153 -17.365  -2.969  1.00 95.86           H  
ATOM   1010  CA  SER A  63       7.656 -18.250  -1.720  1.00 95.86           C  
ATOM   1011  HA  SER A  63       7.058 -19.140  -1.916  1.00 95.86           H  
ATOM   1012  C   SER A  63       6.753 -17.190  -1.095  1.00 95.86           C  
ATOM   1013  CB  SER A  63       8.756 -18.636  -0.730  1.00 95.86           C  
ATOM   1014  HB2 SER A  63       9.404 -17.778  -0.553  1.00 95.86           H  
ATOM   1015  HB3 SER A  63       8.304 -18.940   0.215  1.00 95.86           H  
ATOM   1016  O   SER A  63       6.980 -15.984  -1.221  1.00 95.86           O  
ATOM   1017  OG  SER A  63       9.515 -19.710  -1.247  1.00 95.86           O  
ATOM   1018  HG  SER A  63      10.214 -19.929  -0.627  1.00 95.86           H  
ATOM   1019  N   LYS A  64       5.765 -17.627  -0.315  1.00 94.94           N  
ATOM   1020  H   LYS A  64       5.595 -18.621  -0.261  1.00 94.94           H  
ATOM   1021  CA  LYS A  64       5.055 -16.740   0.607  1.00 94.94           C  
ATOM   1022  HA  LYS A  64       4.537 -15.976   0.027  1.00 94.94           H  
ATOM   1023  C   LYS A  64       6.041 -16.037   1.551  1.00 94.94           C  
ATOM   1024  CB  LYS A  64       4.022 -17.572   1.358  1.00 94.94           C  
ATOM   1025  HB2 LYS A  64       4.520 -18.382   1.892  1.00 94.94           H  
ATOM   1026  HB3 LYS A  64       3.346 -18.010   0.623  1.00 94.94           H  
ATOM   1027  O   LYS A  64       6.944 -16.662   2.098  1.00 94.94           O  
ATOM   1028  CG  LYS A  64       3.221 -16.731   2.353  1.00 94.94           C  
ATOM   1029  HG2 LYS A  64       2.860 -15.824   1.868  1.00 94.94           H  
ATOM   1030  HG3 LYS A  64       3.840 -16.470   3.212  1.00 94.94           H  
ATOM   1031  CD  LYS A  64       2.047 -17.586   2.800  1.00 94.94           C  
ATOM   1032  HD2 LYS A  64       2.410 -18.520   3.229  1.00 94.94           H  
ATOM   1033  HD3 LYS A  64       1.447 -17.806   1.917  1.00 94.94           H  
ATOM   1034  CE  LYS A  64       1.163 -16.874   3.801  1.00 94.94           C  
ATOM   1035  HE2 LYS A  64       1.730 -16.686   4.713  1.00 94.94           H  
ATOM   1036  HE3 LYS A  64       0.835 -15.926   3.376  1.00 94.94           H  
ATOM   1037  NZ  LYS A  64       0.001 -17.727   4.091  1.00 94.94           N  
ATOM   1038  HZ1 LYS A  64       0.318 -18.620   4.440  1.00 94.94           H  
ATOM   1039  HZ2 LYS A  64      -0.495 -17.954   3.241  1.00 94.94           H  
ATOM   1040  HZ3 LYS A  64      -0.598 -17.293   4.779  1.00 94.94           H  
ATOM   1041  N   GLY A  65       5.876 -14.729   1.716  1.00 96.16           N  
ATOM   1042  H   GLY A  65       5.126 -14.289   1.200  1.00 96.16           H  
ATOM   1043  CA  GLY A  65       6.763 -13.855   2.487  1.00 96.16           C  
ATOM   1044  HA2 GLY A  65       6.207 -12.970   2.796  1.00 96.16           H  
ATOM   1045  HA3 GLY A  65       7.101 -14.380   3.381  1.00 96.16           H  
ATOM   1046  C   GLY A  65       8.000 -13.380   1.722  1.00 96.16           C  
ATOM   1047  O   GLY A  65       8.739 -12.540   2.229  1.00 96.16           O  
ATOM   1048  N   GLN A  66       8.233 -13.862   0.498  1.00 97.77           N  
ATOM   1049  H   GLN A  66       7.609 -14.551   0.102  1.00 97.77           H  
ATOM   1050  CA  GLN A  66       9.342 -13.393  -0.325  1.00 97.77           C  
ATOM   1051  HA  GLN A  66      10.237 -13.371   0.296  1.00 97.77           H  
ATOM   1052  C   GLN A  66       9.069 -11.976  -0.839  1.00 97.77           C  
ATOM   1053  CB  GLN A  66       9.585 -14.383  -1.470  1.00 97.77           C  
ATOM   1054  HB2 GLN A  66       8.712 -14.400  -2.122  1.00 97.77           H  
ATOM   1055  HB3 GLN A  66       9.733 -15.376  -1.044  1.00 97.77           H  
ATOM   1056  O   GLN A  66       8.002 -11.696  -1.392  1.00 97.77           O  
ATOM   1057  CG  GLN A  66      10.806 -14.017  -2.320  1.00 97.77           C  
ATOM   1058  HG2 GLN A  66      11.684 -13.906  -1.684  1.00 97.77           H  
ATOM   1059  HG3 GLN A  66      10.610 -13.070  -2.824  1.00 97.77           H  
ATOM   1060  CD  GLN A  66      11.108 -15.052  -3.394  1.00 97.77           C  
ATOM   1061  NE2 GLN A  66      11.937 -14.724  -4.359  1.00 97.77           N  
ATOM   1062 HE21 GLN A  66      12.114 -15.444  -5.045  1.00 97.77           H  
ATOM   1063 HE22 GLN A  66      12.360 -13.807  -4.371  1.00 97.77           H  
ATOM   1064  OE1 GLN A  66      10.619 -16.167  -3.391  1.00 97.77           O  
ATOM   1065  N   THR A  67      10.063 -11.095  -0.712  1.00 98.71           N  
ATOM   1066  H   THR A  67      10.921 -11.391  -0.269  1.00 98.71           H  
ATOM   1067  CA  THR A  67      10.061  -9.835  -1.462  1.00 98.71           C  
ATOM   1068  HA  THR A  67       9.051  -9.423  -1.446  1.00 98.71           H  
ATOM   1069  C   THR A  67      10.444 -10.121  -2.911  1.00 98.71           C  
ATOM   1070  CB  THR A  67      10.990  -8.774  -0.858  1.00 98.71           C  
ATOM   1071  HB  THR A  67      12.028  -9.100  -0.921  1.00 98.71           H  
ATOM   1072  O   THR A  67      11.463 -10.757  -3.185  1.00 98.71           O  
ATOM   1073  CG2 THR A  67      10.819  -7.429  -1.566  1.00 98.71           C  
ATOM   1074 HG21 THR A  67      11.195  -7.490  -2.587  1.00 98.71           H  
ATOM   1075 HG22 THR A  67      11.365  -6.649  -1.036  1.00 98.71           H  
ATOM   1076 HG23 THR A  67       9.763  -7.160  -1.597  1.00 98.71           H  
ATOM   1077  OG1 THR A  67      10.653  -8.542   0.490  1.00 98.71           O  
ATOM   1078  HG1 THR A  67      10.627  -9.389   0.941  1.00 98.71           H  
ATOM   1079  N   VAL A  68       9.634  -9.640  -3.843  1.00 98.73           N  
ATOM   1080  H   VAL A  68       8.825  -9.118  -3.538  1.00 98.73           H  
ATOM   1081  CA  VAL A  68       9.869  -9.693  -5.287  1.00 98.73           C  
ATOM   1082  HA  VAL A  68      10.861 -10.100  -5.483  1.00 98.73           H  
ATOM   1083  C   VAL A  68       9.843  -8.279  -5.854  1.00 98.73           C  
ATOM   1084  CB  VAL A  68       8.856 -10.610  -6.004  1.00 98.73           C  
ATOM   1085  HB  VAL A  68       9.090 -10.611  -7.069  1.00 98.73           H  
ATOM   1086  O   VAL A  68       9.326  -7.351  -5.231  1.00 98.73           O  
ATOM   1087  CG1 VAL A  68       8.975 -12.055  -5.508  1.00 98.73           C  
ATOM   1088 HG11 VAL A  68      10.005 -12.397  -5.609  1.00 98.73           H  
ATOM   1089 HG12 VAL A  68       8.328 -12.694  -6.110  1.00 98.73           H  
ATOM   1090 HG13 VAL A  68       8.671 -12.127  -4.464  1.00 98.73           H  
ATOM   1091  CG2 VAL A  68       7.398 -10.155  -5.850  1.00 98.73           C  
ATOM   1092 HG21 VAL A  68       7.274  -9.155  -6.266  1.00 98.73           H  
ATOM   1093 HG22 VAL A  68       6.741 -10.838  -6.389  1.00 98.73           H  
ATOM   1094 HG23 VAL A  68       7.111 -10.148  -4.799  1.00 98.73           H  
ATOM   1095  N   VAL A  69      10.378  -8.111  -7.057  1.00 98.37           N  
ATOM   1096  H   VAL A  69      10.777  -8.913  -7.524  1.00 98.37           H  
ATOM   1097  CA  VAL A  69      10.046  -6.953  -7.887  1.00 98.37           C  
ATOM   1098  HA  VAL A  69       9.660  -6.151  -7.258  1.00 98.37           H  
ATOM   1099  C   VAL A  69       8.924  -7.383  -8.826  1.00 98.37           C  
ATOM   1100  CB  VAL A  69      11.298  -6.403  -8.589  1.00 98.37           C  
ATOM   1101  HB  VAL A  69      11.835  -7.215  -9.079  1.00 98.37           H  
ATOM   1102  O   VAL A  69       9.006  -8.438  -9.443  1.00 98.37           O  
ATOM   1103  CG1 VAL A  69      10.948  -5.333  -9.627  1.00 98.37           C  
ATOM   1104 HG11 VAL A  69      10.374  -4.535  -9.155  1.00 98.37           H  
ATOM   1105 HG12 VAL A  69      10.369  -5.775 -10.438  1.00 98.37           H  
ATOM   1106 HG13 VAL A  69      11.862  -4.915 -10.048  1.00 98.37           H  
ATOM   1107  CG2 VAL A  69      12.238  -5.783  -7.548  1.00 98.37           C  
ATOM   1108 HG21 VAL A  69      11.727  -4.988  -7.006  1.00 98.37           H  
ATOM   1109 HG22 VAL A  69      12.560  -6.544  -6.836  1.00 98.37           H  
ATOM   1110 HG23 VAL A  69      13.124  -5.375  -8.035  1.00 98.37           H  
ATOM   1111  N   SER A  70       7.851  -6.608  -8.922  1.00 96.71           N  
ATOM   1112  H   SER A  70       7.830  -5.750  -8.390  1.00 96.71           H  
ATOM   1113  CA  SER A  70       6.695  -6.930  -9.761  1.00 96.71           C  
ATOM   1114  HA  SER A  70       6.888  -7.843 -10.323  1.00 96.71           H  
ATOM   1115  C   SER A  70       6.430  -5.814 -10.754  1.00 96.71           C  
ATOM   1116  CB  SER A  70       5.456  -7.188  -8.908  1.00 96.71           C  
ATOM   1117  HB2 SER A  70       5.658  -8.011  -8.221  1.00 96.71           H  
ATOM   1118  HB3 SER A  70       5.213  -6.293  -8.336  1.00 96.71           H  
ATOM   1119  O   SER A  70       6.432  -4.635 -10.393  1.00 96.71           O  
ATOM   1120  OG  SER A  70       4.372  -7.527  -9.753  1.00 96.71           O  
ATOM   1121  HG  SER A  70       3.555  -7.409  -9.265  1.00 96.71           H  
ATOM   1122  N   LYS A  71       6.167  -6.191 -12.007  1.00 94.43           N  
ATOM   1123  H   LYS A  71       6.162  -7.183 -12.201  1.00 94.43           H  
ATOM   1124  CA  LYS A  71       5.672  -5.265 -13.020  1.00 94.43           C  
ATOM   1125  HA  LYS A  71       6.171  -4.307 -12.873  1.00 94.43           H  
ATOM   1126  C   LYS A  71       4.176  -5.056 -12.822  1.00 94.43           C  
ATOM   1127  CB  LYS A  71       6.036  -5.765 -14.417  1.00 94.43           C  
ATOM   1128  HB2 LYS A  71       7.107  -5.966 -14.428  1.00 94.43           H  
ATOM   1129  HB3 LYS A  71       5.502  -6.691 -14.634  1.00 94.43           H  
ATOM   1130  O   LYS A  71       3.373  -5.933 -13.152  1.00 94.43           O  
ATOM   1131  CG  LYS A  71       5.705  -4.703 -15.479  1.00 94.43           C  
ATOM   1132  HG2 LYS A  71       4.627  -4.547 -15.501  1.00 94.43           H  
ATOM   1133  HG3 LYS A  71       6.176  -3.758 -15.210  1.00 94.43           H  
ATOM   1134  CD  LYS A  71       6.175  -5.132 -16.874  1.00 94.43           C  
ATOM   1135  HD2 LYS A  71       5.697  -4.507 -17.628  1.00 94.43           H  
ATOM   1136  HD3 LYS A  71       5.908  -6.176 -17.042  1.00 94.43           H  
ATOM   1137  CE  LYS A  71       7.689  -4.932 -16.935  1.00 94.43           C  
ATOM   1138  HE2 LYS A  71       7.898  -3.875 -17.095  1.00 94.43           H  
ATOM   1139  HE3 LYS A  71       8.090  -5.192 -15.955  1.00 94.43           H  
ATOM   1140  NZ  LYS A  71       8.369  -5.776 -17.940  1.00 94.43           N  
ATOM   1141  HZ1 LYS A  71       9.359  -5.581 -17.910  1.00 94.43           H  
ATOM   1142  HZ2 LYS A  71       8.293  -6.746 -17.668  1.00 94.43           H  
ATOM   1143  HZ3 LYS A  71       8.007  -5.626 -18.871  1.00 94.43           H  
ATOM   1144  N   TYR A  72       3.805  -3.891 -12.314  1.00 89.14           N  
ATOM   1145  H   TYR A  72       4.510  -3.183 -12.173  1.00 89.14           H  
ATOM   1146  CA  TYR A  72       2.414  -3.531 -12.077  1.00 89.14           C  
ATOM   1147  HA  TYR A  72       1.917  -4.376 -11.599  1.00 89.14           H  
ATOM   1148  C   TYR A  72       1.652  -3.263 -13.391  1.00 89.14           C  
ATOM   1149  CB  TYR A  72       2.390  -2.353 -11.100  1.00 89.14           C  
ATOM   1150  HB2 TYR A  72       2.939  -2.613 -10.194  1.00 89.14           H  
ATOM   1151  HB3 TYR A  72       2.870  -1.497 -11.574  1.00 89.14           H  
ATOM   1152  O   TYR A  72       2.252  -3.249 -14.469  1.00 89.14           O  
ATOM   1153  CG  TYR A  72       0.988  -1.998 -10.711  1.00 89.14           C  
ATOM   1154  CD1 TYR A  72       0.438  -0.789 -11.164  1.00 89.14           C  
ATOM   1155  HD1 TYR A  72       1.073  -0.013 -11.564  1.00 89.14           H  
ATOM   1156  CD2 TYR A  72       0.175  -2.994 -10.140  1.00 89.14           C  
ATOM   1157  HD2 TYR A  72       0.581  -3.942  -9.818  1.00 89.14           H  
ATOM   1158  CE1 TYR A  72      -0.953  -0.629 -11.146  1.00 89.14           C  
ATOM   1159  HE1 TYR A  72      -1.405   0.274 -11.529  1.00 89.14           H  
ATOM   1160  CE2 TYR A  72      -1.208  -2.834 -10.103  1.00 89.14           C  
ATOM   1161  HE2 TYR A  72      -1.840  -3.623  -9.723  1.00 89.14           H  
ATOM   1162  OH  TYR A  72      -3.096  -1.568 -10.738  1.00 89.14           O  
ATOM   1163  HH  TYR A  72      -3.557  -2.237 -10.225  1.00 89.14           H  
ATOM   1164  CZ  TYR A  72      -1.762  -1.668 -10.648  1.00 89.14           C  
ATOM   1165  N   THR A  73       0.325  -3.113 -13.341  1.00 79.85           N  
ATOM   1166  H   THR A  73      -0.108  -3.142 -12.429  1.00 79.85           H  
ATOM   1167  CA  THR A  73      -0.550  -2.905 -14.512  1.00 79.85           C  
ATOM   1168  HA  THR A  73      -0.453  -3.769 -15.170  1.00 79.85           H  
ATOM   1169  C   THR A  73      -0.165  -1.675 -15.355  1.00 79.85           C  
ATOM   1170  CB  THR A  73      -2.023  -2.848 -14.058  1.00 79.85           C  
ATOM   1171  HB  THR A  73      -2.135  -2.166 -13.216  1.00 79.85           H  
ATOM   1172  O   THR A  73      -0.371  -1.672 -16.569  1.00 79.85           O  
ATOM   1173  CG2 THR A  73      -2.998  -2.431 -15.163  1.00 79.85           C  
ATOM   1174 HG21 THR A  73      -2.856  -1.379 -15.410  1.00 79.85           H  
ATOM   1175 HG22 THR A  73      -2.842  -3.044 -16.050  1.00 79.85           H  
ATOM   1176 HG23 THR A  73      -4.020  -2.562 -14.809  1.00 79.85           H  
ATOM   1177  OG1 THR A  73      -2.450  -4.146 -13.700  1.00 79.85           O  
ATOM   1178  HG1 THR A  73      -2.191  -4.401 -12.811  1.00 79.85           H  
ATOM   1179  N   ASP A  74       0.479  -0.664 -14.768  1.00 82.01           N  
ATOM   1180  H   ASP A  74       0.703  -0.732 -13.786  1.00 82.01           H  
ATOM   1181  CA  ASP A  74       1.027   0.492 -15.494  1.00 82.01           C  
ATOM   1182  HA  ASP A  74       0.294   0.784 -16.247  1.00 82.01           H  
ATOM   1183  C   ASP A  74       2.338   0.210 -16.260  1.00 82.01           C  
ATOM   1184  CB  ASP A  74       1.161   1.668 -14.526  1.00 82.01           C  
ATOM   1185  HB2 ASP A  74       1.303   2.579 -15.108  1.00 82.01           H  
ATOM   1186  HB3 ASP A  74       0.225   1.757 -13.975  1.00 82.01           H  
ATOM   1187  O   ASP A  74       2.858   1.082 -16.956  1.00 82.01           O  
ATOM   1188  CG  ASP A  74       2.311   1.540 -13.529  1.00 82.01           C  
ATOM   1189  OD1 ASP A  74       2.916   0.442 -13.461  1.00 82.01           O  
ATOM   1190  OD2 ASP A  74       2.544   2.565 -12.857  1.00 82.01           O  
ATOM   1191  N   ASN A  75       2.819  -1.035 -16.194  1.00 87.33           N  
ATOM   1192  H   ASN A  75       2.342  -1.641 -15.543  1.00 87.33           H  
ATOM   1193  CA  ASN A  75       4.058  -1.561 -16.767  1.00 87.33           C  
ATOM   1194  HA  ASN A  75       4.049  -2.622 -16.520  1.00 87.33           H  
ATOM   1195  C   ASN A  75       5.358  -1.057 -16.127  1.00 87.33           C  
ATOM   1196  CB  ASN A  75       4.051  -1.474 -18.302  1.00 87.33           C  
ATOM   1197  HB2 ASN A  75       4.004  -0.431 -18.615  1.00 87.33           H  
ATOM   1198  HB3 ASN A  75       4.976  -1.895 -18.695  1.00 87.33           H  
ATOM   1199  O   ASN A  75       6.438  -1.342 -16.657  1.00 87.33           O  
ATOM   1200  CG  ASN A  75       2.911  -2.263 -18.901  1.00 87.33           C  
ATOM   1201  ND2 ASN A  75       2.073  -1.622 -19.681  1.00 87.33           N  
ATOM   1202 HD21 ASN A  75       1.242  -2.127 -19.954  1.00 87.33           H  
ATOM   1203 HD22 ASN A  75       2.135  -0.615 -19.720  1.00 87.33           H  
ATOM   1204  OD1 ASN A  75       2.774  -3.463 -18.684  1.00 87.33           O  
ATOM   1205  N   LEU A  76       5.279  -0.389 -14.979  1.00 91.48           N  
ATOM   1206  H   LEU A  76       4.373  -0.198 -14.575  1.00 91.48           H  
ATOM   1207  CA  LEU A  76       6.436  -0.030 -14.168  1.00 91.48           C  
ATOM   1208  HA  LEU A  76       7.321   0.020 -14.802  1.00 91.48           H  
ATOM   1209  C   LEU A  76       6.716  -1.110 -13.114  1.00 91.48           C  
ATOM   1210  CB  LEU A  76       6.208   1.363 -13.566  1.00 91.48           C  
ATOM   1211  HB2 LEU A  76       5.311   1.302 -12.950  1.00 91.48           H  
ATOM   1212  HB3 LEU A  76       7.048   1.626 -12.923  1.00 91.48           H  
ATOM   1213  O   LEU A  76       5.879  -1.970 -12.828  1.00 91.48           O  
ATOM   1214  CG  LEU A  76       5.970   2.494 -14.584  1.00 91.48           C  
ATOM   1215  HG  LEU A  76       5.076   2.283 -15.170  1.00 91.48           H  
ATOM   1216  CD1 LEU A  76       5.767   3.826 -13.863  1.00 91.48           C  
ATOM   1217 HD11 LEU A  76       6.613   4.043 -13.211  1.00 91.48           H  
ATOM   1218 HD12 LEU A  76       5.636   4.632 -14.585  1.00 91.48           H  
ATOM   1219 HD13 LEU A  76       4.859   3.764 -13.262  1.00 91.48           H  
ATOM   1220  CD2 LEU A  76       7.147   2.677 -15.547  1.00 91.48           C  
ATOM   1221 HD21 LEU A  76       6.916   3.484 -16.243  1.00 91.48           H  
ATOM   1222 HD22 LEU A  76       7.309   1.766 -16.123  1.00 91.48           H  
ATOM   1223 HD23 LEU A  76       8.042   2.939 -14.982  1.00 91.48           H  
ATOM   1224  N   HIS A  77       7.939  -1.110 -12.588  1.00 94.64           N  
ATOM   1225  H   HIS A  77       8.530  -0.306 -12.748  1.00 94.64           H  
ATOM   1226  CA  HIS A  77       8.402  -2.103 -11.621  1.00 94.64           C  
ATOM   1227  HA  HIS A  77       7.735  -2.965 -11.642  1.00 94.64           H  
ATOM   1228  C   HIS A  77       8.386  -1.529 -10.210  1.00 94.64           C  
ATOM   1229  CB  HIS A  77       9.804  -2.599 -11.977  1.00 94.64           C  
ATOM   1230  HB2 HIS A  77      10.137  -3.291 -11.204  1.00 94.64           H  
ATOM   1231  HB3 HIS A  77      10.496  -1.757 -11.977  1.00 94.64           H  
ATOM   1232  O   HIS A  77       8.838  -0.407  -9.992  1.00 94.64           O  
ATOM   1233  CG  HIS A  77       9.883  -3.296 -13.306  1.00 94.64           C  
ATOM   1234  CD2 HIS A  77       9.795  -4.642 -13.543  1.00 94.64           C  
ATOM   1235  HD2 HIS A  77       9.623  -5.411 -12.804  1.00 94.64           H  
ATOM   1236  ND1 HIS A  77      10.156  -2.685 -14.504  1.00 94.64           N  
ATOM   1237  HD1 HIS A  77      10.369  -1.705 -14.627  1.00 94.64           H  
ATOM   1238  CE1 HIS A  77      10.255  -3.637 -15.439  1.00 94.64           C  
ATOM   1239  HE1 HIS A  77      10.549  -3.462 -16.464  1.00 94.64           H  
ATOM   1240  NE2 HIS A  77      10.012  -4.845 -14.911  1.00 94.64           N  
ATOM   1241  N   TYR A  78       7.933  -2.338  -9.258  1.00 95.98           N  
ATOM   1242  H   TYR A  78       7.551  -3.233  -9.532  1.00 95.98           H  
ATOM   1243  CA  TYR A  78       7.805  -1.969  -7.851  1.00 95.98           C  
ATOM   1244  HA  TYR A  78       8.432  -1.106  -7.624  1.00 95.98           H  
ATOM   1245  C   TYR A  78       8.200  -3.128  -6.954  1.00 95.98           C  
ATOM   1246  CB  TYR A  78       6.351  -1.622  -7.558  1.00 95.98           C  
ATOM   1247  HB2 TYR A  78       5.768  -2.518  -7.771  1.00 95.98           H  
ATOM   1248  HB3 TYR A  78       6.239  -1.370  -6.504  1.00 95.98           H  
ATOM   1249  O   TYR A  78       8.135  -4.287  -7.369  1.00 95.98           O  
ATOM   1250  CG  TYR A  78       5.823  -0.489  -8.392  1.00 95.98           C  
ATOM   1251  CD1 TYR A  78       6.089   0.834  -8.002  1.00 95.98           C  
ATOM   1252  HD1 TYR A  78       6.617   1.034  -7.081  1.00 95.98           H  
ATOM   1253  CD2 TYR A  78       5.159  -0.762  -9.602  1.00 95.98           C  
ATOM   1254  HD2 TYR A  78       4.992  -1.782  -9.915  1.00 95.98           H  
ATOM   1255  CE1 TYR A  78       5.719   1.893  -8.843  1.00 95.98           C  
ATOM   1256  HE1 TYR A  78       5.964   2.908  -8.567  1.00 95.98           H  
ATOM   1257  CE2 TYR A  78       4.777   0.299 -10.437  1.00 95.98           C  
ATOM   1258  HE2 TYR A  78       4.286   0.124 -11.383  1.00 95.98           H  
ATOM   1259  OH  TYR A  78       4.830   2.630 -10.929  1.00 95.98           O  
ATOM   1260  HH  TYR A  78       5.007   3.492 -10.544  1.00 95.98           H  
ATOM   1261  CZ  TYR A  78       5.080   1.621 -10.068  1.00 95.98           C  
ATOM   1262  N   ARG A  79       8.555  -2.836  -5.703  1.00 97.90           N  
ATOM   1263  H   ARG A  79       8.506  -1.880  -5.381  1.00 97.90           H  
ATOM   1264  CA  ARG A  79       8.733  -3.892  -4.710  1.00 97.90           C  
ATOM   1265  HA  ARG A  79       9.269  -4.725  -5.166  1.00 97.90           H  
ATOM   1266  C   ARG A  79       7.373  -4.393  -4.270  1.00 97.90           C  
ATOM   1267  CB  ARG A  79       9.534  -3.414  -3.504  1.00 97.90           C  
ATOM   1268  HB2 ARG A  79       8.939  -2.709  -2.923  1.00 97.90           H  
ATOM   1269  HB3 ARG A  79       9.773  -4.282  -2.889  1.00 97.90           H  
ATOM   1270  O   ARG A  79       6.453  -3.612  -4.027  1.00 97.90           O  
ATOM   1271  CG  ARG A  79      10.837  -2.749  -3.920  1.00 97.90           C  
ATOM   1272  HG2 ARG A  79      11.368  -3.391  -4.624  1.00 97.90           H  
ATOM   1273  HG3 ARG A  79      10.606  -1.791  -4.385  1.00 97.90           H  
ATOM   1274  CD  ARG A  79      11.712  -2.522  -2.700  1.00 97.90           C  
ATOM   1275  HD2 ARG A  79      11.809  -3.484  -2.197  1.00 97.90           H  
ATOM   1276  HD3 ARG A  79      12.698  -2.192  -3.029  1.00 97.90           H  
ATOM   1277  NE  ARG A  79      11.153  -1.530  -1.762  1.00 97.90           N  
ATOM   1278  HE  ARG A  79      10.358  -0.971  -2.037  1.00 97.90           H  
ATOM   1279  NH1 ARG A  79      12.549  -2.103  -0.061  1.00 97.90           N  
ATOM   1280 HH11 ARG A  79      12.954  -2.831  -0.632  1.00 97.90           H  
ATOM   1281 HH12 ARG A  79      12.798  -2.033   0.915  1.00 97.90           H  
ATOM   1282  NH2 ARG A  79      11.131  -0.439   0.245  1.00 97.90           N  
ATOM   1283 HH21 ARG A  79      11.503  -0.300   1.174  1.00 97.90           H  
ATOM   1284 HH22 ARG A  79      10.314   0.055  -0.085  1.00 97.90           H  
ATOM   1285  CZ  ARG A  79      11.608  -1.352  -0.539  1.00 97.90           C  
ATOM   1286  N   ALA A  80       7.264  -5.701  -4.130  1.00 97.19           N  
ATOM   1287  H   ALA A  80       8.049  -6.291  -4.362  1.00 97.19           H  
ATOM   1288  CA  ALA A  80       6.060  -6.334  -3.645  1.00 97.19           C  
ATOM   1289  HA  ALA A  80       5.483  -5.611  -3.069  1.00 97.19           H  
ATOM   1290  C   ALA A  80       6.394  -7.495  -2.711  1.00 97.19           C  
ATOM   1291  CB  ALA A  80       5.220  -6.766  -4.843  1.00 97.19           C  
ATOM   1292  HB1 ALA A  80       4.964  -5.900  -5.453  1.00 97.19           H  
ATOM   1293  HB2 ALA A  80       5.770  -7.492  -5.443  1.00 97.19           H  
ATOM   1294  HB3 ALA A  80       4.302  -7.216  -4.466  1.00 97.19           H  
ATOM   1295  O   ALA A  80       7.388  -8.196  -2.895  1.00 97.19           O  
ATOM   1296  N   LEU A  81       5.542  -7.706  -1.716  1.00 97.68           N  
ATOM   1297  H   LEU A  81       4.741  -7.095  -1.641  1.00 97.68           H  
ATOM   1298  CA  LEU A  81       5.589  -8.865  -0.842  1.00 97.68           C  
ATOM   1299  HA  LEU A  81       6.600  -9.273  -0.841  1.00 97.68           H  
ATOM   1300  C   LEU A  81       4.630  -9.928  -1.379  1.00 97.68           C  
ATOM   1301  CB  LEU A  81       5.231  -8.417   0.583  1.00 97.68           C  
ATOM   1302  HB2 LEU A  81       5.847  -7.558   0.849  1.00 97.68           H  
ATOM   1303  HB3 LEU A  81       4.190  -8.094   0.592  1.00 97.68           H  
ATOM   1304  O   LEU A  81       3.446  -9.653  -1.573  1.00 97.68           O  
ATOM   1305  CG  LEU A  81       5.427  -9.511   1.644  1.00 97.68           C  
ATOM   1306  HG  LEU A  81       4.900 -10.419   1.350  1.00 97.68           H  
ATOM   1307  CD1 LEU A  81       6.910  -9.831   1.847  1.00 97.68           C  
ATOM   1308 HD11 LEU A  81       7.321 -10.312   0.960  1.00 97.68           H  
ATOM   1309 HD12 LEU A  81       7.027 -10.512   2.689  1.00 97.68           H  
ATOM   1310 HD13 LEU A  81       7.468  -8.918   2.056  1.00 97.68           H  
ATOM   1311  CD2 LEU A  81       4.854  -9.029   2.974  1.00 97.68           C  
ATOM   1312 HD21 LEU A  81       3.787  -8.830   2.872  1.00 97.68           H  
ATOM   1313 HD22 LEU A  81       5.362  -8.121   3.299  1.00 97.68           H  
ATOM   1314 HD23 LEU A  81       4.989  -9.791   3.742  1.00 97.68           H  
ATOM   1315  N   CYS A  82       5.126 -11.143  -1.603  1.00 96.95           N  
ATOM   1316  H   CYS A  82       6.112 -11.308  -1.459  1.00 96.95           H  
ATOM   1317  CA  CYS A  82       4.282 -12.268  -1.986  1.00 96.95           C  
ATOM   1318  HA  CYS A  82       3.566 -11.935  -2.737  1.00 96.95           H  
ATOM   1319  C   CYS A  82       3.483 -12.763  -0.772  1.00 96.95           C  
ATOM   1320  CB  CYS A  82       5.168 -13.345  -2.622  1.00 96.95           C  
ATOM   1321  HB2 CYS A  82       5.757 -12.899  -3.423  1.00 96.95           H  
ATOM   1322  HB3 CYS A  82       5.847 -13.767  -1.881  1.00 96.95           H  
ATOM   1323  O   CYS A  82       4.033 -13.403   0.123  1.00 96.95           O  
ATOM   1324  SG  CYS A  82       4.116 -14.644  -3.319  1.00 96.95           S  
ATOM   1325  HG  CYS A  82       3.927 -15.335  -2.192  1.00 96.95           H  
ATOM   1326  N   LYS A  83       2.183 -12.460  -0.717  1.00 93.90           N  
ATOM   1327  H   LYS A  83       1.789 -11.954  -1.496  1.00 93.90           H  
ATOM   1328  CA  LYS A  83       1.306 -12.779   0.423  1.00 93.90           C  
ATOM   1329  HA  LYS A  83       1.906 -12.776   1.334  1.00 93.90           H  
ATOM   1330  C   LYS A  83       0.701 -14.177   0.342  1.00 93.90           C  
ATOM   1331  CB  LYS A  83       0.213 -11.703   0.583  1.00 93.90           C  
ATOM   1332  HB2 LYS A  83      -0.374 -11.628  -0.332  1.00 93.90           H  
ATOM   1333  HB3 LYS A  83      -0.451 -11.999   1.395  1.00 93.90           H  
ATOM   1334  O   LYS A  83       0.537 -14.817   1.379  1.00 93.90           O  
ATOM   1335  CG  LYS A  83       0.817 -10.328   0.912  1.00 93.90           C  
ATOM   1336  HG2 LYS A  83       1.257  -9.923   0.001  1.00 93.90           H  
ATOM   1337  HG3 LYS A  83       1.620 -10.456   1.638  1.00 93.90           H  
ATOM   1338  CD  LYS A  83      -0.162  -9.279   1.473  1.00 93.90           C  
ATOM   1339  HD2 LYS A  83      -1.021  -9.155   0.814  1.00 93.90           H  
ATOM   1340  HD3 LYS A  83       0.403  -8.348   1.509  1.00 93.90           H  
ATOM   1341  CE  LYS A  83      -0.609  -9.543   2.917  1.00 93.90           C  
ATOM   1342  HE2 LYS A  83       0.244  -9.955   3.456  1.00 93.90           H  
ATOM   1343  HE3 LYS A  83      -1.405 -10.289   2.924  1.00 93.90           H  
ATOM   1344  NZ  LYS A  83      -1.047  -8.317   3.639  1.00 93.90           N  
ATOM   1345  HZ1 LYS A  83      -1.994  -8.046   3.412  1.00 93.90           H  
ATOM   1346  HZ2 LYS A  83      -0.994  -8.444   4.639  1.00 93.90           H  
ATOM   1347  HZ3 LYS A  83      -0.470  -7.517   3.421  1.00 93.90           H  
ATOM   1348  N   ARG A  84       0.368 -14.642  -0.865  1.00 92.09           N  
ATOM   1349  H   ARG A  84       0.574 -14.051  -1.658  1.00 92.09           H  
ATOM   1350  CA  ARG A  84      -0.234 -15.959  -1.144  1.00 92.09           C  
ATOM   1351  HA  ARG A  84       0.061 -16.679  -0.381  1.00 92.09           H  
ATOM   1352  C   ARG A  84       0.247 -16.492  -2.487  1.00 92.09           C  
ATOM   1353  CB  ARG A  84      -1.771 -15.888  -1.184  1.00 92.09           C  
ATOM   1354  HB2 ARG A  84      -2.141 -16.903  -1.327  1.00 92.09           H  
ATOM   1355  HB3 ARG A  84      -2.075 -15.318  -2.061  1.00 92.09           H  
ATOM   1356  O   ARG A  84       0.553 -15.706  -3.387  1.00 92.09           O  
ATOM   1357  CG  ARG A  84      -2.481 -15.294   0.039  1.00 92.09           C  
ATOM   1358  HG2 ARG A  84      -2.060 -14.317   0.276  1.00 92.09           H  
ATOM   1359  HG3 ARG A  84      -3.535 -15.152  -0.203  1.00 92.09           H  
ATOM   1360  CD  ARG A  84      -2.380 -16.193   1.267  1.00 92.09           C  
ATOM   1361  HD2 ARG A  84      -1.335 -16.454   1.430  1.00 92.09           H  
ATOM   1362  HD3 ARG A  84      -2.716 -15.632   2.140  1.00 92.09           H  
ATOM   1363  NE  ARG A  84      -3.166 -17.428   1.111  1.00 92.09           N  
ATOM   1364  HE  ARG A  84      -2.651 -18.208   0.728  1.00 92.09           H  
ATOM   1365  NH1 ARG A  84      -5.007 -16.778   2.307  1.00 92.09           N  
ATOM   1366 HH11 ARG A  84      -4.755 -15.801   2.263  1.00 92.09           H  
ATOM   1367 HH12 ARG A  84      -5.805 -17.106   2.831  1.00 92.09           H  
ATOM   1368  NH2 ARG A  84      -4.848 -18.874   1.703  1.00 92.09           N  
ATOM   1369 HH21 ARG A  84      -5.661 -18.989   2.292  1.00 92.09           H  
ATOM   1370 HH22 ARG A  84      -4.341 -19.663   1.328  1.00 92.09           H  
ATOM   1371  CZ  ARG A  84      -4.325 -17.687   1.681  1.00 92.09           C  
ATOM   1372  N   THR A  85       0.268 -17.808  -2.645  1.00 94.16           N  
ATOM   1373  H   THR A  85      -0.083 -18.387  -1.896  1.00 94.16           H  
ATOM   1374  CA  THR A  85       0.747 -18.470  -3.865  1.00 94.16           C  
ATOM   1375  HA  THR A  85       0.833 -17.746  -4.675  1.00 94.16           H  
ATOM   1376  C   THR A  85      -0.236 -19.542  -4.299  1.00 94.16           C  
ATOM   1377  CB  THR A  85       2.132 -19.110  -3.663  1.00 94.16           C  
ATOM   1378  HB  THR A  85       2.453 -19.548  -4.608  1.00 94.16           H  
ATOM   1379  O   THR A  85      -0.654 -20.345  -3.481  1.00 94.16           O  
ATOM   1380  CG2 THR A  85       3.193 -18.116  -3.196  1.00 94.16           C  
ATOM   1381 HG21 THR A  85       2.942 -17.722  -2.211  1.00 94.16           H  
ATOM   1382 HG22 THR A  85       4.153 -18.630  -3.129  1.00 94.16           H  
ATOM   1383 HG23 THR A  85       3.280 -17.296  -3.908  1.00 94.16           H  
ATOM   1384  OG1 THR A  85       2.118 -20.114  -2.680  1.00 94.16           O  
ATOM   1385  HG1 THR A  85       1.235 -20.479  -2.583  1.00 94.16           H  
ATOM   1386  N   SER A  86      -0.585 -19.601  -5.580  1.00 91.88           N  
ATOM   1387  H   SER A  86      -0.292 -18.859  -6.200  1.00 91.88           H  
ATOM   1388  CA  SER A  86      -1.176 -20.787  -6.196  1.00 91.88           C  
ATOM   1389  HA  SER A  86      -1.087 -21.609  -5.487  1.00 91.88           H  
ATOM   1390  C   SER A  86      -0.368 -21.148  -7.433  1.00 91.88           C  
ATOM   1391  CB  SER A  86      -2.663 -20.628  -6.505  1.00 91.88           C  
ATOM   1392  HB2 SER A  86      -3.209 -20.441  -5.581  1.00 91.88           H  
ATOM   1393  HB3 SER A  86      -2.814 -19.790  -7.185  1.00 91.88           H  
ATOM   1394  O   SER A  86      -0.574 -20.611  -8.528  1.00 91.88           O  
ATOM   1395  OG  SER A  86      -3.138 -21.825  -7.103  1.00 91.88           O  
ATOM   1396  HG  SER A  86      -2.824 -22.567  -6.581  1.00 91.88           H  
ATOM   1397  N   VAL A  87       0.596 -22.045  -7.234  1.00 94.66           N  
ATOM   1398  H   VAL A  87       0.633 -22.497  -6.331  1.00 94.66           H  
ATOM   1399  CA  VAL A  87       1.547 -22.464  -8.269  1.00 94.66           C  
ATOM   1400  HA  VAL A  87       2.036 -21.579  -8.677  1.00 94.66           H  
ATOM   1401  C   VAL A  87       0.805 -23.150  -9.412  1.00 94.66           C  
ATOM   1402  CB  VAL A  87       2.630 -23.385  -7.674  1.00 94.66           C  
ATOM   1403  HB  VAL A  87       2.156 -24.259  -7.227  1.00 94.66           H  
ATOM   1404  O   VAL A  87       1.022 -22.810 -10.574  1.00 94.66           O  
ATOM   1405  CG1 VAL A  87       3.608 -23.862  -8.754  1.00 94.66           C  
ATOM   1406 HG11 VAL A  87       4.427 -24.416  -8.296  1.00 94.66           H  
ATOM   1407 HG12 VAL A  87       3.102 -24.528  -9.454  1.00 94.66           H  
ATOM   1408 HG13 VAL A  87       4.007 -23.007  -9.300  1.00 94.66           H  
ATOM   1409  CG2 VAL A  87       3.425 -22.652  -6.585  1.00 94.66           C  
ATOM   1410 HG21 VAL A  87       2.782 -22.413  -5.738  1.00 94.66           H  
ATOM   1411 HG22 VAL A  87       4.233 -23.287  -6.221  1.00 94.66           H  
ATOM   1412 HG23 VAL A  87       3.845 -21.729  -6.986  1.00 94.66           H  
ATOM   1413  N   ASN A  88      -0.145 -24.037  -9.093  1.00 92.59           N  
ATOM   1414  H   ASN A  88      -0.339 -24.198  -8.115  1.00 92.59           H  
ATOM   1415  CA  ASN A  88      -0.896 -24.798 -10.096  1.00 92.59           C  
ATOM   1416  HA  ASN A  88      -0.195 -25.308 -10.756  1.00 92.59           H  
ATOM   1417  C   ASN A  88      -1.773 -23.907 -10.986  1.00 92.59           C  
ATOM   1418  CB  ASN A  88      -1.755 -25.845  -9.371  1.00 92.59           C  
ATOM   1419  HB2 ASN A  88      -2.445 -26.302 -10.080  1.00 92.59           H  
ATOM   1420  HB3 ASN A  88      -2.339 -25.360  -8.588  1.00 92.59           H  
ATOM   1421  O   ASN A  88      -2.005 -24.229 -12.151  1.00 92.59           O  
ATOM   1422  CG  ASN A  88      -0.925 -26.963  -8.774  1.00 92.59           C  
ATOM   1423  ND2 ASN A  88      -1.269 -27.416  -7.593  1.00 92.59           N  
ATOM   1424 HD21 ASN A  88      -0.654 -28.105  -7.183  1.00 92.59           H  
ATOM   1425 HD22 ASN A  88      -1.945 -26.913  -7.035  1.00 92.59           H  
ATOM   1426  OD1 ASN A  88       0.027 -27.447  -9.360  1.00 92.59           O  
ATOM   1427  N   LYS A  89      -2.254 -22.777 -10.456  1.00 91.45           N  
ATOM   1428  H   LYS A  89      -2.039 -22.579  -9.490  1.00 91.45           H  
ATOM   1429  CA  LYS A  89      -3.057 -21.802 -11.208  1.00 91.45           C  
ATOM   1430  HA  LYS A  89      -3.515 -22.299 -12.064  1.00 91.45           H  
ATOM   1431  C   LYS A  89      -2.231 -20.653 -11.787  1.00 91.45           C  
ATOM   1432  CB  LYS A  89      -4.174 -21.259 -10.317  1.00 91.45           C  
ATOM   1433  HB2 LYS A  89      -4.743 -20.520 -10.881  1.00 91.45           H  
ATOM   1434  HB3 LYS A  89      -3.718 -20.749  -9.468  1.00 91.45           H  
ATOM   1435  O   LYS A  89      -2.803 -19.794 -12.458  1.00 91.45           O  
ATOM   1436  CG  LYS A  89      -5.151 -22.336  -9.817  1.00 91.45           C  
ATOM   1437  HG2 LYS A  89      -5.669 -22.795 -10.659  1.00 91.45           H  
ATOM   1438  HG3 LYS A  89      -4.622 -23.099  -9.246  1.00 91.45           H  
ATOM   1439  CD  LYS A  89      -6.148 -21.621  -8.909  1.00 91.45           C  
ATOM   1440  HD2 LYS A  89      -6.681 -20.866  -9.487  1.00 91.45           H  
ATOM   1441  HD3 LYS A  89      -5.584 -21.111  -8.128  1.00 91.45           H  
ATOM   1442  CE  LYS A  89      -7.166 -22.532  -8.236  1.00 91.45           C  
ATOM   1443  HE2 LYS A  89      -7.887 -22.880  -8.977  1.00 91.45           H  
ATOM   1444  HE3 LYS A  89      -6.652 -23.388  -7.799  1.00 91.45           H  
ATOM   1445  NZ  LYS A  89      -7.825 -21.738  -7.173  1.00 91.45           N  
ATOM   1446  HZ1 LYS A  89      -8.663 -22.173  -6.814  1.00 91.45           H  
ATOM   1447  HZ2 LYS A  89      -7.180 -21.596  -6.409  1.00 91.45           H  
ATOM   1448  HZ3 LYS A  89      -8.013 -20.799  -7.494  1.00 91.45           H  
ATOM   1449  N   ASN A  90      -0.920 -20.612 -11.528  1.00 94.27           N  
ATOM   1450  H   ASN A  90      -0.524 -21.370 -10.991  1.00 94.27           H  
ATOM   1451  CA  ASN A  90      -0.043 -19.485 -11.849  1.00 94.27           C  
ATOM   1452  HA  ASN A  90       0.888 -19.640 -11.305  1.00 94.27           H  
ATOM   1453  C   ASN A  90      -0.613 -18.142 -11.343  1.00 94.27           C  
ATOM   1454  CB  ASN A  90       0.279 -19.521 -13.354  1.00 94.27           C  
ATOM   1455  HB2 ASN A  90       0.685 -20.499 -13.613  1.00 94.27           H  
ATOM   1456  HB3 ASN A  90      -0.643 -19.371 -13.916  1.00 94.27           H  
ATOM   1457  O   ASN A  90      -0.709 -17.170 -12.094  1.00 94.27           O  
ATOM   1458  CG  ASN A  90       1.285 -18.469 -13.785  1.00 94.27           C  
ATOM   1459  ND2 ASN A  90       1.196 -18.009 -15.011  1.00 94.27           N  
ATOM   1460 HD21 ASN A  90       0.464 -18.349 -15.619  1.00 94.27           H  
ATOM   1461 HD22 ASN A  90       1.884 -17.328 -15.299  1.00 94.27           H  
ATOM   1462  OD1 ASN A  90       2.171 -18.052 -13.056  1.00 94.27           O  
ATOM   1463  N   LYS A  91      -1.041 -18.112 -10.077  1.00 90.93           N  
ATOM   1464  H   LYS A  91      -0.908 -18.940  -9.515  1.00 90.93           H  
ATOM   1465  CA  LYS A  91      -1.590 -16.922  -9.415  1.00 90.93           C  
ATOM   1466  HA  LYS A  91      -1.511 -16.062 -10.080  1.00 90.93           H  
ATOM   1467  C   LYS A  91      -0.792 -16.602  -8.162  1.00 90.93           C  
ATOM   1468  CB  LYS A  91      -3.069 -17.127  -9.063  1.00 90.93           C  
ATOM   1469  HB2 LYS A  91      -3.375 -16.336  -8.378  1.00 90.93           H  
ATOM   1470  HB3 LYS A  91      -3.187 -18.080  -8.548  1.00 90.93           H  
ATOM   1471  O   LYS A  91      -0.538 -17.482  -7.347  1.00 90.93           O  
ATOM   1472  CG  LYS A  91      -3.990 -17.087 -10.289  1.00 90.93           C  
ATOM   1473  HG2 LYS A  91      -3.890 -16.125 -10.791  1.00 90.93           H  
ATOM   1474  HG3 LYS A  91      -3.722 -17.885 -10.982  1.00 90.93           H  
ATOM   1475  CD  LYS A  91      -5.437 -17.280  -9.828  1.00 90.93           C  
ATOM   1476  HD2 LYS A  91      -5.693 -16.496  -9.115  1.00 90.93           H  
ATOM   1477  HD3 LYS A  91      -5.514 -18.241  -9.321  1.00 90.93           H  
ATOM   1478  CE  LYS A  91      -6.429 -17.244 -10.991  1.00 90.93           C  
ATOM   1479  HE2 LYS A  91      -6.156 -18.019 -11.707  1.00 90.93           H  
ATOM   1480  HE3 LYS A  91      -6.365 -16.272 -11.481  1.00 90.93           H  
ATOM   1481  NZ  LYS A  91      -7.801 -17.472 -10.479  1.00 90.93           N  
ATOM   1482  HZ1 LYS A  91      -8.527 -17.473 -11.181  1.00 90.93           H  
ATOM   1483  HZ2 LYS A  91      -8.041 -16.806  -9.759  1.00 90.93           H  
ATOM   1484  HZ3 LYS A  91      -7.848 -18.301  -9.905  1.00 90.93           H  
ATOM   1485  N   TYR A  92      -0.453 -15.334  -7.982  1.00 93.69           N  
ATOM   1486  H   TYR A  92      -0.645 -14.677  -8.724  1.00 93.69           H  
ATOM   1487  CA  TYR A  92       0.300 -14.854  -6.824  1.00 93.69           C  
ATOM   1488  HA  TYR A  92       0.294 -15.603  -6.033  1.00 93.69           H  
ATOM   1489  C   TYR A  92      -0.360 -13.593  -6.293  1.00 93.69           C  
ATOM   1490  CB  TYR A  92       1.759 -14.601  -7.225  1.00 93.69           C  
ATOM   1491  HB2 TYR A  92       2.316 -14.275  -6.347  1.00 93.69           H  
ATOM   1492  HB3 TYR A  92       1.799 -13.796  -7.960  1.00 93.69           H  
ATOM   1493  O   TYR A  92      -0.553 -12.645  -7.056  1.00 93.69           O  
ATOM   1494  CG  TYR A  92       2.423 -15.832  -7.805  1.00 93.69           C  
ATOM   1495  CD1 TYR A  92       3.016 -16.775  -6.948  1.00 93.69           C  
ATOM   1496  HD1 TYR A  92       3.061 -16.574  -5.888  1.00 93.69           H  
ATOM   1497  CD2 TYR A  92       2.364 -16.076  -9.189  1.00 93.69           C  
ATOM   1498  HD2 TYR A  92       1.883 -15.361  -9.840  1.00 93.69           H  
ATOM   1499  CE1 TYR A  92       3.544 -17.971  -7.467  1.00 93.69           C  
ATOM   1500  HE1 TYR A  92       3.998 -18.696  -6.808  1.00 93.69           H  
ATOM   1501  CE2 TYR A  92       2.892 -17.268  -9.713  1.00 93.69           C  
ATOM   1502  HE2 TYR A  92       2.818 -17.469 -10.771  1.00 93.69           H  
ATOM   1503  OH  TYR A  92       3.998 -19.357  -9.380  1.00 93.69           O  
ATOM   1504  HH  TYR A  92       3.882 -19.404 -10.332  1.00 93.69           H  
ATOM   1505  CZ  TYR A  92       3.489 -18.214  -8.856  1.00 93.69           C  
ATOM   1506  N   LEU A  93      -0.715 -13.593  -5.007  1.00 91.89           N  
ATOM   1507  H   LEU A  93      -0.463 -14.388  -4.437  1.00 91.89           H  
ATOM   1508  CA  LEU A  93      -1.222 -12.405  -4.332  1.00 91.89           C  
ATOM   1509  HA  LEU A  93      -1.816 -11.825  -5.039  1.00 91.89           H  
ATOM   1510  C   LEU A  93      -0.044 -11.571  -3.864  1.00 91.89           C  
ATOM   1511  CB  LEU A  93      -2.084 -12.779  -3.121  1.00 91.89           C  
ATOM   1512  HB2 LEU A  93      -2.796 -13.557  -3.395  1.00 91.89           H  
ATOM   1513  HB3 LEU A  93      -1.434 -13.181  -2.344  1.00 91.89           H  
ATOM   1514  O   LEU A  93       0.755 -12.030  -3.046  1.00 91.89           O  
ATOM   1515  CG  LEU A  93      -2.860 -11.591  -2.539  1.00 91.89           C  
ATOM   1516  HG  LEU A  93      -2.190 -10.752  -2.355  1.00 91.89           H  
ATOM   1517  CD1 LEU A  93      -3.965 -11.165  -3.500  1.00 91.89           C  
ATOM   1518 HD11 LEU A  93      -4.556 -12.029  -3.802  1.00 91.89           H  
ATOM   1519 HD12 LEU A  93      -3.544 -10.672  -4.376  1.00 91.89           H  
ATOM   1520 HD13 LEU A  93      -4.631 -10.464  -2.996  1.00 91.89           H  
ATOM   1521  CD2 LEU A  93      -3.488 -12.005  -1.211  1.00 91.89           C  
ATOM   1522 HD21 LEU A  93      -2.705 -12.239  -0.490  1.00 91.89           H  
ATOM   1523 HD22 LEU A  93      -4.126 -12.877  -1.356  1.00 91.89           H  
ATOM   1524 HD23 LEU A  93      -4.083 -11.183  -0.813  1.00 91.89           H  
ATOM   1525  N   LEU A  94       0.035 -10.343  -4.343  1.00 93.96           N  
ATOM   1526  H   LEU A  94      -0.658 -10.032  -5.008  1.00 93.96           H  
ATOM   1527  CA  LEU A  94       1.078  -9.407  -3.974  1.00 93.96           C  
ATOM   1528  HA  LEU A  94       1.820  -9.889  -3.338  1.00 93.96           H  
ATOM   1529  C   LEU A  94       0.500  -8.221  -3.223  1.00 93.96           C  
ATOM   1530  CB  LEU A  94       1.761  -8.906  -5.241  1.00 93.96           C  
ATOM   1531  HB2 LEU A  94       2.491  -8.157  -4.935  1.00 93.96           H  
ATOM   1532  HB3 LEU A  94       1.019  -8.397  -5.856  1.00 93.96           H  
ATOM   1533  O   LEU A  94      -0.541  -7.710  -3.619  1.00 93.96           O  
ATOM   1534  CG  LEU A  94       2.450  -9.969  -6.102  1.00 93.96           C  
ATOM   1535  HG  LEU A  94       1.700 -10.576  -6.610  1.00 93.96           H  
ATOM   1536  CD1 LEU A  94       3.244  -9.183  -7.136  1.00 93.96           C  
ATOM   1537 HD11 LEU A  94       3.767  -9.871  -7.800  1.00 93.96           H  
ATOM   1538 HD12 LEU A  94       3.983  -8.554  -6.641  1.00 93.96           H  
ATOM   1539 HD13 LEU A  94       2.565  -8.560  -7.718  1.00 93.96           H  
ATOM   1540  CD2 LEU A  94       3.401 -10.897  -5.345  1.00 93.96           C  
ATOM   1541 HD21 LEU A  94       2.812 -11.576  -4.727  1.00 93.96           H  
ATOM   1542 HD22 LEU A  94       3.974 -11.498  -6.051  1.00 93.96           H  
ATOM   1543 HD23 LEU A  94       4.080 -10.316  -4.721  1.00 93.96           H  
ATOM   1544  N   GLU A  95       1.222  -7.729  -2.222  1.00 92.38           N  
ATOM   1545  H   GLU A  95       2.059  -8.224  -1.949  1.00 92.38           H  
ATOM   1546  CA  GLU A  95       1.053  -6.363  -1.721  1.00 92.38           C  
ATOM   1547  HA  GLU A  95       0.154  -5.925  -2.154  1.00 92.38           H  
ATOM   1548  C   GLU A  95       2.244  -5.515  -2.154  1.00 92.38           C  
ATOM   1549  CB  GLU A  95       0.858  -6.366  -0.205  1.00 92.38           C  
ATOM   1550  HB2 GLU A  95       1.700  -6.869   0.271  1.00 92.38           H  
ATOM   1551  HB3 GLU A  95      -0.062  -6.920  -0.017  1.00 92.38           H  
ATOM   1552  O   GLU A  95       3.396  -5.864  -1.888  1.00 92.38           O  
ATOM   1553  CG  GLU A  95       0.701  -4.963   0.397  1.00 92.38           C  
ATOM   1554  HG2 GLU A  95       1.622  -4.402   0.236  1.00 92.38           H  
ATOM   1555  HG3 GLU A  95      -0.104  -4.450  -0.128  1.00 92.38           H  
ATOM   1556  CD  GLU A  95       0.382  -4.981   1.900  1.00 92.38           C  
ATOM   1557  OE1 GLU A  95       0.734  -3.981   2.571  1.00 92.38           O  
ATOM   1558  OE2 GLU A  95      -0.251  -5.955   2.384  1.00 92.38           O  
ATOM   1559  N   TYR A  96       1.975  -4.400  -2.823  1.00 93.93           N  
ATOM   1560  H   TYR A  96       1.009  -4.131  -2.947  1.00 93.93           H  
ATOM   1561  CA  TYR A  96       3.007  -3.468  -3.261  1.00 93.93           C  
ATOM   1562  HA  TYR A  96       3.849  -4.027  -3.670  1.00 93.93           H  
ATOM   1563  C   TYR A  96       3.503  -2.660  -2.063  1.00 93.93           C  
ATOM   1564  CB  TYR A  96       2.441  -2.595  -4.376  1.00 93.93           C  
ATOM   1565  HB2 TYR A  96       3.084  -1.725  -4.509  1.00 93.93           H  
ATOM   1566  HB3 TYR A  96       1.461  -2.234  -4.065  1.00 93.93           H  
ATOM   1567  O   TYR A  96       2.732  -1.992  -1.381  1.00 93.93           O  
ATOM   1568  CG  TYR A  96       2.332  -3.340  -5.693  1.00 93.93           C  
ATOM   1569  CD1 TYR A  96       3.351  -3.175  -6.639  1.00 93.93           C  
ATOM   1570  HD1 TYR A  96       4.143  -2.476  -6.415  1.00 93.93           H  
ATOM   1571  CD2 TYR A  96       1.286  -4.246  -5.950  1.00 93.93           C  
ATOM   1572  HD2 TYR A  96       0.532  -4.439  -5.201  1.00 93.93           H  
ATOM   1573  CE1 TYR A  96       3.348  -3.912  -7.837  1.00 93.93           C  
ATOM   1574  HE1 TYR A  96       4.152  -3.803  -8.549  1.00 93.93           H  
ATOM   1575  CE2 TYR A  96       1.246  -4.945  -7.170  1.00 93.93           C  
ATOM   1576  HE2 TYR A  96       0.448  -5.639  -7.387  1.00 93.93           H  
ATOM   1577  OH  TYR A  96       2.321  -5.547  -9.232  1.00 93.93           O  
ATOM   1578  HH  TYR A  96       3.027  -5.276  -9.822  1.00 93.93           H  
ATOM   1579  CZ  TYR A  96       2.291  -4.800  -8.101  1.00 93.93           C  
ATOM   1580  N   ILE A  97       4.798  -2.735  -1.769  1.00 95.93           N  
ATOM   1581  H   ILE A  97       5.405  -3.206  -2.425  1.00 95.93           H  
ATOM   1582  CA  ILE A  97       5.348  -2.332  -0.464  1.00 95.93           C  
ATOM   1583  HA  ILE A  97       4.772  -2.823   0.320  1.00 95.93           H  
ATOM   1584  C   ILE A  97       5.212  -0.824  -0.221  1.00 95.93           C  
ATOM   1585  CB  ILE A  97       6.809  -2.826  -0.369  1.00 95.93           C  
ATOM   1586  HB  ILE A  97       7.317  -2.581  -1.302  1.00 95.93           H  
ATOM   1587  O   ILE A  97       4.875  -0.400   0.889  1.00 95.93           O  
ATOM   1588  CG1 ILE A  97       6.798  -4.360  -0.172  1.00 95.93           C  
ATOM   1589 HG12 ILE A  97       6.496  -4.583   0.851  1.00 95.93           H  
ATOM   1590 HG13 ILE A  97       6.062  -4.819  -0.832  1.00 95.93           H  
ATOM   1591  CG2 ILE A  97       7.586  -2.168   0.786  1.00 95.93           C  
ATOM   1592 HG21 ILE A  97       7.117  -2.412   1.739  1.00 95.93           H  
ATOM   1593 HG22 ILE A  97       8.621  -2.511   0.795  1.00 95.93           H  
ATOM   1594 HG23 ILE A  97       7.619  -1.086   0.660  1.00 95.93           H  
ATOM   1595  CD1 ILE A  97       8.138  -5.048  -0.446  1.00 95.93           C  
ATOM   1596 HD11 ILE A  97       8.093  -6.073  -0.079  1.00 95.93           H  
ATOM   1597 HD12 ILE A  97       8.964  -4.531   0.042  1.00 95.93           H  
ATOM   1598 HD13 ILE A  97       8.307  -5.078  -1.522  1.00 95.93           H  
ATOM   1599  N   GLU A  98       5.446  -0.018  -1.254  1.00 94.76           N  
ATOM   1600  H   GLU A  98       5.802  -0.428  -2.105  1.00 94.76           H  
ATOM   1601  CA  GLU A  98       5.377   1.445  -1.179  1.00 94.76           C  
ATOM   1602  HA  GLU A  98       5.830   1.782  -0.247  1.00 94.76           H  
ATOM   1603  C   GLU A  98       3.948   2.000  -1.178  1.00 94.76           C  
ATOM   1604  CB  GLU A  98       6.175   2.050  -2.348  1.00 94.76           C  
ATOM   1605  HB2 GLU A  98       5.966   1.496  -3.263  1.00 94.76           H  
ATOM   1606  HB3 GLU A  98       5.846   3.076  -2.508  1.00 94.76           H  
ATOM   1607  O   GLU A  98       3.758   3.125  -0.743  1.00 94.76           O  
ATOM   1608  CG  GLU A  98       7.688   2.089  -2.096  1.00 94.76           C  
ATOM   1609  HG2 GLU A  98       8.162   2.640  -2.908  1.00 94.76           H  
ATOM   1610  HG3 GLU A  98       7.874   2.642  -1.175  1.00 94.76           H  
ATOM   1611  CD  GLU A  98       8.324   0.699  -2.006  1.00 94.76           C  
ATOM   1612  OE1 GLU A  98       8.913   0.401  -0.944  1.00 94.76           O  
ATOM   1613  OE2 GLU A  98       8.262  -0.088  -2.976  1.00 94.76           O  
ATOM   1614  N   TYR A  99       2.953   1.240  -1.636  1.00 91.37           N  
ATOM   1615  H   TYR A  99       3.173   0.307  -1.954  1.00 91.37           H  
ATOM   1616  CA  TYR A  99       1.596   1.755  -1.883  1.00 91.37           C  
ATOM   1617  HA  TYR A  99       1.529   2.808  -1.608  1.00 91.37           H  
ATOM   1618  C   TYR A  99       0.517   1.029  -1.076  1.00 91.37           C  
ATOM   1619  CB  TYR A  99       1.322   1.642  -3.382  1.00 91.37           C  
ATOM   1620  HB2 TYR A  99       1.567   0.619  -3.669  1.00 91.37           H  
ATOM   1621  HB3 TYR A  99       0.270   1.848  -3.580  1.00 91.37           H  
ATOM   1622  O   TYR A  99      -0.552   1.575  -0.839  1.00 91.37           O  
ATOM   1623  CG  TYR A  99       2.166   2.555  -4.230  1.00 91.37           C  
ATOM   1624  CD1 TYR A  99       1.807   3.907  -4.362  1.00 91.37           C  
ATOM   1625  HD1 TYR A  99       0.874   4.263  -3.952  1.00 91.37           H  
ATOM   1626  CD2 TYR A  99       3.353   2.062  -4.804  1.00 91.37           C  
ATOM   1627  HD2 TYR A  99       3.600   1.013  -4.729  1.00 91.37           H  
ATOM   1628  CE1 TYR A  99       2.711   4.808  -4.945  1.00 91.37           C  
ATOM   1629  HE1 TYR A  99       2.479   5.862  -4.967  1.00 91.37           H  
ATOM   1630  CE2 TYR A  99       4.257   2.956  -5.392  1.00 91.37           C  
ATOM   1631  HE2 TYR A  99       5.216   2.616  -5.754  1.00 91.37           H  
ATOM   1632  OH  TYR A  99       4.936   5.207  -5.682  1.00 91.37           O  
ATOM   1633  HH  TYR A  99       4.631   6.107  -5.548  1.00 91.37           H  
ATOM   1634  CZ  TYR A  99       3.958   4.329  -5.389  1.00 91.37           C  
ATOM   1635  N   GLY A 100       0.790  -0.199  -0.634  1.00 90.81           N  
ATOM   1636  H   GLY A 100       1.660  -0.623  -0.923  1.00 90.81           H  
ATOM   1637  CA  GLY A 100      -0.106  -1.011   0.188  1.00 90.81           C  
ATOM   1638  HA2 GLY A 100      -0.517  -0.353   0.953  1.00 90.81           H  
ATOM   1639  HA3 GLY A 100       0.461  -1.808   0.668  1.00 90.81           H  
ATOM   1640  C   GLY A 100      -1.277  -1.647  -0.559  1.00 90.81           C  
ATOM   1641  O   GLY A 100      -1.987  -2.489  -0.007  1.00 90.81           O  
ATOM   1642  N   ASN A 101      -1.471  -1.307  -1.825  1.00 87.23           N  
ATOM   1643  H   ASN A 101      -0.899  -0.576  -2.222  1.00 87.23           H  
ATOM   1644  CA  ASN A 101      -2.428  -1.972  -2.688  1.00 87.23           C  
ATOM   1645  HA  ASN A 101      -3.399  -1.943  -2.193  1.00 87.23           H  
ATOM   1646  C   ASN A 101      -2.078  -3.451  -2.909  1.00 87.23           C  
ATOM   1647  CB  ASN A 101      -2.480  -1.196  -4.002  1.00 87.23           C  
ATOM   1648  HB2 ASN A 101      -2.694  -0.142  -3.822  1.00 87.23           H  
ATOM   1649  HB3 ASN A 101      -3.231  -1.603  -4.680  1.00 87.23           H  
ATOM   1650  O   ASN A 101      -0.916  -3.866  -2.841  1.00 87.23           O  
ATOM   1651  CG  ASN A 101      -1.147  -1.325  -4.667  1.00 87.23           C  
ATOM   1652  ND2 ASN A 101      -0.907  -2.379  -5.401  1.00 87.23           N  
ATOM   1653 HD21 ASN A 101      -1.639  -3.041  -5.614  1.00 87.23           H  
ATOM   1654 HD22 ASN A 101       0.004  -2.418  -5.835  1.00 87.23           H  
ATOM   1655  OD1 ASN A 101      -0.264  -0.542  -4.445  1.00 87.23           O  
ATOM   1656  N   ILE A 102      -3.102  -4.232  -3.244  1.00 87.72           N  
ATOM   1657  H   ILE A 102      -4.020  -3.821  -3.330  1.00 87.72           H  
ATOM   1658  CA  ILE A 102      -2.997  -5.670  -3.476  1.00 87.72           C  
ATOM   1659  HA  ILE A 102      -1.952  -5.952  -3.345  1.00 87.72           H  
ATOM   1660  C   ILE A 102      -3.372  -6.002  -4.928  1.00 87.72           C  
ATOM   1661  CB  ILE A 102      -3.812  -6.435  -2.406  1.00 87.72           C  
ATOM   1662  HB  ILE A 102      -4.846  -6.093  -2.452  1.00 87.72           H  
ATOM   1663  O   ILE A 102      -4.249  -5.366  -5.515  1.00 87.72           O  
ATOM   1664  CG1 ILE A 102      -3.254  -6.140  -0.989  1.00 87.72           C  
ATOM   1665 HG12 ILE A 102      -2.211  -6.452  -0.942  1.00 87.72           H  
ATOM   1666 HG13 ILE A 102      -3.290  -5.067  -0.804  1.00 87.72           H  
ATOM   1667  CG2 ILE A 102      -3.801  -7.947  -2.667  1.00 87.72           C  
ATOM   1668 HG21 ILE A 102      -4.414  -8.455  -1.922  1.00 87.72           H  
ATOM   1669 HG22 ILE A 102      -2.784  -8.336  -2.622  1.00 87.72           H  
ATOM   1670 HG23 ILE A 102      -4.240  -8.163  -3.641  1.00 87.72           H  
ATOM   1671  CD1 ILE A 102      -4.019  -6.810   0.161  1.00 87.72           C  
ATOM   1672 HD11 ILE A 102      -5.082  -6.579   0.088  1.00 87.72           H  
ATOM   1673 HD12 ILE A 102      -3.638  -6.438   1.112  1.00 87.72           H  
ATOM   1674 HD13 ILE A 102      -3.874  -7.891   0.144  1.00 87.72           H  
ATOM   1675  N   GLU A 103      -2.692  -6.981  -5.525  1.00 86.31           N  
ATOM   1676  H   GLU A 103      -1.960  -7.437  -4.999  1.00 86.31           H  
ATOM   1677  CA  GLU A 103      -3.003  -7.499  -6.863  1.00 86.31           C  
ATOM   1678  HA  GLU A 103      -4.057  -7.311  -7.068  1.00 86.31           H  
ATOM   1679  C   GLU A 103      -2.762  -9.011  -6.944  1.00 86.31           C  
ATOM   1680  CB  GLU A 103      -2.165  -6.766  -7.930  1.00 86.31           C  
ATOM   1681  HB2 GLU A 103      -1.116  -6.984  -7.732  1.00 86.31           H  
ATOM   1682  HB3 GLU A 103      -2.333  -5.692  -7.843  1.00 86.31           H  
ATOM   1683  O   GLU A 103      -1.799  -9.536  -6.383  1.00 86.31           O  
ATOM   1684  CG  GLU A 103      -2.478  -7.207  -9.372  1.00 86.31           C  
ATOM   1685  HG2 GLU A 103      -2.192  -8.252  -9.487  1.00 86.31           H  
ATOM   1686  HG3 GLU A 103      -3.552  -7.133  -9.541  1.00 86.31           H  
ATOM   1687  CD  GLU A 103      -1.725  -6.409 -10.448  1.00 86.31           C  
ATOM   1688  OE1 GLU A 103      -2.335  -6.112 -11.502  1.00 86.31           O  
ATOM   1689  OE2 GLU A 103      -0.519  -6.148 -10.262  1.00 86.31           O  
ATOM   1690  N   ILE A 104      -3.609  -9.708  -7.709  1.00 88.46           N  
ATOM   1691  H   ILE A 104      -4.388  -9.214  -8.121  1.00 88.46           H  
ATOM   1692  CA  ILE A 104      -3.330 -11.067  -8.183  1.00 88.46           C  
ATOM   1693  HA  ILE A 104      -2.641 -11.539  -7.483  1.00 88.46           H  
ATOM   1694  C   ILE A 104      -2.653 -10.990  -9.552  1.00 88.46           C  
ATOM   1695  CB  ILE A 104      -4.594 -11.950  -8.231  1.00 88.46           C  
ATOM   1696  HB  ILE A 104      -5.291 -11.530  -8.956  1.00 88.46           H  
ATOM   1697  O   ILE A 104      -3.248 -10.514 -10.525  1.00 88.46           O  
ATOM   1698  CG1 ILE A 104      -5.285 -11.970  -6.851  1.00 88.46           C  
ATOM   1699 HG12 ILE A 104      -5.570 -10.954  -6.576  1.00 88.46           H  
ATOM   1700 HG13 ILE A 104      -4.578 -12.330  -6.103  1.00 88.46           H  
ATOM   1701  CG2 ILE A 104      -4.204 -13.372  -8.690  1.00 88.46           C  
ATOM   1702 HG21 ILE A 104      -3.494 -13.807  -7.986  1.00 88.46           H  
ATOM   1703 HG22 ILE A 104      -5.088 -14.007  -8.745  1.00 88.46           H  
ATOM   1704 HG23 ILE A 104      -3.754 -13.353  -9.683  1.00 88.46           H  
ATOM   1705  CD1 ILE A 104      -6.560 -12.818  -6.785  1.00 88.46           C  
ATOM   1706 HD11 ILE A 104      -6.325 -13.879  -6.866  1.00 88.46           H  
ATOM   1707 HD12 ILE A 104      -7.051 -12.651  -5.826  1.00 88.46           H  
ATOM   1708 HD13 ILE A 104      -7.244 -12.528  -7.583  1.00 88.46           H  
ATOM   1709  N   THR A 105      -1.435 -11.517  -9.635  1.00 91.69           N  
ATOM   1710  H   THR A 105      -1.030 -11.890  -8.788  1.00 91.69           H  
ATOM   1711  CA  THR A 105      -0.607 -11.503 -10.847  1.00 91.69           C  
ATOM   1712  HA  THR A 105      -1.220 -11.184 -11.691  1.00 91.69           H  
ATOM   1713  C   THR A 105      -0.073 -12.897 -11.201  1.00 91.69           C  
ATOM   1714  CB  THR A 105       0.487 -10.442 -10.685  1.00 91.69           C  
ATOM   1715  HB  THR A 105       0.035  -9.536 -10.281  1.00 91.69           H  
ATOM   1716  O   THR A 105      -0.427 -13.891 -10.566  1.00 91.69           O  
ATOM   1717  CG2 THR A 105       1.619 -10.876  -9.770  1.00 91.69           C  
ATOM   1718 HG21 THR A 105       2.147 -11.732 -10.191  1.00 91.69           H  
ATOM   1719 HG22 THR A 105       1.222 -11.141  -8.790  1.00 91.69           H  
ATOM   1720 HG23 THR A 105       2.314 -10.043  -9.664  1.00 91.69           H  
ATOM   1721  OG1 THR A 105       1.060 -10.121 -11.925  1.00 91.69           O  
ATOM   1722  HG1 THR A 105       1.459  -9.258 -11.791  1.00 91.69           H  
ATOM   1723  N   GLN A 106       0.753 -12.976 -12.244  1.00 94.21           N  
ATOM   1724  H   GLN A 106       1.085 -12.100 -12.621  1.00 94.21           H  
ATOM   1725  CA  GLN A 106       1.324 -14.207 -12.798  1.00 94.21           C  
ATOM   1726  HA  GLN A 106       0.968 -15.070 -12.234  1.00 94.21           H  
ATOM   1727  C   GLN A 106       2.853 -14.193 -12.721  1.00 94.21           C  
ATOM   1728  CB  GLN A 106       0.875 -14.363 -14.257  1.00 94.21           C  
ATOM   1729  HB2 GLN A 106       1.202 -13.491 -14.824  1.00 94.21           H  
ATOM   1730  HB3 GLN A 106       1.352 -15.247 -14.681  1.00 94.21           H  
ATOM   1731  O   GLN A 106       3.465 -13.125 -12.719  1.00 94.21           O  
ATOM   1732  CG  GLN A 106      -0.645 -14.506 -14.397  1.00 94.21           C  
ATOM   1733  HG2 GLN A 106      -0.990 -15.311 -13.749  1.00 94.21           H  
ATOM   1734  HG3 GLN A 106      -1.138 -13.585 -14.086  1.00 94.21           H  
ATOM   1735  CD  GLN A 106      -1.062 -14.807 -15.830  1.00 94.21           C  
ATOM   1736  NE2 GLN A 106      -2.000 -15.707 -16.028  1.00 94.21           N  
ATOM   1737 HE21 GLN A 106      -2.262 -15.880 -16.988  1.00 94.21           H  
ATOM   1738 HE22 GLN A 106      -2.390 -16.207 -15.242  1.00 94.21           H  
ATOM   1739  OE1 GLN A 106      -0.568 -14.248 -16.796  1.00 94.21           O  
ATOM   1740  N   LEU A 107       3.477 -15.378 -12.729  1.00 97.40           N  
ATOM   1741  H   LEU A 107       2.917 -16.218 -12.750  1.00 97.40           H  
ATOM   1742  CA  LEU A 107       4.928 -15.544 -12.554  1.00 97.40           C  
ATOM   1743  HA  LEU A 107       5.182 -15.223 -11.544  1.00 97.40           H  
ATOM   1744  C   LEU A 107       5.766 -14.702 -13.531  1.00 97.40           C  
ATOM   1745  CB  LEU A 107       5.265 -17.041 -12.706  1.00 97.40           C  
ATOM   1746  HB2 LEU A 107       4.974 -17.368 -13.704  1.00 97.40           H  
ATOM   1747  HB3 LEU A 107       4.678 -17.610 -11.984  1.00 97.40           H  
ATOM   1748  O   LEU A 107       6.781 -14.132 -13.149  1.00 97.40           O  
ATOM   1749  CG  LEU A 107       6.748 -17.398 -12.492  1.00 97.40           C  
ATOM   1750  HG  LEU A 107       7.359 -16.909 -13.251  1.00 97.40           H  
ATOM   1751  CD1 LEU A 107       7.223 -16.967 -11.106  1.00 97.40           C  
ATOM   1752 HD11 LEU A 107       8.223 -17.363 -10.926  1.00 97.40           H  
ATOM   1753 HD12 LEU A 107       6.540 -17.338 -10.341  1.00 97.40           H  
ATOM   1754 HD13 LEU A 107       7.281 -15.880 -11.051  1.00 97.40           H  
ATOM   1755  CD2 LEU A 107       6.935 -18.909 -12.624  1.00 97.40           C  
ATOM   1756 HD21 LEU A 107       6.383 -19.432 -11.843  1.00 97.40           H  
ATOM   1757 HD22 LEU A 107       7.993 -19.154 -12.530  1.00 97.40           H  
ATOM   1758 HD23 LEU A 107       6.593 -19.245 -13.604  1.00 97.40           H  
ATOM   1759  N   ASN A 108       5.316 -14.562 -14.780  1.00 96.85           N  
ATOM   1760  H   ASN A 108       4.412 -14.954 -14.999  1.00 96.85           H  
ATOM   1761  CA  ASN A 108       6.021 -13.812 -15.827  1.00 96.85           C  
ATOM   1762  HA  ASN A 108       7.056 -14.154 -15.839  1.00 96.85           H  
ATOM   1763  C   ASN A 108       6.080 -12.287 -15.600  1.00 96.85           C  
ATOM   1764  CB  ASN A 108       5.387 -14.140 -17.192  1.00 96.85           C  
ATOM   1765  HB2 ASN A 108       5.379 -15.219 -17.343  1.00 96.85           H  
ATOM   1766  HB3 ASN A 108       6.005 -13.695 -17.972  1.00 96.85           H  
ATOM   1767  O   ASN A 108       6.753 -11.590 -16.359  1.00 96.85           O  
ATOM   1768  CG  ASN A 108       3.967 -13.616 -17.352  1.00 96.85           C  
ATOM   1769  ND2 ASN A 108       3.436 -13.627 -18.550  1.00 96.85           N  
ATOM   1770 HD21 ASN A 108       3.958 -13.975 -19.341  1.00 96.85           H  
ATOM   1771 HD22 ASN A 108       2.465 -13.352 -18.600  1.00 96.85           H  
ATOM   1772  OD1 ASN A 108       3.292 -13.232 -16.415  1.00 96.85           O  
ATOM   1773  N   ARG A 109       5.373 -11.758 -14.594  1.00 96.49           N  
ATOM   1774  H   ARG A 109       4.792 -12.380 -14.050  1.00 96.49           H  
ATOM   1775  CA  ARG A 109       5.453 -10.351 -14.167  1.00 96.49           C  
ATOM   1776  HA  ARG A 109       5.939  -9.766 -14.948  1.00 96.49           H  
ATOM   1777  C   ARG A 109       6.323 -10.161 -12.927  1.00 96.49           C  
ATOM   1778  CB  ARG A 109       4.045  -9.783 -13.937  1.00 96.49           C  
ATOM   1779  HB2 ARG A 109       3.563 -10.325 -13.124  1.00 96.49           H  
ATOM   1780  HB3 ARG A 109       4.139  -8.738 -13.641  1.00 96.49           H  
ATOM   1781  O   ARG A 109       6.497  -9.025 -12.491  1.00 96.49           O  
ATOM   1782  CG  ARG A 109       3.173  -9.874 -15.197  1.00 96.49           C  
ATOM   1783  HG2 ARG A 109       3.734  -9.522 -16.063  1.00 96.49           H  
ATOM   1784  HG3 ARG A 109       2.899 -10.917 -15.360  1.00 96.49           H  
ATOM   1785  CD  ARG A 109       1.881  -9.060 -15.068  1.00 96.49           C  
ATOM   1786  HD2 ARG A 109       1.216  -9.324 -15.891  1.00 96.49           H  
ATOM   1787  HD3 ARG A 109       1.366  -9.341 -14.149  1.00 96.49           H  
ATOM   1788  NE  ARG A 109       2.130  -7.605 -15.059  1.00 96.49           N  
ATOM   1789  HE  ARG A 109       2.340  -7.172 -14.171  1.00 96.49           H  
ATOM   1790  NH1 ARG A 109       1.925  -7.219 -17.313  1.00 96.49           N  
ATOM   1791 HH11 ARG A 109       1.879  -6.546 -18.065  1.00 96.49           H  
ATOM   1792 HH12 ARG A 109       1.758  -8.205 -17.456  1.00 96.49           H  
ATOM   1793  NH2 ARG A 109       2.289  -5.518 -15.968  1.00 96.49           N  
ATOM   1794 HH21 ARG A 109       2.234  -4.882 -16.750  1.00 96.49           H  
ATOM   1795 HH22 ARG A 109       2.393  -5.113 -15.049  1.00 96.49           H  
ATOM   1796  CZ  ARG A 109       2.112  -6.794 -16.098  1.00 96.49           C  
ATOM   1797  N   LEU A 110       6.845 -11.250 -12.368  1.00 98.22           N  
ATOM   1798  H   LEU A 110       6.718 -12.139 -12.831  1.00 98.22           H  
ATOM   1799  CA  LEU A 110       7.645 -11.259 -11.154  1.00 98.22           C  
ATOM   1800  HA  LEU A 110       7.495 -10.324 -10.615  1.00 98.22           H  
ATOM   1801  C   LEU A 110       9.119 -11.375 -11.507  1.00 98.22           C  
ATOM   1802  CB  LEU A 110       7.223 -12.416 -10.239  1.00 98.22           C  
ATOM   1803  HB2 LEU A 110       7.561 -13.353 -10.682  1.00 98.22           H  
ATOM   1804  HB3 LEU A 110       7.725 -12.289  -9.279  1.00 98.22           H  
ATOM   1805  O   LEU A 110       9.506 -12.141 -12.382  1.00 98.22           O  
ATOM   1806  CG  LEU A 110       5.715 -12.525 -10.001  1.00 98.22           C  
ATOM   1807  HG  LEU A 110       5.213 -12.794 -10.931  1.00 98.22           H  
ATOM   1808  CD1 LEU A 110       5.415 -13.604  -8.970  1.00 98.22           C  
ATOM   1809 HD11 LEU A 110       4.340 -13.777  -8.917  1.00 98.22           H  
ATOM   1810 HD12 LEU A 110       5.771 -13.262  -7.998  1.00 98.22           H  
ATOM   1811 HD13 LEU A 110       5.908 -14.536  -9.245  1.00 98.22           H  
ATOM   1812  CD2 LEU A 110       5.140 -11.222  -9.472  1.00 98.22           C  
ATOM   1813 HD21 LEU A 110       5.735 -10.859  -8.634  1.00 98.22           H  
ATOM   1814 HD22 LEU A 110       5.107 -10.466 -10.256  1.00 98.22           H  
ATOM   1815 HD23 LEU A 110       4.124 -11.431  -9.139  1.00 98.22           H  
ATOM   1816  N   TYR A 111       9.936 -10.640 -10.779  1.00 98.67           N  
ATOM   1817  H   TYR A 111       9.528 -10.035 -10.080  1.00 98.67           H  
ATOM   1818  CA  TYR A 111      11.375 -10.550 -10.927  1.00 98.67           C  
ATOM   1819  HA  TYR A 111      11.716 -11.304 -11.637  1.00 98.67           H  
ATOM   1820  C   TYR A 111      12.006 -10.810  -9.557  1.00 98.67           C  
ATOM   1821  CB  TYR A 111      11.747  -9.163 -11.469  1.00 98.67           C  
ATOM   1822  HB2 TYR A 111      12.832  -9.069 -11.504  1.00 98.67           H  
ATOM   1823  HB3 TYR A 111      11.376  -8.407 -10.776  1.00 98.67           H  
ATOM   1824  O   TYR A 111      11.409 -10.468  -8.525  1.00 98.67           O  
ATOM   1825  CG  TYR A 111      11.176  -8.847 -12.837  1.00 98.67           C  
ATOM   1826  CD1 TYR A 111      11.983  -8.981 -13.978  1.00 98.67           C  
ATOM   1827  HD1 TYR A 111      13.011  -9.300 -13.880  1.00 98.67           H  
ATOM   1828  CD2 TYR A 111       9.837  -8.424 -12.970  1.00 98.67           C  
ATOM   1829  HD2 TYR A 111       9.213  -8.325 -12.095  1.00 98.67           H  
ATOM   1830  CE1 TYR A 111      11.460  -8.698 -15.250  1.00 98.67           C  
ATOM   1831  HE1 TYR A 111      12.098  -8.791 -16.117  1.00 98.67           H  
ATOM   1832  CE2 TYR A 111       9.302  -8.161 -14.245  1.00 98.67           C  
ATOM   1833  HE2 TYR A 111       8.265  -7.875 -14.350  1.00 98.67           H  
ATOM   1834  OH  TYR A 111       9.635  -8.049 -16.639  1.00 98.67           O  
ATOM   1835  HH  TYR A 111      10.337  -8.304 -17.243  1.00 98.67           H  
ATOM   1836  CZ  TYR A 111      10.118  -8.288 -15.388  1.00 98.67           C  
ATOM   1837  N   PRO A 112      13.201 -11.418  -9.508  1.00 98.53           N  
ATOM   1838  CA  PRO A 112      13.909 -11.578  -8.247  1.00 98.53           C  
ATOM   1839  HA  PRO A 112      13.319 -12.195  -7.569  1.00 98.53           H  
ATOM   1840  C   PRO A 112      14.127 -10.206  -7.601  1.00 98.53           C  
ATOM   1841  CB  PRO A 112      15.213 -12.303  -8.595  1.00 98.53           C  
ATOM   1842  HB2 PRO A 112      15.077 -13.374  -8.443  1.00 98.53           H  
ATOM   1843  HB3 PRO A 112      16.052 -11.945  -7.999  1.00 98.53           H  
ATOM   1844  O   PRO A 112      14.401  -9.231  -8.289  1.00 98.53           O  
ATOM   1845  CG  PRO A 112      15.426 -12.032 -10.087  1.00 98.53           C  
ATOM   1846  HG2 PRO A 112      16.007 -11.119 -10.216  1.00 98.53           H  
ATOM   1847  HG3 PRO A 112      15.926 -12.866 -10.580  1.00 98.53           H  
ATOM   1848  CD  PRO A 112      14.022 -11.819 -10.642  1.00 98.53           C  
ATOM   1849  HD2 PRO A 112      14.048 -11.046 -11.410  1.00 98.53           H  
ATOM   1850  HD3 PRO A 112      13.640 -12.750 -11.062  1.00 98.53           H  
ATOM   1851  N   CYS A 113      13.995 -10.110  -6.280  1.00 98.52           N  
ATOM   1852  H   CYS A 113      13.765 -10.929  -5.735  1.00 98.52           H  
ATOM   1853  CA  CYS A 113      14.393  -8.904  -5.563  1.00 98.52           C  
ATOM   1854  HA  CYS A 113      14.327  -8.044  -6.229  1.00 98.52           H  
ATOM   1855  C   CYS A 113      15.835  -9.080  -5.074  1.00 98.52           C  
ATOM   1856  CB  CYS A 113      13.430  -8.633  -4.409  1.00 98.52           C  
ATOM   1857  HB2 CYS A 113      12.403  -8.638  -4.776  1.00 98.52           H  
ATOM   1858  HB3 CYS A 113      13.544  -9.395  -3.638  1.00 98.52           H  
ATOM   1859  O   CYS A 113      16.092 -10.009  -4.306  1.00 98.52           O  
ATOM   1860  SG  CYS A 113      13.791  -6.998  -3.718  1.00 98.52           S  
ATOM   1861  HG  CYS A 113      15.006  -7.263  -3.230  1.00 98.52           H  
ATOM   1862  N   PRO A 114      16.786  -8.222  -5.476  1.00 98.05           N  
ATOM   1863  CA  PRO A 114      18.109  -8.191  -4.868  1.00 98.05           C  
ATOM   1864  HA  PRO A 114      18.617  -9.135  -5.063  1.00 98.05           H  
ATOM   1865  C   PRO A 114      17.999  -7.943  -3.363  1.00 98.05           C  
ATOM   1866  CB  PRO A 114      18.845  -7.037  -5.553  1.00 98.05           C  
ATOM   1867  HB2 PRO A 114      19.904  -7.256  -5.695  1.00 98.05           H  
ATOM   1868  HB3 PRO A 114      18.711  -6.124  -4.974  1.00 98.05           H  
ATOM   1869  O   PRO A 114      17.162  -7.147  -2.939  1.00 98.05           O  
ATOM   1870  CG  PRO A 114      18.116  -6.871  -6.881  1.00 98.05           C  
ATOM   1871  HG2 PRO A 114      18.203  -5.856  -7.269  1.00 98.05           H  
ATOM   1872  HG3 PRO A 114      18.496  -7.601  -7.596  1.00 98.05           H  
ATOM   1873  CD  PRO A 114      16.677  -7.213  -6.512  1.00 98.05           C  
ATOM   1874  HD2 PRO A 114      16.169  -6.337  -6.111  1.00 98.05           H  
ATOM   1875  HD3 PRO A 114      16.144  -7.596  -7.383  1.00 98.05           H  
ATOM   1876  N   GLU A 115      18.880  -8.552  -2.566  1.00 97.64           N  
ATOM   1877  H   GLU A 115      19.473  -9.272  -2.955  1.00 97.64           H  
ATOM   1878  CA  GLU A 115      18.816  -8.442  -1.100  1.00 97.64           C  
ATOM   1879  HA  GLU A 115      17.883  -8.893  -0.763  1.00 97.64           H  
ATOM   1880  C   GLU A 115      18.815  -6.983  -0.627  1.00 97.64           C  
ATOM   1881  CB  GLU A 115      19.987  -9.215  -0.469  1.00 97.64           C  
ATOM   1882  HB2 GLU A 115      20.926  -8.766  -0.792  1.00 97.64           H  
ATOM   1883  HB3 GLU A 115      19.969 -10.242  -0.833  1.00 97.64           H  
ATOM   1884  O   GLU A 115      18.013  -6.618   0.218  1.00 97.64           O  
ATOM   1885  CG  GLU A 115      19.953  -9.230   1.072  1.00 97.64           C  
ATOM   1886  HG2 GLU A 115      20.764  -9.865   1.428  1.00 97.64           H  
ATOM   1887  HG3 GLU A 115      20.146  -8.221   1.438  1.00 97.64           H  
ATOM   1888  CD  GLU A 115      18.617  -9.747   1.634  1.00 97.64           C  
ATOM   1889  OE1 GLU A 115      18.100  -9.141   2.605  1.00 97.64           O  
ATOM   1890  OE2 GLU A 115      18.093 -10.717   1.043  1.00 97.64           O  
ATOM   1891  N   HIS A 116      19.623  -6.112  -1.243  1.00 97.52           N  
ATOM   1892  H   HIS A 116      20.227  -6.458  -1.974  1.00 97.52           H  
ATOM   1893  CA  HIS A 116      19.685  -4.689  -0.886  1.00 97.52           C  
ATOM   1894  HA  HIS A 116      19.865  -4.624   0.187  1.00 97.52           H  
ATOM   1895  C   HIS A 116      18.383  -3.907  -1.154  1.00 97.52           C  
ATOM   1896  CB  HIS A 116      20.870  -4.031  -1.607  1.00 97.52           C  
ATOM   1897  HB2 HIS A 116      21.773  -4.615  -1.426  1.00 97.52           H  
ATOM   1898  HB3 HIS A 116      21.028  -3.045  -1.170  1.00 97.52           H  
ATOM   1899  O   HIS A 116      18.213  -2.824  -0.603  1.00 97.52           O  
ATOM   1900  CG  HIS A 116      20.676  -3.859  -3.096  1.00 97.52           C  
ATOM   1901  CD2 HIS A 116      20.212  -2.738  -3.732  1.00 97.52           C  
ATOM   1902  HD2 HIS A 116      19.896  -1.820  -3.259  1.00 97.52           H  
ATOM   1903  ND1 HIS A 116      20.965  -4.787  -4.072  1.00 97.52           N  
ATOM   1904  HD1 HIS A 116      21.390  -5.692  -3.930  1.00 97.52           H  
ATOM   1905  CE1 HIS A 116      20.677  -4.239  -5.265  1.00 97.52           C  
ATOM   1906  HE1 HIS A 116      20.814  -4.715  -6.225  1.00 97.52           H  
ATOM   1907  NE2 HIS A 116      20.225  -2.991  -5.108  1.00 97.52           N  
ATOM   1908  N   LEU A 117      17.478  -4.439  -1.986  1.00 97.86           N  
ATOM   1909  H   LEU A 117      17.668  -5.353  -2.371  1.00 97.86           H  
ATOM   1910  CA  LEU A 117      16.143  -3.883  -2.228  1.00 97.86           C  
ATOM   1911  HA  LEU A 117      16.111  -2.852  -1.872  1.00 97.86           H  
ATOM   1912  C   LEU A 117      15.050  -4.623  -1.448  1.00 97.86           C  
ATOM   1913  CB  LEU A 117      15.822  -3.890  -3.737  1.00 97.86           C  
ATOM   1914  HB2 LEU A 117      15.856  -4.920  -4.094  1.00 97.86           H  
ATOM   1915  HB3 LEU A 117      14.804  -3.525  -3.874  1.00 97.86           H  
ATOM   1916  O   LEU A 117      13.921  -4.140  -1.406  1.00 97.86           O  
ATOM   1917  CG  LEU A 117      16.752  -3.044  -4.618  1.00 97.86           C  
ATOM   1918  HG  LEU A 117      17.752  -3.475  -4.556  1.00 97.86           H  
ATOM   1919  CD1 LEU A 117      16.305  -3.103  -6.080  1.00 97.86           C  
ATOM   1920 HD11 LEU A 117      16.276  -4.137  -6.425  1.00 97.86           H  
ATOM   1921 HD12 LEU A 117      17.011  -2.548  -6.697  1.00 97.86           H  
ATOM   1922 HD13 LEU A 117      15.316  -2.656  -6.187  1.00 97.86           H  
ATOM   1923  CD2 LEU A 117      16.797  -1.574  -4.195  1.00 97.86           C  
ATOM   1924 HD21 LEU A 117      17.227  -1.479  -3.198  1.00 97.86           H  
ATOM   1925 HD22 LEU A 117      15.795  -1.145  -4.204  1.00 97.86           H  
ATOM   1926 HD23 LEU A 117      17.428  -1.014  -4.884  1.00 97.86           H  
ATOM   1927  N   SER A 118      15.347  -5.772  -0.833  1.00 97.87           N  
ATOM   1928  H   SER A 118      16.306  -6.086  -0.832  1.00 97.87           H  
ATOM   1929  CA  SER A 118      14.372  -6.541  -0.053  1.00 97.87           C  
ATOM   1930  HA  SER A 118      13.550  -6.829  -0.707  1.00 97.87           H  
ATOM   1931  C   SER A 118      13.817  -5.710   1.105  1.00 97.87           C  
ATOM   1932  CB  SER A 118      15.014  -7.817   0.495  1.00 97.87           C  
ATOM   1933  HB2 SER A 118      15.377  -8.433  -0.328  1.00 97.87           H  
ATOM   1934  HB3 SER A 118      15.852  -7.551   1.139  1.00 97.87           H  
ATOM   1935  O   SER A 118      14.529  -4.886   1.680  1.00 97.87           O  
ATOM   1936  OG  SER A 118      14.069  -8.542   1.256  1.00 97.87           O  
ATOM   1937  HG  SER A 118      14.555  -8.936   1.984  1.00 97.87           H  
ATOM   1938  N   VAL A 119      12.564  -5.954   1.503  1.00 96.81           N  
ATOM   1939  H   VAL A 119      12.049  -6.697   1.052  1.00 96.81           H  
ATOM   1940  CA  VAL A 119      11.939  -5.243   2.633  1.00 96.81           C  
ATOM   1941  HA  VAL A 119      12.005  -4.176   2.421  1.00 96.81           H  
ATOM   1942  C   VAL A 119      12.674  -5.477   3.961  1.00 96.81           C  
ATOM   1943  CB  VAL A 119      10.448  -5.612   2.730  1.00 96.81           C  
ATOM   1944  HB  VAL A 119      10.056  -5.676   1.715  1.00 96.81           H  
ATOM   1945  O   VAL A 119      12.596  -4.653   4.869  1.00 96.81           O  
ATOM   1946  CG1 VAL A 119      10.187  -6.962   3.411  1.00 96.81           C  
ATOM   1947 HG11 VAL A 119      10.816  -7.736   2.969  1.00 96.81           H  
ATOM   1948 HG12 VAL A 119       9.142  -7.240   3.275  1.00 96.81           H  
ATOM   1949 HG13 VAL A 119      10.398  -6.900   4.479  1.00 96.81           H  
ATOM   1950  CG2 VAL A 119       9.660  -4.518   3.451  1.00 96.81           C  
ATOM   1951 HG21 VAL A 119       9.988  -4.429   4.487  1.00 96.81           H  
ATOM   1952 HG22 VAL A 119       9.808  -3.563   2.946  1.00 96.81           H  
ATOM   1953 HG23 VAL A 119       8.599  -4.767   3.425  1.00 96.81           H  
ATOM   1954  N   THR A 120      13.428  -6.577   4.059  1.00 95.41           N  
ATOM   1955  H   THR A 120      13.460  -7.201   3.265  1.00 95.41           H  
ATOM   1956  CA  THR A 120      14.294  -6.921   5.199  1.00 95.41           C  
ATOM   1957  HA  THR A 120      13.729  -6.812   6.125  1.00 95.41           H  
ATOM   1958  C   THR A 120      15.522  -6.022   5.316  1.00 95.41           C  
ATOM   1959  CB  THR A 120      14.779  -8.378   5.081  1.00 95.41           C  
ATOM   1960  HB  THR A 120      15.552  -8.573   5.824  1.00 95.41           H  
ATOM   1961  O   THR A 120      15.977  -5.759   6.426  1.00 95.41           O  
ATOM   1962  CG2 THR A 120      13.612  -9.341   5.309  1.00 95.41           C  
ATOM   1963 HG21 THR A 120      13.180  -9.170   6.295  1.00 95.41           H  
ATOM   1964 HG22 THR A 120      13.978 -10.367   5.256  1.00 95.41           H  
ATOM   1965 HG23 THR A 120      12.845  -9.199   4.547  1.00 95.41           H  
ATOM   1966  OG1 THR A 120      15.283  -8.640   3.781  1.00 95.41           O  
ATOM   1967  HG1 THR A 120      16.211  -8.882   3.815  1.00 95.41           H  
ATOM   1968  N   SER A 121      16.049  -5.544   4.188  1.00 97.13           N  
ATOM   1969  H   SER A 121      15.606  -5.802   3.318  1.00 97.13           H  
ATOM   1970  CA  SER A 121      17.249  -4.697   4.126  1.00 97.13           C  
ATOM   1971  HA  SER A 121      17.814  -4.784   5.054  1.00 97.13           H  
ATOM   1972  C   SER A 121      16.918  -3.215   3.933  1.00 97.13           C  
ATOM   1973  CB  SER A 121      18.147  -5.179   2.986  1.00 97.13           C  
ATOM   1974  HB2 SER A 121      17.552  -5.262   2.077  1.00 97.13           H  
ATOM   1975  HB3 SER A 121      18.934  -4.443   2.821  1.00 97.13           H  
ATOM   1976  O   SER A 121      17.662  -2.343   4.377  1.00 97.13           O  
ATOM   1977  OG  SER A 121      18.756  -6.417   3.319  1.00 97.13           O  
ATOM   1978  HG  SER A 121      18.304  -7.160   2.913  1.00 97.13           H  
ATOM   1979  N   LEU A 122      15.788  -2.921   3.291  1.00 97.21           N  
ATOM   1980  H   LEU A 122      15.249  -3.692   2.925  1.00 97.21           H  
ATOM   1981  CA  LEU A 122      15.317  -1.579   2.979  1.00 97.21           C  
ATOM   1982  HA  LEU A 122      15.881  -0.855   3.567  1.00 97.21           H  
ATOM   1983  C   LEU A 122      13.840  -1.469   3.361  1.00 97.21           C  
ATOM   1984  CB  LEU A 122      15.601  -1.331   1.487  1.00 97.21           C  
ATOM   1985  HB2 LEU A 122      15.103  -2.103   0.900  1.00 97.21           H  
ATOM   1986  HB3 LEU A 122      16.672  -1.458   1.332  1.00 97.21           H  
ATOM   1987  O   LEU A 122      12.957  -1.865   2.604  1.00 97.21           O  
ATOM   1988  CG  LEU A 122      15.197   0.049   0.939  1.00 97.21           C  
ATOM   1989  HG  LEU A 122      14.120   0.191   1.030  1.00 97.21           H  
ATOM   1990  CD1 LEU A 122      15.906   1.191   1.671  1.00 97.21           C  
ATOM   1991 HD11 LEU A 122      15.655   2.138   1.194  1.00 97.21           H  
ATOM   1992 HD12 LEU A 122      16.985   1.040   1.630  1.00 97.21           H  
ATOM   1993 HD13 LEU A 122      15.576   1.230   2.709  1.00 97.21           H  
ATOM   1994  CD2 LEU A 122      15.578   0.080  -0.543  1.00 97.21           C  
ATOM   1995 HD21 LEU A 122      14.897  -0.554  -1.112  1.00 97.21           H  
ATOM   1996 HD22 LEU A 122      16.595  -0.287  -0.677  1.00 97.21           H  
ATOM   1997 HD23 LEU A 122      15.544   1.093  -0.942  1.00 97.21           H  
ATOM   1998  N   ALA A 123      13.557  -0.937   4.547  1.00 96.20           N  
ATOM   1999  H   ALA A 123      14.317  -0.660   5.151  1.00 96.20           H  
ATOM   2000  CA  ALA A 123      12.187  -0.820   5.044  1.00 96.20           C  
ATOM   2001  HA  ALA A 123      11.756  -1.820   5.078  1.00 96.20           H  
ATOM   2002  C   ALA A 123      11.300   0.043   4.124  1.00 96.20           C  
ATOM   2003  CB  ALA A 123      12.228  -0.270   6.474  1.00 96.20           C  
ATOM   2004  HB1 ALA A 123      12.656   0.733   6.475  1.00 96.20           H  
ATOM   2005  HB2 ALA A 123      12.828  -0.926   7.105  1.00 96.20           H  
ATOM   2006  HB3 ALA A 123      11.217  -0.222   6.878  1.00 96.20           H  
ATOM   2007  O   ALA A 123      11.785   0.917   3.399  1.00 96.20           O  
ATOM   2008  N   SER A 124       9.984  -0.183   4.170  1.00 97.04           N  
ATOM   2009  H   SER A 124       9.631  -0.887   4.802  1.00 97.04           H  
ATOM   2010  CA  SER A 124       9.031   0.758   3.575  1.00 97.04           C  
ATOM   2011  HA  SER A 124       9.314   0.932   2.537  1.00 97.04           H  
ATOM   2012  C   SER A 124       9.073   2.087   4.330  1.00 97.04           C  
ATOM   2013  CB  SER A 124       7.609   0.192   3.590  1.00 97.04           C  
ATOM   2014  HB2 SER A 124       7.624  -0.823   3.194  1.00 97.04           H  
ATOM   2015  HB3 SER A 124       7.230   0.161   4.611  1.00 97.04           H  
ATOM   2016  O   SER A 124       9.250   2.117   5.547  1.00 97.04           O  
ATOM   2017  OG  SER A 124       6.766   1.001   2.784  1.00 97.04           O  
ATOM   2018  HG  SER A 124       6.201   0.415   2.275  1.00 97.04           H  
ATOM   2019  N   LEU A 125       8.867   3.193   3.618  1.00 96.94           N  
ATOM   2020  H   LEU A 125       8.737   3.094   2.622  1.00 96.94           H  
ATOM   2021  CA  LEU A 125       8.693   4.520   4.224  1.00 96.94           C  
ATOM   2022  HA  LEU A 125       9.156   4.533   5.210  1.00 96.94           H  
ATOM   2023  C   LEU A 125       7.219   4.867   4.458  1.00 96.94           C  
ATOM   2024  CB  LEU A 125       9.384   5.575   3.349  1.00 96.94           C  
ATOM   2025  HB2 LEU A 125       8.923   5.559   2.361  1.00 96.94           H  
ATOM   2026  HB3 LEU A 125       9.211   6.561   3.781  1.00 96.94           H  
ATOM   2027  O   LEU A 125       6.909   5.965   4.919  1.00 96.94           O  
ATOM   2028  CG  LEU A 125      10.899   5.367   3.200  1.00 96.94           C  
ATOM   2029  HG  LEU A 125      11.099   4.390   2.761  1.00 96.94           H  
ATOM   2030  CD1 LEU A 125      11.441   6.430   2.256  1.00 96.94           C  
ATOM   2031 HD11 LEU A 125      10.908   6.362   1.307  1.00 96.94           H  
ATOM   2032 HD12 LEU A 125      12.498   6.239   2.069  1.00 96.94           H  
ATOM   2033 HD13 LEU A 125      11.302   7.426   2.676  1.00 96.94           H  
ATOM   2034  CD2 LEU A 125      11.646   5.478   4.531  1.00 96.94           C  
ATOM   2035 HD21 LEU A 125      12.720   5.415   4.351  1.00 96.94           H  
ATOM   2036 HD22 LEU A 125      11.364   4.650   5.181  1.00 96.94           H  
ATOM   2037 HD23 LEU A 125      11.409   6.425   5.017  1.00 96.94           H  
ATOM   2038  N   THR A 126       6.317   3.948   4.113  1.00 97.41           N  
ATOM   2039  H   THR A 126       6.641   3.039   3.814  1.00 97.41           H  
ATOM   2040  CA  THR A 126       4.873   4.174   4.153  1.00 97.41           C  
ATOM   2041  HA  THR A 126       4.695   5.240   4.301  1.00 97.41           H  
ATOM   2042  C   THR A 126       4.247   3.446   5.332  1.00 97.41           C  
ATOM   2043  CB  THR A 126       4.201   3.817   2.823  1.00 97.41           C  
ATOM   2044  HB  THR A 126       3.141   4.064   2.879  1.00 97.41           H  
ATOM   2045  O   THR A 126       4.423   2.237   5.503  1.00 97.41           O  
ATOM   2046  CG2 THR A 126       4.849   4.583   1.672  1.00 97.41           C  
ATOM   2047 HG21 THR A 126       5.634   3.987   1.206  1.00 97.41           H  
ATOM   2048 HG22 THR A 126       4.087   4.825   0.932  1.00 97.41           H  
ATOM   2049 HG23 THR A 126       5.293   5.516   2.022  1.00 97.41           H  
ATOM   2050  OG1 THR A 126       4.363   2.455   2.531  1.00 97.41           O  
ATOM   2051  HG1 THR A 126       5.302   2.290   2.418  1.00 97.41           H  
ATOM   2052  N   SER A 127       3.528   4.195   6.160  1.00 98.32           N  
ATOM   2053  H   SER A 127       3.385   5.163   5.910  1.00 98.32           H  
ATOM   2054  CA  SER A 127       2.756   3.687   7.288  1.00 98.32           C  
ATOM   2055  HA  SER A 127       3.247   2.803   7.695  1.00 98.32           H  
ATOM   2056  C   SER A 127       1.350   3.306   6.845  1.00 98.32           C  
ATOM   2057  CB  SER A 127       2.659   4.731   8.398  1.00 98.32           C  
ATOM   2058  HB2 SER A 127       2.229   5.647   7.993  1.00 98.32           H  
ATOM   2059  HB3 SER A 127       2.000   4.353   9.179  1.00 98.32           H  
ATOM   2060  O   SER A 127       0.780   3.943   5.961  1.00 98.32           O  
ATOM   2061  OG  SER A 127       3.929   5.014   8.952  1.00 98.32           O  
ATOM   2062  HG  SER A 127       4.152   4.333   9.591  1.00 98.32           H  
ATOM   2063  N   HIS A 128       0.783   2.294   7.497  1.00 97.44           N  
ATOM   2064  H   HIS A 128       1.285   1.897   8.279  1.00 97.44           H  
ATOM   2065  CA  HIS A 128      -0.599   1.856   7.295  1.00 97.44           C  
ATOM   2066  HA  HIS A 128      -1.001   2.293   6.381  1.00 97.44           H  
ATOM   2067  C   HIS A 128      -1.459   2.328   8.468  1.00 97.44           C  
ATOM   2068  CB  HIS A 128      -0.614   0.332   7.132  1.00 97.44           C  
ATOM   2069  HB2 HIS A 128      -0.039   0.070   6.244  1.00 97.44           H  
ATOM   2070  HB3 HIS A 128      -0.113  -0.114   7.991  1.00 97.44           H  
ATOM   2071  O   HIS A 128      -1.142   2.044   9.623  1.00 97.44           O  
ATOM   2072  CG  HIS A 128      -1.975  -0.309   7.023  1.00 97.44           C  
ATOM   2073  CD2 HIS A 128      -3.150   0.286   6.666  1.00 97.44           C  
ATOM   2074  HD2 HIS A 128      -3.301   1.307   6.348  1.00 97.44           H  
ATOM   2075  ND1 HIS A 128      -2.233  -1.626   7.397  1.00 97.44           N  
ATOM   2076  CE1 HIS A 128      -3.561  -1.780   7.320  1.00 97.44           C  
ATOM   2077  HE1 HIS A 128      -4.098  -2.669   7.616  1.00 97.44           H  
ATOM   2078  NE2 HIS A 128      -4.131  -0.649   6.889  1.00 97.44           N  
ATOM   2079  HE2 HIS A 128      -5.127  -0.482   6.874  1.00 97.44           H  
ATOM   2080  N   VAL A 129      -2.529   3.056   8.171  1.00 98.34           N  
ATOM   2081  H   VAL A 129      -2.735   3.227   7.197  1.00 98.34           H  
ATOM   2082  CA  VAL A 129      -3.492   3.595   9.135  1.00 98.34           C  
ATOM   2083  HA  VAL A 129      -3.340   3.116  10.102  1.00 98.34           H  
ATOM   2084  C   VAL A 129      -4.921   3.270   8.715  1.00 98.34           C  
ATOM   2085  CB  VAL A 129      -3.305   5.114   9.332  1.00 98.34           C  
ATOM   2086  HB  VAL A 129      -4.006   5.450  10.096  1.00 98.34           H  
ATOM   2087  O   VAL A 129      -5.177   2.815   7.598  1.00 98.34           O  
ATOM   2088  CG1 VAL A 129      -1.902   5.411   9.857  1.00 98.34           C  
ATOM   2089 HG11 VAL A 129      -1.834   6.459  10.148  1.00 98.34           H  
ATOM   2090 HG12 VAL A 129      -1.151   5.195   9.097  1.00 98.34           H  
ATOM   2091 HG13 VAL A 129      -1.727   4.791  10.737  1.00 98.34           H  
ATOM   2092  CG2 VAL A 129      -3.542   5.951   8.070  1.00 98.34           C  
ATOM   2093 HG21 VAL A 129      -2.927   5.588   7.246  1.00 98.34           H  
ATOM   2094 HG22 VAL A 129      -4.595   5.898   7.794  1.00 98.34           H  
ATOM   2095 HG23 VAL A 129      -3.291   6.994   8.260  1.00 98.34           H  
ATOM   2096  N   GLN A 130      -5.851   3.525   9.627  1.00 97.58           N  
ATOM   2097  H   GLN A 130      -5.573   3.888  10.527  1.00 97.58           H  
ATOM   2098  CA  GLN A 130      -7.283   3.410   9.398  1.00 97.58           C  
ATOM   2099  HA  GLN A 130      -7.474   3.153   8.356  1.00 97.58           H  
ATOM   2100  C   GLN A 130      -7.933   4.758   9.701  1.00 97.58           C  
ATOM   2101  CB  GLN A 130      -7.863   2.309  10.289  1.00 97.58           C  
ATOM   2102  HB2 GLN A 130      -8.918   2.186  10.045  1.00 97.58           H  
ATOM   2103  HB3 GLN A 130      -7.765   2.626  11.327  1.00 97.58           H  
ATOM   2104  O   GLN A 130      -7.591   5.402  10.693  1.00 97.58           O  
ATOM   2105  CG  GLN A 130      -7.127   0.970  10.151  1.00 97.58           C  
ATOM   2106  HG2 GLN A 130      -6.132   1.062  10.585  1.00 97.58           H  
ATOM   2107  HG3 GLN A 130      -7.005   0.725   9.096  1.00 97.58           H  
ATOM   2108  CD  GLN A 130      -7.831  -0.190  10.842  1.00 97.58           C  
ATOM   2109  NE2 GLN A 130      -7.168  -1.316  10.964  1.00 97.58           N  
ATOM   2110 HE21 GLN A 130      -6.221  -1.385  10.621  1.00 97.58           H  
ATOM   2111 HE22 GLN A 130      -7.694  -2.096  11.333  1.00 97.58           H  
ATOM   2112  OE1 GLN A 130      -8.960  -0.121  11.295  1.00 97.58           O  
ATOM   2113  N   LEU A 131      -8.856   5.207   8.861  1.00 98.41           N  
ATOM   2114  H   LEU A 131      -9.163   4.601   8.114  1.00 98.41           H  
ATOM   2115  CA  LEU A 131      -9.637   6.400   9.158  1.00 98.41           C  
ATOM   2116  HA  LEU A 131      -8.961   7.194   9.475  1.00 98.41           H  
ATOM   2117  C   LEU A 131     -10.578   6.100  10.319  1.00 98.41           C  
ATOM   2118  CB  LEU A 131     -10.408   6.879   7.921  1.00 98.41           C  
ATOM   2119  HB2 LEU A 131     -11.104   6.095   7.619  1.00 98.41           H  
ATOM   2120  HB3 LEU A 131     -10.992   7.758   8.193  1.00 98.41           H  
ATOM   2121  O   LEU A 131     -11.307   5.114  10.308  1.00 98.41           O  
ATOM   2122  CG  LEU A 131      -9.508   7.222   6.729  1.00 98.41           C  
ATOM   2123  HG  LEU A 131      -8.991   6.313   6.421  1.00 98.41           H  
ATOM   2124  CD1 LEU A 131     -10.368   7.705   5.569  1.00 98.41           C  
ATOM   2125 HD11 LEU A 131     -11.070   6.920   5.287  1.00 98.41           H  
ATOM   2126 HD12 LEU A 131     -10.923   8.593   5.873  1.00 98.41           H  
ATOM   2127 HD13 LEU A 131      -9.740   7.933   4.708  1.00 98.41           H  
ATOM   2128  CD2 LEU A 131      -8.470   8.306   7.038  1.00 98.41           C  
ATOM   2129 HD21 LEU A 131      -7.930   8.557   6.125  1.00 98.41           H  
ATOM   2130 HD22 LEU A 131      -8.966   9.197   7.425  1.00 98.41           H  
ATOM   2131 HD23 LEU A 131      -7.752   7.937   7.770  1.00 98.41           H  
ATOM   2132  N   ASP A 132     -10.569   6.975  11.316  1.00 98.31           N  
ATOM   2133  H   ASP A 132      -9.903   7.734  11.291  1.00 98.31           H  
ATOM   2134  CA  ASP A 132     -11.574   6.982  12.368  1.00 98.31           C  
ATOM   2135  HA  ASP A 132     -11.721   5.969  12.742  1.00 98.31           H  
ATOM   2136  C   ASP A 132     -12.897   7.487  11.790  1.00 98.31           C  
ATOM   2137  CB  ASP A 132     -11.063   7.851  13.513  1.00 98.31           C  
ATOM   2138  HB2 ASP A 132     -11.010   8.890  13.188  1.00 98.31           H  
ATOM   2139  HB3 ASP A 132     -10.048   7.535  13.756  1.00 98.31           H  
ATOM   2140  O   ASP A 132     -13.086   8.690  11.590  1.00 98.31           O  
ATOM   2141  CG  ASP A 132     -11.912   7.754  14.779  1.00 98.31           C  
ATOM   2142  OD1 ASP A 132     -12.790   6.872  14.867  1.00 98.31           O  
ATOM   2143  OD2 ASP A 132     -11.590   8.545  15.696  1.00 98.31           O  
ATOM   2144  N   THR A 133     -13.746   6.544  11.398  1.00 97.32           N  
ATOM   2145  H   THR A 133     -13.477   5.579  11.526  1.00 97.32           H  
ATOM   2146  CA  THR A 133     -15.054   6.779  10.794  1.00 97.32           C  
ATOM   2147  HA  THR A 133     -15.525   7.619  11.304  1.00 97.32           H  
ATOM   2148  C   THR A 133     -15.941   5.548  10.978  1.00 97.32           C  
ATOM   2149  CB  THR A 133     -14.919   7.151   9.308  1.00 97.32           C  
ATOM   2150  HB  THR A 133     -14.293   8.040   9.224  1.00 97.32           H  
ATOM   2151  O   THR A 133     -15.466   4.451  11.268  1.00 97.32           O  
ATOM   2152  CG2 THR A 133     -14.321   6.058   8.419  1.00 97.32           C  
ATOM   2153 HG21 THR A 133     -14.947   5.166   8.431  1.00 97.32           H  
ATOM   2154 HG22 THR A 133     -14.246   6.431   7.397  1.00 97.32           H  
ATOM   2155 HG23 THR A 133     -13.324   5.795   8.771  1.00 97.32           H  
ATOM   2156  OG1 THR A 133     -16.191   7.463   8.803  1.00 97.32           O  
ATOM   2157  HG1 THR A 133     -16.465   8.268   9.248  1.00 97.32           H  
ATOM   2158  N   THR A 134     -17.249   5.727  10.804  1.00 95.13           N  
ATOM   2159  H   THR A 134     -17.539   6.642  10.492  1.00 95.13           H  
ATOM   2160  CA  THR A 134     -18.240   4.636  10.824  1.00 95.13           C  
ATOM   2161  HA  THR A 134     -17.820   3.788  11.363  1.00 95.13           H  
ATOM   2162  C   THR A 134     -18.586   4.106   9.430  1.00 95.13           C  
ATOM   2163  CB  THR A 134     -19.515   5.059  11.563  1.00 95.13           C  
ATOM   2164  HB  THR A 134     -20.229   4.236  11.540  1.00 95.13           H  
ATOM   2165  O   THR A 134     -19.385   3.177   9.311  1.00 95.13           O  
ATOM   2166  CG2 THR A 134     -19.240   5.415  13.024  1.00 95.13           C  
ATOM   2167 HG21 THR A 134     -18.774   4.566  13.524  1.00 95.13           H  
ATOM   2168 HG22 THR A 134     -18.576   6.277  13.093  1.00 95.13           H  
ATOM   2169 HG23 THR A 134     -20.182   5.647  13.522  1.00 95.13           H  
ATOM   2170  OG1 THR A 134     -20.103   6.190  10.963  1.00 95.13           O  
ATOM   2171  HG1 THR A 134     -19.519   6.941  11.095  1.00 95.13           H  
ATOM   2172  N   VAL A 135     -18.000   4.685   8.375  1.00 94.48           N  
ATOM   2173  H   VAL A 135     -17.338   5.429   8.544  1.00 94.48           H  
ATOM   2174  CA  VAL A 135     -18.183   4.234   6.990  1.00 94.48           C  
ATOM   2175  HA  VAL A 135     -19.246   4.260   6.752  1.00 94.48           H  
ATOM   2176  C   VAL A 135     -17.697   2.791   6.844  1.00 94.48           C  
ATOM   2177  CB  VAL A 135     -17.445   5.177   6.020  1.00 94.48           C  
ATOM   2178  HB  VAL A 135     -16.419   5.312   6.364  1.00 94.48           H  
ATOM   2179  O   VAL A 135     -16.571   2.478   7.212  1.00 94.48           O  
ATOM   2180  CG1 VAL A 135     -17.399   4.662   4.577  1.00 94.48           C  
ATOM   2181 HG11 VAL A 135     -16.854   3.719   4.525  1.00 94.48           H  
ATOM   2182 HG12 VAL A 135     -16.862   5.382   3.960  1.00 94.48           H  
ATOM   2183 HG13 VAL A 135     -18.407   4.517   4.187  1.00 94.48           H  
ATOM   2184  CG2 VAL A 135     -18.136   6.546   5.998  1.00 94.48           C  
ATOM   2185 HG21 VAL A 135     -18.129   6.980   6.998  1.00 94.48           H  
ATOM   2186 HG22 VAL A 135     -19.167   6.443   5.663  1.00 94.48           H  
ATOM   2187 HG23 VAL A 135     -17.603   7.221   5.327  1.00 94.48           H  
ATOM   2188  N   GLY A 136     -18.553   1.918   6.306  1.00 86.38           N  
ATOM   2189  H   GLY A 136     -19.478   2.243   6.064  1.00 86.38           H  
ATOM   2190  CA  GLY A 136     -18.202   0.525   6.014  1.00 86.38           C  
ATOM   2191  HA2 GLY A 136     -19.108  -0.081   5.990  1.00 86.38           H  
ATOM   2192  HA3 GLY A 136     -17.546   0.137   6.793  1.00 86.38           H  
ATOM   2193  C   GLY A 136     -17.489   0.380   4.672  1.00 86.38           C  
ATOM   2194  O   GLY A 136     -16.334  -0.017   4.630  1.00 86.38           O  
ATOM   2195  N   GLU A 137     -18.174   0.739   3.584  1.00 87.87           N  
ATOM   2196  H   GLU A 137     -19.111   1.102   3.689  1.00 87.87           H  
ATOM   2197  CA  GLU A 137     -17.642   0.686   2.219  1.00 87.87           C  
ATOM   2198  HA  GLU A 137     -16.630   0.282   2.234  1.00 87.87           H  
ATOM   2199  C   GLU A 137     -17.578   2.093   1.618  1.00 87.87           C  
ATOM   2200  CB  GLU A 137     -18.498  -0.233   1.332  1.00 87.87           C  
ATOM   2201  HB2 GLU A 137     -19.541   0.071   1.412  1.00 87.87           H  
ATOM   2202  HB3 GLU A 137     -18.178  -0.109   0.298  1.00 87.87           H  
ATOM   2203  O   GLU A 137     -18.478   2.918   1.809  1.00 87.87           O  
ATOM   2204  CG  GLU A 137     -18.360  -1.718   1.708  1.00 87.87           C  
ATOM   2205  HG2 GLU A 137     -18.637  -1.844   2.755  1.00 87.87           H  
ATOM   2206  HG3 GLU A 137     -17.315  -2.009   1.597  1.00 87.87           H  
ATOM   2207  CD  GLU A 137     -19.239  -2.649   0.853  1.00 87.87           C  
ATOM   2208  OE1 GLU A 137     -19.216  -3.870   1.130  1.00 87.87           O  
ATOM   2209  OE2 GLU A 137     -19.969  -2.148  -0.036  1.00 87.87           O  
ATOM   2210  N   LEU A 138     -16.507   2.373   0.876  1.00 91.47           N  
ATOM   2211  H   LEU A 138     -15.826   1.645   0.718  1.00 91.47           H  
ATOM   2212  CA  LEU A 138     -16.351   3.638   0.166  1.00 91.47           C  
ATOM   2213  HA  LEU A 138     -16.677   4.447   0.820  1.00 91.47           H  
ATOM   2214  C   LEU A 138     -17.242   3.665  -1.079  1.00 91.47           C  
ATOM   2215  CB  LEU A 138     -14.876   3.859  -0.200  1.00 91.47           C  
ATOM   2216  HB2 LEU A 138     -14.523   2.984  -0.747  1.00 91.47           H  
ATOM   2217  HB3 LEU A 138     -14.806   4.716  -0.869  1.00 91.47           H  
ATOM   2218  O   LEU A 138     -17.195   2.772  -1.923  1.00 91.47           O  
ATOM   2219  CG  LEU A 138     -13.955   4.104   1.007  1.00 91.47           C  
ATOM   2220  HG  LEU A 138     -14.068   3.303   1.738  1.00 91.47           H  
ATOM   2221  CD1 LEU A 138     -12.506   4.126   0.535  1.00 91.47           C  
ATOM   2222 HD11 LEU A 138     -12.275   3.168   0.069  1.00 91.47           H  
ATOM   2223 HD12 LEU A 138     -11.834   4.280   1.379  1.00 91.47           H  
ATOM   2224 HD13 LEU A 138     -12.366   4.915  -0.204  1.00 91.47           H  
ATOM   2225  CD2 LEU A 138     -14.241   5.449   1.677  1.00 91.47           C  
ATOM   2226 HD21 LEU A 138     -14.200   6.250   0.939  1.00 91.47           H  
ATOM   2227 HD22 LEU A 138     -15.223   5.429   2.150  1.00 91.47           H  
ATOM   2228 HD23 LEU A 138     -13.492   5.641   2.446  1.00 91.47           H  
ATOM   2229  N   THR A 139     -18.019   4.735  -1.239  1.00 93.50           N  
ATOM   2230  H   THR A 139     -18.038   5.442  -0.518  1.00 93.50           H  
ATOM   2231  CA  THR A 139     -18.792   4.953  -2.467  1.00 93.50           C  
ATOM   2232  HA  THR A 139     -19.280   4.011  -2.718  1.00 93.50           H  
ATOM   2233  C   THR A 139     -17.874   5.353  -3.629  1.00 93.50           C  
ATOM   2234  CB  THR A 139     -19.881   6.019  -2.281  1.00 93.50           C  
ATOM   2235  HB  THR A 139     -20.459   6.088  -3.203  1.00 93.50           H  
ATOM   2236  O   THR A 139     -16.787   5.893  -3.403  1.00 93.50           O  
ATOM   2237  CG2 THR A 139     -20.858   5.653  -1.168  1.00 93.50           C  
ATOM   2238 HG21 THR A 139     -20.335   5.533  -0.219  1.00 93.50           H  
ATOM   2239 HG22 THR A 139     -21.622   6.424  -1.078  1.00 93.50           H  
ATOM   2240 HG23 THR A 139     -21.345   4.708  -1.408  1.00 93.50           H  
ATOM   2241  OG1 THR A 139     -19.301   7.287  -2.054  1.00 93.50           O  
ATOM   2242  HG1 THR A 139     -19.872   7.793  -1.471  1.00 93.50           H  
ATOM   2243  N   PRO A 140     -18.322   5.215  -4.895  1.00 92.23           N  
ATOM   2244  CA  PRO A 140     -17.568   5.718  -6.045  1.00 92.23           C  
ATOM   2245  HA  PRO A 140     -16.656   5.130  -6.149  1.00 92.23           H  
ATOM   2246  C   PRO A 140     -17.188   7.200  -5.925  1.00 92.23           C  
ATOM   2247  CB  PRO A 140     -18.471   5.466  -7.256  1.00 92.23           C  
ATOM   2248  HB2 PRO A 140     -19.145   6.309  -7.410  1.00 92.23           H  
ATOM   2249  HB3 PRO A 140     -17.889   5.276  -8.158  1.00 92.23           H  
ATOM   2250  O   PRO A 140     -16.085   7.584  -6.295  1.00 92.23           O  
ATOM   2251  CG  PRO A 140     -19.281   4.240  -6.834  1.00 92.23           C  
ATOM   2252  HG2 PRO A 140     -18.687   3.339  -6.986  1.00 92.23           H  
ATOM   2253  HG3 PRO A 140     -20.227   4.172  -7.371  1.00 92.23           H  
ATOM   2254  CD  PRO A 140     -19.492   4.467  -5.338  1.00 92.23           C  
ATOM   2255  HD2 PRO A 140     -19.572   3.508  -4.827  1.00 92.23           H  
ATOM   2256  HD3 PRO A 140     -20.392   5.060  -5.180  1.00 92.23           H  
ATOM   2257  N   ARG A 141     -18.058   8.032  -5.335  1.00 96.00           N  
ATOM   2258  H   ARG A 141     -18.906   7.633  -4.958  1.00 96.00           H  
ATOM   2259  CA  ARG A 141     -17.777   9.460  -5.107  1.00 96.00           C  
ATOM   2260  HA  ARG A 141     -17.380   9.894  -6.026  1.00 96.00           H  
ATOM   2261  C   ARG A 141     -16.703   9.684  -4.043  1.00 96.00           C  
ATOM   2262  CB  ARG A 141     -19.058  10.200  -4.708  1.00 96.00           C  
ATOM   2263  HB2 ARG A 141     -18.789  11.219  -4.429  1.00 96.00           H  
ATOM   2264  HB3 ARG A 141     -19.503   9.713  -3.839  1.00 96.00           H  
ATOM   2265  O   ARG A 141     -15.917  10.620  -4.169  1.00 96.00           O  
ATOM   2266  CG  ARG A 141     -20.080  10.261  -5.851  1.00 96.00           C  
ATOM   2267  HG2 ARG A 141     -19.641  10.763  -6.713  1.00 96.00           H  
ATOM   2268  HG3 ARG A 141     -20.352   9.247  -6.144  1.00 96.00           H  
ATOM   2269  CD  ARG A 141     -21.354  10.993  -5.413  1.00 96.00           C  
ATOM   2270  HD2 ARG A 141     -21.712  10.541  -4.488  1.00 96.00           H  
ATOM   2271  HD3 ARG A 141     -22.110  10.850  -6.184  1.00 96.00           H  
ATOM   2272  NE  ARG A 141     -21.126  12.438  -5.220  1.00 96.00           N  
ATOM   2273  HE  ARG A 141     -20.224  12.786  -5.512  1.00 96.00           H  
ATOM   2274  NH1 ARG A 141     -23.156  12.916  -4.263  1.00 96.00           N  
ATOM   2275 HH11 ARG A 141     -23.353  11.926  -4.244  1.00 96.00           H  
ATOM   2276 HH12 ARG A 141     -23.735  13.530  -3.708  1.00 96.00           H  
ATOM   2277  NH2 ARG A 141     -21.664  14.549  -4.561  1.00 96.00           N  
ATOM   2278 HH21 ARG A 141     -20.742  14.852  -4.842  1.00 96.00           H  
ATOM   2279 HH22 ARG A 141     -22.305  15.176  -4.097  1.00 96.00           H  
ATOM   2280  CZ  ARG A 141     -21.981  13.291  -4.687  1.00 96.00           C  
ATOM   2281  N   ALA A 142     -16.669   8.858  -2.997  1.00 95.96           N  
ATOM   2282  H   ALA A 142     -17.338   8.103  -2.937  1.00 95.96           H  
ATOM   2283  CA  ALA A 142     -15.611   8.907  -1.993  1.00 95.96           C  
ATOM   2284  HA  ALA A 142     -15.492   9.937  -1.655  1.00 95.96           H  
ATOM   2285  C   ALA A 142     -14.263   8.461  -2.581  1.00 95.96           C  
ATOM   2286  CB  ALA A 142     -16.028   8.066  -0.785  1.00 95.96           C  
ATOM   2287  HB1 ALA A 142     -16.113   7.015  -1.063  1.00 95.96           H  
ATOM   2288  HB2 ALA A 142     -16.987   8.417  -0.405  1.00 95.96           H  
ATOM   2289  HB3 ALA A 142     -15.282   8.167   0.003  1.00 95.96           H  
ATOM   2290  O   ALA A 142     -13.253   9.115  -2.331  1.00 95.96           O  
ATOM   2291  N   LEU A 143     -14.256   7.421  -3.422  1.00 91.97           N  
ATOM   2292  H   LEU A 143     -15.114   6.904  -3.553  1.00 91.97           H  
ATOM   2293  CA  LEU A 143     -13.065   6.988  -4.161  1.00 91.97           C  
ATOM   2294  HA  LEU A 143     -12.252   6.821  -3.453  1.00 91.97           H  
ATOM   2295  C   LEU A 143     -12.570   8.076  -5.126  1.00 91.97           C  
ATOM   2296  CB  LEU A 143     -13.357   5.670  -4.900  1.00 91.97           C  
ATOM   2297  HB2 LEU A 143     -12.519   5.452  -5.562  1.00 91.97           H  
ATOM   2298  HB3 LEU A 143     -14.241   5.809  -5.523  1.00 91.97           H  
ATOM   2299  O   LEU A 143     -11.389   8.406  -5.112  1.00 91.97           O  
ATOM   2300  CG  LEU A 143     -13.577   4.454  -3.980  1.00 91.97           C  
ATOM   2301  HG  LEU A 143     -14.346   4.685  -3.243  1.00 91.97           H  
ATOM   2302  CD1 LEU A 143     -14.054   3.264  -4.813  1.00 91.97           C  
ATOM   2303 HD11 LEU A 143     -13.307   3.005  -5.563  1.00 91.97           H  
ATOM   2304 HD12 LEU A 143     -14.998   3.510  -5.300  1.00 91.97           H  
ATOM   2305 HD13 LEU A 143     -14.219   2.408  -4.159  1.00 91.97           H  
ATOM   2306  CD2 LEU A 143     -12.297   4.042  -3.249  1.00 91.97           C  
ATOM   2307 HD21 LEU A 143     -11.961   4.839  -2.587  1.00 91.97           H  
ATOM   2308 HD22 LEU A 143     -11.508   3.817  -3.967  1.00 91.97           H  
ATOM   2309 HD23 LEU A 143     -12.489   3.155  -2.644  1.00 91.97           H  
ATOM   2310  N   GLU A 144     -13.462   8.712  -5.893  1.00 94.44           N  
ATOM   2311  H   GLU A 144     -14.409   8.363  -5.923  1.00 94.44           H  
ATOM   2312  CA  GLU A 144     -13.112   9.866  -6.736  1.00 94.44           C  
ATOM   2313  HA  GLU A 144     -12.371   9.564  -7.476  1.00 94.44           H  
ATOM   2314  C   GLU A 144     -12.496  11.007  -5.919  1.00 94.44           C  
ATOM   2315  CB  GLU A 144     -14.357  10.406  -7.457  1.00 94.44           C  
ATOM   2316  HB2 GLU A 144     -14.141  11.414  -7.811  1.00 94.44           H  
ATOM   2317  HB3 GLU A 144     -15.178  10.468  -6.742  1.00 94.44           H  
ATOM   2318  O   GLU A 144     -11.492  11.587  -6.328  1.00 94.44           O  
ATOM   2319  CG  GLU A 144     -14.792   9.570  -8.668  1.00 94.44           C  
ATOM   2320  HG2 GLU A 144     -14.012   9.632  -9.427  1.00 94.44           H  
ATOM   2321  HG3 GLU A 144     -14.883   8.524  -8.375  1.00 94.44           H  
ATOM   2322  CD  GLU A 144     -16.126  10.053  -9.271  1.00 94.44           C  
ATOM   2323  OE1 GLU A 144     -16.663   9.332 -10.143  1.00 94.44           O  
ATOM   2324  OE2 GLU A 144     -16.620  11.140  -8.879  1.00 94.44           O  
ATOM   2325  N   TYR A 145     -13.062  11.323  -4.750  1.00 96.71           N  
ATOM   2326  H   TYR A 145     -13.895  10.827  -4.466  1.00 96.71           H  
ATOM   2327  CA  TYR A 145     -12.489  12.324  -3.853  1.00 96.71           C  
ATOM   2328  HA  TYR A 145     -12.390  13.260  -4.402  1.00 96.71           H  
ATOM   2329  C   TYR A 145     -11.084  11.933  -3.386  1.00 96.71           C  
ATOM   2330  CB  TYR A 145     -13.423  12.562  -2.664  1.00 96.71           C  
ATOM   2331  HB2 TYR A 145     -13.771  11.602  -2.285  1.00 96.71           H  
ATOM   2332  HB3 TYR A 145     -14.296  13.111  -3.020  1.00 96.71           H  
ATOM   2333  O   TYR A 145     -10.186  12.771  -3.462  1.00 96.71           O  
ATOM   2334  CG  TYR A 145     -12.789  13.334  -1.522  1.00 96.71           C  
ATOM   2335  CD1 TYR A 145     -12.569  12.700  -0.284  1.00 96.71           C  
ATOM   2336  HD1 TYR A 145     -12.860  11.670  -0.143  1.00 96.71           H  
ATOM   2337  CD2 TYR A 145     -12.381  14.669  -1.711  1.00 96.71           C  
ATOM   2338  HD2 TYR A 145     -12.501  15.133  -2.679  1.00 96.71           H  
ATOM   2339  CE1 TYR A 145     -11.962  13.407   0.770  1.00 96.71           C  
ATOM   2340  HE1 TYR A 145     -11.817  12.932   1.729  1.00 96.71           H  
ATOM   2341  CE2 TYR A 145     -11.760  15.375  -0.663  1.00 96.71           C  
ATOM   2342  HE2 TYR A 145     -11.422  16.389  -0.820  1.00 96.71           H  
ATOM   2343  OH  TYR A 145     -10.967  15.423   1.603  1.00 96.71           O  
ATOM   2344  HH  TYR A 145     -10.726  16.319   1.355  1.00 96.71           H  
ATOM   2345  CZ  TYR A 145     -11.547  14.741   0.581  1.00 96.71           C  
ATOM   2346  N   ILE A 146     -10.879  10.680  -2.967  1.00 95.33           N  
ATOM   2347  H   ILE A 146     -11.663  10.043  -2.960  1.00 95.33           H  
ATOM   2348  CA  ILE A 146      -9.569  10.159  -2.561  1.00 95.33           C  
ATOM   2349  HA  ILE A 146      -9.219  10.725  -1.698  1.00 95.33           H  
ATOM   2350  C   ILE A 146      -8.532  10.356  -3.672  1.00 95.33           C  
ATOM   2351  CB  ILE A 146      -9.687   8.689  -2.113  1.00 95.33           C  
ATOM   2352  HB  ILE A 146     -10.290   8.141  -2.837  1.00 95.33           H  
ATOM   2353  O   ILE A 146      -7.437  10.843  -3.393  1.00 95.33           O  
ATOM   2354  CG1 ILE A 146     -10.374   8.624  -0.729  1.00 95.33           C  
ATOM   2355 HG12 ILE A 146      -9.671   8.938   0.042  1.00 95.33           H  
ATOM   2356 HG13 ILE A 146     -11.218   9.313  -0.702  1.00 95.33           H  
ATOM   2357  CG2 ILE A 146      -8.304   8.025  -2.042  1.00 95.33           C  
ATOM   2358 HG21 ILE A 146      -8.403   7.017  -1.638  1.00 95.33           H  
ATOM   2359 HG22 ILE A 146      -7.633   8.606  -1.409  1.00 95.33           H  
ATOM   2360 HG23 ILE A 146      -7.878   7.921  -3.040  1.00 95.33           H  
ATOM   2361  CD1 ILE A 146     -10.909   7.230  -0.385  1.00 95.33           C  
ATOM   2362 HD11 ILE A 146     -10.097   6.507  -0.307  1.00 95.33           H  
ATOM   2363 HD12 ILE A 146     -11.610   6.911  -1.156  1.00 95.33           H  
ATOM   2364 HD13 ILE A 146     -11.432   7.271   0.571  1.00 95.33           H  
ATOM   2365  N   GLU A 147      -8.882  10.084  -4.932  1.00 92.81           N  
ATOM   2366  H   GLU A 147      -9.779   9.655  -5.106  1.00 92.81           H  
ATOM   2367  CA  GLU A 147      -7.976  10.321  -6.063  1.00 92.81           C  
ATOM   2368  HA  GLU A 147      -7.059   9.755  -5.895  1.00 92.81           H  
ATOM   2369  C   GLU A 147      -7.532  11.785  -6.183  1.00 92.81           C  
ATOM   2370  CB  GLU A 147      -8.623   9.870  -7.388  1.00 92.81           C  
ATOM   2371  HB2 GLU A 147      -9.570  10.392  -7.530  1.00 92.81           H  
ATOM   2372  HB3 GLU A 147      -7.968  10.166  -8.207  1.00 92.81           H  
ATOM   2373  O   GLU A 147      -6.380  12.060  -6.516  1.00 92.81           O  
ATOM   2374  CG  GLU A 147      -8.873   8.357  -7.507  1.00 92.81           C  
ATOM   2375  HG2 GLU A 147      -9.671   8.065  -6.825  1.00 92.81           H  
ATOM   2376  HG3 GLU A 147      -9.209   8.142  -8.521  1.00 92.81           H  
ATOM   2377  CD  GLU A 147      -7.622   7.533  -7.205  1.00 92.81           C  
ATOM   2378  OE1 GLU A 147      -7.719   6.390  -6.716  1.00 92.81           O  
ATOM   2379  OE2 GLU A 147      -6.502   8.032  -7.421  1.00 92.81           O  
ATOM   2380  N   THR A 148      -8.405  12.744  -5.855  1.00 95.62           N  
ATOM   2381  H   THR A 148      -9.331  12.460  -5.570  1.00 95.62           H  
ATOM   2382  CA  THR A 148      -8.060  14.178  -5.900  1.00 95.62           C  
ATOM   2383  HA  THR A 148      -7.512  14.358  -6.825  1.00 95.62           H  
ATOM   2384  C   THR A 148      -7.144  14.646  -4.769  1.00 95.62           C  
ATOM   2385  CB  THR A 148      -9.298  15.086  -5.915  1.00 95.62           C  
ATOM   2386  HB  THR A 148      -8.957  16.094  -6.151  1.00 95.62           H  
ATOM   2387  O   THR A 148      -6.626  15.764  -4.833  1.00 95.62           O  
ATOM   2388  CG2 THR A 148     -10.331  14.702  -6.971  1.00 95.62           C  
ATOM   2389 HG21 THR A 148      -9.837  14.368  -7.883  1.00 95.62           H  
ATOM   2390 HG22 THR A 148     -10.975  13.908  -6.592  1.00 95.62           H  
ATOM   2391 HG23 THR A 148     -10.952  15.568  -7.197  1.00 95.62           H  
ATOM   2392  OG1 THR A 148      -9.954  15.137  -4.666  1.00 95.62           O  
ATOM   2393  HG1 THR A 148      -9.981  14.250  -4.300  1.00 95.62           H  
ATOM   2394  N   ILE A 149      -6.977  13.834  -3.721  1.00 96.30           N  
ATOM   2395  H   ILE A 149      -7.433  12.934  -3.741  1.00 96.30           H  
ATOM   2396  CA  ILE A 149      -6.177  14.170  -2.535  1.00 96.30           C  
ATOM   2397  HA  ILE A 149      -5.768  15.170  -2.681  1.00 96.30           H  
ATOM   2398  C   ILE A 149      -4.940  13.280  -2.368  1.00 96.30           C  
ATOM   2399  CB  ILE A 149      -7.040  14.228  -1.256  1.00 96.30           C  
ATOM   2400  HB  ILE A 149      -6.387  14.493  -0.424  1.00 96.30           H  
ATOM   2401  O   ILE A 149      -4.201  13.442  -1.398  1.00 96.30           O  
ATOM   2402  CG1 ILE A 149      -7.695  12.871  -0.952  1.00 96.30           C  
ATOM   2403 HG12 ILE A 149      -6.970  12.070  -1.098  1.00 96.30           H  
ATOM   2404 HG13 ILE A 149      -8.505  12.722  -1.666  1.00 96.30           H  
ATOM   2405  CG2 ILE A 149      -8.110  15.328  -1.380  1.00 96.30           C  
ATOM   2406 HG21 ILE A 149      -8.818  15.074  -2.169  1.00 96.30           H  
ATOM   2407 HG22 ILE A 149      -7.633  16.279  -1.618  1.00 96.30           H  
ATOM   2408 HG23 ILE A 149      -8.659  15.418  -0.443  1.00 96.30           H  
ATOM   2409  CD1 ILE A 149      -8.277  12.723   0.456  1.00 96.30           C  
ATOM   2410 HD11 ILE A 149      -7.492  12.821   1.206  1.00 96.30           H  
ATOM   2411 HD12 ILE A 149      -9.040  13.480   0.635  1.00 96.30           H  
ATOM   2412 HD13 ILE A 149      -8.734  11.739   0.552  1.00 96.30           H  
ATOM   2413  N   LYS A 150      -4.678  12.357  -3.298  1.00 93.08           N  
ATOM   2414  H   LYS A 150      -5.324  12.249  -4.067  1.00 93.08           H  
ATOM   2415  CA  LYS A 150      -3.383  11.670  -3.369  1.00 93.08           C  
ATOM   2416  HA  LYS A 150      -3.179  11.187  -2.413  1.00 93.08           H  
ATOM   2417  C   LYS A 150      -2.267  12.675  -3.614  1.00 93.08           C  
ATOM   2418  CB  LYS A 150      -3.386  10.609  -4.471  1.00 93.08           C  
ATOM   2419  HB2 LYS A 150      -3.774  11.035  -5.396  1.00 93.08           H  
ATOM   2420  HB3 LYS A 150      -2.365  10.267  -4.642  1.00 93.08           H  
ATOM   2421  O   LYS A 150      -2.458  13.668  -4.311  1.00 93.08           O  
ATOM   2422  CG  LYS A 150      -4.231   9.411  -4.045  1.00 93.08           C  
ATOM   2423  HG2 LYS A 150      -3.843   9.007  -3.110  1.00 93.08           H  
ATOM   2424  HG3 LYS A 150      -5.262   9.730  -3.892  1.00 93.08           H  
ATOM   2425  CD  LYS A 150      -4.202   8.325  -5.114  1.00 93.08           C  
ATOM   2426  HD2 LYS A 150      -4.557   8.733  -6.060  1.00 93.08           H  
ATOM   2427  HD3 LYS A 150      -3.187   7.944  -5.228  1.00 93.08           H  
ATOM   2428  CE  LYS A 150      -5.125   7.217  -4.622  1.00 93.08           C  
ATOM   2429  HE2 LYS A 150      -6.115   7.629  -4.427  1.00 93.08           H  
ATOM   2430  HE3 LYS A 150      -4.726   6.827  -3.686  1.00 93.08           H  
ATOM   2431  NZ  LYS A 150      -5.248   6.115  -5.585  1.00 93.08           N  
ATOM   2432  HZ1 LYS A 150      -6.078   6.249  -6.145  1.00 93.08           H  
ATOM   2433  HZ2 LYS A 150      -5.335   5.258  -5.058  1.00 93.08           H  
ATOM   2434  HZ3 LYS A 150      -4.438   6.059  -6.185  1.00 93.08           H  
ATOM   2435  N   GLU A 151      -1.104  12.412  -3.029  1.00 94.33           N  
ATOM   2436  H   GLU A 151      -1.034  11.569  -2.477  1.00 94.33           H  
ATOM   2437  CA  GLU A 151       0.059  13.309  -3.036  1.00 94.33           C  
ATOM   2438  HA  GLU A 151       0.822  12.820  -2.431  1.00 94.33           H  
ATOM   2439  C   GLU A 151      -0.170  14.679  -2.356  1.00 94.33           C  
ATOM   2440  CB  GLU A 151       0.672  13.416  -4.446  1.00 94.33           C  
ATOM   2441  HB2 GLU A 151      -0.053  13.848  -5.136  1.00 94.33           H  
ATOM   2442  HB3 GLU A 151       1.524  14.096  -4.417  1.00 94.33           H  
ATOM   2443  O   GLU A 151       0.740  15.508  -2.313  1.00 94.33           O  
ATOM   2444  CG  GLU A 151       1.149  12.064  -5.013  1.00 94.33           C  
ATOM   2445  HG2 GLU A 151       0.305  11.378  -5.084  1.00 94.33           H  
ATOM   2446  HG3 GLU A 151       1.511  12.240  -6.026  1.00 94.33           H  
ATOM   2447  CD  GLU A 151       2.285  11.425  -4.195  1.00 94.33           C  
ATOM   2448  OE1 GLU A 151       2.372  10.182  -4.115  1.00 94.33           O  
ATOM   2449  OE2 GLU A 151       3.127  12.169  -3.643  1.00 94.33           O  
ATOM   2450  N   GLU A 152      -1.343  14.916  -1.755  1.00 96.33           N  
ATOM   2451  H   GLU A 152      -2.074  14.222  -1.815  1.00 96.33           H  
ATOM   2452  CA  GLU A 152      -1.602  16.118  -0.965  1.00 96.33           C  
ATOM   2453  HA  GLU A 152      -1.078  16.952  -1.431  1.00 96.33           H  
ATOM   2454  C   GLU A 152      -1.069  15.986   0.457  1.00 96.33           C  
ATOM   2455  CB  GLU A 152      -3.090  16.479  -0.917  1.00 96.33           C  
ATOM   2456  HB2 GLU A 152      -3.245  17.274  -0.187  1.00 96.33           H  
ATOM   2457  HB3 GLU A 152      -3.663  15.627  -0.551  1.00 96.33           H  
ATOM   2458  O   GLU A 152      -1.082  14.919   1.081  1.00 96.33           O  
ATOM   2459  CG  GLU A 152      -3.643  16.939  -2.271  1.00 96.33           C  
ATOM   2460  HG2 GLU A 152      -4.729  16.974  -2.180  1.00 96.33           H  
ATOM   2461  HG3 GLU A 152      -3.392  16.217  -3.048  1.00 96.33           H  
ATOM   2462  CD  GLU A 152      -3.188  18.347  -2.677  1.00 96.33           C  
ATOM   2463  OE1 GLU A 152      -3.637  18.804  -3.753  1.00 96.33           O  
ATOM   2464  OE2 GLU A 152      -2.669  19.101  -1.825  1.00 96.33           O  
ATOM   2465  N   GLU A 153      -0.645  17.125   0.992  1.00 98.02           N  
ATOM   2466  H   GLU A 153      -0.710  17.967   0.438  1.00 98.02           H  
ATOM   2467  CA  GLU A 153      -0.144  17.210   2.348  1.00 98.02           C  
ATOM   2468  HA  GLU A 153       0.364  16.270   2.564  1.00 98.02           H  
ATOM   2469  C   GLU A 153      -1.270  17.350   3.375  1.00 98.02           C  
ATOM   2470  CB  GLU A 153       0.885  18.333   2.440  1.00 98.02           C  
ATOM   2471  HB2 GLU A 153       1.612  18.223   1.635  1.00 98.02           H  
ATOM   2472  HB3 GLU A 153       0.391  19.301   2.352  1.00 98.02           H  
ATOM   2473  O   GLU A 153      -2.188  18.164   3.236  1.00 98.02           O  
ATOM   2474  CG  GLU A 153       1.606  18.229   3.777  1.00 98.02           C  
ATOM   2475  HG2 GLU A 153       1.992  17.217   3.896  1.00 98.02           H  
ATOM   2476  HG3 GLU A 153       0.903  18.415   4.590  1.00 98.02           H  
ATOM   2477  CD  GLU A 153       2.758  19.206   3.904  1.00 98.02           C  
ATOM   2478  OE1 GLU A 153       3.553  19.002   4.839  1.00 98.02           O  
ATOM   2479  OE2 GLU A 153       2.835  20.256   3.234  1.00 98.02           O  
ATOM   2480  N   MET A 154      -1.165  16.571   4.450  1.00 98.72           N  
ATOM   2481  H   MET A 154      -0.391  15.924   4.485  1.00 98.72           H  
ATOM   2482  CA  MET A 154      -2.152  16.474   5.516  1.00 98.72           C  
ATOM   2483  HA  MET A 154      -2.819  17.333   5.450  1.00 98.72           H  
ATOM   2484  C   MET A 154      -1.490  16.488   6.895  1.00 98.72           C  
ATOM   2485  CB  MET A 154      -2.986  15.195   5.343  1.00 98.72           C  
ATOM   2486  HB2 MET A 154      -2.325  14.330   5.402  1.00 98.72           H  
ATOM   2487  HB3 MET A 154      -3.717  15.125   6.148  1.00 98.72           H  
ATOM   2488  O   MET A 154      -0.344  16.071   7.068  1.00 98.72           O  
ATOM   2489  CG  MET A 154      -3.728  15.156   4.006  1.00 98.72           C  
ATOM   2490  HG2 MET A 154      -4.451  15.971   3.981  1.00 98.72           H  
ATOM   2491  HG3 MET A 154      -3.015  15.293   3.193  1.00 98.72           H  
ATOM   2492  SD  MET A 154      -4.600  13.607   3.699  1.00 98.72           S  
ATOM   2493  CE  MET A 154      -5.010  13.880   1.957  1.00 98.72           C  
ATOM   2494  HE1 MET A 154      -5.315  12.938   1.502  1.00 98.72           H  
ATOM   2495  HE2 MET A 154      -4.137  14.253   1.421  1.00 98.72           H  
ATOM   2496  HE3 MET A 154      -5.827  14.598   1.885  1.00 98.72           H  
ATOM   2497  N   ILE A 155      -2.237  16.931   7.902  1.00 98.91           N  
ATOM   2498  H   ILE A 155      -3.162  17.267   7.676  1.00 98.91           H  
ATOM   2499  CA  ILE A 155      -1.932  16.672   9.307  1.00 98.91           C  
ATOM   2500  HA  ILE A 155      -0.857  16.527   9.417  1.00 98.91           H  
ATOM   2501  C   ILE A 155      -2.627  15.381   9.716  1.00 98.91           C  
ATOM   2502  CB  ILE A 155      -2.351  17.846  10.215  1.00 98.91           C  
ATOM   2503  HB  ILE A 155      -3.435  17.948  10.169  1.00 98.91           H  
ATOM   2504  O   ILE A 155      -3.851  15.282   9.631  1.00 98.91           O  
ATOM   2505  CG1 ILE A 155      -1.749  19.196   9.771  1.00 98.91           C  
ATOM   2506 HG12 ILE A 155      -2.058  19.969  10.475  1.00 98.91           H  
ATOM   2507 HG13 ILE A 155      -2.166  19.464   8.800  1.00 98.91           H  
ATOM   2508  CG2 ILE A 155      -1.970  17.548  11.679  1.00 98.91           C  
ATOM   2509 HG21 ILE A 155      -0.912  17.298  11.756  1.00 98.91           H  
ATOM   2510 HG22 ILE A 155      -2.555  16.710  12.055  1.00 98.91           H  
ATOM   2511 HG23 ILE A 155      -2.186  18.415  12.303  1.00 98.91           H  
ATOM   2512  CD1 ILE A 155      -0.220  19.214   9.667  1.00 98.91           C  
ATOM   2513 HD11 ILE A 155       0.097  18.485   8.921  1.00 98.91           H  
ATOM   2514 HD12 ILE A 155       0.237  18.982  10.629  1.00 98.91           H  
ATOM   2515 HD13 ILE A 155       0.106  20.204   9.351  1.00 98.91           H  
ATOM   2516  N   LEU A 156      -1.847  14.419  10.197  1.00 98.89           N  
ATOM   2517  H   LEU A 156      -0.850  14.578  10.216  1.00 98.89           H  
ATOM   2518  CA  LEU A 156      -2.347  13.192  10.796  1.00 98.89           C  
ATOM   2519  HA  LEU A 156      -3.346  12.990  10.407  1.00 98.89           H  
ATOM   2520  C   LEU A 156      -2.456  13.361  12.308  1.00 98.89           C  
ATOM   2521  CB  LEU A 156      -1.433  12.036  10.370  1.00 98.89           C  
ATOM   2522  HB2 LEU A 156      -0.414  12.221  10.712  1.00 98.89           H  
ATOM   2523  HB3 LEU A 156      -1.423  12.036   9.280  1.00 98.89           H  
ATOM   2524  O   LEU A 156      -1.471  13.676  12.977  1.00 98.89           O  
ATOM   2525  CG  LEU A 156      -1.897  10.649  10.847  1.00 98.89           C  
ATOM   2526  HG  LEU A 156      -2.981  10.575  10.762  1.00 98.89           H  
ATOM   2527  CD1 LEU A 156      -1.269   9.596   9.939  1.00 98.89           C  
ATOM   2528 HD11 LEU A 156      -1.611   9.743   8.915  1.00 98.89           H  
ATOM   2529 HD12 LEU A 156      -0.182   9.668   9.973  1.00 98.89           H  
ATOM   2530 HD13 LEU A 156      -1.578   8.602  10.262  1.00 98.89           H  
ATOM   2531  CD2 LEU A 156      -1.477  10.334  12.287  1.00 98.89           C  
ATOM   2532 HD21 LEU A 156      -1.999  10.967  13.005  1.00 98.89           H  
ATOM   2533 HD22 LEU A 156      -1.748   9.307  12.531  1.00 98.89           H  
ATOM   2534 HD23 LEU A 156      -0.402  10.472  12.401  1.00 98.89           H  
ATOM   2535  N   THR A 157      -3.640  13.094  12.854  1.00 98.85           N  
ATOM   2536  H   THR A 157      -4.400  12.840  12.239  1.00 98.85           H  
ATOM   2537  CA  THR A 157      -3.885  13.043  14.301  1.00 98.85           C  
ATOM   2538  HA  THR A 157      -2.962  13.266  14.835  1.00 98.85           H  
ATOM   2539  C   THR A 157      -4.338  11.643  14.700  1.00 98.85           C  
ATOM   2540  CB  THR A 157      -4.917  14.099  14.715  1.00 98.85           C  
ATOM   2541  HB  THR A 157      -5.883  13.862  14.269  1.00 98.85           H  
ATOM   2542  O   THR A 157      -5.269  11.111  14.104  1.00 98.85           O  
ATOM   2543  CG2 THR A 157      -5.072  14.209  16.231  1.00 98.85           C  
ATOM   2544 HG21 THR A 157      -5.787  14.998  16.462  1.00 98.85           H  
ATOM   2545 HG22 THR A 157      -5.452  13.271  16.637  1.00 98.85           H  
ATOM   2546 HG23 THR A 157      -4.111  14.443  16.689  1.00 98.85           H  
ATOM   2547  OG1 THR A 157      -4.497  15.367  14.258  1.00 98.85           O  
ATOM   2548  HG1 THR A 157      -4.528  15.328  13.300  1.00 98.85           H  
ATOM   2549  N   LEU A 158      -3.695  11.045  15.706  1.00 98.73           N  
ATOM   2550  H   LEU A 158      -2.992  11.577  16.198  1.00 98.73           H  
ATOM   2551  CA  LEU A 158      -4.107   9.762  16.283  1.00 98.73           C  
ATOM   2552  HA  LEU A 158      -4.347   9.061  15.484  1.00 98.73           H  
ATOM   2553  C   LEU A 158      -5.365   9.960  17.132  1.00 98.73           C  
ATOM   2554  CB  LEU A 158      -2.979   9.176  17.161  1.00 98.73           C  
ATOM   2555  HB2 LEU A 158      -3.376   8.311  17.693  1.00 98.73           H  
ATOM   2556  HB3 LEU A 158      -2.706   9.917  17.912  1.00 98.73           H  
ATOM   2557  O   LEU A 158      -5.354  10.769  18.064  1.00 98.73           O  
ATOM   2558  CG  LEU A 158      -1.703   8.734  16.422  1.00 98.73           C  
ATOM   2559  HG  LEU A 158      -1.311   9.563  15.834  1.00 98.73           H  
ATOM   2560  CD1 LEU A 158      -0.638   8.287  17.420  1.00 98.73           C  
ATOM   2561 HD11 LEU A 158       0.295   8.079  16.895  1.00 98.73           H  
ATOM   2562 HD12 LEU A 158      -0.463   9.064  18.165  1.00 98.73           H  
ATOM   2563 HD13 LEU A 158      -0.966   7.393  17.950  1.00 98.73           H  
ATOM   2564  CD2 LEU A 158      -1.944   7.534  15.513  1.00 98.73           C  
ATOM   2565 HD21 LEU A 158      -1.009   7.219  15.050  1.00 98.73           H  
ATOM   2566 HD22 LEU A 158      -2.639   7.811  14.721  1.00 98.73           H  
ATOM   2567 HD23 LEU A 158      -2.369   6.707  16.083  1.00 98.73           H  
ATOM   2568  N   SER A 159      -6.412   9.176  16.878  1.00 98.18           N  
ATOM   2569  H   SER A 159      -6.391   8.557  16.080  1.00 98.18           H  
ATOM   2570  CA  SER A 159      -7.660   9.243  17.652  1.00 98.18           C  
ATOM   2571  HA  SER A 159      -7.999  10.278  17.690  1.00 98.18           H  
ATOM   2572  C   SER A 159      -7.497   8.766  19.095  1.00 98.18           C  
ATOM   2573  CB  SER A 159      -8.746   8.425  16.963  1.00 98.18           C  
ATOM   2574  HB2 SER A 159      -8.409   7.401  16.800  1.00 98.18           H  
ATOM   2575  HB3 SER A 159      -9.638   8.413  17.589  1.00 98.18           H  
ATOM   2576  O   SER A 159      -8.210   9.219  19.986  1.00 98.18           O  
ATOM   2577  OG  SER A 159      -9.061   9.034  15.733  1.00 98.18           O  
ATOM   2578  HG  SER A 159     -10.006   8.895  15.640  1.00 98.18           H  
ATOM   2579  N   SER A 160      -6.505   7.911  19.364  1.00 96.22           N  
ATOM   2580  H   SER A 160      -5.933   7.587  18.597  1.00 96.22           H  
ATOM   2581  CA  SER A 160      -6.150   7.491  20.726  1.00 96.22           C  
ATOM   2582  HA  SER A 160      -7.047   7.122  21.223  1.00 96.22           H  
ATOM   2583  C   SER A 160      -5.582   8.624  21.590  1.00 96.22           C  
ATOM   2584  CB  SER A 160      -5.126   6.354  20.662  1.00 96.22           C  
ATOM   2585  HB2 SER A 160      -5.536   5.534  20.073  1.00 96.22           H  
ATOM   2586  HB3 SER A 160      -4.924   5.994  21.671  1.00 96.22           H  
ATOM   2587  O   SER A 160      -5.492   8.478  22.807  1.00 96.22           O  
ATOM   2588  OG  SER A 160      -3.916   6.806  20.072  1.00 96.22           O  
ATOM   2589  HG  SER A 160      -3.319   6.059  19.990  1.00 96.22           H  
ATOM   2590  N   GLY A 161      -5.142   9.730  20.979  1.00 94.83           N  
ATOM   2591  H   GLY A 161      -5.289   9.813  19.983  1.00 94.83           H  
ATOM   2592  CA  GLY A 161      -4.487  10.842  21.666  1.00 94.83           C  
ATOM   2593  HA2 GLY A 161      -4.476  11.704  20.999  1.00 94.83           H  
ATOM   2594  HA3 GLY A 161      -5.070  11.100  22.550  1.00 94.83           H  
ATOM   2595  C   GLY A 161      -3.046  10.574  22.119  1.00 94.83           C  
ATOM   2596  O   GLY A 161      -2.394  11.507  22.581  1.00 94.83           O  
ATOM   2597  N   GLY A 162      -2.530   9.348  21.963  1.00 96.33           N  
ATOM   2598  H   GLY A 162      -3.120   8.636  21.558  1.00 96.33           H  
ATOM   2599  CA  GLY A 162      -1.141   9.003  22.288  1.00 96.33           C  
ATOM   2600  HA2 GLY A 162      -0.939   9.276  23.324  1.00 96.33           H  
ATOM   2601  HA3 GLY A 162      -0.999   7.928  22.181  1.00 96.33           H  
ATOM   2602  C   GLY A 162      -0.118   9.715  21.395  1.00 96.33           C  
ATOM   2603  O   GLY A 162      -0.482  10.330  20.394  1.00 96.33           O  
ATOM   2604  N   ASP A 163       1.169   9.626  21.738  1.00 97.87           N  
ATOM   2605  H   ASP A 163       1.415   9.193  22.616  1.00 97.87           H  
ATOM   2606  CA  ASP A 163       2.247  10.261  20.959  1.00 97.87           C  
ATOM   2607  HA  ASP A 163       1.938  11.264  20.663  1.00 97.87           H  
ATOM   2608  C   ASP A 163       2.587   9.486  19.680  1.00 97.87           C  
ATOM   2609  CB  ASP A 163       3.510  10.381  21.825  1.00 97.87           C  
ATOM   2610  HB2 ASP A 163       3.764   9.400  22.224  1.00 97.87           H  
ATOM   2611  HB3 ASP A 163       4.335  10.709  21.192  1.00 97.87           H  
ATOM   2612  O   ASP A 163       2.920  10.076  18.646  1.00 97.87           O  
ATOM   2613  CG  ASP A 163       3.372  11.387  22.970  1.00 97.87           C  
ATOM   2614  OD1 ASP A 163       2.648  12.392  22.786  1.00 97.87           O  
ATOM   2615  OD2 ASP A 163       4.021  11.152  24.011  1.00 97.87           O  
ATOM   2616  N   THR A 164       2.493   8.158  19.745  1.00 98.02           N  
ATOM   2617  H   THR A 164       2.182   7.739  20.609  1.00 98.02           H  
ATOM   2618  CA  THR A 164       2.811   7.239  18.651  1.00 98.02           C  
ATOM   2619  HA  THR A 164       2.718   7.788  17.714  1.00 98.02           H  
ATOM   2620  C   THR A 164       1.821   6.080  18.600  1.00 98.02           C  
ATOM   2621  CB  THR A 164       4.250   6.695  18.739  1.00 98.02           C  
ATOM   2622  HB  THR A 164       4.412   5.995  17.919  1.00 98.02           H  
ATOM   2623  O   THR A 164       1.145   5.767  19.583  1.00 98.02           O  
ATOM   2624  CG2 THR A 164       5.299   7.802  18.637  1.00 98.02           C  
ATOM   2625 HG21 THR A 164       5.100   8.391  17.741  1.00 98.02           H  
ATOM   2626 HG22 THR A 164       6.291   7.358  18.561  1.00 98.02           H  
ATOM   2627 HG23 THR A 164       5.256   8.451  19.512  1.00 98.02           H  
ATOM   2628  OG1 THR A 164       4.468   6.021  19.957  1.00 98.02           O  
ATOM   2629  HG1 THR A 164       5.291   5.535  19.876  1.00 98.02           H  
ATOM   2630  N   ALA A 165       1.726   5.439  17.438  1.00 97.88           N  
ATOM   2631  H   ALA A 165       2.268   5.777  16.657  1.00 97.88           H  
ATOM   2632  CA  ALA A 165       1.007   4.184  17.257  1.00 97.88           C  
ATOM   2633  HA  ALA A 165       0.970   3.657  18.211  1.00 97.88           H  
ATOM   2634  C   ALA A 165       1.739   3.288  16.253  1.00 97.88           C  
ATOM   2635  CB  ALA A 165      -0.430   4.470  16.809  1.00 97.88           C  
ATOM   2636  HB1 ALA A 165      -0.973   3.530  16.704  1.00 97.88           H  
ATOM   2637  HB2 ALA A 165      -0.419   4.985  15.848  1.00 97.88           H  
ATOM   2638  HB3 ALA A 165      -0.936   5.084  17.553  1.00 97.88           H  
ATOM   2639  O   ALA A 165       2.402   3.776  15.335  1.00 97.88           O  
ATOM   2640  N   GLN A 166       1.594   1.973  16.409  1.00 96.58           N  
ATOM   2641  H   GLN A 166       0.989   1.631  17.143  1.00 96.58           H  
ATOM   2642  CA  GLN A 166       2.076   1.015  15.415  1.00 96.58           C  
ATOM   2643  HA  GLN A 166       3.117   1.240  15.183  1.00 96.58           H  
ATOM   2644  C   GLN A 166       1.273   1.139  14.116  1.00 96.58           C  
ATOM   2645  CB  GLN A 166       1.988  -0.424  15.953  1.00 96.58           C  
ATOM   2646  HB2 GLN A 166       0.953  -0.646  16.213  1.00 96.58           H  
ATOM   2647  HB3 GLN A 166       2.285  -1.112  15.161  1.00 96.58           H  
ATOM   2648  O   GLN A 166       0.071   1.415  14.147  1.00 96.58           O  
ATOM   2649  CG  GLN A 166       2.875  -0.684  17.179  1.00 96.58           C  
ATOM   2650  HG2 GLN A 166       2.785  -1.731  17.466  1.00 96.58           H  
ATOM   2651  HG3 GLN A 166       2.515  -0.079  18.012  1.00 96.58           H  
ATOM   2652  CD  GLN A 166       4.345  -0.380  16.923  1.00 96.58           C  
ATOM   2653  NE2 GLN A 166       4.997   0.210  17.893  1.00 96.58           N  
ATOM   2654 HE21 GLN A 166       5.893   0.629  17.686  1.00 96.58           H  
ATOM   2655 HE22 GLN A 166       4.542   0.481  18.753  1.00 96.58           H  
ATOM   2656  OE1 GLN A 166       4.891  -0.640  15.864  1.00 96.58           O  
ATOM   2657  N   SER A 167       1.929   0.892  12.980  1.00 96.31           N  
ATOM   2658  H   SER A 167       2.899   0.616  13.033  1.00 96.31           H  
ATOM   2659  CA  SER A 167       1.221   0.708  11.708  1.00 96.31           C  
ATOM   2660  HA  SER A 167       0.615   1.591  11.506  1.00 96.31           H  
ATOM   2661  C   SER A 167       0.252  -0.478  11.780  1.00 96.31           C  
ATOM   2662  CB  SER A 167       2.201   0.519  10.546  1.00 96.31           C  
ATOM   2663  HB2 SER A 167       1.705  -0.046   9.758  1.00 96.31           H  
ATOM   2664  HB3 SER A 167       3.075  -0.045  10.874  1.00 96.31           H  
ATOM   2665  O   SER A 167       0.518  -1.462  12.467  1.00 96.31           O  
ATOM   2666  OG  SER A 167       2.591   1.766  10.000  1.00 96.31           O  
ATOM   2667  HG  SER A 167       3.339   2.111  10.492  1.00 96.31           H  
ATOM   2668  N   GLY A 168      -0.865  -0.382  11.059  1.00 90.37           N  
ATOM   2669  H   GLY A 168      -1.015   0.468  10.535  1.00 90.37           H  
ATOM   2670  CA  GLY A 168      -1.860  -1.446  10.895  1.00 90.37           C  
ATOM   2671  HA2 GLY A 168      -1.979  -1.661   9.833  1.00 90.37           H  
ATOM   2672  HA3 GLY A 168      -1.511  -2.361  11.374  1.00 90.37           H  
ATOM   2673  C   GLY A 168      -3.236  -1.110  11.470  1.00 90.37           C  
ATOM   2674  O   GLY A 168      -4.234  -1.144  10.754  1.00 90.37           O  
ATOM   2675  N   ALA A 169      -3.298  -0.777  12.762  1.00 84.69           N  
ATOM   2676  H   ALA A 169      -2.434  -0.774  13.285  1.00 84.69           H  
ATOM   2677  CA  ALA A 169      -4.561  -0.608  13.499  1.00 84.69           C  
ATOM   2678  HA  ALA A 169      -5.398  -0.748  12.814  1.00 84.69           H  
ATOM   2679  C   ALA A 169      -4.762   0.797  14.097  1.00 84.69           C  
ATOM   2680  CB  ALA A 169      -4.657  -1.717  14.553  1.00 84.69           C  
ATOM   2681  HB1 ALA A 169      -3.865  -1.601  15.293  1.00 84.69           H  
ATOM   2682  HB2 ALA A 169      -4.567  -2.692  14.073  1.00 84.69           H  
ATOM   2683  HB3 ALA A 169      -5.624  -1.664  15.053  1.00 84.69           H  
ATOM   2684  O   ALA A 169      -5.691   1.022  14.871  1.00 84.69           O  
ATOM   2685  N   ALA A 170      -3.883   1.749  13.783  1.00 94.86           N  
ATOM   2686  H   ALA A 170      -3.147   1.539  13.124  1.00 94.86           H  
ATOM   2687  CA  ALA A 170      -4.008   3.114  14.276  1.00 94.86           C  
ATOM   2688  HA  ALA A 170      -4.182   3.083  15.352  1.00 94.86           H  
ATOM   2689  C   ALA A 170      -5.194   3.830  13.609  1.00 94.86           C  
ATOM   2690  CB  ALA A 170      -2.688   3.847  14.029  1.00 94.86           C  
ATOM   2691  HB1 ALA A 170      -2.744   4.853  14.445  1.00 94.86           H  
ATOM   2692  HB2 ALA A 170      -1.866   3.302  14.493  1.00 94.86           H  
ATOM   2693  HB3 ALA A 170      -2.510   3.917  12.956  1.00 94.86           H  
ATOM   2694  O   ALA A 170      -5.149   4.107  12.410  1.00 94.86           O  
ATOM   2695  N   LEU A 171      -6.215   4.161  14.405  1.00 98.35           N  
ATOM   2696  H   LEU A 171      -6.223   3.799  15.348  1.00 98.35           H  
ATOM   2697  CA  LEU A 171      -7.307   5.050  14.008  1.00 98.35           C  
ATOM   2698  HA  LEU A 171      -7.650   4.770  13.012  1.00 98.35           H  
ATOM   2699  C   LEU A 171      -6.813   6.500  13.958  1.00 98.35           C  
ATOM   2700  CB  LEU A 171      -8.487   4.919  14.983  1.00 98.35           C  
ATOM   2701  HB2 LEU A 171      -8.120   5.070  15.998  1.00 98.35           H  
ATOM   2702  HB3 LEU A 171      -9.198   5.718  14.772  1.00 98.35           H  
ATOM   2703  O   LEU A 171      -6.211   6.995  14.923  1.00 98.35           O  
ATOM   2704  CG  LEU A 171      -9.251   3.585  14.924  1.00 98.35           C  
ATOM   2705  HG  LEU A 171      -8.576   2.766  15.171  1.00 98.35           H  
ATOM   2706  CD1 LEU A 171     -10.369   3.612  15.964  1.00 98.35           C  
ATOM   2707 HD11 LEU A 171     -10.891   2.655  15.965  1.00 98.35           H  
ATOM   2708 HD12 LEU A 171     -11.082   4.399  15.719  1.00 98.35           H  
ATOM   2709 HD13 LEU A 171      -9.956   3.792  16.956  1.00 98.35           H  
ATOM   2710  CD2 LEU A 171      -9.875   3.324  13.555  1.00 98.35           C  
ATOM   2711 HD21 LEU A 171     -10.295   4.239  13.137  1.00 98.35           H  
ATOM   2712 HD22 LEU A 171     -10.664   2.575  13.626  1.00 98.35           H  
ATOM   2713 HD23 LEU A 171      -9.113   2.932  12.881  1.00 98.35           H  
ATOM   2714  N   VAL A 172      -7.059   7.175  12.838  1.00 98.81           N  
ATOM   2715  H   VAL A 172      -7.511   6.685  12.080  1.00 98.81           H  
ATOM   2716  CA  VAL A 172      -6.572   8.533  12.588  1.00 98.81           C  
ATOM   2717  HA  VAL A 172      -6.274   8.961  13.546  1.00 98.81           H  
ATOM   2718  C   VAL A 172      -7.637   9.455  12.026  1.00 98.81           C  
ATOM   2719  CB  VAL A 172      -5.333   8.564  11.669  1.00 98.81           C  
ATOM   2720  HB  VAL A 172      -4.976   9.594  11.639  1.00 98.81           H  
ATOM   2721  O   VAL A 172      -8.542   9.039  11.306  1.00 98.81           O  
ATOM   2722  CG1 VAL A 172      -4.204   7.715  12.245  1.00 98.81           C  
ATOM   2723 HG11 VAL A 172      -4.025   8.069  13.260  1.00 98.81           H  
ATOM   2724 HG12 VAL A 172      -3.304   7.827  11.640  1.00 98.81           H  
ATOM   2725 HG13 VAL A 172      -4.486   6.662  12.267  1.00 98.81           H  
ATOM   2726  CG2 VAL A 172      -5.574   8.131  10.221  1.00 98.81           C  
ATOM   2727 HG21 VAL A 172      -5.827   7.071  10.181  1.00 98.81           H  
ATOM   2728 HG22 VAL A 172      -6.385   8.707   9.776  1.00 98.81           H  
ATOM   2729 HG23 VAL A 172      -4.673   8.305   9.634  1.00 98.81           H  
ATOM   2730  N   ASN A 173      -7.448  10.745  12.282  1.00 98.80           N  
ATOM   2731  H   ASN A 173      -6.678  10.981  12.892  1.00 98.80           H  
ATOM   2732  CA  ASN A 173      -8.043  11.827  11.515  1.00 98.80           C  
ATOM   2733  HA  ASN A 173      -8.834  11.433  10.878  1.00 98.80           H  
ATOM   2734  C   ASN A 173      -6.988  12.458  10.600  1.00 98.80           C  
ATOM   2735  CB  ASN A 173      -8.671  12.843  12.475  1.00 98.80           C  
ATOM   2736  HB2 ASN A 173      -8.068  12.946  13.377  1.00 98.80           H  
ATOM   2737  HB3 ASN A 173      -8.721  13.814  11.982  1.00 98.80           H  
ATOM   2738  O   ASN A 173      -5.874  12.749  11.048  1.00 98.80           O  
ATOM   2739  CG  ASN A 173     -10.087  12.452  12.842  1.00 98.80           C  
ATOM   2740  ND2 ASN A 173     -10.278  11.568  13.795  1.00 98.80           N  
ATOM   2741 HD21 ASN A 173     -11.227  11.252  13.933  1.00 98.80           H  
ATOM   2742 HD22 ASN A 173      -9.515  11.047  14.205  1.00 98.80           H  
ATOM   2743  OD1 ASN A 173     -11.026  12.970  12.263  1.00 98.80           O  
ATOM   2744  N   LEU A 174      -7.352  12.696   9.339  1.00 98.90           N  
ATOM   2745  H   LEU A 174      -8.277  12.413   9.048  1.00 98.90           H  
ATOM   2746  CA  LEU A 174      -6.524  13.401   8.362  1.00 98.90           C  
ATOM   2747  HA  LEU A 174      -5.539  13.594   8.788  1.00 98.90           H  
ATOM   2748  C   LEU A 174      -7.149  14.758   8.023  1.00 98.90           C  
ATOM   2749  CB  LEU A 174      -6.335  12.538   7.100  1.00 98.90           C  
ATOM   2750  HB2 LEU A 174      -7.319  12.331   6.681  1.00 98.90           H  
ATOM   2751  HB3 LEU A 174      -5.773  13.119   6.369  1.00 98.90           H  
ATOM   2752  O   LEU A 174      -8.333  14.845   7.697  1.00 98.90           O  
ATOM   2753  CG  LEU A 174      -5.633  11.184   7.298  1.00 98.90           C  
ATOM   2754  HG  LEU A 174      -6.215  10.570   7.985  1.00 98.90           H  
ATOM   2755  CD1 LEU A 174      -5.540  10.454   5.959  1.00 98.90           C  
ATOM   2756 HD11 LEU A 174      -4.905  11.008   5.268  1.00 98.90           H  
ATOM   2757 HD12 LEU A 174      -6.533  10.355   5.520  1.00 98.90           H  
ATOM   2758 HD13 LEU A 174      -5.124   9.458   6.109  1.00 98.90           H  
ATOM   2759  CD2 LEU A 174      -4.216  11.335   7.849  1.00 98.90           C  
ATOM   2760 HD21 LEU A 174      -3.637  12.006   7.215  1.00 98.90           H  
ATOM   2761 HD22 LEU A 174      -3.735  10.357   7.880  1.00 98.90           H  
ATOM   2762 HD23 LEU A 174      -4.266  11.731   8.864  1.00 98.90           H  
ATOM   2763  N   THR A 175      -6.342  15.817   8.061  1.00 98.91           N  
ATOM   2764  H   THR A 175      -5.403  15.682   8.408  1.00 98.91           H  
ATOM   2765  CA  THR A 175      -6.767  17.177   7.699  1.00 98.91           C  
ATOM   2766  HA  THR A 175      -7.783  17.152   7.303  1.00 98.91           H  
ATOM   2767  C   THR A 175      -5.851  17.737   6.623  1.00 98.91           C  
ATOM   2768  CB  THR A 175      -6.771  18.103   8.923  1.00 98.91           C  
ATOM   2769  HB  THR A 175      -5.760  18.174   9.325  1.00 98.91           H  
ATOM   2770  O   THR A 175      -4.648  17.846   6.848  1.00 98.91           O  
ATOM   2771  CG2 THR A 175      -7.275  19.508   8.600  1.00 98.91           C  
ATOM   2772 HG21 THR A 175      -7.304  20.116   9.504  1.00 98.91           H  
ATOM   2773 HG22 THR A 175      -8.276  19.454   8.172  1.00 98.91           H  
ATOM   2774 HG23 THR A 175      -6.606  19.992   7.888  1.00 98.91           H  
ATOM   2775  OG1 THR A 175      -7.623  17.608   9.932  1.00 98.91           O  
ATOM   2776  HG1 THR A 175      -7.633  18.267  10.630  1.00 98.91           H  
ATOM   2777  N   LEU A 176      -6.398  18.129   5.473  1.00 98.87           N  
ATOM   2778  H   LEU A 176      -7.404  18.089   5.391  1.00 98.87           H  
ATOM   2779  CA  LEU A 176      -5.647  18.750   4.381  1.00 98.87           C  
ATOM   2780  HA  LEU A 176      -4.853  18.077   4.056  1.00 98.87           H  
ATOM   2781  C   LEU A 176      -4.989  20.057   4.837  1.00 98.87           C  
ATOM   2782  CB  LEU A 176      -6.606  19.020   3.211  1.00 98.87           C  
ATOM   2783  HB2 LEU A 176      -7.534  19.422   3.618  1.00 98.87           H  
ATOM   2784  HB3 LEU A 176      -6.178  19.787   2.566  1.00 98.87           H  
ATOM   2785  O   LEU A 176      -5.654  20.956   5.345  1.00 98.87           O  
ATOM   2786  CG  LEU A 176      -6.929  17.788   2.350  1.00 98.87           C  
ATOM   2787  HG  LEU A 176      -7.205  16.946   2.986  1.00 98.87           H  
ATOM   2788  CD1 LEU A 176      -8.101  18.116   1.426  1.00 98.87           C  
ATOM   2789 HD11 LEU A 176      -8.285  17.280   0.752  1.00 98.87           H  
ATOM   2790 HD12 LEU A 176      -7.896  19.020   0.854  1.00 98.87           H  
ATOM   2791 HD13 LEU A 176      -8.996  18.270   2.029  1.00 98.87           H  
ATOM   2792  CD2 LEU A 176      -5.739  17.395   1.471  1.00 98.87           C  
ATOM   2793 HD21 LEU A 176      -4.901  17.062   2.083  1.00 98.87           H  
ATOM   2794 HD22 LEU A 176      -5.410  18.243   0.870  1.00 98.87           H  
ATOM   2795 HD23 LEU A 176      -6.020  16.579   0.806  1.00 98.87           H  
ATOM   2796  N   VAL A 177      -3.686  20.211   4.593  1.00 98.55           N  
ATOM   2797  H   VAL A 177      -3.181  19.450   4.163  1.00 98.55           H  
ATOM   2798  CA  VAL A 177      -2.956  21.438   4.954  1.00 98.55           C  
ATOM   2799  HA  VAL A 177      -3.196  21.696   5.986  1.00 98.55           H  
ATOM   2800  C   VAL A 177      -3.401  22.624   4.095  1.00 98.55           C  
ATOM   2801  CB  VAL A 177      -1.433  21.212   4.859  1.00 98.55           C  
ATOM   2802  HB  VAL A 177      -1.189  20.800   3.879  1.00 98.55           H  
ATOM   2803  O   VAL A 177      -3.484  23.745   4.592  1.00 98.55           O  
ATOM   2804  CG1 VAL A 177      -0.618  22.498   5.058  1.00 98.55           C  
ATOM   2805 HG11 VAL A 177       0.446  22.261   5.054  1.00 98.55           H  
ATOM   2806 HG12 VAL A 177      -0.806  23.193   4.240  1.00 98.55           H  
ATOM   2807 HG13 VAL A 177      -0.886  22.969   6.003  1.00 98.55           H  
ATOM   2808  CG2 VAL A 177      -0.980  20.228   5.944  1.00 98.55           C  
ATOM   2809 HG21 VAL A 177      -1.461  19.261   5.794  1.00 98.55           H  
ATOM   2810 HG22 VAL A 177       0.100  20.087   5.894  1.00 98.55           H  
ATOM   2811 HG23 VAL A 177      -1.246  20.612   6.929  1.00 98.55           H  
ATOM   2812  N   LYS A 178      -3.722  22.390   2.814  1.00 97.65           N  
ATOM   2813  H   LYS A 178      -3.631  21.441   2.481  1.00 97.65           H  
ATOM   2814  CA  LYS A 178      -4.029  23.455   1.843  1.00 97.65           C  
ATOM   2815  HA  LYS A 178      -3.202  24.166   1.860  1.00 97.65           H  
ATOM   2816  C   LYS A 178      -5.272  24.287   2.176  1.00 97.65           C  
ATOM   2817  CB  LYS A 178      -4.109  22.872   0.419  1.00 97.65           C  
ATOM   2818  HB2 LYS A 178      -4.233  23.698  -0.281  1.00 97.65           H  
ATOM   2819  HB3 LYS A 178      -3.160  22.388   0.191  1.00 97.65           H  
ATOM   2820  O   LYS A 178      -5.335  25.452   1.796  1.00 97.65           O  
ATOM   2821  CG  LYS A 178      -5.247  21.856   0.186  1.00 97.65           C  
ATOM   2822  HG2 LYS A 178      -5.089  20.991   0.830  1.00 97.65           H  
ATOM   2823  HG3 LYS A 178      -6.212  22.307   0.421  1.00 97.65           H  
ATOM   2824  CD  LYS A 178      -5.259  21.395  -1.279  1.00 97.65           C  
ATOM   2825  HD2 LYS A 178      -4.255  21.068  -1.547  1.00 97.65           H  
ATOM   2826  HD3 LYS A 178      -5.529  22.233  -1.922  1.00 97.65           H  
ATOM   2827  CE  LYS A 178      -6.233  20.233  -1.511  1.00 97.65           C  
ATOM   2828  HE2 LYS A 178      -7.256  20.567  -1.337  1.00 97.65           H  
ATOM   2829  HE3 LYS A 178      -6.003  19.454  -0.784  1.00 97.65           H  
ATOM   2830  NZ  LYS A 178      -6.079  19.666  -2.878  1.00 97.65           N  
ATOM   2831  HZ1 LYS A 178      -5.111  19.453  -3.074  1.00 97.65           H  
ATOM   2832  HZ2 LYS A 178      -6.366  20.303  -3.608  1.00 97.65           H  
ATOM   2833  HZ3 LYS A 178      -6.555  18.782  -2.990  1.00 97.65           H  
ATOM   2834  N   ASN A 179      -6.261  23.699   2.845  1.00 98.02           N  
ATOM   2835  H   ASN A 179      -6.160  22.722   3.082  1.00 98.02           H  
ATOM   2836  CA  ASN A 179      -7.557  24.336   3.100  1.00 98.02           C  
ATOM   2837  HA  ASN A 179      -7.415  25.416   3.126  1.00 98.02           H  
ATOM   2838  C   ASN A 179      -8.183  23.977   4.458  1.00 98.02           C  
ATOM   2839  CB  ASN A 179      -8.501  24.013   1.928  1.00 98.02           C  
ATOM   2840  HB2 ASN A 179      -9.437  24.550   2.076  1.00 98.02           H  
ATOM   2841  HB3 ASN A 179      -8.055  24.359   0.995  1.00 98.02           H  
ATOM   2842  O   ASN A 179      -9.260  24.478   4.766  1.00 98.02           O  
ATOM   2843  CG  ASN A 179      -8.831  22.537   1.792  1.00 98.02           C  
ATOM   2844  ND2 ASN A 179      -9.618  22.203   0.802  1.00 98.02           N  
ATOM   2845 HD21 ASN A 179     -10.198  21.407   1.024  1.00 98.02           H  
ATOM   2846 HD22 ASN A 179     -10.099  22.943   0.312  1.00 98.02           H  
ATOM   2847  OD1 ASN A 179      -8.364  21.690   2.537  1.00 98.02           O  
ATOM   2848  N   ASN A 180      -7.504  23.171   5.281  1.00 98.20           N  
ATOM   2849  H   ASN A 180      -6.634  22.767   4.963  1.00 98.20           H  
ATOM   2850  CA  ASN A 180      -7.975  22.711   6.587  1.00 98.20           C  
ATOM   2851  HA  ASN A 180      -7.194  22.058   6.977  1.00 98.20           H  
ATOM   2852  C   ASN A 180      -9.237  21.820   6.539  1.00 98.20           C  
ATOM   2853  CB  ASN A 180      -8.045  23.920   7.538  1.00 98.20           C  
ATOM   2854  HB2 ASN A 180      -7.155  24.536   7.407  1.00 98.20           H  
ATOM   2855  HB3 ASN A 180      -8.919  24.524   7.293  1.00 98.20           H  
ATOM   2856  O   ASN A 180      -9.910  21.653   7.558  1.00 98.20           O  
ATOM   2857  CG  ASN A 180      -8.100  23.523   8.996  1.00 98.20           C  
ATOM   2858  ND2 ASN A 180      -9.175  23.834   9.679  1.00 98.20           N  
ATOM   2859 HD21 ASN A 180      -9.995  24.103   9.154  1.00 98.20           H  
ATOM   2860 HD22 ASN A 180      -9.223  23.446  10.610  1.00 98.20           H  
ATOM   2861  OD1 ASN A 180      -7.172  22.959   9.552  1.00 98.20           O  
ATOM   2862  N   ASP A 181      -9.549  21.222   5.385  1.00 98.31           N  
ATOM   2863  H   ASP A 181      -8.993  21.405   4.562  1.00 98.31           H  
ATOM   2864  CA  ASP A 181     -10.651  20.264   5.265  1.00 98.31           C  
ATOM   2865  HA  ASP A 181     -11.534  20.687   5.744  1.00 98.31           H  
ATOM   2866  C   ASP A 181     -10.301  18.949   5.969  1.00 98.31           C  
ATOM   2867  CB  ASP A 181     -10.999  19.980   3.797  1.00 98.31           C  
ATOM   2868  HB2 ASP A 181     -11.637  19.096   3.761  1.00 98.31           H  
ATOM   2869  HB3 ASP A 181     -10.081  19.748   3.258  1.00 98.31           H  
ATOM   2870  O   ASP A 181      -9.225  18.380   5.767  1.00 98.31           O  
ATOM   2871  CG  ASP A 181     -11.738  21.105   3.071  1.00 98.31           C  
ATOM   2872  OD1 ASP A 181     -12.209  22.056   3.731  1.00 98.31           O  
ATOM   2873  OD2 ASP A 181     -11.831  20.993   1.825  1.00 98.31           O  
ATOM   2874  N   ASN A 182     -11.232  18.438   6.776  1.00 98.75           N  
ATOM   2875  H   ASN A 182     -12.112  18.926   6.859  1.00 98.75           H  
ATOM   2876  CA  ASN A 182     -11.107  17.124   7.398  1.00 98.75           C  
ATOM   2877  HA  ASN A 182     -10.058  16.941   7.632  1.00 98.75           H  
ATOM   2878  C   ASN A 182     -11.563  16.035   6.413  1.00 98.75           C  
ATOM   2879  CB  ASN A 182     -11.876  17.120   8.726  1.00 98.75           C  
ATOM   2880  HB2 ASN A 182     -11.474  17.895   9.379  1.00 98.75           H  
ATOM   2881  HB3 ASN A 182     -12.930  17.327   8.539  1.00 98.75           H  
ATOM   2882  O   ASN A 182     -12.718  16.010   5.983  1.00 98.75           O  
ATOM   2883  CG  ASN A 182     -11.783  15.776   9.422  1.00 98.75           C  
ATOM   2884  ND2 ASN A 182     -11.014  15.638  10.475  1.00 98.75           N  
ATOM   2885 HD21 ASN A 182     -10.371  16.366  10.751  1.00 98.75           H  
ATOM   2886 HD22 ASN A 182     -11.038  14.730  10.917  1.00 98.75           H  
ATOM   2887  OD1 ASN A 182     -12.416  14.825   9.018  1.00 98.75           O  
ATOM   2888  N   VAL A 183     -10.642  15.137   6.073  1.00 98.76           N  
ATOM   2889  H   VAL A 183      -9.739  15.192   6.523  1.00 98.76           H  
ATOM   2890  CA  VAL A 183     -10.832  14.071   5.084  1.00 98.76           C  
ATOM   2891  HA  VAL A 183     -11.227  14.500   4.163  1.00 98.76           H  
ATOM   2892  C   VAL A 183     -11.839  13.033   5.578  1.00 98.76           C  
ATOM   2893  CB  VAL A 183      -9.476  13.413   4.770  1.00 98.76           C  
ATOM   2894  HB  VAL A 183      -9.065  13.045   5.709  1.00 98.76           H  
ATOM   2895  O   VAL A 183     -12.690  12.616   4.799  1.00 98.76           O  
ATOM   2896  CG1 VAL A 183      -9.575  12.223   3.812  1.00 98.76           C  
ATOM   2897 HG11 VAL A 183     -10.199  11.439   4.239  1.00 98.76           H  
ATOM   2898 HG12 VAL A 183      -9.991  12.545   2.857  1.00 98.76           H  
ATOM   2899 HG13 VAL A 183      -8.583  11.804   3.640  1.00 98.76           H  
ATOM   2900  CG2 VAL A 183      -8.488  14.421   4.162  1.00 98.76           C  
ATOM   2901 HG21 VAL A 183      -8.883  14.811   3.224  1.00 98.76           H  
ATOM   2902 HG22 VAL A 183      -8.309  15.248   4.850  1.00 98.76           H  
ATOM   2903 HG23 VAL A 183      -7.535  13.927   3.969  1.00 98.76           H  
ATOM   2904  N   ASN A 184     -11.798  12.656   6.862  1.00 98.70           N  
ATOM   2905  H   ASN A 184     -11.070  13.028   7.456  1.00 98.70           H  
ATOM   2906  CA  ASN A 184     -12.722  11.681   7.457  1.00 98.70           C  
ATOM   2907  HA  ASN A 184     -12.626  10.730   6.932  1.00 98.70           H  
ATOM   2908  C   ASN A 184     -14.173  12.145   7.302  1.00 98.70           C  
ATOM   2909  CB  ASN A 184     -12.406  11.460   8.949  1.00 98.70           C  
ATOM   2910  HB2 ASN A 184     -12.540  12.380   9.519  1.00 98.70           H  
ATOM   2911  HB3 ASN A 184     -13.128  10.743   9.340  1.00 98.70           H  
ATOM   2912  O   ASN A 184     -14.993  11.448   6.712  1.00 98.70           O  
ATOM   2913  CG  ASN A 184     -11.013  10.945   9.239  1.00 98.70           C  
ATOM   2914  ND2 ASN A 184     -10.918   9.934  10.065  1.00 98.70           N  
ATOM   2915 HD21 ASN A 184     -10.001   9.605  10.331  1.00 98.70           H  
ATOM   2916 HD22 ASN A 184     -11.745   9.567  10.514  1.00 98.70           H  
ATOM   2917  OD1 ASN A 184     -10.004  11.465   8.772  1.00 98.70           O  
ATOM   2918  N   LYS A 185     -14.458  13.375   7.740  1.00 98.39           N  
ATOM   2919  H   LYS A 185     -13.720  13.877   8.213  1.00 98.39           H  
ATOM   2920  CA  LYS A 185     -15.771  14.007   7.612  1.00 98.39           C  
ATOM   2921  HA  LYS A 185     -16.508  13.384   8.119  1.00 98.39           H  
ATOM   2922  C   LYS A 185     -16.196  14.111   6.150  1.00 98.39           C  
ATOM   2923  CB  LYS A 185     -15.720  15.387   8.279  1.00 98.39           C  
ATOM   2924  HB2 LYS A 185     -15.388  15.274   9.311  1.00 98.39           H  
ATOM   2925  HB3 LYS A 185     -15.013  16.022   7.746  1.00 98.39           H  
ATOM   2926  O   LYS A 185     -17.356  13.881   5.826  1.00 98.39           O  
ATOM   2927  CG  LYS A 185     -17.109  16.032   8.266  1.00 98.39           C  
ATOM   2928  HG2 LYS A 185     -17.803  15.406   8.826  1.00 98.39           H  
ATOM   2929  HG3 LYS A 185     -17.462  16.114   7.238  1.00 98.39           H  
ATOM   2930  CD  LYS A 185     -17.086  17.435   8.864  1.00 98.39           C  
ATOM   2931  HD2 LYS A 185     -16.369  18.043   8.312  1.00 98.39           H  
ATOM   2932  HD3 LYS A 185     -16.813  17.388   9.918  1.00 98.39           H  
ATOM   2933  CE  LYS A 185     -18.496  17.994   8.691  1.00 98.39           C  
ATOM   2934  HE2 LYS A 185     -19.180  17.442   9.337  1.00 98.39           H  
ATOM   2935  HE3 LYS A 185     -18.807  17.807   7.663  1.00 98.39           H  
ATOM   2936  NZ  LYS A 185     -18.542  19.443   8.961  1.00 98.39           N  
ATOM   2937  HZ1 LYS A 185     -18.265  19.635   9.913  1.00 98.39           H  
ATOM   2938  HZ2 LYS A 185     -19.480  19.773   8.783  1.00 98.39           H  
ATOM   2939  HZ3 LYS A 185     -17.922  19.903   8.309  1.00 98.39           H  
ATOM   2940  N   ARG A 186     -15.269  14.448   5.247  1.00 98.49           N  
ATOM   2941  H   ARG A 186     -14.331  14.641   5.568  1.00 98.49           H  
ATOM   2942  CA  ARG A 186     -15.583  14.539   3.820  1.00 98.49           C  
ATOM   2943  HA  ARG A 186     -16.481  15.151   3.740  1.00 98.49           H  
ATOM   2944  C   ARG A 186     -15.943  13.179   3.220  1.00 98.49           C  
ATOM   2945  CB  ARG A 186     -14.418  15.209   3.076  1.00 98.49           C  
ATOM   2946  HB2 ARG A 186     -13.535  14.572   3.128  1.00 98.49           H  
ATOM   2947  HB3 ARG A 186     -14.182  16.152   3.570  1.00 98.49           H  
ATOM   2948  O   ARG A 186     -16.849  13.113   2.398  1.00 98.49           O  
ATOM   2949  CG  ARG A 186     -14.732  15.501   1.603  1.00 98.49           C  
ATOM   2950  HG2 ARG A 186     -14.821  14.568   1.046  1.00 98.49           H  
ATOM   2951  HG3 ARG A 186     -13.911  16.084   1.186  1.00 98.49           H  
ATOM   2952  CD  ARG A 186     -16.025  16.307   1.473  1.00 98.49           C  
ATOM   2953  HD2 ARG A 186     -15.977  17.166   2.141  1.00 98.49           H  
ATOM   2954  HD3 ARG A 186     -16.868  15.683   1.768  1.00 98.49           H  
ATOM   2955  NE  ARG A 186     -16.249  16.762   0.100  1.00 98.49           N  
ATOM   2956  HE  ARG A 186     -15.558  16.504  -0.590  1.00 98.49           H  
ATOM   2957  NH1 ARG A 186     -18.261  17.765   0.580  1.00 98.49           N  
ATOM   2958 HH11 ARG A 186     -18.213  17.454   1.540  1.00 98.49           H  
ATOM   2959 HH12 ARG A 186     -19.105  18.248   0.308  1.00 98.49           H  
ATOM   2960  NH2 ARG A 186     -17.443  17.806  -1.514  1.00 98.49           N  
ATOM   2961 HH21 ARG A 186     -16.711  17.570  -2.170  1.00 98.49           H  
ATOM   2962 HH22 ARG A 186     -18.244  18.358  -1.784  1.00 98.49           H  
ATOM   2963  CZ  ARG A 186     -17.316  17.440  -0.267  1.00 98.49           C  
ATOM   2964  N   ILE A 187     -15.266  12.110   3.632  1.00 98.26           N  
ATOM   2965  H   ILE A 187     -14.515  12.245   4.294  1.00 98.26           H  
ATOM   2966  CA  ILE A 187     -15.601  10.738   3.236  1.00 98.26           C  
ATOM   2967  HA  ILE A 187     -15.703  10.702   2.152  1.00 98.26           H  
ATOM   2968  C   ILE A 187     -16.970  10.336   3.796  1.00 98.26           C  
ATOM   2969  CB  ILE A 187     -14.457   9.778   3.635  1.00 98.26           C  
ATOM   2970  HB  ILE A 187     -14.112  10.033   4.638  1.00 98.26           H  
ATOM   2971  O   ILE A 187     -17.786   9.817   3.043  1.00 98.26           O  
ATOM   2972  CG1 ILE A 187     -13.293   9.976   2.637  1.00 98.26           C  
ATOM   2973 HG12 ILE A 187     -13.077  11.041   2.546  1.00 98.26           H  
ATOM   2974 HG13 ILE A 187     -13.591   9.611   1.654  1.00 98.26           H  
ATOM   2975  CG2 ILE A 187     -14.914   8.309   3.655  1.00 98.26           C  
ATOM   2976 HG21 ILE A 187     -15.665   8.158   4.431  1.00 98.26           H  
ATOM   2977 HG22 ILE A 187     -15.336   8.030   2.689  1.00 98.26           H  
ATOM   2978 HG23 ILE A 187     -14.081   7.647   3.894  1.00 98.26           H  
ATOM   2979  CD1 ILE A 187     -11.991   9.286   3.046  1.00 98.26           C  
ATOM   2980 HD11 ILE A 187     -12.108   8.202   3.048  1.00 98.26           H  
ATOM   2981 HD12 ILE A 187     -11.704   9.637   4.037  1.00 98.26           H  
ATOM   2982 HD13 ILE A 187     -11.207   9.549   2.337  1.00 98.26           H  
ATOM   2983  N   GLU A 188     -17.272  10.648   5.057  1.00 98.16           N  
ATOM   2984  H   GLU A 188     -16.551  11.032   5.650  1.00 98.16           H  
ATOM   2985  CA  GLU A 188     -18.599  10.411   5.650  1.00 98.16           C  
ATOM   2986  HA  GLU A 188     -18.821   9.344   5.629  1.00 98.16           H  
ATOM   2987  C   GLU A 188     -19.716  11.110   4.863  1.00 98.16           C  
ATOM   2988  CB  GLU A 188     -18.613  10.889   7.111  1.00 98.16           C  
ATOM   2989  HB2 GLU A 188     -18.213  11.901   7.167  1.00 98.16           H  
ATOM   2990  HB3 GLU A 188     -19.640  10.899   7.477  1.00 98.16           H  
ATOM   2991  O   GLU A 188     -20.719  10.486   4.524  1.00 98.16           O  
ATOM   2992  CG  GLU A 188     -17.791   9.950   7.993  1.00 98.16           C  
ATOM   2993  HG2 GLU A 188     -18.311   8.992   8.020  1.00 98.16           H  
ATOM   2994  HG3 GLU A 188     -16.813   9.788   7.541  1.00 98.16           H  
ATOM   2995  CD  GLU A 188     -17.586  10.430   9.433  1.00 98.16           C  
ATOM   2996  OE1 GLU A 188     -17.091   9.576  10.208  1.00 98.16           O  
ATOM   2997  OE2 GLU A 188     -17.906  11.600   9.753  1.00 98.16           O  
ATOM   2998  N   GLU A 189     -19.520  12.378   4.493  1.00 97.96           N  
ATOM   2999  H   GLU A 189     -18.692  12.844   4.838  1.00 97.96           H  
ATOM   3000  CA  GLU A 189     -20.456  13.144   3.656  1.00 97.96           C  
ATOM   3001  HA  GLU A 189     -21.438  13.172   4.129  1.00 97.96           H  
ATOM   3002  C   GLU A 189     -20.645  12.550   2.250  1.00 97.96           C  
ATOM   3003  CB  GLU A 189     -19.930  14.580   3.479  1.00 97.96           C  
ATOM   3004  HB2 GLU A 189     -20.489  15.060   2.676  1.00 97.96           H  
ATOM   3005  HB3 GLU A 189     -18.887  14.529   3.168  1.00 97.96           H  
ATOM   3006  O   GLU A 189     -21.686  12.751   1.632  1.00 97.96           O  
ATOM   3007  CG  GLU A 189     -20.041  15.484   4.716  1.00 97.96           C  
ATOM   3008  HG2 GLU A 189     -21.097  15.677   4.907  1.00 97.96           H  
ATOM   3009  HG3 GLU A 189     -19.641  14.969   5.590  1.00 97.96           H  
ATOM   3010  CD  GLU A 189     -19.307  16.831   4.537  1.00 97.96           C  
ATOM   3011  OE1 GLU A 189     -19.258  17.598   5.536  1.00 97.96           O  
ATOM   3012  OE2 GLU A 189     -18.818  17.135   3.411  1.00 97.96           O  
ATOM   3013  N   LEU A 190     -19.633  11.872   1.704  1.00 97.85           N  
ATOM   3014  H   LEU A 190     -18.802  11.736   2.262  1.00 97.85           H  
ATOM   3015  CA  LEU A 190     -19.684  11.265   0.368  1.00 97.85           C  
ATOM   3016  HA  LEU A 190     -20.394  11.818  -0.246  1.00 97.85           H  
ATOM   3017  C   LEU A 190     -20.204   9.820   0.389  1.00 97.85           C  
ATOM   3018  CB  LEU A 190     -18.289  11.353  -0.274  1.00 97.85           C  
ATOM   3019  HB2 LEU A 190     -18.273  10.749  -1.181  1.00 97.85           H  
ATOM   3020  HB3 LEU A 190     -17.569  10.921   0.421  1.00 97.85           H  
ATOM   3021  O   LEU A 190     -20.561   9.292  -0.669  1.00 97.85           O  
ATOM   3022  CG  LEU A 190     -17.853  12.786  -0.629  1.00 97.85           C  
ATOM   3023  HG  LEU A 190     -17.999  13.455   0.219  1.00 97.85           H  
ATOM   3024  CD1 LEU A 190     -16.373  12.787  -1.007  1.00 97.85           C  
ATOM   3025 HD11 LEU A 190     -16.041  13.804  -1.217  1.00 97.85           H  
ATOM   3026 HD12 LEU A 190     -16.215  12.157  -1.882  1.00 97.85           H  
ATOM   3027 HD13 LEU A 190     -15.789  12.397  -0.174  1.00 97.85           H  
ATOM   3028  CD2 LEU A 190     -18.630  13.368  -1.816  1.00 97.85           C  
ATOM   3029 HD21 LEU A 190     -19.689  13.427  -1.562  1.00 97.85           H  
ATOM   3030 HD22 LEU A 190     -18.260  14.370  -2.031  1.00 97.85           H  
ATOM   3031 HD23 LEU A 190     -18.493  12.728  -2.687  1.00 97.85           H  
ATOM   3032  N   CYS A 191     -20.244   9.193   1.565  1.00 95.94           N  
ATOM   3033  H   CYS A 191     -19.849   9.670   2.364  1.00 95.94           H  
ATOM   3034  CA  CYS A 191     -20.763   7.845   1.781  1.00 95.94           C  
ATOM   3035  HA  CYS A 191     -20.872   7.355   0.813  1.00 95.94           H  
ATOM   3036  C   CYS A 191     -22.170   7.801   2.401  1.00 95.94           C  
ATOM   3037  CB  CYS A 191     -19.751   7.038   2.605  1.00 95.94           C  
ATOM   3038  HB2 CYS A 191     -19.501   7.585   3.513  1.00 95.94           H  
ATOM   3039  HB3 CYS A 191     -20.201   6.083   2.879  1.00 95.94           H  
ATOM   3040  O   CYS A 191     -22.722   6.710   2.537  1.00 95.94           O  
ATOM   3041  SG  CYS A 191     -18.247   6.713   1.641  1.00 95.94           S  
ATOM   3042  HG  CYS A 191     -17.730   5.825   2.494  1.00 95.94           H  
ATOM   3043  N   THR A 192     -22.741   8.954   2.761  1.00 88.06           N  
ATOM   3044  H   THR A 192     -22.260   9.811   2.527  1.00 88.06           H  
ATOM   3045  CA  THR A 192     -24.123   9.112   3.251  1.00 88.06           C  
ATOM   3046  HA  THR A 192     -24.516   8.134   3.527  1.00 88.06           H  
ATOM   3047  C   THR A 192     -25.063   9.609   2.156  1.00 88.06           C  
ATOM   3048  CB  THR A 192     -24.196  10.012   4.491  1.00 88.06           C  
ATOM   3049  HB  THR A 192     -25.233  10.299   4.667  1.00 88.06           H  
ATOM   3050  O   THR A 192     -26.244   9.195   2.195  1.00 88.06           O  
ATOM   3051  CG2 THR A 192     -23.680   9.287   5.734  1.00 88.06           C  
ATOM   3052 HG21 THR A 192     -22.654   8.952   5.580  1.00 88.06           H  
ATOM   3053 HG22 THR A 192     -24.309   8.419   5.933  1.00 88.06           H  
ATOM   3054 HG23 THR A 192     -23.717   9.960   6.591  1.00 88.06           H  
ATOM   3055  OG1 THR A 192     -23.408  11.172   4.361  1.00 88.06           O  
ATOM   3056  HG1 THR A 192     -22.499  10.867   4.304  1.00 88.06           H  
ATOM   3057  OXT THR A 192     -24.597  10.367   1.275  1.00 88.06           O  
TER    3058      THR A 192                                                       
ATOM   3058  N   ILE B   1      32.295  18.688 -27.805  1.00 31.20           N  
ATOM   3059  H   ILE B   1      32.635  19.244 -27.034  1.00 31.20           H  
ATOM   3060  H2  ILE B   1      33.064  18.440 -28.411  1.00 31.20           H  
ATOM   3061  H3  ILE B   1      31.630  19.243 -28.325  1.00 31.20           H  
ATOM   3062  CA  ILE B   1      31.632  17.471 -27.280  1.00 31.20           C  
ATOM   3063  HA  ILE B   1      31.217  16.894 -28.105  1.00 31.20           H  
ATOM   3064  C   ILE B   1      30.477  17.959 -26.419  1.00 31.20           C  
ATOM   3065  CB  ILE B   1      32.604  16.553 -26.488  1.00 31.20           C  
ATOM   3066  HB  ILE B   1      32.940  17.082 -25.596  1.00 31.20           H  
ATOM   3067  O   ILE B   1      30.699  18.320 -25.269  1.00 31.20           O  
ATOM   3068  CG1 ILE B   1      33.856  16.198 -27.328  1.00 31.20           C  
ATOM   3069 HG12 ILE B   1      33.558  15.606 -28.193  1.00 31.20           H  
ATOM   3070 HG13 ILE B   1      34.326  17.112 -27.692  1.00 31.20           H  
ATOM   3071  CG2 ILE B   1      31.871  15.272 -26.050  1.00 31.20           C  
ATOM   3072 HG21 ILE B   1      30.982  15.510 -25.467  1.00 31.20           H  
ATOM   3073 HG22 ILE B   1      31.573  14.683 -26.918  1.00 31.20           H  
ATOM   3074 HG23 ILE B   1      32.514  14.661 -25.417  1.00 31.20           H  
ATOM   3075  CD1 ILE B   1      34.938  15.435 -26.552  1.00 31.20           C  
ATOM   3076 HD11 ILE B   1      35.825  15.334 -27.178  1.00 31.20           H  
ATOM   3077 HD12 ILE B   1      35.205  15.981 -25.647  1.00 31.20           H  
ATOM   3078 HD13 ILE B   1      34.591  14.436 -26.289  1.00 31.20           H  
ATOM   3079  N   GLU B   2      29.293  18.128 -27.006  1.00 31.70           N  
ATOM   3080  H   GLU B   2      29.110  17.797 -27.943  1.00 31.70           H  
ATOM   3081  CA  GLU B   2      28.115  18.554 -26.244  1.00 31.70           C  
ATOM   3082  HA  GLU B   2      28.357  19.440 -25.657  1.00 31.70           H  
ATOM   3083  C   GLU B   2      27.736  17.437 -25.273  1.00 31.70           C  
ATOM   3084  CB  GLU B   2      26.954  18.915 -27.183  1.00 31.70           C  
ATOM   3085  HB2 GLU B   2      26.022  18.908 -26.618  1.00 31.70           H  
ATOM   3086  HB3 GLU B   2      26.891  18.170 -27.977  1.00 31.70           H  
ATOM   3087  O   GLU B   2      27.615  16.276 -25.667  1.00 31.70           O  
ATOM   3088  CG  GLU B   2      27.160  20.321 -27.764  1.00 31.70           C  
ATOM   3089  HG2 GLU B   2      27.171  21.036 -26.941  1.00 31.70           H  
ATOM   3090  HG3 GLU B   2      28.134  20.363 -28.250  1.00 31.70           H  
ATOM   3091  CD  GLU B   2      26.082  20.707 -28.784  1.00 31.70           C  
ATOM   3092  OE1 GLU B   2      25.662  21.883 -28.747  1.00 31.70           O  
ATOM   3093  OE2 GLU B   2      25.746  19.831 -29.609  1.00 31.70           O  
ATOM   3094  N   LYS B   3      27.625  17.764 -23.980  1.00 34.66           N  
ATOM   3095  H   LYS B   3      27.680  18.739 -23.725  1.00 34.66           H  
ATOM   3096  CA  LYS B   3      27.110  16.803 -23.003  1.00 34.66           C  
ATOM   3097  HA  LYS B   3      27.699  15.889 -23.081  1.00 34.66           H  
ATOM   3098  C   LYS B   3      25.664  16.497 -23.398  1.00 34.66           C  
ATOM   3099  CB  LYS B   3      27.184  17.352 -21.569  1.00 34.66           C  
ATOM   3100  HB2 LYS B   3      26.988  18.424 -21.574  1.00 34.66           H  
ATOM   3101  HB3 LYS B   3      26.412  16.869 -20.970  1.00 34.66           H  
ATOM   3102  O   LYS B   3      24.900  17.452 -23.548  1.00 34.66           O  
ATOM   3103  CG  LYS B   3      28.543  17.055 -20.922  1.00 34.66           C  
ATOM   3104  HG2 LYS B   3      28.677  15.975 -20.861  1.00 34.66           H  
ATOM   3105  HG3 LYS B   3      29.338  17.474 -21.539  1.00 34.66           H  
ATOM   3106  CD  LYS B   3      28.625  17.658 -19.514  1.00 34.66           C  
ATOM   3107  HD2 LYS B   3      27.784  17.302 -18.918  1.00 34.66           H  
ATOM   3108  HD3 LYS B   3      28.571  18.743 -19.595  1.00 34.66           H  
ATOM   3109  CE  LYS B   3      29.942  17.245 -18.847  1.00 34.66           C  
ATOM   3110  HE2 LYS B   3      30.761  17.484 -19.526  1.00 34.66           H  
ATOM   3111  HE3 LYS B   3      29.937  16.164 -18.707  1.00 34.66           H  
ATOM   3112  NZ  LYS B   3      30.147  17.935 -17.548  1.00 34.66           N  
ATOM   3113  HZ1 LYS B   3      31.015  17.638 -17.125  1.00 34.66           H  
ATOM   3114  HZ2 LYS B   3      30.193  18.935 -17.686  1.00 34.66           H  
ATOM   3115  HZ3 LYS B   3      29.391  17.731 -16.910  1.00 34.66           H  
ATOM   3116  N   PRO B   4      25.281  15.219 -23.560  1.00 35.39           N  
ATOM   3117  CA  PRO B   4      23.901  14.890 -23.868  1.00 35.39           C  
ATOM   3118  HA  PRO B   4      23.655  15.323 -24.838  1.00 35.39           H  
ATOM   3119  C   PRO B   4      22.995  15.470 -22.771  1.00 35.39           C  
ATOM   3120  CB  PRO B   4      23.835  13.364 -23.974  1.00 35.39           C  
ATOM   3121  HB2 PRO B   4      22.905  12.963 -23.572  1.00 35.39           H  
ATOM   3122  HB3 PRO B   4      23.952  13.071 -25.018  1.00 35.39           H  
ATOM   3123  O   PRO B   4      23.401  15.490 -21.598  1.00 35.39           O  
ATOM   3124  CG  PRO B   4      25.049  12.888 -23.177  1.00 35.39           C  
ATOM   3125  HG2 PRO B   4      24.778  12.803 -22.125  1.00 35.39           H  
ATOM   3126  HG3 PRO B   4      25.431  11.938 -23.551  1.00 35.39           H  
ATOM   3127  CD  PRO B   4      26.065  14.014 -23.349  1.00 35.39           C  
ATOM   3128  HD2 PRO B   4      26.685  14.086 -22.455  1.00 35.39           H  
ATOM   3129  HD3 PRO B   4      26.681  13.828 -24.229  1.00 35.39           H  
ATOM   3130  N   PRO B   5      21.800  15.980 -23.120  1.00 32.86           N  
ATOM   3131  CA  PRO B   5      20.868  16.494 -22.132  1.00 32.86           C  
ATOM   3132  HA  PRO B   5      21.300  17.371 -21.651  1.00 32.86           H  
ATOM   3133  C   PRO B   5      20.602  15.393 -21.110  1.00 32.86           C  
ATOM   3134  CB  PRO B   5      19.595  16.888 -22.893  1.00 32.86           C  
ATOM   3135  HB2 PRO B   5      18.835  16.113 -22.792  1.00 32.86           H  
ATOM   3136  HB3 PRO B   5      19.202  17.843 -22.545  1.00 32.86           H  
ATOM   3137  O   PRO B   5      20.315  14.255 -21.481  1.00 32.86           O  
ATOM   3138  CG  PRO B   5      20.034  16.967 -24.355  1.00 32.86           C  
ATOM   3139  HG2 PRO B   5      19.229  16.686 -25.033  1.00 32.86           H  
ATOM   3140  HG3 PRO B   5      20.381  17.977 -24.575  1.00 32.86           H  
ATOM   3141  CD  PRO B   5      21.209  16.001 -24.446  1.00 32.86           C  
ATOM   3142  HD2 PRO B   5      20.850  15.003 -24.698  1.00 32.86           H  
ATOM   3143  HD3 PRO B   5      21.907  16.358 -25.203  1.00 32.86           H  
ATOM   3144  N   LYS B   6      20.707  15.709 -19.817  1.00 31.60           N  
ATOM   3145  H   LYS B   6      20.944  16.659 -19.571  1.00 31.60           H  
ATOM   3146  CA  LYS B   6      20.197  14.805 -18.789  1.00 31.60           C  
ATOM   3147  HA  LYS B   6      20.574  13.797 -18.958  1.00 31.60           H  
ATOM   3148  C   LYS B   6      18.685  14.774 -18.970  1.00 31.60           C  
ATOM   3149  CB  LYS B   6      20.589  15.270 -17.377  1.00 31.60           C  
ATOM   3150  HB2 LYS B   6      20.025  14.672 -16.661  1.00 31.60           H  
ATOM   3151  HB3 LYS B   6      20.303  16.313 -17.245  1.00 31.60           H  
ATOM   3152  O   LYS B   6      18.001  15.686 -18.513  1.00 31.60           O  
ATOM   3153  CG  LYS B   6      22.086  15.105 -17.079  1.00 31.60           C  
ATOM   3154  HG2 LYS B   6      22.667  15.748 -17.740  1.00 31.60           H  
ATOM   3155  HG3 LYS B   6      22.374  14.067 -17.245  1.00 31.60           H  
ATOM   3156  CD  LYS B   6      22.359  15.484 -15.618  1.00 31.60           C  
ATOM   3157  HD2 LYS B   6      21.735  14.860 -14.977  1.00 31.60           H  
ATOM   3158  HD3 LYS B   6      22.086  16.527 -15.462  1.00 31.60           H  
ATOM   3159  CE  LYS B   6      23.830  15.272 -15.251  1.00 31.60           C  
ATOM   3160  HE2 LYS B   6      24.099  14.247 -15.504  1.00 31.60           H  
ATOM   3161  HE3 LYS B   6      24.442  15.943 -15.854  1.00 31.60           H  
ATOM   3162  NZ  LYS B   6      24.050  15.512 -13.802  1.00 31.60           N  
ATOM   3163  HZ1 LYS B   6      25.010  15.340 -13.541  1.00 31.60           H  
ATOM   3164  HZ2 LYS B   6      23.795  16.457 -13.550  1.00 31.60           H  
ATOM   3165  HZ3 LYS B   6      23.469  14.887 -13.261  1.00 31.60           H  
ATOM   3166  N   THR B   7      18.168  13.759 -19.654  1.00 29.57           N  
ATOM   3167  H   THR B   7      18.780  13.144 -20.170  1.00 29.57           H  
ATOM   3168  CA  THR B   7      16.762  13.379 -19.558  1.00 29.57           C  
ATOM   3169  HA  THR B   7      16.128  14.242 -19.765  1.00 29.57           H  
ATOM   3170  C   THR B   7      16.538  12.965 -18.116  1.00 29.57           C  
ATOM   3171  CB  THR B   7      16.385  12.247 -20.534  1.00 29.57           C  
ATOM   3172  HB  THR B   7      15.598  11.631 -20.099  1.00 29.57           H  
ATOM   3173  O   THR B   7      16.719  11.808 -17.747  1.00 29.57           O  
ATOM   3174  CG2 THR B   7      15.859  12.809 -21.851  1.00 29.57           C  
ATOM   3175 HG21 THR B   7      16.615  13.444 -22.313  1.00 29.57           H  
ATOM   3176 HG22 THR B   7      15.621  11.986 -22.526  1.00 29.57           H  
ATOM   3177 HG23 THR B   7      14.953  13.388 -21.671  1.00 29.57           H  
ATOM   3178  OG1 THR B   7      17.503  11.438 -20.830  1.00 29.57           O  
ATOM   3179  HG1 THR B   7      17.530  10.749 -20.162  1.00 29.57           H  
ATOM   3180  N   VAL B   8      16.215  13.943 -17.272  1.00 29.53           N  
ATOM   3181  H   VAL B   8      16.231  14.891 -17.620  1.00 29.53           H  
ATOM   3182  CA  VAL B   8      15.475  13.693 -16.045  1.00 29.53           C  
ATOM   3183  HA  VAL B   8      15.978  12.932 -15.449  1.00 29.53           H  
ATOM   3184  C   VAL B   8      14.157  13.112 -16.520  1.00 29.53           C  
ATOM   3185  CB  VAL B   8      15.290  14.962 -15.182  1.00 29.53           C  
ATOM   3186  HB  VAL B   8      14.403  14.836 -14.561  1.00 29.53           H  
ATOM   3187  O   VAL B   8      13.241  13.842 -16.891  1.00 29.53           O  
ATOM   3188  CG1 VAL B   8      16.489  15.116 -14.239  1.00 29.53           C  
ATOM   3189 HG11 VAL B   8      16.346  15.992 -13.607  1.00 29.53           H  
ATOM   3190 HG12 VAL B   8      17.407  15.225 -14.816  1.00 29.53           H  
ATOM   3191 HG13 VAL B   8      16.562  14.237 -13.598  1.00 29.53           H  
ATOM   3192  CG2 VAL B   8      15.150  16.270 -15.980  1.00 29.53           C  
ATOM   3193 HG21 VAL B   8      14.914  17.085 -15.296  1.00 29.53           H  
ATOM   3194 HG22 VAL B   8      16.073  16.509 -16.508  1.00 29.53           H  
ATOM   3195 HG23 VAL B   8      14.331  16.182 -16.694  1.00 29.53           H  
ATOM   3196  N   ALA B   9      14.118  11.785 -16.643  1.00 29.24           N  
ATOM   3197  H   ALA B   9      14.950  11.249 -16.442  1.00 29.24           H  
ATOM   3198  CA  ALA B   9      12.866  11.080 -16.773  1.00 29.24           C  
ATOM   3199  HA  ALA B   9      12.364  11.372 -17.696  1.00 29.24           H  
ATOM   3200  C   ALA B   9      12.059  11.552 -15.572  1.00 29.24           C  
ATOM   3201  CB  ALA B   9      13.118   9.567 -16.782  1.00 29.24           C  
ATOM   3202  HB1 ALA B   9      13.630   9.265 -15.868  1.00 29.24           H  
ATOM   3203  HB2 ALA B   9      12.165   9.041 -16.838  1.00 29.24           H  
ATOM   3204  HB3 ALA B   9      13.726   9.295 -17.645  1.00 29.24           H  
ATOM   3205  O   ALA B   9      12.455  11.315 -14.430  1.00 29.24           O  
ATOM   3206  N   SER B  10      11.013  12.336 -15.831  1.00 28.39           N  
ATOM   3207  H   SER B  10      10.801  12.574 -16.790  1.00 28.39           H  
ATOM   3208  CA  SER B  10      10.010  12.576 -14.815  1.00 28.39           C  
ATOM   3209  HA  SER B  10      10.462  13.057 -13.948  1.00 28.39           H  
ATOM   3210  C   SER B  10       9.550  11.176 -14.458  1.00 28.39           C  
ATOM   3211  CB  SER B  10       8.883  13.456 -15.366  1.00 28.39           C  
ATOM   3212  HB2 SER B  10       9.308  14.396 -15.719  1.00 28.39           H  
ATOM   3213  HB3 SER B  10       8.401  12.955 -16.205  1.00 28.39           H  
ATOM   3214  O   SER B  10       8.970  10.482 -15.296  1.00 28.39           O  
ATOM   3215  OG  SER B  10       7.913  13.739 -14.379  1.00 28.39           O  
ATOM   3216  HG  SER B  10       8.324  14.054 -13.571  1.00 28.39           H  
ATOM   3217  N   ILE B  11       9.949  10.706 -13.277  1.00 32.55           N  
ATOM   3218  H   ILE B  11      10.557  11.270 -12.701  1.00 32.55           H  
ATOM   3219  CA  ILE B  11       9.335   9.539 -12.673  1.00 32.55           C  
ATOM   3220  HA  ILE B  11       9.281   8.723 -13.393  1.00 32.55           H  
ATOM   3221  C   ILE B  11       7.935  10.045 -12.388  1.00 32.55           C  
ATOM   3222  CB  ILE B  11      10.105   9.050 -11.427  1.00 32.55           C  
ATOM   3223  HB  ILE B  11      10.158   9.860 -10.700  1.00 32.55           H  
ATOM   3224  O   ILE B  11       7.674  10.663 -11.361  1.00 32.55           O  
ATOM   3225  CG1 ILE B  11      11.543   8.648 -11.829  1.00 32.55           C  
ATOM   3226 HG12 ILE B  11      12.030   9.491 -12.319  1.00 32.55           H  
ATOM   3227 HG13 ILE B  11      11.508   7.819 -12.536  1.00 32.55           H  
ATOM   3228  CG2 ILE B  11       9.362   7.862 -10.787  1.00 32.55           C  
ATOM   3229 HG21 ILE B  11       9.333   7.014 -11.471  1.00 32.55           H  
ATOM   3230 HG22 ILE B  11       8.341   8.145 -10.531  1.00 32.55           H  
ATOM   3231 HG23 ILE B  11       9.852   7.562  -9.861  1.00 32.55           H  
ATOM   3232  CD1 ILE B  11      12.427   8.253 -10.645  1.00 32.55           C  
ATOM   3233 HD11 ILE B  11      12.395   9.025  -9.877  1.00 32.55           H  
ATOM   3234 HD12 ILE B  11      12.097   7.303 -10.224  1.00 32.55           H  
ATOM   3235 HD13 ILE B  11      13.454   8.145 -10.994  1.00 32.55           H  
ATOM   3236  N   THR B  12       7.090   9.960 -13.416  1.00 33.61           N  
ATOM   3237  H   THR B  12       7.460   9.671 -14.311  1.00 33.61           H  
ATOM   3238  CA  THR B  12       5.681  10.285 -13.308  1.00 33.61           C  
ATOM   3239  HA  THR B  12       5.573  11.347 -13.091  1.00 33.61           H  
ATOM   3240  C   THR B  12       5.200   9.466 -12.139  1.00 33.61           C  
ATOM   3241  CB  THR B  12       4.865   9.904 -14.556  1.00 33.61           C  
ATOM   3242  HB  THR B  12       4.429   8.914 -14.427  1.00 33.61           H  
ATOM   3243  O   THR B  12       5.570   8.290 -12.050  1.00 33.61           O  
ATOM   3244  CG2 THR B  12       3.745  10.916 -14.784  1.00 33.61           C  
ATOM   3245 HG21 THR B  12       3.169  10.626 -15.663  1.00 33.61           H  
ATOM   3246 HG22 THR B  12       3.083  10.931 -13.919  1.00 33.61           H  
ATOM   3247 HG23 THR B  12       4.167  11.909 -14.940  1.00 33.61           H  
ATOM   3248  OG1 THR B  12       5.646   9.884 -15.733  1.00 33.61           O  
ATOM   3249  HG1 THR B  12       6.212   9.110 -15.683  1.00 33.61           H  
ATOM   3250  N   THR B  13       4.441  10.096 -11.246  1.00 35.22           N  
ATOM   3251  H   THR B  13       4.246  11.084 -11.330  1.00 35.22           H  
ATOM   3252  CA  THR B  13       3.839   9.413 -10.113  1.00 35.22           C  
ATOM   3253  HA  THR B  13       4.612   9.267  -9.359  1.00 35.22           H  
ATOM   3254  C   THR B  13       3.267   8.100 -10.646  1.00 35.22           C  
ATOM   3255  CB  THR B  13       2.723  10.256  -9.482  1.00 35.22           C  
ATOM   3256  HB  THR B  13       1.782  10.097 -10.010  1.00 35.22           H  
ATOM   3257  O   THR B  13       2.455   8.176 -11.579  1.00 35.22           O  
ATOM   3258  CG2 THR B  13       2.542   9.906  -8.008  1.00 35.22           C  
ATOM   3259 HG21 THR B  13       1.693  10.453  -7.600  1.00 35.22           H  
ATOM   3260 HG22 THR B  13       2.336   8.841  -7.906  1.00 35.22           H  
ATOM   3261 HG23 THR B  13       3.439  10.153  -7.439  1.00 35.22           H  
ATOM   3262  OG1 THR B  13       3.045  11.631  -9.547  1.00 35.22           O  
ATOM   3263  HG1 THR B  13       2.584  12.046  -8.815  1.00 35.22           H  
ATOM   3264  N   PRO B  14       3.770   6.924 -10.210  1.00 39.67           N  
ATOM   3265  CA  PRO B  14       3.137   5.628 -10.415  1.00 39.67           C  
ATOM   3266  HA  PRO B  14       3.589   5.116 -11.264  1.00 39.67           H  
ATOM   3267  C   PRO B  14       1.650   5.799 -10.617  1.00 39.67           C  
ATOM   3268  CB  PRO B  14       3.383   4.855  -9.119  1.00 39.67           C  
ATOM   3269  HB2 PRO B  14       2.512   4.889  -8.465  1.00 39.67           H  
ATOM   3270  HB3 PRO B  14       3.625   3.803  -9.276  1.00 39.67           H  
ATOM   3271  O   PRO B  14       0.990   6.456  -9.803  1.00 39.67           O  
ATOM   3272  CG  PRO B  14       4.508   5.630  -8.451  1.00 39.67           C  
ATOM   3273  HG2 PRO B  14       4.059   6.172  -7.619  1.00 39.67           H  
ATOM   3274  HG3 PRO B  14       5.342   4.993  -8.155  1.00 39.67           H  
ATOM   3275  CD  PRO B  14       4.951   6.698  -9.410  1.00 39.67           C  
ATOM   3276  HD2 PRO B  14       5.304   7.559  -8.842  1.00 39.67           H  
ATOM   3277  HD3 PRO B  14       5.751   6.321 -10.047  1.00 39.67           H  
ATOM   3278  N   LYS B  15       1.132   5.279 -11.732  1.00 44.00           N  
ATOM   3279  H   LYS B  15       1.682   4.607 -12.248  1.00 44.00           H  
ATOM   3280  CA  LYS B  15      -0.308   5.364 -11.930  1.00 44.00           C  
ATOM   3281  HA  LYS B  15      -0.598   6.414 -11.913  1.00 44.00           H  
ATOM   3282  C   LYS B  15      -0.970   4.691 -10.746  1.00 44.00           C  
ATOM   3283  CB  LYS B  15      -0.751   4.706 -13.231  1.00 44.00           C  
ATOM   3284  HB2 LYS B  15      -0.117   3.842 -13.428  1.00 44.00           H  
ATOM   3285  HB3 LYS B  15      -1.780   4.362 -13.123  1.00 44.00           H  
ATOM   3286  O   LYS B  15      -0.456   3.704 -10.222  1.00 44.00           O  
ATOM   3287  CG  LYS B  15      -0.686   5.691 -14.396  1.00 44.00           C  
ATOM   3288  HG2 LYS B  15       0.344   6.010 -14.554  1.00 44.00           H  
ATOM   3289  HG3 LYS B  15      -1.304   6.560 -14.171  1.00 44.00           H  
ATOM   3290  CD  LYS B  15      -1.216   4.999 -15.651  1.00 44.00           C  
ATOM   3291  HD2 LYS B  15      -0.556   4.170 -15.905  1.00 44.00           H  
ATOM   3292  HD3 LYS B  15      -2.216   4.613 -15.451  1.00 44.00           H  
ATOM   3293  CE  LYS B  15      -1.273   6.000 -16.801  1.00 44.00           C  
ATOM   3294  HE2 LYS B  15      -1.911   6.832 -16.503  1.00 44.00           H  
ATOM   3295  HE3 LYS B  15      -0.269   6.389 -16.971  1.00 44.00           H  
ATOM   3296  NZ  LYS B  15      -1.800   5.352 -18.023  1.00 44.00           N  
ATOM   3297  HZ1 LYS B  15      -2.724   4.987 -17.841  1.00 44.00           H  
ATOM   3298  HZ2 LYS B  15      -1.849   6.016 -18.782  1.00 44.00           H  
ATOM   3299  HZ3 LYS B  15      -1.199   4.584 -18.286  1.00 44.00           H  
ATOM   3300  N   ILE B  16      -2.120   5.249 -10.380  1.00 43.32           N  
ATOM   3301  H   ILE B  16      -2.404   6.103 -10.839  1.00 43.32           H  
ATOM   3302  CA  ILE B  16      -3.005   4.699  -9.366  1.00 43.32           C  
ATOM   3303  HA  ILE B  16      -2.604   4.920  -8.377  1.00 43.32           H  
ATOM   3304  C   ILE B  16      -3.064   3.208  -9.577  1.00 43.32           C  
ATOM   3305  CB  ILE B  16      -4.410   5.290  -9.492  1.00 43.32           C  
ATOM   3306  HB  ILE B  16      -4.755   5.127 -10.513  1.00 43.32           H  
ATOM   3307  O   ILE B  16      -3.448   2.721 -10.650  1.00 43.32           O  
ATOM   3308  CG1 ILE B  16      -4.353   6.807  -9.232  1.00 43.32           C  
ATOM   3309 HG12 ILE B  16      -4.424   6.998  -8.161  1.00 43.32           H  
ATOM   3310 HG13 ILE B  16      -3.411   7.241  -9.567  1.00 43.32           H  
ATOM   3311  CG2 ILE B  16      -5.384   4.570  -8.541  1.00 43.32           C  
ATOM   3312 HG21 ILE B  16      -6.313   5.134  -8.453  1.00 43.32           H  
ATOM   3313 HG22 ILE B  16      -4.943   4.439  -7.553  1.00 43.32           H  
ATOM   3314 HG23 ILE B  16      -5.639   3.585  -8.933  1.00 43.32           H  
ATOM   3315  CD1 ILE B  16      -5.465   7.524 -10.003  1.00 43.32           C  
ATOM   3316 HD11 ILE B  16      -5.469   8.582  -9.742  1.00 43.32           H  
ATOM   3317 HD12 ILE B  16      -6.439   7.086  -9.782  1.00 43.32           H  
ATOM   3318 HD13 ILE B  16      -5.282   7.434 -11.073  1.00 43.32           H  
ATOM   3319  N   ILE B  17      -2.609   2.508  -8.556  1.00 49.92           N  
ATOM   3320  H   ILE B  17      -2.275   2.969  -7.722  1.00 49.92           H  
ATOM   3321  CA  ILE B  17      -2.644   1.084  -8.602  1.00 49.92           C  
ATOM   3322  HA  ILE B  17      -2.312   0.774  -9.593  1.00 49.92           H  
ATOM   3323  C   ILE B  17      -4.112   0.693  -8.457  1.00 49.92           C  
ATOM   3324  CB  ILE B  17      -1.671   0.481  -7.583  1.00 49.92           C  
ATOM   3325  HB  ILE B  17      -1.898   0.862  -6.588  1.00 49.92           H  
ATOM   3326  O   ILE B  17      -4.683   0.765  -7.374  1.00 49.92           O  
ATOM   3327  CG1 ILE B  17      -0.212   0.873  -7.949  1.00 49.92           C  
ATOM   3328 HG12 ILE B  17      -0.131   1.960  -7.962  1.00 49.92           H  
ATOM   3329 HG13 ILE B  17       0.001   0.529  -8.961  1.00 49.92           H  
ATOM   3330  CG2 ILE B  17      -1.961  -1.021  -7.622  1.00 49.92           C  
ATOM   3331 HG21 ILE B  17      -2.590  -1.269  -6.767  1.00 49.92           H  
ATOM   3332 HG22 ILE B  17      -1.043  -1.603  -7.707  1.00 49.92           H  
ATOM   3333 HG23 ILE B  17      -2.631  -1.321  -8.428  1.00 49.92           H  
ATOM   3334  CD1 ILE B  17       0.917   0.369  -7.044  1.00 49.92           C  
ATOM   3335 HD11 ILE B  17       1.875   0.625  -7.497  1.00 49.92           H  
ATOM   3336 HD12 ILE B  17       0.855   0.878  -6.082  1.00 49.92           H  
ATOM   3337 HD13 ILE B  17       0.871  -0.713  -6.917  1.00 49.92           H  
ATOM   3338  N   LEU B  18      -4.718   0.277  -9.572  1.00 45.31           N  
ATOM   3339  H   LEU B  18      -4.171   0.305 -10.420  1.00 45.31           H  
ATOM   3340  CA  LEU B  18      -5.930  -0.530  -9.572  1.00 45.31           C  
ATOM   3341  HA  LEU B  18      -6.757   0.067  -9.189  1.00 45.31           H  
ATOM   3342  C   LEU B  18      -5.690  -1.703  -8.626  1.00 45.31           C  
ATOM   3343  CB  LEU B  18      -6.276  -1.042 -10.989  1.00 45.31           C  
ATOM   3344  HB2 LEU B  18      -7.128  -1.717 -10.910  1.00 45.31           H  
ATOM   3345  HB3 LEU B  18      -5.449  -1.636 -11.378  1.00 45.31           H  
ATOM   3346  O   LEU B  18      -4.936  -2.634  -8.934  1.00 45.31           O  
ATOM   3347  CG  LEU B  18      -6.615   0.056 -12.007  1.00 45.31           C  
ATOM   3348  HG  LEU B  18      -5.889   0.866 -11.942  1.00 45.31           H  
ATOM   3349  CD1 LEU B  18      -6.562  -0.516 -13.426  1.00 45.31           C  
ATOM   3350 HD11 LEU B  18      -6.811   0.267 -14.143  1.00 45.31           H  
ATOM   3351 HD12 LEU B  18      -5.555  -0.879 -13.631  1.00 45.31           H  
ATOM   3352 HD13 LEU B  18      -7.272  -1.337 -13.521  1.00 45.31           H  
ATOM   3353  CD2 LEU B  18      -8.018   0.610 -11.760  1.00 45.31           C  
ATOM   3354 HD21 LEU B  18      -8.759  -0.187 -11.816  1.00 45.31           H  
ATOM   3355 HD22 LEU B  18      -8.065   1.071 -10.774  1.00 45.31           H  
ATOM   3356 HD23 LEU B  18      -8.251   1.374 -12.502  1.00 45.31           H  
ATOM   3357  N   GLN B  19      -6.317  -1.629  -7.459  1.00 52.09           N  
ATOM   3358  H   GLN B  19      -6.829  -0.790  -7.226  1.00 52.09           H  
ATOM   3359  CA  GLN B  19      -6.413  -2.770  -6.580  1.00 52.09           C  
ATOM   3360  HA  GLN B  19      -5.419  -3.191  -6.433  1.00 52.09           H  
ATOM   3361  C   GLN B  19      -7.255  -3.808  -7.286  1.00 52.09           C  
ATOM   3362  CB  GLN B  19      -6.996  -2.374  -5.226  1.00 52.09           C  
ATOM   3363  HB2 GLN B  19      -7.366  -3.268  -4.723  1.00 52.09           H  
ATOM   3364  HB3 GLN B  19      -7.811  -1.659  -5.339  1.00 52.09           H  
ATOM   3365  O   GLN B  19      -8.413  -3.576  -7.631  1.00 52.09           O  
ATOM   3366  CG  GLN B  19      -5.852  -1.778  -4.411  1.00 52.09           C  
ATOM   3367  HG2 GLN B  19      -5.491  -0.867  -4.889  1.00 52.09           H  
ATOM   3368  HG3 GLN B  19      -5.059  -2.526  -4.379  1.00 52.09           H  
ATOM   3369  CD  GLN B  19      -6.205  -1.487  -2.977  1.00 52.09           C  
ATOM   3370  NE2 GLN B  19      -5.421  -0.674  -2.300  1.00 52.09           N  
ATOM   3371 HE21 GLN B  19      -5.841  -0.304  -1.459  1.00 52.09           H  
ATOM   3372 HE22 GLN B  19      -4.790  -0.056  -2.791  1.00 52.09           H  
ATOM   3373  OE1 GLN B  19      -7.169  -1.999  -2.433  1.00 52.09           O  
ATOM   3374  N   LYS B  20      -6.636  -4.950  -7.555  1.00 55.53           N  
ATOM   3375  H   LYS B  20      -5.713  -5.086  -7.171  1.00 55.53           H  
ATOM   3376  CA  LYS B  20      -7.385  -6.100  -8.021  1.00 55.53           C  
ATOM   3377  HA  LYS B  20      -8.232  -5.748  -8.611  1.00 55.53           H  
ATOM   3378  C   LYS B  20      -7.925  -6.778  -6.779  1.00 55.53           C  
ATOM   3379  CB  LYS B  20      -6.496  -6.982  -8.891  1.00 55.53           C  
ATOM   3380  HB2 LYS B  20      -6.088  -7.804  -8.303  1.00 55.53           H  
ATOM   3381  HB3 LYS B  20      -5.672  -6.379  -9.274  1.00 55.53           H  
ATOM   3382  O   LYS B  20      -7.153  -7.062  -5.865  1.00 55.53           O  
ATOM   3383  CG  LYS B  20      -7.287  -7.518 -10.084  1.00 55.53           C  
ATOM   3384  HG2 LYS B  20      -8.092  -8.167  -9.738  1.00 55.53           H  
ATOM   3385  HG3 LYS B  20      -7.706  -6.684 -10.647  1.00 55.53           H  
ATOM   3386  CD  LYS B  20      -6.328  -8.298 -10.976  1.00 55.53           C  
ATOM   3387  HD2 LYS B  20      -5.478  -7.662 -11.222  1.00 55.53           H  
ATOM   3388  HD3 LYS B  20      -5.966  -9.173 -10.436  1.00 55.53           H  
ATOM   3389  CE  LYS B  20      -7.023  -8.727 -12.262  1.00 55.53           C  
ATOM   3390  HE2 LYS B  20      -7.448  -7.845 -12.740  1.00 55.53           H  
ATOM   3391  HE3 LYS B  20      -7.834  -9.411 -12.015  1.00 55.53           H  
ATOM   3392  NZ  LYS B  20      -6.027  -9.370 -13.145  1.00 55.53           N  
ATOM   3393  HZ1 LYS B  20      -5.594 -10.144 -12.662  1.00 55.53           H  
ATOM   3394  HZ2 LYS B  20      -5.292  -8.707 -13.347  1.00 55.53           H  
ATOM   3395  HZ3 LYS B  20      -6.451  -9.683 -14.007  1.00 55.53           H  
ATOM   3396  N   GLU B  21      -9.234  -6.987  -6.753  1.00 61.83           N  
ATOM   3397  H   GLU B  21      -9.801  -6.641  -7.514  1.00 61.83           H  
ATOM   3398  CA  GLU B  21      -9.947  -7.481  -5.580  1.00 61.83           C  
ATOM   3399  HA  GLU B  21      -9.877  -6.738  -4.785  1.00 61.83           H  
ATOM   3400  C   GLU B  21      -9.323  -8.782  -5.075  1.00 61.83           C  
ATOM   3401  CB  GLU B  21     -11.433  -7.663  -5.906  1.00 61.83           C  
ATOM   3402  HB2 GLU B  21     -11.517  -8.235  -6.830  1.00 61.83           H  
ATOM   3403  HB3 GLU B  21     -11.909  -8.223  -5.100  1.00 61.83           H  
ATOM   3404  O   GLU B  21      -9.355  -9.834  -5.717  1.00 61.83           O  
ATOM   3405  CG  GLU B  21     -12.143  -6.306  -6.050  1.00 61.83           C  
ATOM   3406  HG2 GLU B  21     -11.579  -5.686  -6.746  1.00 61.83           H  
ATOM   3407  HG3 GLU B  21     -12.142  -5.808  -5.080  1.00 61.83           H  
ATOM   3408  CD  GLU B  21     -13.584  -6.426  -6.572  1.00 61.83           C  
ATOM   3409  OE1 GLU B  21     -14.242  -5.368  -6.667  1.00 61.83           O  
ATOM   3410  OE2 GLU B  21     -13.983  -7.548  -6.962  1.00 61.83           O  
ATOM   3411  N   TYR B  22      -8.717  -8.684  -3.900  1.00 70.70           N  
ATOM   3412  H   TYR B  22      -8.684  -7.774  -3.463  1.00 70.70           H  
ATOM   3413  CA  TYR B  22      -8.505  -9.827  -3.043  1.00 70.70           C  
ATOM   3414  HA  TYR B  22      -8.220 -10.699  -3.632  1.00 70.70           H  
ATOM   3415  C   TYR B  22      -9.825 -10.099  -2.333  1.00 70.70           C  
ATOM   3416  CB  TYR B  22      -7.391  -9.503  -2.050  1.00 70.70           C  
ATOM   3417  HB2 TYR B  22      -7.572  -8.515  -1.626  1.00 70.70           H  
ATOM   3418  HB3 TYR B  22      -6.448  -9.449  -2.594  1.00 70.70           H  
ATOM   3419  O   TYR B  22     -10.284  -9.269  -1.551  1.00 70.70           O  
ATOM   3420  CG  TYR B  22      -7.283 -10.502  -0.917  1.00 70.70           C  
ATOM   3421  CD1 TYR B  22      -7.721 -10.135   0.369  1.00 70.70           C  
ATOM   3422  HD1 TYR B  22      -8.138  -9.152   0.533  1.00 70.70           H  
ATOM   3423  CD2 TYR B  22      -6.811 -11.807  -1.153  1.00 70.70           C  
ATOM   3424  HD2 TYR B  22      -6.515 -12.101  -2.149  1.00 70.70           H  
ATOM   3425  CE1 TYR B  22      -7.655 -11.054   1.431  1.00 70.70           C  
ATOM   3426  HE1 TYR B  22      -8.001 -10.764   2.412  1.00 70.70           H  
ATOM   3427  CE2 TYR B  22      -6.740 -12.732  -0.092  1.00 70.70           C  
ATOM   3428  HE2 TYR B  22      -6.388 -13.739  -0.260  1.00 70.70           H  
ATOM   3429  OH  TYR B  22      -7.062 -13.238   2.230  1.00 70.70           O  
ATOM   3430  HH  TYR B  22      -7.400 -12.859   3.044  1.00 70.70           H  
ATOM   3431  CZ  TYR B  22      -7.155 -12.354   1.202  1.00 70.70           C  
ATOM   3432  N   LEU B  23     -10.419 -11.259  -2.598  1.00 76.81           N  
ATOM   3433  H   LEU B  23     -10.016 -11.876  -3.288  1.00 76.81           H  
ATOM   3434  CA  LEU B  23     -11.557 -11.730  -1.824  1.00 76.81           C  
ATOM   3435  HA  LEU B  23     -12.140 -10.863  -1.514  1.00 76.81           H  
ATOM   3436  C   LEU B  23     -11.038 -12.459  -0.575  1.00 76.81           C  
ATOM   3437  CB  LEU B  23     -12.462 -12.611  -2.692  1.00 76.81           C  
ATOM   3438  HB2 LEU B  23     -13.234 -13.046  -2.058  1.00 76.81           H  
ATOM   3439  HB3 LEU B  23     -11.854 -13.418  -3.101  1.00 76.81           H  
ATOM   3440  O   LEU B  23     -10.205 -13.365  -0.710  1.00 76.81           O  
ATOM   3441  CG  LEU B  23     -13.140 -11.873  -3.861  1.00 76.81           C  
ATOM   3442  HG  LEU B  23     -12.377 -11.476  -4.530  1.00 76.81           H  
ATOM   3443  CD1 LEU B  23     -13.989 -12.873  -4.643  1.00 76.81           C  
ATOM   3444 HD11 LEU B  23     -14.456 -12.370  -5.490  1.00 76.81           H  
ATOM   3445 HD12 LEU B  23     -13.364 -13.686  -5.013  1.00 76.81           H  
ATOM   3446 HD13 LEU B  23     -14.767 -13.276  -3.996  1.00 76.81           H  
ATOM   3447  CD2 LEU B  23     -14.045 -10.728  -3.406  1.00 76.81           C  
ATOM   3448 HD21 LEU B  23     -14.788 -11.089  -2.695  1.00 76.81           H  
ATOM   3449 HD22 LEU B  23     -13.457  -9.930  -2.952  1.00 76.81           H  
ATOM   3450 HD23 LEU B  23     -14.560 -10.302  -4.267  1.00 76.81           H  
ATOM   3451  N   PRO B  24     -11.488 -12.077   0.633  1.00 74.49           N  
ATOM   3452  CA  PRO B  24     -11.087 -12.753   1.861  1.00 74.49           C  
ATOM   3453  HA  PRO B  24     -10.001 -12.743   1.956  1.00 74.49           H  
ATOM   3454  C   PRO B  24     -11.575 -14.206   1.860  1.00 74.49           C  
ATOM   3455  CB  PRO B  24     -11.719 -11.933   2.991  1.00 74.49           C  
ATOM   3456  HB2 PRO B  24     -11.043 -11.127   3.275  1.00 74.49           H  
ATOM   3457  HB3 PRO B  24     -11.966 -12.543   3.860  1.00 74.49           H  
ATOM   3458  O   PRO B  24     -12.582 -14.519   1.237  1.00 74.49           O  
ATOM   3459  CG  PRO B  24     -12.969 -11.339   2.342  1.00 74.49           C  
ATOM   3460  HG2 PRO B  24     -13.289 -10.421   2.836  1.00 74.49           H  
ATOM   3461  HG3 PRO B  24     -13.772 -12.076   2.344  1.00 74.49           H  
ATOM   3462  CD  PRO B  24     -12.520 -11.082   0.907  1.00 74.49           C  
ATOM   3463  HD2 PRO B  24     -13.371 -11.191   0.235  1.00 74.49           H  
ATOM   3464  HD3 PRO B  24     -12.094 -10.082   0.821  1.00 74.49           H  
ATOM   3465  N   GLU B  25     -10.919 -15.090   2.617  1.00 79.83           N  
ATOM   3466  H   GLU B  25     -10.080 -14.790   3.094  1.00 79.83           H  
ATOM   3467  CA  GLU B  25     -11.282 -16.522   2.703  1.00 79.83           C  
ATOM   3468  HA  GLU B  25     -11.192 -16.975   1.716  1.00 79.83           H  
ATOM   3469  C   GLU B  25     -12.729 -16.774   3.171  1.00 79.83           C  
ATOM   3470  CB  GLU B  25     -10.324 -17.248   3.665  1.00 79.83           C  
ATOM   3471  HB2 GLU B  25     -10.641 -18.287   3.754  1.00 79.83           H  
ATOM   3472  HB3 GLU B  25     -10.391 -16.781   4.648  1.00 79.83           H  
ATOM   3473  O   GLU B  25     -13.279 -17.853   2.963  1.00 79.83           O  
ATOM   3474  CG  GLU B  25      -8.863 -17.231   3.194  1.00 79.83           C  
ATOM   3475  HG2 GLU B  25      -8.817 -17.645   2.186  1.00 79.83           H  
ATOM   3476  HG3 GLU B  25      -8.513 -16.200   3.147  1.00 79.83           H  
ATOM   3477  CD  GLU B  25      -7.913 -18.026   4.107  1.00 79.83           C  
ATOM   3478  OE1 GLU B  25      -6.775 -18.282   3.641  1.00 79.83           O  
ATOM   3479  OE2 GLU B  25      -8.250 -18.323   5.272  1.00 79.83           O  
ATOM   3480  N   THR B  26     -13.359 -15.781   3.803  1.00 83.62           N  
ATOM   3481  H   THR B  26     -12.873 -14.903   3.915  1.00 83.62           H  
ATOM   3482  CA  THR B  26     -14.769 -15.816   4.208  1.00 83.62           C  
ATOM   3483  HA  THR B  26     -14.981 -16.784   4.662  1.00 83.62           H  
ATOM   3484  C   THR B  26     -15.746 -15.661   3.039  1.00 83.62           C  
ATOM   3485  CB  THR B  26     -15.048 -14.719   5.246  1.00 83.62           C  
ATOM   3486  HB  THR B  26     -16.118 -14.669   5.447  1.00 83.62           H  
ATOM   3487  O   THR B  26     -16.927 -15.955   3.209  1.00 83.62           O  
ATOM   3488  CG2 THR B  26     -14.319 -14.985   6.564  1.00 83.62           C  
ATOM   3489 HG21 THR B  26     -14.625 -15.952   6.963  1.00 83.62           H  
ATOM   3490 HG22 THR B  26     -14.577 -14.206   7.281  1.00 83.62           H  
ATOM   3491 HG23 THR B  26     -13.240 -14.982   6.408  1.00 83.62           H  
ATOM   3492  OG1 THR B  26     -14.601 -13.464   4.777  1.00 83.62           O  
ATOM   3493  HG1 THR B  26     -15.204 -13.171   4.090  1.00 83.62           H  
ATOM   3494  N   ASP B  27     -15.293 -15.193   1.872  1.00 82.39           N  
ATOM   3495  H   ASP B  27     -14.303 -15.028   1.760  1.00 82.39           H  
ATOM   3496  CA  ASP B  27     -16.119 -15.063   0.671  1.00 82.39           C  
ATOM   3497  HA  ASP B  27     -17.101 -14.706   0.984  1.00 82.39           H  
ATOM   3498  C   ASP B  27     -16.255 -16.424  -0.040  1.00 82.39           C  
ATOM   3499  CB  ASP B  27     -15.532 -14.003  -0.274  1.00 82.39           C  
ATOM   3500  HB2 ASP B  27     -15.275 -13.113   0.300  1.00 82.39           H  
ATOM   3501  HB3 ASP B  27     -14.620 -14.387  -0.732  1.00 82.39           H  
ATOM   3502  O   ASP B  27     -15.253 -17.109  -0.257  1.00 82.39           O  
ATOM   3503  CG  ASP B  27     -16.533 -13.623  -1.370  1.00 82.39           C  
ATOM   3504  OD1 ASP B  27     -16.767 -14.452  -2.280  1.00 82.39           O  
ATOM   3505  OD2 ASP B  27     -17.127 -12.536  -1.261  1.00 82.39           O  
ATOM   3506  N   PRO B  28     -17.460 -16.854  -0.448  1.00 88.53           N  
ATOM   3507  CA  PRO B  28     -17.640 -18.124  -1.154  1.00 88.53           C  
ATOM   3508  HA  PRO B  28     -17.257 -18.937  -0.537  1.00 88.53           H  
ATOM   3509  C   PRO B  28     -16.920 -18.197  -2.515  1.00 88.53           C  
ATOM   3510  CB  PRO B  28     -19.156 -18.278  -1.303  1.00 88.53           C  
ATOM   3511  HB2 PRO B  28     -19.546 -18.832  -0.449  1.00 88.53           H  
ATOM   3512  HB3 PRO B  28     -19.433 -18.776  -2.233  1.00 88.53           H  
ATOM   3513  O   PRO B  28     -16.677 -19.298  -3.004  1.00 88.53           O  
ATOM   3514  CG  PRO B  28     -19.680 -16.842  -1.255  1.00 88.53           C  
ATOM   3515  HG2 PRO B  28     -20.712 -16.796  -0.910  1.00 88.53           H  
ATOM   3516  HG3 PRO B  28     -19.581 -16.383  -2.239  1.00 88.53           H  
ATOM   3517  CD  PRO B  28     -18.727 -16.162  -0.282  1.00 88.53           C  
ATOM   3518  HD2 PRO B  28     -18.653 -15.101  -0.523  1.00 88.53           H  
ATOM   3519  HD3 PRO B  28     -19.079 -16.293   0.742  1.00 88.53           H  
ATOM   3520  N   ASN B  29     -16.567 -17.058  -3.118  1.00 82.36           N  
ATOM   3521  H   ASN B  29     -16.774 -16.186  -2.652  1.00 82.36           H  
ATOM   3522  CA  ASN B  29     -15.844 -16.949  -4.387  1.00 82.36           C  
ATOM   3523  HA  ASN B  29     -15.923 -17.899  -4.915  1.00 82.36           H  
ATOM   3524  C   ASN B  29     -14.342 -16.673  -4.202  1.00 82.36           C  
ATOM   3525  CB  ASN B  29     -16.488 -15.864  -5.264  1.00 82.36           C  
ATOM   3526  HB2 ASN B  29     -16.284 -14.887  -4.828  1.00 82.36           H  
ATOM   3527  HB3 ASN B  29     -16.039 -15.884  -6.257  1.00 82.36           H  
ATOM   3528  O   ASN B  29     -13.663 -16.342  -5.178  1.00 82.36           O  
ATOM   3529  CG  ASN B  29     -17.980 -16.032  -5.426  1.00 82.36           C  
ATOM   3530  ND2 ASN B  29     -18.744 -15.131  -4.857  1.00 82.36           N  
ATOM   3531 HD21 ASN B  29     -18.309 -14.474  -4.226  1.00 82.36           H  
ATOM   3532 HD22 ASN B  29     -19.746 -15.238  -4.932  1.00 82.36           H  
ATOM   3533  OD1 ASN B  29     -18.470 -16.962  -6.049  1.00 82.36           O  
ATOM   3534  N   HIS B  30     -13.814 -16.780  -2.977  1.00 81.55           N  
ATOM   3535  H   HIS B  30     -14.412 -17.015  -2.198  1.00 81.55           H  
ATOM   3536  CA  HIS B  30     -12.402 -16.517  -2.719  1.00 81.55           C  
ATOM   3537  HA  HIS B  30     -12.218 -15.492  -3.040  1.00 81.55           H  
ATOM   3538  C   HIS B  30     -11.474 -17.419  -3.541  1.00 81.55           C  
ATOM   3539  CB  HIS B  30     -12.078 -16.587  -1.222  1.00 81.55           C  
ATOM   3540  HB2 HIS B  30     -12.851 -16.046  -0.677  1.00 81.55           H  
ATOM   3541  HB3 HIS B  30     -11.130 -16.079  -1.043  1.00 81.55           H  
ATOM   3542  O   HIS B  30     -11.780 -18.568  -3.875  1.00 81.55           O  
ATOM   3543  CG  HIS B  30     -11.982 -17.987  -0.672  1.00 81.55           C  
ATOM   3544  CD2 HIS B  30     -10.852 -18.736  -0.488  1.00 81.55           C  
ATOM   3545  HD2 HIS B  30      -9.843 -18.420  -0.709  1.00 81.55           H  
ATOM   3546  ND1 HIS B  30     -13.033 -18.732  -0.211  1.00 81.55           N  
ATOM   3547  HD1 HIS B  30     -13.973 -18.381  -0.100  1.00 81.55           H  
ATOM   3548  CE1 HIS B  30     -12.557 -19.903   0.234  1.00 81.55           C  
ATOM   3549  HE1 HIS B  30     -13.155 -20.671   0.703  1.00 81.55           H  
ATOM   3550  NE2 HIS B  30     -11.225 -19.962   0.076  1.00 81.55           N  
ATOM   3551  N   GLU B  31     -10.290 -16.896  -3.858  1.00 81.36           N  
ATOM   3552  H   GLU B  31     -10.066 -15.965  -3.536  1.00 81.36           H  
ATOM   3553  CA  GLU B  31      -9.270 -17.687  -4.532  1.00 81.36           C  
ATOM   3554  HA  GLU B  31      -9.741 -18.180  -5.383  1.00 81.36           H  
ATOM   3555  C   GLU B  31      -8.723 -18.755  -3.577  1.00 81.36           C  
ATOM   3556  CB  GLU B  31      -8.148 -16.781  -5.059  1.00 81.36           C  
ATOM   3557  HB2 GLU B  31      -7.592 -16.381  -4.211  1.00 81.36           H  
ATOM   3558  HB3 GLU B  31      -8.583 -15.934  -5.589  1.00 81.36           H  
ATOM   3559  O   GLU B  31      -8.251 -18.441  -2.488  1.00 81.36           O  
ATOM   3560  CG  GLU B  31      -7.178 -17.521  -5.997  1.00 81.36           C  
ATOM   3561  HG2 GLU B  31      -6.822 -18.435  -5.521  1.00 81.36           H  
ATOM   3562  HG3 GLU B  31      -6.312 -16.882  -6.169  1.00 81.36           H  
ATOM   3563  CD  GLU B  31      -7.809 -17.844  -7.359  1.00 81.36           C  
ATOM   3564  OE1 GLU B  31      -7.695 -18.991  -7.870  1.00 81.36           O  
ATOM   3565  OE2 GLU B  31      -8.350 -16.922  -8.004  1.00 81.36           O  
ATOM   3566  N   ILE B  32      -8.738 -20.019  -4.003  1.00 84.28           N  
ATOM   3567  H   ILE B  32      -9.293 -20.235  -4.819  1.00 84.28           H  
ATOM   3568  CA  ILE B  32      -8.039 -21.092  -3.285  1.00 84.28           C  
ATOM   3569  HA  ILE B  32      -8.210 -20.956  -2.217  1.00 84.28           H  
ATOM   3570  C   ILE B  32      -6.544 -20.965  -3.564  1.00 84.28           C  
ATOM   3571  CB  ILE B  32      -8.557 -22.494  -3.666  1.00 84.28           C  
ATOM   3572  HB  ILE B  32      -8.348 -22.667  -4.722  1.00 84.28           H  
ATOM   3573  O   ILE B  32      -6.137 -21.025  -4.732  1.00 84.28           O  
ATOM   3574  CG1 ILE B  32     -10.083 -22.595  -3.457  1.00 84.28           C  
ATOM   3575 HG12 ILE B  32     -10.314 -22.507  -2.395  1.00 84.28           H  
ATOM   3576 HG13 ILE B  32     -10.584 -21.776  -3.974  1.00 84.28           H  
ATOM   3577  CG2 ILE B  32      -7.812 -23.573  -2.855  1.00 84.28           C  
ATOM   3578 HG21 ILE B  32      -7.999 -23.436  -1.790  1.00 84.28           H  
ATOM   3579 HG22 ILE B  32      -8.137 -24.572  -3.146  1.00 84.28           H  
ATOM   3580 HG23 ILE B  32      -6.737 -23.524  -3.029  1.00 84.28           H  
ATOM   3581  CD1 ILE B  32     -10.689 -23.895  -3.998  1.00 84.28           C  
ATOM   3582 HD11 ILE B  32     -10.402 -24.037  -5.040  1.00 84.28           H  
ATOM   3583 HD12 ILE B  32     -10.360 -24.748  -3.405  1.00 84.28           H  
ATOM   3584 HD13 ILE B  32     -11.776 -23.834  -3.935  1.00 84.28           H  
ATOM   3585  N   TRP B  33      -5.769 -20.830  -2.492  1.00 88.59           N  
ATOM   3586  H   TRP B  33      -6.213 -20.828  -1.585  1.00 88.59           H  
ATOM   3587  CA  TRP B  33      -4.316 -20.718  -2.514  1.00 88.59           C  
ATOM   3588  HA  TRP B  33      -3.992 -20.525  -3.536  1.00 88.59           H  
ATOM   3589  C   TRP B  33      -3.636 -22.014  -2.052  1.00 88.59           C  
ATOM   3590  CB  TRP B  33      -3.889 -19.528  -1.660  1.00 88.59           C  
ATOM   3591  HB2 TRP B  33      -2.824 -19.398  -1.854  1.00 88.59           H  
ATOM   3592  HB3 TRP B  33      -4.023 -19.779  -0.608  1.00 88.59           H  
ATOM   3593  O   TRP B  33      -4.215 -22.773  -1.277  1.00 88.59           O  
ATOM   3594  CG  TRP B  33      -4.538 -18.211  -1.960  1.00 88.59           C  
ATOM   3595  CD1 TRP B  33      -5.620 -17.672  -1.355  1.00 88.59           C  
ATOM   3596  HD1 TRP B  33      -6.200 -18.150  -0.579  1.00 88.59           H  
ATOM   3597  CD2 TRP B  33      -4.162 -17.269  -3.000  1.00 88.59           C  
ATOM   3598  CE2 TRP B  33      -5.068 -16.171  -2.978  1.00 88.59           C  
ATOM   3599  CE3 TRP B  33      -3.141 -17.255  -3.971  1.00 88.59           C  
ATOM   3600  HE3 TRP B  33      -2.445 -18.081  -3.997  1.00 88.59           H  
ATOM   3601  NE1 TRP B  33      -5.933 -16.463  -1.945  1.00 88.59           N  
ATOM   3602  HE1 TRP B  33      -6.796 -15.977  -1.748  1.00 88.59           H  
ATOM   3603  CH2 TRP B  33      -3.975 -15.159  -4.884  1.00 88.59           C  
ATOM   3604  HH2 TRP B  33      -3.900 -14.368  -5.616  1.00 88.59           H  
ATOM   3605  CZ2 TRP B  33      -4.989 -15.126  -3.909  1.00 88.59           C  
ATOM   3606  HZ2 TRP B  33      -5.712 -14.324  -3.888  1.00 88.59           H  
ATOM   3607  CZ3 TRP B  33      -3.038 -16.206  -4.898  1.00 88.59           C  
ATOM   3608  HZ3 TRP B  33      -2.252 -16.222  -5.639  1.00 88.59           H  
ATOM   3609  N   ASP B  34      -2.409 -22.232  -2.520  1.00 85.72           N  
ATOM   3610  H   ASP B  34      -1.958 -21.485  -3.028  1.00 85.72           H  
ATOM   3611  CA  ASP B  34      -1.594 -23.438  -2.310  1.00 85.72           C  
ATOM   3612  HA  ASP B  34      -2.237 -24.240  -1.949  1.00 85.72           H  
ATOM   3613  C   ASP B  34      -0.480 -23.240  -1.254  1.00 85.72           C  
ATOM   3614  CB  ASP B  34      -0.962 -23.891  -3.651  1.00 85.72           C  
ATOM   3615  HB2 ASP B  34      -0.425 -24.825  -3.484  1.00 85.72           H  
ATOM   3616  HB3 ASP B  34      -0.226 -23.146  -3.951  1.00 85.72           H  
ATOM   3617  O   ASP B  34       0.369 -24.119  -1.107  1.00 85.72           O  
ATOM   3618  CG  ASP B  34      -1.923 -24.129  -4.828  1.00 85.72           C  
ATOM   3619  OD1 ASP B  34      -3.066 -24.584  -4.631  1.00 85.72           O  
ATOM   3620  OD2 ASP B  34      -1.517 -23.858  -5.991  1.00 85.72           O  
ATOM   3621  N   ASP B  35      -0.419 -22.077  -0.588  1.00 76.76           N  
ATOM   3622  H   ASP B  35      -1.140 -21.391  -0.763  1.00 76.76           H  
ATOM   3623  CA  ASP B  35       0.618 -21.768   0.419  1.00 76.76           C  
ATOM   3624  HA  ASP B  35       1.570 -22.091  -0.002  1.00 76.76           H  
ATOM   3625  C   ASP B  35       0.540 -22.556   1.739  1.00 76.76           C  
ATOM   3626  CB  ASP B  35       0.754 -20.250   0.670  1.00 76.76           C  
ATOM   3627  HB2 ASP B  35       1.390 -19.842  -0.116  1.00 76.76           H  
ATOM   3628  HB3 ASP B  35       1.299 -20.095   1.601  1.00 76.76           H  
ATOM   3629  O   ASP B  35      -0.547 -23.063   2.098  1.00 76.76           O  
ATOM   3630  CG  ASP B  35      -0.523 -19.414   0.691  1.00 76.76           C  
ATOM   3631  OD1 ASP B  35      -1.029 -19.092  -0.404  1.00 76.76           O  
ATOM   3632  OD2 ASP B  35      -0.897 -18.869   1.761  1.00 76.76           O  
ATOM   3633  OXT ASP B  35       1.591 -22.559   2.421  1.00 76.76           O  
TER    3634      ASP B  35                                                       
END   
