# Supplementary material for: An extended Tudor domain within Vreteno interconnects Gtsf1L and Ago3 for piRNA biogenesis in Bombyx mori
Source: EMBO J. 2023 Nov 20;42(24):e114072. doi: 10.15252/embj.2023114072 (PMC10711660; doi:10.15252/embj.2023114072)
Supplement: Supplementary file 5 — Dataset EV2 [file EMBJ-42-e114072-s001.xlsx]

## Sheet: Dataset EV2_legend
Datset EV2:	IP-qMS of HA-BmGtsf1L IP versus HA-eGFP IP.

## Sheet: identified proteins
Protein.IDs	Fasta.headers	plot_label	Mol..weight..kDa.	Sequence.length	Ratio.H.L.0147.0149	Ratio.H.L.0148.0146	Ratio.H.L.normalized.0147.0149	Ratio.H.L.normalized.0148.0146	Sequence.coverage....	Sequence.coverage.0147.0149....	Sequence.coverage.0148.0146....	Unique.peptides.0147.0149	Unique.peptides.0148.0146	Intensity.L.0147.0149	Intensity.H.0147.0149	Intensity.L.0148.0146	Intensity.H.0148.0146	log2.Ratio.H.L.normalized.0147.0149	log2.Ratio.H.L.normalized.0148.0146
gi|827544301;H9J172;gi|827544299;gi|829569751;gi|766543085;A0A0D6A6H2	>gi|827544301|ref|XP_012544873.1| methionine--tRNA ligase, cytoplasmic isoform X2 [Bombyx mori];>tr|H9J172|H9J172_BOMMO Uncharacterized protein OS=Bombyx mori GN=101739633 PE=3 SV=1;>gi|827544299|ref|XP_012544872.1| methionine--tRNA ligase, cytoplasmic iso	gi|827544301	105.61	940	0.91199	0.62639	1.0898	0.60683	5.3	4.3	4.4	4	4	43773000	40449000	56309000	28493000	0.124063	-0.720636
H9JFX7;gi|865993135;A0A0H5AXR2;wb_BmMaelstrom;gi|1200727692;gi|1200727690;gi|799532291;gi|799532290;gi|799532289;gi|799532288	>tr|H9JFX7|H9JFX7_BOMMO Uncharacterized protein OS=Bombyx mori PE=4 SV=1;>gi|865993135|dbj|BAR94546.1| maelstrom [Bombyx mori];>tr|A0A0H5AXR2|A0A0H5AXR2_BOMMO Maelstrom OS=Bombyx mori GN=mael PE=1 SV=1;>wb_BmMaelstrom;>gi|1200727692|ref|XP_021204994.1| pro	H9JFX7	34.119	297	0.16854	8.459	0.1968	8.3802	17.8	6.1	15.2	2	4	50029000	8497700	31367000	134060000	-2.3452	3.06698
Q9MID9;gi|8572572;gi|833208366;gi|8163621;gi|758374755;gi|753170953;gi|753170927;gi|753170910;gi|751247642;gi|733711869;gi|685165400;gi|291576037;gi|291576009;gi|291575981;gi|291575967;gi|291575953;gi|291575939;gi|291575925;gi|291575897;gi|291575869;gi|291575855;gi|291575827;gi|291575813;gi|291575799;gi|291575785;gi|291575771;gi|291575743;gi|291575729;gi|291575715;gi|291575687;gi|291575673;gi|291…	>tr|Q9MID9|Q9MID9_BOMMO Cytochrome c oxidase subunit 2 OS=Bombyx mori GN=COII PE=3 SV=1;>gi|8572572|ref|NP_059477.1| cytochrome c oxidase subunit II (mitochondrion) [Bombyx mori];>gi|833208366|gb|AKM22818.1| cytochrome c oxidase subunit II (mitochondrion)	Q9MID9	26.513	227	0.75294	1.0336	0.85159	1.0015	16.3	13.2	16.3	2	3	96130000	65500000	226980000	202430000	-0.231769	0.00216242
H9JGA4;gi|512915235;gi|1127775814;A0A1L6UW57	>tr|H9JGA4|H9JGA4_BOMMO Uncharacterized protein OS=Bombyx mori GN=101746297 PE=3 SV=1;>gi|512915235|ref|XP_004928340.1| hypoxia up-regulated protein 1 [Bombyx mori];>gi|1127775814|gb|APS85765.1| hypoxia up-regulated-like protein [Bombyx mori];>tr|A0A1L6UW5	H9JGA4	101.7	908	0.4975	0.82748	0.56923	0.78588	15.6	14.9	9.9	13	9	360930000	171510000	162630000	173830000	-0.812916	-0.347619
gi|148298800;gi|119381542;gi|1132312019;A1YQ87;A0A1L7P084;gi|158451613;B3TED4;H9J7K1;gi|1200736891	>gi|148298800|ref|NP_001091831.1| enolase [Bombyx mori];>gi|119381542|gb|ABL73887.1| enolase [Bombyx mori];>gi|1132312019|dbj|BAW35594.1| enolase [Bombyx mori];>tr|A1YQ87|A1YQ87_BOMMO Enolase OS=Bombyx mori PE=2 SV=1;>tr|A0A1L7P084|A0A1L7P084_BOMMO Enolase	gi|148298800	46.911	433	1.2485	0.46851	1.3694	0.45126	37.2	34.2	30.5	12	11	701900000	776690000	1190200000	512510000	0.453544	-1.14797
H9J518;gi|512894777;gi|1142349470;A0A1Q0AL85	>tr|H9J518|H9J518_BOMMO Uncharacterized protein OS=Bombyx mori GN=101745417 PE=4 SV=1;>gi|512894777|ref|XP_004923511.1| plastin-2 [Bombyx mori];>gi|1142349470|gb|AQH32582.1| homeostasis protein [Bombyx mori];>tr|A0A1Q0AL85|A0A1Q0AL85_BOMMO Homeostasis prot	H9J518	71.47	640	0.68452	0.59796	0.8115	0.57174	11.1	6.2	11.1	3	6	31391000	21479000	232300000	115030000	-0.301337	-0.806569
gi|1143643006;A0A1Q1NKL1;H9IW94;gi|1200731233;gi|1200731065	>gi|1143643006|gb|AQM56846.1| tyrosinyl-tRNA synthetase [Bombyx mori];>tr|A0A1Q1NKL1|A0A1Q1NKL1_BOMMO Tyrosine--tRNA ligase OS=Bombyx mori PE=2 SV=1;>tr|H9IW94|H9IW94_BOMMO Uncharacterized protein OS=Bombyx mori PE=3 SV=1;>gi|1200731233|ref|XP_021205945.1|	gi|1143643006	58.437	524	1.1921	0.53786	1.4257	0.50875	14.7	9	9.4	4	4	55191000	54987000	57658000	19046000	0.51167	-0.974971
H9J390;gi|512890123;gi|1143643004;A0A1Q1NKM3	>tr|H9J390|H9J390_BOMMO Uncharacterized protein OS=Bombyx mori GN=LOC101743384 PE=4 SV=1;>gi|512890123|ref|XP_004922460.1| serine--tRNA ligase, cytoplasmic [Bombyx mori];>gi|1143643004|gb|AQM56845.1| seryl-tRNA synthetase [Bombyx mori];>tr|A0A1Q1NKM3|A0A1Q	H9J390	55.621	494	0.64888	0.51272	0.76645	0.50951	10.9	6.5	6.1	3	3	139250000	129310000	34439000	19474000	-0.383736	-0.972818
A0A1U6USP0;H9JD76;gi|1160578150;gi|1200723275;gi|1200723273;gi|1200723277;gi|1208077326;gi|1208077325;gi|1208077296;gi|1208077295;gi|1208077294	>tr|A0A1U6USP0|A0A1U6USP0_BOMMO Uncharacterized protein OS=Bombyx mori PE=4 SV=1;>sp|H9JD76|TDRKH_BOMMO Tudor and KH domain-containing protein homolog OS=Bombyx mori GN=PAPI PE=1 SV=2;>gi|1160578150|sp|H9JD76.2|TDRKH_BOMMO RecName: Full=Tudor and KH domain	A0A1U6USP0	60.764	545	0.21311	4.6726	0.26634	4.4992	16.9	12.3	13.2	6	6	191250000	56467000	29744000	159890000	-1.90866	2.16967
Q1HQ53;gi|95102700;gi|1159332187;gi|114051277;A0A1U9WZ16;gi|1200725721;H9JJ53	>tr|Q1HQ53|Q1HQ53_BOMMO Interleukin enhancer binding factor isoform 1 OS=Bombyx mori PE=2 SV=1;>gi|95102700|gb|ABF51288.1| interleukin enhancer binding factor isoform 1 [Bombyx mori];>gi|1159332187|gb|AQY61716.1| interleukin enhancer binding factor [Bombyx	Q1HQ53	41.278	382	0.91835	0.94806	1.0811	0.97161	22.8	11.5	19.9	4	6	68978000	74349000	88219000	79723000	0.1125	-0.0415508
gi|148298861;gi|116272499;A0FDQ5;H9IZX9	>gi|148298861|ref|NP_001091799.1| dolichyl-diphosphooligosaccharide protein glycotransferase precursor [Bombyx mori];>gi|116272499|gb|ABJ97185.1| dolichyl-diphosphooligosaccharide protein glycotransferase [Bombyx mori];>tr|A0FDQ5|A0FDQ5_BOMMO Dolichyl-diph	gi|148298861	49.351	436	0.78018	0.97796	0.97181	0.92554	9.9	6	9.9	3	5	57421000	97131000	105380000	159900000	-0.0412538	-0.111633
gi|148298770;gi|116272501;A0FDQ6;H9IZM8	>gi|148298770|ref|NP_001091821.1| ATPase inhibitor-like protein [Bombyx mori];>gi|116272501|gb|ABJ97186.1| ATPase inhibitor-like protein [Bombyx mori];>tr|A0FDQ6|A0FDQ6_BOMMO ATPase inhibitor-like protein OS=Bombyx mori PE=2 SV=1;>tr|H9IZM8|H9IZM8_BOMMO Un	gi|148298770	11.777	105					21	9.5	21	1	2	18234000	7265200	7347400	5590900
gi|309384285;gi|309378084;A1E131;L8B3Q2;gi|827541154;gi|443301768;gi|1200717576;H9J8D5;gi|1200717583;gi|1200717581;gi|1200717578;gi|1200717574;gi|1200717572	>gi|309384285|ref|NP_001116823.2| kinesin-like protein a [Bombyx mori];>gi|309378084|gb|ABK92270.2| kinesin-like protein 13 [Bombyx mori];>tr|A1E131|A1E131_BOMMO Kinesin-like protein OS=Bombyx mori PE=3 SV=2;>tr|L8B3Q2|L8B3Q2_BOMMO Kinesin-like protein OS=	gi|309384285	69.571	627					3.5	2.1	1.4	1	1	11077000	12524000	2707900	11852000
gi|148298717;gi|118500417;A1E4A8;gi|190407685;B3VBE3	>gi|148298717|ref|NP_001091828.1| vacuolar ATP synthase subunit B [Bombyx mori];>gi|118500417|gb|ABK97410.1| vacuolar ATP synthase subunit B [Bombyx mori];>tr|A1E4A8|A1E4A8_BOMMO Vacuolar ATP synthase subunit B OS=Bombyx mori PE=2 SV=1;>gi|190407685|gb|ACE	gi|148298717	54.416	490	0.32062	2.0847	0.36329	1.8593	42	42	24.9	15	9	1108600000	329140000	441210000	982340000	-1.46081	0.89476
Q68HB4;gi|56404766;gi|51243015;gi|118500453;gi|112982865;A1E8I8	>sp|Q68HB4|PROF_BOMMO Profilin OS=Bombyx mori PE=2 SV=1;>gi|56404766|sp|Q68HB4.1|PROF_BOMMO RecName: Full=Profilin;>gi|51243015|gb|AAT99314.1| profilin [Bombyx mori];>gi|118500453|gb|ABK97428.1| profilin protein [Bombyx mori];>gi|112982865|ref|NP_001037108	Q68HB4	13.713	126	1.3317	0.65211	1.4513	0.5829	52.4	46	52.4	4	5	160670000	240830000	237670000	153200000	0.537346	-0.77868
gi|148298878;gi|119220834;A1E9B3;H9JFJ8	>gi|148298878|ref|NP_001091829.1| vacuolar ATP synthase catalytic subunit A [Bombyx mori];>gi|119220834|gb|ABL61508.1| vacuolar ATP synthase catalytic subunit A [Bombyx mori];>tr|A1E9B3|A1E9B3_BOMMO Vacuolar ATP synthase catalytic subunit A OS=Bombyx mori	gi|148298878	68.315	617	0.68498	0.79062	0.77925	0.75429	33.2	28.4	28.4	14	13	606040000	414340000	538550000	434090000	-0.359842	-0.406809
H9JL82;gi|827558127;gi|827558125;gi|85363120;gi|148298831;A1XDB3	>tr|H9JL82|H9JL82_BOMMO Uncharacterized protein OS=Bombyx mori GN=100037443 PE=4 SV=1;>gi|827558127|ref|XP_012550229.1| septin and tuftelin interacting protein isoform X2 [Bombyx mori];>gi|827558125|ref|XP_012550228.1| septin and tuftelin interacting prote	H9JL82	84.654	756					2.5	2.5	0	2	0	8135500	19308000	0	0
gi|120444903;gi|119866050;A1YM11;H9JPQ2	>gi|120444903|ref|NP_001073348.1| chaperonin [Bombyx mori];>gi|119866050|gb|ABM05494.1| chaperonin [Bombyx mori];>tr|A1YM11|A1YM11_BOMMO Chaperonin OS=Bombyx mori PE=2 SV=1	gi|120444903	59.173	545	0.88087	0.70968	1.0141	0.69613	37.4	32.5	35.4	11	10	564290000	491550000	975370000	506860000	0.0201999	-0.522571
gi|119866054;A1YM13;Q1HQ66;gi|95102674;gi|453056256;gi|453056255;gi|453056254;gi|453056253;gi|114051325	>gi|119866054|gb|ABM05496.1| phosphoribosylaminoimidazole carboxylase [Bombyx mori];>tr|A1YM13|A1YM13_BOMMO Phosphoribosylaminoimidazole carboxylase OS=Bombyx mori PE=2 SV=1;>tr|Q1HQ66|Q1HQ66_BOMMO Phosphoribosylaminoimidazole carboxylase OS=Bombyx mori GN	gi|119866054	42.597	380		0.34882		0.32963	13.4	3.9	13.4	1	4	8268200	16494000	177210000	59065000		-1.60108
gi|148298652;gi|119496911;A1YVX2;gi|827543350	>gi|148298652|ref|NP_001091832.1| eukaryotic initiation factor 4E-1 [Bombyx mori];>gi|119496911|gb|ABL75549.1| eukaryotic initiation factor 4E-1 [Bombyx mori];>tr|A1YVX2|A1YVX2_BOMMO Eukaryotic initiation factor 4E-1 OS=Bombyx mori GN=LOC100037427 PE=2 SV=	gi|148298652	22.307	191		0.71465		0.70781	26.7	13.1	21.5	2	3	11021000	12104000	50457000	16170000		-0.498566
Q75VN3;gi|74860221;gi|62912522;gi|37857713;gi|124365245;gi|112982880;A2TK65;H9J0N6;gi|827557259;gi|827557261	>sp|Q75VN3|TCTP_BOMMO Translationally-controlled tumor protein homolog OS=Bombyx mori GN=Tctp PE=2 SV=1;>gi|74860221|sp|Q75VN3.1|TCTP_BOMMO RecName: Full=Translationally-controlled tumor protein homolog; Short=TCTP; AltName: Full=BmTCTP;>gi|62912522|gb|AAY	Q75VN3	19.86	172		0.32235		0.33743	27.3	11.6	22.7	2	3	36807000	25805000	69703000	31078000		-1.56734
gi|134948671;gi|117606770;A3QVV0;H9JMH0	>gi|134948671|ref|NP_001077096.1| small nuclear ribonucleoprotein sm d2 [Bombyx mori];>gi|117606770|gb|ABK42005.1| small nuclear ribonucleoprotein sm d2 [Bombyx mori];>tr|A3QVV0|A3QVV0_BOMMO Small nuclear ribonucleoprotein sm d2 OS=Bombyx mori PE=2 SV=1;>t	gi|134948671	13.38	119	1.038	0.9985	1.1797	0.89478	47.1	39.5	38.7	5	5	165890000	170160000	231500000	228110000	0.23842	-0.160395
gi|153791621;gi|146424692;A5A797	>gi|153791621|ref|NP_001093296.1| acetoacetyl-CoA thiolase [Bombyx mori];>gi|146424692|dbj|BAF62106.1| acetoacetyl-CoA thiolase [Bombyx mori];>tr|A5A797|A5A797_BOMMO Acetoacetyl-CoA thiolase OS=Bombyx mori GN=AACT_Bm PE=2 SV=1	gi|153791621	39.609	376	0.4809	1.1055	0.54515	1.0945	35.4	27.4	23.1	1	0	435540000	100390000	184530000	190810000	-0.875275	0.130272
gi|153792023;gi|147883246;A5JPM0;H9JMT7;H9JCC9;gi|827544601;gi|1200720469	>gi|153792023|ref|NP_001093309.1| MLE protein [Bombyx mori];>gi|147883246|gb|ABQ51917.1| MLE protein [Bombyx mori];>tr|A5JPM0|A5JPM0_BOMMO MLE protein OS=Bombyx mori PE=2 SV=1;>tr|H9JMT7|H9JMT7_BOMMO Uncharacterized protein OS=Bombyx mori GN=100101216 PE=4	gi|153792023	144.66	1308	0.33984	2.1893	0.39269	2.228	26.4	20	20.8	22	24	628640000	222800000	283430000	606660000	-1.34854	1.15575
gi|153792309;gi|146738085;A5JTL8	>gi|153792309|ref|NP_001093304.1| pyruvate dehydrogenase [Bombyx mori];>gi|146738085|gb|ABQ42597.1| L(B002) [Bombyx mori];>tr|A5JTL8|A5JTL8_BOMMO Pyruvate dehydrogenase E1 component subunit alpha OS=Bombyx mori GN=l(b002) PE=2 SV=1	gi|153792309	43.933	399	0.58535	1.2116	0.70364	1.214	11.3	11.3	7.8	4	3	41986000	31519000	25925000	28394000	-0.507091	0.279768
Q2F6C8;gi|87248073;gi|157313403;gi|114051564;A8D0B7	>tr|Q2F6C8|Q2F6C8_BOMMO Glutathione peroxidase OS=Bombyx mori PE=2 SV=1;>gi|87248073|gb|ABD36089.1| glutathione peroxidase [Bombyx mori];>gi|157313403|gb|ABV32570.1| 1-Cys peroxiredoxin [Bombyx mori];>gi|114051564|ref|NP_001040104.1| glutathione peroxidase	Q2F6C8	25.205	223	1.0202		1.2602		9	9	4.5	2	1	34854000	29099000	13474000	8066900	0.333653
wb_BmSiwi;gi|827545495;gi|166706856;gi|166245170;gi|164605503;gi|157674348;gi|1160578135;gi|1085618224;A8D8P8;gi|153957772	>wb_BmSiwi;>gi|827545495|ref|XP_012545276.1| aubergine protein isoform X1 [Bombyx mori];>gi|166706856|ref|NP_001098066.2| piwi-like protein Siwi [Bombyx mori];>gi|166245170|dbj|BAF73718.2| siwi [Bombyx mori];>gi|164605503|dbj|BAF98574.1| Piwi [Bombyx mori]	wb_BmSiwi	101.34	899	0.18432	4.2661	0.20936	3.955	55.2	42.8	44.6	31	32	2553800000	473530000	569070000	2382600000	-2.25594	1.98368
wb_BmPSI;gi|827545069;gi|160333253;gi|159031799;A8R081;H9J476	>wb_BmPSI;>gi|827545069|ref|XP_012545114.1| P-element somatic inhibitor isoform X1 [Bombyx mori];>gi|160333253|ref|NP_001103813.1| P-element somatic inhibitor [Bombyx mori];>gi|159031799|dbj|BAF91871.1| Bombyx homolog of P-element somatic inhibitor [Bombyx	wb_BmPSI	76.434	703	1.0668	0.94261	1.235	0.84081	5.3	2.6	5.3	2	4	42043000	38777000	44744000	44225000	0.304511	-0.250148
Q2I0J6;gi|85740623;gi|665764158;gi|665764157;gi|665764156;gi|665764155;gi|158605323;gi|112983952;A8R5V3;Q2F5R1;gi|87248507	>tr|Q2I0J6|Q2I0J6_BOMMO Glutathione S-transferase 6 OS=Bombyx mori PE=2 SV=1;>gi|85740623|gb|ABC79689.1| glutathione S-transferase 6 [Bombyx mori];>gi|665764158|pdb|3WD6|D Chain D, Crystal Structure Of Bombyx Mori Omega-class Glutathione Transferase In Com	Q2I0J6	29.82	256		0.86371		0.87825	8.6	0	8.6	0	2	0	0	14368000	8801100		-0.187296
gi|164605505;gi|1160578163;A9ZSZ2;wb_BmAGO3;gi|153957782;A7LNN5	>gi|164605505|dbj|BAF98575.1| AGO3 [Bombyx mori];>gi|1160578163|sp|A9ZSZ2.2|AGO3_BOMMO RecName: Full=Piwi-like protein Ago3; Short=BmAGO3;>sp|A9ZSZ2|AGO3_BOMMO Piwi-like protein Ago3 OS=Bombyx mori GN=AGO3 PE=1 SV=2;>wb_BmAGO3	gi|164605505	104.6	926	0.061431	22.662	0.068485	21.35	33.3	20.8	31.3	2	2	1412500000	87037000	176830000	2031300000	-3.86807	4.41616
H9JLG0;gi|182509200;gi|170963365;B2CMB5	>tr|H9JLG0|H9JLG0_BOMMO Alpha-1,4 glucan phosphorylase OS=Bombyx mori GN=100144545 PE=3 SV=1;>gi|182509200|ref|NP_001116811.1| muscle glycogen phosphorylase [Bombyx mori];>gi|170963365|gb|ACB41088.1| glycogen phosphorylase [Bombyx mori];>tr|B2CMB5|B2CMB5_B	H9JLG0	96.452	841	1.0484	0.69937	1.2805	0.71171	9.3	6.7	4.9	5	4	73708000	67709000	79137000	52615000	0.356707	-0.490639
Q2F637;gi|206557933;gi|189086226;gi|124365237;gi|1200737472;gi|1200737470;gi|1200737468;gi|1200737466;B2ZZW1;H9IZF9;gi|87248255;gi|700588696;gi|114050901;A0A0A0R1S8;gi|1200737476;gi|1200737474	>sp|Q2F637|1433Z_BOMMO 14-3-3 protein zeta OS=Bombyx mori GN=14-3-3zeta PE=2 SV=2;>gi|206557933|sp|Q2F637.2|1433Z_BOMMO RecName: Full=14-3-3 protein zeta;>gi|189086226|dbj|BAG38533.1| 14-3-3 zeta [Bombyx mori];>gi|124365237|gb|ABN09647.1| 14-3-3zeta [Bomby	Q2F637	28.096	247	0.94011	0.59288	1.0406	0.55493	47.8	44.1	44.5	8	9	1229700000	1441400000	1238300000	870620000	0.0574156	-0.849622
H9JFQ0;gi|195963351;gi|189380242;B3GQB7	>tr|H9JFQ0|H9JFQ0_BOMMO Uncharacterized protein OS=Bombyx mori GN=100174822 PE=4 SV=1;>gi|195963351|ref|NP_001124348.1| uncharacterized protein LOC100174822 [Bombyx mori];>gi|189380242|gb|ACD93219.1| hypothetical protein [Bombyx mori];>tr|B3GQB7|B3GQB7_BOM	H9JFQ0	50.012	447	0.76856		0.90451		6.5	6.5	0	3	0	43453000	29100000	0	0	-0.144792
gi|161088316;B3TGC1;Q5UAN9;gi|54609291;gi|112984070	>gi|161088316|gb|ABX57217.1| ribosomal protein S5, partial [Bombyx mori];>tr|B3TGC1|B3TGC1_BOMMO Ribosomal protein S5 (Fragment) OS=Bombyx mori GN=RpS5 PE=3 SV=1;>tr|Q5UAN9|Q5UAN9_BOMMO Ribosomal protein S5 OS=Bombyx mori GN=RpS5 PE=2 SV=1;>gi|54609291|gb|	gi|161088316	22.843	205	0.49474	1.5095	0.57856	1.4573	31.2	26.8	27.3	5	7	187430000	93391000	226200000	238280000	-0.789462	0.543298
Q76FN3;gi|827541481;gi|56342249;gi|34494848;gi|201023279;gi|197245034;gi|197245032;gi|1200717941;gi|112982768;B5BRC6;H9JSI1;gi|827541483;gi|261245109;gi|217069564;C7S8B5	>tr|Q76FN3|Q76FN3_BOMMO G protein alpha q isoform 1 OS=Bombyx mori GN=Gq PE=2 SV=1;>gi|827541481|ref|XP_012543992.1| G protein alpha q isoform X1 [Bombyx mori];>gi|56342249|dbj|BAD74002.1| G protein alpha subunit Gq [Bombyx mori];>gi|34494848|dbj|BAC85104.	Q76FN3	41.487	353					6.8	3.7	6.8	1	2	4865900	2028700	3634600	3366900
gi|201023283;gi|198041265;B5BSX6;gi|1200741997;H9J4Y7	>gi|201023283|ref|NP_001128387.1| scavenger receptor type C precursor [Bombyx mori];>gi|198041265|dbj|BAG70411.1| scavenger receptor type C [Bombyx mori];>tr|B5BSX6|B5BSX6_BOMMO Scavenger receptor type C OS=Bombyx mori GN=SCR-C PE=2 SV=1;>gi|1200741997|ref	gi|201023283	69.24	621	0.54797	1.7813	0.629	1.7228	8.2	6.6	6.6	3	3	146370000	69422000	81579000	125040000	-0.668868	0.784755
Q19AA9;gi|215435076;gi|112983370;gi|107953774;B7U2V4	>tr|Q19AA9|Q19AA9_BOMMO Transport protein Sec61 alpha subunit OS=Bombyx mori GN=Sec61alpha PE=2 SV=1;>gi|215435076|gb|ACJ66917.1| transport protein Sec61 alpha subunit [Bombyx mori];>gi|112983370|ref|NP_001037628.1| transport protein Sec61 alpha subunit [B	Q19AA9	51.93	476	0.83047	0.83176	0.93874	0.81166	6.1	4.2	6.1	2	3	129930000	110190000	97693000	73450000	-0.0912025	-0.301053
gi|827552592;gi|219362829;gi|218563475;B7XFU6	>gi|827552592|ref|XP_012548051.1| clathrin heavy chain isoform X1 [Bombyx mori];>gi|219362829|ref|NP_001136443.1| clathrin heavy chain [Bombyx mori];>gi|218563475|dbj|BAH03459.1| clathrin [Bombyx mori];>tr|B7XFU6|B7XFU6_BOMMO Clathrin heavy chain OS=Bombyx	gi|827552592	191.99	1681	1.0144	0.89116	1.1801	0.90685	9.8	6.1	7.2	10	11	191840000	192640000	486940000	175310000	0.238909	-0.141064
gi|220681310;B8YJN4;wb-BmVasa;O01378;gi|296522593;gi|220681312;gi|1944405;gi|112983588;B8YJN5;H9J3E9;gi|657231945;gi|657231943;gi|209490759;B6UL36	>gi|220681310|gb|ACL80031.1| vasa-like protein [Bombyx mori];>tr|B8YJN4|B8YJN4_BOMMO Vasa-like protein OS=Bombyx mori PE=2 SV=1;>wb-BmVasa;>tr|O01378|O01378_BOMMO BmVLG protein OS=Bombyx mori GN=BmVLG PE=1 SV=1;>gi|296522593|emb|CBM36354.1| unnamed protein	gi|220681310	51.939	468	1.2386	2.3064	1.461	2.2898	5.8	3.6	5.8	2	3	20880000	48854000	28133000	29954000	0.546956	1.19522
Q5R1P6;gi|56378319;gi|221579667;gi|112983134;B9VTS0	>tr|Q5R1P6|Q5R1P6_BOMMO Heat shock protein hsp20.1 OS=Bombyx mori GN=Hsp20.1 PE=2 SV=1;>gi|56378319|dbj|BAD74196.1| heat shock protein hsp20.1 [Bombyx mori];>gi|221579667|gb|ACM24346.1| heat shock protein 20.1 [Bombyx mori];>gi|112983134|ref|NP_001036941.1	Q5R1P6	20.138	178					6.7	6.2	6.7	1	1	0	0	5489000	2411100
gi|829569685;gi|221579683;B9VTS2;H9J5U1;gi|827539973;gi|1200716377;gi|512894313;gi|827539971;gi|1200716374;Q1G0N2;gi|98990265;gi|114053173	>gi|829569685|ref|NP_001296472.1| heterogeneous nuclear ribonucleoprotein U-like protein 1 [Bombyx mori];>gi|221579683|gb|ACM24348.1| rrm protein [Bombyx mori];>tr|B9VTS2|B9VTS2_BOMMO Rrm protein OS=Bombyx mori GN=rrm PE=2 SV=1;>tr|H9J5U1|H9J5U1_BOMMO Unch	gi|829569685	26.175	235	0.96372	1.0337	1.2035	0.98355	25.1	13.6	14.9	3	3	24948000	30754000	66191000	65088000	0.267236	-0.0239297
gi|1200741520;gi|1200741516;gi|1200712164;gi|827563998;gi|512939211;gi|512939048;gi|512939014;gi|512939010;gi|512938960;gi|512938853;gi|512938789;gi|512938491;gi|237648982;gi|223670747;B9X1G5;gi|512939219;gi|512938979;gi|1200742102;gi|512939204;gi|1200741596;gi|1200712166;O44223;gi|2696388	>gi|1200741520|ref|XP_004934080.2| histone H2B-like, partial [Bombyx mori];>gi|1200741516|ref|XP_004934078.2| histone H2B-like, partial [Bombyx mori];>gi|1200712164|ref|XP_021202282.1| histone H2B-like, partial [Bombyx mori];>gi|827563998|ref|XP_004934086.	gi|1200741520	12.241	109	1.0992	1.2081	1.2229	1.133	46.8	46.8	30.3	5	3	470990000	476820000	279120000	319590000	0.290306	0.180148
H9JJE6;gi|827563644;gi|827562403;gi|512939138;gi|512939040;gi|512938944;gi|512938880;gi|512938683;gi|512938601;gi|237648984;gi|223972586;B9X1S5;gi|827563630;gi|827563909;H9JYG5;gi|1200742107;gi|512938691	>tr|H9JJE6|H9JJE6_BOMMO Histone H4 OS=Bombyx mori GN=105841242 PE=3 SV=1;>gi|827563644|ref|XP_012552364.1| histone H4 [Bombyx mori];>gi|827562403|ref|XP_012551883.1| histone H4 [Bombyx mori];>gi|512939138|ref|XP_004934168.1| histone H4 [Bombyx mori];>gi|51	H9JJE6	11.411	103	1.0322	1.5426	1.1836	1.459	57.3	50.5	49.5	5	5	358800000	372790000	239580000	363520000	0.243182	0.54498
gi|306518638;gi|255755668;C6L8Q2;H9JSZ7	>gi|306518638|ref|NP_001182381.1| putative acetyl transferase [Bombyx mori];>gi|255755668|dbj|BAH96561.1| putative acetyl transferase [Bombyx mori];>tr|C6L8Q2|C6L8Q2_BOMMO Putative acetyl transferase OS=Bombyx mori GN=Bmat1 PE=2 SV=1;>tr|H9JSZ7|H9JSZ7_BOMM	gi|306518638	41.377	396	0.52659	0.81048	0.60158	0.77095	27.5	23	25.3	8	8	312510000	152890000	253070000	205900000	-0.733171	-0.375291
gi|256773186;gi|255661412;C7AQP4;H9JAQ8	>gi|256773186|ref|NP_001157948.1| sarco/endoplasmic reticulum calcium ATPase [Bombyx mori];>gi|255661412|gb|ACU25861.1| sarco/endoplasmic reticulum calcium ATPase [Bombyx mori];>tr|C7AQP4|C7AQP4_BOMMO Calcium-transporting ATPase OS=Bombyx mori PE=2 SV=1;>t	gi|256773186	112.65	1025	0.76467	0.94789	0.89643	0.91587	15	11.4	12.8	9	10	298270000	268460000	390050000	366990000	-0.157737	-0.126785
gi|378465681;gi|255652879;gi|253721943;C7AQY9;H9J9K3	>gi|378465681|gb|AFC01215.1| DnaJ-1 [Bombyx mori];>gi|255652879|ref|NP_001157380.1| DnaJ (Hsp40) homolog 1 [Bombyx mori];>gi|253721943|gb|ACT34035.1| DnaJ-1 [Bombyx mori];>tr|C7AQY9|C7AQY9_BOMMO DnaJ-1 OS=Bombyx mori PE=2 SV=1;>tr|H9J9K3|H9J9K3_BOMMO Uncha	gi|378465681	45.53	408	0.96648	0.97183	1.1085	0.95219	30.9	21.8	28.7	8	10	360850000	289730000	376060000	375740000	0.148609	-0.0706786
gi|378465740;gi|255652881;gi|253721947;C7AQZ1;H9J0W6	>gi|378465740|gb|AFC01217.1| DnaJ-3 [Bombyx mori];>gi|255652881|ref|NP_001157381.1| DnaJ (Hsp40) homolog 3 [Bombyx mori];>gi|253721947|gb|ACT34037.1| DnaJ-3 [Bombyx mori];>tr|C7AQZ1|C7AQZ1_BOMMO DnaJ-3 OS=Bombyx mori PE=2 SV=1;>tr|H9J0W6|H9J0W6_BOMMO Uncha	gi|378465740	39.823	353	0.79257	1.4	0.91757	1.2671	32.9	32.9	26.9	9	7	389940000	343270000	237570000	290990000	-0.12411	0.34153
gi|283945482;gi|217331039;D2CZY1	>gi|283945482|ref|NP_001164652.1| nuclear excision repair protein rad23 [Bombyx mori];>gi|217331039|gb|ACK38234.1| nuclear excision repair protein Rad23 [Bombyx mori];>tr|D2CZY1|D2CZY1_BOMMO Nuclear excision repair protein Rad23 OS=Bombyx mori GN=Rad23 PE=	gi|283945482	36.13	324	1.1688	0.44876	1.4404	0.42454	22.8	14.5	14.2	3	4	48710000	59570000	87361000	40169000	0.52647	-1.23603
gi|827556810;gi|284520932;gi|284002388;gi|284002386;D2KWC5;Q1HPP2;gi|95103016;gi|284002384;gi|114052306;D2KWC4;H9JNW4;gi|117938725;A0SY31	>gi|827556810|ref|XP_012549721.1| alpha-esterase 48 isoform X1 [Bombyx mori];>gi|284520932|ref|NP_001165227.1| alpha-esterase 48 isoform s1 [Bombyx mori];>gi|284002388|dbj|BAI66487.1| carboxyl/cholinesterase 5BS [Bombyx mori];>gi|284002386|dbj|BAI66486.1|	gi|827556810	82.998	740	1.1312	0.62214	1.3825	0.60016	13.6	11.6	10.5	8	8	144620000	125120000	339490000	113740000	0.467279	-0.736581
Q5R250;gi|56342245;gi|290563180;gi|283536460;gi|283536458;gi|112982857;D2XZ05;D2XZ04;H9J3D4;H9JB17;H9J3D5;gi|379698920;gi|338807803;F8SXW7;H9J4A5;gi|827545203;gi|512902328;gi|158186772;gi|153791974;gi|144601689;gi|144601687;gi|1200721165;gi|1200721163;A4UIH1;A4UIH0;gi|1200721159;H9J430	>tr|Q5R250|Q5R250_BOMMO G protein alpha subunit Go OS=Bombyx mori PE=2 SV=1;>gi|56342245|dbj|BAD74000.1| G protein alpha subunit Go [Bombyx mori];>gi|290563180|ref|NP_001166852.1| G protein alpha subunit Go isoform 2 [Bombyx mori];>gi|283536460|gb|ADB25317	Q5R250	40.402	354	0.66347	1.559	0.79764	1.5	11.6	11.6	8.5	4	3	89451000	59109000	57726000	71408000	-0.32619	0.584963
H9JPF8;gi|284813561;gi|283558273;D2Y061	>tr|H9JPF8|H9JPF8_BOMMO Uncharacterized protein OS=Bombyx mori GN=100329146 PE=4 SV=1;>gi|284813561|ref|NP_001165386.1| isocitrate dehydrogenase [Bombyx mori];>gi|283558273|gb|ADB27114.1| isocitrate dehydrogenase [Bombyx mori];>tr|D2Y061|D2Y061_BOMMO Isoci	H9JPF8	42.509	388	0.59029		0.7018		14.9	14.9	2.3	4	1	123650000	104710000	18909000	14841000	-0.510868
gi|827560273;gi|284813563;gi|283558275;D2Y062	>gi|827560273|ref|XP_012551053.1| adenylate kinase 2 isoform X1 [Bombyx mori];>gi|284813563|ref|NP_001165387.1| adenylate kinase 2 [Bombyx mori];>gi|283558275|gb|ADB27115.1| adenylate kinase 2 [Bombyx mori];>tr|D2Y062|D2Y062_BOMMO Adenylate kinase OS=Bomby	gi|827560273	26.893	242		1.1479		1.1246	11.6	4.5	11.6	1	3	22382000	12039000	27058000	28543000		0.169412
H9JMH2;gi|289629216;gi|284027820;D2Y4R2;H9J844;gi|1200713033	>tr|H9JMH2|H9JMH2_BOMMO Coatomer subunit alpha OS=Bombyx mori GN=100379186 PE=4 SV=1;>gi|289629216|ref|NP_001166192.1| coatomer protein complex subunit alpha [Bombyx mori];>gi|284027820|gb|ADB66734.1| coatomer protein complex subunit alpha [Bombyx mori];>t	H9JMH2	131.33	1170	0.80379	1.169	0.95355	1.1926	13.2	8.1	13.2	8	12	171530000	129120000	219020000	245610000	-0.0686195	0.25411
gi|290560891;gi|284027824;D2Y4R4;H9J305;gi|827543889;gi|827543887	>gi|290560891|ref|NP_001166610.1| coatomer protein complex subunit beta 2 [Bombyx mori];>gi|284027824|gb|ADB66736.1| coatomer protein complex subunit beta 2 [Bombyx mori];>tr|D2Y4R4|D2Y4R4_BOMMO Coatomer subunit beta OS=Bombyx mori GN=COPB2 PE=2 SV=1;>tr|	gi|290560891	105.59	935	0.64548	1.0318	0.75906	0.94653	4.3	4.3	1.8	4	2	98855000	61557000	69172000	67749000	-0.397714	-0.0792799
gi|289629220;gi|284027826;D2Y4R5;H9IS78	>gi|289629220|ref|NP_001166194.1| coatomer protein complex subunit delta [Bombyx mori];>gi|284027826|gb|ADB66737.1| coatomer protein complex subunit delta [Bombyx mori];>tr|D2Y4R5|D2Y4R5_BOMMO Coatomer subunit delta OS=Bombyx mori GN=COPD PE=2 SV=1;>tr|H9I	gi|289629220	56.484	507	1.0448	0.72846	1.215	0.73191	9.9	5.9	8.1	3	4	71371000	83132000	63191000	57393000	0.280956	-0.450262
H9JSC6;gi|289629222;gi|284027828;D2Y4R6	>tr|H9JSC6|H9JSC6_BOMMO Coatomer subunit epsilon OS=Bombyx mori GN=100379190 PE=3 SV=1;>gi|289629222|ref|NP_001166195.1| coatomer protein complex subunit epsilon [Bombyx mori];>gi|284027828|gb|ADB66738.1| coatomer protein complex subunit epsilon [Bombyx mo	H9JSC6	33.251	302	0.70799		0.82865		14.6	9.3	5.3	2	1	23578000	18131000	14640000	18092000	-0.271165
gi|300068967;gi|296040402;D5MTP2;H9JM23;H9JM22	>gi|300068967|ref|NP_001177769.1| Bm8 interacting protein precursor [Bombyx mori];>gi|296040402|dbj|BAJ07613.1| Bm8 interacting protein 2-11 [Bombyx mori];>tr|D5MTP2|D5MTP2_BOMMO Bm8 interacting protein 2-11 OS=Bombyx mori PE=2 SV=1;>tr|H9JM23|H9JM23_BOMMO	gi|300068967	160.31	1410					1.3	0.7	0.6	1	1	15888000	20760000	15753000	15333000
gi|295885511;D6N7U6;H6VTP5;gi|827546956;gi|378465800;Q5CCL5;gi|60592743;gi|253721951;gi|112983400;C7AQZ3	>gi|295885511|gb|ADG57738.1| heat shock protein 40, partial [Bombyx mori];>tr|D6N7U6|D6N7U6_BOMMO Heat shock protein 40 (Fragment) OS=Bombyx mori PE=4 SV=1;>tr|H6VTP5|H6VTP5_BOMMO DnaJ-5 OS=Bombyx mori GN=DnaJ-1 PE=2 SV=1;>gi|827546956|ref|XP_012545855.1|	gi|295885511	34.257	309		1.076		1.0963	11	0	11	0	3	0	0	19717000	17383000		0.132643
gi|302318908;gi|300669733;gi|1200738126;D7UT11;H9JPT7	>gi|302318908|ref|NP_001180543.1| dicer-2 [Bombyx mori];>gi|300669733|dbj|BAJ11655.1| DICER-2 [Bombyx mori];>gi|1200738126|ref|XP_021207858.1| dicer-2 isoform X1 [Bombyx mori];>tr|D7UT11|D7UT11_BOMMO DICER-2 OS=Bombyx mori GN=Dicer-2 PE=2 SV=1;>tr|H9JPT7|H	gi|302318908	190.65	1677		1.5933		1.5754	2.2	1.5	1.8	3	3	37509000	7712200	11951000	31743000		0.655718
gi|304307737;gi|300669735;D7UT12	>gi|304307737|ref|NP_001182008.1| loquacious [Bombyx mori];>gi|300669735|dbj|BAJ11656.1| loquacious [Bombyx mori];>tr|D7UT12|D7UT12_BOMMO Loquacious OS=Bombyx mori GN=Loqs PE=2 SV=1	gi|304307737	42.354	382	0.27838	3.1877	0.33273	3.0113	17.3	13.4	14.1	1	1	147310000	34187000	39287000	172720000	-1.58758	1.59039
wb_BmTudor-SN;gi|304307739;gi|302190082;D9N4J4;H9JUW5;H9JUW4	>wb_BmTudor-SN;>gi|304307739|ref|NP_001182009.1| tudor staphylococcus/micrococcal nuclease [Bombyx mori];>gi|302190082|dbj|BAJ14101.1| tudor staphylococcus/micrococcal nuclease [Bombyx mori];>tr|D9N4J4|D9N4J4_BOMMO Tudor staphylococcus/micrococcal nuclease	wb_BmTudor-SN	98.908	888	1.1191	0.73493	1.3887	0.72056	9.6	4.8	6.2	4	4	26836000	36307000	47636000	34129000	0.473735	-0.47281
gi|512931543;gi|312597590;E5EVW1	>gi|512931543|ref|XP_004932329.1| ubiquitin carboxyl-terminal hydrolase [Bombyx mori];>gi|312597590|gb|ADQ89804.1| ubiquitin carboxy-terminal hydrolase CG4265 [Bombyx mori];>tr|E5EVW1|E5EVW1_BOMMO Ubiquitin carboxyl-terminal hydrolase OS=Bombyx mori GN=LOC	gi|512931543	25.411	230	1.0605	0.54183	1.1577	0.50902	46.1	46.1	38.7	9	7	377190000	397560000	654330000	407280000	0.211261	-0.974206
gi|312597598;E5EVW5;gi|512892462	>gi|312597598|gb|ADQ89808.1| inorganic pyrophosphatase [Bombyx mori];>tr|E5EVW5|E5EVW5_BOMMO Inorganic pyrophosphatase OS=Bombyx mori PE=4 SV=1;>gi|512892462|ref|XP_004922937.1| inorganic pyrophosphatase [Bombyx mori]	gi|312597598	32.24	288	0.80803	0.64644	0.93064	0.61857	23.3	6.2	20.1	2	5	89180000	53160000	87144000	56242000	-0.103705	-0.692991
gi|304421418;E9JEG5;gi|223890166;gi|221579630;B9VTR6	>gi|304421418|gb|ADM32508.1| acinus [Bombyx mori];>tr|E9JEG5|E9JEG5_BOMMO Acinus OS=Bombyx mori GN=100270778 PE=2 SV=1	gi|304421418	91.958	813	0.626	1.2144	0.73674	1.1293	7.4	7.4	6.2	5	4	85664000	56162000	56862000	68609000	-0.440773	0.175429
gi|379698894;gi|321176375;E9NYX5;H9JD12;Q1HPZ9;H9JCW3;gi|95102802;gi|114050917	>gi|379698894|ref|NP_001243918.1| 3-hydroxyacyl-CoA dehydrogenase [Bombyx mori];>gi|321176375|gb|ADW77640.1| 3-hydroxyacyl-CoA dehydrogenase [Bombyx mori];>tr|E9NYX5|E9NYX5_BOMMO 3-hydroxyacyl-CoA dehydrogenase OS=Bombyx mori GN=3HCD PE=2 SV=1;>tr|H9JD12|H	gi|379698894	33.601	310	0.75458	0.69878	0.92443	0.68397	23.5	16.1	20.6	4	5	94420000	66286000	171140000	138720000	-0.113364	-0.547995
H9J7I1;gi|827559764;gi|379699020;gi|326371149;F2YDQ5	>tr|H9J7I1|H9J7I1_BOMMO Uncharacterized protein OS=Bombyx mori GN=abcb PE=4 SV=1;>gi|827559764|ref|XP_012550859.1| ATP-binding cassette transporter subfamily B isoform X1 [Bombyx mori];>gi|379699020|ref|NP_001243983.1| ATP-binding cassette transporter subf	H9J7I1	96.303	850	0.61092		0.76222		7.2	5.2	2	4	1	229320000	568930000	30237000	26077000	-0.391721
gi|328774765;F5ANK0;Q9BLC5;gi|75021709;gi|13699184;gi|112983556;gi|295885513	>gi|328774765|gb|AEB39782.1| HSP90, partial [Bombyx mori];>tr|F5ANK0|F5ANK0_BOMMO HSP90 (Fragment) OS=Bombyx mori GN=HSP90 PE=3 SV=1;>sp|Q9BLC5|HSP83_BOMMO Heat shock protein 83 OS=Bombyx mori GN=Hsp83 PE=1 SV=1;>gi|75021709|sp|Q9BLC5.1|HSP83_BOMMO RecName	gi|328774765	78.594	680	0.91434	0.72658	1.0311	0.62481	50.6	46.2	48.4	31	33	4785900000	4707700000	6826800000	5094500000	0.0441843	-0.678511
Q1HPK6;gi|95103088;gi|334855073;gi|281371488;gi|122096234;F8SKB6;H9J3S8;gi|112983010;gi|103058022	>sp|Q1HPK6|EF2_BOMMO Translation elongation factor 2 OS=Bombyx mori GN=tef2 PE=1 SV=1;>gi|95103088|gb|ABF51485.1| translation elongation factor 2 [Bombyx mori];>gi|334855073|gb|AEH16569.1| elongation factor 2 [Bombyx mori];>gi|281371488|ref|NP_001163865.1|	Q1HPK6	94.783	844	0.86297	0.80061	0.97599	0.80332	37	25.4	28.4	18	21	975060000	673440000	1056200000	659230000	-0.0350617	-0.315953
gi|336454478;F8UN44;gi|827551782;O76180;L0GD06;gi|431823435;gi|3426021;gi|219810308;gi|219810306;gi|112984012	>gi|336454478|gb|AEI58998.1| heat shock protein 70-3 [Bombyx mori];>tr|F8UN44|F8UN44_BOMMO Heat shock protein 70-3 OS=Bombyx mori GN=HSP70 PE=2 SV=1;>gi|827551782|ref|XP_012547740.1| heat shock 70 kD protein cognate isoform X1 [Bombyx mori];>tr|O76180|O761	gi|336454478	72.745	655	0.45947	1.6826	0.50232	1.5437	51.8	47.5	47	20	24	2778200000	1206600000	2042100000	3456500000	-0.993321	0.626392
Q1HQD0;gi|95104529;gi|304420728;gi|304420722;gi|304420720;gi|304420718;gi|304420716;gi|304420712;gi|304420706;gi|304420704;gi|304420702;gi|304420682;gi|304420680;gi|304420678;gi|304420674;gi|114052488;G0T422;G0T414;H9JQW6;gi|1200718375;gi|304420698;G0T410	>tr|Q1HQD0|Q1HQD0_BOMMO S-(hydroxymethyl)glutathione dehydrogenase OS=Bombyx mori PE=2 SV=1;>gi|95104529|gb|ABF51211.1| alcohol dehydrogenase [Bombyx mori];>gi|304420728|gb|ADM32163.1| alcohol dehydrogenase [Bombyx mori];>gi|304420722|gb|ADM32160.1| alcoho	Q1HQD0	40.033	376	1.1693	0.54131	1.3373	0.51941	38.8	23.7	34.6	9	10	444510000	531220000	790260000	381480000	0.419323	-0.945054
H9JJS7;gi|358031580;gi|355525891;G8GE18	>tr|H9JJS7|H9JJS7_BOMMO Uncharacterized protein OS=Bombyx mori GN=100852388 PE=4 SV=1;>gi|358031580|ref|NP_001239601.1| LIM and SH3 domain protein Lasp [Bombyx mori];>gi|355525891|gb|AET05797.1| lasp [Bombyx mori];>tr|G8GE18|G8GE18_BOMMO Lasp OS=Bombyx mor	H9JJS7	44.422	391					6.4	3.1	6.4	1	2	9758200	8164500	28505000	8115000
Q93136;gi|347326520;gi|1663690;gi|112983659;G9FL14	>tr|Q93136|Q93136_BOMMO DNA supercoiling factor OS=Bombyx mori PE=2 SV=1;>gi|347326520|gb|AEO79985.1| DNA supercoiling factor [Bombyx mori];>gi|1663690|dbj|BAA08704.1| DNA supercoiling factor [Bombyx mori];>gi|112983659|ref|NP_001037337.1| DNA supercoiling	Q93136	37.894	322		0.69434		0.67754	5.9	2.5	5.9	1	2	33468000	19634000	31463000	20638000		-0.561622
wb_BmExd1;H9IUR0;gi|512913119;gi|1008808739;A0A158N7N9;gi|969813041;gi|969813040;gi|969813039;gi|969813038;gi|969813037;gi|969813036;gi|969813035	>wb_BmExd1;>sp|H9IUR0|EXD1_BOMMO piRNA biogenesis protein EXD1 OS=Bombyx mori GN=EXD1 PE=1 SV=2;>gi|512913119|ref|XP_004927819.1| piRNA biogenesis protein EXD1-like [Bombyx mori];>gi|1008808739|sp|H9IUR0.2|EXD1_BOMMO RecName: Full=piRNA biogenesis protein	wb_BmExd1	36.485	315	0.064212	8.4059	0.072898	8.1632	21.9	9.2	21.9	2	6	177670000	8969300	129980000	353410000	-3.77798	3.02913
Q1HQB6;gi|95102574;gi|112982896;gi|102993217;gi|827539969;H9J5Q6	>tr|Q1HQB6|Q1HQB6_BOMMO Ras-related GTP-binding protein Rab8 OS=Bombyx mori PE=2 SV=1;>gi|95102574|gb|ABF51225.1| small GTP binding protein RAB8 [Bombyx mori];>gi|112982896|ref|NP_001037576.1| small GTP binding protein RAB8 [Bombyx mori];>gi|102993217|gb|A	Q1HQB6	23.877	210					14.8	11	14.8	1	2	21997000	40774000	28634000	15222000
Q9GV27;gi|74848914;gi|112983906;gi|10801566	>sp|Q9GV27|EIF3H_BOMMO Eukaryotic translation initiation factor 3 subunit H OS=Bombyx mori PE=2 SV=1;>gi|74848914|sp|Q9GV27.1|EIF3H_BOMMO RecName: Full=Eukaryotic translation initiation factor 3 subunit H; Short=eIF3h;>gi|112983906|ref|NP_001036848.1| euka	Q9GV27	38.61	337	1.2428	0.62318	1.4855	0.60267	15.1	11.9	15.1	3	4	77982000	93946000	115080000	76343000	0.570949	-0.73056
Q3HR37;Q1EPM0;gi|90309026;gi|827547071;gi|112983816;gi|109119903;gi|161088520;B3TGM3	>tr|Q3HR37|Q3HR37_BOMMO Glyceraldehyde-3-phosphate dehydrogenase OS=Bombyx mori PE=2 SV=2;>tr|Q1EPM0|Q1EPM0_BOMMO Glyceraldehyde-3-phosphate dehydrogenase OS=Bombyx mori GN=BmGAPDH PE=2 SV=1;>gi|90309026|gb|ABA43638.2| glyceraldehyde-3-phosphate dehydrogen	Q3HR37	35.313	332	0.94175	0.76125	1.0172	0.69704	50.6	35.8	47.3	8	10	580510000	502980000	1182500000	958570000	0.0246034	-0.520687
Q0ZAL7;gi|112983436;gi|109706821;H9JSJ7	>tr|Q0ZAL7|Q0ZAL7_BOMMO RNA binding motif protein X-linked 2 OS=Bombyx mori GN=RBMX2 PE=2 SV=1;>gi|112983436|ref|NP_001037638.1| RNA binding motif protein X-linked 2 [Bombyx mori];>gi|109706821|gb|ABG42997.1| RNA binding motif protein X-linked 2 [Bombyx mo	Q0ZAL7	20.402	181	2.6631	0.47659	3.0312	0.46609	32.6	23.2	32.6	4	6	83746000	238880000	375690000	194520000	1.59989	-1.10132
Q0ZAL3;gi|109706829;Q2F5M7;gi|87248575;gi|114326261;H9J6N5;gi|1200740750	>tr|Q0ZAL3|Q0ZAL3_BOMMO Splicing factor proline-and glutamine-rich OS=Bombyx mori GN=SFPQ PE=2 SV=1;>gi|109706829|gb|ABG43001.1| splicing factor proline- and glutamine-rich [Bombyx mori];>tr|Q2F5M7|Q2F5M7_BOMMO PTB-associated splicing factor OS=Bombyx mori	Q0ZAL3	74.464	641	0.21784	4.5583	0.23722	4.1348	46.6	32.8	42.1	18	25	2174000000	474140000	521020000	2148400000	-2.0757	2.04782
Q0ZB77;H9J7V0;gi|122104174;gi|112983254;gi|110175020	>sp|Q0ZB77|EIF3D_BOMMO Eukaryotic translation initiation factor 3 subunit D OS=Bombyx mori GN=eIF3-S7 PE=2 SV=1;>tr|H9J7V0|H9J7V0_BOMMO Eukaryotic translation initiation factor 3 subunit D OS=Bombyx mori GN=eIF3-S7 PE=3 SV=1;>gi|122104174|sp|Q0ZB77.1|EIF3D	Q0ZB77	62.432	549					4.7	2.6	2.2	1	1	22607000	23089000	0	0
Q0ZB76;H9JTI9;gi|827552654;gi|827552652;gi|122104173;gi|112983228;gi|110175037	>sp|Q0ZB76|EIF3C_BOMMO Eukaryotic translation initiation factor 3 subunit C OS=Bombyx mori GN=eIF3-S8 PE=2 SV=1;>tr|H9JTI9|H9JTI9_BOMMO Eukaryotic translation initiation factor 3 subunit C OS=Bombyx mori GN=eIF3c PE=3 SV=1;>gi|827552654|ref|XP_012548086.1|	Q0ZB76	101.46	876	0.49894	1.5145	0.59419	1.4276	5.9	3.1	5	3	4	32414000	22024000	58351000	87401000	-0.751004	0.513592
Q0ZB73;gi|122092617;gi|112983090;gi|110175082	>sp|Q0ZB73|EIF3J_BOMMO Eukaryotic translation initiation factor 3 subunit J OS=Bombyx mori PE=2 SV=1;>gi|122092617|sp|Q0ZB73.1|EIF3J_BOMMO RecName: Full=Eukaryotic translation initiation factor 3 subunit J; Short=eIF3j;>gi|112983090|ref|NP_001037664.1| euk	Q0ZB73	28.024	241	0.88949	0.45116	1.0766	0.39096	14.9	4.1	14.9	1	3	10597000	9320300	12149000	6635200	0.106482	-1.35491
Q0PKS3;gi|148298853;gi|110333471	>tr|Q0PKS3|Q0PKS3_BOMMO Putative RNA methyltransferase OS=Bombyx mori PE=2 SV=1;>gi|148298853|ref|NP_001091770.1| putative RNA methyltransferase [Bombyx mori];>gi|110333471|gb|ABG67686.1| putative RNA methyltransferase [Bombyx mori]	Q0PKS3	13.381	122	1.708	0.50119	1.9307	0.51451	13.9	13.9	13.9	2	3	69425000	92648000	112250000	56659000	0.949124	-0.958729
Q1HQ98;gi|95102610;gi|1200724761;gi|118918433;gi|110333473	>tr|Q1HQ98|Q1HQ98_BOMMO Cytochrome c oxidase polypeptide IV OS=Bombyx mori GN=LOC780848 PE=2 SV=1;>gi|95102610|gb|ABF51243.1| cytochrome c oxidase subunit IV [Bombyx mori];>gi|1200724761|ref|XP_021204148.1| cytochrome c oxidase polypeptide IV isoform X1 [B	Q1HQ98	20.509	178	0.63913	0.83213	0.71602	0.81991	23	13.5	23	2	4	192670000	130590000	312060000	253320000	-0.481928	-0.286463
Q2F5R8;gi|87248493;gi|121996550;gi|112983938;gi|110376555;H9J2D2	>sp|Q2F5R8|EIF3E_BOMMO Eukaryotic translation initiation factor 3 subunit E OS=Bombyx mori GN=eIF3-S6 PE=2 SV=1;>gi|87248493|gb|ABD36299.1| eukaryotic translation initiation factor 3 subunit 6 [Bombyx mori];>gi|121996550|sp|Q2F5R8.1|EIF3E_BOMMO RecName: Fu	Q2F5R8	52.114	445					4.9	2.2	2.7	1	1	6658500	9629000	21871000	9030500
Q1HQ02;H9JGY3;gi|95102796;gi|827547986;gi|1200724206;gi|112982960;gi|110559584;Q1HQ01;gi|95102798	>tr|Q1HQ02|Q1HQ02_BOMMO Ferritin OS=Bombyx mori PE=2 SV=1;>tr|H9JGY3|H9JGY3_BOMMO Ferritin OS=Bombyx mori GN=LOC732949 PE=3 SV=1;>gi|95102796|gb|ABF51339.1| ferritin isoform 1 [Bombyx mori];>gi|827547986|ref|XP_012546258.1| ferritin isoform X1 [Bombyx mori	Q1HQ02	26.033	229	1.3386	0.73479	1.6067	0.74418	8.3	8.3	4.8	2	1	11135000	13663000	13298000	9138700	0.684101	-0.426276
Q0N2S4;gi|148298695;gi|111608107;H9J1T2	>tr|Q0N2S4|Q0N2S4_BOMMO Polyadenylate-binding protein OS=Bombyx mori GN=PAbp PE=2 SV=1;>gi|148298695|ref|NP_001091823.1| poly A binding protein [Bombyx mori];>gi|111608107|gb|ABH10797.1| poly A binding protein [Bombyx mori];>tr|H9J1T2|H9J1T2_BOMMO Uncharac	Q0N2S4	67.506	603	0.90457	0.90968	1.0371	0.83415	28.7	17.6	26.4	9	13	158140000	151230000	210560000	195150000	0.052555	-0.261621
Q0N2S2;gi|148298847;gi|111608111	>tr|Q0N2S2|Q0N2S2_BOMMO Small GTP-binding protein Rab10 OS=Bombyx mori GN=Rab-10 PE=2 SV=1;>gi|148298847|ref|NP_001091822.1| small GTP-binding protein Rab10 [Bombyx mori];>gi|111608111|gb|ABH10799.1| small GTP-binding protein Rab10 [Bombyx mori]	Q0N2S2	23.125	203		1.0215		0.97866	17.2	11.3	17.2	1	2	18941000	14166000	54978000	57063000		-0.0311204
Q0N2R7;gi|148298713;gi|111608121;H9J7V1;gi|1200741970;gi|827550153	>tr|Q0N2R7|Q0N2R7_BOMMO Signal recognition particle subunit SRP68 OS=Bombyx mori GN=SRP68 PE=2 SV=1;>gi|148298713|ref|NP_001091777.1| putative signal recognition particle 68 kDa protein [Bombyx mori];>gi|111608121|gb|ABH10804.1| putative signal recognition	Q0N2R7	68.936	599	0.26264	3.2761	0.29759	3.2464	29.9	17.4	22.7	10	12	308940000	65791000	81545000	314200000	-1.7486	1.69884
H9U396;gi|525344200;gi|382929292;gi|1127775812;H9JT91	>tr|H9U396|H9U396_BOMMO Endoplasmin-like protein OS=Bombyx mori PE=2 SV=1;>gi|525344200|ref|NP_001266403.1| endoplasmin-like precursor [Bombyx mori];>gi|382929292|gb|AFG30048.1| heat shock protein 90 beta [Bombyx mori];>gi|1127775812|gb|APS85764.1| endopla	H9U396	91.673	810	0.71886	0.8028	0.80549	0.72699	34.8	29.9	31.6	22	21	2640400000	1816500000	2276700000	1804700000	-0.312061	-0.459993
Q5UAN8;gi|54609293;gi|112982661;H9IW70	>tr|Q5UAN8|Q5UAN8_BOMMO 40S ribosomal protein S6 OS=Bombyx mori GN=RpS6 PE=2 SV=1;>gi|54609293|gb|AAV34862.1| ribosomal protein S6 [Bombyx mori];>gi|112982661|ref|NP_001037566.1| ribosomal protein S6 [Bombyx mori];>tr|H9IW70|H9IW70_BOMMO 40S ribosomal prot	Q5UAN8	29.058	253	0.66924	1.757	0.79432	1.6399	23.7	6.7	23.7	2	5	115440000	66293000	104230000	214240000	-0.332208	0.713608
Q5UAN1;gi|827538308;gi|54609307;gi|112982671	>tr|Q5UAN1|Q5UAN1_BOMMO 40S ribosomal protein S12 OS=Bombyx mori GN=RpS12 PE=2 SV=1;>gi|827538308|ref|XP_012550525.1| ribosomal protein S12 isoform X1 [Bombyx mori];>gi|54609307|gb|AAV34869.1| ribosomal protein S12 [Bombyx mori];>gi|112982671|ref|NP_001037	Q5UAN1	15.034	139		0.77576		0.72859	35.3	12.2	35.3	1	3	20871000	24629000	91667000	70968000		-0.456821
Q75RW2;H9JP43;gi|40786381;gi|112982695	>tr|Q75RW2|Q75RW2_BOMMO Bm44 OS=Bombyx mori GN=Bm44 PE=2 SV=1;>tr|H9JP43|H9JP43_BOMMO Uncharacterized protein OS=Bombyx mori GN=Ahsa1 PE=4 SV=1;>gi|40786381|dbj|BAD07028.1| Bm44 [Bombyx mori];>gi|112982695|ref|NP_001036909.1| activator of 90 kDa heat shock	Q75RW2	39.242	341	0.82506	1.09	0.97649	1.0489	32.6	30.5	17.6	10	6	141150000	112970000	144030000	142930000	-0.0343228	0.0688771
Q3L234;gi|827542009;gi|827542007;gi|59858992;gi|112982721;gi|827542005	>tr|Q3L234|Q3L234_BOMMO Zinc finger protein OS=Bombyx mori GN=LOC692655 PE=2 SV=1;>gi|827542009|ref|XP_012544173.1| zinc finger protein isoform X2 [Bombyx mori];>gi|827542007|ref|XP_012544172.1| zinc finger protein isoform X2 [Bombyx mori];>gi|59858992|gb|	Q3L234	15.921	143		0.92421		0.94787	15.4	7	15.4	1	2	3952100	3427800	14085000	13189000		-0.0772389
Q5UAU1;gi|54609187;gi|112982735;Q70YZ3;gi|37359627	>tr|Q5UAU1|Q5UAU1_BOMMO 60S acidic ribosomal protein P0 OS=Bombyx mori GN=RpP0 PE=2 SV=1;>gi|54609187|gb|AAV34809.1| ribosomal protein P0 [Bombyx mori];>gi|112982735|ref|NP_001037123.1| ribosomal protein P0 [Bombyx mori];>tr|Q70YZ3|Q70YZ3_BOMMO 60S acidic	Q5UAU1	34.189	316	0.33372	2.5172	0.353	2.3332	62	54.4	54.4	12	14	1536100000	5594900000	691050000	1787200000	-1.50226	1.22231
P29522;H9JHC4;gi|232030;gi|217276;gi|112982743	>sp|P29522|EF1B2_BOMMO Elongation factor 1-beta OS=Bombyx mori PE=1 SV=2;>tr|H9JHC4|H9JHC4_BOMMO Elongation factor 1-beta OS=Bombyx mori GN=693119 PE=3 SV=1;>gi|232030|sp|P29522.2|EF1B2_BOMMO RecName: Full=Elongation factor 1-beta;>gi|217276|dbj|BAA0260	P29522	24.548	222		0.52582		0.52218	22.1	9.5	17.6	2	3	11584000	12304000	69457000	59514000		-0.937381
Q5UAP8;gi|827537015;gi|74904852;gi|54609273;gi|112982751;H9J842	>sp|Q5UAP8|RL38_BOMMO 60S ribosomal protein L38 OS=Bombyx mori GN=RpL38 PE=3 SV=1;>gi|827537015|ref|XP_012545585.1| 60S ribosomal protein L38 isoform X1 [Bombyx mori];>gi|74904852|sp|Q5UAP8.1|RL38_BOMMO RecName: Full=60S ribosomal protein L38;>gi|54609273|	Q5UAP8	8.2408	70	0.68613	2.2651	0.74534	1.9994	47.1	47.1	42.9	4	3	583030000	360450000	308060000	702780000	-0.424029	0.999567
Q8N0P2;gi|320526705;gi|20563125;gi|112982828;H9J523;gi|227735;gi|512938699;gi|1200724841;H9JYJ8	>tr|Q8N0P2|Q8N0P2_BOMMO Heat shock cognate protein OS=Bombyx mori GN=BmHSC70-4 PE=2 SV=1;>gi|320526705|gb|ADW41775.1| heat shock protein 70 [Bombyx mori];>gi|20563125|dbj|BAB92074.1| heat shock cognate protein [Bombyx mori];>gi|112982828|ref|NP_001036892.1	Q8N0P2	71.175	649	0.55417	1.3345	0.61044	1.1396	59.9	58.7	59.9	24	26	8248400000	4657600000	6758500000	8753400000	-0.712079	0.188528
Q4F863;gi|76786562;gi|76577779;gi|73695590;gi|70908362;gi|334855071;gi|112982832	>tr|Q4F863|Q4F863_BOMMO Eukaryotic translation initiation factor 5A OS=Bombyx mori GN=LOC693075 PE=2 SV=1;>gi|76786562|gb|ABA54998.1| eukaryotic translation initiation factor 5A [Bombyx mori];>gi|76577779|gb|ABA54172.1| eukaryotic translation initiation fa	Q4F863	17.525	160	0.74139	0.72179	0.88435	0.6864	11.9	11.9	11.9	2	2	43458000	38696000	103740000	67916000	-0.177311	-0.542879
Q5UAM7;gi|54609315;gi|112982855	>tr|Q5UAM7|Q5UAM7_BOMMO Ribosomal protein S15A OS=Bombyx mori GN=RpS15A PE=2 SV=1;>gi|54609315|gb|AAV34873.1| ribosomal protein S15A [Bombyx mori];>gi|112982855|ref|NP_001037570.1| ribosomal protein S15A [Bombyx mori]	Q5UAM7	14.692	129	0.55164	3.1429	0.61642	3.075	41.1	41.1	41.1	4	4	524830000	292220000	241020000	594460000	-0.698014	1.62059
Q6PS50;Q5UAL4;gi|54609341;gi|51316656;gi|46406036;gi|112982910	>sp|Q6PS50|RS28_BOMMO 40S ribosomal protein S28 OS=Bombyx mori GN=RpS28 PE=3 SV=1;>tr|Q5UAL4|Q5UAL4_BOMMO Ribosomal protein S28 OS=Bombyx mori GN=RpS28 PE=2 SV=1;>gi|54609341|gb|AAV34886.1| ribosomal protein S28 [Bombyx mori];>gi|51316656|sp|Q6PS50.1|RS28_	Q6PS50	7.3184	65	0.38449	2.7702	0.4401	2.7426	55.4	38.5	41.5	3	2	123940000	42586000	15825000	29391000	-1.1841	1.45554
Q6SA00;gi|40949819;gi|112982984;H9JEE8	>tr|Q6SA00|Q6SA00_BOMMO Will die slowly OS=Bombyx mori PE=2 SV=1;>gi|40949819|gb|AAR97571.1| will die slowly [Bombyx mori];>gi|112982984|ref|NP_001037087.1| will die slowly [Bombyx mori];>tr|H9JEE8|H9JEE8_BOMMO Uncharacterized protein OS=Bombyx mori GN=692	Q6SA00	37.761	346					5.5	2.3	3.2	1	1	14422000	9749700	10997000	18675000
Q6T3A7;gi|827542581;gi|827542579;gi|827542577;gi|38260562;gi|1200719026;gi|112982996;gi|827542575;gi|827542573	>tr|Q6T3A7|Q6T3A7_BOMMO Thiol peroxiredoxin OS=Bombyx mori GN=Jafrac1 PE=2 SV=1;>gi|827542581|ref|XP_012544350.1| thiol peroxiredoxin isoform X3 [Bombyx mori];>gi|827542579|ref|XP_012544349.1| thiol peroxiredoxin isoform X3 [Bombyx mori];>gi|827542577|ref|	Q6T3A7	21.916	195	0.82893	0.99834	0.90183	0.93083	53.8	40	39.5	8	8	602120000	571010000	750200000	750340000	-0.149073	-0.10341
Q5TLU4;P82205;gi|55583801;gi|40949813;gi|292659736;gi|292659735;gi|292659734;gi|292659733;gi|122936793;gi|112982998;gi|291463642;gi|291463641	>tr|Q5TLU4|Q5TLU4_BOMMO Superoxide dismutase [Cu-Zn] OS=Bombyx mori GN=Cu/Zn SOD PE=2 SV=2;>sp|P82205|SODC_BOMMO Superoxide dismutase [Cu-Zn] OS=Bombyx mori PE=1 SV=3;>gi|55583801|sp|P82205.3|SODC_BOMMO RecName: Full=Superoxide dismutase [Cu-Zn];>gi|409498	Q5TLU4	15.841	154	1.0477	0.46268	1.1838	0.47615	52.6	40.9	43.5	4	4	162220000	150820000	224850000	122290000	0.243425	-1.07051
Q6TAC3;gi|37886145;gi|112983000;H9J2R8	>tr|Q6TAC3|Q6TAC3_BOMMO Sui1 OS=Bombyx mori GN=sui1 PE=2 SV=1;>gi|37886145|gb|AAR04678.1| Sui1 [Bombyx mori];>gi|112983000|ref|NP_001037082.1| protein translation factor SUI1 homolog [Bombyx mori];>tr|H9J2R8|H9J2R8_BOMMO Uncharacterized protein OS=Bombyx m	Q6TAC3	12.446	110		0.62289		0.6013	27.3	12.7	27.3	1	2	21506000	21444000	40934000	25934000		-0.733843
Q7Z1E6;H9IT95;gi|75013004;gi|31559109;gi|112983032;gi|28804517;gi|223951465;C0JMI5	>sp|Q7Z1E6|CALR_BOMMO Calreticulin OS=Bombyx mori GN=crt PE=1 SV=1;>tr|H9IT95|H9IT95_BOMMO Calreticulin OS=Bombyx mori GN=692629 PE=3 SV=1;>gi|75013004|sp|Q7Z1E6.1|CALR_BOMMO RecName: Full=Calreticulin; Flags: Precursor;>gi|31559109|gb|AAP50845.1| calretic	Q7Z1E6	45.801	398	0.70027	0.76193	0.8133	0.6827	30.2	28.4	30.2	9	10	620330000	424390000	596480000	424050000	-0.29814	-0.550676
Q1HDZ3;gi|95115206;gi|112983080;H9J6R3;gi|827548222	>tr|Q1HDZ3|Q1HDZ3_BOMMO Rsf1 OS=Bombyx mori PE=2 SV=1;>gi|95115206|gb|ABF55969.1| Rsf1 [Bombyx mori];>gi|112983080|ref|NP_001037670.1| repressor splicing factor 1 [Bombyx mori];>tr|H9J6R3|H9J6R3_BOMMO Uncharacterized protein OS=Bombyx mori GN=Rsf1 PE=4 SV=	Q1HDZ3	14.727	143	0.9792	0.78191	1.0958	0.73061	8.4	8.4	8.4	2	2	127180000	107270000	137720000	111680000	0.131985	-0.452827
Q9U557;H9JAN8;gi|6625562;gi|112983082	>tr|Q9U557|Q9U557_BOMMO Cytosolic juvenile hormone binding protein 36 kDa subunit OS=Bombyx mori GN=cJHBP PE=2 SV=1;>tr|H9JAN8|H9JAN8_BOMMO Uncharacterized protein OS=Bombyx mori GN=733092 PE=4 SV=1;>gi|6625562|gb|AAF19266.1|AF098303_1 cytosolic juvenile h	Q9U557	31.767	284		0.42434		0.41716	19.7	2.5	19.7	1	4	31001000	24143000	99971000	69091000		-1.26133
Q8MUB0;gi|22135550;gi|112983096;gi|295852987;D6R773	>tr|Q8MUB0|Q8MUB0_BOMMO Dihydrolipoyl dehydrogenase OS=Bombyx mori GN=DLDH PE=2 SV=1;>gi|22135550|gb|AAM93255.1| dihydrolipoamide dehydrogenase [Bombyx mori];>gi|112983096|ref|NP_001037054.1| dihydrolipoamide dehydrogenase [Bombyx mori];>gi|295852987|gb|AD	Q8MUB0	52.601	496	0.51249	1.0662	0.59847	1.0252	53.8	42.3	42.5	15	15	765130000	376860000	564800000	596820000	-0.740649	0.0359054
Q1HDZ5;H9JC69;gi|95115202;gi|122096211;gi|112983184;gi|827563841	>sp|Q1HDZ5|EIF3B_BOMMO Eukaryotic translation initiation factor 3 subunit B OS=Bombyx mori GN=eIF3-S9 PE=2 SV=1;>tr|H9JC69|H9JC69_BOMMO Eukaryotic translation initiation factor 3 subunit B OS=Bombyx mori GN=eIF3-S9 PE=3 SV=1;>gi|95115202|gb|ABF55967.1| eIF	Q1HDZ5	80.614	695	1.0517	0.66362	1.2442	0.64337	4	2.7	4	2	3	28050000	27984000	65082000	53461000	0.315218	-0.636279
Q9NGS0;gi|7341330;gi|112983210;gi|827551810;H9JDX3	>tr|Q9NGS0|Q9NGS0_BOMMO Serpin-2 OS=Bombyx mori PE=2 SV=1;>gi|7341330|gb|AAF61252.1|AF242200_1 serpin-2 [Bombyx mori];>gi|112983210|ref|NP_001037021.1| serine protease inhibitor 2 [Bombyx mori];>gi|827551810|ref|XP_012547756.1| serine protease inhibitor 2	Q9NGS0	41.75	374	0.86399	0.94612	0.99107	0.95333	27	24.6	21.1	8	7	189910000	164590000	362340000	314910000	-0.0129411	-0.0689524
O16143;gi|469615240;gi|469615238;gi|2338554;gi|112983246	>tr|O16143|O16143_BOMMO Rab1 protein OS=Bombyx mori GN=rabB PE=2 SV=1;>gi|469615240|gb|AGH62569.1| Rab1 protein [Bombyx mori];>gi|469615238|gb|AGH62568.1| Rab1 protein [Bombyx mori];>gi|2338554|gb|AAB67169.1| small GTP-binding protein [Bombyx mori];>gi|112	O16143	22.364	202	0.67668	0.91528	0.77266	0.90571	34.7	18.3	34.7	2	5	159150000	115800000	189460000	175360000	-0.372094	-0.142879
Q19N36;gi|99082892;gi|827553247;gi|827553245;gi|827553243;gi|112983262	>tr|Q19N36|Q19N36_BOMMO Small GTP binding protein RAB5 OS=Bombyx mori GN=LOC733058 PE=2 SV=1;>gi|99082892|gb|ABF66621.1| small GTP binding protein RAB5 [Bombyx mori];>gi|827553247|ref|XP_012548323.1| small GTP binding protein RAB5 isoform X1 [Bombyx mori];	Q19N36	23.173	213	0.94784	1.1792	1.0857	1.1502	43.7	28.6	33.3	5	5	284830000	240450000	173800000	175500000	0.118626	0.201885
H9JQ10;gi|1200735496;O16140;gi|6094494;gi|2338552;gi|112983266	>tr|H9JQ10|H9JQ10_BOMMO DNA topoisomerase 2 OS=Bombyx mori GN=TOP2 PE=3 SV=1;>gi|1200735496|ref|XP_021207135.1| DNA topoisomerase 2 isoform X1 [Bombyx mori];>sp|O16140|TOP2_BOMMO DNA topoisomerase 2 OS=Bombyx mori GN=TOP2 PE=2 SV=1;>gi|6094494|sp|O16140.1|	H9JQ10	174.12	1533		0.56198		0.51616	2.3	0.7	1.6	1	2	0	13507000	26101000	10942000		-0.95411
O76190;gi|6094084;gi|3282245;gi|112983276;gi|54609197;H9JED2;H9IT54	>sp|O76190|RL5_BOMMO 60S ribosomal protein L5 OS=Bombyx mori GN=RpL5 PE=2 SV=1;>gi|6094084|sp|O76190.1|RL5_BOMMO RecName: Full=60S ribosomal protein L5;>gi|3282245|gb|AAC24960.1| ribosomal protein L5 [Bombyx mori];>gi|112983276|ref|NP_001037008.1| 60S ribo	O76190	34.378	299	0.27492	3.4986	0.31294	3.2498	49.5	32.8	49.5	9	14	666380000	183700000	209680000	790850000	-1.67604	1.70035
Q59HV9;gi|827555269;gi|827555267;gi|62042001;gi|1200732041;gi|112983288;H9J1T7;gi|827555265	>tr|Q59HV9|Q59HV9_BOMMO Casein kinase 2 alpha subunit OS=Bombyx mori GN=BmCK2a PE=2 SV=1;>gi|827555269|ref|XP_012549122.1| casein kinase 2 alpha subunit isoform X2 [Bombyx mori];>gi|827555267|ref|XP_012549121.1| casein kinase 2 alpha subunit isoform X2 [Bo	Q59HV9	41.723	351		2.5385		2.5403	12	0	12	0	3	0	0	18777000	46511000		1.345
Q2V0H5;gi|95102992;gi|83423461;gi|112983322;H9J398	>tr|Q2V0H5|Q2V0H5_BOMMO Transitional endoplasmic reticulum ATPase TER94 OS=Bombyx mori GN=ter94 PE=2 SV=1;>gi|95102992|gb|ABF51437.1| transitional endoplasmic reticulum ATPase TER94 [Bombyx mori];>gi|83423461|dbj|BAE54254.1| transitional endoplasmic reticu	Q2V0H5	89.152	805	0.84704	0.59394	0.9892	0.54342	42.6	34.4	40.9	23	28	1251000000	1064300000	1896500000	1086000000	-0.0156659	-0.87986
Q4H1F9;gi|71003492;gi|112983348;gi|512938539	>tr|Q4H1F9|Q4H1F9_BOMMO Glutathione peroxidase OS=Bombyx mori GN=gpx PE=2 SV=1;>gi|71003492|dbj|BAE07196.1| glutathione peroxidase [Bombyx mori];>gi|112983348|ref|NP_001036999.1| glutathione peroxidase [Bombyx mori]	Q4H1F9	22.373	199	0.83213	0.84661	0.92799	0.76472	29.6	29.6	23.6	5	4	746630000	328030000	698330000	304040000	-0.107819	-0.386996
Q5CCL2;gi|60592749;gi|112983388;H9JVS2;H9JVS1;gi|1200720917	>tr|Q5CCL2|Q5CCL2_BOMMO Peptidylprolyl isomerase OS=Bombyx mori GN=FKBP59 homologue PE=2 SV=1;>gi|60592749|dbj|BAD90849.1| FK506-binding protein FKBP59 homologue [Bombyx mori];>gi|112983388|ref|NP_001036992.1| FK506-binding protein FKBP59 homologue [Bombyx	Q5CCL2	51.019	451	1.03	0.56312	1.191	0.57973	15.3	4.4	13.1	2	5	45815000	50323000	267560000	122820000	0.252173	-0.786547
Q59HV8;gi|62042011;gi|112983394;gi|827551796;gi|827551794;gi|827551792;gi|827551790;H9JEJ5	>tr|Q59HV8|Q59HV8_BOMMO Casein kinase II subunit beta OS=Bombyx mori GN=BmCK2b PE=2 SV=1;>gi|62042011|dbj|BAD91394.1| casein kinase 2 beta subunit [Bombyx mori];>gi|112983394|ref|NP_001036989.1| casein kinase 2 beta subunit [Bombyx mori];>gi|827551796|ref|	Q59HV8	25.295	220	0.53606		0.63379		7.7	7.7	0	2	0	37714000	17486000	0	0	-0.657923
Q75PL6;H9JLG4;gi|47076842;gi|387965698;gi|1200730407;gi|1200730405;gi|112983396;Q9GU81;H9JMC8;gi|827545502;gi|112983214;gi|10441010	>tr|Q75PL6|Q75PL6_BOMMO Fatty acid desaturase OS=Bombyx mori GN=DESAT4 PE=2 SV=1;>tr|H9JLG4|H9JLG4_BOMMO Uncharacterized protein OS=Bombyx mori GN=692518 PE=3 SV=1;>gi|47076842|dbj|BAD18123.1| hypothetical protein [Bombyx mori];>gi|387965698|gb|AFK13829.1|	Q75PL6	40.875	352					7.7	4	7.7	1	2	13606000	9588400	10215000	5679400
Q5KT57;gi|57157559;gi|112983416	>tr|Q5KT57|Q5KT57_BOMMO Ras protein OS=Bombyx mori GN=ras3 PE=2 SV=1;>gi|57157559|dbj|BAD83770.1| ras protein [Bombyx mori];>gi|112983416|ref|NP_001036972.1| ras protein [Bombyx mori]	Q5KT57	20.925	184	0.87505	1.0299	1.0065	1.0128	19.6	11.4	14.1	2	2	56099000	49122000	55208000	42422000	0.00934717	0.0183493
Q68AX3;gi|51555848;Q68AX4;gi|51555846;gi|112983418;H9JSP9;gi|827544842;gi|1200720784;gi|1200720782;gi|1200720780	>tr|Q68AX3|Q68AX3_BOMMO Glycerol-3-phosphate dehydrogenase [NAD(+)] OS=Bombyx mori GN=BmG3PDH-2 PE=2 SV=1;>gi|51555848|dbj|BAD38675.1| glycerol-3-phosphate dehydrogenase-2 [Bombyx mori];>tr|Q68AX4|Q68AX4_BOMMO Glycerol-3-phosphate dehydrogenase [NAD(+)] OS	Q68AX3	38.685	353	0.46235	1.5229	0.52943	1.5002	60.9	46.2	54.1	12	14	615170000	274160000	439490000	790410000	-0.917488	0.585155
Q5R1P7;gi|56378317;gi|112983420;Q9GSB6;gi|49036077;gi|112983152;gi|221579732;B9VTS8;Q9BMR0;gi|1121604776	>tr|Q5R1P7|Q5R1P7_BOMMO Heat shock protein hsp 19.9 OS=Bombyx mori GN=Hsp19.9 PE=2 SV=1;>gi|56378317|dbj|BAD74195.1| heat shock protein hsp 19.9 [Bombyx mori];>gi|112983420|ref|NP_001036984.1| heat shock protein hsp 19.9 [Bombyx mori]	Q5R1P7	19.89	177	0.81371	0.63557	0.92032	0.64556	43.5	20.9	37.3	2	4	81548000	67994000	157560000	108940000	-0.119793	-0.631377
Q8T8B1;gi|19773430;gi|112983456	>tr|Q8T8B1|Q8T8B1_BOMMO Tubulin beta chain OS=Bombyx mori GN=bmtub3 PE=2 SV=1;>gi|19773430|dbj|BAB86854.1| beta-tubulin [Bombyx mori];>gi|112983456|ref|NP_001036888.1| beta-tubulin [Bombyx mori]	Q8T8B1	51.353	457	1.1168	0.75292	1.2787	0.74287	26.3	26.3	22.3	3	2	85261000	102690000	68882000	50328000	0.354678	-0.428818
Q5UAT3;gi|54609203;gi|112983462	>tr|Q5UAT3|Q5UAT3_BOMMO Ribosomal protein L7A OS=Bombyx mori GN=RpL7A PE=2 SV=1;>gi|54609203|gb|AAV34817.1| ribosomal protein L7A [Bombyx mori];>gi|112983462|ref|NP_001037138.1| ribosomal protein L7A [Bombyx mori]	Q5UAT3	30.293	268		3.2812		3.241	7.8	3.4	7.8	1	2	35676000	4329800	41331000	94325000		1.69644
Q5UAT2;gi|54609205;gi|112983487	>tr|Q5UAT2|Q5UAT2_BOMMO Ribosomal protein L8 OS=Bombyx mori GN=RpL8 PE=2 SV=1;>gi|54609205|gb|AAV34818.1| ribosomal protein L8 [Bombyx mori];>gi|112983487|ref|NP_001037141.1| ribosomal protein L8 [Bombyx mori]	Q5UAT2	27.918	257	0.46588	2.8644	0.51414	2.5616	50.2	33.9	48.6	9	11	1136600000	582190000	493610000	1464200000	-0.959767	1.35705
Q5UAT1;gi|827553816;gi|54609207;gi|112983495	>tr|Q5UAT1|Q5UAT1_BOMMO Ribosomal protein L9 OS=Bombyx mori GN=RpL9 PE=2 SV=1;>gi|827553816|ref|XP_012548545.1| ribosomal protein L9 isoform X1 [Bombyx mori];>gi|54609207|gb|AAV34819.1| ribosomal protein L9 [Bombyx mori];>gi|112983495|ref|NP_001037144.1| r	Q5UAT1	21.377	190	0.27213	3.7423	0.30692	3.6686	40.5	23.7	40.5	5	8	705480000	207660000	242110000	886800000	-1.70407	1.87523
Q8T8B3;gi|19773426;gi|112983503;H9JHY3;gi|1200722657;O01676;gi|2073101;Q8T8B2;gi|19773428;gi|112983318;O76149;gi|3399724;H9JHY5;gi|827546583;gi|1200715317;P41385;H9J1A9;gi|402174;gi|1174602;gi|112984452;CON__ENSEMBL:ENSBTAP00000025008	>tr|Q8T8B3|Q8T8B3_BOMMO Tubulin beta chain OS=Bombyx mori GN=bmtub1 PE=2 SV=1;>gi|19773426|dbj|BAB86852.1| beta-tubulin [Bombyx mori];>gi|112983503|ref|NP_001036887.1| beta-tubulin [Bombyx mori];>tr|H9JHY3|H9JHY3_BOMMO Uncharacterized protein OS=Bombyx mor	Q8T8B3	50.295	447	1.3068	0.75784	1.4566	0.67368	60.4	60.4	48.5	3	2	5085700000	6862200000	6858000000	5698100000	0.542605	-0.569865
Q5UAN4;gi|54609301;gi|1200726552;gi|1200726550;gi|112983505;H9IVG3	>tr|Q5UAN4|Q5UAN4_BOMMO Ribosomal protein S10 OS=Bombyx mori GN=RpS10 PE=2 SV=1;>gi|54609301|gb|AAV34866.1| ribosomal protein S10 [Bombyx mori];>gi|1200726552|ref|XP_021204675.1| ribosomal protein S10 isoform X1 [Bombyx mori];>gi|1200726550|ref|XP_02120467	Q5UAN4	18.192	160	0.87575	0.65645	1.0437	0.66115	38.8	30.6	29.4	5	5	111350000	84328000	129060000	92926000	0.0617071	-0.59695
Q5UAS9;gi|54609211;gi|112983523;H9J1F0	>tr|Q5UAS9|Q5UAS9_BOMMO Ribosomal protein L10A OS=Bombyx mori GN=RpL10A PE=2 SV=1;>gi|54609211|gb|AAV34821.1| ribosomal protein L10A [Bombyx mori];>gi|112983523|ref|NP_001037147.1| ribosomal protein L10A [Bombyx mori];>tr|H9J1F0|H9J1F0_BOMMO Uncharacterize	Q5UAS9	24.59	217	0.30597	2.7008	0.36119	2.5723	46.1	46.1	39.2	10	8	826400000	246780000	288170000	795570000	-1.46917	1.36306
H9IUW3;Q5UAR1;gi|54609247;gi|112983527	>tr|H9IUW3|H9IUW3_BOMMO Uncharacterized protein OS=Bombyx mori GN=693067 PE=3 SV=1;>tr|Q5UAR1|Q5UAR1_BOMMO Ribosomal protein L27A OS=Bombyx mori GN=RpL27A PE=2 SV=1;>gi|54609247|gb|AAV34839.1| ribosomal protein L27A [Bombyx mori];>gi|112983527|ref|NP_00103	H9IUW3	15.432	138	0.50513	1.8541	0.57802	1.6438	26.1	13	18.8	2	3	119670000	65080000	115870000	204600000	-0.790809	0.717035
Q5UAL7;gi|54609335;gi|112983535	>tr|Q5UAL7|Q5UAL7_BOMMO 40S ribosomal protein S26 OS=Bombyx mori GN=RpS26 PE=2 SV=1;>gi|54609335|gb|AAV34883.1| ribosomal protein S26 [Bombyx mori];>gi|112983535|ref|NP_001037520.1| ribosomal protein S26 [Bombyx mori]	Q5UAL7	13.255	115	0.55376	2.7355	0.65405	2.3782	40	32.2	40	3	4	238880000	140440000	388510000	1173100000	-0.612527	1.24987
Q8WPG9;gi|17298131;Q8WPH0;gi|17298129;gi|112983539;H9IZT8	>tr|Q8WPG9|Q8WPG9_BOMMO Annexin OS=Bombyx mori GN=Anxb13 PE=2 SV=1;>gi|17298131|dbj|BAB78534.1| annexin B13b [Bombyx mori];>tr|Q8WPH0|Q8WPH0_BOMMO Annexin OS=Bombyx mori GN=Anxb13 PE=2 SV=1;>gi|17298129|dbj|BAB78533.1| annexin B13a [Bombyx mori];>gi|112983	Q8WPG9	36.322	321	0.62288	1.1172	0.78023	1.0661	18.1	10.3	15.6	3	5	65559000	40719000	81129000	109180000	-0.358029	0.0923428
Q5UAS7;gi|54609215;gi|112983546	>tr|Q5UAS7|Q5UAS7_BOMMO Ribosomal protein L12 OS=Bombyx mori GN=RpL12 PE=2 SV=1;>gi|54609215|gb|AAV34823.1| ribosomal protein L12 [Bombyx mori];>gi|112983546|ref|NP_001037150.1| ribosomal protein L12 [Bombyx mori]	Q5UAS7	17.565	164	0.32689	2.5058	0.37166	2.3127	34.1	34.1	19.5	5	3	402190000	115350000	95849000	259050000	-1.42794	1.20958
Q5UAS6;gi|54609217;gi|1200732048;gi|112983562	>tr|Q5UAS6|Q5UAS6_BOMMO 60S ribosomal protein L13 OS=Bombyx mori GN=RpL13 PE=2 SV=1;>gi|54609217|gb|AAV34824.1| ribosomal protein L13 [Bombyx mori];>gi|1200732048|ref|XP_021206180.1| ribosomal protein L13 isoform X1 [Bombyx mori];>gi|112983562|ref|NP_00103	Q5UAS6	25.139	220	0.28558	3.7231	0.33501	3.5755	38.6	33.6	25.5	7	5	191150000	144210000	52409000	166400000	-1.57772	1.83815
Q4JI71;gi|68160236;gi|112983564	>tr|Q4JI71|Q4JI71_BOMMO FK506-binding protein OS=Bombyx mori GN=FKBP45 PE=2 SV=1;>gi|68160236|gb|AAY86706.1| 45 kDa immunophilin FKBP45 [Bombyx mori];>gi|112983564|ref|NP_001037356.1| 45 kDa immunophilin FKBP45 [Bombyx mori]	Q4JI71	44.677	402	0.4192	2.0104	0.46504	1.8919	33.6	27.1	30.6	12	13	723570000	293200000	468260000	911080000	-1.10457	0.919836
H9JB82;O17508;gi|2257631;gi|112983598;H9JJ80;gi|351734508;gi|351348899;D2IGZ7	>tr|H9JB82|H9JB82_BOMMO Uncharacterized protein OS=Bombyx mori GN=692764 PE=3 SV=1;>tr|O17508|O17508_BOMMO Cdc2-related kinase OS=Bombyx mori PE=2 SV=1;>gi|2257631|dbj|BAA21484.1| cdc2-related kinase [Bombyx mori];>gi|112983598|ref|NP_001037345.1| cdc2-rel	H9JB82	44.281	396	1.0766	0.93621	1.2373	0.94293	16.4	14.4	14.4	6	6	96324000	106240000	196410000	120290000	0.307195	-0.0847774
Q285R3;Q1HPW2;gi|95102876;gi|827557251;gi|73695588;gi|112983736	>tr|Q285R3|Q285R3_BOMMO Translation initiation factor 4A OS=Bombyx mori PE=2 SV=1;>tr|Q1HPW2|Q1HPW2_BOMMO Eukaryotic translation initiation factor 4A OS=Bombyx mori GN=Eif-4a PE=2 SV=1;>gi|95102876|gb|ABF51379.1| eukaryotic translation initiation factor 4A	Q285R3	47.41	420	0.72911	1.2467	0.80238	1.2342	40	31.2	30.2	12	10	810450000	520280000	559580000	640040000	-0.317642	0.303576
Q2QAJ8;gi|76576153;gi|112983786;Q6IVL0;gi|47834964;H9JHV5;Q2QAJ7;gi|76576155	>tr|Q2QAJ8|Q2QAJ8_BOMMO Sterol carrier protein x OS=Bombyx mori GN=SCPx PE=2 SV=1;>gi|76576153|gb|ABA53824.1| sterol carrier protein x [Bombyx mori];>gi|112983786|ref|NP_001037378.1| sterol carrier protein x [Bombyx mori];>tr|Q6IVL0|Q6IVL0_BOMMO Sterol car	Q2QAJ8	57.879	536	0.4983	1.0619	0.63327	1.04	6.9	4.9	6.9	2	3	40171000	15240000	61216000	46469000	-0.659107	0.0565835
Q3HR40;gi|76496416;gi|112983808;H9JRF8;gi|827561514	>tr|Q3HR40|Q3HR40_BOMMO SNF OS=Bombyx mori PE=2 SV=1;>gi|76496416|gb|ABA43713.1| SNF [Bombyx mori];>gi|112983808|ref|NP_001037384.1| U1 small nuclear ribonucleoprotein A [Bombyx mori];>tr|H9JRF8|H9JRF8_BOMMO Uncharacterized protein OS=Bombyx mori GN=692785	Q3HR40	24.016	209		0.66048		0.65329	8.6	3.8	8.6	1	2	2331700	2517400	20568000	15323000		-0.614205
H9JD13;Q5I7M6;gi|57236850;gi|112983834;Q5I7M5;gi|57236852	>tr|H9JD13|H9JD13_BOMMO Uncharacterized protein OS=Bombyx mori GN=692732 PE=4 SV=1;>tr|Q5I7M6|Q5I7M6_BOMMO Lark-PA OS=Bombyx mori GN=lark PE=2 SV=1;>gi|57236850|gb|AAW48898.1| lark-PA [Bombyx mori];>gi|112983834|ref|NP_001037293.1| RNA-binding protein lark	H9JD13	35.006	314	0.89745	1.2009	1.0686	1.1828	24.5	13.7	19.1	4	5	55061000	41437000	91549000	118220000	0.0957219	0.242206
gi|1200740621;gi|827563134;gi|827563132;gi|827563130;gi|1200740617;H9JXF4;gi|827563127;Q5UAE4;gi|54402097;gi|112983854;gi|1200740612	>gi|1200740621|ref|XP_021208582.1| casein kinase I alpha isoform X6 [Bombyx mori];>gi|827563134|ref|XP_012552182.1| casein kinase I alpha isoform X5 [Bombyx mori];>gi|827563132|ref|XP_012552181.1| casein kinase I alpha isoform X4 [Bombyx mori];>gi|82756313	gi|1200740621	38.972	333		0.87587		0.86637	6	0	6	0	2	0	0	13993000	15112000		-0.206945
Q56R81;gi|59940634;gi|112983860;H9JCQ7;gi|1200731278;gi|827554478;H9IW81	>tr|Q56R81|Q56R81_BOMMO Double-time protein OS=Bombyx mori PE=2 SV=1;>gi|59940634|gb|AAX12838.1| double-time protein [Bombyx mori];>gi|112983860|ref|NP_001037285.1| double-time protein [Bombyx mori];>tr|H9JCQ7|H9JCQ7_BOMMO Uncharacterized protein OS=Bombyx	Q56R81	39.915	341	0.5879	2.7316	0.71136	2.5776	9.4	6.7	9.4	2	3	35814000	21492000	18611000	48410000	-0.491348	1.36603
Q3HR35;H9J385;gi|76496248;gi|112983862	>tr|Q3HR35|Q3HR35_BOMMO Selenophosphate synthetase OS=Bombyx mori GN=sps1 PE=2 SV=1;>tr|H9J385|H9J385_BOMMO Uncharacterized protein OS=Bombyx mori GN=692787 PE=4 SV=1;>gi|76496248|gb|ABA43640.1| selenophosphate synthetase [Bombyx mori];>gi|112983862|ref|NP	Q3HR35	44.133	402	0.69507	1.0372	0.80851	1.0557	20.9	18.9	17.4	6	7	210300000	182720000	192530000	220800000	-0.306662	0.0781999
gi|827555261;Q9BPS1;gi|12328436;gi|112983886	>gi|827555261|ref|XP_012549118.1| elongation factor 1 delta isoform X1 [Bombyx mori];>tr|Q9BPS1|Q9BPS1_BOMMO Elongation factor 1 delta OS=Bombyx mori GN=ef-1d PE=2 SV=1;>gi|12328436|dbj|BAB21109.1| elongation factor 1 delta [Bombyx mori];>gi|112983886|ref|	gi|827555261	25.796	233	1.5407		1.8206		7.7	7.7	4.3	2	1	15873000	23075000	19086000	11079000	0.864414
Q9BPS3;gi|12328431;gi|112983898;gi|1200727494	>tr|Q9BPS3|Q9BPS3_BOMMO Elongation factor 1 gamma OS=Bombyx mori GN=ef-1g PE=2 SV=1;>gi|12328431|dbj|BAB21108.1| elongation factor 1 gamma [Bombyx mori];>gi|112983898|ref|NP_001036852.1| elongation factor 1 gamma [Bombyx mori];>gi|1200727494|ref|XP_0212049	Q9BPS3	48.387	423	1.0156	0.57062	1.1698	0.5439	22.7	18.4	13.7	8	6	289540000	320130000	248280000	248200000	0.226262	-0.878587
Q5UAL3;gi|74845548;gi|54609343;gi|112983924	>sp|Q5UAL3|RS29_BOMMO 40S ribosomal protein S29 OS=Bombyx mori GN=RpS29 PE=3 SV=1;>gi|74845548|sp|Q5UAL3.1|RS29_BOMMO RecName: Full=40S ribosomal protein S29;>gi|54609343|gb|AAV34887.1| ribosomal protein S29 [Bombyx mori];>gi|112983924|ref|NP_001037279.1|	Q5UAL3	6.6445	56		3.0659		2.9616	35.7	0	35.7	0	2	0	0	25305000	77814000		1.56638
Q5UAL6;gi|54609337;gi|112983932	>tr|Q5UAL6|Q5UAL6_BOMMO 40S ribosomal protein S27 OS=Bombyx mori GN=RpS27 PE=2 SV=1;>gi|54609337|gb|AAV34884.1| ribosomal protein S27 [Bombyx mori];>gi|112983932|ref|NP_001037277.1| ribosomal protein S27 [Bombyx mori]	Q5UAL6	9.433	84	0.58789	3.2431	0.67867	2.9544	45.2	27.4	45.2	2	3	201070000	119000000	67322000	234630000	-0.559218	1.56287
H9ITA4;Q9NKX3;gi|8100038;gi|112983936;Q9NKX2;gi|7637410;H9JNS6;gi|512925234	>tr|H9ITA4|H9ITA4_BOMMO Coatomer subunit gamma OS=Bombyx mori GN=692386 PE=3 SV=1;>tr|Q9NKX3|Q9NKX3_BOMMO Coatomer subunit gamma OS=Bombyx mori GN=copg1 PE=2 SV=1;>gi|8100038|dbj|BAA93047.2| nonclathrin coat protein gamma1-COP [Bombyx mori];>gi|112983936|r	H9ITA4	82.697	753		0.742		0.73282	3.1	0	3.1	0	2	0	0	86063000	63512000		-0.448469
Q5UAL8;gi|54609333;gi|112983942;H9J5W5	>tr|Q5UAL8|Q5UAL8_BOMMO Ribosomal protein S25 OS=Bombyx mori GN=RpS25 PE=2 SV=1;>gi|54609333|gb|AAV34882.1| ribosomal protein S25 [Bombyx mori];>gi|112983942|ref|NP_001037275.1| ribosomal protein S25 [Bombyx mori];>tr|H9J5W5|H9J5W5_BOMMO Uncharacterized pr	Q5UAL8	13.419	119	0.25226	3.6263	0.29064	2.815	31.1	31.1	31.1	3	3	362030000	100060000	134210000	397850000	-1.78269	1.49313
Q66SV4;gi|54609329;gi|51863357;gi|112983954;H9JDP8	>tr|Q66SV4|Q66SV4_BOMMO Ribosomal protein S23 OS=Bombyx mori GN=S23 PE=2 SV=1;>gi|54609329|gb|AAV34880.1| ribosomal protein S23 [Bombyx mori];>gi|51863357|gb|AAU11821.1| ribosomal protein S23 [Bombyx mori];>gi|112983954|ref|NP_001037273.1| ribosomal protei	Q66SV4	15.995	143	0.65501	2.0363	0.73396	1.5561	44.8	31.5	43.4	5	6	2351700000	2231200000	2004000000	4287300000	-0.446227	0.637935
Q9NL61;H9JKS9;gi|7262489;gi|112983958;Q9NL60;Q9NL59;Q9GNG6;gi|827558153;gi|7262493;gi|7262491;gi|162952017;gi|162952015;gi|10801570;gi|10801568;Q9NL52;gi|7262497;Q9NL54;Q9NL53;gi|7262496;gi|7262495	>tr|Q9NL61|Q9NL61_BOMMO Annexin OS=Bombyx mori PE=2 SV=1;>tr|H9JKS9|H9JKS9_BOMMO Annexin OS=Bombyx mori GN=AnnIX PE=3 SV=1;>gi|7262489|dbj|BAA92809.1| annexin IX-A [Bombyx mori];>gi|112983958|ref|NP_001036841.1| Annexin IX isoform A [Bombyx mori];>tr|Q9NL6	Q9NL61	35.885	324	0.67854	0.95215	0.7541	0.85686	44.1	32.4	44.1	11	14	1167300000	729790000	1093500000	1071400000	-0.407172	-0.222869
Q2VEW6;gi|87248605;gi|77862436;gi|77799098;gi|112983974	>tr|Q2VEW6|Q2VEW6_BOMMO Small ubiquitin-related modifier OS=Bombyx mori GN=Smt3 PE=2 SV=1;>gi|87248605|gb|ABD36355.1| ubiquitin-like protein SMT3 [Bombyx mori];>gi|77862436|gb|ABB04499.1| SUMO [Bombyx mori];>gi|77799098|gb|ABB03695.1| small ubiquitin-like	Q2VEW6	10.309	91	1.2799	0.5834	1.502	0.52989	34.1	11	34.1	1	3	19778000	21037000	190430000	93528000	0.586885	-0.916235
Q5UAM3;gi|54609323;gi|112983980	>tr|Q5UAM3|Q5UAM3_BOMMO Ribosomal protein S19 OS=Bombyx mori GN=RpS19 PE=2 SV=1;>gi|54609323|gb|AAV34877.1| ribosomal protein S19 [Bombyx mori];>gi|112983980|ref|NP_001037271.1| ribosomal protein S19 [Bombyx mori]	Q5UAM3	17.23	153	0.77267	1.6032	0.89881	1.4944	21.6	6.5	21.6	2	4	48414000	28190000	77641000	120540000	-0.153912	0.579566
Q5UAM4;gi|54609321;gi|112984000;H9J110	>tr|Q5UAM4|Q5UAM4_BOMMO Ribosomal protein S18 OS=Bombyx mori GN=RpS18 PE=2 SV=1;>gi|54609321|gb|AAV34876.1| ribosomal protein S18 [Bombyx mori];>gi|112984000|ref|NP_001037269.1| ribosomal protein S18 [Bombyx mori];>tr|H9J110|H9J110_BOMMO Uncharacterized pr	Q5UAM4	17.755	152	0.15509	6.4957	0.16561	5.5253	68.4	59.9	45.4	10	8	1801000000	269710000	287870000	1843200000	-2.59414	2.46605
Q2L9S5;gi|85062656;gi|827560941;gi|112984002;H9JPR6	>tr|Q2L9S5|Q2L9S5_BOMMO Asparagine synthetase OS=Bombyx mori PE=2 SV=1;>gi|85062656|gb|ABC69171.1| asparagine synthetase [Bombyx mori];>gi|827560941|ref|XP_012551318.1| asparagine synthetase isoform X1 [Bombyx mori];>gi|112984002|ref|NP_001037414.1| aspara	Q2L9S5	62.857	551	0.61035	1.4009	0.75011	1.369	5.3	4	3.8	2	2	11589000	8332800	17110000	18602000	-0.414826	0.453122
Q5UAM5;gi|54609319;gi|112984008;H9IW52	>tr|Q5UAM5|Q5UAM5_BOMMO Ribosomal protein S17 OS=Bombyx mori GN=RpS17 PE=2 SV=1;>gi|54609319|gb|AAV34875.1| ribosomal protein S17 [Bombyx mori];>gi|112984008|ref|NP_001037267.1| ribosomal protein S17 [Bombyx mori];>tr|H9IW52|H9IW52_BOMMO Uncharacterized pr	Q5UAM5	15.422	133	0.40467	2.4984	0.45898	2.4904	51.1	34.6	31.6	4	4	294320000	115660000	133990000	302180000	-1.1235	1.31638
Q5UAN5;gi|54609299;gi|112984022	>tr|Q5UAN5|Q5UAN5_BOMMO Ribosomal protein S9 OS=Bombyx mori GN=RpS9 PE=2 SV=1;>gi|54609299|gb|AAV34865.1| ribosomal protein S9 [Bombyx mori];>gi|112984022|ref|NP_001037265.1| ribosomal protein S9 [Bombyx mori]	Q5UAN5	22.576	194	0.19876	5.6073	0.22481	5.0959	32.5	24.7	24.2	5	5	246220000	45942000	41971000	192190000	-2.15322	2.34934
Q5UAN6;gi|54609297;gi|112984034	>tr|Q5UAN6|Q5UAN6_BOMMO 40S ribosomal protein S8 OS=Bombyx mori GN=RpS8 PE=2 SV=1;>gi|54609297|gb|AAV34864.1| ribosomal protein S8 [Bombyx mori];>gi|112984034|ref|NP_001037263.1| ribosomal protein S8 [Bombyx mori]	Q5UAN6	23.791	208	1.3789	1.0533	1.4779	0.8624	52.9	52.9	49	10	9	1720600000	2217100000	2411500000	2474000000	0.563549	-0.213571
Q5UAN7;gi|54609295;gi|112984058;H9J4B7	>tr|Q5UAN7|Q5UAN7_BOMMO 40S ribosomal protein S7 OS=Bombyx mori GN=RpS7 PE=2 SV=1;>gi|54609295|gb|AAV34863.1| ribosomal protein S7 [Bombyx mori];>gi|112984058|ref|NP_001037261.1| ribosomal protein S7 [Bombyx mori];>tr|H9J4B7|H9J4B7_BOMMO 40S ribosomal prot	Q5UAN7	21.858	190	0.39283	2.6311	0.45008	2.3391	62.1	50.5	43.2	12	11	1309400000	485290000	559960000	1613300000	-1.15175	1.22595
H9JMW4;Q5UAP0;gi|74782218;gi|54609289;gi|112984078	>tr|H9JMW4|H9JMW4_BOMMO 40S ribosomal protein S4 OS=Bombyx mori GN=692714 PE=3 SV=1;>sp|Q5UAP0|RS4_BOMMO 40S ribosomal protein S4 OS=Bombyx mori GN=RpS4 PE=2 SV=1;>gi|74782218|sp|Q5UAP0.1|RS4_BOMMO RecName: Full=40S ribosomal protein S4;>gi|54609289|gb|AAV	H9JMW4	27.539	245	0.63371	2.4396	0.685	2.1729	60.8	60.8	58	16	15	4351500000	2645800000	1752200000	4225200000	-0.545824	1.11962
Q64FN2;gi|74785588;gi|54609287;gi|52083012;gi|112984098	>sp|Q64FN2|RS3A_BOMMO 40S ribosomal protein S3a OS=Bombyx mori PE=2 SV=1;>gi|74785588|sp|Q64FN2.1|RS3A_BOMMO RecName: Full=40S ribosomal protein S3a;>gi|54609287|gb|AAV34859.1| ribosomal protein S3A [Bombyx mori];>gi|52083012|gb|AAU26070.1| ribosomal prote	Q64FN2	29.754	263	0.37194	2.9867	0.40378	2.7281	63.5	56.7	57.4	16	17	1995300000	723060000	623180000	1826700000	-1.30836	1.4479
Q5UAP2;gi|54609285;gi|112984112	>tr|Q5UAP2|Q5UAP2_BOMMO Ribosomal protein S3 OS=Bombyx mori GN=RpS3 PE=2 SV=1;>gi|54609285|gb|AAV34858.1| ribosomal protein S3 [Bombyx mori];>gi|112984112|ref|NP_001037253.1| ribosomal protein S3 [Bombyx mori]	Q5UAP2	26.771	243	0.45463	2.2627	0.52164	2.0013	70.4	66.7	53.9	16	13	1441600000	656700000	778380000	1594600000	-0.938874	1.00094
Q5UAP7;gi|54609275;gi|112984118	>tr|Q5UAP7|Q5UAP7_BOMMO Ribosomal protein L39 OS=Bombyx mori GN=RpL39 PE=2 SV=1;>gi|54609275|gb|AAV34853.1| ribosomal protein L39 [Bombyx mori];>gi|112984118|ref|NP_001037251.1| ribosomal protein L39 [Bombyx mori]	Q5UAP7	6.3556	51	0.80052	3.6675	0.87836	3.3634	23.5	23.5	23.5	2	2	507140000	408380000	270580000	844160000	-0.187116	1.74992
Q5UAP9;gi|54609271;gi|112984128	>tr|Q5UAP9|Q5UAP9_BOMMO Ribosomal protein L37A OS=Bombyx mori GN=RpL37A PE=2 SV=1;>gi|54609271|gb|AAV34851.1| ribosomal protein L37A [Bombyx mori];>gi|112984128|ref|NP_001037249.1| ribosomal protein L37A [Bombyx mori]	Q5UAP9	10.032	90	0.71288	4.2967	0.80662	3.6359	48.9	48.9	18.9	4	2	196770000	116200000	94967000	413330000	-0.310039	1.86231
Q5UAQ0;gi|54609269;gi|112984134;H9IT16	>tr|Q5UAQ0|Q5UAQ0_BOMMO Ribosomal protein L37 OS=Bombyx mori GN=RpL37 PE=2 SV=1;>gi|54609269|gb|AAV34850.1| ribosomal protein L37 [Bombyx mori];>gi|112984134|ref|NP_001037247.1| ribosomal protein L37 [Bombyx mori]	Q5UAQ0	10.68	93	0.23291	5.9999	0.25242	5.1681	44.1	34.4	44.1	4	5	761460000	151110000	252510000	1377400000	-1.9861	2.36963
Q5UAQ3;gi|54609263;gi|112984156;H9IY31	>tr|Q5UAQ3|Q5UAQ3_BOMMO Ribosomal protein L35A OS=Bombyx mori GN=RpL35A PE=2 SV=1;>gi|54609263|gb|AAV34847.1| ribosomal protein L35A [Bombyx mori];>gi|112984156|ref|NP_001037243.1| ribosomal protein L35A [Bombyx mori];>tr|H9IY31|H9IY31_BOMMO Uncharacterize	Q5UAQ3	17.346	158	0.39539	2.9168	0.47504	2.8648	50	43	39.2	7	6	609750000	225710000	285380000	842240000	-1.07388	1.51843
Q5UAQ2;gi|54609265;gi|253787068;gi|112984158	>tr|Q5UAQ2|Q5UAQ2_BOMMO Ribosomal protein L36 OS=Bombyx mori GN=RpL36 PE=2 SV=1;>gi|54609265|gb|AAV34848.1| ribosomal protein L36 [Bombyx mori];>gi|253787068|emb|CAZ78194.1| unnamed protein product [Bombyx mori];>gi|112984158|ref|NP_001037245.1| ribosomal	Q5UAQ2	13.735	119	0.33582	3.8166	0.36301	3.8125	24.4	24.4	15.1	3	2	337470000	105310000	29645000	127580000	-1.46192	1.93074
Q5UAQ8;gi|827551812;gi|54609253;gi|112984182	>tr|Q5UAQ8|Q5UAQ8_BOMMO Ribosomal protein L30 OS=Bombyx mori GN=RpL30 PE=2 SV=1;>gi|827551812|ref|XP_012547758.1| ribosomal protein L30 isoform X1 [Bombyx mori];>gi|54609253|gb|AAV34842.1| ribosomal protein L30 [Bombyx mori];>gi|112984182|ref|NP_001037239.	Q5UAQ8	12.346	113	0.29942	3.9905	0.34165	3.5053	55.8	55.8	26.5	6	2	587890000	174730000	115190000	443630000	-1.54941	1.80954
Q5UAR2;gi|827540701;gi|827540699;gi|54609245;gi|1200717029;gi|112984216	>tr|Q5UAR2|Q5UAR2_BOMMO 60S ribosomal protein L27 OS=Bombyx mori GN=RpL27 PE=2 SV=1;>gi|827540701|ref|XP_012553377.1| ribosomal protein L27 isoform X1 [Bombyx mori];>gi|827540699|ref|XP_012553376.1| ribosomal protein L27 isoform X1 [Bombyx mori];>gi|546092	Q5UAR2	15.902	134	0.11875	5.4968	0.12807	4.5533	41.8	26.1	30.6	4	3	1082700000	140370000	70135000	737810000	-2.965	2.18691
P21894;gi|155955;gi|135089;gi|112984224;H9J9M3;gi|319740489;E9KFZ2	>sp|P21894|SYAC_BOMMO Alanine--tRNA ligase, cytoplasmic OS=Bombyx mori PE=1 SV=1;>gi|155955|gb|AAA27821.1| transfer RNA-Ala synthetase [Bombyx mori];>gi|135089|sp|P21894.1|SYAC_BOMMO RecName: Full=Alanine--tRNA ligase, cytoplasmic; AltName: Full=Alanyl-tRN	P21894	108.18	967		0.66857		0.7044	3.8	0.8	3	1	3	11778000	11076000	31444000	24068000		-0.505533
Q5UAR3;gi|54609243;gi|1200721416;gi|112984230	>tr|Q5UAR3|Q5UAR3_BOMMO Ribosomal protein L26 OS=Bombyx mori GN=RpL26 PE=2 SV=1;>gi|54609243|gb|AAV34837.1| ribosomal protein L26 [Bombyx mori];>gi|1200721416|ref|XP_021203193.1| ribosomal protein L26 isoform X1 [Bombyx mori];>gi|112984230|ref|NP_001037233	Q5UAR3	17.102	148	0.33001	4.2432	0.35873	3.8717	33.1	33.1	33.1	8	8	1107600000	288210000	372630000	1523300000	-1.47903	1.95297
Q5UAR4;gi|54609241;gi|112984248;H9JSN5	>tr|Q5UAR4|Q5UAR4_BOMMO Ribosomal protein L24 OS=Bombyx mori GN=RpL24 PE=2 SV=1;>gi|54609241|gb|AAV34836.1| ribosomal protein L24 [Bombyx mori];>gi|112984248|ref|NP_001037231.1| ribosomal protein L24 [Bombyx mori];>tr|H9JSN5|H9JSN5_BOMMO Uncharacterized pr	Q5UAR4	17.505	155	0.87096	1.1044	0.95125	0.93079	35.5	31	35.5	5	6	1666600000	810200000	3553300000	1605300000	-0.0721035	-0.103472
H9JBE0;Q5UAR5;gi|54609239;gi|112984266	>tr|H9JBE0|H9JBE0_BOMMO Uncharacterized protein OS=Bombyx mori GN=692700 PE=3 SV=1;>tr|Q5UAR5|Q5UAR5_BOMMO Ribosomal protein L23A OS=Bombyx mori GN=RpL23A PE=2 SV=1;>gi|54609239|gb|AAV34835.1| ribosomal protein L23A [Bombyx mori];>gi|112984266|ref|NP_00103	H9JBE0	35.739	350	0.21089	4.3338	0.24237	3.817	21.7	17.1	16.3	6	5	286680000	90945000	124960000	287030000	-2.04472	1.93244
Q5UAR6;gi|54609237;gi|112984274	>tr|Q5UAR6|Q5UAR6_BOMMO Ribosomal protein L23 OS=Bombyx mori GN=RpL23 PE=2 SV=1;>gi|54609237|gb|AAV34834.1| ribosomal protein L23 [Bombyx mori];>gi|112984274|ref|NP_001037227.1| ribosomal protein L23 [Bombyx mori]	Q5UAR6	14.835	140	0.58194	2.1348	0.64678	1.7326	60.7	52.9	60.7	8	8	2447400000	1467100000	2344100000	5245400000	-0.628653	0.792939
Q5UAR7;gi|54609235;gi|112984292	>tr|Q5UAR7|Q5UAR7_BOMMO Ribosomal protein L22 OS=Bombyx mori GN=RpL22 PE=2 SV=1;>gi|54609235|gb|AAV34833.1| ribosomal protein L22 [Bombyx mori];>gi|112984292|ref|NP_001037225.1| ribosomal protein L22 [Bombyx mori]	Q5UAR7	16.812	147	0.79377	1.7096	0.86026	1.3056	49	34.7	48.3	4	5	827430000	648790000	827830000	1587000000	-0.217155	0.384713
Q5UAR8;gi|54609233;gi|295801978;gi|227262754;gi|112984298	>tr|Q5UAR8|Q5UAR8_BOMMO Ribosomal protein L21 OS=Bombyx mori GN=RpL21 PE=2 SV=1;>gi|54609233|gb|AAV34832.1| ribosomal protein L21 [Bombyx mori];>gi|295801978|emb|CBL86343.1| unnamed protein product [Bombyx mori];>gi|227262754|emb|CAY09580.1| unnamed protei	Q5UAR8	17.985	159	0.30293		0.3484		28.9	28.9	9.4	3	1	418840000	92905000	15026000	64901000	-1.52118
Q5UAR9;gi|95103154;gi|54609231;gi|112984306;H9IZ87	>tr|Q5UAR9|Q5UAR9_BOMMO Ribosomal protein L19 OS=Bombyx mori GN=RpL19 PE=2 SV=1;>gi|95103154|gb|ABF51518.1| PDP protein [Bombyx mori];>gi|54609231|gb|AAV34831.1| ribosomal protein L19 [Bombyx mori];>gi|112984306|ref|NP_001037221.1| ribosomal protein L19 [B	Q5UAR9	23.611	200	0.38731	2.6844	0.44423	2.7144	35	31	35	7	8	425670000	185790000	141040000	404760000	-1.17062	1.44063
Q5UAS1;gi|74904859;gi|54609227;gi|112984318	>sp|Q5UAS1|RL18_BOMMO 60S ribosomal protein L18 OS=Bombyx mori GN=RpL18 PE=2 SV=1;>gi|74904859|sp|Q5UAS1.1|RL18_BOMMO RecName: Full=60S ribosomal protein L18;>gi|54609227|gb|AAV34829.1| ribosomal protein L18 [Bombyx mori];>gi|112984318|ref|NP_001037217.1|	Q5UAS1	20.864	183	0.23985	4.9263	0.27587	5.0522	28.4	19.1	27.9	4	4	56757000	10759000	14797000	82614000	-1.85794	2.33691
Q5UAS8;H9JH84;gi|54609213;gi|112984334	>tr|Q5UAS8|Q5UAS8_BOMMO Ribosomal protein L11 OS=Bombyx mori GN=RpL11 PE=2 SV=1;>tr|H9JH84|H9JH84_BOMMO Uncharacterized protein OS=Bombyx mori GN=692693 PE=3 SV=1;>gi|54609213|gb|AAV34822.1| ribosomal protein L11 [Bombyx mori];>gi|112984334|ref|NP_00103721	Q5UAS8	22.327	195	0.28929	3.0093	0.32942	2.5734	21.5	14.4	21.5	3	4	639620000	198200000	250930000	707180000	-1.602	1.36368
Q5UAT9;H9JUE4;gi|94383893;gi|54609191;gi|112984336	>tr|Q5UAT9|Q5UAT9_BOMMO 60S acidic ribosomal protein P2 OS=Bombyx mori GN=RpP2 PE=2 SV=1;>tr|H9JUE4|H9JUE4_BOMMO Uncharacterized protein OS=Bombyx mori GN=RpLP2 PE=3 SV=1;>gi|94383893|emb|CAJ98456.1| 60S acidic ribosomal protein P2 [Bombyx mori];>gi|546091	Q5UAT9	11.538	112	0.39744	1.4354	0.4609	1.5165	29.5	29.5	29.5	3	3	69875000	24753000	41706000	67818000	-1.11747	0.600745
Q5S745;H9J555;gi|55793531;gi|112984342	>tr|Q5S745|Q5S745_BOMMO Actin-related protein 2/3 complex subunit OS=Bombyx mori GN=sop2 PE=2 SV=1;>tr|H9J555|H9J555_BOMMO Actin-related protein 2/3 complex subunit OS=Bombyx mori GN=692691 PE=3 SV=1;>gi|55793531|gb|AAV65755.1| SOP2 [Bombyx mori];>gi|11298	Q5S745	41.732	374		1.5935		1.6016	10.4	7.5	7.2	2	2	27756000	5087500	11951000	21292000		0.679514
Q66SV9;gi|54609313;gi|51863351;gi|112984352	>tr|Q66SV9|Q66SV9_BOMMO Ribosomal protein S15 OS=Bombyx mori GN=S15 PE=2 SV=1;>gi|54609313|gb|AAV34872.1| ribosomal protein S15 [Bombyx mori];>gi|51863351|gb|AAU11820.1| ribosomal protein S15 [Bombyx mori];>gi|112984352|ref|NP_001037209.1| ribosomal protei	Q66SV9	17.036	147	0.20377	6.2171	0.23252	6.1944	68.7	68.7	49.7	7	5	1314700000	301720000	359380000	1833300000	-2.10457	2.63096
H9IVT2;Q6PUF8;gi|74837362;gi|54609327;gi|46397623;gi|112984360	>tr|H9IVT2|H9IVT2_BOMMO 40S ribosomal protein S21 OS=Bombyx mori GN=692689 PE=3 SV=1;>sp|Q6PUF8|RS21_BOMMO 40S ribosomal protein S21 OS=Bombyx mori GN=RpS21 PE=3 SV=1;>gi|74837362|sp|Q6PUF8.1|RS21_BOMMO RecName: Full=40S ribosomal protein S21;>gi|54609327|	H9IVT2	8.8111	81		0.61433		0.60857	43.2	30.9	43.2	2	4	10458000	10049000	78069000	47321000		-0.716505
gi|827545085;Q4TTE0;H9J463;gi|827545083;gi|66736329;gi|112984362	>gi|827545085|ref|XP_012545122.1| eukaryotic translation initiation factor 2 alpha subunit isoform X2 [Bombyx mori];>tr|Q4TTE0|Q4TTE0_BOMMO Eukaryotic translation initiation factor 2 alpha subunit OS=Bombyx mori PE=2 SV=1;>tr|H9J463|H9J463_BOMMO Uncharacte	gi|827545085	36.069	321	0.67596	0.99391	0.79005	0.99456	11.2	6.2	8.7	2	3	92736000	60033000	77557000	70140000	-0.339984	-0.00786969
Q5UAS5;gi|54609219;gi|112984370	>tr|Q5UAS5|Q5UAS5_BOMMO Ribosomal protein L13A OS=Bombyx mori GN=RpL13A PE=2 SV=1;>gi|54609219|gb|AAV34825.1| ribosomal protein L13A [Bombyx mori];>gi|112984370|ref|NP_001037156.1| ribosomal protein L13A [Bombyx mori]	Q5UAS5	23.357	204					10.8	7.4	3.4	1	1	10887000	3901400	1049200	3062000
Q5UAS4;gi|54609221;gi|112984376;H9JX29;gi|1200740897;gi|1200740895	>tr|Q5UAS4|Q5UAS4_BOMMO Ribosomal protein L14 OS=Bombyx mori GN=RpL14 PE=2 SV=1;>gi|54609221|gb|AAV34826.1| ribosomal protein L14 [Bombyx mori];>gi|112984376|ref|NP_001037159.1| ribosomal protein L14 [Bombyx mori];>tr|H9JX29|H9JX29_BOMMO Uncharacterized pr	Q5UAS4	18.598	165	0.16646	5.5544	0.18595	4.9468	30.9	25.5	30.9	4	5	362220000	1248400000	72364000	455520000	-2.42701	2.3065
O17507;gi|2257629;gi|112984382	>tr|O17507|O17507_BOMMO Bm cdc2 OS=Bombyx mori GN=Cdc2 PE=2 SV=1;>gi|2257629|dbj|BAA21483.1| Bm cdc2 [Bombyx mori];>gi|112984382|ref|NP_001037512.1| cell division cycle 2 [Bombyx mori]	O17507	36.976	319	3.0093	0.54511	3.6859	0.55747	22.3	11.6	18.2	3	5	26385000	64200000	129610000	100670000	1.88202	-0.843034
Q5UAM6;gi|54609317;gi|112984394;H9JIR0	>tr|Q5UAM6|Q5UAM6_BOMMO Ribosomal protein S16 OS=Bombyx mori GN=RpS16 PE=2 SV=1;>gi|54609317|gb|AAV34874.1| ribosomal protein S16 [Bombyx mori];>gi|112984394|ref|NP_001037508.1| ribosomal protein S16 [Bombyx mori];>tr|H9JIR0|H9JIR0_BOMMO Uncharacterized pr	Q5UAM6	17.118	151	0.29031	3.6522	0.30702	3.2624	63.6	58.9	58.9	9	10	1045500000	273280000	354070000	1329400000	-1.7036	1.70593
Q5UAS2;gi|827545687;gi|74904860;gi|54609225;gi|1200721764;gi|112984422	>sp|Q5UAS2|RL17_BOMMO 60S ribosomal protein L17 OS=Bombyx mori GN=RpL17 PE=2 SV=1;>gi|827545687|ref|XP_012545340.1| 60S ribosomal protein L17 isoform X1 [Bombyx mori];>gi|74904860|sp|Q5UAS2.1|RL17_BOMMO RecName: Full=60S ribosomal protein L17;>gi|54609225|	Q5UAS2	21.598	187	0.7716	1.8874	0.83919	1.5978	44.4	31.6	40.6	8	8	2772000000	2152300000	1571100000	3153000000	-0.252931	0.676087
Q9GPH2;H9JQN8;gi|12025459;gi|112984454	>tr|Q9GPH2|Q9GPH2_BOMMO Protein disulfide-isomerase OS=Bombyx mori GN=PDI PE=2 SV=1;>tr|H9JQN8|H9JQN8_BOMMO Protein disulfide-isomerase OS=Bombyx mori GN=692673 PE=3 SV=1;>gi|12025459|gb|AAG45936.1|AF325211_1 protein disulfide isomerase [Bombyx mori];>gi|1	Q9GPH2	55.588	494	0.64777	0.77393	0.73904	0.73052	40.3	36.2	38.3	14	15	818360000	471220000	724660000	591350000	-0.436276	-0.453004
Q684K3;gi|51965708;gi|112984508;H9JPP5;H9JPP4;Q2PBA8;gi|84310029;gi|112983034	>tr|Q684K3|Q684K3_BOMMO Translation initiation factor 2 gamma subunit OS=Bombyx mori GN=eIF2g PE=2 SV=1;>gi|51965708|emb|CAG29676.1| translation initiation factor 2 gamma subunit [Bombyx mori];>gi|112984508|ref|NP_001037189.1| translation initiation factor	Q684K3	50.6	468	0.54996	1.7134	0.64026	1.5786	35.7	23.3	29.3	9	12	427940000	232600000	342390000	556330000	-0.64327	0.658646
Q0KIX8;gi|115292419;gi|113734246;H9JT39	>tr|Q0KIX8|Q0KIX8_BOMMO Glutamate synthase OS=Bombyx mori GN=BmGOGAT PE=2 SV=1;>gi|115292419|ref|NP_001041678.1| glutamate synthase [Bombyx mori];>gi|113734246|dbj|BAF30425.1| glutamate synthase [Bombyx mori];>tr|H9JT39|H9JT39_BOMMO Uncharacterized protein	Q0KIX8	224.66	2046					1.9	1	1.4	2	2	6014400	8204500	4946500	2283500
H9JWQ0;Q2F673;gi|87248183;gi|1200740318;gi|114050729	>tr|H9JWQ0|H9JWQ0_BOMMO V-type proton ATPase subunit C OS=Bombyx mori GN=692828 PE=3 SV=1;>tr|Q2F673|Q2F673_BOMMO V-type proton ATPase subunit C OS=Bombyx mori PE=2 SV=1;>gi|87248183|gb|ABD36144.1| vacuolar ATPase subunit C [Bombyx mori];>gi|1200740318|ref	H9JWQ0	42.411	373		0.56623		0.56736	4.8	4.8	4.8	2	2	9163200	7083100	33610000	20268000		-0.817664
Q2F6C3;gi|87248083;gi|114050749	>tr|Q2F6C3|Q2F6C3_BOMMO Chaperonin subunit 6a zeta OS=Bombyx mori GN=LOC692796 PE=2 SV=1;>gi|87248083|gb|ABD36094.1| chaperonin subunit 6a zeta [Bombyx mori];>gi|114050749|ref|NP_001040108.1| chaperonin subunit 6a zeta [Bombyx mori]	Q2F6C3	57.744	531	0.70908	0.74924	0.8277	0.72229	27.5	26.2	16.6	14	9	529180000	382990000	448280000	335750000	-0.27282	-0.46935
Q2F654;gi|87248221;gi|114050755;H9J7Z3	>tr|Q2F654|Q2F654_BOMMO Sr protein OS=Bombyx mori PE=2 SV=1;>gi|87248221|gb|ABD36163.1| Sr protein [Bombyx mori];>gi|114050755|ref|NP_001040152.1| Sr protein [Bombyx mori];>tr|H9J7Z3|H9J7Z3_BOMMO Uncharacterized protein OS=Bombyx mori GN=692842 PE=4 SV=1	Q2F654	18.553	154					18.2	18.2	0	3	0	15520000	7727500	0	0
H9JDP2;Q2F649;gi|87248231;gi|114050789	>tr|H9JDP2|H9JDP2_BOMMO Uncharacterized protein OS=Bombyx mori GN=692846 PE=4 SV=1;>tr|Q2F649|Q2F649_BOMMO Surfeit 4-like protein OS=Bombyx mori PE=2 SV=1;>gi|87248231|gb|ABD36168.1| surfeit 4-like protein [Bombyx mori];>gi|114050789|ref|NP_001040156.1| su	H9JDP2	27.475	244	0.64036	1.2109	0.74306	1.1214	11.5	11.5	11.5	2	2	41200000	24040000	39596000	48395000	-0.428449	0.165301
Q1HQ16;H9J2V3;gi|95102768;gi|114050791	>tr|Q1HQ16|Q1HQ16_BOMMO Small nuclear ribonucleoprotein Sm D1 OS=Bombyx mori PE=2 SV=1;>tr|H9J2V3|H9J2V3_BOMMO Uncharacterized protein OS=Bombyx mori GN=732940 PE=4 SV=1;>gi|95102768|gb|ABF51325.1| small nuclear ribonucleoprotein Sm D1 [Bombyx mori];>gi|11	Q1HQ16	13.745	126	1.3071	1.4109	1.4957	1.3497	19	19	19	2	2	45332000	65055000	58951000	77250000	0.580821	0.432639
Q1HQ15;H9J4Y3;gi|95102770;gi|227266822;gi|114050793	>tr|Q1HQ15|Q1HQ15_BOMMO Small nuclear ribonucleoprotein G OS=Bombyx mori PE=2 SV=1;>tr|H9J4Y3|H9J4Y3_BOMMO Uncharacterized protein OS=Bombyx mori GN=732941 PE=4 SV=1;>gi|95102770|gb|ABF51326.1| small nuclear ribonucleoprotein G [Bombyx mori];>gi|227266822|	Q1HQ15	8.575	76	1.0507	0.79405	1.2224	0.80313	30.3	21.1	30.3	2	3	71614000	80021000	106670000	82640000	0.289716	-0.316295
Q2F642;H9J7Y6;gi|87248245;gi|114050831	>tr|Q2F642|Q2F642_BOMMO Uridine 5-monophosphate synthase OS=Bombyx mori PE=2 SV=1;>tr|H9J7Y6|H9J7Y6_BOMMO Uncharacterized protein OS=Bombyx mori GN=692850 PE=3 SV=1;>gi|87248245|gb|ABD36175.1| uridine 5-monophosphate synthase [Bombyx mori];>gi|114050831|	Q2F642	52.953	473		1.0482		1.0407	4	1.9	4	1	2	9667800	8911800	21658000	20389000		0.0575542
Q2F645;gi|87248239;gi|114050833;H9JXE5;H9JI08	>tr|Q2F645|Q2F645_BOMMO Transketolase OS=Bombyx mori PE=2 SV=1;>gi|87248239|gb|ABD36172.1| transketolase [Bombyx mori];>gi|114050833|ref|NP_001040158.1| transketolase [Bombyx mori];>tr|H9JXE5|H9JXE5_BOMMO Uncharacterized protein OS=Bombyx mori GN=692848 PE	Q2F645	67.383	622	1.0262	0.45951	1.1842	0.43646	26.5	21.5	26.5	9	11	272560000	277660000	565800000	267710000	0.243913	-1.19608
Q2F5K6;gi|87248617;gi|114050941;H9JW64;Q2F5K7;gi|87248615;gi|160333595;gi|1200716398;gi|827540140;gi|985577749;A0A125R9I5;gi|985577747;A0A125R9I4	>tr|Q2F5K6|Q2F5K6_BOMMO Receptor expression-enhancing protein OS=Bombyx mori PE=2 SV=1;>gi|87248617|gb|ABD36361.1| receptor expression enhancing protein isoform 2 [Bombyx mori];>gi|114050941|ref|NP_001040329.1| receptor expression enhancing protein isoform	Q2F5K6	19.632	166		0.89899		0.8724	13.9	0	13.9	0	2	0	0	48042000	36985000		-0.196938
H9ITZ2;Q2F5K9;gi|87248611;gi|114050943;Q2F5K8;gi|87248613;gi|290563830	>tr|H9ITZ2|H9ITZ2_BOMMO SURF1-like protein OS=Bombyx mori GN=693110 PE=3 SV=1;>tr|Q2F5K9|Q2F5K9_BOMMO SURF1-like protein OS=Bombyx mori PE=2 SV=1;>gi|87248611|gb|ABD36358.1| surfeit protein isoform 1 [Bombyx mori];>gi|114050943|ref|NP_001040328.1| surfeit	H9ITZ2	30.041	257		1.3707		1.299	12.1	4.3	12.1	1	3	16864000	12702000	17536000	22196000		0.377401
Q2F661;gi|87248207;gi|114050993;H9JWI4;gi|1200740320	>tr|Q2F661|Q2F661_BOMMO Proteasome subunit alpha type OS=Bombyx mori PE=2 SV=1;>gi|87248207|gb|ABD36156.1| proteasome zeta subunit [Bombyx mori];>gi|114050993|ref|NP_001040146.1| proteasome zeta subunit [Bombyx mori];>tr|H9JWI4|H9JWI4_BOMMO Proteasome endo	Q2F661	26.874	243	1.0165	0.52452	1.1747	0.50954	26.3	14	26.3	3	6	108650000	114740000	241460000	118740000	0.232292	-0.972733
gi|512939025;gi|512938594;Q2F687;Q1HQ24;H9JJE7;gi|95102752;gi|87248155;gi|512939245;gi|512939157;gi|512938983;gi|512938907;gi|512938823;gi|512935601;gi|148298806;gi|114051013;gi|512938793;H9JYG4;gi|1200741189;gi|1200741599;gi|1200741652	>gi|512939025|ref|XP_004934142.1| histone H3-like, partial [Bombyx mori];>gi|512938594|ref|XP_004934043.1| histone H3.3-like, partial [Bombyx mori];>tr|Q2F687|Q2F687_BOMMO Histone H3 OS=Bombyx mori GN=LOC778457 PE=2 SV=1;>tr|Q1HQ24|Q1HQ24_BOMMO Histone H3	gi|512939025	13.617	119	0.9563	1.1985	1.1036	0.99088	19.3	19.3	19.3	3	3	364490000	369220000	428540000	542150000	0.142217	-0.0132177
Q1HQ25;gi|95102750;gi|114051097	>tr|Q1HQ25|Q1HQ25_BOMMO H+ transporting ATP synthase subunit g OS=Bombyx mori GN=LOC732934 PE=2 SV=1;>gi|95102750|gb|ABF51316.1| H+ transporting ATP synthase subunit g [Bombyx mori];>gi|114051097|ref|NP_001040398.1| H+ transporting ATP synthase subunit g [	Q1HQ25	10.925	99	0.71751		0.80715		18.2	18.2	11.1	2	1	111080000	72868000	60865000	74710000	-0.309091
H9ISK5;gi|827559390;Q1HQ30;gi|95102740;gi|114051117;Q1HQ31;gi|95102738;gi|160333136;gi|827559386	>tr|H9ISK5|H9ISK5_BOMMO Uncharacterized protein OS=Bombyx mori GN=732931 PE=4 SV=1;>gi|827559390|ref|XP_012550717.1| calcyphosphine isoform X2 [Bombyx mori];>tr|Q1HQ30|Q1HQ30_BOMMO Calcyphosphine isoform 2 OS=Bombyx mori PE=2 SV=1;>gi|95102740|gb|ABF51311.	H9ISK5	23.446	208	1.1244	1.5623	1.3115	1.4906	27.9	21.2	17.3	4	3	48112000	55156000	41916000	29801000	0.391218	0.575893
Q1HQ41;gi|95102718;gi|114051175;H9JSR0	>tr|Q1HQ41|Q1HQ41_BOMMO Signal recognition particle 19 kDa protein OS=Bombyx mori PE=2 SV=1;>gi|95102718|gb|ABF51300.1| signal recognition particle 19 kDa protein [Bombyx mori];>gi|114051175|ref|NP_001040389.1| signal recognition particle 19 kDa protein [B	Q1HQ41	17.019	148	0.26052	3.2593	0.31767	2.9728	33.1	33.1	21.6	4	2	214150000	51996000	20659000	72555000	-1.6544	1.57182
H9JX22;Q1HQ45;gi|95102710;gi|114051191	>tr|H9JX22|H9JX22_BOMMO Uncharacterized protein OS=Bombyx mori GN=732921 PE=4 SV=1;>tr|Q1HQ45|Q1HQ45_BOMMO Peroxiredoxin OS=Bombyx mori PE=2 SV=1;>gi|95102710|gb|ABF51296.1| peroxiredoxin [Bombyx mori];>gi|114051191|ref|NP_001040386.1| peroxiredoxin [Bomby	H9JX22	16.698	158	0.39665	1.0752	0.47145	1.0524	64.6	58.2	43.7	6	5	130400000	48802000	98091000	127920000	-1.08482	0.0736832
H9J2B9;Q2F6B7;gi|87248095;gi|114051239;H9J2C0	>tr|H9J2B9|H9J2B9_BOMMO Uncharacterized protein OS=Bombyx mori GN=692801 PE=3 SV=1;>tr|Q2F6B7|Q2F6B7_BOMMO Cystathionine gamma-lyase OS=Bombyx mori PE=2 SV=1;>gi|87248095|gb|ABD36100.1| cystathionine gamma-lyase [Bombyx mori];>gi|114051239|ref|NP_001040113	H9J2B9	38.989	355	0.91505		1.0631		11	11	2.5	3	1	350750000	262190000	51373000	35636000	0.0882773
Q1HQ55;gi|95102696;gi|114051243	>tr|Q1HQ55|Q1HQ55_BOMMO Peptidylprolyl isomerase OS=Bombyx mori GN=733041 PE=2 SV=1;>gi|95102696|gb|ABF51286.1| FK506-binding protein [Bombyx mori];>gi|114051243|ref|NP_001040382.1| FK506-binding protein [Bombyx mori]	Q1HQ55	11.819	108		0.61408		0.59615	23.1	15.7	23.1	1	2	29260000	32940000	121480000	67575000		-0.746253
Q1HQ44;gi|95102712;gi|114051245	>tr|Q1HQ44|Q1HQ44_BOMMO Proteasome subunit alpha type OS=Bombyx mori PE=2 SV=1;>gi|95102712|gb|ABF51297.1| proteasome alpha 3 subunit [Bombyx mori];>gi|114051245|ref|NP_001040387.1| proteasome alpha 3 subunit [Bombyx mori]	Q1HQ44	28.258	255	1.3378	0.53907	1.5278	0.49046	24.3	16.5	19.6	4	5	197860000	260450000	323610000	191470000	0.611456	-1.02779
Q2F6C2;gi|87248085;gi|114051313	>tr|Q2F6C2|Q2F6C2_BOMMO Chaperonin containing t-complex polypeptide 1 beta subunit OS=Bombyx mori GN=LOC692797 PE=2 SV=1;>gi|87248085|gb|ABD36095.1| chaperonin containing t-complex polypeptide 1 beta subunit [Bombyx mori];>gi|114051313|ref|NP_001040109.1|	Q2F6C2	57.59	536	0.71854	0.83189	0.80862	0.84935	32.1	23.1	23.1	10	10	358860000	262110000	396320000	347450000	-0.306466	-0.235569
Q1HQ77;gi|95102652;gi|114051368	>tr|Q1HQ77|Q1HQ77_BOMMO Rab7 OS=Bombyx mori GN=Rab7 PE=2 SV=1;>gi|95102652|gb|ABF51264.1| Rab7 [Bombyx mori];>gi|114051368|ref|NP_001040368.1| Rab7 [Bombyx mori]	Q1HQ77	23.42	208	0.7751	1.0967	0.9194	1.0417	29.3	26	19.7	4	4	82298000	54828000	77170000	85122000	-0.121235	0.0589399
Q1HQ74;H9J571;gi|95102658;gi|114051397	>tr|Q1HQ74|Q1HQ74_BOMMO Small nuclear ribonucleoprotein E OS=Bombyx mori PE=2 SV=1;>tr|H9J571|H9J571_BOMMO Uncharacterized protein OS=Bombyx mori GN=732904 PE=4 SV=1;>gi|95102658|gb|ABF51267.1| small nuclear ribonucleoprotein E [Bombyx mori];>gi|114051397|	Q1HQ74	10.99	95	1.1465	0.91023	1.3259	0.87453	28.4	28.4	28.4	2	2	87677000	99304000	83869000	73862000	0.406972	-0.19342
Q1HQ81;gi|95102644;gi|114051461;H9JJJ7	>tr|Q1HQ81|Q1HQ81_BOMMO Nascent polypeptide associated complex protein alpha subunit OS=Bombyx mori PE=2 SV=1;>gi|95102644|gb|ABF51260.1| nascent polypeptide associated complex protein alpha subunit [Bombyx mori];>gi|114051461|ref|NP_001040365.1| nascent p	Q1HQ81	22.673	211		0.72092		0.74443	12.3	7.1	12.3	1	2	15388000	13503000	74442000	56222000		-0.425792
Q1HQ96;gi|95102614;gi|114051528	>tr|Q1HQ96|Q1HQ96_BOMMO Cleavage and polyadenylation specific factor 5 OS=Bombyx mori GN=LOC732888 PE=2 SV=1;>gi|95102614|gb|ABF51245.1| cleavage and polyadenylation specific factor 5 [Bombyx mori];>gi|114051528|ref|NP_001040354.1| cleavage and polyadenyla	Q1HQ96	25.996	227	0.42476	1.7514	0.48481	1.6151	26	26	11	5	2	478710000	190990000	69971000	119970000	-1.04451	0.691623
Q2F635;gi|87248259;gi|114051596	>tr|Q2F635|Q2F635_BOMMO Adenosine kinase OS=Bombyx mori GN=LOC692855 PE=2 SV=1;>gi|87248259|gb|ABD36182.1| adenosine kinase [Bombyx mori];>gi|114051596|ref|NP_001040165.1| adenosine kinase [Bombyx mori]	Q2F635	38.127	349					7.4	4.3	3.2	1	1	10871000	14781000	64815000	52002000
Q1HPZ6;gi|95102808;gi|114051598;gi|1200713998;gi|1200713996;H9J3M5	>tr|Q1HPZ6|Q1HPZ6_BOMMO Leukotriene A4 hydrolase OS=Bombyx mori PE=2 SV=1;>gi|95102808|gb|ABF51345.1| leukotriene A4 hydrolase [Bombyx mori];>gi|114051598|ref|NP_001040416.1| leukotriene A-4 hydrolase [Bombyx mori];>gi|1200713998|ref|XP_021205977.1| leukot	Q1HPZ6	69.313	606		0.69535		0.67934	4.8	0	4.8	0	2	0	0	19731000	12616000		-0.557794
Q1HPY3;gi|95102834;gi|221579690;gi|114051654	>tr|Q1HPY3|Q1HPY3_BOMMO Secreted protein acidic and rich in cysteine OS=Bombyx mori GN=SPARC PE=2 SV=1;>gi|95102834|gb|ABF51358.1| secreted protein acidic and rich in cysteine [Bombyx mori];>gi|221579690|gb|ACM24349.1| secreted protein acidic and rich in c	Q1HPY3	37.384	317	1.0367		1.2751		5	5	2.5	2	1	15030000	14262000	7815400	5697400	0.35061
Q1HPX9;gi|95102842;gi|114051676	>tr|Q1HPX9|Q1HPX9_BOMMO 3-hydroxyacyl-CoA dehydrogenase OS=Bombyx mori GN=LOC732961 PE=2 SV=1;>gi|95102842|gb|ABF51362.1| 3-hydroxyacyl-CoA dehydrogenase [Bombyx mori];>gi|114051676|ref|NP_001040424.1| 3-hydroxyacyl-CoA dehydrogenase [Bombyx mori]	Q1HPX9	26.931	255	0.68367	1.1368	0.7847	1.1033	21.2	17.3	12.9	4	3	102690000	65779000	72084000	80592000	-0.349787	0.141825
Q2F5N1;gi|87248567;gi|114051710	>tr|Q2F5N1|Q2F5N1_BOMMO Mitochondrial prohibitin complex protein 2 OS=Bombyx mori GN=LOC693108 PE=2 SV=1;>gi|87248567|gb|ABD36336.1| mitochondrial prohibitin complex protein 2 [Bombyx mori];>gi|114051710|ref|NP_001040326.1| mitochondrial prohibitin complex	Q2F5N1	33.176	299	0.77933	1.2357	0.88021	1.1424	49.8	45.5	38.5	11	10	425090000	318040000	330180000	430810000	-0.18408	0.192068
Q1HPX4;gi|95102852;gi|114051740	>tr|Q1HPX4|Q1HPX4_BOMMO ATP synthase subunit gamma OS=Bombyx mori GN=LOC732965 PE=2 SV=1;>gi|95102852|gb|ABF51367.1| H+ transporting ATP synthase gamma subunit [Bombyx mori];>gi|114051740|ref|NP_001040428.1| H+ transporting ATP synthase gamma subunit [Bomb	Q1HPX4	32.349	296	0.63856	1.3746	0.72153	1.2466	41.6	38.2	36.5	8	8	1799800000	1081500000	948570000	1427700000	-0.470869	0.317999
Q2F5J1;gi|87248647;gi|114051770;H9JNY3	>tr|Q2F5J1|Q2F5J1_BOMMO 26S proteasome non-ATPase regulatory subunit 13 OS=Bombyx mori PE=2 SV=1;>gi|87248647|gb|ABD36376.1| 26S proteasome non-ATPase regulatory subunit 13 [Bombyx mori];>gi|114051770|ref|NP_001040331.1| 26S proteasome non-ATPase regulator	Q2F5J1	43.014	385	1.1824	0.54272	1.4108	0.54309	15.8	9.6	15.8	3	5	39502000	43871000	125990000	73562000	0.496513	-0.880737
Q1HPW4;gi|95102872;gi|121958921;gi|114051800;H9JEE2	>sp|Q1HPW4|EIF3I_BOMMO Eukaryotic translation initiation factor 3 subunit I OS=Bombyx mori PE=2 SV=1;>gi|95102872|gb|ABF51377.1| eukaryotic translation initiation factor 3 subunit 2 beta [Bombyx mori];>gi|121958921|sp|Q1HPW4.1|EIF3I_BOMMO RecName: Full=Euk	Q1HPW4	36.908	329	1.0272	0.67031	1.2025	0.65519	14.3	6.7	7.6	2	2	21372000	18978000	39823000	18861000	0.266037	-0.610015
Q2F681;gi|87248167;gi|700588700;gi|700588698;gi|114051866;H9JBL2;gi|161088634;B3TGT0	>tr|Q2F681|Q2F681_BOMMO Isocitrate dehydrogenase [NADP] OS=Bombyx mori PE=2 SV=1;>gi|87248167|gb|ABD36136.1| isocitrate dehydrogenase [Bombyx mori];>gi|700588700|gb|AIU94621.1| isocitrate dehydrogenase [Bombyx mori];>gi|700588698|gb|AIU94620.1| isocitrate	Q2F681	46.176	408	0.82396	0.63183	0.96377	0.67	41.4	17.9	39.7	6	11	144150000	121940000	340300000	211590000	-0.0532392	-0.577767
H9JHM0;gi|827558964;Q2F5Z5;gi|87248339;gi|114051914	>tr|H9JHM0|H9JHM0_BOMMO Uncharacterized protein OS=Bombyx mori GN=LOC692884 PE=3 SV=1;>gi|827558964|ref|XP_012550552.1| 2-hydroxyphytanoyl-CoA lyase isoform X1 [Bombyx mori];>tr|Q2F5Z5|Q2F5Z5_BOMMO 2-hydroxyphytanoyl-CoA lyase OS=Bombyx mori PE=2 SV=1;>gi|	H9JHM0	62.049	569	0.47126	0.80453	0.57878	0.77999	8.8	8.8	4	5	2	71649000	33043000	31640000	16154000	-0.788913	-0.358472
Q1HPV4;gi|95102892;gi|114051934	>tr|Q1HPV4|Q1HPV4_BOMMO Nucleolar protein family A member 2 OS=Bombyx mori GN=LOC732976 PE=2 SV=1;>gi|95102892|gb|ABF51387.1| nucleolar protein family A member 2 [Bombyx mori];>gi|114051934|ref|NP_001040438.1| nucleolar protein family A member 2 [Bombyx mo	Q1HPV4	17.759	156	0.5284	3.0554	0.60603	2.8265	30.8	24.4	30.8	4	5	194390000	79516000	62563000	184000000	-0.722539	1.49902
Q2F5Z3;gi|87248343;gi|114051950;H9JE43	>tr|Q2F5Z3|Q2F5Z3_BOMMO Double-stranded RNA-binding zinc finger protein JAZ OS=Bombyx mori PE=2 SV=1;>gi|87248343|gb|ABD36224.1| double-stranded RNA-binding zinc finger protein JAZ [Bombyx mori];>gi|114051950|ref|NP_001040195.1| double-stranded RNA-binding	Q2F5Z3	48.537	430	0.70094		0.85376		6.5	6.5	2.3	2	1	25428000	15905000	8049800	22736000	-0.228098
Q2F5X9;gi|87248371;gi|114052018;Q1HQB9;gi|95102568;gi|827538487;gi|290560655;gi|1200714533;gi|1200714531;H9JI99	>tr|Q2F5X9|Q2F5X9_BOMMO Nucleosome assembly protein OS=Bombyx mori PE=2 SV=1;>gi|87248371|gb|ABD36238.1| nucleosome assembly protein [Bombyx mori];>gi|114052018|ref|NP_001040201.1| nucleosome assembly protein isoform 2 [Bombyx mori];>tr|Q1HQB9|Q1HQB9_BOMMO	Q2F5X9	43.045	376	1.052	0.79892	1.2217	0.82632	25.3	11.4	23.1	5	8	180780000	171190000	259470000	226840000	0.28889	-0.275228
Q2F5X2;gi|87248385;gi|114052034	>tr|Q2F5X2|Q2F5X2_BOMMO Proteasome subunit alpha type OS=Bombyx mori GN=LOC692896 PE=2 SV=1;>gi|87248385|gb|ABD36245.1| proteasome beta-subunit [Bombyx mori];>gi|114052034|ref|NP_001040204.1| proteasome beta-subunit [Bombyx mori]	Q2F5X2	27.872	249		0.68897		0.68429	18.1	3.2	18.1	1	4	21890000	23442000	106020000	67781000		-0.54732
Q2F5X0;gi|87248389;gi|114052054;H9ITU9	>tr|Q2F5X0|Q2F5X0_BOMMO Peptidyl-prolyl cis-trans isomerase OS=Bombyx mori PE=2 SV=1;>gi|87248389|gb|ABD36247.1| rotamase Pin1 [Bombyx mori];>gi|114052054|ref|NP_001040206.1| rotamase Pin1 [Bombyx mori]	Q2F5X0	19.293	169	0.83792	0.81454	1.0725	0.72579	20.7	11.8	13	2	2	52068000	77606000	104490000	92369000	0.100978	-0.462376
Q1HQB0;gi|95102586;gi|114052058	>tr|Q1HQB0|Q1HQB0_BOMMO Thioredoxin OS=Bombyx mori GN=LOC732882 PE=2 SV=1;>gi|95102586|gb|ABF51231.1| thioredoxin [Bombyx mori];>gi|114052058|ref|NP_001040348.1| thioredoxin [Bombyx mori]	Q1HQB0	31.878	287	0.86175	0.94221	0.99059	0.88929	12.2	12.2	8	3	2	79397000	59324000	40604000	40425000	-0.01364	-0.169274
Q1HPT0;H9JSP4;gi|95102940;gi|115345328;Q1HPT1;gi|95102938;gi|512901688;gi|114052072;gi|827549889;gi|1200726234;gi|1200726226;gi|1200726223;gi|1200726221;gi|1200726232;gi|1200726230;H9J314;gi|1200726228;gi|512885141;gi|1200741879	>tr|Q1HPT0|Q1HPT0_BOMMO ATP synthase subunit beta OS=Bombyx mori PE=2 SV=1;>tr|H9JSP4|H9JSP4_BOMMO ATP synthase subunit beta OS=Bombyx mori GN=Atpsyn-beta PE=3 SV=1;>gi|95102940|gb|ABF51411.1| H+ transporting ATP synthase beta subunit isoform 2 [Bombyx mor	Q1HPT0	54.835	513	0.53517	1.0247	0.58147	0.87061	63.4	58.3	44.2	20	14	4477300000	2428300000	2392700000	2368100000	-0.782223	-0.199902
Q2F5W8;H9JCM2;gi|87248393;gi|827546232;gi|114052086	>tr|Q2F5W8|Q2F5W8_BOMMO Proteasome 26S non-ATPase subunit 12 OS=Bombyx mori PE=2 SV=1;>tr|H9JCM2|H9JCM2_BOMMO Uncharacterized protein OS=Bombyx mori GN=LOC692900 PE=4 SV=1;>gi|87248393|gb|ABD36249.1| proteasome 26S non-ATPase subunit 12 [Bombyx mori];>gi|8	Q2F5W8	51.814	450	1.3211		1.6079		5.3	2.9	5.3	1	2	34685000	33639000	17835000	48884000	0.685178
Q1HPS9;gi|95102942;gi|114052088;H9JL46;H9JL45	>tr|Q1HPS9|Q1HPS9_BOMMO Vacuolar ATP synthase subunit E OS=Bombyx mori PE=2 SV=1;>gi|95102942|gb|ABF51412.1| vacuolar ATP synthase subunit E [Bombyx mori];>gi|114052088|ref|NP_001040451.1| vacuolar ATP synthase subunit E [Bombyx mori];>tr|H9JL46|H9JL46_BOM	Q1HPS9	26.119	226	0.76046	0.63453	0.87906	0.60371	22.1	18.6	18.1	4	4	122060000	70707000	171350000	95877000	-0.185966	-0.728072
Q2F5W0;gi|87248409;gi|114052092;H9J0L1	>tr|Q2F5W0|Q2F5W0_BOMMO Signal peptidase complex subunit 2 OS=Bombyx mori PE=2 SV=1;>gi|87248409|gb|ABD36257.1| signal peptidase complex subunit 2 [Bombyx mori];>gi|114052092|ref|NP_001040214.1| signal peptidase complex subunit 2 [Bombyx mori];>tr|H9J0L1|H	Q2F5W0	20.593	184	1.094	0.86638	1.2921	0.86775	29.9	29.9	13.6	5	3	123660000	210720000	109910000	123590000	0.369718	-0.204649
Q1HPR1;gi|95102978;gi|114052160;H9J567	>tr|Q1HPR1|Q1HPR1_BOMMO Proteasome subunit alpha type OS=Bombyx mori PE=2 SV=1;>gi|95102978|gb|ABF51430.1| proteasome subunit alpha type 6-A [Bombyx mori];>gi|114052160|ref|NP_001040459.1| proteasome subunit alpha type 6-A [Bombyx mori];>tr|H9J567|H9J567_B	Q1HPR1	27.143	246	0.76715	0.64632	0.86653	0.6438	23.6	15.4	15.9	4	4	152520000	141770000	346800000	102380000	-0.206678	-0.635316
H9JVR8;gi|827544950;Q2F5U7;gi|87248435;gi|114052166	>tr|H9JVR8|H9JVR8_BOMMO Uncharacterized protein OS=Bombyx mori GN=LOC692916 PE=4 SV=1;>gi|827544950|ref|XP_012545067.1| UDP-galactose 4-epimerase isoform X1 [Bombyx mori];>tr|Q2F5U7|Q2F5U7_BOMMO UDP-galactose 4-epimerase OS=Bombyx mori PE=2 SV=1;>gi|872484	H9JVR8	41.412	373	0.85906	0.72435	1.0296	0.72263	23.1	15.5	15.3	5	6	76878000	67120000	107260000	81955000	0.042084	-0.468671
Q1HQ59;gi|95102688;gi|114052170	>tr|Q1HQ59|Q1HQ59_BOMMO Eukaryotic translation initiation factor 6 OS=Bombyx mori GN=LOC733105 PE=2 SV=1;>gi|95102688|gb|ABF51282.1| eukaryotic translation initiation factor 6 [Bombyx mori];>gi|114052170|ref|NP_001040517.1| eukaryotic translation initiatio	Q1HQ59	26.346	245	0.81554	0.78074	0.92161	0.76257	9	9	9	2	2	65644000	57445000	88515000	73406000	-0.117772	-0.391058
H9J0D1;Q2F686;gi|87248157;gi|114052230	>tr|H9J0D1|H9J0D1_BOMMO Uncharacterized protein OS=Bombyx mori GN=692820 PE=4 SV=1;>tr|Q2F686|Q2F686_BOMMO Hydroxyacyl-coenzyme A dehydrogenase OS=Bombyx mori PE=2 SV=1;>gi|87248157|gb|ABD36131.1| hydroxyacyl-coenzyme A dehydrogenase [Bombyx mori];>gi|1140	H9J0D1	75.006	697	0.5306	1.0101	0.59512	0.93373	18.7	13.6	13.9	9	9	420010000	210860000	289630000	315720000	-0.748747	-0.0989227
Q2F689;H9JQL3;gi|87248151;gi|114052242	>tr|Q2F689|Q2F689_BOMMO Glutathione S-transferase omega 1 OS=Bombyx mori PE=2 SV=1;>tr|H9JQL3|H9JQL3_BOMMO Uncharacterized protein OS=Bombyx mori GN=692819 PE=4 SV=1;>gi|87248151|gb|ABD36128.1| glutathione S-transferase omega 1 [Bombyx mori];>gi|114052242|	Q2F689	29.069	254	1.0847	0.49936	1.2604	0.45527	18.5	11.4	15.4	3	4	49289000	56137000	159780000	79949000	0.333882	-1.13521
Q1HPN8;gi|95103024;gi|827549293;gi|827549291;gi|114052258;H9J3X9	>tr|Q1HPN8|Q1HPN8_BOMMO Dolichyl-phosphate mannosyltransferase OS=Bombyx mori PE=2 SV=1;>gi|95103024|gb|ABF51453.1| dolichyl-phosphate mannosyltransferase [Bombyx mori];>gi|827549293|ref|XP_012546773.1| dolichyl-phosphate mannosyltransferase isoform X1 [Bo	Q1HPN8	27.912	246	0.7	1.2887	0.8018	1.2222	11.4	11.4	6.9	3	2	149260000	84580000	81432000	128260000	-0.318686	0.28948
Q2F5T4;H9JGM3;gi|87248461;gi|114052262	>tr|Q2F5T4|Q2F5T4_BOMMO ATP synthase OS=Bombyx mori PE=2 SV=1;>tr|H9JGM3|H9JGM3_BOMMO Uncharacterized protein OS=Bombyx mori GN=692925 PE=4 SV=1;>gi|87248461|gb|ABD36283.1| ATP synthase [Bombyx mori];>gi|114052262|ref|NP_001040232.1| ATP synthase [Bombyx m	Q2F5T4	27.604	243	0.5688	1.032	0.68207	0.99822	23.5	18.9	11.9	4	3	75853000	35753000	155170000	138400000	-0.552008	-0.00257029
Q2F5T3;gi|87248463;gi|114052278	>tr|Q2F5T3|Q2F5T3_BOMMO ATP synthase subunit alpha OS=Bombyx mori GN=LOC692926 PE=2 SV=1;>gi|87248463|gb|ABD36284.1| ATP synthase [Bombyx mori];>gi|114052278|ref|NP_001040233.1| ATP synthase [Bombyx mori]	Q2F5T3	59.657	553	0.60164	1.2825	0.64287	1.1361	48.1	43.4	43	21	25	5115800000	3169100000	4438500000	5086200000	-0.637401	0.18409
Q1HQA9;gi|95102588;gi|114052334	>tr|Q1HQA9|Q1HQA9_BOMMO Transmembrane trafficking protein OS=Bombyx mori GN=LOC733098 PE=2 SV=1;>gi|95102588|gb|ABF51232.1| transmembrane trafficking protein [Bombyx mori];>gi|114052334|ref|NP_001040510.1| transmembrane trafficking protein precursor [Bomby	Q1HQA9	23.681	205	0.6576		0.75419		10.2	10.2	5.4	2	1	40807000	24304000	17495000	11995000	-0.407
H9JPJ5;Q2F5T0;gi|87248469;gi|114052352;gi|827560939	>tr|H9JPJ5|H9JPJ5_BOMMO Uncharacterized protein OS=Bombyx mori GN=692929 PE=4 SV=1;>tr|Q2F5T0|Q2F5T0_BOMMO Uncharacterized protein OS=Bombyx mori PE=2 SV=1;>gi|87248469|gb|ABD36287.1| unknown [Bombyx mori];>gi|114052352|ref|NP_001040236.1| uncharacterized	H9JPJ5	21.137	180	1.9636	0.79638	2.2325	0.75795	22.8	16.7	12.8	3	2	43742000	70405000	59929000	51770000	1.15866	-0.399825
Q1HQ20;gi|95102760;gi|114052358;H9IY18;gi|827561215;gi|827561209;gi|827561207;gi|1200738486;gi|1200738483	>tr|Q1HQ20|Q1HQ20_BOMMO Peptidyl-prolyl cis-trans isomerase OS=Bombyx mori PE=2 SV=1;>gi|95102760|gb|ABF51321.1| peptidylprolyl isomerase [Bombyx mori];>gi|114052358|ref|NP_001040520.1| peptidylprolyl isomerase [Bombyx mori];>tr|H9IY18|H9IY18_BOMMO Peptidy	Q1HQ20	19.139	171	3.9599	0.88367	4.7665	0.88381	15.2	15.2	8.2	2	1	7655700	30035000	24647000	15480000	2.25293	-0.178192
H9JN27;Q2F5S0;gi|87248489;gi|114052360	>tr|H9JN27|H9JN27_BOMMO Uncharacterized protein OS=Bombyx mori GN=692935 PE=4 SV=1;>tr|Q2F5S0|Q2F5S0_BOMMO rRNA processing protein Ebp2 OS=Bombyx mori PE=2 SV=1;>gi|87248489|gb|ABD36297.1| rRNA processing protein Ebp2 [Bombyx mori];>gi|114052360|ref|NP_001	H9JN27	34.116	296		0.70181		0.70224	13.2	4.7	13.2	1	3	5769300	9615500	28438000	18833000		-0.509964
Q1HQ42;gi|95102716;gi|114052370	>tr|Q1HQ42|Q1HQ42_BOMMO S-phase kinase-associated protein OS=Bombyx mori GN=LOC733106 PE=2 SV=1;>gi|95102716|gb|ABF51299.1| S-phase kinase-associated protein [Bombyx mori];>gi|114052370|ref|NP_001040518.1| S-phase kinase-associated protein [Bombyx mori]	Q1HQ42	18.536	162					12.3	4.9	7.4	1	1	11723000	8224300	0	0
Q1HPN1;H9J536;gi|95103038;gi|827548583;gi|827548581;gi|114052388	>tr|Q1HPN1|Q1HPN1_BOMMO Heterotrimeric guanine nucleotide-binding protein beta subunit OS=Bombyx mori PE=2 SV=1;>tr|H9J536|H9J536_BOMMO Uncharacterized protein OS=Bombyx mori GN=LOC733012 PE=4 SV=1;>gi|95103038|gb|ABF51460.1| heterotrimeric guanine nucleot	Q1HPN1	37.291	340	0.56434	1.2144	0.66964	1.1734	9.4	9.4	9.4	3	3	97843000	62846000	93178000	89243000	-0.578542	0.230695
Q1HPM7;gi|95103046;gi|114052408;H9IVX1	>tr|Q1HPM7|Q1HPM7_BOMMO Mitochondrial aldehyde dehydrogenase OS=Bombyx mori PE=2 SV=1;>gi|95103046|gb|ABF51464.1| mitochondrial aldehyde dehydrogenase [Bombyx mori];>gi|114052408|ref|NP_001040475.1| mitochondrial aldehyde dehydrogenase [Bombyx mori];>tr|H9	Q1HPM7	55.849	513	0.65029	0.95316	0.74746	0.95315	17.3	15.8	9.6	6	4	185810000	102130000	125020000	103640000	-0.419932	-0.0692248
Q1HPJ1;gi|95103118;gi|114052426;H9IZR5;gi|827548126	>tr|Q1HPJ1|Q1HPJ1_BOMMO Pyruvate dehydrogenase E1 component beta subunit OS=Bombyx mori PE=2 SV=1;>gi|95103118|gb|ABF51500.1| pyruvate dehydrogenase E1 component beta subunit [Bombyx mori];>gi|114052426|ref|NP_001040546.1| pyruvate dehydrogenase E1 compone	Q1HPJ1	27.712	258	0.55212		0.66501		7	7	3.9	2	1	33675000	14682000	31662000	36586000	-0.588552
Q1HPL9;gi|95103062;gi|114052452;H9JJZ4;Q1HPI7;gi|95103126;gi|160333873	>tr|Q1HPL9|Q1HPL9_BOMMO Acyl carrier protein OS=Bombyx mori PE=2 SV=1;>gi|95103062|gb|ABF51472.1| NADH dehydrogenase isoform 1 [Bombyx mori];>gi|114052452|ref|NP_001040477.1| NADH dehydrogenase isoform 1 [Bombyx mori];>tr|H9JJZ4|H9JJZ4_BOMMO Acyl carrier p	Q1HPL9	17.238	153		1.0346		0.99238	15.7	9.2	15.7	1	2	30047000	11365000	20101000	23723000		-0.0110354
Q1HPL8;gi|95103064;gi|121958854;gi|114052454	>sp|Q1HPL8|NDUBA_BOMMO NADH dehydrogenase [ubiquinone] 1 beta subcomplex subunit 10 OS=Bombyx mori PE=1 SV=1;>gi|95103064|gb|ABF51473.1| NADH dehydrogenase (ubiquinone) 1 beta subcomplex 10 [Bombyx mori];>gi|121958854|sp|Q1HPL8.1|NDUBA_BOMMO RecName: Full=	Q1HPL8	18.999	159					12.6	6.9	5.7	1	1	9560600	6186800	0	0
Q2F5R4;gi|87248501;gi|114052462	>tr|Q2F5R4|Q2F5R4_BOMMO Glutamate dehydrogenase OS=Bombyx mori GN=LOC692939 PE=2 SV=1;>gi|87248501|gb|ABD36303.1| glutamate dehydrogenase [Bombyx mori];>gi|114052462|ref|NP_001040245.1| glutamate dehydrogenase [Bombyx mori]	Q2F5R4	61.397	554	0.68051	0.88119	0.79464	0.91943	35.2	29.6	23.5	13	10	414160000	331550000	263010000	273710000	-0.331627	-0.121188
Q1HQB7;gi|95102572;gi|114052504	>tr|Q1HQB7|Q1HQB7_BOMMO Proteasome subunit alpha type OS=Bombyx mori GN=LOC732876 PE=2 SV=1;>gi|95102572|gb|ABF51224.1| proteasome 25 kDa subunit [Bombyx mori];>gi|114052504|ref|NP_001040344.1| proteasome 25 kDa subunit [Bombyx mori]	Q1HQB7	25.824	234	1.0403	0.57923	1.215	0.57522	17.1	9	17.1	2	3	47396000	55532000	78742000	47853000	0.280956	-0.797814
Q2F5P8;gi|87248533;gi|114052561;H9JLM2;gi|1200730420;gi|827553818;gi|161088764;B3TGZ5	>tr|Q2F5P8|Q2F5P8_BOMMO Malate dehydrogenase OS=Bombyx mori PE=2 SV=1;>gi|87248533|gb|ABD36319.1| cytosolic malate dehydrogenase [Bombyx mori];>gi|114052561|ref|NP_001040257.1| cytosolic malate dehydrogenase [Bombyx mori];>tr|H9JLM2|H9JLM2_BOMMO Malate deh	Q2F5P8	35.463	331	0.79087	0.59457	0.90903	0.58036	12.7	7.6	12.7	2	3	69300000	52547000	72804000	41699000	-0.1376	-0.78498
Q2F5P7;gi|87248535;gi|827540703;Q2F5P6;gi|87248537;gi|114052587	>tr|Q2F5P7|Q2F5P7_BOMMO Mitochondrial matrix protein p32 OS=Bombyx mori PE=2 SV=1;>gi|87248535|gb|ABD36320.1| mitochondrial matrix protein p32 [Bombyx mori];>gi|827540703|ref|XP_012553378.1| mitochondrial matrix protein p33 isoform X1 [Bombyx mori];>tr|Q2F	Q2F5P7	30.386	273	0.93889	0.96167	1.0222	0.89245	36.3	36.3	31.9	7	6	682180000	678380000	469790000	470210000	0.0316775	-0.164157
Q1HPL2;gi|95103076;gi|827550137;gi|1194641143;gi|114052589;H9JYG9;Q1HPZ3;H9JS70;gi|95102814;gi|1194641145;gi|114051634	>tr|Q1HPL2|Q1HPL2_BOMMO Phosphate carrier 1 OS=Bombyx mori GN=PiC PE=2 SV=1;>gi|95103076|gb|ABF51479.1| phosphate transport protein [Bombyx mori];>gi|827550137|ref|XP_004927712.2| phosphate carrier protein, mitochondrial-like [Bombyx mori];>gi|1194641143|d	Q1HPL2	39.21	358	0.56681	1.1848	0.64865	1.0651	44.4	38.3	38.8	11	11	1687600000	981680000	1440200000	1872400000	-0.624488	0.0909889
H9JMP1;Q1HPL0;gi|95103080;gi|296524766;gi|114052605	>tr|H9JMP1|H9JMP1_BOMMO Uncharacterized protein OS=Bombyx mori GN=733024 PE=3 SV=1;>tr|Q1HPL0|Q1HPL0_BOMMO 26S proteasome regulatory ATPase subunit 10B OS=Bombyx mori PE=2 SV=1;>gi|95103080|gb|ABF51481.1| 26S proteasome regulatory ATPase subunit 10B [Bomby	H9JMP1	41.392	368	0.84981		0.96513		10.3	10.3	3.3	3	1	81520000	65625000	38872000	30556000	-0.0512048
Q2F5N9;gi|87248551;gi|114052609;gi|124365241;A2TK63;Q2F5P0;gi|87248549;gi|290555898	>tr|Q2F5N9|Q2F5N9_BOMMO Nucleoplasmin isoform 2 OS=Bombyx mori GN=LOC692956 PE=2 SV=1;>gi|87248551|gb|ABD36328.1| nucleoplasmin isoform 2 [Bombyx mori];>gi|114052609|ref|NP_001040261.1| nucleoplasmin isoform 2 [Bombyx mori]	Q2F5N9	20.843	187	1.3981	0.48081	1.6234	0.48243	23	8	23	2	2	5889300	7973300	114990000	35568000	0.699019	-1.05161
Q1HPI6;gi|98990267;gi|95103128;gi|114052615;H9J8L1;gi|827548473	>tr|Q1HPI6|Q1HPI6_BOMMO Myosin II essential light chain OS=Bombyx mori PE=2 SV=1;>gi|98990267|gb|ABF60229.1| myosin II essential light chain [Bombyx mori];>gi|95103128|gb|ABF51505.1| nonmuscle myosin essential light chain [Bombyx mori];>gi|114052615|ref|NP	Q1HPI6	16.417	147	1.1866	0.52773	1.3494	0.5462	24.5	8.8	24.5	2	4	37989000	52098000	98079000	58637000	0.432318	-0.872499
Q2F5P3;Q1HPR8;gi|95102964;gi|87248543;gi|827552642;gi|827552640;gi|288856281;gi|160333484;Q2F5P2;gi|87248545;gi|827552634;gi|827552632;gi|1200729146;gi|1200729143;gi|114052621	>tr|Q2F5P3|Q2F5P3_BOMMO Myosin light polypeptide 9 isoform 1 OS=Bombyx mori PE=2 SV=1;>tr|Q1HPR8|Q1HPR8_BOMMO Myosin regulatory light chain isoform 3 OS=Bombyx mori PE=2 SV=1;>gi|95102964|gb|ABF51423.1| myosin regulatory light chain isoform 3 [Bombyx mori]	Q2F5P3	19.83	173	1.195		1.4176		20.2	14.5	11	2	2	44955000	53573000	14874000	13378000	0.503451
Q2F5N7;gi|87248555;gi|114052633	>tr|Q2F5N7|Q2F5N7_BOMMO 26S proteasome non-ATPase regulatory subunit 14 OS=Bombyx mori PE=2 SV=1;>gi|87248555|gb|ABD36330.1| 26S proteasome non-ATPase regulatory subunit 14 [Bombyx mori];>gi|114052633|ref|NP_001040263.1| 26S proteasome non-ATPase regulator	Q2F5N7	34.569	311		0.5912		0.59863	6.4	4.2	6.4	1	2	31998000	28085000	80878000	55571000		-0.740264
Q1HPJ9;gi|95103102;gi|114052663;H9ITL6;gi|827555021;H9JH82	>tr|Q1HPJ9|Q1HPJ9_BOMMO Vacuolar ATP synthase subunit H OS=Bombyx mori PE=2 SV=1;>gi|95103102|gb|ABF51492.1| vacuolar ATP synthase subunit H [Bombyx mori];>gi|114052663|ref|NP_001040488.1| vacuolar ATP synthase subunit H [Bombyx mori];>tr|H9ITL6|H9ITL6_BOM	Q1HPJ9	55.13	475					5.1	1.5	3.6	1	2	26846000	25082000	17544000	12368000
Q2F5M9;gi|87248571;gi|114052675;H9IVV5	>tr|Q2F5M9|Q2F5M9_BOMMO Phosphoribosyl pyrophosphate synthetase OS=Bombyx mori PE=2 SV=1;>gi|87248571|gb|ABD36338.1| phosphoribosyl pyrophosphate synthetase [Bombyx mori];>gi|114052675|ref|NP_001040268.1| phosphoribosyl pyrophosphate synthetase [Bombyx mor	Q2F5M9	34.649	318	0.99848	1.2033	1.1431	1.1197	31.8	25.2	24.5	7	6	310990000	288900000	257340000	312200000	0.192952	0.163112
H9J260;Q2F5M6;gi|87248577;gi|114052691;H9JYE0;gi|512937639	>tr|H9J260|H9J260_BOMMO Uncharacterized protein OS=Bombyx mori GN=692966 PE=4 SV=1;>tr|Q2F5M6|Q2F5M6_BOMMO Ras small monomeric GTPase Rab6 OS=Bombyx mori PE=2 SV=1;>gi|87248577|gb|ABD36341.1| ras small monomeric GTPase Rab6 [Bombyx mori];>gi|114052691|ref|	H9J260	20.604	182	0.68536	1.029	0.782	0.98642	10.4	6	10.4	0	1	87918000	61071000	67045000	81511000	-0.354759	-0.019726
Q1HPL3;gi|95103074;gi|114052713	>tr|Q1HPL3|Q1HPL3_BOMMO Proteasome 26S non-ATPase subunit 7 OS=Bombyx mori GN=LOC733131 PE=2 SV=1;>gi|95103074|gb|ABF51478.1| proteasome 26S non-ATPase subunit 7 [Bombyx mori];>gi|114052713|ref|NP_001040543.1| proteasome 26S non-ATPase subunit 7 [Bombyx mo	Q1HPL3	37.494	330		0.61706		0.62278	8.2	5.2	8.2	1	2	9890900	8991000	35696000	17158000		-0.683205
Q1HPI9;gi|95103122;gi|114052735;Q1HPI8;gi|95103124	>tr|Q1HPI9|Q1HPI9_BOMMO U2 snRNP auxiliary factor large subunit OS=Bombyx mori GN=LOC733037 PE=2 SV=1;>gi|95103122|gb|ABF51502.1| U2 small nuclear ribonucleoprotein auxiliary factor 2 isoform 1 [Bombyx mori];>gi|114052735|ref|NP_001040494.1| U2 small nucle	Q1HPI9	46.577	417	2.2056	0.56499	2.432	0.54797	32.9	13.2	32.9	5	10	113860000	255830000	605800000	405150000	1.28214	-0.867831
Q2F5M1;gi|87248587;gi|827555931;gi|1200732759;gi|114052751	>tr|Q2F5M1|Q2F5M1_BOMMO GTP-binding nuclear protein OS=Bombyx mori GN=LOC692970 PE=2 SV=1;>gi|87248587|gb|ABD36346.1| GTP-binding nuclear protein Ran [Bombyx mori];>gi|827555931|ref|XP_012549376.1| GTP-binding nuclear protein Ran isoform X1 [Bombyx mori];>	Q2F5M1	24.337	213	0.75824	1.0985	0.84784	0.97729	51.6	51.6	38	10	6	892030000	653130000	644100000	532830000	-0.238136	-0.0331414
Q1HQB8;gi|95102570;gi|827561736;gi|114052781;gi|827561734;H9JMN9	>tr|Q1HQB8|Q1HQB8_BOMMO Peripheral-type benzodiazepine receptor OS=Bombyx mori PE=2 SV=1;>gi|95102570|gb|ABF51223.1| peripheral-type benzodiazepine receptor [Bombyx mori];>gi|827561736|ref|XP_012551632.1| peripheral-type benzodiazepine receptor isoform X2	Q1HQB8	18.873	169	0.74801		0.90468		8.9	8.9	4.1	2	1	20288000	16190000	45971000	82932000	-0.144521
Q2F5L3;gi|87248603;gi|827560643;gi|114052783;gi|827560641	>tr|Q2F5L3|Q2F5L3_BOMMO Serine hydroxymethyltransferase OS=Bombyx mori GN=LOC692975 PE=2 SV=1;>gi|87248603|gb|ABD36354.1| serine hydroxymethyltransferase [Bombyx mori];>gi|827560643|ref|XP_012551202.1| serine hydroxymethyltransferase isoform X2 [Bombyx mor	Q2F5L3	51.22	465	0.8217	0.61855	0.97431	0.62481	12.5	3.7	8.8	2	3	28793000	24348000	66938000	40074000	-0.0375472	-0.678511
Q2F5L1;gi|87248607;gi|114052797;H9JSN9	>tr|Q2F5L1|Q2F5L1_BOMMO Signal peptidase complex catalytic subunit SEC11 OS=Bombyx mori PE=2 SV=1;>gi|87248607|gb|ABD36356.1| signal peptidase 18 kDa subunit [Bombyx mori];>gi|114052797|ref|NP_001040280.1| signal peptidase 18 kDa subunit [Bombyx mori];>tr|	Q2F5L1	20.255	178	0.76357	1.1693	0.88408	1.1197	19.7	12.9	15.2	2	2	74073000	64244000	54058000	57925000	-0.177751	0.163112
Q2F6A6;gi|87248117;gi|114052967;H9JB54	>tr|Q2F6A6|Q2F6A6_BOMMO Elongation factor Tu OS=Bombyx mori PE=2 SV=1;>gi|87248117|gb|ABD36111.1| elongation factor Tu [Bombyx mori];>gi|114052967|ref|NP_001040119.1| elongation factor Tu [Bombyx mori];>tr|H9JB54|H9JB54_BOMMO Elongation factor Tu OS=Bombyx	Q2F6A6	51.025	465	0.49385	1.9104	0.54681	1.6912	58.7	47.7	58.7	18	22	4810400000	2423000000	2670300000	5208800000	-0.870888	0.758047
H9JHQ4;Q1HPN4;gi|95103032;gi|114053007	>tr|H9JHQ4|H9JHQ4_BOMMO Uncharacterized protein OS=Bombyx mori GN=733128 PE=3 SV=1;>tr|Q1HPN4|Q1HPN4_BOMMO Glyoxylate reductase/hydroxypyruvate reductase OS=Bombyx mori PE=2 SV=1;>gi|95103032|gb|ABF51457.1| glyoxylate reductase/hydroxypyruvate reductase [B	H9JHQ4	35.224	325					8.9	0	8.9	0	2	0	0	31465000	7621600
Q1HQC8;gi|95102550;gi|114053021	>tr|Q1HQC8|Q1HQC8_BOMMO ARP1 actin-related protein 1-like protein A OS=Bombyx mori GN=LOC732868 PE=2 SV=1;>gi|95102550|gb|ABF51213.1| ARP1 actin-related protein 1-like protein A [Bombyx mori];>gi|114053021|ref|NP_001040336.1| ARP1 actin-related protein 1-l	Q1HQC8	42.674	376		0.75296		0.77309	10.9	2.4	8.5	1	2	34723000	34955000	44694000	34303000		-0.371292
Q1HPG7;gi|95103166;gi|114053067;H9JUH7;gi|1200714741	>tr|Q1HPG7|Q1HPG7_BOMMO Vacuolar protein sorting-associated protein 29 OS=Bombyx mori PE=2 SV=1;>gi|95103166|gb|ABF51524.1| vacuolar protein sorting 29 isoform 2 [Bombyx mori];>gi|114053067|ref|NP_001040505.1| vacuolar protein sorting 29 [Bombyx mori];>tr|	Q1HPG7	20.271	179	1.1378	0.86953	1.3288	0.87488	17.9	17.9	12.8	3	2	52371000	59730000	28572000	21902000	0.410124	-0.192843
Q1HPQ9;gi|95102982;gi|114053073	>tr|Q1HPQ9|Q1HPQ9_BOMMO Proteasome subunit beta type OS=Bombyx mori GN=LOC733124 PE=2 SV=1;>gi|95102982|gb|ABF51432.1| proteasome subunit beta 7 [Bombyx mori];>gi|114053073|ref|NP_001040536.1| proteasome subunit beta 7 [Bombyx mori]	Q1HPQ9	30.568	283	1.2009	0.66729	1.4081	0.66652	18.7	13.1	9.2	4	2	92881000	101760000	31250000	21062000	0.49375	-0.58528
Q1HPS7;gi|95102946;gi|115345322;Q1HPS8;gi|95102944;gi|114053119;H9JHP7;gi|827542443	>tr|Q1HPS7|Q1HPS7_BOMMO Chloride intracellular channel isoform 2 OS=Bombyx mori PE=2 SV=1;>gi|95102946|gb|ABF51414.1| chloride intracellular channel isoform 2 [Bombyx mori];>gi|115345322|ref|NP_001041702.1| chloride intracellular channel isoform 2 [Bombyx	Q1HPS7	21.633	187	1.8592	0.62757	2.2309	0.60573	19.8	19.8	13.4	2	2	23487000	38112000	36132000	17091000	1.15763	-0.723253
Q1HQC7;gi|95102552;gi|114053127;H9J0S9	>tr|Q1HQC7|Q1HQC7_BOMMO Aspartate aminotransferase OS=Bombyx mori PE=2 SV=1;>gi|95102552|gb|ABF51214.1| aspartate aminotransferase [Bombyx mori];>gi|114053127|ref|NP_001040337.1| aspartate aminotransferase [Bombyx mori];>tr|H9J0S9|H9J0S9_BOMMO Aspartate am	Q1HQC7	47.825	431	0.62827	0.72221	0.75907	0.66928	34.1	26.9	34.1	10	12	533090000	305410000	672700000	396080000	-0.397695	-0.579318
H9JWT2;Q2F6A0;gi|87248129;gi|114053141	>tr|H9JWT2|H9JWT2_BOMMO Uncharacterized protein OS=Bombyx mori GN=692812 PE=4 SV=1;>tr|Q2F6A0|Q2F6A0_BOMMO Exuperantia OS=Bombyx mori PE=2 SV=1;>gi|87248129|gb|ABD36117.1| exuperantia [Bombyx mori];>gi|114053141|ref|NP_001040124.1| exuperantia [Bombyx mori	H9JWT2	42.832	386		0.7045		0.68049	8.3	2.1	6.2	1	2	4902000	9946100	24342000	11301000		-0.555354
Q2F6A1;gi|87248127;gi|114053151	>tr|Q2F6A1|Q2F6A1_BOMMO Electron-transfer-flavoprotein beta polypeptide OS=Bombyx mori GN=LOC692811 PE=2 SV=1;>gi|87248127|gb|ABD36116.1| electron-transfer-flavoprotein beta polypeptide [Bombyx mori];>gi|114053151|ref|NP_001040123.1| electron-transfer-flav	Q2F6A1	27.239	253	0.445	0.99095	0.54044	0.99462	27.7	19.4	11.9	5	2	125700000	64748000	55694000	54418000	-0.887794	-0.00778265
Q1HPV7;gi|95102886;gi|157073865;gi|114053181;H9JV86;gi|512938531;gi|1200741728;gi|512938827	>tr|Q1HPV7|Q1HPV7_BOMMO Histone H2A OS=Bombyx mori GN=h2a.z PE=2 SV=1;>gi|95102886|gb|ABF51384.1| H2A histone family member V [Bombyx mori];>gi|157073865|dbj|BAF79922.1| histone H2A.Z [Bombyx mori];>gi|114053181|ref|NP_001040529.1| H2A histone family membe	Q1HPV7	13.372	129	0.9358	1.0407	1.0171	0.93782	31	20.2	31	1	2	814680000	572220000	675190000	273580000	0.0244615	-0.092617
Q2F5I7;H9JSN0;gi|87248655;gi|378465711;gi|253721945;gi|114053203	>tr|Q2F5I7|Q2F5I7_BOMMO DnaJ homolog subfamily A member 1 OS=Bombyx mori PE=2 SV=1;>tr|H9JSN0|H9JSN0_BOMMO Uncharacterized protein OS=Bombyx mori GN=692990 PE=3 SV=1;>gi|87248655|gb|ABD36380.1| DnaJ homolog subfamily A member 1 [Bombyx mori];>gi|378465711|	Q2F5I7	45.134	401	1.0701	1.0657	1.2102	0.96491	37.7	25.2	27.9	7	12	319840000	316570000	644760000	656530000	0.275245	-0.0515337
gi|95102870;gi|114053215;H9JFB2;gi|224488007;gi|117606772;A3QVV1	>gi|95102870|gb|ABF51376.1| eukaryotic translation initiation factor 3 subunit 5 [Bombyx mori];>gi|114053215|ref|NP_001040528.1| eukaryotic translation initiation factor 3 subunit F [Bombyx mori];>tr|H9JFB2|H9JFB2_BOMMO Eukaryotic translation initiation fa	gi|95102870	29.607	277	1.2911	0.79626	1.5613	0.76002	11.9	11.9	11.9	3	3	43350000	63874000	79281000	45811000	0.642748	-0.395891
Q2F5J2;gi|87248645;gi|827553221;gi|114053221	>tr|Q2F5J2|Q2F5J2_BOMMO Prohibitin protein WPH OS=Bombyx mori GN=LOC692987 PE=2 SV=1;>gi|87248645|gb|ABD36375.1| prohibitin protein WPH [Bombyx mori];>gi|827553221|ref|XP_012548308.1| prohibitin protein WPH isoform X1 [Bombyx mori];>gi|114053221|ref|NP_001	Q2F5J2	30.081	274	0.63569	1.0025	0.7518	0.97933	54.7	39.1	38.3	9	9	248390000	194780000	349260000	347640000	-0.411579	-0.030133
Q2F5J4;gi|87248641;gi|114053231	>tr|Q2F5J4|Q2F5J4_BOMMO V-type proton ATPase subunit G OS=Bombyx mori GN=LOC692985 PE=2 SV=1;>gi|87248641|gb|ABD36373.1| vacuolar ATP synthase subunit G [Bombyx mori];>gi|114053231|ref|NP_001040287.1| vacuolar ATP synthase subunit G [Bombyx mori]	Q2F5J4	13.685	117	0.61306	0.65638	0.72738	0.65361	10.3	10.3	10.3	2	2	13129000	7858900	19363000	12689000	-0.459219	-0.613498
H9JRY8;Q1HPX8;gi|95102844;gi|114053253;gi|319740011;E9KFA3;gi|1200739290	>tr|H9JRY8|H9JRY8_BOMMO 6-phosphogluconate dehydrogenase, decarboxylating OS=Bombyx mori GN=733113 PE=3 SV=1;>tr|Q1HPX8|Q1HPX8_BOMMO 6-phosphogluconate dehydrogenase, decarboxylating OS=Bombyx mori PE=2 SV=1;>gi|95102844|gb|ABF51363.1| 6-phosphogluconate d	H9JRY8	49.628	452	0.76523		0.91671		6.6	4.9	3.8	2	2	40309000	33441000	13384000	14180000	-0.125463
Q1HQC6;gi|95102554;gi|296524764;gi|114053311	>tr|Q1HQC6|Q1HQC6_BOMMO 26S protease regulatory subunit 6B OS=Bombyx mori PE=2 SV=1;>gi|95102554|gb|ABF51215.1| 26S protease regulatory subunit 6B [Bombyx mori];>gi|296524764|emb|CBM37033.1| unnamed protein product [Bombyx mori];>gi|114053311|ref|NP_001040	Q1HQC6	47.082	415	0.91896	0.84715	1.031	0.80071	20	7.7	20	3	7	69176000	66431000	128840000	111760000	0.0440443	-0.320648
Q1HQC4;gi|95102558;gi|827539653;gi|827539651;gi|114053313;gi|319740043;E9KFB9;H9JBQ0	>tr|Q1HQC4|Q1HQC4_BOMMO Obg-like ATPase 1 OS=Bombyx mori PE=2 SV=1;>gi|95102558|gb|ABF51217.1| GTP binding protein [Bombyx mori];>gi|827539653|ref|XP_012552963.1| GTP binding protein isoform X1 [Bombyx mori];>gi|827539651|ref|XP_012552962.1| GTP binding pr	Q1HQC4	44.474	397		0.54736		0.54814	5.3	0	5.3	0	2	0	0	26655000	14039000		-0.867384
Q2F5M4;gi|87248581;gi|334855067;gi|115345341;gi|237770133;C4PG27;H9JD80;Q2F5M3;gi|87248583;gi|114052707	>tr|Q2F5M4|Q2F5M4_BOMMO Receptor for activated protein kinase C OS=Bombyx mori PE=2 SV=1;>gi|87248581|gb|ABD36343.1| receptor for activated protein kinase C RACK isoform 1 [Bombyx mori];>gi|334855067|gb|AEH16566.1| receptor for activated protein kinase C [	Q2F5M4	36.04	319	0.42808	1.7945	0.50486	1.7759	38.9	24.5	28.5	7	9	262630000	126100000	493970000	357960000	-0.986045	0.82855
Q1HPT4;H9JUI8;gi|95102932;gi|189086228;gi|148298752;gi|118500449	>tr|Q1HPT4|Q1HPT4_BOMMO 14-3-3 epsilon OS=Bombyx mori PE=2 SV=1;>tr|H9JUI8|H9JUI8_BOMMO Uncharacterized protein OS=Bombyx mori GN=778465 PE=3 SV=1;>gi|95102932|gb|ABF51407.1| tyrosine 3-monooxygenase/tryptophan 5-monooxygenase activation protein epsilon po	Q1HPT4	29.671	262	1.335	0.56849	1.5367	0.53584	44.7	40.1	34.4	7	7	285000000	374280000	520030000	293090000	0.619836	-0.900126
gi|512885409;gi|512885403;H9IZY3;gi|827536368;gi|827536366;gi|827536364;gi|512885397;gi|1200712330;gi|1200712328	>gi|512885409|ref|XP_004921590.1| thioredoxin reductase 1, mitochondrial isoform X8 [Bombyx mori];>gi|512885403|ref|XP_004921589.1| thioredoxin reductase 1, mitochondrial isoform X7 [Bombyx mori];>tr|H9IZY3|H9IZY3_BOMMO Uncharacterized protein OS=Bombyx mo	gi|512885409	48.47	451	0.67939	0.58778	0.8106	0.59376	15.7	14	12.4	5	5	73865000	57801000	207920000	117810000	-0.302938	-0.752048
gi|1200712740;gi|1200712742;H9J6H5;H9J6H4;gi|319740159;E9KFH7	>gi|1200712740|ref|XP_021202546.1| bifunctional glutamate/proline--tRNA ligase isoform X1 [Bombyx mori];>gi|1200712742|ref|XP_021202550.1| bifunctional glutamate/proline--tRNA ligase isoform X2 [Bombyx mori];>tr|H9J6H5|H9J6H5_BOMMO Uncharacterized protein	gi|1200712740	172.11	1541	0.76291	0.68596	0.93138	0.69804	7.4	6.1	5.5	9	8	159860000	132210000	220860000	159320000	-0.102558	-0.518618
gi|1200712938;H9J669	>gi|1200712938|ref|XP_012545101.2| LOW QUALITY PROTEIN: ubiquinone biosynthesis monooxygenase COQ6, mitochondrial [Bombyx mori];>tr|H9J669|H9J669_BOMMO Uncharacterized protein OS=Bombyx mori PE=4 SV=1	gi|1200712938	52.344	471					4.9	3	1.9	1	1	11090000	0	12608000	12588000
gi|1200713264;H9J7P4;H9J7P3	>gi|1200713264|ref|XP_021203950.1| LOW QUALITY PROTEIN: myosin heavy chain, non-muscle [Bombyx mori]	gi|1200713264	224.96	1967	1.6392	0.63174	1.8568	0.58626	44.7	37.4	38.5	61	65	2113900000	3408300000	4405500000	2700500000	0.892818	-0.770387
gi|827537360;gi|827537358;gi|827537356;gi|827537354;gi|827537352;gi|827537350;gi|1200713464;gi|1200713460;gi|1200713458;gi|827537364;H9IYL2	>gi|827537360|ref|XP_012546900.1| C-terminal-binding protein isoform X1 [Bombyx mori];>gi|827537358|ref|XP_012546896.1| C-terminal-binding protein isoform X1 [Bombyx mori];>gi|827537356|ref|XP_012546893.1| C-terminal-binding protein isoform X1 [Bombyx mori	gi|827537360	48.646	455		0.7156		0.66204	9.9	2.4	9.9	1	3	37407000	40937000	109100000	75931000		-0.59501
gi|827537791;gi|827537789;gi|1200713656;gi|1200713653;gi|827537793	>gi|827537791|ref|XP_012548395.1| uncharacterized protein LOC101739668 isoform X2 [Bombyx mori];>gi|827537789|ref|XP_012548387.1| uncharacterized protein LOC101739668 isoform X2 [Bombyx mori];>gi|1200713656|ref|XP_021205071.1| uncharacterized protein LOC10	gi|827537791	177.93	1560		16.632		15.984	34.7	24.9	26.7	2	2	117880000	6667900	16140000	465960000		3.99856
gi|1200713752;H9IX03	>gi|1200713752|ref|XP_012548426.2| LOW QUALITY PROTEIN: WD repeat domain-containing protein 83 [Bombyx mori];>tr|H9IX03|H9IX03_BOMMO Uncharacterized protein OS=Bombyx mori PE=4 SV=1	gi|1200713752	33.264	300	2.7883	0.43262	3.3401	0.38553	46.7	26.3	37.3	6	8	43526000	128710000	306600000	117000000	1.73989	-1.37508
gi|1200713804;H9IWL2	>gi|1200713804|ref|XP_021205409.1| la-related protein 1 [Bombyx mori];>tr|H9IWL2|H9IWL2_BOMMO Uncharacterized protein OS=Bombyx mori PE=4 SV=1	gi|1200713804	117.71	1058	0.47421	1.58	0.58689	1.4808	5.8	2.8	2.9	3	3	59592000	25579000	65148000	89753000	-0.768838	0.566377
H9IX35;gi|827537769;gi|827537767;gi|1200713867	>tr|H9IX35|H9IX35_BOMMO Uncharacterized protein OS=Bombyx mori PE=4 SV=1;>gi|827537769|ref|XP_012548311.1| nuclear pore complex protein Nup98-Nup96 [Bombyx mori];>gi|827537767|ref|XP_012548307.1| nuclear pore complex protein Nup98-Nup96 [Bombyx mori];>gi|1	H9IX35	192.54	1803		1.819		1.7443	1.2	0.6	1.2	1	2	5725900	3243900	7234600	14338000		0.802648
gi|1200714181;H9J3M2	>gi|1200714181|ref|XP_021206434.1| putative RNA-binding protein 15B isoform X1 [Bombyx mori];>tr|H9J3M2|H9J3M2_BOMMO Uncharacterized protein OS=Bombyx mori PE=4 SV=1	gi|1200714181	79.733	693		0.28436		0.28002	3.2	0	3.2	0	2	0	0	51815000	14429000		-1.8364
gi|1200714315;H9J3H4;H9J3H3	>gi|1200714315|ref|XP_021206792.1| LOW QUALITY PROTEIN: titin [Bombyx mori];>tr|H9J3H4|H9J3H4_BOMMO Uncharacterized protein OS=Bombyx mori PE=4 SV=1	gi|1200714315	353.11	3066	0.39094	1.7423	0.47204	1.4802	4.4	3	2.8	7	6	65150000	23152000	25467000	47916000	-1.08302	0.565792
gi|1200714991;H9JIX2	>gi|1200714991|ref|XP_021208783.1| apoptosis-inducing factor 1, mitochondrial [Bombyx mori];>tr|H9JIX2|H9JIX2_BOMMO Uncharacterized protein OS=Bombyx mori PE=4 SV=1	gi|1200714991	66.369	620	0.80291		0.97167		7.6	5.3	2.3	2	1	23958000	30642000	15108000	28956000	-0.0414617
H9JEV4;gi|1200715141	>tr|H9JEV4|H9JEV4_BOMMO Uncharacterized protein OS=Bombyx mori PE=3 SV=1;>gi|1200715141|ref|XP_021208929.1| myosin heavy chain 95F, partial [Bombyx mori]	H9JEV4	91.732	813	1.5176	0.63566	1.8124	0.61575	7.1	7.1	3.7	5	2	40393000	64854000	38406000	24836000	0.857901	-0.699583
H9JEQ7;gi|512892422;gi|1200715235	>tr|H9JEQ7|H9JEQ7_BOMMO Uncharacterized protein OS=Bombyx mori GN=LOC101739908 PE=4 SV=1;>gi|512892422|ref|XP_004922927.1| inner nuclear membrane protein Man1 [Bombyx mori];>gi|1200715235|ref|XP_021208957.1| inner nuclear membrane protein Man1 [Bombyx mori	H9JEQ7	87.166	775	0.68024	0.91998	0.79407	0.90701	10.3	7.6	5.2	6	4	137910000	87089000	62005000	56391000	-0.332662	-0.14081
H9J1H4;gi|1200715334	>tr|H9J1H4|H9J1H4_BOMMO Uncharacterized protein OS=Bombyx mori GN=101740958 PE=4 SV=1;>gi|1200715334|ref|XP_021208994.1| importin-5 [Bombyx mori]	H9J1H4	112.81	1007	0.92477	0.70133	1.0665	0.6959	11.8	9	6.4	8	5	173100000	139890000	98048000	74683000	0.092884	-0.523048
gi|1200715632;M4B146;gi|1200741932	>gi|1200715632|ref|XP_004923170.3| protein FAM98A [Bombyx mori];>tr|M4B146|M4B146_BOMMO Uncharacterized protein OS=Bombyx mori PE=4 SV=1	gi|1200715632	36.944	324	0.42252	1.9075	0.49768	1.9618	13.6	10.8	8	4	3	79758000	28154000	22927000	67895000	-1.00671	0.972178
gi|512893230;gi|1200715691;gi|1200715689;gi|1200715687;gi|827539588;gi|1200715684;H9IS71;gi|1200715682;gi|1200715680;gi|1200715678	>gi|512893230|ref|XP_004923130.1| calpain-B isoform X6 [Bombyx mori];>gi|1200715691|ref|XP_021209095.1| calpain-A isoform X5 [Bombyx mori];>gi|1200715689|ref|XP_021209094.1| calpain-A isoform X5 [Bombyx mori];>gi|1200715687|ref|XP_021209093.1| calpain-A is	gi|512893230	85.694	752	0.41394		0.54092		3.6	3.6	0	2	0	14003000	5696200	0	0	-0.886513
gi|1200715734;gi|827539538;gi|827539536;gi|512893299;gi|827539533;gi|827539529;gi|827539527;gi|827539525;gi|1200715724;gi|1200715722;gi|1200715719;H9ISA9;gi|827539540;gi|827539531	>gi|1200715734|ref|XP_021209104.1| serine/threonine-protein kinase MARK2 isoform X10 [Bombyx mori];>gi|827539538|ref|XP_012552916.1| serine/threonine-protein kinase MARK2 isoform X8 [Bombyx mori];>gi|827539536|ref|XP_012552915.1| serine/threonine-protein k	gi|1200715734	88.661	817	0.82061	1.2798	1.0122	1.2707	11.9	10.4	7.1	7	5	104240000	87553000	54681000	62152000	0.0174944	0.345623
gi|1200715799;gi|827547907;H9ISE3	>gi|1200715799|ref|XP_012552908.2| probable ATP-dependent RNA helicase DHX35 [Bombyx mori];>gi|827547907|ref|XP_012546226.1| probable ATP-dependent RNA helicase DHX35 [Bombyx mori]	gi|1200715799	80.847	725	2.6548	0.42199	2.9422	0.3964	30.8	28.6	21.5	17	14	510250000	1234700000	962930000	416810000	1.5569	-1.33497
H9JBP6;gi|512893593;gi|1200715892	>tr|H9JBP6|H9JBP6_BOMMO Uncharacterized protein OS=Bombyx mori PE=4 SV=1;>gi|512893593|ref|XP_004923220.1| endoplasmic reticulum resident protein 44 isoform X2 [Bombyx mori];>gi|1200715892|ref|XP_021209148.1| endoplasmic reticulum resident protein 44 isofo	H9JBP6	39.268	343	0.39286		0.47334		12.8	9.9	5.8	3	2	55597000	21960000	8166200	0	-1.07905
gi|512893703;gi|512893699;gi|1200715997;H9JBK2	>gi|512893703|ref|XP_004923246.1| U4/U6 small nuclear ribonucleoprotein Prp31 [Bombyx mori];>gi|512893699|ref|XP_004923245.1| U4/U6 small nuclear ribonucleoprotein Prp31 [Bombyx mori];>gi|1200715997|ref|XP_021209177.1| U4/U6 small nuclear ribonucleoprotein	gi|512893703	55.448	496	0.98121	0.90485	1.1607	0.88464	5	5	5	2	2	23757000	22317000	47428000	42921000	0.214995	-0.176838
H9J4W7;gi|1200716636;gi|827540292;gi|1200716634;gi|1200716632;gi|1200716629;gi|1200716627;gi|1200716625	>tr|H9J4W7|H9J4W7_BOMMO Uncharacterized protein OS=Bombyx mori PE=4 SV=1;>gi|1200716636|ref|XP_021201812.1| transcriptional activator protein Pur-alpha isoform X6 [Bombyx mori];>gi|827540292|ref|XP_012553204.1| transcriptional activator protein Pur-alpha i	H9J4W7	28.273	250					6.8	4	2.8	1	1	11180000	9931400	2912600	15444000
gi|1200716836;H9J9R7	>gi|1200716836|ref|XP_021201876.1| heterogeneous nuclear ribonucleoprotein Q [Bombyx mori]	gi|1200716836	68.489	618	0.61466	1.5384	0.73923	1.4298	16	13.1	7	6	4	119140000	83675000	86319000	86307000	-0.435905	0.515813
H9J9Y8;gi|512894984;gi|1200716838	>tr|H9J9Y8|H9J9Y8_BOMMO Uncharacterized protein OS=Bombyx mori PE=4 SV=1;>gi|512894984|ref|XP_004923563.1| ER membrane protein complex subunit 1 isoform X2 [Bombyx mori];>gi|1200716838|ref|XP_021201877.1| ER membrane protein complex subunit 1 isoform X1 [B	H9J9Y8	96.644	878	0.62403		0.77705		6.6	6.6	0	4	0	75965000	41735000	0	0	-0.363921
gi|1200717259;gi|1200717257;gi|1200717255;H9JF57	>gi|1200717259|ref|XP_021202000.1| dynamin-like 120 kDa protein, mitochondrial isoform X3 [Bombyx mori];>gi|1200717257|ref|XP_021201999.1| dynamin-like 120 kDa protein, mitochondrial isoform X2 [Bombyx mori];>gi|1200717255|ref|XP_021201998.1| dynamin-like	gi|1200717259	107.75	941	0.44186	1.1596	0.52446	1.158	4.6	4.6	2.3	4	2	99424000	46961000	31337000	41941000	-0.931095	0.211635
H9JFA6;gi|1200717378;gi|1200717376	>tr|H9JFA6|H9JFA6_BOMMO Uncharacterized protein OS=Bombyx mori PE=4 SV=1;>gi|1200717378|ref|XP_021202039.1| prostamide/prostaglandin F synthase isoform X2 [Bombyx mori];>gi|1200717376|ref|XP_021202038.1| prostamide/prostaglandin F synthase isoform X1 [Bomb	H9JFA6	20.816	185	0.87051	0.91259	1.0226	0.86682	18.4	18.4	11.9	3	2	113190000	75902000	39665000	40772000	0.0322419	-0.206196
gi|1200717502;gi|1200717504;H9JIH3	>gi|1200717502|ref|XP_021202075.1| putative oxidoreductase GLYR1 homolog isoform X1 [Bombyx mori];>gi|1200717504|ref|XP_021202076.1| putative oxidoreductase GLYR1 homolog isoform X2 [Bombyx mori]	gi|1200717502	49.58	451	0.82973	1.0833	0.94025	1.0416	6.4	4	4.7	2	2	34094000	31874000	42771000	43732000	-0.0888837	0.0588014
H9J8B0;gi|1200717697;gi|1200717695	>tr|H9J8B0|H9J8B0_BOMMO Uncharacterized protein OS=Bombyx mori GN=LOC101742969 PE=4 SV=1;>gi|1200717697|ref|XP_012543904.2| tripeptidyl-peptidase 2 isoform X2 [Bombyx mori];>gi|1200717695|ref|XP_004923904.2| tripeptidyl-peptidase 2 isoform X1 [Bombyx mori]	H9J8B0	140.13	1267					2.2	1	1.2	1	1	13452000	9146900	1666600	1504000
H9JSJ4;gi|1200718114	>tr|H9JSJ4|H9JSJ4_BOMMO Uncharacterized protein OS=Bombyx mori GN=LOC101744785 PE=4 SV=1;>gi|1200718114|ref|XP_021202267.1| thioredoxin domain-containing protein [Bombyx mori]	H9JSJ4	35.682	315	0.63771	0.84487	0.7526	0.88255	8.6	6.3	8.6	2	3	31968000	17099000	38276000	40130000	-0.410045	-0.18025
gi|1200718458;H9JR23;H9JR24;gi|1200718523	>gi|1200718458|ref|XP_021202360.1| alanine aminotransferase 1 [Bombyx mori];>tr|H9JR23|H9JR23_BOMMO Uncharacterized protein OS=Bombyx mori PE=4 SV=1	gi|1200718458	56.956	516	0.65156	0.60051	0.76839	0.67155	9.7	5.8	6.4	2	3	37425000	18182000	39822000	24654000	-0.380089	-0.574433
H9JQU2;gi|1200718495	>tr|H9JQU2|H9JQU2_BOMMO Uncharacterized protein OS=Bombyx mori GN=LOC101736518 PE=4 SV=1;>gi|1200718495|ref|XP_021202370.1| motile sperm domain-containing protein 2 [Bombyx mori]	H9JQU2	52.426	453	0.74262	1.0092	0.91513	0.98917	9.1	5.3	9.1	2	4	34998000	24353000	45960000	80198000	-0.127951	-0.0157096
H9JR22;gi|1200718521	>tr|H9JR22|H9JR22_BOMMO Uncharacterized protein OS=Bombyx mori PE=4 SV=1;>gi|1200718521|ref|XP_021202376.1| LOW QUALITY PROTEIN: low-density lipoprotein receptor-related protein 2 [Bombyx mori]	H9JR22	479.7	4329	0.6381	1.2089	0.74008	1.135	10.1	7.3	8	31	32	839200000	517350000	615150000	704390000	-0.434247	0.182692
H9JWC8;gi|1200718877	>tr|H9JWC8|H9JWC8_BOMMO Uncharacterized protein OS=Bombyx mori PE=4 SV=1;>gi|1200718877|ref|XP_021202476.1| cleavage and polyadenylation specificity factor subunit 1 [Bombyx mori]	H9JWC8	151.84	1350	0.64584	1.6121	0.77593	1.5816	2	1.1	1.4	2	2	15800000	9910700	6733700	9854700	-0.366002	0.661385
H9JHQ9;gi|827542487;gi|1200718967;gi|512898511	>tr|H9JHQ9|H9JHQ9_BOMMO Uncharacterized protein OS=Bombyx mori GN=LOC101740913 PE=3 SV=1;>gi|827542487|ref|XP_012544316.1| mitochondrial 2-oxoglutarate/malate carrier protein isoform X2 [Bombyx mori];>gi|1200718967|ref|XP_021202491.1| mitochondrial 2-oxogl	H9JHQ9	28.697	266	0.63391	1.3768	0.75042	1.3458	15	15	7.5	4	2	53925000	34787000	18784000	29675000	-0.41423	0.428464
gi|1200719202;gi|512898977;gi|512898969;gi|1200719199;gi|1200719197;H9J5Z1	>gi|1200719202|ref|XP_021202564.1| ribosome-binding protein 1 isoform X3 [Bombyx mori];>gi|512898977|ref|XP_004924530.1| kinectin isoform X2 [Bombyx mori];>gi|512898969|ref|XP_004924528.1| ribosome-binding protein 1 isoform X1 [Bombyx mori];>gi|1200719199|	gi|1200719202	94.167	852	0.6862	0.70587	0.79817	0.68977	11.4	7.9	11.4	6	9	113880000	68587000	119260000	100050000	-0.325232	-0.535813
gi|1200719277;H9J5W8	>gi|1200719277|ref|XP_021202583.1| 26S protease regulatory subunit 4 [Bombyx mori];>tr|H9J5W8|H9J5W8_BOMMO Uncharacterized protein OS=Bombyx mori GN=732870 PE=3 SV=2	gi|1200719277	48.986	437	0.95922	0.89958	1.1424	0.89928	14.2	14.2	4.8	6	2	78275000	80270000	30233000	29208000	0.192068	-0.153158
H9JDB5;gi|1200719497	>tr|H9JDB5|H9JDB5_BOMMO Uncharacterized protein OS=Bombyx mori PE=4 SV=1;>gi|1200719497|ref|XP_004924702.3| UDP-glucose:glycoprotein glucosyltransferase [Bombyx mori]	H9JDB5	140.19	1238	0.50267	0.56592	0.58444	0.5576	3.2	2.3	1.6	3	2	24530000	14908000	23279000	16351000	-0.774873	-0.842698
gi|827543030;gi|1200719534;H9JDA6	>gi|827543030|ref|XP_012544526.1| extended synaptotagmin-1 isoform X2 [Bombyx mori];>gi|1200719534|ref|XP_021202645.1| extended synaptotagmin-1 isoform X1 [Bombyx mori];>tr|H9JDA6|H9JDA6_BOMMO Uncharacterized protein OS=Bombyx mori PE=4 SV=1	gi|827543030	91.86	823	0.87481	0.72238	1.0366	0.71432	14.6	10.2	13.4	7	9	155810000	111290000	200160000	142570000	0.0518593	-0.485358
gi|1200719671;H9JN38	>gi|1200719671|ref|XP_021202685.1| signal recognition particle subunit SRP72 [Bombyx mori];>tr|H9JN38|H9JN38_BOMMO Uncharacterized protein OS=Bombyx mori PE=4 SV=1	gi|1200719671	72.246	647	0.46601	2.1823	0.53046	2.1702	31.5	23.5	28.4	14	16	515710000	210070000	238590000	502840000	-0.914684	1.11783
H9JBB8;gi|1200719853	>tr|H9JBB8|H9JBB8_BOMMO Uncharacterized protein OS=Bombyx mori PE=4 SV=1;>gi|1200719853|ref|XP_021202736.1| nuclear pore complex protein Nup155 [Bombyx mori]	H9JBB8	104.33	941	0.53753	1.2502	0.65165	1.2421	8.9	7.5	7.8	5	5	71063000	33007000	58025000	74713000	-0.617831	0.312781
gi|512900292;gi|512900280;gi|1200719912;H9JBH1;gi|512900296	>gi|512900292|ref|XP_004924856.1| uncharacterized protein LOC101741291 isoform X2 [Bombyx mori];>gi|512900280|ref|XP_004924853.1| uncharacterized protein LOC101741291 isoform X1 [Bombyx mori];>gi|1200719912|ref|XP_021202748.1| uncharacterized protein LOC10	gi|512900292	32.484	282		0.90759		0.91011	14.5	0	14.5	0	3	0	0	28727000	24630000		-0.135887
H9JBC1;gi|1200719923;gi|158451125;B3TDP0;L0N401;gi|430726913;gi|430726901;gi|161088998;B3TG43	>tr|H9JBC1|H9JBC1_BOMMO Uncharacterized protein OS=Bombyx mori PE=3 SV=1;>gi|1200719923|ref|XP_021202749.1| LOW QUALITY PROTEIN: CAD protein [Bombyx mori];>gi|158451125|gb|ABW38923.1| putative CAD trifunctional protein, partial [Bombyx mori];>tr|B3TDP0|B3T	H9JBC1	245.81	2210	0.64708		0.75274		2.9	2.1	0.8	4	2	50596000	37732000	5345000	11411000	-0.409776
H9J192;gi|1200720294	>tr|H9J192|H9J192_BOMMO Uncharacterized protein OS=Bombyx mori PE=4 SV=1;>gi|1200720294|ref|XP_021202868.1| LOW QUALITY PROTEIN: presequence protease, mitochondrial [Bombyx mori]	H9J192	95.34	830	0.45353	0.86974	0.52807	0.81785	24.7	21.7	18.7	17	14	552820000	258820000	469200000	275640000	-0.921199	-0.290092
gi|1200720421;H9JCF1	>gi|1200720421|ref|XP_021202899.1| AP-3 complex subunit beta-2 [Bombyx mori];>tr|H9JCF1|H9JCF1_BOMMO AP-3 complex subunit beta OS=Bombyx mori PE=3 SV=1	gi|1200720421	146.11	1357	0.53758	1.8166	0.62395	1.82	4.1	1.9	2.1	3	3	29031000	15844000	13471000	25503000	-0.680498	0.863938
H9JRM3;gi|1200720575	>tr|H9JRM3|H9JRM3_BOMMO Uncharacterized protein OS=Bombyx mori PE=4 SV=1;>gi|1200720575|ref|XP_021202947.1| zinc finger protein 91 [Bombyx mori]	H9JRM3	147.34	1287	0.70041		0.843		1.4	1.4	0	2	0	17700000	10515000	0	0	-0.246395
gi|827544701;gi|827544699;gi|1200720655;gi|827544697;H9JRN5;gi|146260811;A5HMG4;H9JRN6	>gi|827544701|ref|XP_012544980.1| double-stranded RNA-specific editase 1 isoform X2 [Bombyx mori];>gi|827544699|ref|XP_012544979.1| double-stranded RNA-specific editase 1 isoform X2 [Bombyx mori];>gi|1200720655|ref|XP_021202973.1| double-stranded RNA-speci	gi|827544701	72.686	659	0.066339	3.7411	0.079594	3.5762	16.7	9	15.2	4	8	144380000	5697500	110840000	537380000	-3.6512	1.83843
gi|1200720736;H9JX57	>gi|1200720736|ref|XP_021202993.1| AP-2 complex subunit mu [Bombyx mori]	gi|1200720736	49.888	440	0.81272	1.4313	0.96181	1.3675	14.5	7.3	14.5	4	7	93289000	70973000	86662000	119960000	-0.0561762	0.451541
gi|512902688;gi|1200721369;gi|1200721367;H9JS78	>gi|512902688|ref|XP_004925435.1| zinc finger RNA-binding protein isoform X3 [Bombyx mori];>gi|1200721369|ref|XP_021203182.1| zinc finger RNA-binding protein isoform X2 [Bombyx mori];>gi|1200721367|ref|XP_021203181.1| zinc finger RNA-binding protein isofor	gi|512902688	96.509	895	0.59058	1.4264	0.68242	1.4209	5.9	4.1	4.7	3	3	64825000	37159000	37266000	47198000	-0.551268	0.506805
gi|512903030;H9JM89;gi|512903026;gi|1200721551;gi|512903018	>gi|512903030|ref|XP_004925519.1| uridine phosphorylase 1 isoform X3 [Bombyx mori];>tr|H9JM89|H9JM89_BOMMO Uncharacterized protein OS=Bombyx mori GN=LOC101736970 PE=4 SV=1;>gi|512903026|ref|XP_004925518.1| uridine phosphorylase 1 isoform X2 [Bombyx mori];>	gi|512903030	37.991	339		0.4598		0.44576	8.8	5.9	5.9	2	2	9116700	14835000	30628000	11810000		-1.16566
gi|1200721745;gi|323721512;F8S199;H9JGE9	>gi|1200721745|ref|XP_021203286.1| nuclear valosin-containing protein-like [Bombyx mori];>gi|323721512|gb|ADY05338.1| VCP-like protein [Bombyx mori];>tr|F8S199|F8S199_BOMMO VCP-like protein OS=Bombyx mori PE=2 SV=1;>tr|H9JGE9|H9JGE9_BOMMO Uncharacterized p	gi|1200721745	94.101	864		0.72807		0.72125	2.9	1.3	2.9	1	2	17585000	25265000	70473000	48192000		-0.471429
gi|827545684;gi|1200721759;gi|827545680;gi|1200721756;gi|1200721754;gi|162462398;gi|161334098;A9QUN2;gi|222101818;B9VS67;H9JSB8;H9JSB7	>gi|827545684|ref|XP_012545339.1| hnRNPA/B-like 28 isoform X5 [Bombyx mori];>gi|1200721759|ref|XP_021203292.1| hnRNPA/B-like 28 isoform X4 [Bombyx mori];>gi|827545680|ref|XP_012545337.1| hnRNPA/B-like 28 isoform X3 [Bombyx mori];>gi|1200721756|ref|XP_02120	gi|827545684	43.619	413	0.99881	0.90917	1.1784	0.883	11.9	8	11.9	2	3	34400000	41155000	136960000	137140000	0.236829	-0.179515
H9JT81;gi|1200722437;gi|1200722435;gi|1200722433	>tr|H9JT81|H9JT81_BOMMO Uncharacterized protein OS=Bombyx mori PE=4 SV=1;>gi|1200722437|ref|XP_004925915.2| ATP-binding cassette sub-family B member 7, mitochondrial isoform X3 [Bombyx mori];>gi|1200722435|ref|XP_012545620.2| ATP-binding cassette sub-famil	H9JT81	65.877	601	0.58841	1.3297	0.68214	1.2865	15.5	12.3	11.5	6	5	199720000	112940000	105870000	141090000	-0.55186	0.363451
gi|1200722708;H9JHX2;H9JHX3	>gi|1200722708|ref|XP_021203564.1| LOW QUALITY PROTEIN: protein 4.1 homolog [Bombyx mori];>tr|H9JHX2|H9JHX2_BOMMO Uncharacterized protein OS=Bombyx mori PE=4 SV=1	gi|1200722708	323.1	2983	1.0301		1.1901		0.9	0.5	0.7	2	2	23708000	27683000	22235000	16608000	0.251083
H9JXB0;gi|512906249;gi|512906245;gi|1200722982	>tr|H9JXB0|H9JXB0_BOMMO Uncharacterized protein OS=Bombyx mori GN=LOC101746562 PE=4 SV=1;>gi|512906249|ref|XP_004926149.1| cytochrome c oxidase subunit 6C [Bombyx mori];>gi|512906245|ref|XP_004926148.1| cytochrome c oxidase subunit 6C [Bombyx mori];>gi|120	H9JXB0	8.7941	78	0.89561		1.0346		29.5	29.5	10.3	2	1	52889000	47553000	11181000	18289000	0.0490731
H9JSU9;gi|1200723075	>tr|H9JSU9|H9JSU9_BOMMO Uncharacterized protein OS=Bombyx mori PE=4 SV=1;>gi|1200723075|ref|XP_004926225.3| enhancer of mRNA-decapping protein 3 [Bombyx mori]	H9JSU9	46.975	439	0.27664	4.2057	0.32856	4.0063	11.6	7.1	7.1	2	3	42162000	9112700	4863000	17736000	-1.60577	2.00227
gi|1200723683;gi|1200723681;H9J048;gi|1200712313	>gi|1200723683|ref|XP_021203860.1| 2-oxoglutarate dehydrogenase, mitochondrial isoform X2 [Bombyx mori];>gi|1200723681|ref|XP_021203859.1| 2-oxoglutarate dehydrogenase, mitochondrial isoform X1 [Bombyx mori]	gi|1200723683	89.718	791	0.96326	1.0812	1.1294	1.0647	7.6	6.3	5.8	1	0	40787000	30155000	46921000	49836000	0.175557	0.090447
gi|1200724228;H9JGY2;gi|1200741171;gi|1200741169;H9JGY1	>gi|1200724228|ref|XP_021204012.1| putative U5 small nuclear ribonucleoprotein 200 kDa helicase [Bombyx mori];>tr|H9JGY2|H9JGY2_BOMMO Uncharacterized protein OS=Bombyx mori PE=4 SV=1	gi|1200724228	243.17	2151	1.3252	0.7737	1.5192	0.7478	27.5	22.9	20.9	41	37	1045400000	1345800000	1240500000	1013000000	0.603312	-0.419276
H9J6S5;gi|1200724428;wb_BmGtsf-2	>tr|H9J6S5|H9J6S5_BOMMO Uncharacterized protein OS=Bombyx mori PE=4 SV=1;>gi|1200724428|ref|XP_021204061.1| gametocyte-specific factor 1-like [Bombyx mori];>wb_BmGtsf-2	H9J6S5	11.875	101	0.025348	2866	0.027896	2214.5	68.3	68.3	53.5	8	7	26297000000	151910000	587490000	36255000000	-5.1638	11.1128
H9JFB7;gi|1200724532	>tr|H9JFB7|H9JFB7_BOMMO Uncharacterized protein OS=Bombyx mori PE=4 SV=1;>gi|1200724532|ref|XP_021204087.1| LOW QUALITY PROTEIN: fumarate hydratase, mitochondrial [Bombyx mori]	H9JFB7	48.376	444	0.54417	0.9404	0.62278	0.92362	15.8	8.1	12.4	3	5	39315000	24701000	66434000	83657000	-0.683205	-0.114629
H9JUA8;gi|512909304;gi|1200724667	>tr|H9JUA8|H9JUA8_BOMMO Uncharacterized protein OS=Bombyx mori PE=4 SV=1;>gi|512909304|ref|XP_004926888.1| polymerase delta-interacting protein 2 isoform X2 [Bombyx mori];>gi|1200724667|ref|XP_021204125.1| polymerase delta-interacting protein 2 isoform X1	H9JUA8	38.827	341		1.6152		1.5534	6.7	3.2	6.7	1	2	0	0	15250000	25327000		0.635429
gi|1200724726;H9J8K3	>gi|1200724726|ref|XP_021204139.1| LOW QUALITY PROTEIN: serine palmitoyltransferase 2 [Bombyx mori];>tr|H9J8K3|H9J8K3_BOMMO Uncharacterized protein OS=Bombyx mori PE=4 SV=1	gi|1200724726	54.649	503		1.2438		1.2444	5	2.8	5	1	2	26981000	16244000	33619000	41011000		0.31545
gi|1200724728;H9J8K0;H9J8K1	>gi|1200724728|ref|XP_021204140.1| WD repeat-containing protein 26 [Bombyx mori];>tr|H9J8K0|H9J8K0_BOMMO Uncharacterized protein OS=Bombyx mori PE=4 SV=1	gi|1200724728	59.968	538	0.41254	1.5854	0.5078	1.6364	11.7	8.2	9.3	4	5	87821000	25621000	47601000	95472000	-0.977668	0.710525
gi|1200725117;H9J565	>gi|1200725117|ref|XP_021204252.1| fatty acid synthase [Bombyx mori];>tr|H9J565|H9J565_BOMMO Uncharacterized protein OS=Bombyx mori PE=4 SV=1	gi|1200725117	240.17	2279		0.5703		0.54226	2.9	0.5	2.9	1	5	11451000	12158000	124460000	62793000		-0.882943
gi|1200725236;gi|1200725234;H9JK82;gi|1200725232;gi|1200725230;gi|1200725224;gi|1200725222;gi|1200725220;gi|1200725218;gi|512910258;gi|1200725212;gi|827548925;gi|512910256;gi|1200725208;gi|1200725206;gi|1200725228;gi|1200725226;gi|1200725216;gi|1200725214	>gi|1200725236|ref|XP_021204293.1| perilipin-4 isoform X18 [Bombyx mori];>gi|1200725234|ref|XP_021204292.1| perilipin-4 isoform X17 [Bombyx mori];>tr|H9JK82|H9JK82_BOMMO Uncharacterized protein OS=Bombyx mori PE=4 SV=1;>gi|1200725232|ref|XP_021204291.1| pe	gi|1200725236	71.121	700					3.4	1.6	3.4	1	2	1095700	1139800	4195800	1404900
gi|1200725970;gi|1200725464	>gi|1200725970|ref|XP_021204522.1| DNA replication licensing factor MCM4-like [Bombyx mori];>gi|1200725464|ref|XP_012546727.2| DNA replication licensing factor MCM4 [Bombyx mori]	gi|1200725970	28.505	258					8.9	3.5	5.4	1	1	9944500	8034600	18483000	8381600
gi|1200725565;H9J409;H9J410	>gi|1200725565|ref|XP_021204393.1| acyl-CoA synthetase family member 3, mitochondrial [Bombyx mori]	gi|1200725565	68.959	623	0.43049	0.68138	0.54786	0.61893	7.1	3.5	3.5	2	2	29941000	11186000	73754000	39652000	-0.868121	-0.692152
gi|1200725581;H9J411	>gi|1200725581|ref|XP_021204395.1| thyroid transcription factor 1-associated protein 26 [Bombyx mori];>tr|H9J411|H9J411_BOMMO Uncharacterized protein OS=Bombyx mori PE=4 SV=1	gi|1200725581	26.381	216	1.8464	0.75702	2.1703	0.71809	26.4	14.4	21.8	3	5	73027000	116240000	224380000	147880000	1.11789	-0.477763
gi|1200725929	>gi|1200725929|ref|XP_021204508.1| uncharacterized protein LOC101735791 [Bombyx mori]	gi|1200725929	153.85	1429	0.56503	1.2477	0.66311	1.2183	4.4	2.1	3.8	1	1	92883000	53721000	64285000	74760000	-0.59268	0.284869
Q5UAP4;H9JCR4;gi|74904851;gi|54609281;gi|162952033;gi|1200726069;gi|331712124;F4YUL0;gi|331712152;gi|331712150;gi|331712138;gi|331712136;gi|331712134;gi|331712128;gi|331712126;gi|331712122;gi|331712116;gi|331712114;gi|331712112;gi|331712104;gi|331712102;F4YUJ9;gi|17298117	>sp|Q5UAP4|RSSA_BOMMO 40S ribosomal protein SA OS=Bombyx mori PE=2 SV=1;>tr|H9JCR4|H9JCR4_BOMMO 40S ribosomal protein SA OS=Bombyx mori GN=RpSA PE=3 SV=1;>gi|74904851|sp|Q5UAP4.1|RSSA_BOMMO RecName: Full=40S ribosomal protein SA;>gi|54609281|gb|AAV34856.1|	Q5UAP4	33.408	306	1.0139	0.74482	1.1002	0.69575	32	31	32	7	9	756890000	751130000	1081800000	799900000	0.137766	-0.523359
gi|1200726219;I6XKQ0;gi|829569585;gi|395144563;gi|827564408	>gi|1200726219|ref|XP_021204587.1| heat shock 70 kDa protein cognate 5-like [Bombyx mori];>tr|I6XKQ0|I6XKQ0_BOMMO Heat shock protein 70-5 OS=Bombyx mori PE=2 SV=1;>gi|829569585|ref|NP_001296515.1| heat shock 70 kDa protein cognate 5-like [Bombyx mori];>gi|	gi|1200726219	75.306	690	0.3642	2.0805	0.40663	1.8826	57.7	52	55.5	39	37	8823200000	3616300000	3880400000	7762900000	-1.29821	0.912727
H9JWX6;gi|1200726253	>tr|H9JWX6|H9JWX6_BOMMO Uncharacterized protein OS=Bombyx mori PE=3 SV=1;>gi|1200726253|ref|XP_021204597.1| LOW QUALITY PROTEIN: collagen alpha-2(IV) chain [Bombyx mori]	H9JWX6	178.08	1768		0.443		0.4596	1.2	0.7	1.2	1	2	3886100	16228000	17580000	11146000		-1.12155
gi|1200726454;H9JX10;H9JX09	>gi|1200726454|ref|XP_021204646.1| uncharacterized protein LOC101741771 [Bombyx mori];>tr|H9JX10|H9JX10_BOMMO Uncharacterized protein OS=Bombyx mori PE=4 SV=1;>tr|H9JX09|H9JX09_BOMMO Uncharacterized protein OS=Bombyx mori PE=4 SV=1	gi|1200726454	113.07	994					1.9	1.9	1.1	2	1	717580	12285000	3881500	1094000
gi|1200726807;gi|1200726805;H9IUV7	>gi|1200726807|ref|XP_021204755.1| leucine--tRNA ligase, cytoplasmic isoform X2 [Bombyx mori];>gi|1200726805|ref|XP_021204754.1| leucine--tRNA ligase, cytoplasmic isoform X1 [Bombyx mori];>tr|H9IUV7|H9IUV7_BOMMO Uncharacterized protein OS=Bombyx mori PE=3	gi|1200726807	127.83	1118		0.98836		0.90846	1.7	0.9	1.7	1	2	11125000	13679000	35583000	50386000		-0.138505
gi|1200726982;H9IVM3	>gi|1200726982|ref|XP_021204796.1| tumor suppressor candidate 3 [Bombyx mori];>tr|H9IVM3|H9IVM3_BOMMO Uncharacterized protein OS=Bombyx mori PE=4 SV=1	gi|1200726982	48.715	432	0.93699		1.095		6.5	4.2	2.3	2	1	22213000	18333000	23688000	26461000	0.130931
gi|1200727306;gi|827550505;gi|512912772;gi|512912768;H9IUZ3;gi|1200727301	>gi|1200727306|ref|XP_021204883.1| choline/ethanolaminephosphotransferase 1 isoform X5 [Bombyx mori];>gi|827550505|ref|XP_012547226.1| cholinephosphotransferase 1 isoform X4 [Bombyx mori];>gi|512912772|ref|XP_004927738.1| cholinephosphotransferase 1 isofor	gi|1200727306	41.918	374	0.84228	0.81869	0.99525	0.7432	9.4	6.1	7.2	2	2	63459000	58216000	73461000	55640000	-0.00686913	-0.428178
gi|1200727448;H9IVA3;gi|512914060;gi|827550694;gi|827550692;gi|827550690	>gi|1200727448|ref|XP_021204916.1| vascular endothelial growth factor receptor 1 isoform X5 [Bombyx mori];>tr|H9IVA3|H9IVA3_BOMMO Uncharacterized protein OS=Bombyx mori GN=100141458 PE=3 SV=1;>gi|512914060|ref|XP_004928047.1| vascular endothelial growth fa	gi|1200727448	131.1	1154	0.54634	1.348	0.65965	1.3293	2.8	2.2	1.8	2	2	31442000	21752000	21398000	21374000	-0.600227	0.410667
gi|1200727586	>gi|1200727586|ref|XP_021204958.1| deoxyribonuclease-2-beta [Bombyx mori]	gi|1200727586	48.093	423	0.70327	1.286	0.83264	1.2068	11.3	8.7	8	4	4	107560000	66954000	76201000	91147000	-0.264235	0.271187
gi|1200727591;H9JG12	>gi|1200727591|ref|XP_012547541.2| protein crooked neck [Bombyx mori];>tr|H9JG12|H9JG12_BOMMO Uncharacterized protein OS=Bombyx mori PE=4 SV=1	gi|1200727591	84.655	704	1.8263	0.71592	2.0941	0.66941	13.4	10.1	10.8	7	7	154890000	248250000	272550000	180190000	1.06633	-0.579038
gi|1200727600;H9JFX9;H9JFX8	>gi|1200727600|ref|XP_004928163.2| LOW QUALITY PROTEIN: 26S proteasome non-ATPase regulatory subunit 1 [Bombyx mori]	gi|1200727600	109.56	995	1.0648	0.6557	1.2102	0.68864	11.7	8.5	6.2	7	6	68411000	48312000	550800000	67230000	0.275245	-0.538178
gi|1200727767;gi|512915626;gi|827551558;H9JG89	>gi|1200727767|ref|XP_021205013.1| zinc finger CCCH domain-containing protein 14 isoform X3 [Bombyx mori];>gi|512915626|ref|XP_004928435.1| zinc finger CCCH domain-containing protein 14 isoform X1 [Bombyx mori];>gi|827551558|ref|XP_012547648.1| zinc finger	gi|1200727767	91.93	816		1.0831		1.0358	6.2	1.7	4.5	1	3	17374000	19958000	20891000	28911000		0.0507455
gi|1200728331;H9JDX2;gi|512916004;gi|512916000;gi|512915996	>gi|1200728331|ref|XP_021205152.1| host cell factor isoform X3 [Bombyx mori];>tr|H9JDX2|H9JDX2_BOMMO Uncharacterized protein OS=Bombyx mori PE=4 SV=1;>gi|512916004|ref|XP_004928526.1| host cell factor isoform X2 [Bombyx mori];>gi|512916000|ref|XP_004928525	gi|1200728331	60.233	583	0.85644	0.86198	0.99983	0.83693	5.3	5.3	4.1	3	2	39564000	40357000	56129000	45745000	-0.000245279	-0.256821
gi|1200728362;gi|512916215;gi|1200728359	>gi|1200728362|ref|XP_021205161.1| probable nucleoporin Nup54 isoform X3 [Bombyx mori];>gi|512916215|ref|XP_004928577.1| probable nucleoporin Nup54 isoform X2 [Bombyx mori];>gi|1200728359|ref|XP_021205160.1| probable nucleoporin Nup54 isoform X1 [Bombyx mo	gi|1200728362	56.357	532	0.8943		1.0389		4.7	4.7	0	2	0	20330000	17716000	0	0	0.0550568
gi|1200728456;H9JEC2;gi|512916235	>gi|1200728456|ref|XP_021205187.1| ATP-binding cassette sub-family F member 1 isoform X2 [Bombyx mori];>tr|H9JEC2|H9JEC2_BOMMO Uncharacterized protein OS=Bombyx mori GN=LOC101746856 PE=4 SV=1;>gi|512916235|ref|XP_004928585.1| ATP-binding cassette sub-famil	gi|1200728456	97.553	866	1.6405		2.0849		5.1	5.1	0	4	0	42229000	48055000	0	0	1.05998
gi|1200728460;gi|512916319;gi|512916317	>gi|1200728460|ref|XP_021205188.1| protein ROP isoform X3 [Bombyx mori];>gi|512916319|ref|XP_004928611.1| protein ROP isoform X2 [Bombyx mori];>gi|512916317|ref|XP_004928610.1| protein ROP isoform X1 [Bombyx mori]	gi|1200728460	66.814	585	0.22071	2.8421	0.25848	2.7194	21.9	13.3	19.7	6	9	121130000	23631000	126720000	161780000	-1.95188	1.44329
gi|1200728513;H9JEL5;gi|512916658	>gi|1200728513|ref|XP_021205203.1| U3 small nucleolar ribonucleoprotein protein IMP3 isoform X2 [Bombyx mori];>tr|H9JEL5|H9JEL5_BOMMO Uncharacterized protein OS=Bombyx mori GN=LOC101738050 PE=4 SV=1;>gi|512916658|ref|XP_004928693.1| U3 small nucleolar ribo	gi|1200728513	20.293	173	0.78512		0.93657		10.4	10.4	4.6	2	1	18138000	16012000	9927400	10988000	-0.0945413
H9JEF8;gi|1200728762	>tr|H9JEF8|H9JEF8_BOMMO Uncharacterized protein OS=Bombyx mori PE=4 SV=1;>gi|1200728762|ref|XP_021205275.1| E3 ubiquitin-protein ligase UBR4 [Bombyx mori]	H9JEF8	319.38	2957	0.79321	1.2662	0.93075	1.1757	0.7	0.7	0.3	2	1	77806000	60890000	41618000	54139000	-0.103534	0.23352
gi|1200728908;gi|512916249;gi|827552110;gi|827552108;gi|1200728903;gi|1200728900;gi|1200728898;gi|827552106	>gi|1200728908|ref|XP_021205299.1| dynamin isoform X8 [Bombyx mori];>gi|512916249|ref|XP_004928592.1| dynamin isoform X7 [Bombyx mori];>gi|827552110|ref|XP_012547879.1| dynamin isoform X6 [Bombyx mori];>gi|827552108|ref|XP_012547878.1| dynamin isoform X4 [	gi|1200728908	95.631	854		0.98547		1.0158	2.7	1.4	2.7	1	2	13852000	10114000	20719000	26405000		0.0226164
gi|1200728975;H9JE23;gi|827546841	>gi|1200728975|ref|XP_021205315.1| phosphatidylinositide phosphatase SAC1-like [Bombyx mori];>tr|H9JE23|H9JE23_BOMMO Uncharacterized protein OS=Bombyx mori PE=4 SV=1;>gi|827546841|ref|XP_012545807.1| phosphatidylinositide phosphatase SAC1 [Bombyx mori]	gi|1200728975	27.916	246					11	7.7	3.3	2	1	11038000	8509000	0	0
gi|827551922;gi|1200729022;gi|827551920;gi|827551918;gi|827551916;H9JE33	>gi|827551922|ref|XP_012547814.1| uncharacterized protein LOC101743270 isoform X5 [Bombyx mori];>gi|1200729022|ref|XP_021205332.1| uncharacterized protein LOC101743270 isoform X4 [Bombyx mori];>gi|827551920|ref|XP_012547813.1| uncharacterized protein LOC10	gi|827551922	64.535	593	0.55666	1.2842	0.65354	1.2508	11.3	7.6	10.1	4	5	121700000	64870000	95552000	111660000	-0.613653	0.322851
Q1HPN7;gi|95103026;gi|827552658;gi|148298685;gi|1237088973;gi|1200729158;gi|1200729156;gi|1200729154;gi|1200729161	>tr|Q1HPN7|Q1HPN7_BOMMO Fructose-bisphosphate aldolase OS=Bombyx mori GN=LOC778467 PE=2 SV=1;>gi|95103026|gb|ABF51454.1| fructose 1,6-bisphosphate aldolase [Bombyx mori];>gi|827552658|ref|XP_012548088.1| fructose 1,6-bisphosphate aldolase isoform X4 [Bomby	Q1HPN7	39.653	364	1.2844	0.43552	1.4673	0.42214	26.1	20.3	26.1	7	9	164240000	207090000	363990000	155600000	0.553164	-1.24421
gi|1200730280;gi|827553449;H9J907;gi|512918744;gi|512918740	>gi|1200730280|ref|XP_021205683.1| tetratricopeptide repeat protein 14 homolog isoform X4 [Bombyx mori];>gi|827553449|ref|XP_012548407.1| tetratricopeptide repeat protein 14 homolog isoform X3 [Bombyx mori];>tr|H9J907|H9J907_BOMMO Uncharacterized protein O	gi|1200730280	126.82	1133	1.3201	0.90591	1.5024	0.88117	16.2	11.4	11.6	12	10	240270000	274570000	181690000	188590000	0.587269	-0.182508
H9JLT6;gi|1200730434	>tr|H9JLT6|H9JLT6_BOMMO Uncharacterized protein OS=Bombyx mori GN=LOC101741443 PE=4 SV=1;>gi|1200730434|ref|XP_021205722.1| pre-mRNA-splicing factor SPF27 [Bombyx mori]	H9JLT6	27.547	240	2.4357	0.9612	2.8445	0.97323	19.6	10.8	8.8	2	2	31830000	60054000	30632000	27933000	1.50818	-0.0391473
H9IU13;gi|512921692;gi|1200731446	>tr|H9IU13|H9IU13_BOMMO Uncharacterized protein OS=Bombyx mori PE=4 SV=1;>gi|512921692|ref|XP_004929936.1| flotillin-1 isoform X2 [Bombyx mori];>gi|1200731446|ref|XP_021206012.1| flotillin-1 isoform X1 [Bombyx mori]	H9IU13	46.621	423	0.83579	1.2014	0.97765	1.185	10.2	7.8	10.2	3	4	40349000	25248000	30531000	36990000	-0.03261	0.244887
gi|512921567;gi|512921563;gi|512921559;gi|1200731596;H9ITD6;gi|1200731599	>gi|512921567|ref|XP_004929908.1| insulin-like growth factor 2 mRNA-binding protein 1 isoform X5 [Bombyx mori];>gi|512921563|ref|XP_004929907.1| insulin-like growth factor 2 mRNA-binding protein 1 isoform X4 [Bombyx mori];>gi|512921559|ref|XP_004929906.1|	gi|512921567	55.09	506	0.37356	2.4317	0.42524	2.1578	48.8	38.3	48.8	17	22	2259500000	861570000	1096100000	2641400000	-1.23365	1.10956
gi|512921598;gi|1200731873;gi|512921594;H9ITY5;gi|1200731875	>gi|512921598|ref|XP_004929915.1| probable medium-chain specific acyl-CoA dehydrogenase, mitochondrial isoform X2 [Bombyx mori];>gi|1200731873|ref|XP_021206122.1| probable medium-chain specific acyl-CoA dehydrogenase, mitochondrial isoform X3 [Bombyx mori]	gi|512921598	45.916	422	0.50373	0.89235	0.57071	0.896	28.7	21.3	26.5	7	9	286130000	147870000	370880000	298600000	-0.80917	-0.158429
H9ITT1;gi|1200731912;gi|1200731910	>tr|H9ITT1|H9ITT1_BOMMO Uncharacterized protein OS=Bombyx mori PE=4 SV=1;>gi|1200731912|ref|XP_021206135.1| protein disulfide-isomerase A5 isoform X2 [Bombyx mori];>gi|1200731910|ref|XP_021206134.1| protein disulfide-isomerase A5 isoform X1 [Bombyx mori]	H9ITT1	71.19	632					4	0	4	0	2	0	0	13024000	19568000
H9J1T1;gi|512922777;gi|1200732112	>tr|H9J1T1|H9J1T1_BOMMO Uncharacterized protein OS=Bombyx mori PE=4 SV=1;>gi|512922777|ref|XP_004930200.1| zinc finger protein on ecdysone puffs [Bombyx mori];>gi|1200732112|ref|XP_021206199.1| zinc finger protein on ecdysone puffs [Bombyx mori]	H9J1T1	74.618	667	0.32597	3.6475	0.37518	3.5207	14.4	9.6	9.9	6	6	220470000	62097000	30337000	127620000	-1.41435	1.81586
H9J1R9;gi|1200732138;gi|512922885	>tr|H9J1R9|H9J1R9_BOMMO Uncharacterized protein OS=Bombyx mori PE=4 SV=1;>gi|1200732138|ref|XP_021206206.1| regulator of microtubule dynamics protein 1 isoform X2 [Bombyx mori];>gi|512922885|ref|XP_004930225.1| regulator of microtubule dynamics protein 1 i	H9J1R9	29.613	250	0.85822	0.99509	0.99918	0.94338	11.6	8.8	6.4	2	2	17411000	8645300	16007000	19389000	-0.0011835	-0.0840891
H9J2C6;gi|827555711;gi|512922351;gi|512922347;gi|512922343;gi|1200732277;gi|827555708	>tr|H9J2C6|H9J2C6_BOMMO Uncharacterized protein OS=Bombyx mori PE=4 SV=1;>gi|827555711|ref|XP_012549292.1| methionine aminopeptidase 1D, mitochondrial isoform X2 [Bombyx mori];>gi|512922351|ref|XP_004930099.1| methionine aminopeptidase 1D, mitochondrial is	H9J2C6	22.07	198					12.1	5.1	7.1	1	1	0	0	10210000	28347000
gi|512923726;H9JAP5;gi|827556190;gi|1200732952;gi|827556188;gi|512923722;gi|512923718;gi|1200732950;gi|1200734368;gi|1200732945	>gi|512923726|ref|XP_004930422.1| syntaxin-1A isoform X8 [Bombyx mori];>tr|H9JAP5|H9JAP5_BOMMO Uncharacterized protein OS=Bombyx mori PE=3 SV=1;>gi|827556190|ref|XP_012549475.1| syntaxin-1A isoform X7 [Bombyx mori];>gi|1200732952|ref|XP_021206430.1| syntax	gi|512923726	30.945	268					8.6	8.6	5.2	2	1	26351000	9205500	12839000	0
H9JAT7;gi|1200733005	>tr|H9JAT7|H9JAT7_BOMMO Uncharacterized protein OS=Bombyx mori PE=4 SV=1;>gi|1200733005|ref|XP_021206446.1| THO complex subunit 6 [Bombyx mori]	H9JAT7	29.613	265	0.6635		0.78336		12.5	12.5	6.4	2	1	19293000	9664700	0	0	-0.352253
H9JA14;gi|1200733372;gi|1200733374	>tr|H9JA14|H9JA14_BOMMO Uncharacterized protein OS=Bombyx mori PE=4 SV=1;>gi|1200733372|ref|XP_021206532.1| WD repeat-containing protein 36 isoform X1 [Bombyx mori];>gi|1200733374|ref|XP_021206533.1| WD repeat-containing protein 36 isoform X2 [Bombyx mori]	H9JA14	91.289	810	0.67	1.4668	0.8088	1.4279	8.1	8.1	4.2	5	2	56758000	31535000	17076000	25660000	-0.306145	0.513895
H9JAF2;gi|512924399;gi|1200733449	>tr|H9JAF2|H9JAF2_BOMMO Uncharacterized protein OS=Bombyx mori GN=LOC101742360 PE=4 SV=1;>gi|512924399|ref|XP_004930585.1| renin receptor isoform X2 [Bombyx mori];>gi|1200733449|ref|XP_021206558.1| renin receptor isoform X1 [Bombyx mori]	H9JAF2	37.216	337					5	2.7	2.4	1	1	24858000	13438000	1515100	1392600
H9JPA3;gi|827556802;gi|350534642;gi|293329602;gi|1200733638;gi|1200733635;gi|827556796	>tr|H9JPA3|H9JPA3_BOMMO DJ-1 beta OS=Bombyx mori GN=BmDJ-1beta PE=2 SV=1;>gi|827556802|ref|XP_012549714.1| DJ-1 beta isoform X2 [Bombyx mori];>gi|350534642|ref|NP_001232899.1| DJ-1 beta [Bombyx mori];>gi|293329602|dbj|BAJ04328.1| DJ-1 beta [Bombyx mori];>g	H9JPA3	20.114	190	0.857		0.9884		8.9	8.9	4.7	2	1	60814000	61000000	27409000	15706000	-0.0168331
gi|827556929;gi|1200733916;gi|512925110;gi|827556926;H9JNW8;H9JNW9;gi|319740581;E9KG38	>gi|827556929|ref|XP_012549775.1| acetyl-CoA carboxylase isoform X4 [Bombyx mori];>gi|1200733916|ref|XP_021206696.1| acetyl-CoA carboxylase isoform X3 [Bombyx mori];>gi|512925110|ref|XP_004930758.1| acetyl-CoA carboxylase isoform X2 [Bombyx mori];>gi|82755	gi|827556929	256.58	2288	1.3498	0.67636	1.5518	0.68323	9.1	5.6	5.7	11	12	136360000	174180000	245440000	153980000	0.633943	-0.549557
gi|827556987;H9JP97;gi|512924996;gi|1200733972	>gi|827556987|ref|XP_012549795.1| importin subunit alpha-5 isoform X2 [Bombyx mori];>tr|H9JP97|H9JP97_BOMMO Importin subunit alpha OS=Bombyx mori GN=LOC101747136 PE=3 SV=1;>gi|512924996|ref|XP_004930730.1| importin subunit alpha-5 isoform X1 [Bombyx mori];	gi|827556987	53.528	486	0.56633		0.65005		7.8	7.8	0	3	0	49372000	23992000	0	0	-0.621377
H9J0Y2;gi|1200734178	>tr|H9J0Y2|H9J0Y2_BOMMO Uncharacterized protein OS=Bombyx mori PE=4 SV=2;>gi|1200734178|ref|XP_021206763.1| mitochondrial import inner membrane translocase subunit Tim21 [Bombyx mori]	H9J0Y2	23.933	212					9.4	4.7	4.7	1	1	8859300	3977500	1248900	3063300
gi|1200734658;H9J108	>gi|1200734658|ref|XP_021206887.1| putative pre-mRNA-splicing factor ATP-dependent RNA helicase DHX16 [Bombyx mori];>tr|H9J108|H9J108_BOMMO Uncharacterized protein OS=Bombyx mori PE=4 SV=1	gi|1200734658	101.71	880	1.1543	0.94266	1.3051	0.90903	9.1	5.9	5.2	5	5	59580000	65906000	60468000	54247000	0.38416	-0.1376
gi|512926563;gi|1200734725;H9IYX7	>gi|512926563|ref|XP_004931117.1| bifunctional purine biosynthesis protein PURH [Bombyx mori];>gi|1200734725|ref|XP_021206910.1| bifunctional purine biosynthesis protein PURH [Bombyx mori];>tr|H9IYX7|H9IYX7_BOMMO Uncharacterized protein OS=Bombyx mori PE=3	gi|512926563	64.097	591		0.54129		0.54709	7.6	0	7.6	0	4	0	0	47295000	28287000		-0.87015
gi|1200734991;gi|512926969;gi|827557919;gi|512926965;gi|512926957;gi|512926953;gi|512926949;gi|827557913;gi|512926945;gi|1200734989;gi|512926941;H9IYP1;gi|827557909;gi|512926937;gi|1200734987;gi|827557906;gi|1200734985;gi|1200734983;gi|827557904;gi|1200734981;gi|1200734979	>gi|1200734991|ref|XP_021206989.1| cytoplasmic dynein 1 intermediate chain isoform X20 [Bombyx mori];>gi|512926969|ref|XP_004931218.1| cytoplasmic dynein 1 intermediate chain isoform X19 [Bombyx mori];>gi|827557919|ref|XP_012550159.1| cytoplasmic dynein 1	gi|1200734991	68.684	615	0.94928		1.1846		4.2	4.2	0	2	0	18943000	18031000	0	0	0.2444
H9JTB8;gi|512927547;gi|512917873;gi|1200735153	>tr|H9JTB8|H9JTB8_BOMMO Succinate--CoA ligase [ADP/GDP-forming] subunit alpha, mitochondrial OS=Bombyx mori GN=LOC101735810 PE=3 SV=1;>gi|512927547|ref|XP_004931362.1| succinate--CoA ligase [ADP/GDP-forming] subunit alpha, mitochondrial isoform X2 [Bombyx	H9JTB8	34.832	331	0.44569	0.99288	0.52636	0.95982	16.6	16.6	16.6	4	4	118440000	55919000	80137000	84345000	-0.925878	-0.0591642
H9JQI8;gi|1200735752	>tr|H9JQI8|H9JQI8_BOMMO Uncharacterized protein OS=Bombyx mori PE=4 SV=1;>gi|1200735752|ref|XP_004931513.2| U3 small nucleolar RNA-associated protein 4 homolog [Bombyx mori]	H9JQI8	44.607	398					6	3	3	1	1	5552200	2666400	10774000	11446000
gi|1200735795;H9JQ89	>gi|1200735795|ref|XP_021207214.1| LOW QUALITY PROTEIN: nucleoprotein TPR [Bombyx mori];>tr|H9JQ89|H9JQ89_BOMMO Uncharacterized protein OS=Bombyx mori PE=4 SV=1	gi|1200735795	244.53	2186	0.47634	1.2349	0.56021	1.1171	6	3.8	3.7	7	8	122110000	109710000	73018000	67817000	-0.83596	0.159758
gi|1200735823;H9JQP6	>gi|1200735823|ref|XP_021207227.1| protein cueball [Bombyx mori];>tr|H9JQP6|H9JQP6_BOMMO Uncharacterized protein OS=Bombyx mori PE=4 SV=1	gi|1200735823	64.31	572	0.79448	1.1164	0.93021	1.1472	9.6	6.3	9.6	3	4	71129000	45108000	82105000	109970000	-0.104372	0.198117
H9JHF8;gi|512928976;gi|1200736114;gi|512928964	>tr|H9JHF8|H9JHF8_BOMMO Uncharacterized protein OS=Bombyx mori GN=LOC101739703 PE=4 SV=1;>gi|512928976|ref|XP_004931712.1| voltage-dependent anion-selective channel isoform X2 [Bombyx mori];>gi|1200736114|ref|XP_021207303.1| voltage-dependent anion-selecti	H9JHF8	30.076	282	0.70659	0.92509	0.77074	0.81252	62.8	62.8	56.4	16	13	1949700000	1422900000	2022700000	2001600000	-0.375684	-0.299525
gi|1200736421;H9JHI6;H9JHI5	>gi|1200736421|ref|XP_021207401.1| LOW QUALITY PROTEIN: dihydrolipoyllysine-residue acetyltransferase component of pyruvate dehydrogenase complex, mitochondrial [Bombyx mori];>tr|H9JHI6|H9JHI6_BOMMO Uncharacterized protein OS=Bombyx mori PE=4 SV=1	gi|1200736421	53.46	507	0.60534	1.0137	0.68978	0.91651	14	10.8	9.1	5	4	191130000	108840000	148280000	157380000	-0.535792	-0.125777
gi|1200736582;H9IT68;Q5G1P1;gi|57903682	>gi|1200736582|ref|XP_021207451.1| vesicle-fusing ATPase 1 [Bombyx mori];>tr|H9IT68|H9IT68_BOMMO Uncharacterized protein OS=Bombyx mori PE=4 SV=1	gi|1200736582	82.598	746	0.85981	0.90908	0.99534	0.91162	9.8	9.8	7.1	6	5	117550000	99496000	94835000	86882000	-0.00673867	-0.133496
gi|1200736800;H9ISS5	>gi|1200736800|ref|XP_021207501.1| LOW QUALITY PROTEIN: constitutive coactivator of PPAR-gamma-like protein 1 [Bombyx mori];>tr|H9ISS5|H9ISS5_BOMMO Uncharacterized protein OS=Bombyx mori PE=4 SV=1	gi|1200736800	104.19	940		1.2411		1.2749	2.3	1.2	2.3	1	2	10091000	5359500	21211000	22288000		0.350384
gi|1200737325;H9J7F7	>gi|1200737325|ref|XP_021207651.1| DNA repair protein RAD50 [Bombyx mori];>tr|H9J7F7|H9J7F7_BOMMO Uncharacterized protein OS=Bombyx mori PE=4 SV=1	gi|1200737325	144.53	1249	0.70388	1.3349	0.81718	1.3437	5.9	4.1	2.6	5	3	69035000	55987000	27256000	30330000	-0.291274	0.426211
gi|1200737449;H9IZF7;gi|289629224;gi|284155214;D3JSV8	>gi|1200737449|ref|XP_021207678.1| ras-related GTP-binding protein isoform X1 [Bombyx mori];>tr|H9IZF7|H9IZF7_BOMMO Uncharacterized protein OS=Bombyx mori GN=100379191 PE=4 SV=1;>gi|289629224|ref|NP_001166196.1| ras-related GTP-binding protein [Bombyx mori	gi|1200737449	43.371	384	0.50387		0.59675		4.7	4.7	2.3	2	1	19095000	8183200	6471000	1977800	-0.744801
H9IZ89;gi|512931856;gi|1200737550;gi|1200737534;gi|1200737532;H9IZN1;gi|512931860	>tr|H9IZ89|H9IZ89_BOMMO Acyl-coenzyme A oxidase OS=Bombyx mori GN=LOC101744530 PE=3 SV=1;>gi|512931856|ref|XP_004932403.1| probable peroxisomal acyl-coenzyme A oxidase 1 [Bombyx mori];>gi|1200737550|ref|XP_021207706.1| probable peroxisomal acyl-coenzyme A	H9IZ89	75.268	667		3.5997		3.4221	3	1.6	3	1	2	15372000	3442900	7949800	19083000		1.77488
gi|1200737741;gi|1200737739;H9IZL0	>gi|1200737741|ref|XP_021207757.1| double-stranded RNA-binding protein Staufen homolog 2 isoform X2 [Bombyx mori];>gi|1200737739|ref|XP_021207756.1| double-stranded RNA-binding protein Staufen homolog 2 isoform X1 [Bombyx mori];>tr|H9IZL0|H9IZL0_BOMMO Unch	gi|1200737741	83.242	793	0.031428	3.6712	0.037835	3.619	4.8	3.2	4.8	2	3	15820000	321650	6506200	28941000	-4.72413	1.85559
gi|827560471;gi|1200737799;gi|827560469;gi|1200737795;gi|827560467;H9IZF4;gi|827560465;gi|512931555;gi|827560462	>gi|827560471|ref|XP_012551145.1| aspartyl/asparaginyl beta-hydroxylase isoform X7 [Bombyx mori];>gi|1200737799|ref|XP_012551146.2| aspartyl/asparaginyl beta-hydroxylase isoform X8 [Bombyx mori];>gi|827560469|ref|XP_012551144.1| aspartyl/asparaginyl beta-h	gi|827560471	99.82	867	0.90491	0.56096	0.75976	0.55511	9	5.3	4.7	4	4	34188000	18693000	40181000	24304000	-0.396384	-0.849154
H9JBT2;gi|1200737975;gi|512932591;gi|512932587	>tr|H9JBT2|H9JBT2_BOMMO Uncharacterized protein OS=Bombyx mori PE=3 SV=1;>gi|1200737975|ref|XP_021207823.1| short-chain specific acyl-CoA dehydrogenase, mitochondrial isoform X3 [Bombyx mori];>gi|512932591|ref|XP_004932583.1| short-chain specific acyl-CoA	H9JBT2	35.42	328	0.43752	1.0231	0.53802	1.0148	10.4	4	10.4	1	3	36204000	15182000	18087000	28196000	-0.894268	0.0211954
H9JC58;gi|1200738065;gi|512932433	>tr|H9JC58|H9JC58_BOMMO Uncharacterized protein OS=Bombyx mori PE=3 SV=1;>gi|1200738065|ref|XP_021207844.1| hydroxyacylglutathione hydrolase, mitochondrial isoform X2 [Bombyx mori];>gi|512932433|ref|XP_004932543.1| hydroxyacylglutathione hydrolase, mitocho	H9JC58	28.471	255		0.69433		0.70378	9.4	0	9.4	0	2	0	0	125720000	74734000		-0.506804
gi|1200738584;gi|827561401;H9IY19	>gi|1200738584|ref|XP_021207981.1| nuclear pore complex protein Nup153 isoform X2 [Bombyx mori];>gi|827561401|ref|XP_012551503.1| nuclear pore complex protein Nup153 isoform X1 [Bombyx mori];>tr|H9IY19|H9IY19_BOMMO Uncharacterized protein OS=Bombyx mori PE	gi|1200738584	155.76	1447	0.63904		0.77301		2.3	1.3	1	2	1	14406000	11432000	1965900	3159300	-0.371441
gi|827561674;H9JRG8;gi|1200738913;gi|512934101	>gi|827561674|ref|XP_012551609.1| WW domain-binding protein 2 isoform X3 [Bombyx mori];>tr|H9JRG8|H9JRG8_BOMMO Uncharacterized protein OS=Bombyx mori PE=4 SV=1;>gi|1200738913|ref|XP_021208080.1| WW domain-binding protein 2 isoform X2 [Bombyx mori];>gi|5129	gi|827561674	25.892	247	0.89157		1.0684		10.1	10.1	10.1	2	2	58527000	53202000	19716000	14293000	0.0954519
gi|512934527;gi|512934523;H9JMS8;gi|1200739127	>gi|512934527|ref|XP_004933054.1| protein phosphatase PP2A 55 kDa regulatory subunit isoform X3 [Bombyx mori];>gi|512934523|ref|XP_004933053.1| serine/threonine-protein phosphatase 2A 55 kDa regulatory subunit B alpha isoform isoform X2 [Bombyx mori];>tr|H	gi|512934527	51.555	449		1.5469		1.5486	6.2	0	6.2	0	3	0	0	52497000	83052000		0.630965
Q1XG89;gi|575773363;gi|1200739632;A0A1P1EMV3;gi|90991426;gi|112983270	>sp|Q1XG89|TDR12_BOMMO Putative ATP-dependent RNA helicase TDRD12 OS=Bombyx mori GN=TDRD12 PE=1 SV=2;>gi|575773363|sp|Q1XG89.2|TDR12_BOMMO RecName: Full=Putative ATP-dependent RNA helicase TDRD12; AltName: Full=RNA helicase-like protein; AltName: Full=Tudo	Q1XG89	199.88	1759	0.024503	16.553	0.02757	15.156	40.8	33.4	35.5	10	7	5411000000	651370000	337810000	6499900000	-5.18076	3.92182
gi|1200739778;H9JJU3;H9JJU4	>gi|1200739778|ref|XP_021208348.1| aspartate--tRNA ligase, cytoplasmic [Bombyx mori];>tr|H9JJU3|H9JJU3_BOMMO Uncharacterized protein OS=Bombyx mori PE=4 SV=1	gi|1200739778	59.538	533	1.1299	0.64038	1.4192	0.62356	25.1	21.4	15.4	9	7	105600000	120010000	125110000	86338000	0.505078	-0.6814
gi|1200740066;H9IX93	>gi|1200740066|ref|XP_021208433.1| 2-amino-3-ketobutyrate coenzyme A ligase, mitochondrial [Bombyx mori];>tr|H9IX93|H9IX93_BOMMO Alpha-amylase OS=Bombyx mori PE=3 SV=1	gi|1200740066	46.33	426	0.83565	0.83659	0.9642	0.78046	34.3	23.7	23.9	8	8	361520000	287920000	330510000	260120000	-0.0525957	-0.357603
gi|512936110;gi|512936106;gi|1200740250;gi|1200740248;gi|1200740246;gi|1200740253;H9IXH1;H9IXH0	>gi|512936110|ref|XP_004933439.1| heterogeneous nuclear ribonucleoprotein K isoform X2 [Bombyx mori];>gi|512936106|ref|XP_004933438.1| heterogeneous nuclear ribonucleoprotein K isoform X2 [Bombyx mori];>gi|1200740250|ref|XP_021208480.1| heterogeneous nucle	gi|512936110	40.599	387	0.67064	1.1421	0.81032	1.1163	15.8	10.1	12.9	3	4	65213000	43466000	80787000	97441000	-0.303436	0.158725
gi|1200740295;H9IXD2	>gi|1200740295|ref|XP_012551941.2| LOW QUALITY PROTEIN: proteasome subunit alpha type-4-like [Bombyx mori];>tr|H9IXD2|H9IXD2_BOMMO Proteasome endopeptidase complex OS=Bombyx mori PE=3 SV=1	gi|1200740295	28.659	258	0.92887	0.47446	1.0679	0.46698	17.1	17.1	17.1	4	4	125690000	123790000	121310000	70287000	0.0947766	-1.09857
H9JWQ7;gi|512936517;gi|1200740322	>tr|H9JWQ7|H9JWQ7_BOMMO Uncharacterized protein OS=Bombyx mori GN=LOC101744771 PE=4 SV=1;>gi|512936517|ref|XP_004933537.1| uncharacterized protein LOC101744771 isoform X2 [Bombyx mori];>gi|1200740322|ref|XP_021208506.1| uncharacterized protein LOC101744771	H9JWQ7	49.333	420					5.5	2.4	3.1	1	1	11630000	4924500	25591000	23571000
gi|1200740461;gi|1200740459;gi|512936654;H9JWU1;H9JWU2	>gi|1200740461|ref|XP_021208542.1| uncharacterized protein LOC101737467 isoform X3 [Bombyx mori];>gi|1200740459|ref|XP_021208541.1| neuronal acetylcholine receptor subunit alpha-5 isoform X2 [Bombyx mori];>gi|512936654|ref|XP_004933570.1| neuronal acetylch	gi|1200740461	63.585	563	0.86346	0.94527	0.98541	0.85117	11.2	9.4	9.6	5	5	193890000	150270000	221650000	190360000	-0.021204	-0.232481
H9JWR0;gi|512936533;gi|1200740522;gi|827562915;gi|1200740520;gi|1200740517;gi|1200740515;gi|1200740513;gi|1200740511;gi|1200740509;gi|1200740507	>tr|H9JWR0|H9JWR0_BOMMO Uncharacterized protein OS=Bombyx mori PE=4 SV=1;>gi|512936533|ref|XP_004933541.1| protein lingerer isoform X8 [Bombyx mori];>gi|1200740522|ref|XP_021208556.1| protein lingerer isoform X7 [Bombyx mori];>gi|827562915|ref|XP_012552086	H9JWR0	88.752	844	0.65526		0.76385		3.1	3.1	1.3	2	1	30574000	22503000	8522600	14565000	-0.388639
gi|1200740737;gi|1200722687;gi|1200722685;gi|1200722683	>gi|1200740737|ref|XP_004933681.3| probable aminopeptidase NPEPL1 [Bombyx mori];>gi|1200722687|ref|XP_021203559.1| probable aminopeptidase NPEPL1 isoform X3 [Bombyx mori];>gi|1200722685|ref|XP_021203558.1| probable aminopeptidase NPEPL1 isoform X2 [Bombyx	gi|1200740737	55.301	523	0.87952	0.70178	1.0286	0.72517	12	9.8	6.5	2	0	135920000	110170000	85696000	59109000	0.0406821	-0.463609
gi|1200740786	>gi|1200740786|ref|XP_021208629.1| cactin, partial [Bombyx mori]	gi|1200740786	51.696	444		0.41958		0.41335	4.7	2.5	4.7	1	2	17634000	37813000	38988000	17655000		-1.27456
gi|1200740791;H9JY66	>gi|1200740791|ref|XP_021208631.1| tudor domain-containing protein 7 [Bombyx mori];>tr|H9JY66|H9JY66_BOMMO Uncharacterized protein OS=Bombyx mori PE=4 SV=1	gi|1200740791	41.196	365					9.9	1.9	7.9	1	2	40640000	0	65111000	92316000
gi|1200740868;H9JX26	>gi|1200740868|ref|XP_021208651.1| uncharacterized protein LOC101736214 [Bombyx mori]	gi|1200740868	68.88	616	0.7481	0.93713	0.86543	0.83941	5.7	5.7	5.7	3	3	66235000	51437000	73468000	64865000	-0.208511	-0.252552
gi|1200740876;gi|1200741425;gi|1200741423	>gi|1200740876|ref|XP_021208652.1| fragile X mental retardation syndrome-related protein 1 homolog A-like [Bombyx mori];>gi|1200741425|ref|XP_021208803.1| synaptic functional regulator FMR1-like isoform X2 [Bombyx mori];>gi|1200741423|ref|XP_012552442.2| s	gi|1200740876	58.542	527	0.98228	1.0081	1.1196	0.97686	28.8	23.9	28.8	11	12	511690000	419030000	656580000	530810000	0.162983	-0.0337763
gi|512938952;gi|827564037;H9JYF8;gi|827563632;gi|1200741187;gi|1200741492;gi|1200712177;gi|827564163;gi|512939002;gi|512939056;gi|827563942;gi|827564215	>gi|512938952|ref|XP_004934126.1| histone H1-like, partial [Bombyx mori];>gi|827564037|ref|XP_004934108.2| histone H1-like, partial [Bombyx mori];>tr|H9JYF8|H9JYF8_BOMMO Uncharacterized protein OS=Bombyx mori GN=LOC101740214 PE=3 SV=1;>gi|827563632|ref|XP_	gi|512938952	18.513	193	1.3406	0.48882	1.5822	0.4476	38.9	16.6	38.9	3	5	31084000	31094000	81577000	18935000	0.661932	-1.15972
H9IU95;gi|1200741288	>tr|H9IU95|H9IU95_BOMMO Uncharacterized protein OS=Bombyx mori PE=3 SV=1;>gi|1200741288|ref|XP_004933932.2| lysophospholipid acyltransferase 5 [Bombyx mori]	H9IU95	46.018	392		1.5048		1.4931	4.6	0	4.6	0	2	0	0	23968000	21617000		0.578311
gi|1200741342;H9JXM3	>gi|1200741342|ref|XP_012552412.2| ATP-citrate synthase-like [Bombyx mori]	gi|1200741342	28.862	255		0.55547		0.53998	11.8	0	11.8	0	1	0	0	36748000	22036000		-0.889022
gi|1200741975	>gi|1200741975|ref|XP_004934326.3| membrane-associated progesterone receptor component 1-like [Bombyx mori]	gi|1200741975	19.444	176		0.63368		0.62009	12.5	4.5	12.5	1	2	13863000	6156400	32741000	32521000		-0.68945
Q9XXZ5;gi|75266796;gi|54609339;gi|4587234;gi|148298787;gi|124365247;H9JP19	>tr|Q9XXZ5|Q9XXZ5_BOMMO Ribosomal protein S27A OS=Bombyx mori GN=UBI2 PE=2 SV=1;>gi|75266796|gb|ABA18643.1| ubiquitin/ribosomal protein S27Ae fusion [Bombyx mori];>gi|54609339|gb|AAV34885.1| ribosomal protein S27A [Bombyx mori];>gi|4587234|dbj|BAA76675.1|	Q9XXZ5	17.847	155					47.7	21.9	41.9	1	2	89276000	33686000	0	201270000
Q1HQ29;gi|95102742;gi|124430723;H9JQE0;Q1HQ28;gi|95102744;gi|290562842;O01956;gi|2116659;H9IVQ5;gi|1200740831	>tr|Q1HQ29|Q1HQ29_BOMMO DEAD box polypeptide 5 isoform 1 OS=Bombyx mori PE=2 SV=1;>gi|95102742|gb|ABF51312.1| DEAD box polypeptide 5 isoform 1 [Bombyx mori];>gi|124430723|ref|NP_001037582.1| DEAD box polypeptide 5 isoform 1 [Bombyx mori];>tr|H9JQE0|H9JQE0_	Q1HQ29	59.762	539	1.3147	0.86865	1.5404	0.81592	37.1	37.1	26.5	12	9	286910000	360070000	293680000	233240000	0.623305	-0.2935
P82204;gi|52222824;gi|300659072;gi|300586267;gi|300567567;gi|259702983;gi|259659351;gi|259653911;gi|187281708;gi|125987866;gi|319740191;E9KFJ3;H9ITH9	>sp|P82204|TPIS_BOMMO Triosephosphate isomerase OS=Bombyx mori GN=Tpi PE=1 SV=2;>gi|52222824|gb|AAU34185.1| triosephosphate isomerase [Bombyx mori];>gi|300659072|emb|CBV23290.1| unnamed protein product [Bombyx mori];>gi|300586267|emb|CBV30029.1| unnamed pr	P82204	26.778	248	1.2247	0.46272	1.4119	0.46049	25.8	16.5	25.8	3	5	72896000	88744000	188980000	86076000	0.497638	-1.11876
Q04451;H9JDP0;gi|665680;gi|1351153;Q2F5I5;gi|87248659;gi|114053191	>sp|Q04451|SYG_BOMMO Glycine--tRNA ligase OS=Bombyx mori PE=1 SV=2;>tr|H9JDP0|H9JDP0_BOMMO Glycine--tRNA ligase OS=Bombyx mori GN=692991 PE=4 SV=1;>gi|665680|gb|AAA62231.1| glycyl-tRNA synthetase [Bombyx mori];>gi|1351153|sp|Q04451.2|SYG_BOMMO RecName: Ful	Q04451	76.92	680	0.67473		0.7765		6.8	6.8	1.6	4	1	46876000	37979000	7776400	6484000	-0.364942
Q5UAN0;gi|54609309;gi|148298648	>tr|Q5UAN0|Q5UAN0_BOMMO Ribosomal protein S13 OS=Bombyx mori GN=RpS13 PE=2 SV=1;>gi|54609309|gb|AAV34870.1| ribosomal protein S13 [Bombyx mori];>gi|148298648|ref|NP_001091754.1| ribosomal protein S13 [Bombyx mori]	Q5UAN0	17.22	151	0.48066	3.6236	0.55799	2.7977	62.9	39.7	62.9	7	11	916360000	322810000	606360000	2196800000	-0.841689	1.48424
H9J0G7;Q2F5W1;gi|87248407;gi|827557263;gi|148298654	>tr|H9J0G7|H9J0G7_BOMMO Uncharacterized protein OS=Bombyx mori GN=778458 PE=4 SV=1;>tr|Q2F5W1|Q2F5W1_BOMMO Small nuclear ribonucleoprotein polypeptide OS=Bombyx mori PE=2 SV=1;>gi|87248407|gb|ABD36256.1| small nuclear ribonucleoprotein polypeptide [Bombyx	H9J0G7	18.761	179	1.2225	0.86711	1.4235	0.77421	34.6	30.2	30.2	4	4	111960000	132720000	231140000	230020000	0.509442	-0.369203
Q1HQ14;gi|95102772;gi|148298671;H9IV56	>tr|Q1HQ14|Q1HQ14_BOMMO Signal peptidase complex subunit 3 OS=Bombyx mori PE=2 SV=1;>gi|95102772|gb|ABF51327.1| signal peptidase complex subunit 3 [Bombyx mori];>gi|148298671|ref|NP_001091763.1| signal peptidase complex subunit 3 [Bombyx mori]	Q1HQ14	20.42	179	0.80592	0.83335	0.95185	0.7845	22.9	17.9	22.9	3	4	57413000	45217000	116230000	89861000	-0.0711939	-0.350155
Q2F6C7;gi|87248075;gi|148298726	>tr|Q2F6C7|Q2F6C7_BOMMO ADP-ribosylation factor OS=Bombyx mori GN=LOC778456 PE=2 SV=1;>gi|87248075|gb|ABD36090.1| ADP-ribosylation factor [Bombyx mori];>gi|148298726|ref|NP_001091755.1| ADP-ribosylation factor [Bombyx mori]	Q2F6C7	20.736	182	1.0344	0.90604	1.1968	0.89424	35.7	19.8	35.7	2	3	63973000	66530000	74326000	64944000	0.259182	-0.161266
Q5UAM2;gi|54609325;gi|148298732	>tr|Q5UAM2|Q5UAM2_BOMMO Ribosomal protein S20 OS=Bombyx mori GN=RpS20 PE=2 SV=1;>gi|54609325|gb|AAV34878.1| ribosomal protein S20 [Bombyx mori];>gi|148298732|ref|NP_001091809.1| ribosomal protein S20 [Bombyx mori]	Q5UAM2	13.732	123	0.4883	2.6084	0.53955	2.3019	29.3	29.3	29.3	3	3	1150200000	562190000	374000000	998390000	-0.890171	1.20283
Q2F5I6;gi|87248657;gi|148298746;H9J3Y2;gi|319740555;E9KG25	>tr|Q2F5I6|Q2F5I6_BOMMO Glucose-6-phosphate isomerase OS=Bombyx mori PE=2 SV=1;>gi|87248657|gb|ABD36381.1| glucose-6-phosphate isomerase [Bombyx mori];>gi|148298746|ref|NP_001091761.1| glucose-6-phosphate isomerase [Bombyx mori];>tr|H9J3Y2|H9J3Y2_BOMMO Glu	Q2F5I6	61.982	556	1.3455	0.40619	1.5884	0.39113	10.3	6.1	10.3	2	4	35306000	53011000	103280000	44367000	0.667574	-1.35428
Q1HQ06;gi|95102788;gi|148298748;H9JRJ3	>tr|Q1HQ06|Q1HQ06_BOMMO H+ transporting ATP synthase subunit e OS=Bombyx mori PE=2 SV=1;>gi|95102788|gb|ABF51335.1| H+ transporting ATP synthase subunit e [Bombyx mori];>gi|148298748|ref|NP_001091812.1| H+ transporting ATP synthase subunit e [Bombyx mori];	Q1HQ06	9.6031	85	0.80119	0.82382	0.92269	0.72315	32.9	32.9	32.9	3	3	121830000	87643000	168970000	100490000	-0.116082	-0.467633
Q5UAU0;gi|54609189;gi|148298793;Q70YK7;H9J1M5;gi|40642705	>tr|Q5UAU0|Q5UAU0_BOMMO Ribosomal protein P1 OS=Bombyx mori GN=RpP1 PE=2 SV=1;>gi|54609189|gb|AAV34810.1| ribosomal protein P1 [Bombyx mori];>gi|148298793|ref|NP_001091750.1| ribosomal protein P1 [Bombyx mori];>tr|Q70YK7|Q70YK7_BOMMO Acidic ribosomal prote	Q5UAU0	11.451	112					43.8	43.8	14.3	2	1	160910000	36615000	60926000	117290000
Q5UAQ1;gi|54609267;gi|148298804	>tr|Q5UAQ1|Q5UAQ1_BOMMO Ribosomal protein L36A OS=Bombyx mori GN=RpL36A PE=2 SV=1;>gi|54609267|gb|AAV34849.1| ribosomal protein L36A [Bombyx mori];>gi|148298804|ref|NP_001091753.1| ribosomal protein L36A [Bombyx mori]	Q5UAQ1	12.295	104	0.6496	2.8016	0.75042	2.7463	37.5	20.2	36.5	2	5	78828000	48880000	199960000	359370000	-0.41423	1.45749
Q2F5X3;gi|87248383;gi|148298816	>tr|Q2F5X3|Q2F5X3_BOMMO Proteasome 26S non-ATPase subunit 4 OS=Bombyx mori GN=LOC778515 PE=2 SV=1;>gi|87248383|gb|ABD36244.1| proteasome 26S non-ATPase subunit 4 [Bombyx mori];>gi|148298816|ref|NP_001091810.1| proteasome 26S non-ATPase subunit 4 [Bombyx mo	Q2F5X3	39.297	362		0.95585		0.88144	9.1	4.1	9.1	1	2	21609000	19326000	87458000	69788000		-0.182066
Q5UAQ7;H9IUM9;gi|54609255;gi|148298875	>tr|Q5UAQ7|Q5UAQ7_BOMMO Ribosomal protein L31 OS=Bombyx mori GN=RpL31 PE=2 SV=1;>tr|H9IUM9|H9IUM9_BOMMO Uncharacterized protein OS=Bombyx mori GN=778452 PE=4 SV=1;>gi|54609255|gb|AAV34843.1| ribosomal protein L31 [Bombyx mori];>gi|148298875|ref|NP_00109175	Q5UAQ7	14.313	124	0.52005	2.7182	0.551	2.0479	54.8	41.9	54.8	6	8	2746900000	1606300000	1425800000	3727200000	-0.859876	1.03415
Q6PUF7;gi|54609331;gi|46394422;gi|151301000	>tr|Q6PUF7|Q6PUF7_BOMMO 40S ribosomal protein S24 OS=Bombyx mori GN=RpS24 PE=2 SV=1;>gi|54609331|gb|AAV34881.1| ribosomal protein S24 [Bombyx mori];>gi|46394422|gb|AAS91555.1| ribosomal protein S24 [Bombyx mori];>gi|151301000|ref|NP_001093077.1| ribosomal	Q6PUF7	15.172	132	0.6036	3.0501	0.66336	2.8063	26.5	26.5	26.5	3	3	175730000	104710000	83122000	248740000	-0.592136	1.48867
Q1HQ34;gi|95102732;gi|151301059	>tr|Q1HQ34|Q1HQ34_BOMMO H+ transporting ATP synthase delta subunit OS=Bombyx mori GN=LOC100101165 PE=2 SV=1;>gi|95102732|gb|ABF51307.1| H+ transporting ATP synthase delta subunit [Bombyx mori];>gi|151301059|ref|NP_001093091.1| H+ transporting ATP synthase	Q1HQ34	17.167	161	0.61792	0.84932	0.69722	0.79913	33.5	28	33.5	4	5	136390000	92337000	177280000	145780000	-0.520314	-0.323498
Q1HQ18;gi|95102764;gi|151301141	>tr|Q1HQ18|Q1HQ18_BOMMO Proteasome beta subunit OS=Bombyx mori GN=LOC100101166 PE=2 SV=1;>gi|95102764|gb|ABF51323.1| proteasome beta subunit [Bombyx mori];>gi|151301141|ref|NP_001093092.1| proteasome beta subunit [Bombyx mori]	Q1HQ18	25.756	232		0.69445		0.68066	16.4	7.8	16.4	1	2	4862500	2962400	43830000	31260000		-0.554994
Q5UAQ5;gi|827541312;gi|758838688;gi|54609259;gi|151301158;H9JD15	>tr|Q5UAQ5|Q5UAQ5_BOMMO Ribosomal protein L34 OS=Bombyx mori GN=RpL34 PE=2 SV=1;>gi|827541312|ref|XP_012543928.1| ribosomal protein L34 isoform X1 [Bombyx mori];>gi|758838688|gb|AJP00136.1| ribosomal protein L34 [Bombyx mori];>gi|54609259|gb|AAV34845.1| ri	Q5UAQ5	13.901	119	0.41901		0.51321		22.7	22.7	0	3	0	45127000	23136000	0	0	-0.962379
Q1HQ47;gi|95104535;gi|151301209;Q2F682;gi|87248165	>tr|Q1HQ47|Q1HQ47_BOMMO Isocitrate dehydrogenase [NADP] OS=Bombyx mori GN=LOC100101164 PE=2 SV=1;>gi|95104535|gb|ABF51294.1| NADPH-specific isocitrate dehydrogenase [Bombyx mori];>gi|151301209|ref|NP_001093090.1| NADPH-specific isocitrate dehydrogenase [Bo	Q1HQ47	49	435	0.43997	1.0042	0.50805	0.97091	38.9	36.3	33.3	12	11	544480000	266750000	400280000	426440000	-0.976958	-0.0425905
Q1HPP3;gi|95103014;gi|153791739	>tr|Q1HPP3|Q1HPP3_BOMMO ATP synthase subunit d, mitochondrial OS=Bombyx mori GN=LOC100101181 PE=2 SV=1;>gi|95103014|gb|ABF51448.1| H+ transporting ATP synthase subunit d [Bombyx mori];>gi|153791739|ref|NP_001093279.1| H+ transporting ATP synthase subunit d	Q1HPP3	20.203	179	0.6925		0.83403		16.8	16.8	6.1	2	1	23172000	19041000	4598000	4696200	-0.261829
H9JNR4;Q1HPU7;gi|95102906;gi|153791817	>tr|H9JNR4|H9JNR4_BOMMO Adenosylhomocysteinase OS=Bombyx mori GN=100101173 PE=3 SV=1;>tr|Q1HPU7|Q1HPU7_BOMMO Adenosylhomocysteinase OS=Bombyx mori PE=2 SV=1;>gi|95102906|gb|ABF51394.1| S-adenosyl-L-homocysteine hydrolase [Bombyx mori];>gi|153791817|ref|NP_	H9JNR4	43.491	394	0.45977	1.0293	0.5658	0.984	24.6	21.3	15.5	7	6	365850000	217940000	296390000	320840000	-0.821636	-0.0232698
H9JDV4;Q1HPI5;gi|95103130;gi|153791847	>tr|H9JDV4|H9JDV4_BOMMO Nucleoside diphosphate kinase OS=Bombyx mori GN=100101186 PE=3 SV=1;>tr|Q1HPI5|Q1HPI5_BOMMO Nucleoside diphosphate kinase OS=Bombyx mori PE=2 SV=1;>gi|95103130|gb|ABF51506.1| abnormal wing disc-like protein [Bombyx mori];>gi|1537918	H9JDV4	17.182	153	1.0258	0.62001	1.1543	0.5891	69.9	69.9	64.1	8	8	533720000	597610000	574780000	326840000	0.207018	-0.763416
H9JS63;Q1HPV0;gi|95102900;gi|512902708;gi|153791952	>tr|H9JS63|H9JS63_BOMMO Uncharacterized protein OS=Bombyx mori GN=100101172 PE=4 SV=1;>tr|Q1HPV0|Q1HPV0_BOMMO Ribosomal protein L24 OS=Bombyx mori PE=2 SV=1;>gi|95102900|gb|ABF51391.1| ribosomal protein L24 [Bombyx mori];>gi|512902708|ref|XP_004925440.1| p	H9JS63	21.561	183		1.5736		1.5953	12.6	6	12.6	1	2	44609000	26508000	62076000	89639000		0.673828
Q1HPQ7;gi|95102986;gi|153792507	>tr|Q1HPQ7|Q1HPQ7_BOMMO Small nuclear ribonucleoprotein protein F OS=Bombyx mori GN=LOC100101178 PE=2 SV=1;>gi|95102986|gb|ABF51434.1| small nuclear ribonucleoprotein protein F [Bombyx mori];>gi|153792507|ref|NP_001093276.1| small nuclear ribonucleoprotein	Q1HPQ7	9.6739	88	1.2505	0.71981	1.4699	0.72288	23.9	23.9	23.9	2	2	35071000	40030000	57644000	48945000	0.555718	-0.468172
Q1HPP5;gi|95103010;gi|95102548;gi|153792659;H9ISA2	>tr|Q1HPP5|Q1HPP5_BOMMO Actin-depolymerizing factor 1 OS=Bombyx mori PE=2 SV=1;>gi|95103010|gb|ABF51446.1| actin-depolymerizing factor 1 [Bombyx mori];>gi|95102548|gb|ABF51212.1| actin-depolymerizing factor 4 [Bombyx mori];>gi|153792659|ref|NP_001093278.1|	Q1HPP5	17.009	148	1.0105	0.67968	1.1191	0.61897	52	47.3	43.9	6	7	322480000	310320000	582760000	339630000	0.162339	-0.692059
gi|675970018;gi|675970017;Q6U6J0;gi|75008267;gi|36957250;gi|157908523;H9JWL6;gi|1233951485	>gi|675970018|pdb|4QLA|B Chain B, Crystal Structure Of Juvenile Hormone Epoxide Hydrolase From The Silkworm Bombyx Mori;>gi|675970017|pdb|4QLA|A Chain A, Crystal Structure Of Juvenile Hormone Epoxide Hydrolase From The Silkworm Bombyx Mori;>sp|Q6U6J0|HYEP_	gi|675970018	50.938	447					4.3	2	2.2	1	1	13478000	6547800	19353000	15216000
Q86PG2;gi|951224472;gi|827564305;gi|787071465;gi|28261391;gi|158631166;H9J2U2;H9IXM2;gi|829569693;gi|787071472;gi|512933645;gi|1200738473	>tr|Q86PG2|Q86PG2_BOMMO ADP/ATP translocase OS=Bombyx mori GN=ANT PE=2 SV=1;>gi|951224472|ref|NP_001303997.1| ADP,ATP carrier protein [Bombyx mori];>gi|827564305|ref|XP_004934243.2| ADP,ATP carrier protein [Bombyx mori];>gi|787071465|dbj|BAR13229.1| adenin	Q86PG2	32.891	300	0.66473	1.4133	0.71517	1.1185	83	71.7	60.7	21	21	7113900000	4519200000	6862800000	8623400000	-0.483642	0.161565
Q1HPK4;gi|95103092;gi|221579752;gi|160333326;gi|827556822;Q1HPK5;gi|95103090;gi|827556820;gi|114052645;H9JP80;gi|827556818	>tr|Q1HPK4|Q1HPK4_BOMMO Thymosin isoform 2 OS=Bombyx mori PE=2 SV=1;>gi|95103092|gb|ABF51487.1| thymosin isoform 2 [Bombyx mori];>gi|221579752|gb|ACM24356.1| thymosin isoform 2 [Bombyx mori];>gi|160333326|ref|NP_001103818.1| thymosin isoform 2 [Bombyx mori	Q1HPK4	14.737	132	1.4828	0.4829	1.6935	0.47834	56.8	36.4	56.8	4	7	179800000	202760000	318270000	174980000	0.760008	-1.06389
Q5CCJ4;gi|827542441;gi|61287207;gi|566568267;gi|523309399;gi|459358402;gi|459358401;gi|160333678;Q7Z1E3;gi|31559115;gi|112983028;gi|112361467;H9JHV8	>tr|Q5CCJ4|Q5CCJ4_BOMMO Glutathione S-transferase sigma OS=Bombyx mori GN=GST sigma PE=1 SV=1;>gi|827542441|ref|XP_012544300.1| glutathione S-transferase sigma 2 isoform X1 [Bombyx mori];>gi|61287207|dbj|BAD91107.1| glutathione S-transferase sigma [Bombyx	Q5CCJ4	23.339	204	0.92463	0.52071	1.0958	0.50669	44.6	25.5	44.6	5	8	218580000	220030000	467990000	268880000	0.131985	-0.980825
Q5UAT0;gi|54609209;gi|160333861;Q95P53;gi|14794489	>tr|Q5UAT0|Q5UAT0_BOMMO Ribosomal protein L10 OS=Bombyx mori GN=RpL10 PE=2 SV=1;>gi|54609209|gb|AAV34820.1| ribosomal protein L10 [Bombyx mori];>gi|160333861|ref|NP_001037048.1| ribosomal protein L10 [Bombyx mori];>tr|Q95P53|Q95P53_BOMMO QM protein OS=Bomb	Q5UAT0	25.492	219	1.0077	1.4422	1.0754	1.1407	47.9	34.7	44.3	9	9	2202400000	2448900000	1562800000	2443600000	0.104873	0.189919
Q2F640;gi|87248249;gi|163838684	>tr|Q2F640|Q2F640_BOMMO Ubiquinol-cytochrome c reductase core protein II OS=Bombyx mori GN=Uqcrc2 PE=2 SV=1;>gi|87248249|gb|ABD36177.1| ubiquinol-cytochrome c reductase core protein II [Bombyx mori];>gi|163838684|ref|NP_001106225.1| ubiquinol-cytochrome c	Q2F640	46.129	437	0.38473	0.92839	0.46544	0.90916	8.9	4.1	6.9	2	3	64112000	23658000	32382000	32318000	-1.10333	-0.137394
Q6IE02;gi|47169616;gi|163838692;H9JA81	>tr|Q6IE02|Q6IE02_BOMMO Mod(Mdg4)-heS00531 OS=Bombyx mori GN=mod(mdg4) PE=2 SV=1;>gi|47169616|tpe|CAE54311.1| TPA: Mod(mdg4)-heS00531 [Bombyx mori];>gi|163838692|ref|NP_001106229.1| Mod(mdg4)-heS00531 [Bombyx mori];>tr|H9JA81|H9JA81_BOMMO Uncharacterized p	Q6IE02	37.936	344	0.57538		0.68322		18.9	18.9	4.9	4	1	107520000	48242000	27496000	26951000	-0.549578
Q1HQ62;H9JQ13;gi|95102682;gi|163838694	>tr|Q1HQ62|Q1HQ62_BOMMO Cytochrome c1 OS=Bombyx mori PE=2 SV=1;>tr|H9JQ13|H9JQ13_BOMMO Uncharacterized protein OS=Bombyx mori GN=100127128 PE=4 SV=1;>gi|95102682|gb|ABF51279.1| cytochrome c1 [Bombyx mori];>gi|163838694|ref|NP_001106230.1| cytochrome c1 [Bo	Q1HQ62	33.973	308	0.73988	0.62646	0.86226	0.61371	11.7	11.7	9.4	3	2	95024000	65004000	34508000	24527000	-0.213805	-0.704371
Q6T9Z7;gi|827556808;gi|40556818;gi|164420679;Q26425;gi|957281;gi|415567	>tr|Q6T9Z7|Q6T9Z7_BOMMO Fibroinase OS=Bombyx mori GN=Bcp PE=2 SV=1;>gi|827556808|ref|XP_012549720.1| fibroinase isoform X1 [Bombyx mori];>gi|40556818|gb|AAR87763.1| fibroinase precursor [Bombyx mori];>gi|164420679|ref|NP_001037464.2| fibroinase precursor [	Q6T9Z7	38.138	341	1.2927	1.4411	1.4771	1.4052	11.7	6.2	9.1	2	2	44555000	62912000	39498000	30941000	0.562768	0.490775
Q1HPX0;gi|95102860;gi|164448660;H9J3Z2	>tr|Q1HPX0|Q1HPX0_BOMMO Cytochrome c oxidase polypeptide Vb OS=Bombyx mori PE=2 SV=1;>gi|95102860|gb|ABF51371.1| cytochrome c oxidase polypeptide Vb [Bombyx mori];>gi|164448660|ref|NP_001106742.1| cytochrome c oxidase polypeptide Vb [Bombyx mori];>tr|H9J3Z	Q1HPX0	13.874	122	0.44158	1.4563	0.52375	1.525	35.2	23.8	22.1	2	2	41247000	20240000	45697000	56443000	-0.93305	0.608809
gi|169234934;H9ITN8;H9ITN9;Q8T109;gi|22474506;gi|18700445	>gi|169234934|ref|NP_001108408.1| FK506-binding protein precursor [Bombyx mori];>tr|H9ITN8|H9ITN8_BOMMO Peptidylprolyl isomerase OS=Bombyx mori PE=4 SV=2;>tr|H9ITN9|H9ITN9_BOMMO Peptidylprolyl isomerase OS=Bombyx mori PE=4 SV=1;>tr|Q8T109|Q8T109_BOMMO Pept	gi|169234934	23.881	216					12	6	6	1	1	14737000	0	5532700	5419900
Q58ZF4;gi|61583221;gi|187281373;gi|827540689;wb_BmTra2;Q58ZF5;gi|61583220;gi|187281367;Q58ZF6;gi|827540687;gi|61583224;gi|187281433;gi|827540685;Q58ZF7;gi|61583223;gi|187281421;gi|827540683;Q6ITV1;gi|61583219;gi|187281361;gi|827540681;gi|827540679;Q58ZF8;gi|61583222;gi|187281391;gi|827540677;H9JK37	>tr|Q58ZF4|Q58ZF4_BOMMO Transformer-2 protein C OS=Bombyx mori GN=TRA-2 PE=4 SV=1;>gi|61583221|gb|AAX47001.1| transformer-2 protein C [Bombyx mori];>gi|187281373|ref|NP_001119707.1| transformer 2 isoform C [Bombyx mori];>gi|827540689|ref|XP_012553369.1| tr	Q58ZF4	31.455	269		0.31956		0.32219	7.4	7.4	7.4	2	2	1786800	6541900	61380000	21998000		-1.63402
Q5UAM9;gi|74904844;gi|54609311;gi|253784710;gi|51863346;gi|253784516;gi|112982701	>sp|Q5UAM9|RS14_BOMMO 40S ribosomal protein S14 OS=Bombyx mori GN=RpS14 PE=2 SV=1;>gi|74904844|sp|Q5UAM9.1|RS14_BOMMO RecName: Full=40S ribosomal protein S14;>gi|54609311|gb|AAV34871.1| ribosomal protein S14 [Bombyx mori];>gi|253784710|emb|CAZ77031.1| unna	Q5UAM9	16.16	151	0.36346	2.7963	0.41746	2.4116	31.8	29.8	31.8	3	5	172070000	80179000	481190000	1252500000	-1.26029	1.26999
Q1HPX2;gi|95102856;gi|290562453	>tr|Q1HPX2|Q1HPX2_BOMMO H+ transporting ATP synthase O subunit isoform 2 OS=Bombyx mori PE=2 SV=1;>gi|95102856|gb|ABF51369.1| H+ transporting ATP synthase O subunit isoform 2 [Bombyx mori];>gi|290562453|ref|NP_001166827.1| H+ transporting ATP synthase O su	Q1HPX2	21.442	199	0.47209	1.2101	0.54547	1.0732	59.3	55.8	37.2	3	4	470770000	241080000	398620000	377000000	-0.874428	0.101919
H9J5W4;gi|827542654;gi|827542652;gi|827542650;gi|291045214;gi|146424704;A5A7A3;Q2F5Q7;gi|87248515;gi|512939106	>tr|H9J5W4|H9J5W4_BOMMO Uncharacterized protein OS=Bombyx mori GN=Ippi PE=4 SV=1;>gi|827542654|ref|XP_012544384.1| isopentenyl-diphosphate delta isomerase isoform X1 [Bombyx mori];>gi|827542652|ref|XP_012544382.1| isopentenyl-diphosphate delta isomerase is	H9J5W4	29.428	251	0.58057		0.71134		17.9	14.3	7.2	3	2	38985000	21192000	4503000	5800400	-0.491389
H9JK32;H6VMF5;gi|827540691;gi|378404924	>tr|H9JK32|H9JK32_BOMMO Uncharacterized protein OS=Bombyx mori GN=100884167 PE=4 SV=1;>tr|H6VMF5|H6VMF5_BOMMO Cyclin dependent kinase 12 transcript variant A OS=Bombyx mori GN=CDK12 PE=2 SV=1;>gi|827540691|ref|XP_012553370.1| cyclin dependent kinase 12 iso	H9JK32	109.01	948					1.7	0.8	0.8	1	1	2198000	11025000	27065000	5138100
H9IVG1;H9U397;gi|525343668;gi|382929294;gi|1200726537	>tr|H9IVG1|H9IVG1_BOMMO Uncharacterized protein OS=Bombyx mori GN=101737543 PE=3 SV=1;>tr|H9U397|H9U397_BOMMO Hsp90-related protein TRAP1 OS=Bombyx mori PE=2 SV=1;>gi|525343668|ref|NP_001266361.1| heat shock protein 75 kDa, mitochondrial-like [Bombyx mori]	H9IVG1	74.973	658	0.50843	0.95692	0.58352	0.9729	21.4	16	15	10	9	192240000	96914000	206710000	174280000	-0.777146	-0.0396366
H9J271;gi|827555279;gi|827555277;gi|386873642;gi|186703385;C0IRB4;gi|157400698;A8D3X4;P29520;gi|700588688;gi|232028;gi|217274;gi|112984390;A0A0A0QY84;gi|299152244;E0YRW9;H9JDB9;gi|827543061;gi|512899487;gi|512891317	>tr|H9J271|H9J271_BOMMO Elongation factor 1-alpha OS=Bombyx mori GN=EF1a PE=2 SV=1;>gi|827555279|ref|XP_012549127.1| elongation factor 1-alpha isoform X1 [Bombyx mori];>gi|827555277|ref|XP_012549126.1| elongation factor 1-alpha isoform X1 [Bombyx mori];>gi	H9J271	50.388	463	2.109	0.49508	2.2386	0.43333	67.6	53.3	59	16	24	2430600000	5375600000	11446000000	6747900000	1.1626	-1.20646
H9JQ68;I3VR81;gi|827558488;gi|530233623;gi|389568604	>tr|H9JQ68|H9JQ68_BOMMO Aminopeptidase OS=Bombyx mori GN=101743240 PE=3 SV=1;>tr|I3VR81|I3VR81_BOMMO Aminopeptidase OS=Bombyx mori PE=2 SV=1;>gi|827558488|ref|XP_012550379.1| puromycin-sensitive aminopeptidase-like isoform X1 [Bombyx mori];>gi|530233623|re	H9JQ68	98.378	865		0.5032		0.5071	3.2	0.9	3.2	1	3	3697000	4035100	41231000	21369000		-0.979658
gi|827546579;H9JI05;gi|525343783;gi|443301766	>gi|827546579|ref|XP_012545696.1| uncharacterized protein LOC101738843 isoform X1 [Bombyx mori];>tr|H9JI05|H9JI05_BOMMO Borealin OS=Bombyx mori GN=Borealin PE=2 SV=1;>gi|525343783|ref|NP_001266370.1| uncharacterized protein LOC101738843 [Bombyx mori];>gi|4	gi|827546579	28.574	254	1.6714		2.1021		7.1	7.1	0	2	0	14816000	23185000	0	0	1.07183
L8B6C5;gi|829569711;gi|448824699;H9JAH8	>tr|L8B6C5|L8B6C5_BOMMO Glucosidase II beta-subunit OS=Bombyx mori PE=2 SV=1;>gi|829569711|ref|NP_001296497.1| glucosidase 2 subunit beta-like [Bombyx mori];>gi|448824699|dbj|BAM78679.1| glucosidase II beta-subunit [Bombyx mori];>tr|H9JAH8|H9JAH8_BOMMO Unc	L8B6C5	59.52	523	0.5018	1.0179	0.60705	0.98569	12.4	10.9	9.2	5	4	85622000	39116000	64237000	70302000	-0.720113	-0.0207941
H9ISA5;gi|827539452;L8B8U1;gi|827539450;gi|530233753;gi|448824703	>tr|H9ISA5|H9ISA5_BOMMO Uncharacterized protein OS=Bombyx mori GN=101739156 PE=3 SV=1;>gi|827539452|ref|XP_012552877.1| neutral alpha-glucosidase AB-like isoform X2 [Bombyx mori];>tr|L8B8U1|L8B8U1_BOMMO Glucosidase II alpha-subunit OS=Bombyx mori PE=2 SV=1	H9ISA5	96.288	849	0.54591	0.92485	0.62426	0.95883	13.3	12.2	8.1	10	7	327850000	162820000	191220000	187480000	-0.679781	-0.060653
H9JB09;gi|525342791;gi|512393104	>tr|H9JB09|H9JB09_BOMMO Vasa intronic protein OS=Bombyx mori GN=VIG PE=2 SV=1;>gi|525342791|ref|NP_001266293.1| plasminogen activator inhibitor 1 RNA-binding protein-like [Bombyx mori];>gi|512393104|gb|AGO02039.1| vasa intronic protein [Bombyx mori]	H9JB09	43.807	389		0.56858		0.54957	11.1	1.8	11.1	1	5	2011000	2406500	75922000	31764000		-0.863625
H9J060;gi|512885476	>tr|H9J060|H9J060_BOMMO Uncharacterized protein OS=Bombyx mori PE=4 SV=1;>gi|512885476|ref|XP_004921601.1| LOW QUALITY PROTEIN: ATP-dependent RNA helicase DHX8 [Bombyx mori]	H9J060	136.46	1215	0.89952		1.1061		2.5	2.5	0	3	0	28895000	19580000	0	0	0.145482
gi|512885488;H9J059	>gi|512885488|ref|XP_004921603.1| GTP-binding protein 1 [Bombyx mori];>tr|H9J059|H9J059_BOMMO Uncharacterized protein OS=Bombyx mori PE=4 SV=1	gi|512885488	68.026	618		1.3597		1.2787	3.7	1.8	3.7	1	2	11758000	11013000	30094000	38555000		0.354678
H9IZU4;gi|827536271;gi|512885677	>tr|H9IZU4|H9IZU4_BOMMO Uncharacterized protein OS=Bombyx mori GN=LOC101744446 PE=4 SV=1;>gi|827536271|ref|XP_012550790.1| FACT complex subunit spt16 isoform X2 [Bombyx mori];>gi|512885677|ref|XP_004921634.1| FACT complex subunit spt16 isoform X1 [Bombyx m	H9IZU4	129.04	1136		0.65955		0.63025	3.3	0.8	2.5	1	2	4339100	8566800	40963000	23349000		-0.666004
gi|512886230;H9JND6;H9JND7	>gi|512886230|ref|XP_004921724.1| structural maintenance of chromosomes protein 3 [Bombyx mori];>tr|H9JND6|H9JND6_BOMMO Uncharacterized protein OS=Bombyx mori PE=4 SV=1	gi|512886230	139.54	1203	0.54344	1.2371	0.6386	1.2058	11.8	6	9.1	6	9	164980000	102280000	129570000	180820000	-0.647016	0.269991
H9JNI3;gi|512886363	>tr|H9JNI3|H9JNI3_BOMMO Uncharacterized protein OS=Bombyx mori GN=LOC101739205 PE=4 SV=1;>gi|512886363|ref|XP_004921744.1| CAAX prenyl protease 1 homolog [Bombyx mori]	H9JNI3	50.983	442	0.84641	0.74141	1.089	0.72101	10.9	8.6	10.9	3	4	68991000	59002000	177570000	133250000	0.123004	-0.471909
H9JNB1;gi|512886396	>tr|H9JNB1|H9JNB1_BOMMO Uncharacterized protein OS=Bombyx mori PE=4 SV=1;>gi|512886396|ref|XP_004921749.1| histone deacetylase complex subunit SAP18 [Bombyx mori]	H9JNB1	18.101	157	0.72855	1.6263	0.83896	1.6012	22.3	17.8	22.3	3	4	69138000	50104000	82421000	145390000	-0.253326	0.679154
gi|827536826;H9J6C6;gi|512886795	>gi|827536826|ref|XP_012544894.1| neutral and basic amino acid transport protein rBAT isoform X2 [Bombyx mori];>tr|H9J6C6|H9J6C6_BOMMO Uncharacterized protein OS=Bombyx mori PE=4 SV=1;>gi|512886795|ref|XP_004921818.1| uncharacterized protein LOC101742323 i	gi|827536826	59.19	523		1.0101		1.0204	4	0	4	0	2	0	0	22122000	18051000		0.0291348
H9J6K3;gi|512886937	>tr|H9J6K3|H9J6K3_BOMMO Uncharacterized protein OS=Bombyx mori GN=LOC101745269 PE=4 SV=1;>gi|512886937|ref|XP_004921839.1| putative transferase CAF17 homolog, mitochondrial [Bombyx mori]	H9J6K3	37.891	334					5.1	2.4	2.7	1	1	10341000	5903800	2284100	6190600
H9J696;gi|512887068	>tr|H9J696|H9J696_BOMMO Uncharacterized protein OS=Bombyx mori GN=LOC101736470 PE=4 SV=1;>gi|512887068|ref|XP_004921861.1| N-terminal kinase-like protein [Bombyx mori]	H9J696	90.122	809	3.0338	0.39364	3.5696	0.35039	16.1	9.3	11.2	5	7	52967000	163110000	239610000	81921000	1.83576	-1.51297
gi|827537129;gi|512887700;gi|827537135;gi|827537133;gi|827537131;H9J7S8	>gi|827537129|ref|XP_012545998.1| lethal(2) giant larvae protein isoform X2 [Bombyx mori];>gi|512887700|ref|XP_004921966.1| lethal(2) giant larvae protein isoform X1 [Bombyx mori];>gi|827537135|ref|XP_012546017.1| lethal(2) giant larvae protein isoform X5	gi|827537129	120.3	1101	0.83797	1.3091	1.006	1.2992	11.7	5.6	7.4	5	7	66830000	46468000	85638000	107410000	0.00863031	0.377624
H9J7Z9;gi|512887768;gi|577858439;gi|577858437;gi|577858435;gi|577858433;gi|577858431;gi|577858429;gi|577858427;gi|577858425;A0A075DB83;A0A075DA36;A0A075DA30;A0A075D868	>tr|H9J7Z9|H9J7Z9_BOMMO Uncharacterized protein OS=Bombyx mori GN=LOC101744017 PE=3 SV=1;>gi|512887768|ref|XP_004921977.1| dual specificity mitogen-activated protein kinase kinase 6 [Bombyx mori];>gi|577858439|gb|AHH91089.1| threonine protein kinase, parti	H9J7Z9	37.88	334		0.86974		0.79142	10.5	0	10.5	0	3	0	0	43145000	37688000		-0.337485
H9J806;gi|512887786	>tr|H9J806|H9J806_BOMMO Uncharacterized protein OS=Bombyx mori PE=4 SV=1;>gi|512887786|ref|XP_004921980.1| putative ATP synthase subunit f, mitochondrial [Bombyx mori]	H9J806	11.448	99		0.40931		0.3528	27.3	13.1	27.3	1	2	61831000	315870000	503130000	103900000		-1.50308
H9IYK6;gi|512888550;H9IYA4;gi|512888540	>tr|H9IYK6|H9IYK6_BOMMO Uncharacterized protein OS=Bombyx mori GN=LOC101741848 PE=4 SV=1;>gi|512888550|ref|XP_004922104.1| serine/threonine-protein phosphatase 2A 65 kDa regulatory subunit A alpha isoform [Bombyx mori];>tr|H9IYA4|H9IYA4_BOMMO Uncharacteriz	H9IYK6	65.379	590		0.64567		0.60604	10	3.6	6.4	1	3	8168800	7188500	61629000	21991000		-0.722515
H9IX04;gi|512889248	>tr|H9IX04|H9IX04_BOMMO Uncharacterized protein OS=Bombyx mori GN=LOC101738779 PE=4 SV=1;>gi|512889248|ref|XP_004922228.1| uncharacterized protein LOC101738779 [Bombyx mori]	H9IX04	59.037	518	0.63138		0.74851		6.2	6.2	1.7	4	1	58071000	29731000	6890400	16962000	-0.417907
gi|512889313;H9IX14	>gi|512889313|ref|XP_004922245.1| protein MEMO1 [Bombyx mori];>tr|H9IX14|H9IX14_BOMMO Uncharacterized protein OS=Bombyx mori PE=3 SV=1	gi|512889313	33.314	295					5.8	0	5.8	0	2	0	0	5371900	14222000
H9IX16;gi|512889324	>tr|H9IX16|H9IX16_BOMMO Uncharacterized protein OS=Bombyx mori GN=LOC101741193 PE=4 SV=1;>gi|512889324|ref|XP_004922248.1| ATP-dependent RNA helicase abstrakt [Bombyx mori]	H9IX16	69.158	620	7.3724	0.13465	8.5156	0.1281	48.4	43.1	32.4	23	19	446930000	1291100000	988440000	145250000	3.09011	-2.96466
gi|512889339;H9IX18	>gi|512889339|ref|XP_004922252.1| LOW QUALITY PROTEIN: ruvB-like 2 [Bombyx mori];>tr|H9IX18|H9IX18_BOMMO RuvB-like helicase OS=Bombyx mori PE=3 SV=1	gi|512889339	51.226	467	0.84822	1.0557	0.94052	1.0884	20.8	14.1	18.4	6	8	161730000	176670000	141590000	147700000	-0.0884695	0.122209
H9IX22;gi|512889360	>tr|H9IX22|H9IX22_BOMMO Uncharacterized protein OS=Bombyx mori GN=LOC101742763 PE=4 SV=1;>gi|512889360|ref|XP_004922258.1| 28S ribosomal protein S35, mitochondrial [Bombyx mori]	H9IX22	39.822	343	0.67054	0.75585	0.80786	0.76472	6.4	6.4	6.4	2	2	21552000	15437000	19391000	15878000	-0.307823	-0.386996
wb_BmRexo4;H9IX47;gi|827537873;gi|512889465	>wb_BmRexo4;>tr|H9IX47|H9IX47_BOMMO Uncharacterized protein OS=Bombyx mori GN=LOC101746969 PE=4 SV=1;>gi|827537873|ref|XP_012548681.1| RNA exonuclease 4 [Bombyx mori];>gi|512889465|ref|XP_004922283.1| RNA exonuclease 4 [Bombyx mori]	wb_BmRexo4	20.84	183	0.086613	10.145	0.098582	8.7288	58.5	52.5	46.4	9	8	886760000	121580000	149050000	1197800000	-3.34253	3.12578
H9J3D6;gi|512889902	>tr|H9J3D6|H9J3D6_BOMMO Uncharacterized protein OS=Bombyx mori GN=LOC101735856 PE=3 SV=1;>gi|512889902|ref|XP_004922402.1| cyclin-related protein FAM58A [Bombyx mori]	H9J3D6	28.256	250	1.0153	1.1054	1.1695	1.0556	29.2	24.4	24	5	5	191330000	169400000	137390000	167670000	0.225892	0.0780633
H9J3L5;gi|512889921	>tr|H9J3L5|H9J3L5_BOMMO Peptidylprolyl isomerase OS=Bombyx mori GN=LOC101736506 PE=4 SV=1;>gi|512889921|ref|XP_004922407.1| peptidyl-prolyl cis-trans isomerase FKBP8 [Bombyx mori]	H9J3L5	44.914	407	0.57921		0.70997		5.7	5.7	3.2	2	1	30284000	14084000	7540000	6166600	-0.49417
H9J3A0;gi|512890095	>tr|H9J3A0|H9J3A0_BOMMO Uncharacterized protein OS=Bombyx mori GN=LOC101742526 PE=4 SV=1;>gi|512890095|ref|XP_004922453.1| dihydropteridine reductase [Bombyx mori]	H9J3A0	25.009	234	1.2947	0.60544	1.5542	0.60129	14.5	9.4	14.5	2	3	11077000	16771000	35468000	15432000	0.636172	-0.733867
H9J4G8;gi|512890543	>tr|H9J4G8|H9J4G8_BOMMO Uncharacterized protein OS=Bombyx mori GN=LOC101745118 PE=3 SV=1;>gi|512890543|ref|XP_004922531.1| tRNA (cytosine(34)-C(5))-methyltransferase [Bombyx mori]	H9J4G8	81.665	714	0.73583	1.2589	0.90757	1.2417	9	5.9	7.6	3	4	51590000	31074000	46800000	67790000	-0.139919	0.312317
H9J4E0;gi|512890823;gi|827538391	>tr|H9J4E0|H9J4E0_BOMMO Uncharacterized protein OS=Bombyx mori PE=4 SV=1;>gi|512890823|ref|XP_004922579.1| sister chromatid cohesion protein PDS5 homolog B-B isoform X2 [Bombyx mori];>gi|827538391|ref|XP_012550807.1| sister chromatid cohesion protein PDS5	H9J4E0	127.54	1114					1.6	0.8	0.8	1	1	3376100	2096200	18926000	14890000
H9J4D7;gi|512890860	>tr|H9J4D7|H9J4D7_BOMMO Proteasome subunit beta type OS=Bombyx mori GN=LOC101740220 PE=3 SV=1;>gi|512890860|ref|XP_004922586.1| proteasome subunit beta type-5 [Bombyx mori]	H9J4D7	31.318	283	1.0338	0.64083	1.1986	0.61638	18	12.4	15.2	4	4	98970000	2644600000	65941000	39123000	0.26135	-0.698108
H9JI85;gi|512891246	>tr|H9JI85|H9JI85_BOMMO Proteasome subunit alpha type OS=Bombyx mori PE=3 SV=1;>gi|512891246|ref|XP_004922650.1| proteasome subunit alpha type-1 [Bombyx mori]	H9JI85	28.123	255	0.97742	0.67156	1.1799	0.64701	34.1	24.3	24.3	5	6	90273000	84648000	161760000	106940000	0.238665	-0.62814
gi|512891448;H9JI59	>gi|512891448|ref|XP_004922686.1| RNA cytidine acetyltransferase [Bombyx mori];>tr|H9JI59|H9JI59_BOMMO RNA cytidine acetyltransferase OS=Bombyx mori PE=3 SV=1	gi|512891448	108.76	983					2.2	0.9	2.2	1	2	15595000	4823200	4673500	23549000
gi|512891685;H9JUF5	>gi|512891685|ref|XP_004922744.1| putative tricarboxylate transport protein, mitochondrial [Bombyx mori];>tr|H9JUF5|H9JUF5_BOMMO Uncharacterized protein OS=Bombyx mori PE=3 SV=1	gi|512891685	34.508	317	0.71556	1.5475	0.80827	1.4371	21.1	14.8	11.7	6	4	113380000	68395000	66968000	117440000	-0.307091	0.52316
H9JIW2;gi|512892015	>tr|H9JIW2|H9JIW2_BOMMO Uncharacterized protein OS=Bombyx mori GN=LOC101746972 PE=4 SV=1;>gi|512892015|ref|XP_004922826.1| host cell factor 1 [Bombyx mori]	H9JIW2	87.663	838	0.83182	1.0101	1.0338	0.95912	14.4	7.5	11.1	5	8	89296000	68684000	129220000	127870000	0.0479571	-0.0602168
H9JEX6;gi|512892375	>tr|H9JEX6|H9JEX6_BOMMO Uncharacterized protein OS=Bombyx mori PE=4 SV=1;>gi|512892375|ref|XP_004922916.1| pre-mRNA-processing factor 17 [Bombyx mori]	H9JEX6	59.672	526	2.1632	0.77417	2.5242	0.73563	16	12	7.6	6	5	59111000	122470000	98961000	75708000	1.33583	-0.442948
H9J1E8;gi|512892807	>tr|H9J1E8|H9J1E8_BOMMO Proteasome subunit beta type OS=Bombyx mori GN=LOC101745852 PE=4 SV=1;>gi|512892807|ref|XP_004923023.1| proteasome subunit beta type-6 [Bombyx mori]	H9J1E8	24.16	225	1.0059	0.5775	1.1414	0.53609	23.1	14.2	18.7	3	4	81029000	75557000	92619000	50699000	0.190804	-0.899453
H9J1P2;gi|512892914	>tr|H9J1P2|H9J1P2_BOMMO Uncharacterized protein OS=Bombyx mori GN=LOC101737477 PE=4 SV=1;>gi|512892914|ref|XP_004923050.1| probable ATP-dependent RNA helicase DDX23 [Bombyx mori]	H9J1P2	94.489	812	0.96807	2.1816	1.1516	2.2371	5.2	4.2	3.8	2	3	25542000	20045000	46680000	37409000	0.20364	1.16163
H9IS88;gi|512893156	>tr|H9IS88|H9IS88_BOMMO Uncharacterized protein OS=Bombyx mori GN=LOC101736259 PE=4 SV=1;>gi|512893156|ref|XP_004923111.1| BUD13 homolog [Bombyx mori]	H9IS88	75.127	641	5.6399		6.65		3	3	1.7	2	1	10047000	57909000	39922000	7239800	2.73335
H9IS93;gi|512893176	>tr|H9IS93|H9IS93_BOMMO Uncharacterized protein OS=Bombyx mori GN=LOC101736916 PE=4 SV=1;>gi|512893176|ref|XP_004923116.1| vacuolar protein sorting-associated protein 26B-like [Bombyx mori]	H9IS93	49.301	431					9.3	3.2	9.3	1	3	9550800	6666500	21923000	12706000
H9IS48;gi|512893346	>tr|H9IS48|H9IS48_BOMMO Uncharacterized protein OS=Bombyx mori GN=LOC101742289 PE=3 SV=1;>gi|512893346|ref|XP_004923158.1| rRNA 2-O-methyltransferase fibrillarin [Bombyx mori]	H9IS48	32.961	315	0.7077	1.3823	0.78578	1.2178	57.5	32.7	57.5	8	13	892470000	642790000	1433700000	1836700000	-0.347803	0.284277
H9IS46;gi|512893358	>tr|H9IS46|H9IS46_BOMMO Uncharacterized protein OS=Bombyx mori PE=4 SV=1;>gi|512893358|ref|XP_004923161.1| regulator of chromosome condensation [Bombyx mori]	H9IS46	53.26	506		0.4897		0.48812	8.5	0	8.5	0	3	0	0	123810000	67829000		-1.03469
H9IS77;gi|512893414	>tr|H9IS77|H9IS77_BOMMO Uncharacterized protein OS=Bombyx mori GN=LOC101744691 PE=4 SV=1;>gi|512893414|ref|XP_004923175.1| heterogeneous nuclear ribonucleoprotein U-like protein 1 [Bombyx mori]	H9IS77	142.75	1282	0.83541	1.0854	0.95764	1.0081	12.6	11.9	8.7	13	10	415980000	343980000	298820000	288680000	-0.0624447	0.0116388
H9JKN7;gi|512893951	>tr|H9JKN7|H9JKN7_BOMMO Uncharacterized protein OS=Bombyx mori GN=LOC101745802 PE=3 SV=1;>gi|512893951|ref|XP_004923311.1| AFG3-like protein 2 [Bombyx mori]	H9JKN7	85.489	773	0.4931	0.91146	0.57887	0.9725	11.8	9.4	7.8	7	6	121480000	60616000	63358000	59828000	-0.788689	-0.0402298
H9J5Q7;gi|512894099	>tr|H9J5Q7|H9J5Q7_BOMMO Uncharacterized protein OS=Bombyx mori GN=LOC101741617 PE=3 SV=1;>gi|512894099|ref|XP_004923349.1| protein SEC13 homolog [Bombyx mori]	H9J5Q7	34.713	313	0.70258	1.1262	0.85048	1.0636	6.7	6.7	6.7	2	2	22275000	14132000	24977000	34768000	-0.233651	0.0889557
gi|512894191;H9J5L8	>gi|512894191|ref|XP_004923373.1| uncharacterized protein LOC101744638 [Bombyx mori];>tr|H9J5L8|H9J5L8_BOMMO Uncharacterized protein OS=Bombyx mori PE=4 SV=1	gi|512894191	129.36	1162	0.33835	3.9277	0.39523	3.3582	7.5	5.9	4.2	5	5	33855000	9502200	7138200	37820000	-1.33924	1.74769
gi|512894301;gi|827540082;gi|827540080;H9J5J5;H9J5J6	>gi|512894301|ref|XP_004923396.1| protein sel-1 homolog 1 isoform X3 [Bombyx mori];>gi|827540082|ref|XP_012553124.1| protein sel-1 homolog 1 isoform X2 [Bombyx mori];>gi|827540080|ref|XP_012553123.1| protein sel-1 homolog 2 isoform X1 [Bombyx mori];>tr|H9J	gi|512894301	81.47	741	0.65105		0.77698		3.8	3.8	1.2	3	1	32756000	24253000	13038000	24711000	-0.364051
H9J5J2;gi|512894321	>tr|H9J5J2|H9J5J2_BOMMO Uncharacterized protein OS=Bombyx mori PE=3 SV=1;>gi|512894321|ref|XP_004923401.1| 26S protease regulatory subunit 6A-B [Bombyx mori]	H9J5J2	47.666	428	0.91661	1.2252	1.0764	1.1948	16.8	9.6	15.2	3	4	42164000	37735000	35092000	27884000	0.106214	0.256769
gi|827540487;H9J9Y4;gi|512894964	>gi|827540487|ref|XP_012553289.1| ADP-ribosylation factor-like protein 6-interacting protein 4 isoform X2 [Bombyx mori];>tr|H9J9Y4|H9J9Y4_BOMMO Uncharacterized protein OS=Bombyx mori GN=LOC101742090 PE=4 SV=1;>gi|512894964|ref|XP_004923558.1| ADP-ribosylat	gi|827540487	8.6248	74		0.63496		0.60376	51.4	16.2	51.4	1	3	13817000	34326000	111400000	89088000		-0.727953
H9J9S0;gi|512894972	>tr|H9J9S0|H9J9S0_BOMMO T-complex protein 1 subunit alpha OS=Bombyx mori GN=LOC101742382 PE=3 SV=1;>gi|512894972|ref|XP_004923560.1| T-complex protein 1 subunit alpha [Bombyx mori]	H9J9S0	59.344	555	0.73369	0.72812	0.88557	0.67516	23.8	13.7	20.5	7	9	192640000	150860000	233430000	199750000	-0.175322	-0.566699
H9JK13;gi|512895314	>tr|H9JK13|H9JK13_BOMMO Uncharacterized protein OS=Bombyx mori GN=LOC101735495 PE=4 SV=1;>gi|512895314|ref|XP_004923642.1| B-cell receptor-associated protein 31 [Bombyx mori]	H9JK13	25.606	224	0.80277	0.92608	0.94247	0.92671	13.8	8.5	13.8	2	3	57147000	34515000	43255000	41991000	-0.0854814	-0.10981
gi|512895342;gi|1200717077;H9JK30;H9JK29	>gi|512895342|ref|XP_004923649.1| formin-like protein CG32138 isoform X1 [Bombyx mori];>gi|1200717077|ref|XP_021201950.1| formin-like protein CG32138 isoform X2 [Bombyx mori];>tr|H9JK30|H9JK30_BOMMO Uncharacterized protein OS=Bombyx mori PE=4 SV=1	gi|512895342	120.81	1069	2.7666	0.43701	3.2261	0.45465	8	3.6	6	3	5	7359600	28394000	94001000	30009000	1.68979	-1.13717
H9JK60;gi|512895440	>tr|H9JK60|H9JK60_BOMMO Uncharacterized protein OS=Bombyx mori GN=LOC101739389 PE=3 SV=1;>gi|512895440|ref|XP_004923672.1| ubiquitin-like modifier-activating enzyme 1 [Bombyx mori]	H9JK60	116.31	1043					2.6	1.4	1.2	1	1	7549700	3927000	17246000	11402000
gi|512895468;H9JJY4	>gi|512895468|ref|XP_004923679.1| structural maintenance of chromosomes protein 1A [Bombyx mori];>tr|H9JJY4|H9JJY4_BOMMO Structural maintenance of chromosomes protein OS=Bombyx mori PE=3 SV=1	gi|512895468	140.07	1220	0.63919	1.2146	0.77341	1.1921	6.5	4.1	3.9	5	5	44182000	22845000	25724000	28273000	-0.370695	0.253505
H9JFA5;gi|512895800	>tr|H9JFA5|H9JFA5_BOMMO Uncharacterized protein OS=Bombyx mori GN=LOC101741945 PE=4 SV=1;>gi|512895800|ref|XP_004923758.1| puff-specific protein Bx42 [Bombyx mori]	H9JFA5	62.643	555	1.4848	0.77761	1.7361	0.76057	10.5	10.5	6.3	5	3	118020000	166750000	51231000	54310000	0.79585	-0.394847
gi|512896054;H9JIM4;H9JIM5	>gi|512896054|ref|XP_004923819.1| Krueppel homolog 2 [Bombyx mori];>tr|H9JIM4|H9JIM4_BOMMO Uncharacterized protein OS=Bombyx mori PE=4 SV=1	gi|512896054	28.829	257	0.78515	0.96265	0.91131	0.97345	14.4	14.4	8.9	3	2	56834000	66834000	21739000	28057000	-0.133986	-0.0388212
H9JD02;gi|512896582	>tr|H9JD02|H9JD02_BOMMO Uncharacterized protein OS=Bombyx mori GN=LOC101740129 PE=4 SV=1;>gi|512896582|ref|XP_004923945.1| U5 small nuclear ribonucleoprotein 40 kDa protein [Bombyx mori]	H9JD02	38.8	349	1.7482	0.69108	1.9222	0.66887	38.4	28.1	24.6	9	7	225050000	406460000	490260000	276620000	0.942758	-0.580202
H9JCV2;gi|512896628	>tr|H9JCV2|H9JCV2_BOMMO Uncharacterized protein OS=Bombyx mori GN=LOC101741707 PE=3 SV=1;>gi|512896628|ref|XP_004923957.1| 60 kDa heat shock protein, mitochondrial [Bombyx mori]	H9JCV2	61.06	572	0.55339	0.9525	0.59979	0.81044	73.8	67.1	69.1	35	33	10439000000	5679000000	8244300000	7563800000	-0.737471	-0.303223
H9JCT5;gi|512896702	>tr|H9JCT5|H9JCT5_BOMMO Uncharacterized protein OS=Bombyx mori GN=LOC101744256 PE=3 SV=1;>gi|512896702|ref|XP_004923974.1| 26S protease regulatory subunit 7 [Bombyx mori]	H9JCT5	48.594	434	0.85805	0.8773	0.99395	0.83045	13.4	13.4	8.3	5	3	78613000	68475000	72489000	60211000	-0.00875482	-0.268035
H9JD39;gi|827541379;gi|512896713	>tr|H9JD39|H9JD39_BOMMO Uncharacterized protein OS=Bombyx mori GN=LOC101744452 PE=4 SV=1;>gi|827541379|ref|XP_012543955.1| GMP synthase [glutamine-hydrolyzing] [Bombyx mori];>gi|512896713|ref|XP_004923976.1| GMP synthase [glutamine-hydrolyzing] [Bombyx mor	H9JD39	76.193	688					3.6	1.6	2	1	1	0	0	5756500	11758000
H9JSF9;gi|512896930	>tr|H9JSF9|H9JSF9_BOMMO Uncharacterized protein OS=Bombyx mori GN=LOC101743389 PE=4 SV=1;>gi|512896930|ref|XP_004924029.1| cell division cycle and apoptosis regulator protein 1 [Bombyx mori]	H9JSF9	129.2	1146	1.2313		1.421		3.2	3.2	1	4	1	31191000	32142000	8483500	1934300	0.506907
H9JR07;gi|512897464	>tr|H9JR07|H9JR07_BOMMO Uncharacterized protein OS=Bombyx mori GN=LOC101743445 PE=4 SV=1;>gi|512897464|ref|XP_004924159.1| serine palmitoyltransferase 1 [Bombyx mori]	H9JR07	51.138	450	0.96003	0.88106	1.1619	0.88535	7.1	7.1	4.4	3	2	43278000	36404000	40535000	40387000	0.216486	-0.17568
gi|512897468;gi|1200718400;H9JR08;O01957;gi|2116661	>gi|512897468|ref|XP_004924160.1| ATP-dependent RNA helicase dbp2 isoform X2 [Bombyx mori];>gi|1200718400|ref|XP_021202347.1| ATP-dependent RNA helicase dbp2 isoform X1 [Bombyx mori];>tr|H9JR08|H9JR08_BOMMO Uncharacterized protein OS=Bombyx mori PE=3 SV=1	gi|512897468	69.161	620	0.49107	2.2903	0.55217	2.2503	50.3	40.6	45.2	15	19	1285300000	675240000	767040000	1624000000	-0.856816	1.17012
H9JQX6;gi|827541963;gi|512897480	>tr|H9JQX6|H9JQX6_BOMMO Uridine kinase OS=Bombyx mori PE=3 SV=1;>gi|827541963|ref|XP_012544158.1| uridine-cytidine kinase-like 1 isoform X2 [Bombyx mori];>gi|512897480|ref|XP_004924163.1| uridine-cytidine kinase-like 1 isoform X1 [Bombyx mori]	H9JQX6	55.205	492		0.28294		0.2371	4.7	2.6	4.7	1	2	36155000	34936000	789630000	53267000		-2.07643
H9JN02;gi|512898061	>tr|H9JN02|H9JN02_BOMMO NAD(P)H-hydrate epimerase OS=Bombyx mori PE=3 SV=1;>gi|512898061|ref|XP_004924306.1| NAD(P)H-hydrate epimerase [Bombyx mori]	H9JN02	26.48	239		0.56541		0.55144	10	3.3	10	1	2	5254800	6166800	15224000	7363100		-0.858724
H9JWE0;gi|512898195	>tr|H9JWE0|H9JWE0_BOMMO Uncharacterized protein OS=Bombyx mori GN=LOC101740634 PE=4 SV=1;>gi|512898195|ref|XP_004924340.1| uncharacterized protein LOC101740634 [Bombyx mori]	H9JWE0	50.24	454	0.84272	1.3907	0.96641	1.3993	23.8	18.3	14.8	6	5	210980000	160360000	82296000	113630000	-0.0492927	0.484705
H9JHV1;gi|512898465;gi|512898461	>tr|H9JHV1|H9JHV1_BOMMO Uncharacterized protein OS=Bombyx mori PE=3 SV=1;>gi|512898465|ref|XP_004924407.1| ATPase family AAA domain-containing protein 1-B isoform X2 [Bombyx mori];>gi|512898461|ref|XP_004924406.1| ATPase family AAA domain-containing protei	H9JHV1	39.704	352	0.46828		0.57091		9.1	5.7	3.4	2	1	37707000	15149000	9799800	18922000	-0.808665
H9JHQ0;gi|512898561	>tr|H9JHQ0|H9JHQ0_BOMMO Uncharacterized protein OS=Bombyx mori GN=LOC101742633 PE=3 SV=1;>gi|512898561|ref|XP_004924428.1| congested-like trachea protein [Bombyx mori]	H9JHQ0	32.352	298	0.6946	1.7172	0.79144	1.5321	33.6	20.1	25.2	7	7	253550000	170910000	153910000	204050000	-0.337448	0.61551
H9JHW6;gi|512898592	>tr|H9JHW6|H9JHW6_BOMMO Uncharacterized protein OS=Bombyx mori GN=LOC101743775 PE=4 SV=1;>gi|512898592|ref|XP_004924435.1| pre-mRNA-splicing factor Syf2 [Bombyx mori]	H9JHW6	27.991	235	2.0023	0.7012	2.4515	0.69496	20.4	15.7	10.2	3	2	24941000	61796000	38262000	28372000	1.29366	-0.524998
H9J5Z8;gi|512898902	>tr|H9J5Z8|H9J5Z8_BOMMO Uncharacterized protein OS=Bombyx mori GN=LOC101745895 PE=4 SV=1;>gi|512898902|ref|XP_004924511.1| pre-mRNA-processing factor 39 [Bombyx mori]	H9J5Z8	104.92	927	0.90077	0.75364	1.1028	0.71276	1.8	1.8	1.8	2	2	13864000	16922000	17827000	14683000	0.141171	-0.488512
H9J651;gi|512899100	>tr|H9J651|H9J651_BOMMO Uncharacterized protein OS=Bombyx mori PE=4 SV=1;>gi|512899100|ref|XP_004924560.1| adipocyte plasma membrane-associated protein [Bombyx mori]	H9J651	75.884	685	0.6627	1.0227	0.81442	1.0364	3.6	2.5	2.5	2	2	26994000	19241000	20640000	16552000	-0.296155	0.0515809
gi|512899180;H9J622;gi|827542717;H9J621	>gi|512899180|ref|XP_004924579.1| intron-binding protein aquarius isoform X1 [Bombyx mori];>tr|H9J622|H9J622_BOMMO Uncharacterized protein OS=Bombyx mori GN=LOC101743352 PE=4 SV=1;>gi|827542717|ref|XP_012544412.1| intron-binding protein aquarius isoform X2	gi|512899180	166.27	1435	3.1105	0.11693	3.8717	0.11584	3.5	2.4	2	3	2	7727000	21682000	23100000	3836100	1.95297	-3.10979
H9JDH4;gi|512899475	>tr|H9JDH4|H9JDH4_BOMMO Uncharacterized protein OS=Bombyx mori PE=4 SV=1;>gi|512899475|ref|XP_004924654.1| eukaryotic translation initiation factor 2A [Bombyx mori]	H9JDH4	57.565	511	1.2401	0.71457	1.4805	0.60848	5.7	5.7	5.7	3	3	16786000	18120000	23220000	12494000	0.566084	-0.716718
gi|512899511;H9JDB6	>gi|512899511|ref|XP_004924663.1| E3 SUMO-protein ligase RanBP2 [Bombyx mori];>tr|H9JDB6|H9JDB6_BOMMO Uncharacterized protein OS=Bombyx mori PE=4 SV=1	gi|512899511	323.13	2863	0.59706	1.3656	0.69816	1.3852	9.3	5.5	6.5	12	16	223260000	129800000	226950000	270770000	-0.51837	0.470094
gi|512899568;H9JDA5	>gi|512899568|ref|XP_004924678.1| NAD(P) transhydrogenase, mitochondrial [Bombyx mori];>tr|H9JDA5|H9JDA5_BOMMO Uncharacterized protein OS=Bombyx mori PE=4 SV=1	gi|512899568	109.58	1047	0.64168	1.2107	0.72378	1.0731	12.6	9.3	9.9	3	4	315330000	215580000	295840000	303310000	-0.466377	0.101785
gi|512899595;gi|512899599;H9JDJ7;O01958;gi|4432592;H9JL58;gi|827558333;gi|512895571;H9JK52	>gi|512899595|ref|XP_004924684.1| ATP-dependent RNA helicase DDX3X isoform X1 [Bombyx mori];>gi|512899599|ref|XP_004924685.1| ATP-dependent RNA helicase DDX3X isoform X2 [Bombyx mori];>tr|H9JDJ7|H9JDJ7_BOMMO Uncharacterized protein OS=Bombyx mori PE=3 SV=1	gi|512899595	80.4	714	0.91996	1.0839	1.165	1.0247	22.3	16.5	20.7	10	13	153600000	148270000	280420000	315810000	0.22033	0.0352016
H9J8Q5;gi|512899765;gi|512899761	>tr|H9J8Q5|H9J8Q5_BOMMO Uncharacterized protein OS=Bombyx mori GN=LOC101742094 PE=3 SV=1;>gi|512899765|ref|XP_004924727.1| spermidine synthase [Bombyx mori];>gi|512899761|ref|XP_004924726.1| spermidine synthase [Bombyx mori]	H9J8Q5	32.427	287	1.1716		1.3774		5.2	5.2	2.8	2	1	5124400	6069300	6252500	3850200	0.461948
H9JT45;gi|512900064	>tr|H9JT45|H9JT45_BOMMO Uncharacterized protein OS=Bombyx mori PE=4 SV=1;>gi|512900064|ref|XP_004924801.1| spermine synthase [Bombyx mori]	H9JT45	24.023	210	0.44066	1.2286	0.52456	1.2014	22.9	17.6	11.4	3	2	47056000	20145000	12217000	27296000	-0.93082	0.264717
H9JBD3;gi|512900228	>tr|H9JBD3|H9JBD3_BOMMO tRNA-splicing ligase RtcB homolog OS=Bombyx mori GN=LOC101739631 PE=3 SV=1;>gi|512900228|ref|XP_004924840.1| tRNA-splicing ligase RtcB homolog [Bombyx mori]	H9JBD3	55.732	506	1.4342	0.78977	1.6894	0.812	18.2	18	10.7	8	6	177660000	227330000	154640000	114030000	0.756511	-0.300448
H9JBC8;gi|512900252	>tr|H9JBC8|H9JBC8_BOMMO Uncharacterized protein OS=Bombyx mori PE=3 SV=1;>gi|512900252|ref|XP_004924846.1| 4-aminobutyrate aminotransferase, mitochondrial [Bombyx mori]	H9JBC8	52.974	475	0.5805	0.94774	0.67668	0.84194	22.7	20.6	22.7	8	9	222500000	139540000	217620000	205280000	-0.563454	-0.248211
wb_BmMEP50;gi|512900383;H9JBJ2	>wb_BmMEP50;>gi|512900383|ref|XP_004924878.1| methylosome protein 50 [Bombyx mori]	wb_BmMEP50	37.271	333	0.35347	4.9083	0.42847	5.2136	9.3	5.7	9.3	2	3	36292000	13921000	15244000	59606000	-1.22273	2.38228
H9JBA5;gi|512900411	>tr|H9JBA5|H9JBA5_BOMMO Uncharacterized protein OS=Bombyx mori GN=LOC101746037 PE=4 SV=1;>gi|512900411|ref|XP_004924885.1| corepressor interacting with RBPJ 1 [Bombyx mori]	H9JBA5	28.827	244					11.9	8.2	3.7	1	1	19822000	50962000	25596000	0
H9JCB7;gi|512901131	>tr|H9JCB7|H9JCB7_BOMMO Nucleolar protein 6 OS=Bombyx mori GN=LOC101738878 PE=3 SV=1;>gi|512901131|ref|XP_004925060.1| nucleolar protein 6 [Bombyx mori]	H9JCB7	127.58	1120		3.5155		3.4558	2.4	1.8	1.5	2	2	22266000	3072000	5290300	21176000		1.78902
H9JCG5;gi|512901195	>tr|H9JCG5|H9JCG5_BOMMO Uncharacterized protein OS=Bombyx mori PE=4 SV=1;>gi|512901195|ref|XP_004925076.1| ATP-dependent Clp protease ATP-binding subunit clpX-like, mitochondrial [Bombyx mori]	H9JCG5	49.194	450	0.42938		0.5147		7.3	4.4	4.9	2	2	25495000	8670300	934390	19238000	-0.958196
gi|512901326;H9JRM2	>gi|512901326|ref|XP_004925108.1| T-complex protein 1 subunit eta [Bombyx mori];>tr|H9JRM2|H9JRM2_BOMMO Uncharacterized protein OS=Bombyx mori PE=3 SV=1	gi|512901326	58.704	542	0.78896	0.70513	0.92991	0.68434	30.1	24.4	13.5	10	7	281150000	206380000	295840000	189370000	-0.104837	-0.547215
H9JRK3;gi|512901346	>tr|H9JRK3|H9JRK3_BOMMO Uncharacterized protein OS=Bombyx mori PE=4 SV=1;>gi|512901346|ref|XP_004925113.1| U4/U6 small nuclear ribonucleoprotein Prp3 [Bombyx mori]	H9JRK3	78.489	697	0.61148	1.6468	0.71349	1.65	7.9	4.2	6	2	3	54757000	37636000	56293000	87805000	-0.487035	0.722466
gi|512901354;H9JRN1	>gi|512901354|ref|XP_004925115.1| U4/U6 small nuclear ribonucleoprotein Prp4 [Bombyx mori];>tr|H9JRN1|H9JRN1_BOMMO Uncharacterized protein OS=Bombyx mori PE=4 SV=1	gi|512901354	59.593	532	0.71576	1.3932	0.85612	1.3298	11.7	10.2	5.3	5	3	543500000	480530000	18563000	27136000	-0.224115	0.411209
gi|512901370;gi|512901366;H9JRJ2;gi|312597596;E5EVW4;gi|512936939	>gi|512901370|ref|XP_004925119.1| aldose reductase isoform X2 [Bombyx mori];>gi|512901366|ref|XP_004925118.1| aldose reductase isoform X1 [Bombyx mori];>tr|H9JRJ2|H9JRJ2_BOMMO Uncharacterized protein OS=Bombyx mori PE=4 SV=1	gi|512901370	35.835	317	0.99791	0.48259	1.1769	0.4757	30	16.1	23.7	5	8	105030000	107070000	228230000	147090000	0.234992	-1.07188
H9JRP3;gi|512901413	>tr|H9JRP3|H9JRP3_BOMMO Uncharacterized protein OS=Bombyx mori PE=4 SV=1;>gi|512901413|ref|XP_004925129.1| LOW QUALITY PROTEIN: translocon-associated protein subunit delta [Bombyx mori]	H9JRP3	15.999	145	0.96896	1.1807	1.044	1.1082	20	7.6	20	1	2	189530000	166060000	102510000	123330000	0.0621217	0.148218
gi|512901569;H9JX53;H9JX54	>gi|512901569|ref|XP_004925167.1| trifunctional purine biosynthetic protein adenosine-3 [Bombyx mori];>tr|H9JX53|H9JX53_BOMMO Uncharacterized protein OS=Bombyx mori PE=4 SV=1;>tr|H9JX54|H9JX54_BOMMO Uncharacterized protein OS=Bombyx mori PE=3 SV=1	gi|512901569	145.2	1364	1.2096	1.0166	1.4853	1.03	2.5	1.3	1.9	2	3	24618000	23641000	40326000	42183000	0.570754	0.0426443
H9JX71;gi|827544829;gi|512901637	>tr|H9JX71|H9JX71_BOMMO Uncharacterized protein OS=Bombyx mori GN=LOC101735320 PE=4 SV=1;>gi|827544829|ref|XP_012545023.1| 26S proteasome non-ATPase regulatory subunit 11 [Bombyx mori];>gi|512901637|ref|XP_004925184.1| 26S proteasome non-ATPase regulatory	H9JX71	47.248	421	0.80939	0.85062	0.9609	0.82344	6.2	4.3	6.2	2	3	39131000	33711000	67590000	47984000	-0.0575418	-0.280265
H9JVS4;gi|512902019	>tr|H9JVS4|H9JVS4_BOMMO Uncharacterized protein OS=Bombyx mori PE=4 SV=1;>gi|512902019|ref|XP_004925272.1| protein TBRG4 [Bombyx mori]	H9JVS4	58.524	526					6.1	4.2	3.8	2	2	22113000	10723000	10066000	19284000
H9JIQ8;gi|512902577;gi|827545345;gi|512902573	>tr|H9JIQ8|H9JIQ8_BOMMO Uncharacterized protein OS=Bombyx mori GN=LOC101740584 PE=4 SV=1;>gi|512902577|ref|XP_004925410.1| cleavage and polyadenylation specificity factor subunit CG7185 isoform X3 [Bombyx mori];>gi|827545345|ref|XP_012545223.1| cleavage an	H9JIQ8	71.701	652	0.79446	1.6304	0.86825	1.4301	16	14.6	16	7	8	972450000	777020000	906490000	1301400000	-0.203818	0.516116
gi|512902850;gi|512902846;H9JN71	>gi|512902850|ref|XP_004925476.1| pleiotropic regulator 1 isoform X2 [Bombyx mori];>gi|512902846|ref|XP_004925475.1| pleiotropic regulator 1 isoform X1 [Bombyx mori];>tr|H9JN71|H9JN71_BOMMO Uncharacterized protein OS=Bombyx mori PE=4 SV=1	gi|512902850	49.786	452	1.5642	0.77019	1.795	0.78897	12.4	8	10.6	3	5	51740000	75771000	118580000	81997000	0.843984	-0.341958
H9JM82;gi|512903088	>tr|H9JM82|H9JM82_BOMMO Uncharacterized protein OS=Bombyx mori GN=LOC101739074 PE=4 SV=1;>gi|512903088|ref|XP_004925533.1| mitochondrial import receptor subunit TOM70 [Bombyx mori]	H9JM82	61.615	547	0.53638	1.3009	0.63516	1.1746	17.6	10.2	12.1	6	7	273120000	137580000	167260000	217970000	-0.654808	0.23217
H9JM68;gi|512903164	>tr|H9JM68|H9JM68_BOMMO Ribonucleoside-diphosphate reductase OS=Bombyx mori GN=LOC101741714 PE=3 SV=1;>gi|512903164|ref|XP_004925552.1| ribonucleoside-diphosphate reductase large subunit [Bombyx mori]	H9JM68	90.676	798	0.79268	1.0929	0.91464	0.99211	16.9	11.8	12.4	8	9	219700000	188610000	203790000	220220000	-0.128724	-0.011428
gi|512903188;gi|827545546;gi|512903184;H9JMB7	>gi|512903188|ref|XP_004925558.1| pre-mRNA-processing factor 40 homolog A isoform X3 [Bombyx mori];>gi|827545546|ref|XP_012545293.1| pre-mRNA-processing factor 40 homolog A isoform X2 [Bombyx mori];>gi|512903184|ref|XP_004925557.1| pre-mRNA-processing fact	gi|512903188	89.425	784	1.0876	1.236	1.3359	1.2022	8.4	4.1	5.6	3	4	39616000	43755000	59531000	73931000	0.417812	0.265677
H9JGE8;gi|512903376	>tr|H9JGE8|H9JGE8_BOMMO Uncharacterized protein OS=Bombyx mori GN=LOC101737946 PE=4 SV=1;>gi|512903376|ref|XP_004925604.1| 26S proteasome non-ATPase regulatory subunit 8 [Bombyx mori]	H9JGE8	30.709	268		0.6659		0.6379	14.2	0	14.2	0	3	0	0	52806000	41198000		-0.648598
gi|512903499;H9JSD7	>gi|512903499|ref|XP_004925634.1| uncharacterized protein LOC101743393 [Bombyx mori];>tr|H9JSD7|H9JSD7_BOMMO Uncharacterized protein OS=Bombyx mori PE=4 SV=1	gi|512903499	61.045	537	0.38417	2.5087	0.46703	2.533	26.8	20.7	19.6	10	9	413470000	149310000	95184000	287410000	-1.09841	1.34085
H9JF19;gi|512903631	>tr|H9JF19|H9JF19_BOMMO CTP synthase OS=Bombyx mori GN=LOC101736884 PE=3 SV=1;>gi|512903631|ref|XP_004925667.1| CTP synthase [Bombyx mori]	H9JF19	68.703	615	0.85404		1.0116		2.8	2.8	1.3	2	1	11434000	10934000	7099000	5959600	0.0166389
gi|512903893;H9IU26;H9IU27	>gi|512903893|ref|XP_004925728.1| protein RRP5 homolog [Bombyx mori];>tr|H9IU26|H9IU26_BOMMO Uncharacterized protein OS=Bombyx mori PE=4 SV=1;>tr|H9IU27|H9IU27_BOMMO Uncharacterized protein OS=Bombyx mori PE=4 SV=1	gi|512903893	138.31	1223		0.91411		0.87338	1.4	0	1.4	0	2	0	0	25929000	13538000		-0.195319
H9JGL7;gi|512904829	>tr|H9JGL7|H9JGL7_BOMMO Uncharacterized protein OS=Bombyx mori GN=LOC101745284 PE=4 SV=1;>gi|512904829|ref|XP_004925793.1| chromatin target of PRMT1 protein [Bombyx mori]	H9JGL7	26.185	231	0.19771	7.941	0.2327	8.0612	24.7	16.9	19.9	3	4	112540000	23805000	17505000	127580000	-2.10346	3.01099
gi|512905210;H9JCL3	>gi|512905210|ref|XP_004925887.1| L-xylulose reductase [Bombyx mori];>tr|H9JCL3|H9JCL3_BOMMO Uncharacterized protein OS=Bombyx mori PE=4 SV=1	gi|512905210	26.267	244	0.65943		0.82218		13.1	13.1	0	3	0	62946000	41768000	0	0	-0.282474
H9JT72;gi|512905315	>tr|H9JT72|H9JT72_BOMMO Uncharacterized protein OS=Bombyx mori PE=4 SV=1;>gi|512905315|ref|XP_004925913.1| mitotic spindle assembly checkpoint protein MAD2A [Bombyx mori]	H9JT72	23.203	203	0.89498		1.0858		12.8	8.9	3.9	2	1	6774100	5462400	7824200	8670700	0.118758
H9JXB2;gi|512906261	>tr|H9JXB2|H9JXB2_BOMMO Uncharacterized protein OS=Bombyx mori GN=LOC101747034 PE=3 SV=1;>gi|512906261|ref|XP_004926152.1| 26S protease regulatory subunit 8 [Bombyx mori]	H9JXB2	45.451	403	0.86513	0.92203	0.99769	0.91339	21.1	15.1	18.9	4	5	187660000	114590000	157080000	130110000	-0.00333648	-0.130697
gi|827546845;gi|512906293;H9JX90;gi|512906289	>gi|827546845|ref|XP_012545808.1| KH domain-containing, RNA-binding, signal transduction-associated protein 3 isoform X3 [Bombyx mori];>gi|512906293|ref|XP_004926160.1| KH domain-containing, RNA-binding, signal transduction-associated protein 3 isoform X2	gi|827546845	39.955	349	0.41342	1.7649	0.50476	1.7296	8.3	8.3	5.4	3	2	51205000	24131000	24231000	42979000	-0.986331	0.790438
H9JVD5;gi|512906640	>tr|H9JVD5|H9JVD5_BOMMO Uncharacterized protein OS=Bombyx mori PE=4 SV=1;>gi|512906640|ref|XP_004926247.1| dolichyl-diphosphooligosaccharide--protein glycosyltransferase subunit 2 [Bombyx mori]	H9JVD5	68.049	622	0.71343	0.96452	0.86489	0.92394	8.7	5.9	8.7	3	5	31606000	23502000	83205000	75549000	-0.209411	-0.114129
H9JVF0;gi|512906656	>tr|H9JVF0|H9JVF0_BOMMO Uncharacterized protein OS=Bombyx mori PE=3 SV=1;>gi|512906656|ref|XP_004926251.1| 28S ribosomal protein S11, mitochondrial [Bombyx mori]	H9JVF0	18.598	169					11.2	5.3	5.9	1	1	31849000	24281000	72785000	40724000
H9JD78;gi|512906849	>tr|H9JD78|H9JD78_BOMMO Uncharacterized protein OS=Bombyx mori PE=3 SV=1;>gi|512906849|ref|XP_004926296.1| 5-methylcytosine rRNA methyltransferase NSUN4 [Bombyx mori]	H9JD78	52.848	470	0.4864		0.56403		7.7	4.5	5.5	2	2	46734000	21209000	7714100	13069000	-0.826156
H9JJ94;gi|512907006	>tr|H9JJ94|H9JJ94_BOMMO Uncharacterized protein OS=Bombyx mori PE=4 SV=1;>gi|512907006|ref|XP_004926336.1| cleavage stimulation factor subunit 1 [Bombyx mori]	H9JJ94	42.689	387		0.85134		0.84392	5.7	2.6	5.7	1	2	9984200	5963500	20223000	18878000		-0.244822
H9JJB7;gi|512907055	>tr|H9JJB7|H9JJB7_BOMMO GrpE protein homolog OS=Bombyx mori GN=LOC101745958 PE=3 SV=1;>gi|512907055|ref|XP_004926348.1| grpE protein homolog, mitochondrial [Bombyx mori]	H9JJB7	24.114	220	0.38269	1.3184	0.45107	1.3112	25.9	8.2	17.7	2	4	81349000	26320000	81737000	95230000	-1.14858	0.390888
H9JJ77;gi|512907059	>tr|H9JJ77|H9JJ77_BOMMO Uncharacterized protein OS=Bombyx mori GN=LOC101746103 PE=4 SV=1;>gi|512907059|ref|XP_004926349.1| putative pre-mRNA-splicing factor ATP-dependent RNA helicase PRP1 [Bombyx mori]	H9JJ77	83.034	733	0.93366	0.94193	1.101	0.97004	7.4	7.4	2.6	5	2	45873000	40195000	26004000	27183000	0.138814	-0.0438839
H9JKB2;gi|512907476	>tr|H9JKB2|H9JKB2_BOMMO Methionine aminopeptidase 2 OS=Bombyx mori GN=LOC101740408 PE=3 SV=1;>gi|512907476|ref|XP_004926452.1| methionine aminopeptidase 2 [Bombyx mori]	H9JKB2	51.997	467	0.96271	0.69405	1.0884	0.71964	6.6	4.1	4.9	2	2	47230000	52352000	34513000	23625000	0.122209	-0.474653
H9J2U6;gi|512907580	>tr|H9J2U6|H9J2U6_BOMMO Uncharacterized protein OS=Bombyx mori GN=LOC101744752 PE=4 SV=1;>gi|512907580|ref|XP_004926478.1| H/ACA ribonucleoprotein complex subunit 4 [Bombyx mori]	H9J2U6	57.22	510	0.31588	2.3492	0.36958	2.2781	28.2	11.6	26.7	5	12	109790000	31944000	168670000	356100000	-1.43604	1.18783
H9J5C1;gi|512907753	>tr|H9J5C1|H9J5C1_BOMMO RuvB-like helicase OS=Bombyx mori GN=LOC101739823 PE=3 SV=1;>gi|512907753|ref|XP_004926521.1| ruvB-like helicase 1 [Bombyx mori]	H9J5C1	49.926	456	0.99655	0.90927	1.1648	0.90966	14.7	9.4	9.4	4	4	65947000	72221000	72126000	70845000	0.220082	-0.136601
H9J598;gi|512907761;gi|512907757	>tr|H9J598|H9J598_BOMMO Dipeptidyl peptidase 3 OS=Bombyx mori GN=LOC101739960 PE=3 SV=1;>gi|512907761|ref|XP_004926523.1| dipeptidyl peptidase 3 isoform X2 [Bombyx mori];>gi|512907757|ref|XP_004926522.1| dipeptidyl peptidase 3 isoform X1 [Bombyx mori]	H9J598	81.17	721	1.0448	0.465	1.2483	0.4543	26.9	22.3	24.4	14	16	267290000	297880000	548580000	219830000	0.319965	-1.13828
H9JLD2;gi|512907824	>tr|H9JLD2|H9JLD2_BOMMO Uncharacterized protein OS=Bombyx mori GN=LOC101742886 PE=4 SV=1;>gi|512907824|ref|XP_004926538.1| splicing factor U2af 38 kDa subunit [Bombyx mori]	H9JLD2	26.801	227		0.67073		0.66199	27.8	6.2	21.6	2	4	0	47423000	115360000	80962000		-0.595119
H9JLD6;gi|512907838	>tr|H9JLD6|H9JLD6_BOMMO Uncharacterized protein OS=Bombyx mori PE=4 SV=1;>gi|512907838|ref|XP_004926542.1| RNA polymerase II transcriptional coactivator [Bombyx mori]	H9JLD6	8.6719	75					30.7	17.3	13.3	1	1	0	0	0	0
gi|512907862;H9JLC4	>gi|512907862|ref|XP_004926548.1| protein SCO1 homolog, mitochondrial [Bombyx mori];>tr|H9JLC4|H9JLC4_BOMMO Uncharacterized protein OS=Bombyx mori PE=4 SV=1	gi|512907862	28.133	248	0.79057	1.3465	0.89724	1.2597	25.8	18.5	21.8	5	6	132600000	122030000	156670000	165420000	-0.156434	0.33308
H9JV88;gi|512908093	>tr|H9JV88|H9JV88_BOMMO Uncharacterized protein OS=Bombyx mori GN=LOC101739922 PE=4 SV=1;>gi|512908093|ref|XP_004926598.1| cytochrome c oxidase subunit NDUFA4 [Bombyx mori]	H9JV88	9.3127	81	0.59199	1.5823	0.69127	1.4952	39.5	38.3	39.5	3	4	132230000	92106000	151440000	225540000	-0.532679	0.580338
H9JV01;gi|512908244	>tr|H9JV01|H9JV01_BOMMO Uncharacterized protein OS=Bombyx mori GN=LOC101745818 PE=3 SV=1;>gi|512908244|ref|XP_004926634.1| carbonyl reductase [NADPH] 1 [Bombyx mori]	H9JV01	29.761	270		0.40309		0.39548	7.8	0	7.8	0	2	0	0	48417000	21495000		-1.33832
H9JUY5;gi|512908256	>tr|H9JUY5|H9JUY5_BOMMO Uncharacterized protein OS=Bombyx mori GN=LOC101746245 PE=4 SV=1;>gi|512908256|ref|XP_004926637.1| mitochondrial import receptor subunit TOM40 homolog 1 [Bombyx mori]	H9JUY5	34.171	315	0.69238	0.91766	0.8804	0.89988	6.3	6.3	6.3	2	2	22290000	18031000	38486000	36313000	-0.183769	-0.152195
H9JV03;gi|512908260	>tr|H9JV03|H9JV03_BOMMO Uncharacterized protein OS=Bombyx mori GN=LOC101746386 PE=4 SV=1;>gi|512908260|ref|XP_004926638.1| UPF0428 protein CXorf56 homolog [Bombyx mori]	H9JV03	24.517	215	3.3117	0.40829	3.8786	0.34795	14	10.2	14	2	3	27835000	84670000	75838000	27626000	1.95554	-1.52305
H9IYM9;gi|827548114;gi|512908697	>tr|H9IYM9|H9IYM9_BOMMO Uncharacterized protein OS=Bombyx mori GN=LOC101740781 PE=4 SV=1;>gi|827548114|ref|XP_012546307.1| pre-mRNA-splicing factor RBM22 [Bombyx mori];>gi|512908697|ref|XP_004926745.1| pre-mRNA-splicing factor RBM22 [Bombyx mori]	H9IYM9	46.215	409	1.3199	0.99402	1.5158	0.91148	16.1	4.9	16.1	2	6	28802000	38153000	127170000	97260000	0.600079	-0.133717
H9JFD1;gi|512909037	>tr|H9JFD1|H9JFD1_BOMMO Mitochondrial import inner membrane translocase subunit TIM44 OS=Bombyx mori PE=3 SV=1;>gi|512909037|ref|XP_004926824.1| mitochondrial import inner membrane translocase subunit TIM44 [Bombyx mori]	H9JFD1	48.552	426	0.8202	1.1595	1.0218	1.0611	19.7	17.4	15.3	7	6	91065000	40148000	87222000	103320000	0.0311128	0.0855606
gi|512909262;H9JUC0	>gi|512909262|ref|XP_004926878.1| asparagine--tRNA ligase, cytoplasmic [Bombyx mori];>tr|H9JUC0|H9JUC0_BOMMO Uncharacterized protein OS=Bombyx mori PE=4 SV=1	gi|512909262	63.103	554	0.60743	0.96191	0.70149	0.90677	7.8	7.8	5.1	4	3	90601000	60084000	60156000	53677000	-0.511506	-0.141191
gi|512909266;H9JUB8	>gi|512909266|ref|XP_004926879.1| apolipoprotein D [Bombyx mori];>tr|H9JUB8|H9JUB8_BOMMO Uncharacterized protein OS=Bombyx mori PE=4 SV=1	gi|512909266	29.851	269	0.60182	0.71512	0.68977	0.67505	11.9	8.2	6.3	2	2	58159000	40762000	55718000	42686000	-0.535813	-0.566934
gi|512909481;gi|827548534;H9J8J6	>gi|512909481|ref|XP_004926932.1| U4/U6.U5 tri-snRNP-associated protein 1 isoform X1 [Bombyx mori];>gi|827548534|ref|XP_012546464.1| U4/U6.U5 tri-snRNP-associated protein 1 isoform X2 [Bombyx mori];>tr|H9J8J6|H9J8J6_BOMMO Uncharacterized protein OS=Bombyx	gi|512909481	82.214	733	1.2113	1.2318	1.3219	1.0651	64.9	59.6	63.3	36	38	7486800000	8956800000	8152300000	10217000000	0.402613	0.0909889
H9JT03;gi|512909756	>tr|H9JT03|H9JT03_BOMMO Uncharacterized protein OS=Bombyx mori GN=LOC101738938 PE=3 SV=1;>gi|512909756|ref|XP_004926999.1| F-actin-capping protein subunit alpha [Bombyx mori]	H9JT03	32.457	288	1.3723		1.6198		18.4	12.2	6.2	3	1	44919000	58204000	14731000	0	0.695816
gi|512909951;gi|512909947;H9JCK3;gi|512909943	>gi|512909951|ref|XP_004927047.1| putative RNA-binding protein Luc7-like 2 isoform X3 [Bombyx mori];>gi|512909947|ref|XP_004927046.1| putative RNA-binding protein Luc7-like 2 isoform X2 [Bombyx mori];>tr|H9JCK3|H9JCK3_BOMMO Uncharacterized protein OS=Bomby	gi|512909951	35.26	299	1.818	0.93246	2.1403	0.93799	17.4	9.4	17.4	3	5	11406000	21251000	53831000	61208000	1.09781	-0.0923556
H9JK90;gi|512910249	>tr|H9JK90|H9JK90_BOMMO Ubiquitinyl hydrolase 1 OS=Bombyx mori PE=3 SV=1;>gi|512910249|ref|XP_004927122.1| ubiquitin carboxyl-terminal hydrolase 5 [Bombyx mori]	H9JK90	88.178	785		0.6337		0.62166	2.4	0	2.4	0	2	0	0	35285000	16772000		-0.685802
H9J859;gi|512910560	>tr|H9J859|H9J859_BOMMO Fascin OS=Bombyx mori GN=LOC101739127 PE=3 SV=1;>gi|512910560|ref|XP_004927202.1| protein singed [Bombyx mori]	H9J859	56.761	511	0.47729	1.4762	0.54549	1.4012	32.5	19.2	28.4	8	11	365410000	181920000	286930000	458270000	-0.874375	0.486663
H9J860;gi|512910568	>tr|H9J860|H9J860_BOMMO Uncharacterized protein OS=Bombyx mori PE=4 SV=1;>gi|512910568|ref|XP_004927204.1| nuclear pore complex protein Nup85 [Bombyx mori]	H9J860	65.542	583	0.42809		0.50639		3.4	3.4	1.4	2	1	19373000	8963000	7301900	13106000	-0.981679
H9JM43;gi|512910649;gi|512910645	>tr|H9JM43|H9JM43_BOMMO Uncharacterized protein OS=Bombyx mori GN=LOC101742938 PE=4 SV=1;>gi|512910649|ref|XP_004927222.1| hsc70-interacting protein [Bombyx mori];>gi|512910645|ref|XP_004927221.1| hsc70-interacting protein [Bombyx mori]	H9JM43	43.183	393	1.5973		1.8635		6.9	4.6	5.1	2	2	19769000	39329000	52461000	12584000	0.898015
H9IZS4;gi|512910665	>tr|H9IZS4|H9IZS4_BOMMO Uncharacterized protein OS=Bombyx mori PE=3 SV=1;>gi|512910665|ref|XP_004927226.1| ubiquitin carboxyl-terminal hydrolase 14 [Bombyx mori]	H9IZS4	45.109	408	0.90229	0.84657	1.0511	0.80668	7.1	4.7	5.1	2	2	55440000	48949000	57703000	45314000	0.0718999	-0.309932
H9JVI2;gi|512911176;gi|283483979;gi|269854065;D2J4T8	>tr|H9JVI2|H9JVI2_BOMMO Uncharacterized protein OS=Bombyx mori GN=100328581 PE=3 SV=1;>gi|512911176|ref|XP_004927349.1| heat shock protein Hsp-12.2 [Bombyx mori];>gi|283483979|ref|NP_001164470.1| 19.5 kDa heat shock protein [Bombyx mori];>gi|269854065|gb|A	H9JVI2	19.535	167					10.8	4.2	6.6	1	1	2559900	1820400	9811500	14894000
gi|512911415;gi|512911411	>gi|512911415|ref|XP_004927406.1| cytochrome c oxidase subunit 6B1 isoform X2 [Bombyx mori];>gi|512911411|ref|XP_004927405.1| cytochrome c oxidase subunit 6B1 isoform X2 [Bombyx mori]	gi|512911415	9.9401	82		0.68913		0.70152	31.7	0	31.7	0	3	0	0	77308000	62715000		-0.511444
H9JH45;gi|512911689	>tr|H9JH45|H9JH45_BOMMO Uncharacterized protein OS=Bombyx mori GN=LOC101738850 PE=4 SV=1;>gi|512911689|ref|XP_004927474.1| nucleosomal histone kinase 1 [Bombyx mori]	H9JH45	58.014	512	1.9473		2.5272		3.9	3.9	2.3	2	1	6963000	12989000	5749600	3751900	1.33754
gi|827549962;gi|827549960;gi|827549958;gi|512912271;gi|827549955;gi|827549953;H9JCR8;gi|1200726284;H9JCS0;gi|1200726282;gi|1200726280	>gi|827549962|ref|XP_012547030.1| ubiquitin carboxyl-terminal hydrolase 7 isoform X5 [Bombyx mori];>gi|827549960|ref|XP_012547029.1| ubiquitin carboxyl-terminal hydrolase 7 isoform X4 [Bombyx mori];>gi|827549958|ref|XP_012547028.1| ubiquitin carboxyl-termi	gi|827549962	129.56	1115	0.80444	1.218	0.96278	1.2122	9.9	8.3	6.1	10	7	121930000	171260000	76512000	273370000	-0.0547219	0.277628
H9JWZ4;gi|512912414	>tr|H9JWZ4|H9JWZ4_BOMMO NADH dehydrogenase [ubiquinone] 1 alpha subcomplex subunit 10, mitochondrial OS=Bombyx mori GN=LOC101745480 PE=3 SV=1;>gi|512912414|ref|XP_004927649.1| NADH dehydrogenase [ubiquinone] 1 alpha subcomplex subunit 10, mitochondrial [Bo	H9JWZ4	45.928	398	0.49869	1.6986	0.58084	1.6951	16.1	14.1	12.6	5	5	156810000	68598000	85143000	137800000	-0.783787	0.76137
H9IV39;gi|512912876	>tr|H9IV39|H9IV39_BOMMO Rab GDP dissociation inhibitor OS=Bombyx mori GN=LOC101738804 PE=3 SV=1;>gi|512912876|ref|XP_004927762.1| rab GDP dissociation inhibitor alpha [Bombyx mori]	H9IV39	49.968	443	1.239	0.41356	1.4638	0.40624	31.6	20.3	18.7	8	7	132520000	171050000	151930000	51039000	0.549718	-1.2996
H9IV44;gi|512912903	>tr|H9IV44|H9IV44_BOMMO DNA-(apurinic or apyrimidinic site) lyase OS=Bombyx mori GN=LOC101739740 PE=3 SV=1;>gi|512912903|ref|XP_004927768.1| DNA-(apurinic or apyrimidinic site) lyase [Bombyx mori]	H9IV44	71.329	632	1.3285	0.86712	1.5115	0.89347	13.9	3.5	13.9	2	7	60297000	58868000	133490000	104290000	0.595981	-0.162509
H9IV46;gi|512912915	>tr|H9IV46|H9IV46_BOMMO Uncharacterized protein OS=Bombyx mori GN=LOC101740100 PE=4 SV=1;>gi|512912915|ref|XP_004927771.1| rab proteins geranylgeranyltransferase component A 2 [Bombyx mori]	H9IV46	58.56	523	0.9987	0.60601	1.2131	0.55307	8.2	5	6.3	2	2	6404900	5219200	16294000	11115000	0.278698	-0.854466
H9IUV5;gi|512912919	>tr|H9IUV5|H9IUV5_BOMMO Inosine-5-monophosphate dehydrogenase OS=Bombyx mori GN=LOC101740233 PE=3 SV=1;>gi|512912919|ref|XP_004927772.1| inosine-5-monophosphate dehydrogenase [Bombyx mori]	H9IUV5	55.662	512	0.68186	1.5912	0.79253	1.5721	12.3	6.2	8.4	3	3	53711000	40683000	81381000	102890000	-0.335463	0.652693
H9IVC5;wb_BmGASZ;gi|512913293	>tr|H9IVC5|H9IVC5_BOMMO Uncharacterized protein OS=Bombyx mori PE=4 SV=1;>wb_BmGASZ;>gi|512913293|ref|XP_004927861.1| ankyrin repeat, SAM and basic leucine zipper domain-containing protein 1 [Bombyx mori]	H9IVC5	41.558	361					5.3	5.3	0	2	0	36733000	1824000	0	0
H9IUL3;gi|512913297	>tr|H9IUL3|H9IUL3_BOMMO Uncharacterized protein OS=Bombyx mori GN=LOC101741305 PE=4 SV=1;>gi|512913297|ref|XP_004927862.1| synaptobrevin-1-like [Bombyx mori]	H9IUL3	13.136	120					23.3	14.2	23.3	1	2	34248000	28983000	46839000	35992000
gi|512913393;H9IUK0;gi|827550790;gi|827550788	>gi|512913393|ref|XP_004927884.1| chromatin-remodeling complex ATPase chain Iswi isoform X2 [Bombyx mori];>tr|H9IUK0|H9IUK0_BOMMO Uncharacterized protein OS=Bombyx mori GN=LOC101744798 PE=3 SV=1;>gi|827550790|ref|XP_012547335.1| chromatin-remodeling comple	gi|512913393	118.63	1024	0.54497	1.8364	0.69521	1.775	8.6	6.8	6.4	6	6	79115000	39108000	45340000	78549000	-0.524479	0.827819
gi|512913407;H9IVD8;gi|827550451;gi|827550449	>gi|512913407|ref|XP_004927888.1| 97 kDa heat shock protein isoform X2 [Bombyx mori];>tr|H9IVD8|H9IVD8_BOMMO Uncharacterized protein OS=Bombyx mori GN=LOC101745384 PE=3 SV=1;>gi|827550451|ref|XP_012547208.1| 97 kDa heat shock protein isoform X1 [Bombyx mor	gi|512913407	91.314	814	0.80176	0.51729	0.94975	0.5029	25.1	18.8	19.7	13	13	376860000	324220000	484890000	246340000	-0.0743803	-0.991657
H9IVE3;gi|512913438;gi|512913434;gi|512913430	>tr|H9IVE3|H9IVE3_BOMMO Uncharacterized protein OS=Bombyx mori GN=LOC101746250 PE=4 SV=1;>gi|512913438|ref|XP_004927896.1| DEAD-box helicase Dbp80 [Bombyx mori];>gi|512913434|ref|XP_004927895.1| DEAD-box helicase Dbp80 [Bombyx mori];>gi|512913430|ref|XP_00	H9IVE3	51.769	465		0.85256		0.84075	4.7	0	4.7	0	2	0	0	20103000	15358000		-0.250251
H9IVI5;gi|512913652	>tr|H9IVI5|H9IVI5_BOMMO Uncharacterized protein OS=Bombyx mori PE=4 SV=1;>gi|512913652|ref|XP_004927948.1| eukaryotic translation initiation factor 5B [Bombyx mori]	H9IVI5	128.42	1143					2	0.8	1.2	1	1	4497000	5642300	25871000	18203000
H9JG00;gi|512914662	>tr|H9JG00|H9JG00_BOMMO Uncharacterized protein OS=Bombyx mori GN=LOC101739030 PE=4 SV=1;>gi|512914662|ref|XP_004928198.1| nuclear RNA export factor 1 [Bombyx mori]	H9JG00	69.197	613		4.3575		4.2225	3.3	0	3.3	0	2	0	0	5264800	20807000		2.0781
gi|512914947	>gi|512914947|ref|XP_004928268.1| proteasome subunit beta type-2 [Bombyx mori]	gi|512914947	23.083	205	1.1683		1.3751		19	12.7	6.3	2	1	28842000	34156000	19636000	4298900	0.459537
gi|512914963;gi|827551535	>gi|512914963|ref|XP_004928272.1| probable methylmalonate-semialdehyde dehydrogenase [acylating], mitochondrial isoform X1 [Bombyx mori];>gi|827551535|ref|XP_012547641.1| probable methylmalonate-semialdehyde dehydrogenase [acylating], mitochondrial isoform	gi|512914963	55.904	522	0.70637	0.68003	0.86533	0.65433	20.1	16.5	11.5	6	5	276100000	179930000	292320000	189310000	-0.208678	-0.61191
gi|512915250;H9JGA7;gi|512915246	>gi|512915250|ref|XP_004928343.1| mitochondrial genome maintenance exonuclease 1 isoform X2 [Bombyx mori];>tr|H9JGA7|H9JGA7_BOMMO Mitochondrial genome maintenance exonuclease 1 OS=Bombyx mori GN=LOC101746665 PE=3 SV=1;>gi|512915246|ref|XP_004928342.1| mito	gi|512915250	32.92	286	0.56423		0.66429		11.2	8.7	7	2	2	31162000	19591000	8494500	11463000	-0.590115
gi|512915273;H9JFK4	>gi|512915273|ref|XP_004928349.1| 39S ribosomal protein L14, mitochondrial [Bombyx mori];>tr|H9JFK4|H9JFK4_BOMMO Uncharacterized protein OS=Bombyx mori PE=4 SV=1	gi|512915273	16.708	150					11.3	6.7	4.7	1	1	17874000	12080000	11435000	16836000
H9JE09;gi|512915784;gi|827552046;gi|827552044;gi|827552042	>tr|H9JE09|H9JE09_BOMMO Uncharacterized protein OS=Bombyx mori PE=4 SV=1;>gi|512915784|ref|XP_004928474.1| RE1-silencing transcription factor isoform X4 [Bombyx mori];>gi|827552046|ref|XP_012547856.1| uncharacterized protein LOC101742598 isoform X3 [Bombyx	H9JE09	101.29	898	0.69879	0.79587	0.83935	0.7027	3.3	2.4	3.3	2	3	7856900	5944700	6901900	7704300	-0.252656	-0.509019
gi|512915834;H9JE36	>gi|512915834|ref|XP_004928485.1| LOW QUALITY PROTEIN: succinate--CoA ligase [ADP-forming] subunit beta, mitochondrial [Bombyx mori];>tr|H9JE36|H9JE36_BOMMO Succinate-CoA ligase subunit beta OS=Bombyx mori PE=3 SV=1	gi|512915834	49.802	455	0.50738	1.1021	0.61233	1.0196	32.3	26.8	20.4	9	7	338670000	179660000	217720000	243170000	-0.707619	0.0280033
H9JDZ2;gi|512915888;gi|512915880	>tr|H9JDZ2|H9JDZ2_BOMMO Uncharacterized protein OS=Bombyx mori GN=LOC101746199 PE=4 SV=1;>gi|512915888|ref|XP_004928498.1| uncharacterized protein CG16817-like [Bombyx mori];>gi|512915880|ref|XP_004928496.1| uncharacterized protein CG16817-like [Bombyx mor	H9JDZ2	18.235	157					10.2	0	10.2	0	2	0	0	34599000	3290900
gi|512915932;H9JDY1	>gi|512915932|ref|XP_004928508.1| cytosolic non-specific dipeptidase [Bombyx mori];>tr|H9JDY1|H9JDY1_BOMMO Uncharacterized protein OS=Bombyx mori PE=4 SV=1	gi|512915932	58.864	526	0.69592	0.79115	0.82606	0.75856	27.4	20.7	23.4	11	11	394200000	280440000	371550000	298100000	-0.275682	-0.398665
gi|512915984;gi|512915980;H9JDX6	>gi|512915984|ref|XP_004928521.1| S-formylglutathione hydrolase [Bombyx mori];>gi|512915980|ref|XP_004928520.1| S-formylglutathione hydrolase [Bombyx mori];>tr|H9JDX6|H9JDX6_BOMMO S-formylglutathione hydrolase OS=Bombyx mori PE=3 SV=1	gi|512915984	31.812	287	1.5198	0.41787	1.7192	0.40361	26.8	23.3	20.2	5	5	124930000	166020000	260970000	121210000	0.781737	-1.30897
gi|512916060	>gi|512916060|ref|XP_004928540.1| LOW QUALITY PROTEIN: mitochondrial-processing peptidase subunit alpha [Bombyx mori]	gi|512916060	59.377	537		0.99956		1.0044	5.2	1.5	3.7	1	2	16819000	7562500	20008000	23361000		0.00633393
H9JE78;gi|512916068;gi|319740083;E9KFD9	>tr|H9JE78|H9JE78_BOMMO Uncharacterized protein OS=Bombyx mori GN=LOC101740461 PE=3 SV=1;>gi|512916068|ref|XP_004928542.1| AP-3 complex subunit mu-1 [Bombyx mori]	H9JE78	46.384	416		1.5595		1.4842	8.4	2.2	6.2	1	2	17693000	16412000	21642000	26565000		0.569686
H9JEA2;gi|512916141	>tr|H9JEA2|H9JEA2_BOMMO Peptidyl-prolyl cis-trans isomerase OS=Bombyx mori GN=LOC101743182 PE=3 SV=1;>gi|512916141|ref|XP_004928560.1| peptidyl-prolyl cis-trans isomerase-like 3 [Bombyx mori]	H9JEA2	17.774	161	1.4356		1.7075		23	8.7	23	1	3	28158000	43041000	11056000	9252300	0.771886
gi|512916352;H9JDT4;gi|312597600;E5EVW6	>gi|512916352|ref|XP_004928620.1| phosphoglycerate kinase [Bombyx mori];>tr|H9JDT4|H9JDT4_BOMMO Phosphoglycerate kinase OS=Bombyx mori PE=3 SV=1;>gi|312597600|gb|ADQ89809.1| phosphoglycerate kinase [Bombyx mori];>tr|E5EVW6|E5EVW6_BOMMO Phosphoglycerate kin	gi|512916352	44.318	415		0.4752		0.4633	9.4	0	9.4	0	3	0	0	44764000	17375000		-1.10998
H9JEG5;gi|512916411	>tr|H9JEG5|H9JEG5_BOMMO Uncharacterized protein OS=Bombyx mori PE=4 SV=1;>gi|512916411|ref|XP_004928634.1| retinol dehydrogenase 11 [Bombyx mori]	H9JEG5	32.996	296	0.55261	1.3385	0.65954	1.3312	11.8	11.8	8.1	3	2	70681000	44596000	29055000	40066000	-0.600468	0.412727
H9JEH2;gi|512916427	>tr|H9JEH2|H9JEH2_BOMMO Uncharacterized protein OS=Bombyx mori PE=4 SV=1;>gi|512916427|ref|XP_004928638.1| estradiol 17-beta-dehydrogenase 8 [Bombyx mori]	H9JEH2	26.388	252	0.60906	1.0501	0.74863	1.0505	21.4	15.9	10.3	3	2	55084000	29892000	15527000	20803000	-0.417675	0.0710762
H9JDP5;gi|512916537	>tr|H9JDP5|H9JDP5_BOMMO Uncharacterized protein OS=Bombyx mori GN=LOC101745828 PE=4 SV=1;>gi|512916537|ref|XP_004928664.1| BTB/POZ domain-containing protein At1g21780 [Bombyx mori]	H9JDP5	41.881	361	0.5834		0.6936		5.5	5.5	0	2	0	29697000	14924000	0	0	-0.527824
H9JEK7;gi|512916613	>tr|H9JEK7|H9JEK7_BOMMO Uncharacterized protein OS=Bombyx mori PE=4 SV=1;>gi|512916613|ref|XP_004928683.1| 116 kDa U5 small nuclear ribonucleoprotein component [Bombyx mori]	H9JEK7	108.02	959	1.4176	0.74594	1.5844	0.7478	38.9	27.5	28.6	23	22	876750000	1177900000	1154600000	1001500000	0.663937	-0.419276
H9JEK8;gi|512916617	>tr|H9JEK8|H9JEK8_BOMMO Uncharacterized protein OS=Bombyx mori GN=LOC101736576 PE=4 SV=1;>gi|512916617|ref|XP_004928684.1| probable ribosome production factor 1 [Bombyx mori]	H9JEK8	33	280	0.78965	1.3022	0.98251	1.3532	11.4	11.4	7.1	3	2	34033000	27420000	15444000	19142000	-0.025456	0.436375
gi|512916639;H9JDM5	>gi|512916639|ref|XP_004928688.1| nuclear pore complex protein Nup205 [Bombyx mori];>tr|H9JDM5|H9JDM5_BOMMO Uncharacterized protein OS=Bombyx mori PE=4 SV=1	gi|512916639	203.56	1858	0.58625	1.6067	0.68314	1.6026	3.2	1.1	2	2	3	16539000	9169800	16998000	29618000	-0.549747	0.680414
gi|827552302;gi|512916673;gi|512916669;H9JEL8;H9JEL7	>gi|827552302|ref|XP_012547957.1| uncharacterized protein LOC101738399 isoform X3 [Bombyx mori];>gi|512916673|ref|XP_004928697.1| uncharacterized protein LOC101738399 isoform X2 [Bombyx mori];>gi|512916669|ref|XP_004928696.1| uncharacterized protein LOC101	gi|827552302	37.61	345	1.0164	0.66635	1.2495	0.64757	28.7	23.2	28.7	6	7	104830000	123720000	293620000	177790000	0.321351	-0.626892
H9JEM4;gi|512916697	>tr|H9JEM4|H9JEM4_BOMMO Uncharacterized protein OS=Bombyx mori PE=3 SV=1;>gi|512916697|ref|XP_004928703.1| vesicle-trafficking protein SEC22b-B [Bombyx mori]	H9JEM4	24.426	212	0.46054	1.7268	0.52968	1.6983	21.7	21.7	12.3	4	2	163650000	77548000	27241000	43442000	-0.916807	0.764091
H9JEM9;gi|512916725	>tr|H9JEM9|H9JEM9_BOMMO Uncharacterized protein OS=Bombyx mori GN=LOC101740236 PE=4 SV=1;>gi|512916725|ref|XP_004928710.1| nitric oxide-associated protein 1 [Bombyx mori]	H9JEM9	81.638	712	0.57825		0.70551		2.9	2.9	1.5	2	1	13486000	9027700	9737300	10665000	-0.503262
H9JTR0;gi|512917216	>tr|H9JTR0|H9JTR0_BOMMO AP complex subunit beta OS=Bombyx mori PE=3 SV=1;>gi|512917216|ref|XP_004928833.1| LOW QUALITY PROTEIN: AP-1 complex subunit beta-1 [Bombyx mori]	H9JTR0	91.991	839		0.83406		0.80473	2.5	1	2.5	1	2	8883700	14920000	53827000	40296000		-0.313423
gi|512917662;H9JU13	>gi|512917662|ref|XP_004928942.1| eukaryotic translation initiation factor 3 subunit A [Bombyx mori];>tr|H9JU13|H9JU13_BOMMO Eukaryotic translation initiation factor 3 subunit A OS=Bombyx mori PE=3 SV=1	gi|512917662	138.73	1180	0.86904		1.0307		2.8	2.8	0.8	3	1	55421000	59364000	23853000	15491000	0.0436245
H9JU41;gi|512917726	>tr|H9JU41|H9JU41_BOMMO Uncharacterized protein OS=Bombyx mori PE=4 SV=1;>gi|512917726|ref|XP_004928958.1| uncharacterized protein LOC101746806 [Bombyx mori]	H9JU41	107.23	962					2.4	1.2	1.1	1	1	13927000	24891000	23711000	17294000
H9JU51;gi|512917790	>tr|H9JU51|H9JU51_BOMMO Malate dehydrogenase OS=Bombyx mori GN=LOC101736985 PE=3 SV=1;>gi|512917790|ref|XP_004928974.1| malate dehydrogenase, mitochondrial [Bombyx mori]	H9JU51	35.276	341	0.52216	0.73863	0.59056	0.65439	53.4	38.1	45.5	10	11	564930000	263480000	407020000	320190000	-0.759844	-0.611777
H9JU60;gi|512917837	>tr|H9JU60|H9JU60_BOMMO Uncharacterized protein OS=Bombyx mori GN=LOC101738617 PE=4 SV=1;>gi|512917837|ref|XP_004928985.1| leucine-rich repeat-containing protein 47 [Bombyx mori]	H9JU60	58.924	525		0.80052		0.79288	3.6	0	3.6	0	2	0	0	14721000	12582000		-0.334826
H9JU73;gi|512917905	>tr|H9JU73|H9JU73_BOMMO Carboxypeptidase OS=Bombyx mori GN=LOC101740973 PE=3 SV=1;>gi|512917905|ref|XP_004929002.1| venom serine carboxypeptidase [Bombyx mori]	H9JU73	54.377	475	0.81775	0.88357	0.94482	0.87801	8.6	6.1	4.8	3	2	68750000	62269000	45688000	42488000	-0.0818886	-0.187691
wb_BmUAP56;H9JTB0;gi|512917909	>wb_BmUAP56;>tr|H9JTB0|H9JTB0_BOMMO Uncharacterized protein OS=Bombyx mori GN=LOC101741115 PE=4 SV=1;>gi|512917909|ref|XP_004929003.1| ATP-dependent RNA helicase WM6 [Bombyx mori]	wb_BmUAP56	48.748	425	0.81693	0.99682	0.93748	0.92165	24	16	16.2	5	6	180060000	130660000	162910000	178640000	-0.0931402	-0.117709
H9JU88;gi|512918012	>tr|H9JU88|H9JU88_BOMMO Uncharacterized protein OS=Bombyx mori GN=LOC101744663 PE=4 SV=1;>gi|512918012|ref|XP_004929027.1| small nuclear ribonucleoprotein Sm D3 [Bombyx mori]	H9JU88	14.047	130	1.3089	0.98934	1.4923	0.88577	14.6	14.6	14.6	2	2	189590000	229810000	187590000	196350000	0.577538	-0.174996
gi|512918406;H9J993;gi|512918402;REV__H9JK15;REV__gi|827540747	>gi|512918406|ref|XP_004929126.1| nucleolar protein 58 isoform X2 [Bombyx mori];>tr|H9J993|H9J993_BOMMO Uncharacterized protein OS=Bombyx mori GN=LOC101742458 PE=4 SV=1;>gi|512918402|ref|XP_004929125.1| nucleolar protein 58 isoform X1 [Bombyx mori]	gi|512918406	59.617	529	0.67935	1.0785	0.84422	1.0751	35.2	28.7	22.5	11	9	524620000	359990000	285400000	315580000	-0.244309	0.104471
H9J964;gi|512918514	>tr|H9J964|H9J964_BOMMO H/ACA ribonucleoprotein complex subunit OS=Bombyx mori GN=LOC101746301 PE=3 SV=1;>gi|512918514|ref|XP_004929153.1| probable H/ACA ribonucleoprotein complex subunit 1 [Bombyx mori]	H9J964	22.498	232	0.22358		0.26116		20.3	11.6	8.6	2	2	55118000	14874000	8939100	28383000	-1.93699
gi|827553674;gi|827553672;gi|512918634;gi|512918630;H9J930	>gi|827553674|ref|XP_012548484.1| la protein homolog [Bombyx mori];>gi|827553672|ref|XP_012548483.1| la protein homolog [Bombyx mori];>gi|512918634|ref|XP_004929182.1| la protein homolog [Bombyx mori];>gi|512918630|ref|XP_004929181.1| la protein homolog [B	gi|827553674	44.352	380		0.55166		0.52056	14.5	2.1	12.4	1	4	35114000	68206000	137000000	91378000		-0.941864
H9J9K7;gi|512918996	>tr|H9J9K7|H9J9K7_BOMMO Calcium load-activated calcium channel OS=Bombyx mori GN=LOC101738669 PE=3 SV=1;>gi|512918996|ref|XP_004929268.1| calcium load-activated calcium channel [Bombyx mori]	H9J9K7	21.07	183		1.0268		0.97029	15.8	8.2	15.8	1	2	14633000	5966900	61803000	56926000		-0.0435121
gi|512919015;H9J8U8	>gi|512919015|ref|XP_004929272.1| protein 60A [Bombyx mori];>tr|H9J8U8|H9J8U8_BOMMO Uncharacterized protein OS=Bombyx mori PE=4 SV=1	gi|512919015	46.324	416					6.2	3.1	3.1	1	1	26944000	14162000	3094900	2543100
H9J9L5;gi|512919023	>tr|H9J9L5|H9J9L5_BOMMO Uncharacterized protein OS=Bombyx mori GN=LOC101739548 PE=4 SV=1;>gi|512919023|ref|XP_004929274.1| RNA-binding protein 39 [Bombyx mori]	H9J9L5	58.429	514	1.5365	1.2399	1.7775	1.2203	12.8	8.8	11.3	4	5	59809000	113500000	94165000	104360000	0.82985	0.287236
H9JLP4;gi|512919643	>tr|H9JLP4|H9JLP4_BOMMO Uncharacterized protein OS=Bombyx mori PE=4 SV=1;>gi|512919643|ref|XP_004929435.1| UBX domain-containing protein 1 [Bombyx mori]	H9JLP4	35.213	312					6.4	3.5	2.9	1	1	7844500	11471000	12318000	9053600
H9JLW8;gi|512919647	>tr|H9JLW8|H9JLW8_BOMMO Uncharacterized protein OS=Bombyx mori PE=3 SV=1;>gi|512919647|ref|XP_004929436.1| ribonuclease Oy [Bombyx mori]	H9JLW8	22.062	188					8.5	3.7	4.8	1	1	9141300	6147300	20540000	11062000
gi|512919691;H9JLX5;gi|1200730563	>gi|512919691|ref|XP_004929447.1| endoplasmic reticulum lectin 1 isoform X1 [Bombyx mori];>tr|H9JLX5|H9JLX5_BOMMO Uncharacterized protein OS=Bombyx mori PE=4 SV=1;>gi|1200730563|ref|XP_021205756.1| endoplasmic reticulum lectin 1 isoform X2 [Bombyx mori]	gi|512919691	59.185	517		1.2823		1.3186	7.2	1.4	7.2	1	4	3227000	3555300	24072000	21546000		0.399007
gi|512919715;H9JLY6	>gi|512919715|ref|XP_004929453.1| leucine-rich PPR motif-containing protein, mitochondrial [Bombyx mori];>tr|H9JLY6|H9JLY6_BOMMO Uncharacterized protein OS=Bombyx mori PE=4 SV=1	gi|512919715	147.88	1309	0.41724	1.3287	0.49264	1.3105	14.6	10.2	10.2	11	12	241470000	87965000	158400000	227250000	-1.02139	0.390117
H9JM26;gi|512919941	>tr|H9JM26|H9JM26_BOMMO Uncharacterized protein OS=Bombyx mori PE=4 SV=1;>gi|512919941|ref|XP_004929507.1| L-2-hydroxyglutarate dehydrogenase, mitochondrial [Bombyx mori]	H9JM26	43.545	391		2.3376		2.3848	6.1	3.1	6.1	1	2	25101000	13754000	22224000	47706000		1.25387
H9IW25;gi|512920481;gi|512920485	>tr|H9IW25|H9IW25_BOMMO Uncharacterized protein OS=Bombyx mori GN=LOC101735931 PE=4 SV=1;>gi|512920481|ref|XP_004929643.1| G patch domain and KOW motifs-containing protein isoform X1 [Bombyx mori];>gi|512920485|ref|XP_004929644.1| G patch domain and KOW mo	H9IW25	48.588	420	2.3157	0.58437	2.618	0.58519	11.2	7.1	11.2	3	5	27548000	57964000	125450000	74327000	1.38847	-0.773023
gi|512920586;gi|827554463;gi|512920582;gi|512920578;gi|512920574;gi|512920571;gi|512920568;H9IWB1	>gi|512920586|ref|XP_004929669.1| heterogeneous nuclear ribonucleoprotein M isoform X2 [Bombyx mori];>gi|827554463|ref|XP_012548797.1| heterogeneous nuclear ribonucleoprotein M isoform X1 [Bombyx mori];>gi|512920582|ref|XP_004929668.1| heterogeneous nuclea	gi|512920586	55.874	505	0.34078	2.3988	0.39474	2.3526	25.9	18.4	22	7	7	220730000	93379000	70012000	223840000	-1.34103	1.23426
H9IVX5;gi|512920757	>tr|H9IVX5|H9IVX5_BOMMO T-complex protein 1 subunit gamma OS=Bombyx mori GN=LOC101744569 PE=3 SV=1;>gi|512920757|ref|XP_004929712.1| T-complex protein 1 subunit gamma [Bombyx mori]	H9IVX5	59.126	540	0.78849	0.70906	0.92759	0.64242	28.1	24.8	21.5	12	11	394130000	263500000	409790000	299440000	-0.108441	-0.638411
H9ITN7;gi|512921120	>tr|H9ITN7|H9ITN7_BOMMO Uncharacterized protein OS=Bombyx mori PE=3 SV=1;>gi|512921120|ref|XP_004929803.1| syntaxin-7 [Bombyx mori]	H9ITN7	25.388	221					10	10	0	2	0	9422100	4768600	0	0
H9ITQ2;gi|512921181	>tr|H9ITQ2|H9ITQ2_BOMMO Uncharacterized protein OS=Bombyx mori PE=4 SV=1;>gi|512921181|ref|XP_004929817.1| WD repeat-containing protein 47 [Bombyx mori]	H9ITQ2	48.821	451		2.159		2.0438	4.4	2	4.4	1	2	6442900	1316100	8508300	28147000		1.03125
gi|512921307;H9ITH3	>gi|512921307|ref|XP_004929845.1| peroxidasin [Bombyx mori];>tr|H9ITH3|H9ITH3_BOMMO Uncharacterized protein OS=Bombyx mori PE=4 SV=1	gi|512921307	157.14	1379	0.61572	1.6628	0.7045	1.5332	23.6	18.7	15.6	24	16	1094300000	1306900000	581040000	961210000	-0.505328	0.616546
gi|512921330;H9ITG9	>gi|512921330|ref|XP_004929850.1| putative serine protease K12H4.7 [Bombyx mori];>tr|H9ITG9|H9ITG9_BOMMO Uncharacterized protein OS=Bombyx mori PE=4 SV=1	gi|512921330	56.43	496		1.0605		1.0067	5.8	0	5.8	0	2	0	0	20413000	24021000		0.00963382
H9ITU2;gi|512921334	>tr|H9ITU2|H9ITU2_BOMMO Citrate synthase OS=Bombyx mori GN=LOC101737646 PE=3 SV=1;>gi|512921334|ref|XP_004929851.1| probable citrate synthase 2, mitochondrial [Bombyx mori]	H9ITU2	51.861	465	0.71718	0.84351	0.83953	0.74558	26.9	24.9	17.2	11	8	665900000	437360000	476220000	364520000	-0.252346	-0.423565
H9ITY0;gi|512921537;gi|512921533;gi|512921529	>tr|H9ITY0|H9ITY0_BOMMO Uncharacterized protein OS=Bombyx mori PE=4 SV=1;>gi|512921537|ref|XP_004929902.1| vesicle-associated membrane protein-associated protein B isoform X3 [Bombyx mori];>gi|512921533|ref|XP_004929901.1| vesicle-associated membrane prote	H9ITY0	27.819	248	0.49158	1.7477	0.5697	1.68	54	54	49.2	11	10	685540000	328870000	379440000	736080000	-0.811726	0.748461
H9J202;gi|512922262	>tr|H9J202|H9J202_BOMMO Uncharacterized protein OS=Bombyx mori GN=LOC101743187 PE=4 SV=1;>gi|512922262|ref|XP_004930077.1| superkiller viralicidic activity 2-like 2 [Bombyx mori]	H9J202	116.56	1030					1.8	1	0.9	1	1	3035200	3595400	0	0
H9J2B5;gi|512922266	>tr|H9J2B5|H9J2B5_BOMMO Uncharacterized protein OS=Bombyx mori GN=LOC101743323 PE=3 SV=1;>gi|512922266|ref|XP_004930078.1| lamin-C [Bombyx mori]	H9J2B5	70.845	620	0.49821	1.3684	0.56568	1.3638	51.8	36.1	40.6	23	26	990570000	501280000	844880000	1088700000	-0.821942	0.447632
H9J1V6;gi|512922628	>tr|H9J1V6|H9J1V6_BOMMO Uncharacterized protein OS=Bombyx mori GN=LOC101742899 PE=4 SV=1;>gi|512922628|ref|XP_004930162.1| probable very-long-chain enoyl-CoA reductase art-1 [Bombyx mori]	H9J1V6	34.212	300	0.7944	0.88921	0.96748	0.85743	20.3	14	20.3	4	6	115490000	82271000	115150000	126670000	-0.0476963	-0.221909
gi|512923524;H9JB13;gi|827556168;gi|1200733093;gi|1200733091;gi|1200733089;gi|1200733087;gi|1200733084	>gi|512923524|ref|XP_004930373.1| serine/arginine repetitive matrix protein 2 isoform X7 [Bombyx mori];>tr|H9JB13|H9JB13_BOMMO Uncharacterized protein OS=Bombyx mori PE=4 SV=1;>gi|827556168|ref|XP_012549469.1| serine/arginine repetitive matrix protein 2 is	gi|512923524	123.73	1059	3.0307	0.45154	3.6657	0.44881	3.7	2.9	2.5	3	3	20812000	60381000	95566000	38689000	1.87409	-1.15582
H9JB77;gi|512923828	>tr|H9JB77|H9JB77_BOMMO Uncharacterized protein OS=Bombyx mori GN=LOC101741314 PE=3 SV=1;>gi|512923828|ref|XP_004930447.1| 25S rRNA (cytosine-C(5))-methyltransferase nop2 [Bombyx mori]	H9JB77	89.114	791	0.5123	1.8598	0.6061	1.7675	8.3	6.1	5.9	4	4	48817000	112740000	48955000	68373000	-0.722372	0.82171
gi|512924292;H9JA60	>gi|512924292|ref|XP_004930561.1| heterogeneous nuclear ribonucleoprotein 87F [Bombyx mori];>tr|H9JA60|H9JA60_BOMMO Uncharacterized protein OS=Bombyx mori PE=4 SV=1	gi|512924292	33.79	317	1.1277	0.60816	1.288	0.59211	10.1	6	6.9	3	2	73400000	84167000	71996000	44236000	0.365133	-0.756063
gi|512924540;H9JA12	>gi|512924540|ref|XP_004930620.1| probable ATP-dependent RNA helicase pitchoune [Bombyx mori];>tr|H9JA12|H9JA12_BOMMO RNA helicase OS=Bombyx mori PE=3 SV=1	gi|512924540	69.882	617	0.91867	0.90709	1.1218	0.85537	19.1	12.3	11.5	7	6	105680000	98297000	72952000	73045000	0.165815	-0.225379
H9J9Z9;gi|512924599	>tr|H9J9Z9|H9J9Z9_BOMMO Uncharacterized protein OS=Bombyx mori GN=LOC101737963 PE=4 SV=1;>gi|512924599|ref|XP_004930634.1| uncharacterized protein LOC101737963 [Bombyx mori]	H9J9Z9	27.176	250	2.0766	0.59422	2.4348	0.57271	21.6	10	21.6	2	4	40647000	72483000	156790000	101580000	1.2838	-0.804123
gi|512924827;H9JP40	>gi|512924827|ref|XP_004930688.1| sideroflexin-2 [Bombyx mori];>tr|H9JP40|H9JP40_BOMMO Uncharacterized protein OS=Bombyx mori PE=4 SV=1	gi|512924827	36.823	327	0.68115	1.6125	0.77098	1.5095	13.8	7.6	13.8	3	4	134640000	88490000	171290000	231830000	-0.375235	0.594071
gi|512925027;H9JNZ2	>gi|512925027|ref|XP_004930738.1| enhancer of rudimentary homolog [Bombyx mori];>tr|H9JNZ2|H9JNZ2_BOMMO Uncharacterized protein OS=Bombyx mori PE=4 SV=1	gi|512925027	11.983	103					23.3	15.5	23.3	1	2	0	0	1741900	8099200
H9JNW5;gi|512925114	>tr|H9JNW5|H9JNW5_BOMMO Uncharacterized protein OS=Bombyx mori GN=LOC101739044 PE=4 SV=1;>gi|512925114|ref|XP_004930759.1| uncharacterized protein LOC101739044 [Bombyx mori]	H9JNW5	70.591	622		0.88759		0.91376	5	1.8	5	1	3	9964800	14287000	31476000	28858000		-0.130113
H9JPE4;gi|512925194;gi|512925190	>tr|H9JPE4|H9JPE4_BOMMO Fatty acyl-CoA reductase OS=Bombyx mori PE=3 SV=1;>gi|512925194|ref|XP_004930779.1| putative fatty acyl-CoA reductase CG8306 [Bombyx mori];>gi|512925190|ref|XP_004930778.1| putative fatty acyl-CoA reductase CG8306 [Bombyx mori]	H9JPE4	53.022	465		3.5201		3.33	3.9	0	3.9	0	2	0	0	2398500	7061200		1.73552
H9J0T9;gi|512925707	>tr|H9J0T9|H9J0T9_BOMMO Nuclear pore protein OS=Bombyx mori GN=LOC101742073 PE=3 SV=1;>gi|512925707|ref|XP_004930904.1| nuclear pore complex protein Nup93 [Bombyx mori]	H9J0T9	93.005	820		2.4107		2.324	3.7	1.7	3.7	1	2	10260000	4725100	21698000	46535000		1.21661
gi|512925920;H9J0X4	>gi|512925920|ref|XP_004930955.1| pre-mRNA-splicing factor CWC25 homolog [Bombyx mori]	gi|512925920	52.075	447	2.9482	0.46468	3.6098	0.46453	11.6	9.6	9.8	4	4	24690000	61584000	50222000	19593000	1.85192	-1.10616
H9J0E7;gi|512926023;gi|512926020	>tr|H9J0E7|H9J0E7_BOMMO Lysine--tRNA ligase OS=Bombyx mori GN=LOC101740883 PE=3 SV=1;>gi|512926023|ref|XP_004930981.1| lysine--tRNA ligase isoform X2 [Bombyx mori];>gi|512926020|ref|XP_004930980.1| lysine--tRNA ligase isoform X1 [Bombyx mori]	H9J0E7	65.928	580	1.2834	0.60806	1.5492	0.6	6.2	4.8	4.3	3	3	34411000	43300000	26827000	17633000	0.631523	-0.736966
H9J0D9;gi|512926069	>tr|H9J0D9|H9J0D9_BOMMO Uncharacterized protein OS=Bombyx mori GN=LOC101742656 PE=3 SV=1;>gi|512926069|ref|XP_004930993.1| 39S ribosomal protein L15, mitochondrial [Bombyx mori]	H9J0D9	33.628	294		1.0965		1.062	6.1	6.1	6.1	2	2	31171000	13009000	45472000	47050000		0.0867838
H9J0B7;gi|512926172	>tr|H9J0B7|H9J0B7_BOMMO Uncharacterized protein OS=Bombyx mori GN=LOC101746211 PE=4 SV=1;>gi|512926172|ref|XP_004931019.1| probable 26S proteasome non-ATPase regulatory subunit 3 [Bombyx mori]	H9J0B7	56.318	494	0.86525	0.68307	1.0365	0.67273	9.1	7.7	5.7	4	3	46309000	93417000	74644000	40229000	0.0517201	-0.5719
H9J125;gi|512926210	>tr|H9J125|H9J125_BOMMO Uncharacterized protein OS=Bombyx mori GN=LOC101735567 PE=4 SV=1;>gi|512926210|ref|XP_004931028.1| 26S proteasome non-ATPase regulatory subunit 6 [Bombyx mori]	H9J125	43.461	382	0.80803		0.99973		10.5	8.6	1.8	3	1	54128000	41770000	10946000	8515000	-0.00038958
H9IYV4;gi|512926567	>tr|H9IYV4|H9IYV4_BOMMO Uncharacterized protein OS=Bombyx mori GN=LOC101741225 PE=4 SV=1;>gi|512926567|ref|XP_004931118.1| putative methyltransferase C9orf114 [Bombyx mori]	H9IYV4	45.367	405	1.8779	0.68483	2.2142	0.6872	23.2	19.3	15.8	7	5	69580000	167720000	101230000	68305000	1.14679	-0.541198
H9IYT8;gi|512926682	>tr|H9IYT8|H9IYT8_BOMMO Uncharacterized protein OS=Bombyx mori PE=4 SV=1;>gi|512926682|ref|XP_004931147.1| CDGSH iron-sulfur domain-containing protein 2 homolog [Bombyx mori]	H9IYT8	14.264	128	0.76631	1.1369	0.85938	1.0731	28.9	28.9	18.8	3	2	164910000	150320000	154080000	180580000	-0.218632	0.101785
H9IZ08;gi|512926720	>tr|H9IZ08|H9IZ08_BOMMO Uncharacterized protein OS=Bombyx mori GN=LOC101746307 PE=4 SV=1;>gi|512926720|ref|XP_004931156.1| proliferation-associated protein 2G4 [Bombyx mori]	H9IZ08	42.137	379	0.84117	0.56582	0.97835	0.57135	25.6	20.3	25.6	7	8	139090000	109340000	230020000	142480000	-0.0315774	-0.807553
H9IYQ9;gi|827557994;gi|512926870;gi|827557996;gi|1061899713;A0A1B4ZD97	>tr|H9IYQ9|H9IYQ9_BOMMO Uncharacterized protein OS=Bombyx mori PE=3 SV=1;>gi|827557994|ref|XP_012550190.1| calcium-binding mitochondrial carrier protein Aralar1 isoform X2 [Bombyx mori];>gi|512926870|ref|XP_004931193.1| calcium-binding mitochondrial carrie	H9IYQ9	74.424	667	0.76072	1.3085	0.90418	1.3733	15	5.7	15	3	8	51091000	39157000	74486000	113240000	-0.145318	0.457647
H9IZ59;gi|512926917;gi|512926913	>tr|H9IZ59|H9IZ59_BOMMO Uncharacterized protein OS=Bombyx mori PE=4 SV=1;>gi|512926917|ref|XP_004931205.1| moesin/ezrin/radixin homolog 1 isoform X2 [Bombyx mori];>gi|512926913|ref|XP_004931204.1| moesin/ezrin/radixin homolog 1 isoform X1 [Bombyx mori]	H9IZ59	59.758	507	1.0009	0.46435	1.1701	0.45128	23.5	19.1	15.4	10	9	281790000	239070000	234730000	110180000	0.226632	-1.14791
gi|512926992;H9IZ67	>gi|512926992|ref|XP_004931223.1| NKAP family protein CG6066 [Bombyx mori];>tr|H9IZ67|H9IZ67_BOMMO Uncharacterized protein OS=Bombyx mori PE=4 SV=1	gi|512926992	39.309	344	5.5657	0.23681	6.3233	0.22966	12.2	12.2	6.7	5	3	40819000	259640000	187690000	56736000	2.66068	-2.12243
gi|512927388;H9JL27;H9JL26	>gi|512927388|ref|XP_004931322.1| scaffold attachment factor B2 [Bombyx mori];>tr|H9JL27|H9JL27_BOMMO Uncharacterized protein OS=Bombyx mori PE=4 SV=1	gi|512927388	78.419	681	0.51326	1.5445	0.60892	1.5175	15.3	10.3	10.4	6	7	167340000	82138000	121540000	212790000	-0.715675	0.601697
H9JL47;gi|512927479	>tr|H9JL47|H9JL47_BOMMO Uncharacterized protein OS=Bombyx mori PE=3 SV=1;>gi|512927479|ref|XP_004931345.1| mitochondrial glutamate carrier 1 [Bombyx mori]	H9JL47	33.496	310	0.66118	1.5118	0.76548	1.3947	17.7	8.1	17.7	2	5	72113000	46854000	79165000	138450000	-0.385563	0.479955
gi|512927863;gi|827558808;H9JQD7	>gi|512927863|ref|XP_004931441.1| ubiquinone biosynthesis protein COQ9, mitochondrial isoform X2 [Bombyx mori];>gi|827558808|ref|XP_012550496.1| uncharacterized protein LOC101744765 isoform X1 [Bombyx mori];>tr|H9JQD7|H9JQD7_BOMMO Uncharacterized protein O	gi|512927863	31.022	278					10.1	6.5	3.6	1	1	0	0	2584800	1603600
H9JQE8;gi|512927907;gi|512927903	>tr|H9JQE8|H9JQE8_BOMMO Uncharacterized protein OS=Bombyx mori PE=4 SV=1;>gi|512927907|ref|XP_004931452.1| ATP-dependent RNA helicase dbp2 isoform X2 [Bombyx mori];>gi|512927903|ref|XP_004931451.1| ATP-dependent RNA helicase dbp2 isoform X1 [Bombyx mori]	H9JQE8	91.794	818	1.0912	1.2974	1.2964	1.2278	18.2	16.6	13.4	8	6	111790000	93137000	51104000	71305000	0.374511	0.296076
H9JQJ7;gi|512928183	>tr|H9JQJ7|H9JQJ7_BOMMO Uncharacterized protein OS=Bombyx mori GN=LOC101743376 PE=3 SV=1;>gi|512928183|ref|XP_004931520.1| ubiquitin-conjugating enzyme E2 variant 2 [Bombyx mori]	H9JQJ7	16.425	144	1.5588		1.7602		19.4	19.4	14.6	3	2	49000000	51968000	32704000	15052000	0.815739
H9JQL8;gi|512928286;gi|512928282;gi|512928278	>tr|H9JQL8|H9JQL8_BOMMO Uncharacterized protein OS=Bombyx mori GN=693107 PE=4 SV=1;>gi|512928286|ref|XP_004931542.1| N-alpha-acetyltransferase 10 [Bombyx mori];>gi|512928282|ref|XP_004931541.1| N-alpha-acetyltransferase 10 [Bombyx mori];>gi|512928278|ref|X	H9JQL8	20.567	180					9.4	9.4	0	2	0	10149000	5896900	0	0
gi|512928519;gi|827558628;gi|512928515;gi|827558625;H9JQ14	>gi|512928519|ref|XP_004931598.1| protein LSM14 homolog B isoform X4 [Bombyx mori];>gi|827558628|ref|XP_012550426.1| protein LSM14 homolog B isoform X3 [Bombyx mori];>gi|512928515|ref|XP_004931597.1| protein LSM14 homolog B-A isoform X2 [Bombyx mori];>gi|8	gi|512928519	52.866	471	1.212	0.70017	1.3699	0.68985	15.5	7.9	11.3	3	4	67188000	86503000	88740000	60463000	0.454071	-0.535645
H9JHD3;gi|512928912	>tr|H9JHD3|H9JHD3_BOMMO Uncharacterized protein OS=Bombyx mori GN=LOC101737924 PE=3 SV=1;>gi|512928912|ref|XP_004931696.1| arginine--tRNA ligase, cytoplasmic [Bombyx mori]	H9JHD3	77.963	683	0.92471	0.74156	1.2204	0.74411	6.7	4	2.8	3	2	23629000	17963000	18846000	13572000	0.287354	-0.426412
gi|512929043;gi|512929039;H9JHB7	>gi|512929043|ref|XP_004931728.1| probable ATP-dependent RNA helicase DDX46 isoform X2 [Bombyx mori];>gi|512929039|ref|XP_004931727.1| probable ATP-dependent RNA helicase DDX46 isoform X1 [Bombyx mori];>tr|H9JHB7|H9JHB7_BOMMO Uncharacterized protein OS=Bom	gi|512929043	114.46	1015					1.6	1.6	0.9	2	1	14953000	12279000	0	0
H9JHB4;gi|512929066	>tr|H9JHB4|H9JHB4_BOMMO Uncharacterized protein OS=Bombyx mori PE=4 SV=1;>gi|512929066|ref|XP_004931733.1| LOW QUALITY PROTEIN: pre-mRNA-processing factor 6 [Bombyx mori]	H9JHB4	103.62	924	1.2852	0.68318	1.5283	0.63623	13.7	9.6	8.3	9	7	173940000	217680000	282580000	176480000	0.611928	-0.65238
H9JHA3;gi|512929135	>tr|H9JHA3|H9JHA3_BOMMO Uncharacterized protein OS=Bombyx mori GN=LOC101745440 PE=4 SV=1;>gi|512929135|ref|XP_004931749.1| chitinase domain-containing protein 1 [Bombyx mori]	H9JHA3	45.175	394					5.6	2.3	3.3	1	1	4396500	3031900	17825000	12258000
H9JHK2;gi|512929202	>tr|H9JHK2|H9JHK2_BOMMO Succinate dehydrogenase [ubiquinone] flavoprotein subunit, mitochondrial OS=Bombyx mori GN=LOC101735811 PE=3 SV=1;>gi|512929202|ref|XP_004931765.1| succinate dehydrogenase [ubiquinone] flavoprotein subunit, mitochondrial [Bombyx mor	H9JHK2	71.37	655	0.4703	1.0869	0.53653	1.0954	4	2.9	4	2	3	66475000	23890000	63810000	71091000	-0.898269	0.131458
H9JH77;gi|512929299	>tr|H9JH77|H9JH77_BOMMO Uncharacterized protein OS=Bombyx mori GN=LOC101739090 PE=4 SV=1;>gi|512929299|ref|XP_004931787.1| FAS-associated factor 2 [Bombyx mori]	H9JH77	49.455	436	0.72469		0.88365		6.7	6.7	2.8	2	1	25421000	15975000	17919000	16504000	-0.178453
H9IT19;gi|827559589;gi|512929837	>tr|H9IT19|H9IT19_BOMMO Succinyl-CoA:3-ketoacid-coenzyme A transferase OS=Bombyx mori GN=LOC101737459 PE=3 SV=1;>gi|827559589|ref|XP_012550794.1| succinyl-CoA:3-ketoacid coenzyme A transferase 1, mitochondrial [Bombyx mori];>gi|512929837|ref|XP_004931921.1	H9IT19	56.346	516	0.56009	0.89406	0.66762	0.92164	7.2	4.8	7.2	2	3	28829000	14867000	61881000	44913000	-0.582901	-0.117725
H9IT61;gi|512930008	>tr|H9IT61|H9IT61_BOMMO Uncharacterized protein OS=Bombyx mori PE=4 SV=1;>gi|512930008|ref|XP_004931963.1| 39S ribosomal protein L47, mitochondrial [Bombyx mori]	H9IT61	28.846	240		0.80829		0.82501	7.9	2.9	7.9	1	2	2030700	7965100	31389000	18933000		-0.277516
gi|512930023;gi|512930019;H9IT65	>gi|512930023|ref|XP_004931966.1| MATH and LRR domain-containing protein PFE0570w isoform X1 [Bombyx mori];>gi|512930019|ref|XP_004931965.1| protein PFC0760c isoform X2 [Bombyx mori];>tr|H9IT65|H9IT65_BOMMO Uncharacterized protein OS=Bombyx mori PE=4 SV=1	gi|512930023	96.333	847		2.1116		2.0826	2.4	0	2.4	0	2	0	0	5822900	19159000		1.05839
gi|512930116;H9ISK3;H9ISK2	>gi|512930116|ref|XP_004931987.1| phospholipase A-2-activating protein [Bombyx mori];>tr|H9ISK3|H9ISK3_BOMMO Uncharacterized protein OS=Bombyx mori PE=4 SV=1;>tr|H9ISK2|H9ISK2_BOMMO Uncharacterized protein OS=Bombyx mori PE=4 SV=1	gi|512930116	84.443	772	1.0093	0.72324	1.2329	0.6641	2.5	1.3	2.5	1	2	8607700	8199300	20753000	10131000	0.302056	-0.590528
H9IT94;gi|512930181	>tr|H9IT94|H9IT94_BOMMO Uncharacterized protein OS=Bombyx mori GN=LOC101736688 PE=4 SV=1;>gi|512930181|ref|XP_004932003.1| guanine nucleotide-binding protein-like 3 homolog [Bombyx mori]	H9IT94	66.057	586	1.4561	0.69584	1.693	0.67495	21.3	18.3	15	8	7	112040000	177320000	126520000	92700000	0.759582	-0.567147
gi|512930367	>gi|512930367|ref|XP_004932050.1| dentin sialophosphoprotein-like [Bombyx mori]	gi|512930367	56.685	504					4.2	2	4.2	1	2	4811100	1060000	6447000	10155000
H9J7F2;gi|512930664	>tr|H9J7F2|H9J7F2_BOMMO Uncharacterized protein OS=Bombyx mori PE=3 SV=1;>gi|512930664|ref|XP_004932115.1| glutaryl-CoA dehydrogenase, mitochondrial [Bombyx mori]	H9J7F2	45.276	410	0.52401	2.2108	0.61395	2.1569	13.7	10.7	5.4	3	2	93403000	44894000	46406000	90561000	-0.703807	1.10896
gi|512930699;H9J766	>gi|512930699|ref|XP_004932124.1| WD repeat-containing protein 75 [Bombyx mori];>tr|H9J766|H9J766_BOMMO Uncharacterized protein OS=Bombyx mori PE=4 SV=1	gi|512930699	99.346	892	0.48918	1.5959	0.59233	1.5599	3.7	2.2	2.4	2	2	24088000	13038000	12045000	18616000	-0.755527	0.641454
H9J7H4;gi|512930794	>tr|H9J7H4|H9J7H4_BOMMO AP-2 complex subunit alpha OS=Bombyx mori GN=LOC101739513 PE=3 SV=1;>gi|512930794|ref|XP_004932148.1| AP-2 complex subunit alpha [Bombyx mori]	H9J7H4	104.09	929		0.76893		0.78285	3.7	2.6	2	2	2	13436000	10294000	21400000	13876000		-0.353192
H9J723;gi|512931070;gi|827559859;gi|319740223;E9KFK9	>tr|H9J723|H9J723_BOMMO Uncharacterized protein OS=Bombyx mori PE=4 SV=1;>gi|512931070|ref|XP_004932217.1| 26S proteasome non-ATPase regulatory subunit 2 isoform X1 [Bombyx mori];>gi|827559859|ref|XP_012550906.1| 26S proteasome non-ATPase regulatory subuni	H9J723	100.51	916	0.82747	0.99856	0.93742	0.93302	16.2	15.3	8.2	10	7	244560000	191060000	183790000	159040000	-0.0932325	-0.10002
H9IZF6;gi|512931535	>tr|H9IZF6|H9IZF6_BOMMO Uncharacterized protein OS=Bombyx mori PE=4 SV=1;>gi|512931535|ref|XP_004932327.1| GPI transamidase component PIG-T [Bombyx mori]	H9IZF6	56.714	507	0.63728		0.7498		3.4	3.4	0	2	0	74543000	49055000	0	0	-0.415422
H9IZB9;gi|512931715;gi|404276811;A0A0U1UCD0	>tr|H9IZB9|H9IZB9_BOMMO Uncharacterized protein OS=Bombyx mori PE=4 SV=1;>gi|512931715|ref|XP_004932371.1| uncharacterized protein LOC101739845 [Bombyx mori];>gi|404276811|gb|AFR54361.1| farnesoic acid O-methyltransferase [Bombyx mori];>tr|A0A0U1UCD0|A0A0U	H9IZB9	47.696	443	2.4317	0.27991	2.6684	0.23029	31.6	23.3	16.9	6	5	204000000	416870000	557040000	123680000	1.41597	-2.11848
H9IZ85;gi|512931880	>tr|H9IZ85|H9IZ85_BOMMO Dolichyl-diphosphooligosaccharide--protein glycosyltransferase subunit 1 OS=Bombyx mori PE=3 SV=1;>gi|512931880|ref|XP_004932409.1| dolichyl-diphosphooligosaccharide--protein glycosyltransferase subunit 1 [Bombyx mori]	H9IZ85	52.898	463	0.72629	0.88336	0.8266	0.86149	22.9	15.1	14	6	6	167770000	111240000	113450000	97592000	-0.274739	-0.215094
H9IZ84;gi|512931888	>tr|H9IZ84|H9IZ84_BOMMO Uncharacterized protein OS=Bombyx mori PE=3 SV=1;>gi|512931888|ref|XP_004932411.1| protein disulfide-isomerase A6 homolog [Bombyx mori]	H9IZ84	45.833	419	0.58705	0.83103	0.68132	0.78189	26	23.6	22	9	8	420530000	258580000	347510000	273270000	-0.553596	-0.354962
H9JBV5;gi|512932429;gi|512932425	>tr|H9JBV5|H9JBV5_BOMMO Uncharacterized protein OS=Bombyx mori PE=4 SV=1;>gi|512932429|ref|XP_004932542.1| nuclear autoantigenic sperm protein [Bombyx mori];>gi|512932425|ref|XP_004932541.1| nuclear autoantigenic sperm protein [Bombyx mori]	H9JBV5	41.125	379	1.1404	0.63176	1.349	0.55953	13.2	6.3	13.2	2	3	18118000	14954000	33992000	24365000	0.43189	-0.837713
gi|512932519;H9JC76;H9JC75	>gi|512932519|ref|XP_004932565.1| probable aconitate hydratase, mitochondrial [Bombyx mori];>tr|H9JC76|H9JC76_BOMMO Uncharacterized protein OS=Bombyx mori PE=4 SV=1	gi|512932519	85.396	788	0.54874	0.69062	0.62105	0.63319	21.6	14.7	13.8	9	10	286680000	144820000	312940000	257970000	-0.687219	-0.65929
H9JPQ6;gi|512932756	>tr|H9JPQ6|H9JPQ6_BOMMO Uncharacterized protein OS=Bombyx mori GN=LOC101741088 PE=3 SV=1;>gi|512932756|ref|XP_004932625.1| cullin-5 [Bombyx mori]	H9JPQ6	90.49	779					3.1	1.9	1.2	1	1	8015500	8579200	7262000	0
gi|512932836;H9JPM7	>gi|512932836|ref|XP_004932642.1| uncharacterized protein LOC101744102 [Bombyx mori];>tr|H9JPM7|H9JPM7_BOMMO Uncharacterized protein OS=Bombyx mori PE=3 SV=1	gi|512932836	56.01	514		1.0181		0.99929	4.5	1.9	4.5	1	2	25964000	16579000	22164000	20496000		-0.00102468
gi|512933595;gi|827561344;H9IXN0;H9IXM9	>gi|512933595|ref|XP_004932830.1| importin-7 isoform X2 [Bombyx mori];>gi|827561344|ref|XP_012551474.1| importin-7 isoform X1 [Bombyx mori];>tr|H9IXN0|H9IXN0_BOMMO Uncharacterized protein OS=Bombyx mori PE=4 SV=1	gi|512933595	120.72	1046	0.80219	0.84841	0.96724	0.82625	7.1	5.8	5.9	5	5	72974000	68047000	86017000	80931000	-0.0480542	-0.27535
H9JR86;gi|512934011	>tr|H9JR86|H9JR86_BOMMO Uncharacterized protein OS=Bombyx mori GN=LOC101742911 PE=4 SV=1;>gi|512934011|ref|XP_004932931.1| large subunit GTPase 1 homolog [Bombyx mori]	H9JR86	72.588	633	0.50857	1.7171	0.61624	1.6757	17.1	11.1	11.7	7	7	92799000	42309000	67403000	83700000	-0.698436	0.744764
gi|512934037;H9JRF6	>gi|512934037|ref|XP_004932936.1| SUMO-activating enzyme subunit 2 [Bombyx mori];>tr|H9JRF6|H9JRF6_BOMMO Uncharacterized protein OS=Bombyx mori PE=4 SV=1	gi|512934037	67.003	608		0.66916		0.68554	4.3	1.2	3.1	1	2	0	0	22557000	15302000		-0.544687
H9JR77;gi|512934057	>tr|H9JR77|H9JR77_BOMMO Uncharacterized protein OS=Bombyx mori PE=4 SV=1;>gi|512934057|ref|XP_004932941.1| proline-, glutamic acid- and leucine-rich protein 1 [Bombyx mori]	H9JR77	82.254	729					3.2	1.5	1.6	1	1	12803000	5088400	6738500	5378500
H9JR72;gi|512934077	>tr|H9JR72|H9JR72_BOMMO Uncharacterized protein OS=Bombyx mori GN=LOC101745352 PE=3 SV=1;>gi|512934077|ref|XP_004932946.1| 10 kDa heat shock protein, mitochondrial [Bombyx mori]	H9JR72	11.189	103	0.60213	0.89351	0.6574	0.7815	73.8	60.2	69.9	7	7	1329500000	1013900000	1579100000	1661500000	-0.605157	-0.355682
H9JRG2;gi|512934081	>tr|H9JRG2|H9JRG2_BOMMO Carboxylic ester hydrolase OS=Bombyx mori PE=3 SV=1;>gi|512934081|ref|XP_004932947.1| esterase FE4 [Bombyx mori]	H9JRG2	52.81	477	0.64379	0.76494	0.75824	0.74141	13.6	5.2	8.4	2	4	71279000	44018000	73229000	52031000	-0.399274	-0.431657
gi|512934093;H9JRG6	>gi|512934093|ref|XP_004932950.1| eukaryotic translation initiation factor 3 subunit L [Bombyx mori];>tr|H9JRG6|H9JRG6_BOMMO Eukaryotic translation initiation factor 3 subunit L OS=Bombyx mori PE=3 SV=1	gi|512934093	63.339	541		0.69358		0.71796	10.5	1.7	10.5	1	5	10861000	17150000	92539000	62836000		-0.478025
H9JR53;gi|512934172;O02028;gi|4432590	>tr|H9JR53|H9JR53_BOMMO Uncharacterized protein OS=Bombyx mori PE=3 SV=1;>gi|512934172|ref|XP_004932969.1| ATP-dependent RNA helicase DBP2 [Bombyx mori]	H9JR53	58.333	514	0.36453	2.3194	0.43993	2.1485	26.8	24.1	20.8	10	9	673180000	468260000	344740000	668690000	-1.18465	1.10333
H9JMN7;gi|512934347	>tr|H9JMN7|H9JMN7_BOMMO Succinate dehydrogenase [ubiquinone] iron-sulfur subunit, mitochondrial OS=Bombyx mori GN=LOC101746165 PE=3 SV=1;>gi|512934347|ref|XP_004933012.1| succinate dehydrogenase [ubiquinone] iron-sulfur subunit, mitochondrial-like [Bombyx	H9JMN7	31.988	282		1.4436		1.4497	8.2	0	8.2	0	2	0	0	29767000	37114000		0.535754
gi|827561852;H9JMJ1;gi|512934411	>gi|827561852|ref|XP_012551670.1| zinc finger protein on ecdysone puffs isoform X2 [Bombyx mori];>tr|H9JMJ1|H9JMJ1_BOMMO Uncharacterized protein OS=Bombyx mori GN=LOC101736594 PE=4 SV=1;>gi|512934411|ref|XP_004933026.1| zinc finger protein on ecdysone puff	gi|827561852	58.24	500	0.96084	1.6369	1.0969	1.6425	12.8	7.6	10.2	3	4	83851000	66770000	54149000	103280000	0.133432	0.715893
gi|512934427;H9JMI6	>gi|512934427|ref|XP_004933030.1| nucleolar protein 56 [Bombyx mori];>tr|H9JMI6|H9JMI6_BOMMO Uncharacterized protein OS=Bombyx mori PE=4 SV=1	gi|512934427	51.644	462	0.47553	2.0517	0.54321	1.8791	37.9	26	37.9	10	15	298490000	123430000	316260000	696330000	-0.880418	0.910042
H9JMT6;gi|512934571	>tr|H9JMT6|H9JMT6_BOMMO Uncharacterized protein OS=Bombyx mori GN=LOC101742130 PE=4 SV=1;>gi|512934571|ref|XP_004933065.1| vesicular integral-membrane protein VIP36 [Bombyx mori]	H9JMT6	38.454	334	0.68343	0.79397	0.81235	0.8077	24.6	14.4	19.5	3	4	113910000	77163000	62290000	63376000	-0.299827	-0.308109
H9JRY5;gi|512934827	>tr|H9JRY5|H9JRY5_BOMMO Uncharacterized protein OS=Bombyx mori GN=LOC101742319 PE=3 SV=1;>gi|512934827|ref|XP_004933126.1| cdc42 homolog [Bombyx mori]	H9JRY5	21.22	191	0.70922	0.92559	0.86444	0.86977	11	11	11	1	1	40944000	22858000	46723000	47728000	-0.210162	-0.201294
gi|512934875;H9JRZ9	>gi|512934875|ref|XP_004933138.1| D-3-phosphoglycerate dehydrogenase [Bombyx mori];>tr|H9JRZ9|H9JRZ9_BOMMO Uncharacterized protein OS=Bombyx mori PE=3 SV=1	gi|512934875	34.73	327	1.3288	0.29881	1.5324	0.2905	10.7	7.3	6.1	2	2	37039000	39748000	47811000	17190000	0.615793	-1.78339
gi|512934938;H9JRV8;gi|512934934	>gi|512934938|ref|XP_004933153.1| L-galactose dehydrogenase isoform X2 [Bombyx mori];>tr|H9JRV8|H9JRV8_BOMMO Uncharacterized protein OS=Bombyx mori PE=4 SV=1;>gi|512934934|ref|XP_004933152.1| L-galactose dehydrogenase isoform X1 [Bombyx mori]	gi|512934938	33.929	306	1.2614	0.51073	1.535	0.47524	17.3	10.8	14.7	4	5	61733000	80402000	164290000	104280000	0.618239	-1.07327
H9JJK5;gi|512935361	>tr|H9JJK5|H9JJK5_BOMMO NADH dehydrogenase [ubiquinone] 1 alpha subcomplex subunit 8 OS=Bombyx mori GN=LOC101742612 PE=3 SV=1;>gi|512935361|ref|XP_004933256.1| NADH dehydrogenase [ubiquinone] 1 alpha subcomplex subunit 8 [Bombyx mori]	H9JJK5	20.155	176		3.0942		2.9842	15.3	9.1	15.3	1	2	24957000	39133000	22488000	68390000		1.57734
H9JJJ8;gi|512935385	>tr|H9JJJ8|H9JJJ8_BOMMO Uncharacterized protein OS=Bombyx mori GN=LOC101743807 PE=3 SV=1;>gi|512935385|ref|XP_004933262.1| T-complex protein 1 subunit epsilon [Bombyx mori]	H9JJJ8	58.77	542	0.70367	0.89144	0.82527	0.86971	8.9	7.6	5.9	5	4	212490000	143460000	143190000	165090000	-0.277062	-0.201394
wb_BmNucleolin-like;H9JJI4;gi|512935453	>wb_BmNucleolin-like;>tr|H9JJI4|H9JJI4_BOMMO Uncharacterized protein OS=Bombyx mori GN=LOC101746268 PE=4 SV=1;>gi|512935453|ref|XP_004933279.1| nucleolin [Bombyx mori]	wb_BmNucleolin-like	66.355	592	2.0233		2.388		3.2	3.2	1.7	2	1	25248000	29453000	49945000	18854000	1.2558
H9JJI3;gi|512935468	>tr|H9JJI3|H9JJI3_BOMMO Proteasome subunit beta OS=Bombyx mori PE=3 SV=1;>gi|512935468|ref|XP_004933282.1| proteasome subunit beta type-4 [Bombyx mori]	H9JJI3	28.121	255	1.2588	0.51084	1.4226	0.51123	18.4	11.8	13.7	2	2	52768000	72595000	42697000	25430000	0.50853	-0.967956
H9IXE6;gi|512935985	>tr|H9IXE6|H9IXE6_BOMMO Uncharacterized protein OS=Bombyx mori GN=LOC101745499 PE=4 SV=1;>gi|512935985|ref|XP_004933409.1| peroxisomal multifunctional enzyme type 2 [Bombyx mori]	H9IXE6	77.479	722	0.56475	0.99702	0.69728	0.94271	16.6	15.7	12.2	10	8	179220000	100920000	117140000	98948000	-0.52019	-0.0851141
H9IXA4;gi|512936023	>tr|H9IXA4|H9IXA4_BOMMO Uncharacterized protein OS=Bombyx mori PE=4 SV=1;>gi|512936023|ref|XP_004933417.1| mitotic spindle assembly checkpoint protein MAD1 [Bombyx mori]	H9IXA4	70.887	621	0.35745		0.43657		4.5	4.5	0	2	0	18076000	5773700	0	0	-1.19572
H9IX59;gi|512936235;gi|512936231	>tr|H9IX59|H9IX59_BOMMO Uncharacterized protein OS=Bombyx mori PE=4 SV=1;>gi|512936235|ref|XP_004933468.1| transmembrane protein 214 isoform X2 [Bombyx mori];>gi|512936231|ref|XP_004933467.1| transmembrane protein 214 isoform X1 [Bombyx mori]	H9IX59	73.651	652		0.94747		0.95844	3.5	1.2	3.5	1	2	16512000	7376400	36755000	36642000		-0.06124
H9JWP6;gi|512936480	>tr|H9JWP6|H9JWP6_BOMMO Uncharacterized protein OS=Bombyx mori GN=LOC101743289 PE=4 SV=1;>gi|512936480|ref|XP_004933530.1| nucleoporin nup189 [Bombyx mori]	H9JWP6	41.602	403	2.4253		2.8332		7.9	7.9	4	2	1	18120000	47239000	37436000	13625000	1.50243
H9JWK9;gi|512936499	>tr|H9JWK9|H9JWK9_BOMMO Uncharacterized protein OS=Bombyx mori GN=LOC101743958 PE=3 SV=1;>gi|512936499|ref|XP_004933534.1| probable 39S ribosomal protein L24, mitochondrial [Bombyx mori]	H9JWK9	29.441	253	2.2964	0.51777	2.7664	0.51913	17.4	17.4	12.3	4	3	34755000	69521000	49613000	25171000	1.46801	-0.945832
gi|512936895;H9JXF1;H9JXF2	>gi|512936895|ref|XP_004933631.1| uncharacterized protein LOC101737841 [Bombyx mori];>tr|H9JXF1|H9JXF1_BOMMO Uncharacterized protein OS=Bombyx mori PE=4 SV=1	gi|512936895	52.048	479	0.50274	0.99829	0.60123	0.96992	20.5	18.2	15.7	9	8	345520000	185950000	230680000	206410000	-0.734011	-0.0440623
H9IU99;gi|512936911;gi|512936915	>tr|H9IU99|H9IU99_BOMMO Uncharacterized protein OS=Bombyx mori GN=LOC101738508 PE=4 SV=1;>gi|512936911|ref|XP_004933635.1| splicing factor 3B subunit 3 isoform X1 [Bombyx mori]	H9IU99	135.09	1218	0.76133	1.1363	0.92646	1.0821	11.7	7.1	8.6	7	10	157340000	101740000	191960000	223340000	-0.110199	0.113834
H9J4A8;gi|512936931	>tr|H9J4A8|H9J4A8_BOMMO Uncharacterized protein OS=Bombyx mori GN=LOC101739148 PE=4 SV=1;>gi|512936931|ref|XP_004933640.1| G patch domain-containing protein 1 homolog [Bombyx mori]	H9J4A8	93.603	833	2.5219	0.47827	2.9721	0.45309	39	27.6	28.2	17	19	393470000	950360000	1110400000	575740000	1.57148	-1.14213
H9JY65;gi|512937168	>tr|H9JY65|H9JY65_BOMMO Uncharacterized protein OS=Bombyx mori GN=LOC101738954 PE=3 SV=1;>gi|512937168|ref|XP_004933701.1| NADH dehydrogenase [ubiquinone] iron-sulfur protein 3, mitochondrial [Bombyx mori]	H9JY65	30.313	265					7.9	4.9	3	1	1	14738000	5972100	9568100	11444000
H9JYI5;gi|512937960	>tr|H9JYI5|H9JYI5_BOMMO Uncharacterized protein OS=Bombyx mori PE=4 SV=1;>gi|512937960|ref|XP_004933891.1| UPF0568 protein C14orf166 homolog [Bombyx mori]	H9JYI5	24.721	218		2.3027		2.3723	29.4	15.6	13.8	2	3	26692000	21351000	36216000	71274000		1.24629
gi|512939959;gi|512939951;gi|827564544;gi|512939955	>gi|512939959|ref|XP_004934360.1| serine/threonine-protein phosphatase Pgam5, mitochondrial isoform X3 [Bombyx mori];>gi|512939951|ref|XP_004934358.1| serine/threonine-protein phosphatase Pgam5, mitochondrial isoform X1 [Bombyx mori];>gi|827564544|ref|XP_0	gi|512939959	32.459	283	0.42071	2.2911	0.53434	2.2347	14.1	11.3	11.7	3	3	38947000	13957000	11683000	27360000	-0.90417	1.16008
Q5CCL3;gi|76577781;gi|60592747;Q56C53;H9IYU4;gi|62199791;gi|112983782;gi|1200732174;H9J245;H9J1Y5;Q2F624;gi|87248281;gi|114051666;gi|1200732054;gi|1200732052;gi|1200717441	>tr|Q5CCL3|Q5CCL3_BOMMO Peptidyl-prolyl cis-trans isomerase OS=Bombyx mori PE=2 SV=1;>gi|76577781|gb|ABA54173.1| cyclophilin [Bombyx mori];>gi|60592747|dbj|BAD90848.1| cyclophilin-like protein [Bombyx mori];>tr|Q56C53|Q56C53_BOMMO Peptidyl-prolyl cis-trans	Q5CCL3	17.958	165	0.98368	0.45935	1.0811	0.42035	66.1	66.1	37	8	6	898880000	894410000	1345500000	593460000	0.1125	-1.25034
Q587N4;gi|62241290;Q587N3;gi|62241292;gi|112983366;H9J250	>tr|Q587N4|Q587N4_BOMMO Protein disulfide-isomerase OS=Bombyx mori GN=erp57 PE=2 SV=1;>gi|62241290|dbj|BAD93613.1| protein disulfide-isomerase like protein ERp57 [Bombyx mori];>tr|Q587N3|Q587N3_BOMMO Protein disulfide-isomerase OS=Bombyx mori GN=erp57 PE=2	Q587N4	55.103	491	0.67963	0.69906	0.78694	0.65002	46.4	35.4	37.1	15	16	1474900000	451960000	1201600000	820910000	-0.345674	-0.621444
H9J002;gi|827536330	>tr|H9J002|H9J002_BOMMO Uncharacterized protein OS=Bombyx mori PE=4 SV=1;>gi|827536330|ref|XP_004921562.2| pre-mRNA-processing factor 19 [Bombyx mori]	H9J002	54.4	497	1.5766	0.66213	1.7666	0.59281	56.5	45.1	42.3	15	16	982310000	1527300000	1478900000	982330000	0.820975	-0.754358
H9IWQ1;gi|827537669;Q2F628;gi|87248273;gi|151301010	>tr|H9IWQ1|H9IWQ1_BOMMO Tubulin beta chain OS=Bombyx mori PE=3 SV=1;>gi|827537669|ref|XP_012548036.1| tubulin beta chain [Bombyx mori];>tr|Q2F628|Q2F628_BOMMO Tubulin beta chain OS=Bombyx mori PE=2 SV=1;>gi|87248273|gb|ABD36189.1| beta-tubulin [Bombyx mori	H9IWQ1	50.248	446	0.59883	0.78216	0.68206	0.73331	16.4	16.1	16.4	2	3	103080000	111170000	381390000	243600000	-0.552029	-0.447505
H9IWT9;gi|827537688	>tr|H9IWT9|H9IWT9_BOMMO Uncharacterized protein OS=Bombyx mori GN=LOC101740172 PE=4 SV=1;>gi|827537688|ref|XP_004922158.2| oocyte zinc finger protein XlCOF6 [Bombyx mori]	H9IWT9	61.797	536					3.7	1.9	1.9	1	1	2012200	1473700	774060	961540
H9IWL6;gi|827564528;gi|827537974	>tr|H9IWL6|H9IWL6_BOMMO Ferrochelatase OS=Bombyx mori PE=3 SV=1;>gi|827564528|ref|XP_012552643.1| ferrochelatase, mitochondrial [Bombyx mori];>gi|827537974|ref|XP_012549047.1| ferrochelatase, mitochondrial [Bombyx mori]	H9IWL6	37.128	329		0.93784		0.90834	10	5.2	10	1	2	7226800	5479900	25802000	23856000		-0.138696
H9ISC7;gi|827539637	>tr|H9ISC7|H9ISC7_BOMMO Uncharacterized protein OS=Bombyx mori PE=4 SV=1;>gi|827539637|ref|XP_012552955.1| WD repeat-containing protein 43 [Bombyx mori]	H9ISC7	66.232	591	0.8598	1.199	1.0218	1.1952	18.3	10.5	12.7	6	7	117350000	106370000	144150000	152440000	0.0311128	0.257252
H9JBS2;gi|827539759	>tr|H9JBS2|H9JBS2_BOMMO Uncharacterized protein OS=Bombyx mori PE=4 SV=1;>gi|827539759|ref|XP_012553008.1| transcription initiation factor TFIID subunit 2 [Bombyx mori]	H9JBS2	135.23	1184		2.056		2.0818	1.3	0	1.3	0	2	0	0	3086800	7425800		1.05783
H9J5L7;gi|827540053	>tr|H9J5L7|H9J5L7_BOMMO Uncharacterized protein OS=Bombyx mori GN=LOC101745024 PE=4 SV=1;>gi|827540053|ref|XP_012553114.1| serine/threonine-protein phosphatase 5 [Bombyx mori]	H9J5L7	56.14	490		0.63121		0.62353	4.5	2.2	4.5	1	2	12973000	12241000	33442000	23987000		-0.681469
gi|827540717;gi|827540711;H9JK49;gi|827540715;Q2F5T8;gi|87248453;gi|827540713;gi|148298736;gi|827540709;Q2F5T7;gi|87248455;gi|827540707;gi|148298814;gi|1200717032	>gi|827540717|ref|XP_012553385.1| annexin isoform X5 [Bombyx mori];>gi|827540711|ref|XP_012553382.1| annexin isoform X3 [Bombyx mori];>tr|H9JK49|H9JK49_BOMMO Annexin OS=Bombyx mori GN=778459 PE=3 SV=1;>gi|827540715|ref|XP_012553384.1| annexin isoform X6 [B	gi|827540717	35.555	319	0.73714	0.87748	0.85814	0.90992	17.2	7.5	13.2	2	3	35132000	26584000	70086000	46706000	-0.220715	-0.136188
H9JFA2;gi|827540956	>tr|H9JFA2|H9JFA2_BOMMO Uncharacterized protein OS=Bombyx mori PE=4 SV=1;>gi|827540956|ref|XP_012543791.1| thioredoxin-related transmembrane protein 1 [Bombyx mori]	H9JFA2	28.634	258	0.81006	0.66512	0.92503	0.61581	20.2	16.7	15.1	3	3	158240000	125590000	135610000	91747000	-0.112428	-0.699443
gi|827541534	>gi|827541534|ref|XP_012544018.1| LOW QUALITY PROTEIN: protein FAM76A [Bombyx mori]	gi|827541534	35.827	320	0.53823	1.888	0.61219	1.8373	21.9	15.3	17.5	4	5	136280000	66669000	62929000	122520000	-0.707949	0.877587
H9JN03;gi|827542100;O01377;gi|3334291;gi|1944021;gi|112984050	>tr|H9JN03|H9JN03_BOMMO Proliferating cell nuclear antigen OS=Bombyx mori GN=Pcna PE=3 SV=1;>gi|827542100|ref|XP_012544207.1| proliferating cell nuclear antigen isoform X1 [Bombyx mori];>sp|O01377|PCNA_BOMMO Proliferating cell nuclear antigen OS=Bombyx mor	H9JN03	29.035	260	1.1423	0.7131	1.2631	0.664	23.1	15.8	23.1	3	5	120250000	154880000	433280000	296060000	0.336969	-0.590745
gi|827542474;H9JHQ1	>gi|827542474|ref|XP_012544312.1| Niemann-Pick C1 protein [Bombyx mori];>tr|H9JHQ1|H9JHQ1_BOMMO Uncharacterized protein OS=Bombyx mori PE=4 SV=1	gi|827542474	148.51	1334	0.64878	1.3725	0.77208	1.3349	4.4	3.4	1.9	4	2	72297000	59536000	28936000	47991000	-0.373178	0.416732
gi|827542778;H9J647;H9J6M2;gi|827536988	>gi|827542778|ref|XP_012544434.1| 4-coumarate--CoA ligase 1 [Bombyx mori];>tr|H9J647|H9J647_BOMMO Uncharacterized protein OS=Bombyx mori PE=4 SV=1	gi|827542778	59.907	543	0.92852	0.82365	1.1493	0.87218	6.4	4.2	4.4	2	2	17169000	16813000	14950000	11762000	0.200755	-0.197302
gi|827543251;Q2F632;gi|87248265;gi|114051594;H9JN41	>gi|827543251|ref|XP_012544584.1| ADP-ribosylation factor-like protein isoform X1 [Bombyx mori];>tr|Q2F632|Q2F632_BOMMO ADP-ribosylation factor-like protein OS=Bombyx mori GN=LOC692858 PE=2 SV=1;>gi|87248265|gb|ABD36185.1| ADP-ribosylation factor-like prot	gi|827543251	76.527	662	0.54729	0.97653	0.62323	0.92421	14.7	10.3	12.7	6	8	238540000	152450000	368350000	357080000	-0.682163	-0.113707
gi|827544291;H9J134;gi|827564506	>gi|827544291|ref|XP_012544869.1| nucleolar GTP-binding protein 1 [Bombyx mori];>tr|H9J134|H9J134_BOMMO Uncharacterized protein OS=Bombyx mori PE=4 SV=1	gi|827544291	73.922	644	0.23425	4.5871	0.2817	4.7726	12.4	7.9	9.8	5	6	58974000	5183400	19311000	159450000	-1.82777	2.25478
gi|827544293;H9J174	>gi|827544293|ref|XP_012544870.1| UBX domain-containing protein 4 [Bombyx mori]	gi|827544293	49.795	451	0.63779	1.0618	0.74768	1.0521	11.8	6.7	7.1	2	3	28779000	20909000	46539000	59233000	-0.419507	0.0732718
H9JCE9;gi|827544520;gi|827544518	>tr|H9JCE9|H9JCE9_BOMMO Lon protease homolog, mitochondrial OS=Bombyx mori PE=3 SV=1;>gi|827544520|ref|XP_012544916.1| lon protease homolog, mitochondrial isoform X2 [Bombyx mori];>gi|827544518|ref|XP_012544915.1| lon protease homolog, mitochondrial isofor	H9JCE9	105.92	938	0.66988	1.0993	0.78245	1.0987	9.2	5.2	9.2	5	8	108590000	64786000	169820000	217040000	-0.35393	0.135798
gi|827544588;gi|1200720496;H9JCB4;H9JCB6	>gi|827544588|ref|XP_004925063.2| probable isocitrate dehydrogenase [NAD] subunit alpha, mitochondrial isoform X1 [Bombyx mori];>gi|1200720496|ref|XP_021202922.1| probable isocitrate dehydrogenase [NAD] subunit alpha, mitochondrial isoform X2 [Bombyx mori]	gi|827544588	38.684	355	0.51351	0.86148	0.6059	0.79651	18.6	14.1	10.1	5	4	155660000	83644000	134440000	135720000	-0.722848	-0.328236
gi|827544691;gi|512939524;H9JRJ9	>gi|827544691|ref|XP_012544975.1| protein hu-li tai shao [Bombyx mori];>gi|512939524|ref|XP_004934261.1| protein hu-li tai shao-like, partial [Bombyx mori];>tr|H9JRJ9|H9JRJ9_BOMMO Uncharacterized protein OS=Bombyx mori PE=4 SV=2	gi|827544691	79.437	718	0.92126	0.82191	1.1021	0.82383	10.7	10.7	9.2	6	5	85510000	86386000	88903000	79420000	0.140255	-0.279581
gi|827545382	>gi|827545382|ref|XP_012545239.1| poly(U)-binding-splicing factor half pint [Bombyx mori]	gi|827545382	52.898	494	0.45106	3.0658	0.50733	2.8353	46.6	41.1	41.9	2	2	116150000	59115000	68694000	216570000	-0.979004	1.5035
gi|827545570;H9JMC0	>gi|827545570|ref|XP_012545299.1| putative ATP-dependent RNA helicase me31b [Bombyx mori];>tr|H9JMC0|H9JMC0_BOMMO Uncharacterized protein OS=Bombyx mori PE=3 SV=1	gi|827545570	50.221	440	0.89946	1.0519	1.028	1.0068	45.9	24.8	38	8	13	491450000	327960000	580620000	588650000	0.0398403	0.00977712
H9JF20;gi|827545786	>tr|H9JF20|H9JF20_BOMMO Uncharacterized protein OS=Bombyx mori PE=4 SV=1;>gi|827545786|ref|XP_012545381.1| vacuolar protein sorting-associated protein 13C [Bombyx mori]	H9JF20	352.12	3134		0.87408		0.86141	1.5	0.4	1.5	1	4	13647000	10116000	36453000	30896000		-0.215228
H9IU89;gi|827546004	>tr|H9IU89|H9IU89_BOMMO Uncharacterized protein OS=Bombyx mori GN=LOC101736226 PE=4 SV=1;>gi|827546004|ref|XP_012545474.1| flavin reductase (NADPH) [Bombyx mori]	H9IU89	23.33	212	0.57135	0.5059	0.68997	0.48338	17	13.7	9.9	2	2	30698000	18402000	35288000	19005000	-0.535394	-1.04877
H9JXB6;gi|827546794	>tr|H9JXB6|H9JXB6_BOMMO Uncharacterized protein OS=Bombyx mori PE=3 SV=1;>gi|827546794|ref|XP_012545790.1| trifunctional enzyme subunit beta, mitochondrial [Bombyx mori]	H9JXB6	53.163	491	0.54338	1.1947	0.64636	1.2353	17.3	9.2	12.2	4	6	54523000	41226000	144640000	122850000	-0.62959	0.304861
gi|827547369;H9JVZ1;gi|827547367	>gi|827547369|ref|XP_012546012.1| zinc finger matrin-type protein CG9776 isoform X2 [Bombyx mori];>tr|H9JVZ1|H9JVZ1_BOMMO Uncharacterized protein OS=Bombyx mori PE=4 SV=1;>gi|827547367|ref|XP_012546010.1| zinc finger matrin-type protein CG9776 isoform X1 [	gi|827547369	89.731	782		0.31387		0.29714	3.3	2.2	2.2	2	2	2455600	20952000	24043000	15876000		-1.75079
gi|827547513;H9JKC7	>gi|827547513|ref|XP_012546069.1| nucleolar and coiled-body phosphoprotein 1 [Bombyx mori];>tr|H9JKC7|H9JKC7_BOMMO Uncharacterized protein OS=Bombyx mori PE=4 SV=2	gi|827547513	68.378	626		1.0073		0.98945	9.6	1.8	9.6	1	6	26039000	25709000	89134000	82215000		-0.0153013
gi|827547570;H9J2S8	>gi|827547570|ref|XP_012546089.1| dihydrolipoyllysine-residue succinyltransferase component of 2-oxoglutarate dehydrogenase complex, mitochondrial [Bombyx mori];>tr|H9J2S8|H9J2S8_BOMMO Uncharacterized protein OS=Bombyx mori PE=4 SV=1	gi|827547570	50.357	465	0.49419	1.1059	0.54062	1.0112	20.9	18.9	16.6	7	6	672660000	276120000	479000000	497370000	-0.887313	0.0160684
H9JVA1;gi|827547807;gi|827547805;Q17200;gi|784909;gi|112983696;Q17201;gi|300639626;gi|259465664;gi|1465873	>tr|H9JVA1|H9JVA1_BOMMO Uncharacterized protein OS=Bombyx mori GN=692750 PE=4 SV=1;>gi|827547807|ref|XP_012546182.1| squid protein homologue isoform X2 [Bombyx mori];>gi|827547805|ref|XP_012546181.1| squid protein homologue isoform X1 [Bombyx mori];>tr|Q17	H9JVA1	30.914	287	0.97971	0.78518	1.0954	0.74982	30	30	20.6	7	5	280650000	258880000	280690000	211190000	0.131458	-0.415384
gi|827548183;H9IVS2	>gi|827548183|ref|XP_012546331.1| protein ERGIC-53 [Bombyx mori];>tr|H9IVS2|H9IVS2_BOMMO Uncharacterized protein OS=Bombyx mori PE=4 SV=1	gi|827548183	56.875	505	0.66074	0.91279	0.75745	0.89991	16.6	10.9	15	5	7	138530000	85055000	157890000	145270000	-0.400777	-0.152147
gi|827548499;H9J8L8	>gi|827548499|ref|XP_012546448.1| alpha carbonic anhydrase 8 [Bombyx mori];>tr|H9J8L8|H9J8L8_BOMMO Uncharacterized protein OS=Bombyx mori PE=4 SV=1	gi|827548499	27.026	250					14	5.6	8.4	1	1	4637400	5729900	16166000	12274000
gi|827548503;gi|827548509;gi|827548507;gi|827548505;gi|827548501;H9J8L9	>gi|827548503|ref|XP_012546450.1| reticulon-1-A isoform X2 [Bombyx mori];>gi|827548509|ref|XP_012546453.1| reticulon-1-A isoform X5 [Bombyx mori];>gi|827548507|ref|XP_012546452.1| reticulon-1-A isoform X4 [Bombyx mori];>gi|827548505|ref|XP_012546451.1| ret	gi|827548503	23.054	213	0.86925	0.74144	0.99784	0.67349	26.3	9.9	26.3	2	4	91208000	88544000	228330000	171460000	-0.00311959	-0.570272
H9J584;gi|827549026	>tr|H9J584|H9J584_BOMMO Uncharacterized protein OS=Bombyx mori PE=4 SV=1;>gi|827549026|ref|XP_012546663.1| proteasome-associated protein ECM29 homolog [Bombyx mori]	H9J584	182.64	1636		0.55712		0.53885	1.4	0	1.4	0	2	0	0	13854000	9688200		-0.892044
gi|827549058	>gi|827549058|ref|XP_012546674.1| cytochrome c oxidase assembly factor 3, mitochondrial [Bombyx mori]	gi|827549058	9.9634	87	0.73892		0.86496		21.8	21.8	12.6	2	1	28137000	20642000	30097000	27566000	-0.209295
H9JMD4;gi|827549217	>tr|H9JMD4|H9JMD4_BOMMO Isocitrate dehydrogenase [NAD] subunit, mitochondrial OS=Bombyx mori PE=3 SV=1;>gi|827549217|ref|XP_012546738.1| isocitrate dehydrogenase [NAD] subunit beta, mitochondrial [Bombyx mori]	H9JMD4	37.851	349	0.64554	1.4845	0.7926	1.3575	20.9	14.9	11.5	4	4	87548000	54964000	30729000	43115000	-0.335335	0.440952
gi|827549475;H9JJW5	>gi|827549475|ref|XP_012546846.1| pre-mRNA-processing-splicing factor 8 [Bombyx mori];>tr|H9JJW5|H9JJW5_BOMMO Uncharacterized protein OS=Bombyx mori PE=4 SV=1	gi|827549475	275.86	2364	1.4595	0.81436	1.6585	0.79551	26.8	20.6	21.5	45	47	1381100000	1896400000	1894300000	1500800000	0.729879	-0.330048
gi|827549605;gi|1200723293	>gi|827549605|ref|XP_004927455.2| probable histone-binding protein Caf1 [Bombyx mori];>gi|1200723293|ref|XP_004926332.2| probable histone-binding protein Caf1 [Bombyx mori]	gi|827549605	48.623	432	0.7609	0.8368	0.89198	0.83287	13.2	4.9	10.2	2	4	62382000	48850000	92320000	68734000	-0.164917	-0.263837
gi|827550011;H9JXZ9	>gi|827550011|ref|XP_012547052.1| very long-chain specific acyl-CoA dehydrogenase, mitochondrial [Bombyx mori];>tr|H9JXZ9|H9JXZ9_BOMMO Uncharacterized protein OS=Bombyx mori PE=4 SV=1	gi|827550011	66.411	625	0.62913	0.88604	0.78215	0.87805	14.7	9.3	8.8	4	5	77803000	51167000	94570000	87408000	-0.354483	-0.187625
gi|827550064;H9JY24;gi|512938448;H9JXR8;gi|1200741816	>gi|827550064|ref|XP_012547068.1| phosphoribosyl pyrophosphate synthase-associated protein 2 [Bombyx mori];>tr|H9JY24|H9JY24_BOMMO Uncharacterized protein OS=Bombyx mori PE=4 SV=2;>gi|512938448|ref|XP_004934007.1| phosphoribosyl pyrophosphate synthase-asso	gi|827550064	41.275	374	1.004	1.0607	1.1398	1.0418	24.1	9.6	21.1	3	6	83816000	87024000	134810000	142220000	0.188781	0.0590783
H9IVH8;gi|827550211;Q157R9;gi|112983402;gi|108793848	>tr|H9IVH8|H9IVH8_BOMMO Uncharacterized protein OS=Bombyx mori GN=LOC733071 PE=3 SV=1;>gi|827550211|ref|XP_012547125.1| synaptobrevin isoform X1 [Bombyx mori];>tr|Q157R9|Q157R9_BOMMO Synaptobrevin OS=Bombyx mori PE=2 SV=1;>gi|112983402|ref|NP_001037634.1|	H9IVH8	24.756	219		1.098		1.0818	7.3	0	7.3	0	2	0	0	14083000	15589000		0.113434
gi|827550581;H9IUM0;gi|827550579	>gi|827550581|ref|XP_012547254.1| THO complex subunit 2 isoform X2 [Bombyx mori];>tr|H9IUM0|H9IUM0_BOMMO Uncharacterized protein OS=Bombyx mori PE=4 SV=1;>gi|827550579|ref|XP_012547253.1| THO complex subunit 2 isoform X1 [Bombyx mori]	gi|827550581	150.84	1323		1.0366		1.0061	1.6	0	1.6	0	2	0	0	91262000	100230000		0.00877371
gi|827550741;H9IUR1;gi|319740259;E9KFM7	>gi|827550741|ref|XP_012547320.1| histidine--tRNA ligase, cytoplasmic [Bombyx mori];>tr|H9IUR1|H9IUR1_BOMMO Uncharacterized protein OS=Bombyx mori PE=4 SV=1;>gi|319740259|gb|ADV60423.1| his-tRNA synthetase, partial [Bombyx mori];>tr|E9KFM7|E9KFM7_BOMMO His	gi|827550741	58.114	515	0.84433	0.80963	0.97001	0.81305	9.5	7.4	9.5	3	4	58843000	50445000	59221000	46912000	-0.0439285	-0.298584
H9IV95;gi|827550978	>tr|H9IV95|H9IV95_BOMMO Uncharacterized protein OS=Bombyx mori PE=4 SV=1;>gi|827550978|ref|XP_004928046.2| apoptosis inhibitor 5 [Bombyx mori]	H9IV95	53.192	468					4.5	2.6	1.9	1	1	3549600	1286200	685720	2498800
gi|827551503;H9JG54	>gi|827551503|ref|XP_012547628.1| LOW QUALITY PROTEIN: serine/threonine-protein phosphatase PP1-beta catalytic subunit [Bombyx mori];>tr|H9JG54|H9JG54_BOMMO Serine/threonine-protein phosphatase OS=Bombyx mori GN=733020 PE=3 SV=1	gi|827551503	36.933	324	0.63876		0.74395		10.8	7.1	6.8	2	2	30244000	27451000	10479000	6768300	-0.426722
gi|827551936;H9JE00;H9JDZ8	>gi|827551936|ref|XP_012547817.1| AP-3 complex subunit delta [Bombyx mori];>tr|H9JE00|H9JE00_BOMMO Uncharacterized protein OS=Bombyx mori PE=4 SV=1	gi|827551936	111.19	992	1.2671	0.84406	1.5549	0.85039	8.6	4.8	7.4	4	7	53766000	64246000	86689000	80468000	0.636822	-0.233803
H9JTS4;gi|827553083	>tr|H9JTS4|H9JTS4_BOMMO Uncharacterized protein OS=Bombyx mori GN=101742402 PE=4 SV=1;>gi|827553083|ref|XP_004928844.2| zinc finger protein 593 homolog isoform X2 [Bombyx mori]	H9JTS4	17.536	149	1.2555	1.105	1.5049	1.0461	26.2	14.8	26.2	2	4	133440000	182940000	107270000	124580000	0.589668	0.0650208
H9JLK5;gi|827553814;Q59HV7;gi|166706854;gi|166245166;gi|1200730410	>tr|H9JLK5|H9JLK5_BOMMO Uncharacterized protein OS=Bombyx mori GN=Ago2 PE=3 SV=1;>gi|827553814|ref|XP_012548543.1| argonaute 2 isoform X1 [Bombyx mori];>tr|Q59HV7|Q59HV7_BOMMO Argonaute 2 OS=Bombyx mori GN=ago2 PE=2 SV=2;>gi|166706854|ref|NP_001036995.2| a	H9JLK5	112.74	1006	0.50424	1.5475	0.58695	1.5552	7.2	3.2	5.9	3	6	30099000	219030000	122980000	94473000	-0.76869	0.6371
H9IW69;gi|827554347;Q19P03;gi|112983284;gi|103058076	>tr|H9IW69|H9IW69_BOMMO Uncharacterized protein OS=Bombyx mori GN=733060 PE=4 SV=1;>gi|827554347|ref|XP_012548760.1| mitochondrial ribosomal protein L2 isoform X1 [Bombyx mori];>tr|Q19P03|Q19P03_BOMMO Mitochondrial ribosomal protein L2 OS=Bombyx mori GN=rp	H9IW69	30.875	280		3.2288		3.1226	6.8	4.3	6.8	1	2	11465000	4515500	6981000	26049000		1.64275
H9J1U3;gi|827555697;gi|827555695	>tr|H9J1U3|H9J1U3_BOMMO Uncharacterized protein OS=Bombyx mori PE=4 SV=1;>gi|827555697|ref|XP_012549286.1| serrate RNA effector molecule homolog isoform X2 [Bombyx mori];>gi|827555695|ref|XP_012549285.1| serrate RNA effector molecule homolog isoform X1 [Bo	H9J1U3	96.335	840	0.25282	2.1722	0.31026	2.1998	5	2.1	4	2	3	14635000	3518800	21510000	49116000	-1.68845	1.13737
gi|827563784;gi|827557395	>gi|827563784|ref|XP_004933957.2| probable cysteine desulfurase, mitochondrial [Bombyx mori];>gi|827557395|ref|XP_004931014.2| probable cysteine desulfurase, mitochondrial [Bombyx mori]	gi|827563784	50.312	454	0.4144	1.5357	0.47647	1.4768	12.3	9.3	7.5	5	3	143820000	65876000	79721000	119460000	-1.06954	0.562474
gi|827557565;H9J0D6	>gi|827557565|ref|XP_004930994.2| LOW QUALITY PROTEIN: importin subunit beta-1 [Bombyx mori];>tr|H9J0D6|H9J0D6_BOMMO Uncharacterized protein OS=Bombyx mori PE=4 SV=1	gi|827557565	98.144	885	0.74156	1.0014	0.87655	1.0035	9.8	7.6	9.8	5	7	137990000	113020000	135210000	149600000	-0.190092	0.00504062
H9J0V5;gi|827557646	>tr|H9J0V5|H9J0V5_BOMMO Uncharacterized protein OS=Bombyx mori PE=4 SV=1;>gi|827557646|ref|XP_012550054.1| pre-mRNA-splicing factor SYF1 [Bombyx mori]	H9J0V5	59.313	511	1.8825	0.37414	2.2411	0.37014	16.6	10.4	11	5	5	42758000	85902000	115940000	48337000	1.16421	-1.43386
gi|827557937;H9IYZ6	>gi|827557937|ref|XP_012550168.1| cell division cycle 5-like protein [Bombyx mori];>tr|H9IYZ6|H9IYZ6_BOMMO Uncharacterized protein OS=Bombyx mori PE=4 SV=1	gi|827557937	90.164	803	1.683	0.74191	1.9259	0.73659	23	17.6	19.3	10	11	193930000	330950000	310620000	253610000	0.945533	-0.441066
gi|827557965;H9IZ53;H9IZ54;H9IYU7;gi|512926611;gi|512926607	>gi|827557965|ref|XP_012550179.1| V-type proton ATPase 116 kDa subunit a [Bombyx mori];>tr|H9IZ53|H9IZ53_BOMMO V-type proton ATPase subunit a OS=Bombyx mori PE=3 SV=1;>tr|H9IZ54|H9IZ54_BOMMO V-type proton ATPase subunit a OS=Bombyx mori PE=3 SV=1	gi|827557965	97.878	852	0.76277	0.84639	0.92078	0.82152	5.5	3.9	4.3	3	3	32663000	30851000	50344000	36495000	-0.119072	-0.283632
gi|827558175;H9JKX7;gi|827558171;gi|827558167;Q0ZAL8;gi|112982956;gi|109706819	>gi|827558175|ref|XP_012550258.1| splicing factor arginine/serine-rich 6 isoform X5 [Bombyx mori];>tr|H9JKX7|H9JKX7_BOMMO Uncharacterized protein OS=Bombyx mori GN=733142 PE=4 SV=1;>gi|827558171|ref|XP_012550256.1| splicing factor arginine/serine-rich 6 is	gi|827558175	16.371	141	1.7833		2.0466		14.2	14.2	0	2	0	43254000	81111000	0	0	1.03323
gi|827558407;H9JKV4	>gi|827558407|ref|XP_012550345.1| RNA exonuclease 1 homolog [Bombyx mori];>tr|H9JKV4|H9JKV4_BOMMO Uncharacterized protein OS=Bombyx mori PE=4 SV=1	gi|827558407	121.25	1067		2.046		1.9069	2	0.9	1	1	1	2178800	1763500	54419000	105600000		0.931229
gi|827558597;H9JQ71	>gi|827558597|ref|XP_012550413.1| uncharacterized protein LOC101742952 [Bombyx mori];>tr|H9JQ71|H9JQ71_BOMMO Uncharacterized protein OS=Bombyx mori PE=4 SV=1	gi|827558597	104.35	934	0.55228	1.1816	0.64114	1.18	5.4	3.9	4.1	3	4	46908000	24788000	53706000	57867000	-0.641289	0.238787
gi|827559198;H9JH76	>gi|827559198|ref|XP_012550647.1| enoyl-[acyl-carrier-protein] reductase, mitochondrial [Bombyx mori];>tr|H9JH76|H9JH76_BOMMO Uncharacterized protein OS=Bombyx mori PE=4 SV=1	gi|827559198	62.415	563	0.4056	1.7095	0.45946	1.5351	15.1	6.7	12.8	3	6	85311000	36992000	60364000	126970000	-1.12199	0.618333
gi|827559382;Q2F5N8;gi|87248553;gi|114052643;H9IT03;H9IT02	>gi|827559382|ref|XP_012550713.1| nuclear migration protein nudC isoform X1 [Bombyx mori];>tr|Q2F5N8|Q2F5N8_BOMMO Nuclear migration protein nudC OS=Bombyx mori PE=2 SV=1;>gi|87248553|gb|ABD36329.1| nuclear migration protein nudC [Bombyx mori];>gi|114052643	gi|827559382	37.471	325	0.95573	0.66759	1.1015	0.64962	25.5	22.5	10.2	6	4	134220000	120010000	91910000	51975000	0.139469	-0.622332
H9ISR1;gi|827559596;gi|827559592	>tr|H9ISR1|H9ISR1_BOMMO Uncharacterized protein OS=Bombyx mori PE=4 SV=1;>gi|827559596|ref|XP_012550797.1| traB domain-containing protein [Bombyx mori];>gi|827559592|ref|XP_012550795.1| traB domain-containing protein [Bombyx mori]	H9ISR1	37.584	339					5	2.4	2.7	1	1	24427000	20152000	8638300	7332600
gi|827560047;H9J7D4;H9J7D6	>gi|827560047|ref|XP_004932096.2| uncharacterized protein LOC101744580 [Bombyx mori]	gi|827560047	94.543	869	0.57586	1.1638	0.70946	1.1623	13.2	11.5	11.7	9	9	178650000	93316000	113790000	156320000	-0.495207	0.216982
gi|827560289;H9IZH6;gi|1200737459;gi|827560287;gi|1200737456;Q2PGW1;gi|84469398;gi|162462046;Q2PGW0;gi|84469400;gi|162462084;Q2PGV9;gi|84469402;gi|827560285;gi|139002291;A4PBE1;Q2PGW2;gi|84469396;gi|162462017;gi|827560283;gi|827560291	>gi|827560289|ref|XP_012551062.1| lipophorin receptor isoform X6 [Bombyx mori];>tr|H9IZH6|H9IZH6_BOMMO Uncharacterized protein OS=Bombyx mori GN=692500 PE=4 SV=1;>gi|1200737459|ref|XP_021207681.1| lipophorin receptor isoform X5 [Bombyx mori];>gi|827560287|	gi|827560289	91.937	820	0.50913		0.60933		2.7	2.7	1.2	2	1	29174000	11338000	4145100	6693900	-0.714704
gi|827560447;H9IZG4	>gi|827560447|ref|XP_012551133.1| cullin-associated NEDD8-dissociated protein 1 [Bombyx mori];>tr|H9IZG4|H9IZG4_BOMMO Uncharacterized protein OS=Bombyx mori PE=4 SV=1	gi|827560447	138.39	1255	0.74396	0.72217	0.86901	0.76217	2.4	1.8	2.4	2	3	6339600	7068600	17190000	8964100	-0.202555	-0.391815
gi|827560563;H9IZ97	>gi|827560563|ref|XP_012551174.1| LOW QUALITY PROTEIN: mitochondrial-processing peptidase subunit beta [Bombyx mori];>tr|H9IZ97|H9IZ97_BOMMO Uncharacterized protein OS=Bombyx mori PE=4 SV=1	gi|827560563	51.174	466	0.52133	1.199	0.59778	1.0588	14.4	10.1	12.2	5	5	184040000	89141000	177500000	207910000	-0.742313	0.0824301
H9JC73;gi|827560645;Q1HPV6;gi|95102888;gi|114051868	>tr|H9JC73|H9JC73_BOMMO Uncharacterized protein OS=Bombyx mori GN=732974 PE=4 SV=1;>gi|827560645|ref|XP_012551203.1| hydroxysteroid dehydrogenase isoform X1 [Bombyx mori];>tr|Q1HPV6|Q1HPV6_BOMMO Hydroxysteroid dehydrogenase OS=Bombyx mori PE=2 SV=1;>gi|951	H9JC73	43.836	406		1.2843		1.2706	5.9	3.4	5.9	1	2	30605000	16952000	35085000	27731000		0.34551
gi|827561130;H9JPH1	>gi|827561130|ref|XP_004932709.2| LETM1 and EF-hand domain-containing protein 1, mitochondrial [Bombyx mori];>tr|H9JPH1|H9JPH1_BOMMO Uncharacterized protein OS=Bombyx mori PE=4 SV=1	gi|827561130	80.716	703	0.56266	1.4953	0.66345	1.4642	7.8	7.8	2.1	5	1	70775000	37100000	41295000	46137000	-0.59194	0.550113
H9JMJ8;gi|827561932	>tr|H9JMJ8|H9JMJ8_BOMMO Transcription factor BTF3 OS=Bombyx mori GN=LOC101747148 PE=3 SV=1;>gi|827561932|ref|XP_012551703.1| transcription factor BTF3 homolog 4 [Bombyx mori]	H9JMJ8	19.052	174	1.3534	0.49203	1.6462	0.49038	18.4	17.8	18.4	2	3	21738000	28169000	36652000	21273000	0.71914	-1.02803
gi|827562009;H9JS21;H9JS20	>gi|827562009|ref|XP_012551733.1| GRB10-interacting GYF protein 2 [Bombyx mori];>tr|H9JS21|H9JS21_BOMMO Uncharacterized protein OS=Bombyx mori PE=4 SV=1;>tr|H9JS20|H9JS20_BOMMO Uncharacterized protein OS=Bombyx mori PE=4 SV=1	gi|827562009	143.31	1294					2.2	1.4	0.9	1	1	11783000	3412300	4840300	5686200
H9JJS8;gi|827562409	>tr|H9JJS8|H9JJS8_BOMMO Uncharacterized protein OS=Bombyx mori PE=3 SV=1;>gi|827562409|ref|XP_012551885.1| unconventional myosin-Va [Bombyx mori]	H9JJS8	136.78	1202					1.5	0.9	0.6	1	1	11065000	5560600	2381100	4108400
gi|827563155;H9JY38	>gi|827563155|ref|XP_012552188.1| galectin-5 [Bombyx mori];>tr|H9JY38|H9JY38_BOMMO Galectin OS=Bombyx mori PE=4 SV=1	gi|827563155	20.339	186	2.9222	0.36813	3.2373	0.33152	37.6	20.4	30.1	4	4	99126000	277190000	429610000	156050000	1.69479	-1.59283
H9J343;gi|827563219;gi|827563217	>tr|H9J343|H9J343_BOMMO Uncharacterized protein OS=Bombyx mori PE=4 SV=1;>gi|827563219|ref|XP_012552214.1| calumenin-A isoform X2 [Bombyx mori];>gi|827563217|ref|XP_012552213.1| reticulocalbin-2 isoform X1 [Bombyx mori]	H9J343	21.951	192					10.4	10.4	0	2	0	7186700	3815500	0	0
gi|827563568	>gi|827563568|ref|XP_004933852.2| electron transfer flavoprotein subunit alpha, mitochondrial [Bombyx mori]	gi|827563568	34.761	330	0.53534	0.84928	0.60812	0.87108	33.9	30	17.3	7	5	203290000	118940000	99344000	87663000	-0.717572	-0.199123
gi|827563757;gi|827540097;H9J5R8;H9J5R7	>gi|827563757|ref|XP_004933946.2| adenylosuccinate synthetase [Bombyx mori];>gi|827540097|ref|XP_012553129.1| adenylosuccinate synthetase [Bombyx mori]	gi|827563757	49.285	451	1.1573	0.55491	1.4155	0.53428	32.2	23.9	24.4	10	8	254490000	291710000	224270000	134150000	0.501312	-0.904332
Q2F5Y6;gi|831360232;gi|830501838	>tr|Q2F5Y6|Q2F5Y6_BOMMO Mitochondrial ribosomal protein L23 OS=Bombyx mori GN=LOC101744664 PE=2 SV=2;>gi|831360232|ref|NP_001296469.1| 39S ribosomal protein L23, mitochondrial [Bombyx mori];>gi|830501838|gb|ABD36231.2| mitochondrial ribosomal protein L23 [	Q2F5Y6	18.074	150	1.6231	0.63285	1.9753	0.62606	23.3	23.3	12	4	2	38474000	65853000	57223000	34732000	0.982072	-0.675627
H9IS76;gi|1200715666;gi|1200715664	>tr|H9IS76|H9IS76_BOMMO Uncharacterized protein OS=Bombyx mori GN=LOC101737763 PE=4 SV=1	H9IS76	86.968	777	0.35668	3.1356	0.42122	2.873	20.3	17.4	12.6	11	8	295030000	105740000	96555000	235010000	-1.24735	1.52256
H9ISU4;gi|1200736569;gi|1200736567	>tr|H9ISU4|H9ISU4_BOMMO Uncharacterized protein OS=Bombyx mori PE=4 SV=1;>gi|1200736569|ref|XP_021207448.1| coiled-coil domain-containing protein 6 isoform X2 [Bombyx mori];>gi|1200736567|ref|XP_021207447.1| coiled-coil domain-containing protein 6 isoform	H9ISU4	41.064	356		1.0612		1.0035	6.5	4.2	6.5	1	2	9356000	8545500	17124000	21300000		0.00504062
H9ITG2	>tr|H9ITG2|H9ITG2_BOMMO Uncharacterized protein OS=Bombyx mori PE=4 SV=1	H9ITG2	70.54	631	0.52694	1.3209	0.61485	1.2459	38.7	29.3	26.6	18	16	839730000	408630000	350140000	496760000	-0.701694	0.317188
H9IZD3	>tr|H9IZD3|H9IZD3_BOMMO Uncharacterized protein OS=Bombyx mori PE=4 SV=1	H9IZD3	82.523	731		2.837		2.8274	6.4	0	6.4	0	4	0	0	19351000	54593000		1.49948
H9J2D4	>tr|H9J2D4|H9J2D4_BOMMO Uncharacterized protein OS=Bombyx mori PE=4 SV=1	H9J2D4	44.2	419	1.3319	0.8052	1.5869	0.77927	11.5	7.9	6.9	2	3	20408000	27675000	58385000	44620000	0.666211	-0.359805
H9J619;gi|1200719111;gi|827542663	>tr|H9J619|H9J619_BOMMO Uncharacterized protein OS=Bombyx mori PE=4 SV=1;>gi|1200719111|ref|XP_021202537.1| claspin-like [Bombyx mori]	H9J619	186.74	1658	0.94391	0.51945	1.1159	0.50295	7	4.9	5.5	5	7	85974000	90667000	136590000	63287000	0.158208	-0.991513
H9J6Z6	>tr|H9J6Z6|H9J6Z6_BOMMO FACT complex subunit SSRP1 OS=Bombyx mori PE=3 SV=1	H9J6Z6	79.022	700	1.7702	0.68723	2.0965	0.70383	6	4.9	6	3	4	23796000	50257000	46311000	39880000	1.06798	-0.506701
H9J814;Q2F6A8;gi|831362685;gi|830501830;Q2F6B0;gi|87248109;Q2F6A9;gi|87248111	>tr|H9J814|H9J814_BOMMO Uncharacterized protein OS=Bombyx mori GN=101745599 PE=3 SV=1;>tr|Q2F6A8|Q2F6A8_BOMMO Mitochondrial enoyl-CoA hydratase 3 OS=Bombyx mori PE=2 SV=2;>gi|831362685|ref|NP_001296539.1| probable enoyl-CoA hydratase, mitochondrial [Bombyx	H9J814	32.891	302	0.69056	0.84784	0.78225	0.7551	33.1	24.8	29.1	6	8	267960000	174300000	296470000	225170000	-0.354298	-0.40526
H9J9B1;gi|1200729986	>tr|H9J9B1|H9J9B1_BOMMO Uncharacterized protein OS=Bombyx mori PE=4 SV=1	H9J9B1	108.65	1022	0.15035	4.9639	0.17137	4.6349	21.5	14.3	18.7	3	3	489580000	84774000	112000000	582000000	-2.54481	2.21254
H9JBB4;gi|309384283;gi|309378082;A1E129	>tr|H9JBB4|H9JBB4_BOMMO Uncharacterized protein OS=Bombyx mori GN=100144600 PE=3 SV=1;>gi|309384283|ref|NP_001116822.2| kinesin heavy chain [Bombyx mori];>gi|309378082|gb|ABK92268.2| kinesin-like protein 1 [Bombyx mori];>tr|A1E129|A1E129_BOMMO Kinesin-like	H9JBB4	115.45	1026					2.4	2.4	0	2	0	17313000	5779700	0	0
H9JBN8	>tr|H9JBN8|H9JBN8_BOMMO Uncharacterized protein OS=Bombyx mori GN=778475 PE=4 SV=1	H9JBN8	35.591	312	2.2889	0.5386	2.4965	0.50098	47.4	43.9	41.7	12	11	635630000	1428500000	1089400000	584340000	1.31991	-0.997175
H9JD56;gi|1200723242;Q65Y02;gi|58429979;gi|52421187;gi|112983802;gi|1200723240	>tr|H9JD56|H9JD56_BOMMO Superoxide dismutase OS=Bombyx mori GN=Sod2 PE=3 SV=1;>gi|1200723242|ref|XP_021203733.1| mn superoxide dismutase isoform X2 [Bombyx mori];>tr|Q65Y02|Q65Y02_BOMMO Superoxide dismutase OS=Bombyx mori GN=Mn sod PE=2 SV=1;>gi|58429979|g	H9JD56	24.68	221	0.50264	1.0942	0.56927	1.0632	27.6	27.6	27.6	5	5	447560000	215120000	328400000	382920000	-0.812815	0.088413
H9JDT7	>tr|H9JDT7|H9JDT7_BOMMO Uncharacterized protein OS=Bombyx mori PE=4 SV=1	H9JDT7	5.8276	53		0.96084		0.90653	37.7	22.6	37.7	1	2	20442000	13680000	38551000	35423000		-0.141573
H9JHL4;gi|829569609;gi|194303591;B5AFH2	>tr|H9JHL4|H9JHL4_BOMMO Uncharacterized protein OS=Bombyx mori GN=101738358 PE=3 SV=1;>gi|829569609|ref|NP_001296504.1| cytochrome c [Bombyx mori];>gi|194303591|gb|ACF41193.1| mitochondrial cytochrome c [Bombyx mori];>tr|B5AFH2|B5AFH2_BOMMO Mitochondrial c	H9JHL4	11.721	108	0.55782	0.85848	0.63134	0.80099	38	38	38	5	5	218600000	144670000	177980000	184780000	-0.663511	-0.320144
H9JKG5	>tr|H9JKG5|H9JKG5_BOMMO Peptidyl-prolyl cis-trans isomerase OS=Bombyx mori PE=4 SV=1	H9JKG5	17.755	156	2.4737	0.60793	2.6757	0.57586	67.9	49.4	67.9	6	9	628450000	947690000	1051600000	570680000	1.41992	-0.79621
H9JLS3;Q5CCL7;gi|60592739;gi|112983280	>tr|H9JLS3|H9JLS3_BOMMO Uncharacterized protein OS=Bombyx mori GN=692503 PE=4 SV=1;>tr|Q5CCL7|Q5CCL7_BOMMO Hsc70/Hsp90-organizing protein HOP OS=Bombyx mori GN=HOP PE=2 SV=1;>gi|60592739|dbj|BAD90844.1| Hsc70/Hsp90-organizing protein HOP [Bombyx mori];>gi|	H9JLS3	383.02	3362	0.91695	0.80469	1.0784	0.76929	2.9	2.2	1.7	7	5	156450000	170730000	132980000	135000000	0.108892	-0.378401
H9JMB3;Q2F6C4;gi|87248081;gi|114052545	>tr|H9JMB3|H9JMB3_BOMMO T-complex protein 1 subunit delta OS=Bombyx mori GN=692795 PE=3 SV=1;>tr|Q2F6C4|Q2F6C4_BOMMO T-complex protein 1 subunit delta OS=Bombyx mori PE=2 SV=1;>gi|87248081|gb|ABD36093.1| chaperonin subunit 4 delta [Bombyx mori];>gi|1140525	H9JMB3	59.202	559	0.71538	0.86923	0.8195	0.7871	29.7	23.8	25.2	10	10	237380000	195690000	267480000	217300000	-0.287184	-0.345381
H9JP90;Q4U5S3;gi|66269351;gi|112983576;Q7Z1E4;gi|90992734;gi|31559113	>tr|H9JP90|H9JP90_BOMMO Uncharacterized protein OS=Bombyx mori GN=CatD PE=3 SV=1;>tr|Q4U5S3|Q4U5S3_BOMMO CathD OS=Bombyx mori PE=2 SV=1;>gi|66269351|gb|AAY43135.1| CathD [Bombyx mori];>gi|112983576|ref|NP_001037351.1| cathepsin D precursor [Bombyx mori];>t	H9JP90	35.05	326	0.90635	1.0608	1.035	0.96666	33.1	33.1	30.1	8	7	698640000	601640000	737530000	789650000	0.0496308	-0.0489196
H9JPL2;gi|1200738141;Q5UAS0;gi|54609229;gi|112984310	>tr|H9JPL2|H9JPL2_BOMMO 60S ribosomal protein L18a OS=Bombyx mori GN=692695 PE=3 SV=1;>gi|1200738141|ref|XP_021207863.1| ribosomal protein L18A isoform X1 [Bombyx mori];>tr|Q5UAS0|Q5UAS0_BOMMO 60S ribosomal protein L18a OS=Bombyx mori GN=RpL18A PE=2 SV=1;>	H9JPL2	21.011	177	0.56086	2.2576	0.6193	2.0221	50.3	33.3	37.3	8	9	1122700000	616670000	631620000	1367600000	-0.69129	1.01585
H9JQW4;Q2F5L8;gi|87248593;gi|114052793;Q1HQ97;gi|95102612;gi|114052376	>tr|H9JQW4|H9JQW4_BOMMO Uncharacterized protein OS=Bombyx mori GN=692972 PE=4 SV=1;>tr|Q2F5L8|Q2F5L8_BOMMO Ribosomal protein L7Ae OS=Bombyx mori PE=2 SV=1;>gi|87248593|gb|ABD36349.1| ribosomal protein L7Ae [Bombyx mori];>gi|114052793|ref|NP_001040276.1| ri	H9JQW4	42.651	379	0.5813	1.1137	0.63398	1.0407	13.2	8.4	11.1	3	3	145100000	91888000	112380000	114000000	-0.657491	0.0575542
H9JS77	>tr|H9JS77|H9JS77_BOMMO Uncharacterized protein OS=Bombyx mori PE=4 SV=1	H9JS77	68.192	631	0.45464	2.9402	0.52334	2.6714	37.6	33.3	33.8	5	4	2406600000	1035100000	631400000	1763000000	-0.93418	1.4176
H9JTP2;gi|512917242;gi|512917246	>tr|H9JTP2|H9JTP2_BOMMO Uncharacterized protein OS=Bombyx mori PE=4 SV=1;>gi|512917242|ref|XP_004928840.1| cytochrome b-c1 complex subunit 9 [Bombyx mori];>gi|512917246|ref|XP_004928841.1| ras-related protein Rab-35 [Bombyx mori]	H9JTP2	30.566	266		1.2733		1.3108	9.4	0	9.4	0	2	0	0	10903000	13832000		0.390448
H9JV50;P52273;gi|608681;gi|19773420;gi|1729841;gi|112983481;H9IXX0;gi|1200738729	>tr|H9JV50|H9JV50_BOMMO Tubulin alpha chain OS=Bombyx mori GN=Tua1 PE=3 SV=1;>sp|P52273|TBA_BOMMO Tubulin alpha chain OS=Bombyx mori PE=2 SV=1;>gi|608681|emb|CAA58465.1| alpha-tubulin [Bombyx mori];>gi|19773420|dbj|BAB86849.1| alpha-tubulin [Bombyx mori];>	H9JV50	49.95	450	1.2987	0.71868	1.4294	0.65469	60.7	42.4	58.9	1	4	2943000000	4183100000	6875200000	5013800000	0.51541	-0.611116
H9JVK4	>tr|H9JVK4|H9JVK4_BOMMO Uncharacterized protein OS=Bombyx mori GN=692658 PE=3 SV=1	H9JVK4	45.576	400	0.23402	5.1642	0.27273	4.747	31	17	18	1	0	242770000	35686000	58130000	340550000	-1.87445	2.24702
H9JW04;gi|289629218;gi|284027822;D2Y4R3;gi|615796010;A0A023SG69	>tr|H9JW04|H9JW04_BOMMO Coatomer subunit beta OS=Bombyx mori GN=100379188 PE=4 SV=1;>gi|289629218|ref|NP_001166193.1| coatomer protein complex subunit beta [Bombyx mori];>gi|284027822|gb|ADB66735.1| coatomer protein complex subunit beta [Bombyx mori];>tr|D	H9JW04	100.64	913					2.6	1	1.6	1	1	20822000	23663000	7049100	2899800
H9JW78;Q66SW3;gi|54609305;gi|51863340;gi|112982861;Q5UAN3;gi|54609303;gi|164420683	>tr|H9JW78|H9JW78_BOMMO Uncharacterized protein OS=Bombyx mori GN=RpS11 PE=3 SV=1;>tr|Q66SW3|Q66SW3_BOMMO Ribosomal protein S11 OS=Bombyx mori GN=S11 PE=2 SV=1;>gi|54609305|gb|AAV34868.1| ribosomal protein S11-2 [Bombyx mori];>gi|51863340|gb|AAU11818.1| ri	H9JW78	22.757	195	0.60708	2.0068	0.6693	1.7354	45.6	37.9	41.5	10	10	2863800000	1871300000	1871400000	3959000000	-0.579275	0.795268
H9JWX5	>tr|H9JWX5|H9JWX5_BOMMO Uncharacterized protein OS=Bombyx mori GN=692625 PE=3 SV=1	H9JWX5	194.21	1933	3.5402		4.1526		2.4	2	1	2	1	24519000	77129000	18769000	6288600	2.05401
wb_BmPRMT5;H9JE95;gi|512916118;gi|512916114;gi|827552404;gi|827552402	>wb_BmPRMT5;>tr|H9JE95|H9JE95_BOMMO Protein arginine N-methyltransferase OS=Bombyx mori PE=3 SV=1;>gi|512916118|ref|XP_004928554.1| protein arginine N-methyltransferase 5 isoform X4 [Bombyx mori];>gi|512916114|ref|XP_004928553.1| protein arginine N-methylt	wb_BmPRMT5	76.434	672	0.30298	3.0482	0.36322	3.0592	10.3	6.8	10.3	4	6	119910000	38850000	43679000	147030000	-1.46108	1.61315
wb_BmQin;H9JAF0;gi|512924697	>wb_BmQin;>tr|H9JAF0|H9JAF0_BOMMO Uncharacterized protein OS=Bombyx mori PE=4 SV=1;>gi|512924697|ref|XP_004930658.1| RING finger protein 17 [Bombyx mori]	wb_BmQin	200.33	1749	0.17992	5.4661	0.21325	5.606	12.6	9.9	6.3	13	9	271140000	39255000	34882000	231930000	-2.22938	2.48697
wb_BmSpnE;H9J608;gi|1200719135;gi|827542782	>wb_BmSpnE;>tr|H9J608|H9J608_BOMMO Uncharacterized protein OS=Bombyx mori PE=4 SV=1;>gi|1200719135|ref|XP_021202544.1| probable ATP-dependent RNA helicase spindle-E isoform X2 [Bombyx mori];>gi|827542782|ref|XP_012544435.1| probable ATP-dependent RNA helic	wb_BmSpnE	163.12	1443	0.0976	9.6856	0.11065	8.9156	13.5	8.7	8	11	10	318280000	58230000	40665000	317200000	-3.17592	3.15633
wb_BmVreteno	>wb_BmVreteno	wb_BmVreteno	118.95	1062	0.016693	44.975	0.019304	35.663	58.8	46	48.4	6	6	5470700000	107700000	812710000	6997600000	-5.69496	5.15636
wb_BmTdrd12	>wb_BmTdrd12	wb_BmTdrd12	169.71	1500					40.6	33.3	36.9	2	2	89941000	1062100	2230900	160800000

## Sheet: selected proteins
Protein.IDs	Fasta.headers	plot_label	Mol..weight..kDa.	Sequence.length	Ratio.H.L.0147.0149	Ratio.H.L.0148.0146	Ratio.H.L.normalized.0147.0149	Ratio.H.L.normalized.0148.0146	Sequence.coverage....	Sequence.coverage.0147.0149....	Sequence.coverage.0148.0146....	Unique.peptides.0147.0149	Unique.peptides.0148.0146	Intensity.L.0147.0149	Intensity.H.0147.0149	Intensity.L.0148.0146	Intensity.H.0148.0146	log2.Ratio.H.L.normalized.0147.0149	log2.Ratio.H.L.normalized.0148.0146
H9JFX7;gi|865993135;A0A0H5AXR2;wb_BmMaelstrom;gi|1200727692;gi|1200727690;gi|799532291;gi|799532290;gi|799532289;gi|799532288	>tr|H9JFX7|H9JFX7_BOMMO Uncharacterized protein OS=Bombyx mori PE=4 SV=1;>gi|865993135|dbj|BAR94546.1| maelstrom [Bombyx mori];>tr|A0A0H5AXR2|A0A0H5AXR2_BOMMO Maelstrom OS=Bombyx mori GN=mael PE=1 SV=1;>wb_BmMaelstrom;>gi|1200727692|ref|XP_021204994.1| pro	H9JFX7	34.119	297	0.16854	8.459	0.1968	8.3802	17.8	6.1	15.2	2	4	50029000	8497700	31367000	134060000	-2.3452	3.06698
gi|164605505;gi|1160578163;A9ZSZ2;wb_BmAGO3;gi|153957782;A7LNN5	>gi|164605505|dbj|BAF98575.1| AGO3 [Bombyx mori];>gi|1160578163|sp|A9ZSZ2.2|AGO3_BOMMO RecName: Full=Piwi-like protein Ago3; Short=BmAGO3;>sp|A9ZSZ2|AGO3_BOMMO Piwi-like protein Ago3 OS=Bombyx mori GN=AGO3 PE=1 SV=2;>wb_BmAGO3	gi|164605505	104.6	926	0.061431	22.662	0.068485	21.35	33.3	20.8	31.3	2	2	1412500000	87037000	176830000	2031300000	-3.86807	4.41616
wb_BmExd1;H9IUR0;gi|512913119;gi|1008808739;A0A158N7N9;gi|969813041;gi|969813040;gi|969813039;gi|969813038;gi|969813037;gi|969813036;gi|969813035	>wb_BmExd1;>sp|H9IUR0|EXD1_BOMMO piRNA biogenesis protein EXD1 OS=Bombyx mori GN=EXD1 PE=1 SV=2;>gi|512913119|ref|XP_004927819.1| piRNA biogenesis protein EXD1-like [Bombyx mori];>gi|1008808739|sp|H9IUR0.2|EXD1_BOMMO RecName: Full=piRNA biogenesis protein	wb_BmExd1	36.485	315	0.064212	8.4059	0.072898	8.1632	21.9	9.2	21.9	2	6	177670000	8969300	129980000	353410000	-3.77798	3.02913
Q5UAM4;gi|54609321;gi|112984000;H9J110	>tr|Q5UAM4|Q5UAM4_BOMMO Ribosomal protein S18 OS=Bombyx mori GN=RpS18 PE=2 SV=1;>gi|54609321|gb|AAV34876.1| ribosomal protein S18 [Bombyx mori];>gi|112984000|ref|NP_001037269.1| ribosomal protein S18 [Bombyx mori];>tr|H9J110|H9J110_BOMMO Uncharacterized pr	Q5UAM4	17.755	152	0.15509	6.4957	0.16561	5.5253	68.4	59.9	45.4	10	8	1801000000	269710000	287870000	1843200000	-2.59414	2.46605
Q5UAR2;gi|827540701;gi|827540699;gi|54609245;gi|1200717029;gi|112984216	>tr|Q5UAR2|Q5UAR2_BOMMO 60S ribosomal protein L27 OS=Bombyx mori GN=RpL27 PE=2 SV=1;>gi|827540701|ref|XP_012553377.1| ribosomal protein L27 isoform X1 [Bombyx mori];>gi|827540699|ref|XP_012553376.1| ribosomal protein L27 isoform X1 [Bombyx mori];>gi|546092	Q5UAR2	15.902	134	0.11875	5.4968	0.12807	4.5533	41.8	26.1	30.6	4	3	1082700000	140370000	70135000	737810000	-2.965	2.18691
Q66SV9;gi|54609313;gi|51863351;gi|112984352	>tr|Q66SV9|Q66SV9_BOMMO Ribosomal protein S15 OS=Bombyx mori GN=S15 PE=2 SV=1;>gi|54609313|gb|AAV34872.1| ribosomal protein S15 [Bombyx mori];>gi|51863351|gb|AAU11820.1| ribosomal protein S15 [Bombyx mori];>gi|112984352|ref|NP_001037209.1| ribosomal protei	Q66SV9	17.036	147	0.20377	6.2171	0.23252	6.1944	68.7	68.7	49.7	7	5	1314700000	301720000	359380000	1833300000	-2.10457	2.63096
Q5UAS4;gi|54609221;gi|112984376;H9JX29;gi|1200740897;gi|1200740895	>tr|Q5UAS4|Q5UAS4_BOMMO Ribosomal protein L14 OS=Bombyx mori GN=RpL14 PE=2 SV=1;>gi|54609221|gb|AAV34826.1| ribosomal protein L14 [Bombyx mori];>gi|112984376|ref|NP_001037159.1| ribosomal protein L14 [Bombyx mori];>tr|H9JX29|H9JX29_BOMMO Uncharacterized pr	Q5UAS4	18.598	165	0.16646	5.5544	0.18595	4.9468	30.9	25.5	30.9	4	5	362220000	1248400000	72364000	455520000	-2.42701	2.3065
gi|827544701;gi|827544699;gi|1200720655;gi|827544697;H9JRN5;gi|146260811;A5HMG4;H9JRN6	>gi|827544701|ref|XP_012544980.1| double-stranded RNA-specific editase 1 isoform X2 [Bombyx mori];>gi|827544699|ref|XP_012544979.1| double-stranded RNA-specific editase 1 isoform X2 [Bombyx mori];>gi|1200720655|ref|XP_021202973.1| double-stranded RNA-speci	gi|827544701	72.686	659	0.066339	3.7411	0.079594	3.5762	16.7	9	15.2	4	8	144380000	5697500	110840000	537380000	-3.6512	1.83843
H9J6S5;gi|1200724428;wb_BmGtsf-2	>tr|H9J6S5|H9J6S5_BOMMO Uncharacterized protein OS=Bombyx mori PE=4 SV=1;>gi|1200724428|ref|XP_021204061.1| gametocyte-specific factor 1-like [Bombyx mori];>wb_BmGtsf-2	H9J6S5	11.875	101	0.025348	2866	0.027896	2214.5	68.3	68.3	53.5	8	7	26297000000	151910000	587490000	36255000000	-5.1638	11.1128
gi|1200737741;gi|1200737739;H9IZL0	>gi|1200737741|ref|XP_021207757.1| double-stranded RNA-binding protein Staufen homolog 2 isoform X2 [Bombyx mori];>gi|1200737739|ref|XP_021207756.1| double-stranded RNA-binding protein Staufen homolog 2 isoform X1 [Bombyx mori];>tr|H9IZL0|H9IZL0_BOMMO Unch	gi|1200737741	83.242	793	0.031428	3.6712	0.037835	3.619	4.8	3.2	4.8	2	3	15820000	321650	6506200	28941000	-4.72413	1.85559
Q1XG89;gi|575773363;gi|1200739632;A0A1P1EMV3;gi|90991426;gi|112983270	>sp|Q1XG89|TDR12_BOMMO Putative ATP-dependent RNA helicase TDRD12 OS=Bombyx mori GN=TDRD12 PE=1 SV=2;>gi|575773363|sp|Q1XG89.2|TDR12_BOMMO RecName: Full=Putative ATP-dependent RNA helicase TDRD12; AltName: Full=RNA helicase-like protein; AltName: Full=Tudo	Q1XG89	199.88	1759	0.024503	16.553	0.02757	15.156	40.8	33.4	35.5	10	7	5411000000	651370000	337810000	6499900000	-5.18076	3.92182
wb_BmRexo4;H9IX47;gi|827537873;gi|512889465	>wb_BmRexo4;>tr|H9IX47|H9IX47_BOMMO Uncharacterized protein OS=Bombyx mori GN=LOC101746969 PE=4 SV=1;>gi|827537873|ref|XP_012548681.1| RNA exonuclease 4 [Bombyx mori];>gi|512889465|ref|XP_004922283.1| RNA exonuclease 4 [Bombyx mori]	wb_BmRexo4	20.84	183	0.086613	10.145	0.098582	8.7288	58.5	52.5	46.4	9	8	886760000	121580000	149050000	1197800000	-3.34253	3.12578
H9JGL7;gi|512904829	>tr|H9JGL7|H9JGL7_BOMMO Uncharacterized protein OS=Bombyx mori GN=LOC101745284 PE=4 SV=1;>gi|512904829|ref|XP_004925793.1| chromatin target of PRMT1 protein [Bombyx mori]	H9JGL7	26.185	231	0.19771	7.941	0.2327	8.0612	24.7	16.9	19.9	3	4	112540000	23805000	17505000	127580000	-2.10346	3.01099
H9J9B1;gi|1200729986	>tr|H9J9B1|H9J9B1_BOMMO Uncharacterized protein OS=Bombyx mori PE=4 SV=1	H9J9B1	108.65	1022	0.15035	4.9639	0.17137	4.6349	21.5	14.3	18.7	3	3	489580000	84774000	112000000	582000000	-2.54481	2.21254
wb_BmQin;H9JAF0;gi|512924697	>wb_BmQin;>tr|H9JAF0|H9JAF0_BOMMO Uncharacterized protein OS=Bombyx mori PE=4 SV=1;>gi|512924697|ref|XP_004930658.1| RING finger protein 17 [Bombyx mori]	wb_BmQin	200.33	1749	0.17992	5.4661	0.21325	5.606	12.6	9.9	6.3	13	9	271140000	39255000	34882000	231930000	-2.22938	2.48697
wb_BmSpnE;H9J608;gi|1200719135;gi|827542782	>wb_BmSpnE;>tr|H9J608|H9J608_BOMMO Uncharacterized protein OS=Bombyx mori PE=4 SV=1;>gi|1200719135|ref|XP_021202544.1| probable ATP-dependent RNA helicase spindle-E isoform X2 [Bombyx mori];>gi|827542782|ref|XP_012544435.1| probable ATP-dependent RNA helic	wb_BmSpnE	163.12	1443	0.0976	9.6856	0.11065	8.9156	13.5	8.7	8	11	10	318280000	58230000	40665000	317200000	-3.17592	3.15633
wb_BmTdrd1	>wb_BmTdrd1	wb_BmTdrd1	118.95	1062	0.016693	44.975	0.019304	35.663	58.8	46	48.4	6	6	5470700000	107700000	812710000	6997600000	-5.69496	5.15636
Please not that Tdrd1 has been renamed to BmVreteno

## Sheet: interesting peptides
Sequence	N.term.cleavage.window	C.term.cleavage.window	Amino.acid.before	First.amino.acid	Second.amino.acid	Second.last.amino.acid	Last.amino.acid	Amino.acid.after	A.Count	R.Count	N.Count	D.Count	C.Count	Q.Count	E.Count	G.Count	H.Count	I.Count	L.Count	K.Count	M.Count	F.Count	P.Count	S.Count	T.Count	W.Count	Y.Count	V.Count	U.Count	Length	Missed.cleavages	Mass	Proteins	Leading.razor.protein	Start.position	End.position	Unique..Groups.	Unique..Proteins.	Charges	PEP	Score	Experiment.0147.0149	Experiment.0148.0146	Ratio.H.L	Ratio.H.L.normalized	Ratio.H.L.variability....	Ratio.H.L.count	Ratio.H.L.iso.count	Ratio.H.L.type
CEWINPTMIACPYNATHR	RLQRHIVKCEWINPTM	CPYNATHRYTQEDMKF	K	C	E	H	R	Y	2	1	2	0	2	0	1	0	1	2	0	0	1	0	2	0	2	1	1	0	0	18	0	2232.99	H9J6S5;gi|1200724428;wb_BmGtsf-2	H9J6S5	28	45	yes	no	2;3	2.7404e-45	214.66	2	4	0.5331	0.49425	329.52	4		Median
EYLPETDPNHEIWDD	TPKIILQKEYLPETDP	PNHEIWDD________	K	E	Y	D	D	-	0	0	1	3	0	0	3	0	1	1	1	0	0	0	2	0	1	1	1	0	0	15	0	1871.79	H9J6S5;gi|1200724428;wb_BmGtsf-2	H9J6S5	87	101	yes	no	3	0.045193	33.842	1					0		Median
FHVLNCPSK	RYTQEDMKFHVLNCPS	HVLNCPSKTSIFPIEK	K	F	H	S	K	T	0	0	1	0	1	0	0	0	1	0	1	1	0	1	1	1	0	0	0	1	0	9	0	1100.54	H9J6S5;gi|1200724428;wb_BmGtsf-2	H9J6S5	53	61	yes	no	2;3	8.9194e-05	109.71	3	1	0.0067248	0.0071023	133.99	2		Median
TSIFPIEK	HVLNCPSKTSIFPIEK	TSIFPIEKPPKTVASI	K	T	S	E	K	P	0	0	0	0	0	0	1	0	0	2	0	1	0	1	1	1	1	0	0	0	0	8	0	933.517	H9J6S5;gi|1200724428;wb_BmGtsf-2	H9J6S5	62	69	yes	no	2	0.00905	99.442	1	1				0		Median
TSIFPIEKPPK	HVLNCPSKTSIFPIEK	FPIEKPPKTVASITTP	K	T	S	P	K	T	0	0	0	0	0	0	1	0	0	2	0	2	0	1	3	1	1	0	0	0	0	11	1	1255.72	H9J6S5;gi|1200724428;wb_BmGtsf-2	H9J6S5	62	72	yes	no	2;3	3.3815e-11	154.15	2	2	231.75	179.2	732.86	3		Median
TVASITTPK	FPIEKPPKTVASITTP	VASITTPKIILQKEYL	K	T	V	P	K	I	1	0	0	0	0	0	0	0	0	1	0	1	0	0	1	1	3	0	0	1	0	9	0	916.523	H9J6S5;gi|1200724428;wb_BmGtsf-2	H9J6S5	73	81	yes	no	2	0.00063528	86.898	1	2	1.4861	1.4571	638.77	3		Median
YTQEDMK	CPYNATHRYTQEDMKF	RYTQEDMKFHVLNCPS	R	Y	T	M	K	F	0	0	0	1	0	1	1	0	0	0	0	1	1	0	0	0	1	0	1	0	0	7	0	913.385	H9J6S5;gi|1200724428;wb_BmGtsf-2	H9J6S5	46	52	yes	no	2	0.021113	61.962	1	1	1.0595	1.0996	452.13	2		Median
YTQEDMKFHVLNCPSK	CPYNATHRYTQEDMKF	HVLNCPSKTSIFPIEK	R	Y	T	S	K	T	0	0	1	1	1	1	1	0	1	0	1	2	1	1	1	1	1	0	1	1	0	16	1	1995.92	H9J6S5;gi|1200724428;wb_BmGtsf-2	H9J6S5	46	61	yes	no	2;3;4	1.0492e-18	147.06	2	4	5.3589	4.9969	674.22	2		Median
[truncated: 31 more columns]

## Sheet: full MaxQuant output
Protein.IDs	Majority.protein.IDs	Peptide.counts..all.	Peptide.counts..razor.unique.	Peptide.counts..unique.	Fasta.headers	Number.of.proteins	Peptides	Razor...unique.peptides	Unique.peptides	Peptides.0147.0149	Peptides.0148.0146	Razor...unique.peptides.0147.0149	Razor...unique.peptides.0148.0146	Unique.peptides.0147.0149	Unique.peptides.0148.0146	Sequence.coverage....	Unique...razor.sequence.coverage....	Unique.sequence.coverage....	Mol..weight..kDa.	Sequence.length	Sequence.lengths	Q.value	Score	Ratio.H.L	Ratio.H.L.normalized	Ratio.H.L.variability....	Ratio.H.L.count	Ratio.H.L.iso.count	Ratio.H.L.type	Ratio.H.L.0147.0149	Ratio.H.L.normalized.0147.0149	Ratio.H.L.variability.....0147.0149	Ratio.H.L.count.0147.0149	Ratio.H.L.iso.count.0147.0149	Ratio.H.L.type.0147.0149	Ratio.H.L.0148.0146	Ratio.H.L.normalized.0148.0146	Ratio.H.L.variability.....0148.0146	Ratio.H.L.count.0148.0146	Ratio.H.L.iso.count.0148.0146	Ratio.H.L.type.0148.0146	Sequence.coverage.0147.0149....	Sequence.coverage.0148.0146....	Intensity	Intensity.L	Intensity.H	Intensity.0147.0149	Intensity.L.0147.0149	Intensity.H.0147.0149
gi|827544301;H9J172;gi|827544299;gi|829569751;gi|766543085;A0A0D6A6H2	gi|827544301;H9J172;gi|827544299;gi|829569751;gi|766543085;A0A0D6A6H2	5;5;5;5;5;5	5;5;5;5;5;5	5;5;5;5;5;5	>gi|827544301|ref|XP_012544873.1| methionine--tRNA ligase, cytoplasmic isoform X2 [Bombyx mori];>tr|H9J172|H9J172_BOMMO Uncharacterized protein OS=Bombyx mori GN=101739633 PE=3 SV=1;>gi|827544299|ref|XP_012544872.1| methionine--tRNA ligase, cytoplasmic iso	6	5	5	5	4	4	4	4	4	4	5.3	5.3	5.3	105.61	940	940;948;996;1001;1001;1001	0	33.256	0.72449	0.78774	39.908	8	0	Median	0.91199	1.0898	16.63	4	0	Median	0.62639	0.60683	28.417	4	0	Median	4.3	4.4	169020000	100080000	68942000	84222000	43773000	40449000
H9JFX7;gi|865993135;A0A0H5AXR2;wb_BmMaelstrom;gi|1200727692;gi|1200727690;gi|799532291;gi|799532290;gi|799532289;gi|799532288	H9JFX7;gi|865993135;A0A0H5AXR2;wb_BmMaelstrom;gi|1200727692;gi|1200727690	5;5;5;5;5;5;2;2;2;2	5;5;5;5;5;5;2;2;2;2	5;5;5;5;5;5;2;2;2;2	>tr|H9JFX7|H9JFX7_BOMMO Uncharacterized protein OS=Bombyx mori PE=4 SV=1;>gi|865993135|dbj|BAR94546.1| maelstrom [Bombyx mori];>tr|A0A0H5AXR2|A0A0H5AXR2_BOMMO Maelstrom OS=Bombyx mori GN=mael PE=1 SV=1;>wb_BmMaelstrom;>gi|1200727692|ref|XP_021204994.1| pro	10	5	5	5	2	4	2	4	2	4	17.8	17.8	17.8	34.119	297	297;354;354;440;440;440;261;261;261;261	0	31.881	4.7166	4.4195	203.62	4	0	Median	0.16854	0.1968	47.703	2	1	Median	8.459	8.3802	88.88	3	0	Median	6.1	15.2	223950000	81396000	142560000	58527000	50029000	8497700
Q9MID9;gi|8572572;gi|833208366;gi|8163621;gi|758374755;gi|753170953;gi|753170927;gi|753170910;gi|751247642;gi|733711869;gi|685165400;gi|291576037;gi|291576009;gi|291575981;gi|291575967;gi|291575953;gi|291575939;gi|291575925;gi|291575897;gi|291575869;gi|291575855;gi|291575827;gi|291575813;gi|291575799;gi|291575785;gi|291575771;gi|291575743;gi|291575729;gi|291575715;gi|291575687;gi|291575673;gi|291…	Q9MID9;gi|8572572;gi|833208366;gi|8163621;gi|758374755;gi|753170953;gi|753170927;gi|753170910;gi|751247642;gi|733711869;gi|685165400;gi|291576037;gi|291576009;gi|291575981;gi|291575967;gi|291575953;gi|291575939;gi|291575925;gi|291575897;gi|291575869;gi|291575855;gi|291575827;gi|291575813;gi|291575799;gi|291575785;gi|291575771;gi|291575743;gi|291575729;gi|291575715;gi|291575687;gi|291575673;gi|291…	3;3;3;3;3;3;3;3;3;3;3;3;3;3;3;3;3;3;3;3;3;3;3;3;3;3;3;3;3;3;3;3;3;3;3;3;3;3;3;3;3;3;3;3;3;3;3;2;2;2;2	3;3;3;3;3;3;3;3;3;3;3;3;3;3;3;3;3;3;3;3;3;3;3;3;3;3;3;3;3;3;3;3;3;3;3;3;3;3;3;3;3;3;3;3;3;3;3;2;2;2;2	3;3;3;3;3;3;3;3;3;3;3;3;3;3;3;3;3;3;3;3;3;3;3;3;3;3;3;3;3;3;3;3;3;3;3;3;3;3;3;3;3;3;3;3;3;3;3;2;2;2;2	>tr|Q9MID9|Q9MID9_BOMMO Cytochrome c oxidase subunit 2 OS=Bombyx mori GN=COII PE=3 SV=1;>gi|8572572|ref|NP_059477.1| cytochrome c oxidase subunit II (mitochondrion) [Bombyx mori];>gi|833208366|gb|AKM22818.1| cytochrome c oxidase subunit II (mitochondrion)	51	3	3	3	2	3	2	3	2	3	16.3	16.3	16.3	26.513	227	227;227;227;227;227;227;227;227;227;227;227;227;227;227;227;227;227;227;227;227;227;227;227;227;227;227;227;227;227;227;227;227;227;227;227;227;227;227;227;227;227;227;227;227;227;227;227;97;97;227;227	0	43.719	0.82227	0.85159	57.953	5	0	Median	0.75294	0.85159	51.927	3	1	Median	1.0336	1.0015	57.382	3	0	Median	13.2	16.3	591040000	323110000	267930000	161630000	96130000	65500000
H9JGA4;gi|512915235;gi|1127775814;A0A1L6UW57	H9JGA4;gi|512915235;gi|1127775814;A0A1L6UW57	14;14;14;14	14;14;14;14	14;14;14;14	>tr|H9JGA4|H9JGA4_BOMMO Uncharacterized protein OS=Bombyx mori GN=101746297 PE=3 SV=1;>gi|512915235|ref|XP_004928340.1| hypoxia up-regulated protein 1 [Bombyx mori];>gi|1127775814|gb|APS85765.1| hypoxia up-regulated-like protein [Bombyx mori];>tr|A0A1L6UW5	4	14	14	14	13	9	13	9	13	9	15.6	15.6	15.6	101.7	908	908;914;914;914	0	109.89	0.52301	0.59741	29.069	18	0	Median	0.4975	0.56923	28.024	11	0	Median	0.82748	0.78588	18.378	7	0	Median	14.9	9.9	868910000	523570000	345340000	532440000	360930000	171510000
gi|148298800;gi|119381542;gi|1132312019;A1YQ87;A0A1L7P084;gi|158451613;B3TED4;H9J7K1;gi|1200736891	gi|148298800;gi|119381542;gi|1132312019;A1YQ87;A0A1L7P084;gi|158451613;B3TED4;H9J7K1;gi|1200736891	14;14;14;14;14;13;13;13;13	14;14;14;14;14;13;13;13;13	14;14;14;14;14;13;13;13;13	>gi|148298800|ref|NP_001091831.1| enolase [Bombyx mori];>gi|119381542|gb|ABL73887.1| enolase [Bombyx mori];>gi|1132312019|dbj|BAW35594.1| enolase [Bombyx mori];>tr|A1YQ87|A1YQ87_BOMMO Enolase OS=Bombyx mori PE=2 SV=1;>tr|A0A1L7P084|A0A1L7P084_BOMMO Enolase	9	14	14	14	12	11	12	11	12	11	37.2	37.2	37.2	46.911	433	433;433;433;433;433;378;378;433;433	0	239.19	0.57242	0.57653	60.291	20	0	Median	1.2485	1.3694	17.022	8	0	Median	0.46851	0.45126	26.367	12	0	Median	34.2	30.5	3181300000	1892200000	1289200000	1478600000	701900000	776690000
H9J518;gi|512894777;gi|1142349470;A0A1Q0AL85	H9J518;gi|512894777;gi|1142349470;A0A1Q0AL85	6;6;6;6	6;6;6;6	6;6;6;6	>tr|H9J518|H9J518_BOMMO Uncharacterized protein OS=Bombyx mori GN=101745417 PE=4 SV=1;>gi|512894777|ref|XP_004923511.1| plastin-2 [Bombyx mori];>gi|1142349470|gb|AQH32582.1| homeostasis protein [Bombyx mori];>tr|A0A1Q0AL85|A0A1Q0AL85_BOMMO Homeostasis prot	4	6	6	6	3	6	3	6	3	6	11.1	11.1	11.1	71.47	640	640;693;693;693	0	123.53	0.60444	0.6065	19.966	6	0	Median	0.68452	0.8115	1.951	2	0	Median	0.59796	0.57174	9.1676	4	0	Median	6.2	11.1	400210000	263690000	136510000	52870000	31391000	21479000
gi|1143643006;A0A1Q1NKL1;H9IW94;gi|1200731233;gi|1200731065	gi|1143643006;A0A1Q1NKL1;H9IW94;gi|1200731233;gi|1200731065	6;6;4;3;3	6;6;4;3;3	6;6;4;3;3	>gi|1143643006|gb|AQM56846.1| tyrosinyl-tRNA synthetase [Bombyx mori];>tr|A0A1Q1NKL1|A0A1Q1NKL1_BOMMO Tyrosine--tRNA ligase OS=Bombyx mori PE=2 SV=1;>tr|H9IW94|H9IW94_BOMMO Uncharacterized protein OS=Bombyx mori PE=3 SV=1;>gi|1200731233|ref|XP_021205945.1|	5	6	6	6	4	4	4	4	4	4	14.7	14.7	14.7	58.437	524	524;524;365;158;334	0	51.754	0.68127	0.75027	59.35	6	0	Median	1.1921	1.4257	22.901	3	0	Median	0.53786	0.50875	21.38	3	0	Median	9	9.4	186880000	112850000	74034000	110180000	55191000	54987000
H9J390;gi|512890123;gi|1143643004;A0A1Q1NKM3	H9J390;gi|512890123;gi|1143643004;A0A1Q1NKM3	5;5;5;5	5;5;5;5	5;5;5;5	>tr|H9J390|H9J390_BOMMO Uncharacterized protein OS=Bombyx mori GN=LOC101743384 PE=4 SV=1;>gi|512890123|ref|XP_004922460.1| serine--tRNA ligase, cytoplasmic [Bombyx mori];>gi|1143643004|gb|AQM56845.1| seryl-tRNA synthetase [Bombyx mori];>tr|A0A1Q1NKM3|A0A1Q	4	5	5	5	3	3	3	3	3	3	10.9	10.9	10.9	55.621	494	494;494;494;494	0	32.841	0.63002	0.69605	37.881	5	0	Median	0.64888	0.76645	29.258	3	0	Median	0.51272	0.50951	26.421	2	0	Median	6.5	6.1	322470000	173690000	148780000	268560000	139250000	129310000
A0A1U6USP0;H9JD76;gi|1160578150;gi|1200723275;gi|1200723273;gi|1200723277;gi|1208077326;gi|1208077325;gi|1208077296;gi|1208077295;gi|1208077294	A0A1U6USP0;H9JD76;gi|1160578150;gi|1200723275;gi|1200723273	8;8;8;6;6;2;1;1;1;1;1	8;8;8;6;6;2;1;1;1;1;1	8;8;8;6;6;2;1;1;1;1;1	>tr|A0A1U6USP0|A0A1U6USP0_BOMMO Uncharacterized protein OS=Bombyx mori PE=4 SV=1;>sp|H9JD76|TDRKH_BOMMO Tudor and KH domain-containing protein homolog OS=Bombyx mori GN=PAPI PE=1 SV=2;>gi|1160578150|sp|H9JD76.2|TDRKH_BOMMO RecName: Full=Tudor and KH domain	11	8	8	8	6	6	6	6	6	6	16.9	16.9	16.9	60.764	545	545;629;629;451;464;139;237;237;237;237;237	0	59.673	0.91921	0.9685	176.21	4	0	Median	0.21311	0.26634	37.298	5	3	Median	4.6726	4.4992	37.086	4	2	Median	12.3	13.2	437350000	220990000	216360000	247710000	191250000	56467000
Q1HQ53;gi|95102700;gi|1159332187;gi|114051277;A0A1U9WZ16;gi|1200725721;H9JJ53	Q1HQ53;gi|95102700;gi|1159332187;gi|114051277;A0A1U9WZ16;gi|1200725721;H9JJ53	7;7;7;7;7;7;7	7;7;7;7;7;7;7	7;7;7;7;7;7;7	>tr|Q1HQ53|Q1HQ53_BOMMO Interleukin enhancer binding factor isoform 1 OS=Bombyx mori PE=2 SV=1;>gi|95102700|gb|ABF51288.1| interleukin enhancer binding factor isoform 1 [Bombyx mori];>gi|1159332187|gb|AQY61716.1| interleukin enhancer binding factor [Bombyx	7	7	7	7	4	6	4	6	4	6	22.8	22.8	22.8	41.278	382	382;382;382;382;382;389;422	0	47.763	0.92675	0.98743	30.491	7	0	Median	0.91835	1.0811	27.188	3	0	Median	0.94806	0.97161	34.424	4	0	Median	11.5	19.9	311270000	157200000	154070000	143330000	68978000	74349000
gi|148298861;gi|116272499;A0FDQ5;H9IZX9	gi|148298861;gi|116272499;A0FDQ5;H9IZX9	5;5;5;4	5;5;5;4	5;5;5;4	>gi|148298861|ref|NP_001091799.1| dolichyl-diphosphooligosaccharide protein glycotransferase precursor [Bombyx mori];>gi|116272499|gb|ABJ97185.1| dolichyl-diphosphooligosaccharide protein glycotransferase [Bombyx mori];>tr|A0FDQ5|A0FDQ5_BOMMO Dolichyl-diph	4	5	5	5	3	5	3	5	3	5	9.9	9.9	9.9	49.351	436	436;436;436;400	0	30.334	0.85996	0.92468	10.572	6	0	Median	0.78018	0.97181	59.13	3	1	Median	0.97796	0.92554	12.99	4	0	Median	6	9.9	419830000	162800000	257030000	154550000	57421000	97131000
gi|148298770;gi|116272501;A0FDQ6;H9IZM8	gi|148298770;gi|116272501;A0FDQ6;H9IZM8	2;2;2;2	2;2;2;2	2;2;2;2	>gi|148298770|ref|NP_001091821.1| ATPase inhibitor-like protein [Bombyx mori];>gi|116272501|gb|ABJ97186.1| ATPase inhibitor-like protein [Bombyx mori];>tr|A0FDQ6|A0FDQ6_BOMMO ATPase inhibitor-like protein OS=Bombyx mori PE=2 SV=1;>tr|H9IZM8|H9IZM8_BOMMO Un	4	2	2	2	1	2	1	2	1	2	21	21	21	11.777	105	105;105;105;131	0	13.229	0.40641	0.45579	77.026	2	1	Median				1	1	Median				1	0	Median	9.5	21	38437000	25581000	12856000	25499000	18234000	7265200
gi|309384285;gi|309378084;A1E131;L8B3Q2;gi|827541154;gi|443301768;gi|1200717576;H9J8D5;gi|1200717583;gi|1200717581;gi|1200717578;gi|1200717574;gi|1200717572	gi|309384285;gi|309378084;A1E131;L8B3Q2;gi|827541154;gi|443301768;gi|1200717576;H9J8D5;gi|1200717583;gi|1200717581;gi|1200717578;gi|1200717574;gi|1200717572	2;2;2;2;2;2;2;1;1;1;1;1;1	2;2;2;2;2;2;2;1;1;1;1;1;1	2;2;2;2;2;2;2;1;1;1;1;1;1	>gi|309384285|ref|NP_001116823.2| kinesin-like protein a [Bombyx mori];>gi|309378084|gb|ABK92270.2| kinesin-like protein 13 [Bombyx mori];>tr|A1E131|A1E131_BOMMO Kinesin-like protein OS=Bombyx mori PE=3 SV=2;>tr|L8B3Q2|L8B3Q2_BOMMO Kinesin-like protein OS=	13	2	2	2	1	1	1	1	1	1	3.5	3.5	3.5	69.571	627	627;627;627;735;735;735;758;676;721;721;742;774;797	0.0010638	10.53	1.7311	1.8448	35.467	2	1	Median				1	0	Median				1	1	Median	2.1	1.4	38160000	13785000	24375000	23601000	11077000	12524000
gi|148298717;gi|118500417;A1E4A8;gi|190407685;B3VBE3	gi|148298717;gi|118500417;A1E4A8;gi|190407685;B3VBE3	15;15;15;15;15	15;15;15;15;15	15;15;15;15;15	>gi|148298717|ref|NP_001091828.1| vacuolar ATP synthase subunit B [Bombyx mori];>gi|118500417|gb|ABK97410.1| vacuolar ATP synthase subunit B [Bombyx mori];>tr|A1E4A8|A1E4A8_BOMMO Vacuolar ATP synthase subunit B OS=Bombyx mori PE=2 SV=1;>gi|190407685|gb|ACE	5	15	15	15	15	9	15	9	15	9	42	42	42	54.416	490	490;490;490;494;494	0	226.85	0.34434	0.39132	84.608	17	0	Median	0.32062	0.36329	11.506	10	0	Median	2.0847	1.8593	30.461	7	0	Median	42	24.9	2861300000	1549800000	1311500000	1437700000	1108600000	329140000
Q68HB4;gi|56404766;gi|51243015;gi|118500453;gi|112982865;A1E8I8	Q68HB4;gi|56404766;gi|51243015;gi|118500453;gi|112982865;A1E8I8	5;5;5;5;5;5	5;5;5;5;5;5	5;5;5;5;5;5	>sp|Q68HB4|PROF_BOMMO Profilin OS=Bombyx mori PE=2 SV=1;>gi|56404766|sp|Q68HB4.1|PROF_BOMMO RecName: Full=Profilin;>gi|51243015|gb|AAT99314.1| profilin [Bombyx mori];>gi|118500453|gb|ABK97428.1| profilin protein [Bombyx mori];>gi|112982865|ref|NP_001037108	6	5	5	5	4	5	4	5	4	5	52.4	52.4	52.4	13.713	126	126;126;126;126;126;126	0	123.67	0.98642	1.0639	45.426	6	0	Median	1.3317	1.4513	6.0333	3	0	Median	0.65211	0.5829	20.927	3	0	Median	46	52.4	792370000	398340000	394030000	401500000	160670000	240830000
gi|148298878;gi|119220834;A1E9B3;H9JFJ8	gi|148298878;gi|119220834;A1E9B3;H9JFJ8	16;16;16;15	16;16;16;15	16;16;16;15	>gi|148298878|ref|NP_001091829.1| vacuolar ATP synthase catalytic subunit A [Bombyx mori];>gi|119220834|gb|ABL61508.1| vacuolar ATP synthase catalytic subunit A [Bombyx mori];>tr|A1E9B3|A1E9B3_BOMMO Vacuolar ATP synthase catalytic subunit A OS=Bombyx mori	4	16	16	16	14	13	14	13	14	13	33.2	33.2	33.2	68.315	617	617;617;617;580	0	211.74	0.73157	0.75851	20.282	20	0	Median	0.68498	0.77925	20.021	11	0	Median	0.79062	0.75429	21.476	9	0	Median	28.4	28.4	1993000000	1144600000	848430000	1020400000	606040000	414340000
H9JL82;gi|827558127;gi|827558125;gi|85363120;gi|148298831;A1XDB3	H9JL82;gi|827558127;gi|827558125;gi|85363120;gi|148298831;A1XDB3	2;2;2;2;2;2	2;2;2;2;2;2	2;2;2;2;2;2	>tr|H9JL82|H9JL82_BOMMO Uncharacterized protein OS=Bombyx mori GN=100037443 PE=4 SV=1;>gi|827558127|ref|XP_012550229.1| septin and tuftelin interacting protein isoform X2 [Bombyx mori];>gi|827558125|ref|XP_012550228.1| septin and tuftelin interacting prote	6	2	2	2	2	0	2	0	2	0	2.5	2.5	2.5	84.654	756	756;774;776;782;782;782	0	14.599				1	0	Median				1	0	Median				0	0	Median	2.5	0	27444000	8135500	19308000	27444000	8135500	19308000
gi|120444903;gi|119866050;A1YM11;H9JPQ2	gi|120444903;gi|119866050;A1YM11	21;21;21;7	21;21;21;7	11;11;11;7	>gi|120444903|ref|NP_001073348.1| chaperonin [Bombyx mori];>gi|119866050|gb|ABM05494.1| chaperonin [Bombyx mori];>tr|A1YM11|A1YM11_BOMMO Chaperonin OS=Bombyx mori PE=2 SV=1	4	21	21	11	17	19	17	19	11	10	37.4	37.4	21.7	59.173	545	545;545;545;207	0	225.03	0.76991	0.78164	23.553	29	0	Median	0.88087	1.0141	16.485	14	0	Median	0.70968	0.69613	11.683	15	0	Median	32.5	35.4	2538100000	1539700000	998410000	1055800000	564290000	491550000
gi|119866054;A1YM13;Q1HQ66;gi|95102674;gi|453056256;gi|453056255;gi|453056254;gi|453056253;gi|114051325	gi|119866054;A1YM13;Q1HQ66;gi|95102674;gi|453056256;gi|453056255;gi|453056254;gi|453056253;gi|114051325	4;4;4;4;4;4;4;4;4	4;4;4;4;4;4;4;4;4	4;4;4;4;4;4;4;4;4	>gi|119866054|gb|ABM05496.1| phosphoribosylaminoimidazole carboxylase [Bombyx mori];>tr|A1YM13|A1YM13_BOMMO Phosphoribosylaminoimidazole carboxylase OS=Bombyx mori PE=2 SV=1;>tr|Q1HQ66|Q1HQ66_BOMMO Phosphoribosylaminoimidazole carboxylase OS=Bombyx mori GN	9	4	4	4	1	4	1	4	1	4	13.4	13.4	13.4	42.597	380	380;380;425;425;425;425;425;425;425	0	32.513	0.34882	0.32963	34.647	3	0	Median				1	1	Median	0.34882	0.32963	34.647	3	0	Median	3.9	13.4	261040000	185480000	75559000	24762000	8268200	16494000
gi|148298652;gi|119496911;A1YVX2;gi|827543350	gi|148298652;gi|119496911;A1YVX2;gi|827543350	4;4;4;3	4;4;4;3	4;4;4;3	>gi|148298652|ref|NP_001091832.1| eukaryotic initiation factor 4E-1 [Bombyx mori];>gi|119496911|gb|ABL75549.1| eukaryotic initiation factor 4E-1 [Bombyx mori];>tr|A1YVX2|A1YVX2_BOMMO Eukaryotic initiation factor 4E-1 OS=Bombyx mori GN=LOC100037427 PE=2 SV=	4	4	4	4	2	3	2	3	2	3	26.7	26.7	26.7	22.307	191	191;191;191;155	0	41.441	0.90329	0.92895	52.149	3	2	Median				1	0	Median	0.71465	0.70781	38.45	2	2	Median	13.1	21.5	89751000	61478000	28273000	23124000	11021000	12104000
Q75VN3;gi|74860221;gi|62912522;gi|37857713;gi|124365245;gi|112982880;A2TK65;H9J0N6;gi|827557259;gi|827557261	Q75VN3;gi|74860221;gi|62912522;gi|37857713;gi|124365245;gi|112982880;A2TK65;H9J0N6;gi|827557259;gi|827557261	4;4;4;4;4;4;4;3;3;2	4;4;4;4;4;4;4;3;3;2	4;4;4;4;4;4;4;3;3;2	>sp|Q75VN3|TCTP_BOMMO Translationally-controlled tumor protein homolog OS=Bombyx mori GN=Tctp PE=2 SV=1;>gi|74860221|sp|Q75VN3.1|TCTP_BOMMO RecName: Full=Translationally-controlled tumor protein homolog; Short=TCTP; AltName: Full=BmTCTP;>gi|62912522|gb|AAY	10	4	4	4	2	3	2	3	2	3	27.3	27.3	27.3	19.86	172	172;172;172;172;172;172;172;166;166;154	0	27.369	0.48354	0.491	58.402	4	3	Median				1	0	Median	0.32235	0.33743	54.556	3	3	Median	11.6	22.7	163390000	106510000	56883000	62612000	36807000	25805000
gi|134948671;gi|117606770;A3QVV0;H9JMH0	gi|134948671;gi|117606770;A3QVV0;H9JMH0	6;6;6;5	6;6;6;5	6;6;6;5	>gi|134948671|ref|NP_001077096.1| small nuclear ribonucleoprotein sm d2 [Bombyx mori];>gi|117606770|gb|ABK42005.1| small nuclear ribonucleoprotein sm d2 [Bombyx mori];>tr|A3QVV0|A3QVV0_BOMMO Small nuclear ribonucleoprotein sm d2 OS=Bombyx mori PE=2 SV=1;>t	4	6	6	6	5	5	5	5	5	5	47.1	47.1	47.1	13.38	119	119;119;119;109	0	58.113	0.9985	1.0506	24.614	9	0	Median	1.038	1.1797	24.995	4	0	Median	0.9985	0.89478	17.397	5	0	Median	39.5	38.7	795650000	397390000	398270000	336050000	165890000	170160000
gi|153791621;gi|146424692;A5A797	gi|153791621;gi|146424692;A5A797	10;10;10	10;10;10	1;1;1	>gi|153791621|ref|NP_001093296.1| acetoacetyl-CoA thiolase [Bombyx mori];>gi|146424692|dbj|BAF62106.1| acetoacetyl-CoA thiolase [Bombyx mori];>tr|A5A797|A5A797_BOMMO Acetoacetyl-CoA thiolase OS=Bombyx mori GN=AACT_Bm PE=2 SV=1	3	10	10	1	7	7	7	7	1	0	35.4	35.4	3.2	39.609	376	376;376;376	0	94.134	0.70174	0.79451	43.642	12	0	Median	0.4809	0.54515	26.635	6	0	Median	1.1055	1.0945	33.809	6	0	Median	27.4	23.1	911270000	620070000	291200000	535930000	435540000	100390000
gi|153792023;gi|147883246;A5JPM0;H9JMT7;H9JCC9;gi|827544601;gi|1200720469	gi|153792023;gi|147883246;A5JPM0;H9JMT7	30;30;30;28;1;1;1	30;30;30;28;1;1;1	30;30;30;28;1;1;1	>gi|153792023|ref|NP_001093309.1| MLE protein [Bombyx mori];>gi|147883246|gb|ABQ51917.1| MLE protein [Bombyx mori];>tr|A5JPM0|A5JPM0_BOMMO MLE protein OS=Bombyx mori PE=2 SV=1;>tr|H9JMT7|H9JMT7_BOMMO Uncharacterized protein OS=Bombyx mori GN=100101216 PE=4	7	30	30	30	22	24	22	24	22	24	26.4	26.4	26.4	144.66	1308	1308;1308;1308;1278;247;1315;1315	0	323.31	1.9894	1.9499	91.317	33	0	Median	0.33984	0.39269	22.892	16	0	Median	2.1893	2.228	16.162	17	0	Median	20	20.8	1741500000	912060000	829460000	851440000	628640000	222800000
gi|153792309;gi|146738085;A5JTL8	gi|153792309;gi|146738085;A5JTL8	4;4;4	4;4;4	4;4;4	>gi|153792309|ref|NP_001093304.1| pyruvate dehydrogenase [Bombyx mori];>gi|146738085|gb|ABQ42597.1| L(B002) [Bombyx mori];>tr|A5JTL8|A5JTL8_BOMMO Pyruvate dehydrogenase E1 component subunit alpha OS=Bombyx mori GN=l(b002) PE=2 SV=1	3	4	4	4	4	3	4	3	4	3	11.3	11.3	11.3	43.933	399	399;399;399	0	34.288	0.83933	0.86433	51.2	5	0	Median	0.58535	0.70364	22.189	4	2	Median	1.2116	1.214	46.727	3	0	Median	11.3	7.8	127820000	67912000	59912000	73505000	41986000	31519000
Q2F6C8;gi|87248073;gi|157313403;gi|114051564;A8D0B7	Q2F6C8;gi|87248073;gi|157313403;gi|114051564;A8D0B7	2;2;2;2;2	2;2;2;2;2	2;2;2;2;2	>tr|Q2F6C8|Q2F6C8_BOMMO Glutathione peroxidase OS=Bombyx mori PE=2 SV=1;>gi|87248073|gb|ABD36089.1| glutathione peroxidase [Bombyx mori];>gi|157313403|gb|ABV32570.1| 1-Cys peroxiredoxin [Bombyx mori];>gi|114051564|ref|NP_001040104.1| glutathione peroxidase	5	2	2	2	2	1	2	1	2	1	9	9	9	25.205	223	223;223;223;223;223	0	13.837	0.84933	1.0104	38.961	3	1	Median	1.0202	1.2602	31.243	2	1	Median				1	0	Median	9	4.5	85494000	48328000	37166000	63953000	34854000	29099000
wb_BmSiwi;gi|827545495;gi|166706856;gi|166245170;gi|164605503;gi|157674348;gi|1160578135;gi|1085618224;A8D8P8;gi|153957772	wb_BmSiwi;gi|827545495;gi|166706856;gi|166245170;gi|164605503;gi|157674348;gi|1160578135;gi|1085618224;A8D8P8;gi|153957772	40;40;40;40;40;40;40;40;40;29	40;40;40;40;40;40;40;40;40;29	40;40;40;40;40;40;40;40;40;29	>wb_BmSiwi;>gi|827545495|ref|XP_012545276.1| aubergine protein isoform X1 [Bombyx mori];>gi|166706856|ref|NP_001098066.2| piwi-like protein Siwi [Bombyx mori];>gi|166245170|dbj|BAF73718.2| siwi [Bombyx mori];>gi|164605503|dbj|BAF98574.1| Piwi [Bombyx mori]	10	40	40	40	31	32	31	32	31	32	55.2	55.2	55.2	101.34	899	899;899;899;899;899;899;899;899;899;612	0	323.31	3.6327	3.4529	158.52	45	0	Median	0.18432	0.20936	37.348	19	0	Median	4.2661	3.955	37.481	26	0	Median	42.8	44.6	5979000000	3122900000	2856100000	3027300000	2553800000	473530000
wb_BmPSI;gi|827545069;gi|160333253;gi|159031799;A8R081;H9J476	wb_BmPSI;gi|827545069;gi|160333253;gi|159031799;A8R081;H9J476	4;4;4;4;4;3	4;4;4;4;4;3	4;4;4;4;4;3	>wb_BmPSI;>gi|827545069|ref|XP_012545114.1| P-element somatic inhibitor isoform X1 [Bombyx mori];>gi|160333253|ref|NP_001103813.1| P-element somatic inhibitor [Bombyx mori];>gi|159031799|dbj|BAF91871.1| Bombyx homolog of P-element somatic inhibitor [Bombyx	6	4	4	4	2	4	2	4	2	4	5.3	5.3	5.3	76.434	703	703;703;703;703;703;648	0	27.171	1.0046	0.97452	22.904	6	0	Median	1.0668	1.235	17.004	2	0	Median	0.94261	0.84081	15.239	4	0	Median	2.6	5.3	169790000	86787000	83003000	80821000	42043000	38777000
Q2I0J6;gi|85740623;gi|665764158;gi|665764157;gi|665764156;gi|665764155;gi|158605323;gi|112983952;A8R5V3;Q2F5R1;gi|87248507	Q2I0J6;gi|85740623;gi|665764158;gi|665764157;gi|665764156;gi|665764155;gi|158605323;gi|112983952;A8R5V3;Q2F5R1;gi|87248507	2;2;2;2;2;2;2;2;2;2;2	2;2;2;2;2;2;2;2;2;2;2	2;2;2;2;2;2;2;2;2;2;2	>tr|Q2I0J6|Q2I0J6_BOMMO Glutathione S-transferase 6 OS=Bombyx mori PE=2 SV=1;>gi|85740623|gb|ABC79689.1| glutathione S-transferase 6 [Bombyx mori];>gi|665764158|pdb|3WD6|D Chain D, Crystal Structure Of Bombyx Mori Omega-class Glutathione Transferase In Com	11	2	2	2	0	2	0	2	0	2	8.6	8.6	8.6	29.82	256	256;256;256;256;256;256;256;256;256;296;296	0	11.834	0.86371	0.87825	26.737	2	1	Median				0	0	Median	0.86371	0.87825	26.737	2	1	Median	0	8.6	23169000	14368000	8801100	0	0	0
gi|164605505;gi|1160578163;A9ZSZ2;wb_BmAGO3;gi|153957782;A7LNN5	gi|164605505;gi|1160578163;A9ZSZ2;wb_BmAGO3	29;29;29;28;7;7	29;29;29;28;7;7	2;2;2;1;0;0	>gi|164605505|dbj|BAF98575.1| AGO3 [Bombyx mori];>gi|1160578163|sp|A9ZSZ2.2|AGO3_BOMMO RecName: Full=Piwi-like protein Ago3; Short=BmAGO3;>sp|A9ZSZ2|AGO3_BOMMO Piwi-like protein Ago3 OS=Bombyx mori GN=AGO3 PE=1 SV=2;>wb_BmAGO3	6	29	29	2	19	24	19	24	2	2	33.3	33.3	2.7	104.6	926	926;926;926;926;193;193	0	323.31	5.154	4.5421	283.36	11	0	Median	0.061431	0.068485	100.46	5	0	Median	22.662	21.35	93.855	6	0	Median	20.8	31.3	3707600000	1589300000	2118300000	1499500000	1412500000	87037000
H9JLG0;gi|182509200;gi|170963365;B2CMB5	H9JLG0;gi|182509200;gi|170963365;B2CMB5	7;7;7;7	7;7;7;7	7;7;7;7	>tr|H9JLG0|H9JLG0_BOMMO Alpha-1,4 glucan phosphorylase OS=Bombyx mori GN=100144545 PE=3 SV=1;>gi|182509200|ref|NP_001116811.1| muscle glycogen phosphorylase [Bombyx mori];>gi|170963365|gb|ACB41088.1| glycogen phosphorylase [Bombyx mori];>tr|B2CMB5|B2CMB5_B	4	7	7	7	5	4	5	4	5	4	9.3	9.3	9.3	96.452	841	841;841;841;841	0	51.839	0.80849	0.83605	35.257	7	0	Median	1.0484	1.2805	25.712	3	0	Median	0.69937	0.71171	11.391	4	0	Median	6.7	4.9	273170000	152840000	120320000	141420000	73708000	67709000
Q2F637;gi|206557933;gi|189086226;gi|124365237;gi|1200737472;gi|1200737470;gi|1200737468;gi|1200737466;B2ZZW1;H9IZF9;gi|87248255;gi|700588696;gi|114050901;A0A0A0R1S8;gi|1200737476;gi|1200737474	Q2F637;gi|206557933;gi|189086226;gi|124365237;gi|1200737472;gi|1200737470;gi|1200737468;gi|1200737466;B2ZZW1;H9IZF9;gi|87248255;gi|700588696;gi|114050901;A0A0A0R1S8;gi|1200737476;gi|1200737474	11;11;11;11;11;11;11;11;11;11;10;10;10;10;9;9	11;11;11;11;11;11;11;11;11;11;10;10;10;10;9;9	9;9;9;9;9;9;9;9;9;9;8;8;8;8;7;7	>sp|Q2F637|1433Z_BOMMO 14-3-3 protein zeta OS=Bombyx mori GN=14-3-3zeta PE=2 SV=2;>gi|206557933|sp|Q2F637.2|1433Z_BOMMO RecName: Full=14-3-3 protein zeta;>gi|189086226|dbj|BAG38533.1| 14-3-3 zeta [Bombyx mori];>gi|124365237|gb|ABN09647.1| 14-3-3zeta [Bomby	16	11	11	9	10	10	10	10	8	9	47.8	47.8	40.5	28.096	247	247;247;247;247;247;247;247;247;247;313;247;247;247;247;247;247	0	244.47	0.67316	0.61491	47.277	19	0	Median	0.94011	1.0406	16.493	8	0	Median	0.59288	0.55493	32.459	11	0	Median	44.1	44.5	4779900000	2468000000	2312000000	2671000000	1229700000	1441400000
H9JFQ0;gi|195963351;gi|189380242;B3GQB7	H9JFQ0;gi|195963351;gi|189380242;B3GQB7	3;3;3;3	3;3;3;3	3;3;3;3	>tr|H9JFQ0|H9JFQ0_BOMMO Uncharacterized protein OS=Bombyx mori GN=100174822 PE=4 SV=1;>gi|195963351|ref|NP_001124348.1| uncharacterized protein LOC100174822 [Bombyx mori];>gi|189380242|gb|ACD93219.1| hypothetical protein [Bombyx mori];>tr|B3GQB7|B3GQB7_BOM	4	3	3	3	3	0	3	0	3	0	6.5	6.5	6.5	50.012	447	447;486;486;486	0	18.401	0.76856	0.90451	28.839	2	0	Median	0.76856	0.90451	28.839	2	0	Median				0	0	Median	6.5	0	72554000	43453000	29100000	72554000	43453000	29100000
gi|161088316;B3TGC1;Q5UAN9;gi|54609291;gi|112984070	gi|161088316;B3TGC1;Q5UAN9;gi|54609291;gi|112984070	8;8;8;8;8	8;8;8;8;8	8;8;8;8;8	>gi|161088316|gb|ABX57217.1| ribosomal protein S5, partial [Bombyx mori];>tr|B3TGC1|B3TGC1_BOMMO Ribosomal protein S5 (Fragment) OS=Bombyx mori GN=RpS5 PE=3 SV=1;>tr|Q5UAN9|Q5UAN9_BOMMO Ribosomal protein S5 OS=Bombyx mori GN=RpS5 PE=2 SV=1;>gi|54609291|gb|	5	8	8	8	5	7	5	7	5	7	31.2	31.2	31.2	22.843	205	205;205;219;219;219	0	76.753	1.3764	1.3732	49.056	9	0	Median	0.49474	0.57856	6.7098	4	0	Median	1.5095	1.4573	7.2682	5	0	Median	26.8	27.3	745300000	413630000	331670000	280820000	187430000	93391000
Q76FN3;gi|827541481;gi|56342249;gi|34494848;gi|201023279;gi|197245034;gi|197245032;gi|1200717941;gi|112982768;B5BRC6;H9JSI1;gi|827541483;gi|261245109;gi|217069564;C7S8B5	Q76FN3;gi|827541481;gi|56342249;gi|34494848;gi|201023279;gi|197245034;gi|197245032;gi|1200717941;gi|112982768;B5BRC6;H9JSI1;gi|827541483;gi|261245109;gi|217069564;C7S8B5	2;2;2;2;2;2;2;2;2;2;2;2;1;1;1	2;2;2;2;2;2;2;2;2;2;2;2;1;1;1	2;2;2;2;2;2;2;2;2;2;2;2;1;1;1	>tr|Q76FN3|Q76FN3_BOMMO G protein alpha q isoform 1 OS=Bombyx mori GN=Gq PE=2 SV=1;>gi|827541481|ref|XP_012543992.1| G protein alpha q isoform X1 [Bombyx mori];>gi|56342249|dbj|BAD74002.1| G protein alpha subunit Gq [Bombyx mori];>gi|34494848|dbj|BAC85104.	15	2	2	2	1	2	1	2	1	2	6.8	6.8	6.8	41.487	353	353;353;353;353;353;353;353;353;353;353;396;396;385;385;385	0	13.908	0.65258	0.72131	15.612	2	0	Median				1	0	Median				1	0	Median	3.7	6.8	13896000	8500500	5395600	6894600	4865900	2028700
gi|201023283;gi|198041265;B5BSX6;gi|1200741997;H9J4Y7	gi|201023283;gi|198041265;B5BSX6;gi|1200741997;H9J4Y7	4;4;4;3;3	4;4;4;3;3	4;4;4;3;3	>gi|201023283|ref|NP_001128387.1| scavenger receptor type C precursor [Bombyx mori];>gi|198041265|dbj|BAG70411.1| scavenger receptor type C [Bombyx mori];>tr|B5BSX6|B5BSX6_BOMMO Scavenger receptor type C OS=Bombyx mori GN=SCR-C PE=2 SV=1;>gi|1200741997|ref	5	4	4	4	3	3	3	3	3	3	8.2	8.2	8.2	69.24	621	621;621;621;298;520	0	34.718	1.2485	1.3323	51.759	6	0	Median	0.54797	0.629	44.437	3	0	Median	1.7813	1.7228	22.293	3	0	Median	6.6	6.6	422410000	227940000	194470000	215790000	146370000	69422000
Q19AA9;gi|215435076;gi|112983370;gi|107953774;B7U2V4	Q19AA9;gi|215435076;gi|112983370;gi|107953774;B7U2V4	3;3;3;3;3	3;3;3;3;3	3;3;3;3;3	>tr|Q19AA9|Q19AA9_BOMMO Transport protein Sec61 alpha subunit OS=Bombyx mori GN=Sec61alpha PE=2 SV=1;>gi|215435076|gb|ACJ66917.1| transport protein Sec61 alpha subunit [Bombyx mori];>gi|112983370|ref|NP_001037628.1| transport protein Sec61 alpha subunit [B	5	3	3	3	2	3	2	3	2	3	6.1	6.1	6.1	51.93	476	476;476;476;476;476	0	20.566	0.8509	0.82862	9.4087	3	0	Median	0.83047	0.93874	1.911	2	1	Median	0.83176	0.81166	2.9257	2	0	Median	4.2	6.1	411270000	227620000	183640000	240130000	129930000	110190000
gi|827552592;gi|219362829;gi|218563475;B7XFU6	gi|827552592;gi|219362829;gi|218563475;B7XFU6	15;15;15;15	15;15;15;15	15;15;15;15	>gi|827552592|ref|XP_012548051.1| clathrin heavy chain isoform X1 [Bombyx mori];>gi|219362829|ref|NP_001136443.1| clathrin heavy chain [Bombyx mori];>gi|218563475|dbj|BAH03459.1| clathrin [Bombyx mori];>tr|B7XFU6|B7XFU6_BOMMO Clathrin heavy chain OS=Bombyx	4	15	15	15	10	11	10	11	10	11	9.8	9.8	9.8	191.99	1681	1681;1681;1681;1681	0	111.32	0.98462	1.0247	21.399	18	0	Median	1.0144	1.1801	15.573	9	0	Median	0.89116	0.90685	11.826	9	0	Median	6.1	7.2	1046700000	678780000	367950000	384480000	191840000	192640000
gi|220681310;B8YJN4;wb-BmVasa;O01378;gi|296522593;gi|220681312;gi|1944405;gi|112983588;B8YJN5;H9J3E9;gi|657231945;gi|657231943;gi|209490759;B6UL36	gi|220681310;B8YJN4;wb-BmVasa;O01378;gi|296522593;gi|220681312;gi|1944405;gi|112983588;B8YJN5;H9J3E9;gi|657231945;gi|657231943;gi|209490759;B6UL36	3;3;3;3;3;3;3;3;3;3;2;2;2;2	3;3;3;3;3;3;3;3;3;3;2;2;2;2	3;3;3;3;3;3;3;3;3;3;2;2;2;2	>gi|220681310|gb|ACL80031.1| vasa-like protein [Bombyx mori];>tr|B8YJN4|B8YJN4_BOMMO Vasa-like protein OS=Bombyx mori PE=2 SV=1;>wb-BmVasa;>tr|O01378|O01378_BOMMO BmVLG protein OS=Bombyx mori GN=BmVLG PE=1 SV=1;>gi|296522593|emb|CBM36354.1| unnamed protein	14	3	3	3	2	3	2	3	2	3	5.8	5.8	5.8	51.939	468	468;468;601;601;601;601;601;601;601;617;434;434;496;496	0	16.559	3.8563	4.3775	99.623	5	3	Plateau	1.2386	1.461	155.19	2	1	Median	2.3064	2.2898	81.013	3	2	Plateau	3.6	5.8	127820000	49013000	78808000	69734000	20880000	48854000
Q5R1P6;gi|56378319;gi|221579667;gi|112983134;B9VTS0	Q5R1P6;gi|56378319;gi|221579667;gi|112983134;B9VTS0	2;2;2;2;2	2;2;2;2;2	2;2;2;2;2	>tr|Q5R1P6|Q5R1P6_BOMMO Heat shock protein hsp20.1 OS=Bombyx mori GN=Hsp20.1 PE=2 SV=1;>gi|56378319|dbj|BAD74196.1| heat shock protein hsp20.1 [Bombyx mori];>gi|221579667|gb|ACM24346.1| heat shock protein 20.1 [Bombyx mori];>gi|112983134|ref|NP_001036941.1	5	2	2	2	1	1	1	1	1	1	6.7	6.7	6.7	20.138	178	178;178;178;178;178	0	11.553				1	0	Median				0	0	Median				1	0	Median	6.2	6.7	7900100	5489000	2411100	0	0	0
gi|829569685;gi|221579683;B9VTS2;H9J5U1;gi|827539973;gi|1200716377;gi|512894313;gi|827539971;gi|1200716374;Q1G0N2;gi|98990265;gi|114053173	gi|829569685;gi|221579683;B9VTS2;H9J5U1;gi|827539973;gi|1200716377;gi|512894313;gi|827539971;gi|1200716374;Q1G0N2;gi|98990265;gi|114053173	5;5;5;5;5;5;5;5;5;5;5;5	5;5;5;5;5;5;5;5;5;5;5;5	5;5;5;5;5;5;5;5;5;5;5;5	>gi|829569685|ref|NP_001296472.1| heterogeneous nuclear ribonucleoprotein U-like protein 1 [Bombyx mori];>gi|221579683|gb|ACM24348.1| rrm protein [Bombyx mori];>tr|B9VTS2|B9VTS2_BOMMO Rrm protein OS=Bombyx mori GN=rrm PE=2 SV=1;>tr|H9J5U1|H9J5U1_BOMMO Unch	12	5	5	5	3	3	3	3	3	3	25.1	25.1	25.1	26.175	235	235;235;235;252;254;254;257;271;271;297;297;297	0	30.008	0.99808	1.1024	16.14	6	0	Median	0.96372	1.2035	12.617	3	0	Median	1.0337	0.98355	20.999	3	0	Median	13.6	14.9	186980000	91139000	95842000	55702000	24948000	30754000
gi|1200741520;gi|1200741516;gi|1200712164;gi|827563998;gi|512939211;gi|512939048;gi|512939014;gi|512939010;gi|512938960;gi|512938853;gi|512938789;gi|512938491;gi|237648982;gi|223670747;B9X1G5;gi|512939219;gi|512938979;gi|1200742102;gi|512939204;gi|1200741596;gi|1200712166;O44223;gi|2696388	gi|1200741520;gi|1200741516;gi|1200712164;gi|827563998;gi|512939211;gi|512939048;gi|512939014;gi|512939010;gi|512938960;gi|512938853;gi|512938789;gi|512938491;gi|237648982;gi|223670747;B9X1G5;gi|512939219;gi|512938979;gi|1200742102;gi|512939204;gi|1200741596;gi|1200712166	5;5;5;5;5;5;5;5;5;5;5;5;5;5;5;4;4;4;3;3;3;2;2	5;5;5;5;5;5;5;5;5;5;5;5;5;5;5;4;4;4;3;3;3;2;2	5;5;5;5;5;5;5;5;5;5;5;5;5;5;5;4;4;4;3;3;3;2;2	>gi|1200741520|ref|XP_004934080.2| histone H2B-like, partial [Bombyx mori];>gi|1200741516|ref|XP_004934078.2| histone H2B-like, partial [Bombyx mori];>gi|1200712164|ref|XP_021202282.1| histone H2B-like, partial [Bombyx mori];>gi|827563998|ref|XP_004934086.	23	5	5	5	5	3	5	3	5	3	46.8	46.8	46.8	12.241	109	109;109;114;124;124;124;124;124;124;124;124;124;124;124;124;98;99;102;75;97;107;63;63	0	47.759	1.1532	1.167	12.312	7	0	Median	1.0992	1.2229	11.172	4	0	Median	1.2081	1.133	12.475	3	0	Median	46.8	30.3	1546500000	750110000	796410000	947810000	470990000	476820000
H9JJE6;gi|827563644;gi|827562403;gi|512939138;gi|512939040;gi|512938944;gi|512938880;gi|512938683;gi|512938601;gi|237648984;gi|223972586;B9X1S5;gi|827563630;gi|827563909;H9JYG5;gi|1200742107;gi|512938691	H9JJE6;gi|827563644;gi|827562403;gi|512939138;gi|512939040;gi|512938944;gi|512938880;gi|512938683;gi|512938601;gi|237648984;gi|223972586;B9X1S5;gi|827563630;gi|827563909;H9JYG5	6;6;6;6;6;6;6;6;6;6;6;6;5;5;4;2;1	6;6;6;6;6;6;6;6;6;6;6;6;5;5;4;2;1	6;6;6;6;6;6;6;6;6;6;6;6;5;5;4;2;1	>tr|H9JJE6|H9JJE6_BOMMO Histone H4 OS=Bombyx mori GN=105841242 PE=3 SV=1;>gi|827563644|ref|XP_012552364.1| histone H4 [Bombyx mori];>gi|827562403|ref|XP_012551883.1| histone H4 [Bombyx mori];>gi|512939138|ref|XP_004934168.1| histone H4 [Bombyx mori];>gi|51	17	6	6	6	5	5	5	5	5	5	57.3	57.3	57.3	11.411	103	103;103;103;103;103;103;103;103;103;103;103;103;86;133;79;58;55	0	58.314	1.1635	1.3016	14.738	11	0	Median	1.0322	1.1836	12.933	7	0	Median	1.5426	1.459	7.5942	4	0	Median	50.5	49.5	1334700000	598380000	736320000	731590000	358800000	372790000
gi|306518638;gi|255755668;C6L8Q2;H9JSZ7	gi|306518638;gi|255755668;C6L8Q2;H9JSZ7	9;9;9;7	9;9;9;7	9;9;9;7	>gi|306518638|ref|NP_001182381.1| putative acetyl transferase [Bombyx mori];>gi|255755668|dbj|BAH96561.1| putative acetyl transferase [Bombyx mori];>tr|C6L8Q2|C6L8Q2_BOMMO Putative acetyl transferase OS=Bombyx mori GN=Bmat1 PE=2 SV=1;>tr|H9JSZ7|H9JSZ7_BOMM	4	9	9	9	8	8	8	8	8	8	27.5	27.5	27.5	41.377	396	396;396;396;293	0	105.43	0.71941	0.70767	19.903	14	0	Median	0.52659	0.60158	13.444	6	0	Median	0.81048	0.77095	18.577	8	0	Median	23	25.3	924370000	565580000	358790000	465400000	312510000	152890000
gi|256773186;gi|255661412;C7AQP4;H9JAQ8	gi|256773186;gi|255661412;C7AQP4;H9JAQ8	13;13;13;11	13;13;13;11	13;13;13;11	>gi|256773186|ref|NP_001157948.1| sarco/endoplasmic reticulum calcium ATPase [Bombyx mori];>gi|255661412|gb|ACU25861.1| sarco/endoplasmic reticulum calcium ATPase [Bombyx mori];>tr|C7AQP4|C7AQP4_BOMMO Calcium-transporting ATPase OS=Bombyx mori PE=2 SV=1;>t	4	13	13	13	9	10	9	10	9	10	15	15	15	112.65	1025	1025;1025;1025;954	0	109.22	0.89217	0.90698	20.871	16	0	Median	0.76467	0.89643	19.072	8	0	Median	0.94789	0.91587	23.866	8	0	Median	11.4	12.8	1323800000	688330000	635460000	566740000	298270000	268460000
gi|378465681;gi|255652879;gi|253721943;C7AQY9;H9J9K3	gi|378465681;gi|255652879;gi|253721943;C7AQY9;H9J9K3	11;11;11;11;7	11;11;11;11;7	11;11;11;11;7	>gi|378465681|gb|AFC01215.1| DnaJ-1 [Bombyx mori];>gi|255652879|ref|NP_001157380.1| DnaJ (Hsp40) homolog 1 [Bombyx mori];>gi|253721943|gb|ACT34035.1| DnaJ-1 [Bombyx mori];>tr|C7AQY9|C7AQY9_BOMMO DnaJ-1 OS=Bombyx mori PE=2 SV=1;>tr|H9J9K3|H9J9K3_BOMMO Uncha	5	11	11	11	8	10	8	10	8	10	30.9	30.9	30.9	45.53	408	408;408;408;408;313	0	89.864	0.9679	1.0144	17.807	16	0	Median	0.96648	1.1085	15.723	7	0	Median	0.97183	0.95219	18.576	9	0	Median	21.8	28.7	1402400000	736910000	665470000	650580000	360850000	289730000
gi|378465740;gi|255652881;gi|253721947;C7AQZ1;H9J0W6	gi|378465740;gi|255652881;gi|253721947;C7AQZ1;H9J0W6	9;9;9;9;8	9;9;9;9;8	9;9;9;9;8	>gi|378465740|gb|AFC01217.1| DnaJ-3 [Bombyx mori];>gi|255652881|ref|NP_001157381.1| DnaJ (Hsp40) homolog 3 [Bombyx mori];>gi|253721947|gb|ACT34037.1| DnaJ-3 [Bombyx mori];>tr|C7AQZ1|C7AQZ1_BOMMO DnaJ-3 OS=Bombyx mori PE=2 SV=1;>tr|H9J0W6|H9J0W6_BOMMO Uncha	5	9	9	9	9	7	9	7	9	7	32.9	32.9	32.9	39.823	353	353;353;353;353;336	0	79.032	0.99586	1.1043	26.05	16	0	Median	0.79257	0.91757	19.405	8	0	Median	1.4	1.2671	22.055	8	0	Median	32.9	26.9	1261800000	627500000	634260000	733210000	389940000	343270000
gi|283945482;gi|217331039;D2CZY1	gi|283945482;gi|217331039;D2CZY1	5;5;5	5;5;5	5;5;5	>gi|283945482|ref|NP_001164652.1| nuclear excision repair protein rad23 [Bombyx mori];>gi|217331039|gb|ACK38234.1| nuclear excision repair protein Rad23 [Bombyx mori];>tr|D2CZY1|D2CZY1_BOMMO Nuclear excision repair protein Rad23 OS=Bombyx mori GN=Rad23 PE=	3	5	5	5	3	4	3	4	3	4	22.8	22.8	22.8	36.13	324	324;324;324	0	87.838	0.67805	0.73882	66.085	8	0	Median	1.1688	1.4404	13.152	4	0	Median	0.44876	0.42454	10.846	4	0	Median	14.5	14.2	235810000	136070000	99739000	108280000	48710000	59570000
gi|827556810;gi|284520932;gi|284002388;gi|284002386;D2KWC5;Q1HPP2;gi|95103016;gi|284002384;gi|114052306;D2KWC4;H9JNW4;gi|117938725;A0SY31	gi|827556810;gi|284520932;gi|284002388;gi|284002386;D2KWC5;Q1HPP2;gi|95103016;gi|284002384;gi|114052306;D2KWC4;H9JNW4;gi|117938725;A0SY31	10;10;10;10;10;10;10;10;10;10;10;6;6	10;10;10;10;10;10;10;10;10;10;10;6;6	10;10;10;10;10;10;10;10;10;10;10;6;6	>gi|827556810|ref|XP_012549721.1| alpha-esterase 48 isoform X1 [Bombyx mori];>gi|284520932|ref|NP_001165227.1| alpha-esterase 48 isoform s1 [Bombyx mori];>gi|284002388|dbj|BAI66487.1| carboxyl/cholinesterase 5BS [Bombyx mori];>gi|284002386|dbj|BAI66486.1|	13	10	10	10	8	8	8	8	8	8	13.6	13.6	13.6	82.998	740	740;740;740;740;740;756;756;756;756;756;1319;451;451	0	66.407	0.9598	1.1904	50.126	9	0	Median	1.1312	1.3825	50.832	6	0	Median	0.62214	0.60016	5.2141	3	0	Median	11.6	10.5	722970000	484110000	238860000	269740000	144620000	125120000
Q5R250;gi|56342245;gi|290563180;gi|283536460;gi|283536458;gi|112982857;D2XZ05;D2XZ04;H9J3D4;H9JB17;H9J3D5;gi|379698920;gi|338807803;F8SXW7;H9J4A5;gi|827545203;gi|512902328;gi|158186772;gi|153791974;gi|144601689;gi|144601687;gi|1200721165;gi|1200721163;A4UIH1;A4UIH0;gi|1200721159;H9J430	Q5R250;gi|56342245;gi|290563180;gi|283536460;gi|283536458;gi|112982857;D2XZ05;D2XZ04;H9J3D4	4;4;4;4;4;4;4;4;2;1;1;1;1;1;1;1;1;1;1;1;1;1;1;1;1;1;1	4;4;4;4;4;4;4;4;2;1;1;1;1;1;1;1;1;1;1;1;1;1;1;1;1;1;1	4;4;4;4;4;4;4;4;2;1;1;1;1;1;1;1;1;1;1;1;1;1;1;1;1;1;1	>tr|Q5R250|Q5R250_BOMMO G protein alpha subunit Go OS=Bombyx mori PE=2 SV=1;>gi|56342245|dbj|BAD74000.1| G protein alpha subunit Go [Bombyx mori];>gi|290563180|ref|NP_001166852.1| G protein alpha subunit Go isoform 2 [Bombyx mori];>gi|283536460|gb|ADB25317	27	4	4	4	4	3	4	3	4	3	11.6	11.6	11.6	40.402	354	354;354;354;354;354;354;354;354;154;178;208;375;375;375;380;380;380;380;380;380;380;380;380;380;380;387;393	0	33.368	0.7251	0.83679	35.546	5	0	Median	0.66347	0.79764	6.5345	3	0	Median	1.559	1.5	15.294	4	2	Median	11.6	8.5	277690000	147180000	130520000	148560000	89451000	59109000
H9JPF8;gi|284813561;gi|283558273;D2Y061	H9JPF8;gi|284813561;gi|283558273;D2Y061	4;4;4;4	4;4;4;4	4;4;4;4	>tr|H9JPF8|H9JPF8_BOMMO Uncharacterized protein OS=Bombyx mori GN=100329146 PE=4 SV=1;>gi|284813561|ref|NP_001165386.1| isocitrate dehydrogenase [Bombyx mori];>gi|283558273|gb|ADB27114.1| isocitrate dehydrogenase [Bombyx mori];>tr|D2Y061|D2Y061_BOMMO Isoci	4	4	4	4	4	1	4	1	4	1	14.9	14.9	14.9	42.509	388	388;388;388;388	0	42.496	0.66649	0.77943	28.931	4	0	Median	0.59029	0.7018	20.354	3	0	Median				1	0	Median	14.9	2.3	262110000	142560000	119550000	228360000	123650000	104710000
gi|827560273;gi|284813563;gi|283558275;D2Y062	gi|827560273;gi|284813563;gi|283558275;D2Y062	3;3;3;3	3;3;3;3	3;3;3;3	>gi|827560273|ref|XP_012551053.1| adenylate kinase 2 isoform X1 [Bombyx mori];>gi|284813563|ref|NP_001165387.1| adenylate kinase 2 [Bombyx mori];>gi|283558275|gb|ADB27115.1| adenylate kinase 2 [Bombyx mori];>tr|D2Y062|D2Y062_BOMMO Adenylate kinase OS=Bomby	4	3	3	3	1	3	1	3	1	3	11.6	11.6	11.6	26.893	242	242;242;242;242	0	18.468	1.0466	1.034	35.027	3	0	Median				1	0	Median	1.1479	1.1246	11.869	2	0	Median	4.5	11.6	90022000	49440000	40582000	34420000	22382000	12039000
H9JMH2;gi|289629216;gi|284027820;D2Y4R2;H9J844;gi|1200713033	H9JMH2;gi|289629216;gi|284027820;D2Y4R2	12;12;12;12;1;1	12;12;12;12;1;1	12;12;12;12;1;1	>tr|H9JMH2|H9JMH2_BOMMO Coatomer subunit alpha OS=Bombyx mori GN=100379186 PE=4 SV=1;>gi|289629216|ref|NP_001166192.1| coatomer protein complex subunit alpha [Bombyx mori];>gi|284027820|gb|ADB66734.1| coatomer protein complex subunit alpha [Bombyx mori];>t	6	12	12	12	8	12	8	12	8	12	13.2	13.2	13.2	131.33	1170	1170;1230;1230;1230;1598;1870	0	134.44	0.89987	1.0122	30.791	16	0	Median	0.80379	0.95355	20.466	7	0	Median	1.169	1.1926	29.659	9	0	Median	8.1	13.2	765280000	390550000	374730000	300650000	171530000	129120000
gi|290560891;gi|284027824;D2Y4R4;H9J305;gi|827543889;gi|827543887	gi|290560891;gi|284027824;D2Y4R4;H9J305;gi|827543889;gi|827543887	4;4;4;4;4;4	4;4;4;4;4;4	4;4;4;4;4;4	>gi|290560891|ref|NP_001166610.1| coatomer protein complex subunit beta 2 [Bombyx mori];>gi|284027824|gb|ADB66736.1| coatomer protein complex subunit beta 2 [Bombyx mori];>tr|D2Y4R4|D2Y4R4_BOMMO Coatomer subunit beta OS=Bombyx mori GN=COPB2 PE=2 SV=1;>tr|	6	4	4	4	4	2	4	2	4	2	4.3	4.3	4.3	105.59	935	935;935;935;938;938;939	0	30.419	0.72064	0.7627	43.258	6	0	Median	0.64548	0.75906	44.98	4	0	Median	1.0318	0.94653	34.94	2	0	Median	4.3	1.8	297330000	168030000	129310000	160410000	98855000	61557000
gi|289629220;gi|284027826;D2Y4R5;H9IS78	gi|289629220;gi|284027826;D2Y4R5;H9IS78	5;5;5;5	5;5;5;5	5;5;5;5	>gi|289629220|ref|NP_001166194.1| coatomer protein complex subunit delta [Bombyx mori];>gi|284027826|gb|ADB66737.1| coatomer protein complex subunit delta [Bombyx mori];>tr|D2Y4R5|D2Y4R5_BOMMO Coatomer subunit delta OS=Bombyx mori GN=COPD PE=2 SV=1;>tr|H9I	4	5	5	5	3	4	3	4	3	4	9.9	9.9	9.9	56.484	507	507;507;507;571	0	33.41	0.79101	0.77733	26.308	6	0	Median	1.0448	1.215	19.014	4	2	Median	0.72846	0.73191	7.174	4	0	Median	5.9	8.1	275090000	134560000	140520000	154500000	71371000	83132000
H9JSC6;gi|289629222;gi|284027828;D2Y4R6	H9JSC6;gi|289629222;gi|284027828;D2Y4R6	3;3;3;3	3;3;3;3	3;3;3;3	>tr|H9JSC6|H9JSC6_BOMMO Coatomer subunit epsilon OS=Bombyx mori GN=100379190 PE=3 SV=1;>gi|289629222|ref|NP_001166195.1| coatomer protein complex subunit epsilon [Bombyx mori];>gi|284027828|gb|ADB66738.1| coatomer protein complex subunit epsilon [Bombyx mo	4	3	3	3	2	1	2	1	2	1	14.6	14.6	14.6	33.251	302	302;302;302;302	0	22.549	0.77947	0.89959	13.829	3	0	Median	0.70799	0.82865	11.617	2	0	Median				1	0	Median	9.3	5.3	74441000	38218000	36223000	41709000	23578000	18131000
gi|300068967;gi|296040402;D5MTP2;H9JM23;H9JM22	gi|300068967;gi|296040402;D5MTP2;H9JM23;H9JM22	2;2;2;1;1	2;2;2;1;1	2;2;2;1;1	>gi|300068967|ref|NP_001177769.1| Bm8 interacting protein precursor [Bombyx mori];>gi|296040402|dbj|BAJ07613.1| Bm8 interacting protein 2-11 [Bombyx mori];>tr|D5MTP2|D5MTP2_BOMMO Bm8 interacting protein 2-11 OS=Bombyx mori PE=2 SV=1;>tr|H9JM23|H9JM23_BOMMO	5	2	2	2	1	1	1	1	1	1	1.3	1.3	1.3	160.31	1410	1410;1410;1410;135;960	0	11.022	0.76014	0.83574	71.624	2	0	Median				1	0	Median				1	0	Median	0.7	0.6	67734000	31641000	36093000	36647000	15888000	20760000
gi|295885511;D6N7U6;H6VTP5;gi|827546956;gi|378465800;Q5CCL5;gi|60592743;gi|253721951;gi|112983400;C7AQZ3	gi|295885511;D6N7U6;H6VTP5;gi|827546956;gi|378465800;Q5CCL5;gi|60592743;gi|253721951;gi|112983400;C7AQZ3	3;3;3;3;3;2;2;2;2;2	3;3;3;3;3;2;2;2;2;2	3;3;3;3;3;2;2;2;2;2	>gi|295885511|gb|ADG57738.1| heat shock protein 40, partial [Bombyx mori];>tr|D6N7U6|D6N7U6_BOMMO Heat shock protein 40 (Fragment) OS=Bombyx mori PE=4 SV=1;>tr|H6VTP5|H6VTP5_BOMMO DnaJ-5 OS=Bombyx mori GN=DnaJ-1 PE=2 SV=1;>gi|827546956|ref|XP_012545855.1|	10	3	3	3	0	3	0	3	0	3	11	11	11	34.257	309	309;309;351;351;351;351;351;351;351;351	0	18.488	1.076	1.0963	30.442	3	0	Median				0	0	Median	1.076	1.0963	30.442	3	0	Median	0	11	37100000	19717000	17383000	0	0	0
gi|302318908;gi|300669733;gi|1200738126;D7UT11;H9JPT7	gi|302318908;gi|300669733;gi|1200738126;D7UT11;H9JPT7	4;4;4;4;3	4;4;4;4;3	4;4;4;4;3	>gi|302318908|ref|NP_001180543.1| dicer-2 [Bombyx mori];>gi|300669733|dbj|BAJ11655.1| DICER-2 [Bombyx mori];>gi|1200738126|ref|XP_021207858.1| dicer-2 isoform X1 [Bombyx mori];>tr|D7UT11|D7UT11_BOMMO DICER-2 OS=Bombyx mori GN=Dicer-2 PE=2 SV=1;>tr|H9JPT7|H	5	4	4	4	3	3	3	3	3	3	2.2	2.2	2.2	190.65	1677	1677;1677;1677;1677;921	0	30.688	1.1006	1.0665	75.618	3	1	Median				1	0	Median	1.5933	1.5754	55.176	2	1	Median	1.5	1.8	88916000	49461000	39455000	45221000	37509000	7712200
gi|304307737;gi|300669735;D7UT12	gi|304307737;gi|300669735;D7UT12	6;6;6	6;6;6	1;1;1	>gi|304307737|ref|NP_001182008.1| loquacious [Bombyx mori];>gi|300669735|dbj|BAJ11656.1| loquacious [Bombyx mori];>tr|D7UT12|D7UT12_BOMMO Loquacious OS=Bombyx mori GN=Loqs PE=2 SV=1	3	6	6	1	5	5	5	5	1	1	17.3	17.3	2.6	42.354	382	382;382;382	0	95.222	0.35781	0.44956	123.36	9	0	Median	0.27838	0.33273	27.011	5	0	Median	3.1877	3.0113	15.201	4	0	Median	13.4	14.1	393500000	186590000	206910000	181490000	147310000	34187000
wb_BmTudor-SN;gi|304307739;gi|302190082;D9N4J4;H9JUW5;H9JUW4	wb_BmTudor-SN;gi|304307739;gi|302190082;D9N4J4;H9JUW5	7;7;7;7;6;1	7;7;7;7;6;1	7;7;7;7;6;1	>wb_BmTudor-SN;>gi|304307739|ref|NP_001182009.1| tudor staphylococcus/micrococcal nuclease [Bombyx mori];>gi|302190082|dbj|BAJ14101.1| tudor staphylococcus/micrococcal nuclease [Bombyx mori];>tr|D9N4J4|D9N4J4_BOMMO Tudor staphylococcus/micrococcal nuclease	6	7	7	7	4	4	4	4	4	4	9.6	9.6	9.6	98.908	888	888;888;888;888;861;58	0	45.31	0.88396	0.95837	38.665	8	0	Median	1.1191	1.3887	11.263	4	0	Median	0.73493	0.72056	12.372	4	0	Median	4.8	6.2	144910000	74472000	70436000	63143000	26836000	36307000
gi|512931543;gi|312597590;E5EVW1	gi|512931543;gi|312597590;E5EVW1	9;9;9	9;9;9	9;9;9	>gi|512931543|ref|XP_004932329.1| ubiquitin carboxyl-terminal hydrolase [Bombyx mori];>gi|312597590|gb|ADQ89804.1| ubiquitin carboxy-terminal hydrolase CG4265 [Bombyx mori];>tr|E5EVW1|E5EVW1_BOMMO Ubiquitin carboxyl-terminal hydrolase OS=Bombyx mori GN=LOC	3	9	9	9	9	7	9	7	9	7	46.1	46.1	46.1	25.411	230	230;230;230	0	157.57	1.0226	0.91435	49.469	15	0	Median	1.0605	1.1577	28.96	7	0	Median	0.54183	0.50902	33.282	8	0	Median	46.1	38.7	1836400000	1031500000	804850000	774750000	377190000	397560000
gi|312597598;E5EVW5;gi|512892462	gi|312597598;E5EVW5;gi|512892462	6;6;6	6;6;6	6;6;6	>gi|312597598|gb|ADQ89808.1| inorganic pyrophosphatase [Bombyx mori];>tr|E5EVW5|E5EVW5_BOMMO Inorganic pyrophosphatase OS=Bombyx mori PE=4 SV=1;>gi|512892462|ref|XP_004922937.1| inorganic pyrophosphatase [Bombyx mori]	3	6	6	6	2	5	2	5	2	5	23.3	23.3	23.3	32.24	288	288;288;334	0	43.717	0.66227	0.69009	25.964	7	0	Median	0.80803	0.93064	29.107	2	0	Median	0.64644	0.61857	14.317	5	0	Median	6.2	20.1	285730000	176320000	109400000	142340000	89180000	53160000
gi|304421418;E9JEG5;gi|223890166;gi|221579630;B9VTR6	gi|304421418;E9JEG5	5;5;2;2;2	5;5;2;2;2	5;5;2;2;2	>gi|304421418|gb|ADM32508.1| acinus [Bombyx mori];>tr|E9JEG5|E9JEG5_BOMMO Acinus OS=Bombyx mori GN=100270778 PE=2 SV=1	5	5	5	5	5	4	5	4	5	4	7.4	7.4	7.4	91.958	813	813;813;208;208;208	0	40.708	0.90854	0.96355	31.789	8	0	Median	0.626	0.73674	15.629	4	0	Median	1.2144	1.1293	25.666	4	0	Median	7.4	6.2	267300000	142530000	124770000	141830000	85664000	56162000
gi|379698894;gi|321176375;E9NYX5;H9JD12;Q1HPZ9;H9JCW3;gi|95102802;gi|114050917	gi|379698894;gi|321176375;E9NYX5;H9JD12	7;7;7;5;2;2;2;2	7;7;7;5;2;2;2;2	5;5;5;5;2;2;2;2	>gi|379698894|ref|NP_001243918.1| 3-hydroxyacyl-CoA dehydrogenase [Bombyx mori];>gi|321176375|gb|ADW77640.1| 3-hydroxyacyl-CoA dehydrogenase [Bombyx mori];>tr|E9NYX5|E9NYX5_BOMMO 3-hydroxyacyl-CoA dehydrogenase OS=Bombyx mori GN=3HCD PE=2 SV=1;>tr|H9JD12|H	8	7	7	5	5	6	5	6	4	5	23.5	23.5	16.8	33.601	310	310;310;310;166;306;306;306;306	0	54.107	0.7398	0.90036	17.451	10	0	Median	0.75458	0.92443	6.9113	5	0	Median	0.69878	0.68397	20.407	5	0	Median	16.1	20.6	470560000	265560000	205000000	160710000	94420000	66286000
H9J7I1;gi|827559764;gi|379699020;gi|326371149;F2YDQ5	H9J7I1;gi|827559764;gi|379699020;gi|326371149;F2YDQ5	5;5;5;5;5	5;5;5;5;5	5;5;5;5;5	>tr|H9J7I1|H9J7I1_BOMMO Uncharacterized protein OS=Bombyx mori GN=abcb PE=4 SV=1;>gi|827559764|ref|XP_012550859.1| ATP-binding cassette transporter subfamily B isoform X1 [Bombyx mori];>gi|379699020|ref|NP_001243983.1| ATP-binding cassette transporter subf	5	5	5	5	4	1	4	1	4	1	7.2	7.2	7.2	96.303	850	850;850;850;850;850	0	34.467	0.75304	0.80344	73.108	4	0	Median	0.61092	0.76222	88.834	3	0	Median				1	0	Median	5.2	2	854570000	259560000	595010000	798260000	229320000	568930000
gi|328774765;F5ANK0;Q9BLC5;gi|75021709;gi|13699184;gi|112983556;gi|295885513	gi|328774765;F5ANK0;Q9BLC5;gi|75021709;gi|13699184;gi|112983556;gi|295885513	37;37;37;37;37;37;34	37;37;37;37;37;37;34	36;36;36;36;36;36;33	>gi|328774765|gb|AEB39782.1| HSP90, partial [Bombyx mori];>tr|F5ANK0|F5ANK0_BOMMO HSP90 (Fragment) OS=Bombyx mori GN=HSP90 PE=3 SV=1;>sp|Q9BLC5|HSP83_BOMMO Heat shock protein 83 OS=Bombyx mori GN=Hsp83 PE=1 SV=1;>gi|75021709|sp|Q9BLC5.1|HSP83_BOMMO RecName	7	37	37	36	32	34	32	34	31	33	50.6	50.6	49.6	78.594	680	680;680;716;716;716;716;716	0	323.31	0.83901	0.85451	32.531	67	0	Median	0.91434	1.0311	20.593	34	0	Median	0.72658	0.62481	24.64	33	0	Median	46.2	48.4	21415000000	11613000000	9802200000	9493600000	4785900000	4707700000
Q1HPK6;gi|95103088;gi|334855073;gi|281371488;gi|122096234;F8SKB6;H9J3S8;gi|112983010;gi|103058022	Q1HPK6;gi|95103088;gi|334855073;gi|281371488;gi|122096234;F8SKB6;H9J3S8;gi|112983010;gi|103058022	26;26;26;26;26;26;25;24;24	26;26;26;26;26;26;25;24;24	26;26;26;26;26;26;25;24;24	>sp|Q1HPK6|EF2_BOMMO Translation elongation factor 2 OS=Bombyx mori GN=tef2 PE=1 SV=1;>gi|95103088|gb|ABF51485.1| translation elongation factor 2 [Bombyx mori];>gi|334855073|gb|AEH16569.1| elongation factor 2 [Bombyx mori];>gi|281371488|ref|NP_001163865.1|	9	26	26	26	18	21	18	21	18	21	37	37	37	94.783	844	844;844;844;844;844;844;832;864;864	0	268.91	0.83757	0.82058	23.341	24	0	Median	0.86297	0.97599	22.319	12	0	Median	0.80061	0.80332	18.553	12	0	Median	25.4	28.4	3363900000	2031300000	1332700000	1648500000	975060000	673440000
gi|336454478;F8UN44;gi|827551782;O76180;L0GD06;gi|431823435;gi|3426021;gi|219810308;gi|219810306;gi|112984012	gi|336454478;F8UN44;gi|827551782;O76180;L0GD06;gi|431823435;gi|3426021;gi|219810308;gi|219810306;gi|112984012	32;32;32;31;31;31;31;31;31;31	27;27;27;26;26;26;26;26;26;26	27;27;27;26;26;26;26;26;26;26	>gi|336454478|gb|AEI58998.1| heat shock protein 70-3 [Bombyx mori];>tr|F8UN44|F8UN44_BOMMO Heat shock protein 70-3 OS=Bombyx mori GN=HSP70 PE=2 SV=1;>gi|827551782|ref|XP_012547740.1| heat shock 70 kD protein cognate isoform X1 [Bombyx mori];>tr|O76180|O761	10	32	27	27	25	29	20	24	20	24	51.8	44.7	44.7	72.745	655	655;655;960;658;658;658;658;658;658;658	0	290.96	1.5007	1.3102	57.093	58	0	Median	0.45947	0.50232	28.996	24	0	Median	1.6826	1.5437	20.481	34	0	Median	47.5	47	9483400000	4820300000	4663100000	3984800000	2778200000	1206600000
Q1HQD0;gi|95104529;gi|304420728;gi|304420722;gi|304420720;gi|304420718;gi|304420716;gi|304420712;gi|304420706;gi|304420704;gi|304420702;gi|304420682;gi|304420680;gi|304420678;gi|304420674;gi|114052488;G0T422;G0T414;H9JQW6;gi|1200718375;gi|304420698;G0T410	Q1HQD0;gi|95104529;gi|304420728;gi|304420722;gi|304420720;gi|304420718;gi|304420716;gi|304420712;gi|304420706;gi|304420704;gi|304420702;gi|304420682;gi|304420680;gi|304420678;gi|304420674;gi|114052488;G0T422;G0T414;H9JQW6;gi|1200718375;gi|304420698;G0T410	12;12;12;12;12;12;12;12;12;12;12;12;12;12;12;12;12;12;11;11;9;9	12;12;12;12;12;12;12;12;12;12;12;12;12;12;12;12;12;12;11;11;9;9	12;12;12;12;12;12;12;12;12;12;12;12;12;12;12;12;12;12;11;11;9;9	>tr|Q1HQD0|Q1HQD0_BOMMO S-(hydroxymethyl)glutathione dehydrogenase OS=Bombyx mori PE=2 SV=1;>gi|95104529|gb|ABF51211.1| alcohol dehydrogenase [Bombyx mori];>gi|304420728|gb|ADM32163.1| alcohol dehydrogenase [Bombyx mori];>gi|304420722|gb|ADM32160.1| alcoho	22	12	12	12	9	10	9	10	9	10	38.8	38.8	38.8	40.033	376	376;376;376;376;376;376;376;376;376;376;376;376;376;376;376;376;376;376;376;376;376;376	0	135.3	0.62081	0.58005	53.609	17	0	Median	1.1693	1.3373	17.19	7	0	Median	0.54131	0.51941	13.941	10	0	Median	23.7	34.6	2147500000	1234800000	912700000	975730000	444510000	531220000
H9JJS7;gi|358031580;gi|355525891;G8GE18	H9JJS7;gi|358031580;gi|355525891;G8GE18	2;2;2;2	2;2;2;2	2;2;2;2	>tr|H9JJS7|H9JJS7_BOMMO Uncharacterized protein OS=Bombyx mori GN=100852388 PE=4 SV=1;>gi|358031580|ref|NP_001239601.1| LIM and SH3 domain protein Lasp [Bombyx mori];>gi|355525891|gb|AET05797.1| lasp [Bombyx mori];>tr|G8GE18|G8GE18_BOMMO Lasp OS=Bombyx mor	4	2	2	2	1	2	1	2	1	2	6.4	6.4	6.4	44.422	391	391;455;455;455	0	13.888	0.56768	0.61969	21.716	2	0	Median				1	0	Median				1	0	Median	3.1	6.4	54543000	38263000	16280000	17923000	9758200	8164500
Q93136;gi|347326520;gi|1663690;gi|112983659;G9FL14	Q93136;gi|347326520;gi|1663690;gi|112983659;G9FL14	2;2;2;2;2	2;2;2;2;2	2;2;2;2;2	>tr|Q93136|Q93136_BOMMO DNA supercoiling factor OS=Bombyx mori PE=2 SV=1;>gi|347326520|gb|AEO79985.1| DNA supercoiling factor [Bombyx mori];>gi|1663690|dbj|BAA08704.1| DNA supercoiling factor [Bombyx mori];>gi|112983659|ref|NP_001037337.1| DNA supercoiling	5	2	2	2	1	2	1	2	1	2	5.9	5.9	5.9	37.894	322	322;322;322;322;322	0	13.357	0.68393	0.69602	5.1871	3	0	Median				1	0	Median	0.69434	0.67754	3.805	2	0	Median	2.5	5.9	105200000	64930000	40272000	53102000	33468000	19634000
wb_BmExd1;H9IUR0;gi|512913119;gi|1008808739;A0A158N7N9;gi|969813041;gi|969813040;gi|969813039;gi|969813038;gi|969813037;gi|969813036;gi|969813035	wb_BmExd1;H9IUR0;gi|512913119;gi|1008808739;A0A158N7N9;gi|969813041;gi|969813040;gi|969813039;gi|969813038;gi|969813037;gi|969813036;gi|969813035	6;6;6;6;5;3;3;3;3;3;3;3	6;6;6;6;5;3;3;3;3;3;3;3	6;6;6;6;5;3;3;3;3;3;3;3	>wb_BmExd1;>sp|H9IUR0|EXD1_BOMMO piRNA biogenesis protein EXD1 OS=Bombyx mori GN=EXD1 PE=1 SV=2;>gi|512913119|ref|XP_004927819.1| piRNA biogenesis protein EXD1-like [Bombyx mori];>gi|1008808739|sp|H9IUR0.2|EXD1_BOMMO RecName: Full=piRNA biogenesis protein	12	6	6	6	2	6	2	6	2	6	21.9	21.9	21.9	36.485	315	315;315;315;315;290;243;243;243;243;243;243;243	0	89.928	1.6806	1.5747	236.96	7	6	Median	0.064212	0.072898	104.73	2	2	Median	8.4059	8.1632	126.85	5	4	Median	9.2	21.9	670040000	307650000	362380000	186640000	177670000	8969300
Q1HQB6;gi|95102574;gi|112982896;gi|102993217;gi|827539969;H9J5Q6	Q1HQB6;gi|95102574;gi|112982896;gi|102993217;gi|827539969;H9J5Q6	3;3;3;3;3;2	2;2;2;2;2;1	2;2;2;2;2;1	>tr|Q1HQB6|Q1HQB6_BOMMO Ras-related GTP-binding protein Rab8 OS=Bombyx mori PE=2 SV=1;>gi|95102574|gb|ABF51225.1| small GTP binding protein RAB8 [Bombyx mori];>gi|112982896|ref|NP_001037576.1| small GTP binding protein RAB8 [Bombyx mori];>gi|102993217|gb|A	6	3	2	2	2	3	1	2	1	2	14.8	9.5	9.5	23.877	210	210;210;210;210;211;225	0	13.804	0.7903	0.84838	91.945	2	1	Median				1	0	Median				1	1	Median	11	14.8	106630000	50631000	55996000	62771000	21997000	40774000
Q9GV27;gi|74848914;gi|112983906;gi|10801566	Q9GV27;gi|74848914;gi|112983906;gi|10801566	4;4;4;4	4;4;4;4	4;4;4;4	>sp|Q9GV27|EIF3H_BOMMO Eukaryotic translation initiation factor 3 subunit H OS=Bombyx mori PE=2 SV=1;>gi|74848914|sp|Q9GV27.1|EIF3H_BOMMO RecName: Full=Eukaryotic translation initiation factor 3 subunit H; Short=eIF3h;>gi|112983906|ref|NP_001036848.1| euka	4	4	4	4	3	4	3	4	3	4	15.1	15.1	15.1	38.61	337	337;337;337;337	0	40.632	0.64646	0.63245	49.368	5	0	Median	1.2428	1.4855	9.7116	3	1	Median	0.62318	0.60267	3.163	3	0	Median	11.9	15.1	363350000	193060000	170290000	171930000	77982000	93946000
Q3HR37;Q1EPM0;gi|90309026;gi|827547071;gi|112983816;gi|109119903;gi|161088520;B3TGM3	Q3HR37;Q1EPM0;gi|90309026;gi|827547071;gi|112983816;gi|109119903;gi|161088520;B3TGM3	12;12;12;12;12;12;9;9	12;12;12;12;12;12;9;9	12;12;12;12;12;12;9;9	>tr|Q3HR37|Q3HR37_BOMMO Glyceraldehyde-3-phosphate dehydrogenase OS=Bombyx mori PE=2 SV=2;>tr|Q1EPM0|Q1EPM0_BOMMO Glyceraldehyde-3-phosphate dehydrogenase OS=Bombyx mori GN=BmGAPDH PE=2 SV=1;>gi|90309026|gb|ABA43638.2| glyceraldehyde-3-phosphate dehydrogen	8	12	12	12	8	10	8	10	8	10	50.6	50.6	50.6	35.313	332	332;332;332;332;332;332;230;230	0	145.79	0.83312	0.78001	28.605	18	0	Median	0.94175	1.0172	26.113	7	0	Median	0.76125	0.69704	19.191	11	0	Median	35.8	47.3	3224600000	1763000000	1461500000	1083500000	580510000	502980000
Q0ZAL7;gi|112983436;gi|109706821;H9JSJ7	Q0ZAL7;gi|112983436;gi|109706821;H9JSJ7	6;6;6;5	6;6;6;5	6;6;6;5	>tr|Q0ZAL7|Q0ZAL7_BOMMO RNA binding motif protein X-linked 2 OS=Bombyx mori GN=RBMX2 PE=2 SV=1;>gi|112983436|ref|NP_001037638.1| RNA binding motif protein X-linked 2 [Bombyx mori];>gi|109706821|gb|ABG42997.1| RNA binding motif protein X-linked 2 [Bombyx mo	4	6	6	6	4	6	4	6	4	6	32.6	32.6	32.6	20.402	181	181;181;181;117	0	53.878	0.54453	0.52781	100.02	12	0	Median	2.6631	3.0312	26.864	5	0	Median	0.47659	0.46609	11.096	7	0	Median	23.2	32.6	892840000	459440000	433400000	322630000	83746000	238880000
Q0ZAL3;gi|109706829;Q2F5M7;gi|87248575;gi|114326261;H9J6N5;gi|1200740750	Q0ZAL3;gi|109706829;Q2F5M7;gi|87248575;gi|114326261;H9J6N5;gi|1200740750	27;27;25;25;25;25;24	27;27;25;25;25;25;24	27;27;25;25;25;25;24	>tr|Q0ZAL3|Q0ZAL3_BOMMO Splicing factor proline-and glutamine-rich OS=Bombyx mori GN=SFPQ PE=2 SV=1;>gi|109706829|gb|ABG43001.1| splicing factor proline- and glutamine-rich [Bombyx mori];>tr|Q2F5M7|Q2F5M7_BOMMO PTB-associated splicing factor OS=Bombyx mori	7	27	27	27	18	25	18	25	18	25	46.6	46.6	46.6	74.464	641	641;641;641;641;641;650;652	0	275.08	3.0243	2.8002	147.09	32	0	Median	0.21784	0.23722	17.835	15	0	Median	4.5583	4.1348	25.121	17	0	Median	32.8	42.1	5317500000	2695000000	2622600000	2648100000	2174000000	474140000
Q0ZB77;H9J7V0;gi|122104174;gi|112983254;gi|110175020	Q0ZB77;H9J7V0;gi|122104174;gi|112983254;gi|110175020	2;2;2;2;2	2;2;2;2;2	2;2;2;2;2	>sp|Q0ZB77|EIF3D_BOMMO Eukaryotic translation initiation factor 3 subunit D OS=Bombyx mori GN=eIF3-S7 PE=2 SV=1;>tr|H9J7V0|H9J7V0_BOMMO Eukaryotic translation initiation factor 3 subunit D OS=Bombyx mori GN=eIF3-S7 PE=3 SV=1;>gi|122104174|sp|Q0ZB77.1|EIF3D	5	2	2	2	1	1	1	1	1	1	4.7	4.7	4.7	62.432	549	549;549;549;549;549	0	13.196				1	0	Median				1	0	Median				0	0	Median	2.6	2.2	45696000	22607000	23089000	45696000	22607000	23089000
Q0ZB76;H9JTI9;gi|827552654;gi|827552652;gi|122104173;gi|112983228;gi|110175037	Q0ZB76;H9JTI9;gi|827552654;gi|827552652;gi|122104173;gi|112983228;gi|110175037	5;5;5;5;5;5;5	5;5;5;5;5;5;5	5;5;5;5;5;5;5	>sp|Q0ZB76|EIF3C_BOMMO Eukaryotic translation initiation factor 3 subunit C OS=Bombyx mori GN=eIF3-S8 PE=2 SV=1;>tr|H9JTI9|H9JTI9_BOMMO Eukaryotic translation initiation factor 3 subunit C OS=Bombyx mori GN=eIF3c PE=3 SV=1;>gi|827552654|ref|XP_012548086.1|	7	5	5	5	3	4	3	4	3	4	5.9	5.9	5.9	101.46	876	876;876;876;876;876;876;876	0	38.506	1.361	1.2828	41.565	6	0	Median	0.49894	0.59419	13.635	3	1	Median	1.5145	1.4276	13.856	4	0	Median	3.1	5	200190000	90765000	109430000	54438000	32414000	22024000
[truncated: 794 more rows]
[truncated: 15 more columns]

## Sheet: only 1 unique peptide
Protein.IDs	Majority.protein.IDs	Peptide.counts..all.	Peptide.counts..razor.unique.	Peptide.counts..unique.	Fasta.headers	Number.of.proteins	Peptides	Razor...unique.peptides	Unique.peptides	Peptides.0147.0149	Peptides.0148.0146	Razor...unique.peptides.0147.0149	Razor...unique.peptides.0148.0146	Unique.peptides.0147.0149	Unique.peptides.0148.0146	Sequence.coverage....	Unique...razor.sequence.coverage....	Unique.sequence.coverage....	Mol..weight..kDa.	Sequence.length	Sequence.lengths	Q.value	Score	Ratio.H.L	Ratio.H.L.normalized	Ratio.H.L.variability....	Ratio.H.L.count	Ratio.H.L.iso.count	Ratio.H.L.type	Ratio.H.L.0147.0149	Ratio.H.L.normalized.0147.0149	Ratio.H.L.variability.....0147.0149	Ratio.H.L.count.0147.0149	Ratio.H.L.iso.count.0147.0149	Ratio.H.L.type.0147.0149	Ratio.H.L.0148.0146	Ratio.H.L.normalized.0148.0146	Ratio.H.L.variability.....0148.0146	Ratio.H.L.count.0148.0146	Ratio.H.L.iso.count.0148.0146	Ratio.H.L.type.0148.0146	Sequence.coverage.0147.0149....	Sequence.coverage.0148.0146....	Intensity	Intensity.L	Intensity.H	Intensity.0147.0149	Intensity.L.0147.0149	Intensity.H.0147.0149
[truncated: 20 more rows]
[truncated: 15 more columns]
