# Supplementary material for: An extended Tudor domain within Vreteno interconnects Gtsf1L and Ago3 for piRNA biogenesis in Bombyx mori
Source: EMBO J. 2023 Nov 20;42(24):e114072. doi: 10.15252/embj.2023114072 (PMC10711660; doi:10.15252/embj.2023114072)
Supplement: Supplementary file 6 — Dataset EV3 [file EMBJ-42-e114072-s009.xlsx]

## Sheet: Datset EV3_legend
Dataset EV3:	Plasmids and primers for cloning and dsRNA formation.

## Sheet: Plasmids
		Plasmid name	Backbone	Insert
				Fwd Primer	Sequence (5'-> 3')	Reverse primer	Sequence (5'-> 3')	Notes/Template	Cloning type
		pBEMBL NHA*
		pBEMBL 3xFLAG*
		pBEMBL-3xFLAG-mCherry	pBEMBL 3xFLAG	eGFP/mCherry (EcoRI) Fwd	AGT GAA TTC ATG GTG AGC AAG GGC GAG	eGFP/mCherry (NotI) Rev	GGT GCG GCC GCT TAC TTG TAC AGC TCG TCC ATG C		Restriction-based
		pBEMBL-3xFLAG-eGFP	pBEMBL-3x FLAG-empty						Restriction-based
		pBEMBL NHA-eGFP	pBEMBL NHA						Restriction-based
		pBEMBL-NHA-LacZ	pBEMBL-NHA	LacZ (NotI) Fwd	AGT GCG GCC GCC ATG ATA GAT CCC GTC GTT TTA CAA C	LacZ (XbaI) Rev	GGT TCT AGA TTA TTT TTG ACA CCA GAC CAA CTG		Restriction-based
		pBEML-NHA-empty + MCS2	pBEMBL-NHA	MCS2 Fwd-AatII	cACTAGTCCCGGGGGCGCGCCATCGATGCTAGCgacgt	MCS2 Rev-AatII	acgtcGCTAGCATCGATGGCGCGCCCCCGGGACTAGTg	MCS-2: SpeI, AscI, Xma, ClaI, NheI	Restriction-based
		pA3-3xFLAG-eGFP	pBEMBL-3xFLAG-eGFP	BmA3 promoter (VspI) Fwd	AGT ATT AAT CGC GTT ACC ATA TAT GGT GAC AA	BmA3 promoter (KpnI) Rev	GGT GGT ACC CTG CAA GAA AAG AAA AAA AAC AAT TC	Backbone restricted with NdeI * KpnI	Restriction-based
		pA3-eGFP	pA3-3xFLAG-eGFP		GAATTCATGACCGAGTACAAGCC		GGTGGCGGTACCCTGCAAG		Flag deletion by divergent PCR
		pA3-Puromycin	pA3-3xFLAG-eGFP	Puromycin (EcoRI) Fwd	AGT GAA TTC ATG ACC GAG TAC AAG CCC AC	Puromycin (NotI) Rev	GGT GCG GCC GCT CAG GCA CCG GGC TTG	pPIGA3	Restriction-based
		pBEML-NHA-empty + pA3-Puro	pBEML-NHA-empty + MCS2	pA3-Puro (NheI) Fwd	AGT GCT AGC CGC GTT ACC ATA TAT GGT GAC AAA AAC	pA3-Puro (AscI) Rev	GGT GGC GCG CCA TTA CGC CAA GCT TCC CAC G		Restriction-based
		pIB-3xFLAG-BmAGO3**							Restriction-based
		pIB-3xFLAG-BmAGO3-5RK	pIB-3xFLAG-BmAGO3	BmAGO3-1 (R>K) Fwd	ATGGCAGACCCAGGCAAAGGCAAGGGGAAAAGCTTAGCCCTTTTACAGG	BmAGO3-1 (R>K) Rev	CCTGTAAAAGGGCTAAGCTTTTCCCCTTGCCTTTGCCTGGGTCTGCCAT	Methylation deficient	Site-directed mutagenesis PCR (3 step)
				BmAGO3-2 (R>K) Fwd	AGGAGTGAGTATAGGCGGTAAAGGAAAGGCAGCAGCATTGATGCTGGCT	BmAGO3-2 (R>K) Rev	AGCCAGCATCAATGCTGCTGCCTTTCCTTTACCGCCTATACTCACTCCT
				BmAGO3-3 (R>K) Fwd	GCACCAACAGCTGGAACTGGAAAGGGATTCAAATTGCTTCAGAAC	BmAGO3-3 (R>K) Rev	GTTCTGAAGCAATTTGAATCCCTTTCCAGTTCCAGCTGTTGGTGC
		pIB-3xFLAG-BmAGO3-DADH	pIB-3xFLAG-BmAGO3	BmAGO3 E735A Fwd	CTTCCAAGAGAAGGGTCAAGCAATAGTTGATGGCTTGAAAT	BmAGO3 E735A Rev	ATTTCAAGCCATCAACTATTGCTTGACCCTTCTCTTGGAAG	Slicer inactive	Site-directed mutagenesis PCR
		pIB-3xFLAG-BmAGO3-YK>LE	pIB-3xFLAG-BmAGO3	BmAGO3 Y633L/K637E Fwd	TACGAAGAGAGACGACAGATTAGCGGCCATTGAGAAAGTTTGTTGTGC	BmAGO3 Y633L/K637E Rev	GCACAACAAACTTTCTCAATGGCCGCTAATCTGTCGTCTCTCTTCGTA	piRNA-binding deficient	Site-directed mutagenesis PCR
		pIB-3xFLAG-Siwi**	pIB/V5-His-DEST-3xFLAG						Restriction-based
		pBEMBL NHA-BmAGO3	pBEMBL NHA-empty	BmAGO3 (NotI) Fwd	AGT GCG GCC GCc ATG GCA GAC CCA GGC AAA G	BmAGO3 (XbaI) Rev	GGT TCT AGA CTA CAA AAA GAA CAG CTT ATC GAC TAA		Restriction-based
		pBEMBL NHA-mCherry-BmAGO3	pBEMBL NHA-BmAGO3	eGFP/mCherry (BamHI) Fwd	AGT GGA TCC cAT GGT GAG CAA GGG CGA G	eGFP/mCherry (NotI) Rev	GGT GCG GCC GCC TTG TAC AGC TCG TCC ATG CC		Restriction-based
		pBEMBL NHA-eGFP-BmAGO3	pBEMBL NHA-BmAGO3						Restriction-based
		pBEMBL NHA-Siwi	pBEMBL NHA-empty	Siwi (NotI) Fwd	AGT GCG GCC GCc ATG TCA GAA CCG AGA GGT AGA GG	Siwi (XbaI) Rev	GGT TCT AGA TTA GAG GAA ATA TAA AGT TTC ATT CAA TG		Restriction-based
		pBEMBL-3xFLAG-BmVreteno	pBEMBL 3xFLAG	BmVreteno (NotI) Fwd	AGT GCG GCC GC cAT GTC GAA TCA CAG TAG	BmVreteno (NotI) Rev	GGT GCG GCC GCT CAC TCG GTC ATC GCT TGG		Restriction-based
		pBEMBL-NHA-BmVreteno	pBEMBL NHA-empty	BmVreteno (BamHI) Fwd	AGT GGA TCC CAT GTC GAA TCA CAG TAG				Restriction-based
		pBEMBL-NHA-BmVreteno-Cdel-163	pBEMBL NHA-empty			BmVreteno (NotI) 2700 Rev	GGT GCG GCC GCT CAT ATG TTC CCA GAG TCG AGG CC		Restriction-based
		pBEMBL-NHA-BmVreteno-Cdel-413	pBEMBL NHA-empty			BmVreteno (NotI) 1950 Rev	GGT GCG GCC GCT CAC TTG ACC GGT GGA GGA TAA TC		Restriction-based
		pBEMBL-NHA-BmVreteno-Ndel-150	pBEMBL NHA-empty	BmVreteno (BamHI) 450 Fwd	AGT GGA TCC CAT GAA TAT GAG GAA TCT GGA CGA TGT CAT G	BmVreteno (NotI) Rev	GGT GCG GCC GCT CAC TCG GTC ATC GCT TGG		Restriction-based
		pBEMBL-NHA-BmVreteno-Ndel-350	pBEMBL NHA-empty	Bm Vreteno (BamHI) 1050 Fwd	AGT GGA TCC CAT GGA AAC TGA CAA TAA GGC CAA GAA C				Restriction-based
		pBEMBL-NHA-BmVreteno-Short isoform	pBEMBL NHA-empty	BmVreteno-short (BamHI) Fwd	AGT GGA TCC ATG CTT ATG AAT AAG TTT TTG AAT TCC GTG				Restriction-based
		pBEMBL-NHA-BmVreteno (Y754A, Y757A, N759A)	pBEMBL-NHA-BmVreteno	BmVreteno-YYN>AAA Fwd	GAAGCTGGCGCCATTGAAATAACTCAGCTG	BmVreteno-YYN>AAA Rev	AATAGCTTCAAGTAAATATTTGTTTTTGTT	aromatic cage mutant	Mutagenisis by divergent PCR
		pBEMBL-HA-BmVreteno-AF-eTD1 R742S	pBEMBL-HA-BmVreteno	BmVreteno eTD1 R742S Fwd	TACTAGTGTTAACAAAAACAAATATTTACTTG	BmVreteno eTD1 R742S Rev	CTTTTGCACAATGCTCTGTAGTGC	Hydrophobic pocket mutants	Mutagenisis by divergent PCR
		pBEMBL-HA-BmVreteno-AF-eTD1 L751A	pBEMBL-HA-BmVreteno	BmVreteno eTD1 L751A Fwd	CACTTGAATATATTGAATATGGCAACAT	BmVreteno eTD1 L751A Rev	CATATTTGTTTTTGTTAACACTAGTACGTT		Mutagenisis by divergent PCR
		pBEMBL-HA-BmVreteno-AF-eTD1 R742S, L751A	pBEMBL-HA-BmVreteno-AF-eTD1 R742S						Mutagenisis by divergent PCR
		pBEMBL-HA-BmVreteno-AF-eTD1 I762A	pBEMBL-HA-BmVreteno	BmVreteno eTD1 I762A Fwd	ACTCAGCTGAATCGTCTGTACCC	BmVreteno eTD1 I762A Rev	TGCTTCAATGTTGCCATATTCAATA		Mutagenisis by divergent PCR
		pBEMBL-HA-BmVreteno-AF-eTD1 R742S, I762A	pBEMBL-HA-BmVreteno-AF-eTD1 R742S						Mutagenisis by divergent PCR
		pBEMBL-HA-BmVreteno-AF-eTD1 K749S	pBEMBL-HA-BmVreteno	BmVreteno eTD1 K749S Fwd	ATATTTACTTGAATATATTGAATATGGCAAC	BmVreteno eTD1 K749S Rev	GAGTTTTTGTTAACACTAGTACGTTTGC		Mutagenisis by divergent PCR
		pBEMBL-HA-BmVreteno-AF-eTD2 R742S, K749S	pBEMBL-HA-BmVreteno	BmVreteno AF-eTD1 R742S, K749S Fwd	ATATTTACTTGAATATATTGAATATGGCAAC	BmVreteno AF-eTD1 R742S, K749S Rev	GAGTTTTTGTTAACACTAGTACTTTTGCAC		Mutagenisis by divergent PCR
		pBEMBL-HA-BmVreteno-AF-eTD1 I762W	pBEMBL-HA-BmVreteno	BmVreteno eTD1 I762W Fwd	GACTCAGCTGAATCGTCTGTACCC	BmVreteno eTD1 I762W Rev	CATTCAATGTTGCCATATTCAATATATTC		Mutagenisis by divergent PCR
		pBEMBL-NHA-eGFP-BmVret AF-eTD0 (aa462-651)	pBEMBL-NHA-eGFP	BmVreteno eTD0 (BsrGI) Fwd	AGT TGT ACA AGA GAG AGT CAA CTC GAC GGA CCC	BmVreteno eTD0 (NotI) Rev	GGT GCG GCC GCT CAC TTG ACC GGT GGA GGA TAA TCC		Restriction-based
		pBEMBL-NHA-eGFP-BmVret AF-eTD2 (aa859-1063)	pBEMBL-NHA-eGFP	BmVreteno eTD2 (BsrGI) Fwd	AGT TGT ACA AGA AAG GAG TCG ATG TTA TAG AAA CAG AAC GTC	BmVreteno (NotI) Rev	GGT GCG GCC GCT CAC TCG GTC ATC GCT TCG		Restriction-based
		pBEMBL-NHA-eGFP-BmVret AF-eTD1 (aa660-850)	pBEMBL-NHA-eGFP	BmVreteno eTD1 (BsrGI) Fwd	AGT TGT ACA AGG AAA TAC CTG AAG TTC CTC GTC C	BmVreteno eTD1 (NotI) Rev	GGT GCG GCC GCT CAA GTG CAC AGT TCT TCT ATT CTC TTA TTG AC		Restriction-based
		pBEMBL-NHA-eGFP-BmVret-AF-eTD1 R742S	pBEMBL-NHA-eGFP					pBEMBL-HA-BmVreteno-AF-eTD2 R742S	Restriction-based
		pBEMBL-NHA-eGFP-BmVret-AF-eTD1 L751A	pBEMBL-NHA-eGFP					pBEMBL-HA-BmVreteno-AF-eTD2 L751A	Restriction-based
		pBEMBL-NHA-eGFP-BmVret-AF-eTD1 I762A	pBEMBL-NHA-eGFP					pBEMBL-HA-BmVreteno-AF-eTD2 I762A	Restriction-based
		pBEMBL-NHA-eGFP-BmVret-AF-eTD1 K749S	pBEMBL-NHA-eGFP					pBEMBL-HA-BmVreteno-AF-eTD2 K749S	Restriction-based
		pBEMBL-NHA-eGFP-BmVret-AF-eTD1 I762W	pBEMBL-NHA-eGFP					pBEMBL-HA-BmVreteno-AF-eTD2 I762W	Restriction-based
		pBEMBL-NHA-eGFP-BmVreteno	pBEMBL-NHA-BmVreteno	eGFP/mCherry (BamHI) Fwd	AGT GGA TCC cAT GGT GAG CAA GGG CGA G	eGFP/mCherry (BamHI) Rev	GGT GGA TCC GCC TTG TAC AGC TCG TCC ATG CC		Restriction-based
		pBEMBL-NHA-mCherry-BmVreteno	pBEMBL-NHA-BmVreteno						Restriction-based
		pBEMBL-NHA-eGFP-BmVreteno mutants	pBEMBL-NHA-BmVreteno -mutants						Restriction-based
		pBEMBL NHA-BmGtsf1L	pBEMBL NHA	BmGtsf1L (NotI) Fwd	AGT GCG GCC GCc ATG GAT GAT CCC TTC GTG TCA TG	BmGtsf1L (XbaI) Rev	GGT TCT AGA TCA GTC ATC CCA AAT TTC ATG G		Restriction-based
		pBEMBL-FLAG-BmGtsf1L	pBEMBL FLAG-BmVasa*	BmGtsf1L (EcoRI) Fwd	AGT GAA TTC ATG GAT GAT CCC TTC GTG TCA TG	BmGtsf1L (NotI) Rev	GGT GCG GCC GCT CAG TCA TCC CAA ATT TCA TGG		Restriction-based
		pBEMBL-mCherry-3xFLAG-BmGtsf1L	pBEMBL-mCherry-3xFLAG						Restriction-based
		pBEMBL BmGtsf1L-eGFP	pBEMBL-NHA-eGFP	BmGtsf1L (KpnI) Fwd	AGT GGT ACC ATG GAT GAT CCC TTC GTG TCA TG	BmGtsf1L (EcoRI) Rev	GGT GAA TTC GTC ATC CCA AAT TTC ATG GTT TG		Restriction-based
		pBEMBL-BmGtsf1L-mCherry	pBEMBL 3xFLAG-mCherry						Restriction-based
		pBEMBL BmGtsf1L-Y88A-eGFP	pBEMBL-NHA-eGFP			BmGtsf1L Y88A (EcoRI) Rev	GGT GAA TTC GTC ATC CCA AAT TTC ATG GTT TGG GTC AGT TTC TGG TAA GGC TTC TTT C		Restriction-based
		pBEMBL BmGtsf1L-W99A-eGFP	pBEMBL-NHA-eGFP			BmGtsf1L W99A (EcoRI) Rev	GGT GAA TTC GTC ATC CGC AAT TTC ATG GTT TGG GTC AGT TTC		Restriction-based
		pBEMBL BmGtsf1L-YW>AA-eGFP	pBEMBL BmGtsf1L-Y88A-eGFP						Restriction-based
		pBEMBL BmGtsf1L-ΔCterm-eGFP	pBEMBL-NHA-eGFP			BmGtsf1L Nterm (EcoRI) Rev	GGT GAA TTC GGT CTT AGA AGG GCA GTT CAA TAC		Restriction-based
		pBEMBL BmGtsf1L-ΔNterm-eGFP	pBEMBL-NHA-eGFP	BmGtsf1L Cterm (KpnI) Fwd	AGT GGT ACC ATG TCT ATA TTT CCG ATA GAG AAG CCT CC	BmGtsf1L (EcoRI) Rev	GGT GAA TTC GTC ATC CCA AAT TTC ATG GTT TG		Restriction-based
		pBEMBL NHA-BmGtsf1L-eGFP	pBEMBL NHA-eGFP	BmGtsf1L (BamHI) Fwd	AGT GGA TCC cAT GGA TGA TCC CTT CGT GTC ATG				Restriction-based
		Sequences of restriction enzymes are underlined
		* gift from R. Pillai lab (Xiol et al., Mol Cell 2012)
		** gift from Siomi lab (Nishida et al., Cell Reports 2015)
		Plasmid	Backbone vector	Insert vector	Restriction enzymes
		pA3-Puro_pBEMBL-NHA-BmGtsf1L-eGFP	pBEMBL NHA-BmGtsf1L-eGFP	pA3-Puro-pA	PvuI * FseI
		pA3-Puro_ pIB-3xFLAG-BmAgo3	pBEMBL-NHA + pA3-Puro	pIB-3xFLAG-BmAgo3	FseI * PciI
		pA3-Puro_ pIB-3xFLAG-Siwi	pBEMBL-NHA + pA3-Puro	pIB-3xFLAG-Siwi	FseI * PciI
		pA3-Puro_ pBEMBL-3xFLAG-eGFP	pBEMBL-3xFLAG-eGFP	pA3-Puro-pA	PvuI * FseI

## Sheet: Plasmids_Recombinant protein
		Plasmid name	Backbone	Insert
				Fwd Primer	Sequence (5'-> 3')	Reverse primer	Sequence (5'-> 3')	Template	Cloning type
		pGEX-6P-1*	-
		pGEX-6P-1-BmGtsf1L	pGEX-6P-1	BmGtsf1L (BamHI) Fwd	AGT GGA TCC GAT GAT CCC TTC GTG TCA TGC	BmGtsf1L (NotI) Rev	GGT GCG GCC GCT CAG TCA TCC CAA ATT TCA TGG		Restriction-based
		pGEX-6P-2-BmVreteno 186-381	pGEX-6P-2*	GST-BmVreteno (XmaI) Fwd	AGT CCC GGG CTC ACA CTG AAA CAG CTG AAG ATC	GST-BmVreteno (XhoI) Rev	GGT CTC GAG TTA CTT CCC CGG AAT GTT TTT ATT G
		pGEX-6P-1-BmVreteno-FL (Long)	pGEX-6P-1	BmVreteno (BamHI) Fwd	AGT GGA TCC ATG TCG AAT CAC AGT AG	BmVreteno Rev (NotI)	GGT GCG GCC GCT CAC TCG GTC ATC GCT TGG
	Aromatic cage mutant	pGEX-6P-1-BmVreteno-FL-YYN>AAA	pGEX-6P-1					pBEMBL-NHA-BmVreteno (Y754A, Y757A, N759A)
		pGEX-6P-1-BmVreteno-Short	pGEX-6P-1	BmVreteno-short (BamHI) Fwd	AGT GGA TCC ATG CTT ATG AAT AAG TTT TTG AAT TCC GTG	BmVreteno Rev (NotI)	GGT GCG GCC GCT CAC TCG GTC ATC GCT TGG	pBEMBL-NHA-BmVreteno-short
		pET28a-BmGtsf1L	pET28a (plus)	BmGtsf1L (NheI) Fwd	AGT GCT AGC GAT GAT CCC TTC GTG TCA TGC	BmGtsf1L (BamHI) Rev	GGT GGA TCC TCA GTC ATC CCA AAT TTC ATG G
		pET28a-BmGtsf1L Y88A	pET28a (plus)	BmGtsf1L (BamHI) Fwd	AGT GGA TCC GAT GAT CCC TTC GTG TCA TGC	BmGtsf1L (NotI) Rev	GGT GCG GCC GCT CAG TCA TCC CAA ATT TCA TGG	pBEMBL BmGtsf1L-Y88A-eGFP
		pET28a-BmGtsf1L W99A	pET28a (plus)			BmGtsf1L W99A (NotI) Rev	GGT GCG GCC GCT CAG TCA TCC gcA ATT TCA TGG	pBEMBL BmGtsf1L-W99A-eGFP
		pET28a-BmGtsf1L YW>AA	pET28a (plus)					pBEMBL BmGtsf1L-YW>AA-eGFP
		pGEX-6P-1-BmVret AF-eTD0 (aa462-651)	pGEX-6P-1	BmVreteno eTud0 (BamHI) Fwd	AGT GGA TCC AGA GAG TCA ACT CGA CGG ACC	BmVreteno eTud0 (NotI) Rev	GGT GCG GCC GCT CAC TTG ACC GGT GGA GGA TAA TC
		pGEX-6P-1-BmVret AF-eTD2 (aa859-1063)	pGEX-6P-1	BmVreteno eTud2 (BamHI) Fwd	AGT GGA TCC AAA GGA GTC GAT GTT ATA GAA ACA GAA C	BmVreteno (NotI) Rev	GGT GCG GCC GCT CAC TCG GTC ATC GCT TCG
		pGEX-6P-1-BmVret AF-eTD1 (aa660-850)	pGEX-6P-1	BmVreteno eTud1 (BamHI) Fwd	AGT GGA TCC GAA ATA CCT GAA GTT CCT CGT CC	BmVreteno eTud1 (NotI) Rev	GGT GCG GCC GCT CAA GTG CAC AGT TCT TCT ATT CTC TTA TTG AC
	Hydrophobic pocket mutants	pGEX-6P-1-BmVret AF-eTD1 R742S	pGEX-6P-1					pBEMBL-HA-BmVreteno-AF-eTD1 R742S
		pGEX-6P-1-BmVret AF-eTD1 L751A	pGEX-6P-1					pBEMBL-HA-BmVreteno-AF-eTD1 L751A
		pGEX-6P-1-BmVreteno AF-eTD1 I762A	pGEX-6P-1					pBEMBL-HA-BmVreteno-AF-eTD1 I762A
		pGEX-6P-1-BmVreteno AF-eTD1 K749S	pGEX-6P-1					pBEMBL-HA-BmVreteno-AF-eTD1 K749S
		pGEX-6P-1-BmVreteno AF-eTD1 I762W	pGEX-6P-1					pBEMBL-HA-BmVreteno-AF-eTD1 I762W
		pGEX-6P-1-BmVreteno AF-eTD1 S744D	pGEX-6P-1					pBEMBL-HA-BmVreteno-AF-eTD1 S744D
	Sequences of restriction enzymes are underlined
	* Gift from H.Ulrich lab

## Sheet: Primers for IVT
Gene	Sequence (5'-> 3')	Reference
T7-Luc Fwd	TAATACGACTCACTATAGGGGGAGAGCAACTGCATAAGGC	Nishida et al., Nature 2018
T7-Luc Rev	TAATACGACTCACTATAGGGTCCCTATCGAAGGACTCTGG
T7-BmGtsf1L Fwd	TAATACGACTCACTATAGGGGATGATCCCTTCGTGTCATG
T7-BmGtsf1L Rev	TAATACGACTCACTATAGGGATCCCAAATTTCATGGTTTG
T7-BmAgo3 Fwd	TAATACGACTCACTATAGGGGAAAGGTGAAACGGGTGTGC	Nishida et al., Nature 2018
T7-BmAgo3 Rev	TAATACGACTCACTATAGGGATACACGATGCGTCGAATCT
T7-BmVreteno Fwd	TAATACGACTCACTATAGGGCACACTCGCCACCAACAAAG
T7-BmVreteno Rev	TAATACGACTCACTATAGGGGTAGCCGCCCTGCTTGGTG
T7 sequence is in boldcase
