# Supplementary material for: An extended Tudor domain within Vreteno interconnects Gtsf1L and Ago3 for piRNA biogenesis in Bombyx mori
Source: EMBO J. 2023 Nov 20;42(24):e114072. doi: 10.15252/embj.2023114072 (PMC10711660; doi:10.15252/embj.2023114072)
Supplement: Supplementary file 7 — Dataset EV4 [file EMBJ-42-e114072-s012.xlsx]

## Sheet: Dataset EV4_legend
Dataset EV4:	Line quantification of microscopy images

## Sheet: triple transfection_Repl1
um	EGFP	mOrange2	mCardinal		um	EGFP	mOrange2	mCardinal
0	9.484	41.453	27.289		0	2.48842	10.8765	7.16012
0.18075	8.15	19.67	25.354		0.18075	2.13841	5.16104	6.65241
0.36149	7.895	27.37	24.729		0.36149	2.0715	7.18137	6.48842
0.54224	13.003	51.097	29.839		0.54224	3.41174	13.4069	7.82919
0.72299	15.87	54.9	30.884		0.72299	4.16399	14.4047	8.10338
0.90373	17.067	38.778	26.492		0.90373	4.47806	10.1746	6.951
1.08448	17.457	40.015	40.309		1.08448	4.58039	10.4992	10.5763
1.26523	24.533	54.112	54.169		1.26523	6.437	14.198	14.2129
1.44597	18.679	45.341	33.023		1.44597	4.90102	11.8966	8.66461
1.62672	13.631	39.03	30.449		1.62672	3.57652	10.2407	7.98924
1.80746	12.382	25.934	25.33		1.80746	3.2488	6.80459	6.64611
1.98821	11.974	27.329	20.17		1.98821	3.14175	7.17061	5.29223
2.16896	10.998	25.803	23.31		2.16896	2.88567	6.77022	6.1161
2.3497	18.589	37.113	39.83		2.3497	4.8774	9.73775	10.4506
2.53045	57.346	107.848	100.449		2.53045	15.0465	28.2973	26.3559
2.7112	213.057	294.057	233.881		2.7112	55.9021	77.155	61.366
2.89194	244.529	381.125	306.79		2.89194	64.1598	100	80.4959
3.07269	115.511	235.876	208.122		3.07269	30.3079	61.8894	54.6073
3.25344	37.412	79.045	89.121		3.25344	9.8162	20.7399	23.3837
3.43418	14.507	34.964	43.05		3.43418	3.80636	9.17389	11.2955
3.61493	6.221	25.526	29.156		3.61493	1.63227	6.69754	7.64998
3.79568	10.984	40.14	37.549		3.79568	2.88199	10.532	9.85215
3.97642	10.719	58.911	36.733		3.97642	2.81246	15.4571	9.63805
4.15717	9.592	63.114	22.222		4.15717	2.51676	16.5599	5.83063
4.33791	8.409	47.987	15.762		4.33791	2.20636	12.5909	4.13565
4.51866	4.512	34.161	11.846		4.51866	1.18386	8.9632	3.10817
4.69941	1.391	34.465	4.107		4.69941	0.364972	9.04296	1.0776
4.88015	1.314	35.66	5.792		4.88015	0.344769	9.35651	1.51971
5.0609	2.504	38.541	5.014		5.0609	0.657002	10.1124	1.31558
5.24165	0.98	34.03	2.009		5.24165	0.257133	8.92883	0.527124
5.42239	0.458	33.635	4.075		5.42239	0.120171	8.82519	1.0692
5.60314	0.555	32.102	6.109		5.60314	0.145622	8.42296	1.60289

## Sheet: triple transfection_Repl2
um	EGFP	mOrange2	mCardinal		um	EGFP	mOrange2	mCardinal
0	6.789	17.836	16.455		0	0.869799	2.28513	2.1082
0.18075	5.433	17.222	13.324		0.18075	0.69607	2.20646	1.70706
0.36149	3.144	17.353	12.42		0.36149	0.402806	2.22325	1.59124
0.54224	0.975	18.365	16.768		0.54224	0.124916	2.3529	2.1483
0.72299	3.531	22.471	15.126		0.72299	0.452388	2.87896	1.93793
0.90373	3.716	14.86	14.139		0.90373	0.47609	1.90385	1.81147
1.08448	5.346	14.996	20.144		1.08448	0.684924	1.92127	2.58083
1.26523	4.626	20.568	16.623		1.26523	0.592678	2.63515	2.12972
1.44597	4.982	25.117	10.883		1.44597	0.638288	3.21796	1.39432
1.62672	5.263	21.83	10.527		1.62672	0.67429	2.79684	1.34871
1.80746	3.211	17.096	19.267		1.80746	0.41139	2.19032	2.46847
1.98821	3.542	23.932	24.483		1.98821	0.453797	3.06614	3.13673
2.16896	5.342	16	20.618		2.16896	0.684411	2.0499	2.64156
2.3497	10.846	20.574	39.643		2.3497	1.38958	2.63592	5.07902
2.53045	84.636	83.865	172.348		2.53045	10.8435	10.7447	22.081
2.7112	303.771	227.194	546.699		2.7112	38.9188	29.1078	70.0425
2.89194	381.403	254.682	780.525		2.89194	48.8649	32.6296	100
3.07269	179.826	129.305	443.998		3.07269	23.0391	16.5664	56.8845
3.25344	27.059	34.821	114.902		3.25344	3.46677	4.46123	14.7211
3.43418	4	13.171	18.915		3.43418	0.512476	1.68745	2.42337
3.61493	3.925	19.221	9.759		3.61493	0.502867	2.46257	1.25031
3.79568	2.817	17.648	10.488		3.79568	0.360911	2.26104	1.34371
3.97642	1.646	26.797	8.093		3.97642	0.210884	3.4332	1.03687
4.15717	0	17.578	3.6		4.15717	0	2.25207	0.461228
4.33791	0	9.816	2.606		4.33791	0	1.25762	0.333878
4.51866	0.163	7.343	1.802		4.51866	0.0208834	0.940777	0.23087
4.69941	0.55	5.541	0.183		4.69941	0.0704654	0.709907	0.0234458
4.88015	0.081	4.806	0.208		4.88015	0.0103776	0.615739	0.0266487
5.0609	0.307	2.026	1.795		5.0609	0.0393325	0.259569	0.229973
5.24165	0.362	7.481	2.083		5.24165	0.046379	0.958457	0.266872
5.42239	0	12.71	0.438		5.42239	0	1.62839	0.0561161
5.60314	0	10.812	2.219		5.60314	0	1.38522	0.284296

## Sheet: egfp_repl1
um	EGFP	mOrange2	mCardinal		um	EGFP	mOrange2	mCardinal
0	21.109	13.0078	9.7969		0	7.71142	4.75193	3.57895
0.18016	23.351	22.4016	16.0018		0.18016	8.53045	8.18362	5.84568
0.36032	25.788	17.9016	11.2809		0.36032	9.42072	6.53971	4.12107
0.54048	22.025	14.4291	6.1737		0.54048	8.04604	5.27115	2.25534
0.72064	23.425	11.8641	6.8036		0.72064	8.55748	4.33412	2.48545
0.9008	14.135	13.405	11.0834		0.9008	5.16372	4.89704	4.04892
1.08096	12.715	12.1445	9.42		1.08096	4.64497	4.43656	3.44126
1.26112	14.991	18.0855	11.946		1.26112	5.47642	6.60689	4.36404
1.44128	17.482	12.4713	23.2943		1.44128	6.38642	4.55594	8.50974
1.62144	12.568	9.6213	14.584		1.62144	4.59127	3.5148	5.32774
1.8016	12.548	10.9751	14.4618		1.8016	4.58396	4.00936	5.2831
1.98176	16.591	10.8057	7.0364		1.98176	6.06093	3.94748	2.5705
2.16192	13.187	8.7327	12.1352		2.16192	4.8174	3.19018	4.43316
2.34208	52.722	9.3907	13.0861		2.34208	19.2601	3.43056	4.78054
2.52224	156.745	7.4905	9.0806		2.52224	57.2612	2.73639	3.31727
2.7024	253.78	5.2541	5.5685		2.7024	92.7094	1.9194	2.03425
2.88256	273.737	7.6004	8.326		2.88256	100	2.77653	3.04161
3.06271	209.751	10.2951	7.8534		3.06271	76.625	3.76095	2.86896
3.24287	124.911	13.1184	7.9154		3.24287	45.6318	4.79234	2.89161
3.42303	40.589	16.6865	13.4182		3.42303	14.8277	6.09581	4.90186
3.60319	18.871	17.3533	14.0473		3.60319	6.89384	6.33941	5.13168
3.78335	20.615	20.3347	10.1357		3.78335	7.53095	7.42855	3.70271
3.96351	28.723	14.8154	10.2046		3.96351	10.4929	5.41228	3.72788
4.14367	24.224	11.0666	9.4476		4.14367	8.84937	4.04279	3.45134
4.32383	21.529	9.3234	10.2636		4.32383	7.86485	3.40597	3.74944
4.50399	18.829	5.8751	8.2826		4.50399	6.8785	2.14626	3.02575
4.68415	19.847	13.111	11.6707		4.68415	7.25039	4.78963	4.26347
4.86431	30.113	12.2613	8.4332		4.86431	11.0007	4.47923	3.08077
5.04447	38.892	13.5679	8.8866		5.04447	14.2078	4.95655	3.2464
5.22463	39.271	27.3744	8.1326		5.22463	14.3463	10.0003	2.97095
5.40479	40.972	24.8803	9.9304		5.40479	14.9677	9.08913	3.62772
5.58495	48.352	28.2656	9.4766		5.58495	17.6637	10.3258	3.46194

## Sheet: egfp_repl2
um	EGFP	mOrange2	mCardinal		um	EGFP	mOrange2	mCardinal
0	0.649	10.0703	0.6426		0	0.270619	4.19909	0.26795
0.18016	1.591	2.9782	0.945		0.18016	0.663411	1.24184	0.394044
0.36032	1.727	4.2684	2.6406		0.36032	0.72012	1.77983	1.10107
0.54048	1.951	7.6223	2.3997		0.54048	0.813523	3.17833	1.00062
0.72064	1.68	8.9369	2.3779		0.72064	0.700522	3.72649	0.991531
0.9008	0.56	3.3234	1.9141		0.9008	0.233507	1.38578	0.798137
1.08096	3.618	3.6627	2.5284		1.08096	1.50863	1.52726	1.05429
1.26112	12.11	7.0265	7.8451		1.26112	5.0496	2.92989	3.27123
1.44128	73.861	8.0932	5.7418		1.44128	30.7984	3.37468	2.3942
1.62144	239.821	9.9944	7.4947		1.62144	100	4.16744	3.12512
1.8016	225.52	8.8152	9.2818		1.8016	94.0368	3.67574	3.8703
1.98176	97.796	7.845	4.1474		1.98176	40.7787	3.27119	1.72937
2.16192	19.212	18.7798	7.6546		2.16192	8.01097	7.83076	3.1918
2.34208	10.441	7.4729	2.1977		2.34208	4.35366	3.11603	0.916392
2.52224	14.908	13.6632	6.7858		2.52224	6.2163	5.69725	2.82953
2.7024	10.885	11.0668	7.5057		2.7024	4.5388	4.61461	3.12971
2.88256	13.901	6.9039	9.7378		2.88256	5.79641	2.87877	4.06045
3.06271	24.557	6.8074	10.9912		3.06271	10.2397	2.83853	4.58308
3.24287	36.952	7.9573	7.7531		3.24287	15.4082	3.31802	3.23287
3.42303	130.528	12.9597	7.8836		3.42303	54.4273	5.40391	3.28729
3.60319	194.075	16.947	11.898		3.60319	80.9249	7.06652	4.9612
3.78335	113.322	14.1147	8.4961		3.78335	47.2527	5.88551	3.54268
3.96351	32.741	12.7714	4.3176		3.96351	13.6523	5.32539	1.80034
4.14367	22.507	12.1504	8.1952		4.14367	9.38492	5.06645	3.41722
4.32383	15.582	13.7306	9.9305		4.32383	6.49735	5.72535	4.1408
4.50399	12.399	20.0273	6.2211		4.50399	5.17011	8.35094	2.59406
4.68415	16.182	20.9374	7.2596		4.68415	6.74753	8.73043	3.02709
4.86431	15.949	13.8082	11.8167		4.86431	6.65038	5.75771	4.9273
5.04447	18.907	12.0769	10.2326		5.04447	7.8838	5.0358	4.26677
5.22463	16.375	9.625	5.125		5.22463	6.82801	4.01341	2.13701

## Sheet: mOrange_repl1
um	EGFP	mOrange2	mCardinal		um	EGFP	mOrange2	mCardinal
0	1.5918	68.322	10.3613		0	0.618828	26.5609	4.02806
0.18016	0.72487	67.492	10.073		0.18016	0.281801	26.2382	3.91598
0.36032	0.22411	77.051	11.3589		0.36032	0.087125	29.9544	4.41589
0.54048	0	64.257	11.6379		0.54048	0	24.9806	4.52435
0.72064	0	50.521	12.8002		0.72064	0	19.6406	4.97621
0.9008	0	48.464	7.3417		0.9008	0	18.8409	2.85416
1.08096	0.76297	48.112	5.3008		1.08096	0.296612	18.704	2.06074
1.26112	1.02805	58.512	9.3908		1.26112	0.399665	22.7471	3.65077
1.44128	0.34073	46.389	7.6195		1.44128	0.132462	18.0342	2.96216
1.62144	0.20801	36.122	8.497		1.62144	0.080866	14.0428	3.3033
1.8016	0.70665	40.35	8.7986		1.8016	0.274717	15.6865	3.42055
1.98176	0	47.577	12.0621		1.98176	0	18.496	4.68926
2.16192	0.12779	54.633	12.2954		2.16192	0.0496797	21.2391	4.77996
2.34208	0.82124	68.502	9.9089		2.34208	0.319265	26.6308	3.85219
2.52224	0.24387	131.439	13.9289		2.52224	0.0948069	51.0982	5.415
2.7024	0.95921	257.228	12.5555		2.7024	0.372903	100	4.88108
2.88256	0.77884	234.234	13.3404		2.88256	0.302782	91.0608	5.18622
3.06271	0.95565	99.213	17.8719		3.06271	0.371519	38.5701	6.94788
3.24287	0.34778	63.189	18.8131		3.24287	0.135203	24.5654	7.31378
3.42303	0.46241	59.812	13.1426		3.42303	0.179767	23.2525	5.10932
3.60319	0.86846	42.47	16.7125		3.60319	0.337623	16.5106	6.49715
3.78335	1.21051	34.749	11.4412		3.78335	0.470598	13.509	4.44788
3.96351	0.93552	36.965	12.9598		3.96351	0.363693	14.3705	5.03825
4.14367	0.53794	43.433	13.5903		4.14367	0.20913	16.885	5.28337
4.32383	1.46235	57.667	14.7978		4.32383	0.568503	22.4186	5.7528
4.50399	1.00101	79.881	7.5562		4.50399	0.389153	31.0546	2.93755
4.68415	0.74798	70.062	8.4722		4.68415	0.290785	27.2373	3.29365
4.86431	0.02775	77.317	9.6448		4.86431	0.0107881	30.0578	3.74951
5.04447	0	61.165	7.6281		5.04447	0	23.7785	2.9655
5.22463	0.05128	59.175	14.0346		5.22463	0.0199356	23.0049	5.45609
5.40479	0.0218	40.462	11.059		5.40479	0.00847497	15.73	4.2993
5.58495	0	34.43	7.6094		5.58495	0	13.385	2.95823

## Sheet: mOrange_repl2
um	EGFP	mOrange2	mCardinal		um	EGFP	mOrange2	mCardinal
0	0	1.02	0.8203		0	0	0.37923	0.304983
0.18016	0.03597	2.143	0.5191		0.18016	0.0133734	0.796755	0.192998
0.36032	0.06237	0.617	0.4656		0.36032	0.0231888	0.229397	0.173107
0.54048	0.16129	1.485	0.5533		0.54048	0.0599667	0.552114	0.205714
0.72064	0.60922	1.18	0.0984		0.72064	0.226504	0.438717	0.0365845
0.9008	0	7.222	1.1263		0.9008	0	2.6851	0.418752
1.08096	0.26008	21.387	2.1458		1.08096	0.0966962	7.95156	0.797796
1.26112	0.54369	24.155	2.8145		1.26112	0.202141	8.98069	1.04641
1.44128	0.10029	30.72	7.6845		1.44128	0.0372872	11.4215	2.85705
1.62144	0	33.473	9.8316		1.62144	0	12.4451	3.65533
1.8016	0.0336	27.874	11.3851		1.8016	0.0124923	10.3634	4.23291
1.98176	0.89757	34.901	8.6472		1.98176	0.333711	12.976	3.21498
2.16192	1.00092	32.566	7.5473		2.16192	0.372136	12.1079	2.80604
2.34208	1.58003	42.355	9.1456		2.34208	0.587446	15.7473	3.40028
2.52224	0.16335	112.861	8.2863		2.52224	0.0607326	41.9611	3.0808
2.7024	1.63703	220.797	27.6145		2.7024	0.608638	82.091	10.2669
2.88256	0.95694	268.966	26.5323		2.88256	0.355785	100	9.86456
3.06271	0.64023	148.958	21.6589		3.06271	0.238034	55.3817	8.05265
3.24287	0.62903	77.352	9.5997		3.24287	0.23387	28.759	3.56911
3.42303	1.35425	83.13	9.5579		3.42303	0.503502	30.9073	3.55357
3.60319	0.61535	45.904	9.6639		3.60319	0.228784	17.0668	3.59298
3.78335	0.43326	25.085	7.6651		3.78335	0.161084	9.32646	2.84984
3.96351	0	20.514	5.2835		3.96351	0	7.62699	1.96437
4.14367	0.15323	27.328	1.8833		4.14367	0.05697	10.1604	0.7002
4.32383	0.36967	16.595	3.6891		4.32383	0.137441	6.16992	1.37159
4.50399	0.15481	16.151	4.0588		4.50399	0.0575575	6.00485	1.50904
4.68415	0.74498	37.787	13.5286		4.68415	0.276979	14.049	5.02986
4.86431	0.68757	66.18	30.0399		4.86431	0.255635	24.6053	11.1687
5.04447	0.34879	36.905	17.9482		5.04447	0.129678	13.7211	6.67304
5.22463	0.08769	35.127	11.0826		5.22463	0.0326026	13.06	4.12045
5.40479	0	34.326	8.3956		5.40479	0	12.7622	3.12144
5.58495	0	27.75	16.25		5.58495	0	10.3173	6.04166

## Sheet: mCardinal_repl1
um	EGFP	mOrange2	mCardinal		um	EGFP	mOrange2	mCardinal
0	1.59058	8.4497	25.531		0	0.686809	3.64856	11.0242
0.18016	0.27062	8.0897	44.645		0.18016	0.116853	3.49311	19.2776
0.36032	1.10812	17.1484	49.278		0.36032	0.478484	7.40464	21.2781
0.54048	1.0087	13.6247	42.957		0.54048	0.435554	5.88311	18.5487
0.72064	1.08217	6.6223	28.891		0.72064	0.467278	2.85949	12.4751
0.9008	0.09752	4.1838	18.797		0.9008	0.0421089	1.80655	8.1165
1.08096	0.96774	22.7429	32.375		1.08096	0.417868	9.82033	13.9794
1.26112	0.22108	19.5806	50.795		1.26112	0.0954618	8.45486	21.9332
1.44128	0	14.2857	64.852		1.44128	0	6.16853	28.0029
1.62144	0.49526	10.4105	52.25		1.62144	0.213852	4.49523	22.5614
1.8016	0.72683	13.3718	34.09		1.8016	0.313843	5.77391	14.72
1.98176	0.47743	21.9981	42.423		1.98176	0.206153	9.49873	18.3181
2.16192	1.32006	25.7269	58.667		2.16192	0.569999	11.1088	25.3323
2.34208	8.07589	40.6461	148.252		2.34208	3.48715	17.5509	64.0149
2.52224	6.35673	55.9628	231.59		2.52224	2.74482	24.1646	100
2.7024	7.28971	53.6978	228.312		2.7024	3.14768	23.1866	98.5846
2.88256	7.57186	44.7355	170.578		2.88256	3.26951	19.3167	73.6552
3.06271	4.92554	15.5573	83.012		3.06271	2.12684	6.7176	35.8444
3.24287	1.88708	10.5634	51.868		3.24287	0.814837	4.56125	22.3965
3.42303	1.13246	10.8198	50.296		3.42303	0.488993	4.67196	21.7177
3.60319	1.62446	11.1321	37.588		3.60319	0.701438	4.80681	16.2304
3.78335	1.1153	13.9628	32.264		3.78335	0.481584	6.0291	13.9315
3.96351	0.04795	14.5665	36.56		3.96351	0.0207047	6.28978	15.7865
4.14367	0	13.5483	50.745		4.14367	0	5.85012	21.9116
4.32383	0.01165	11.9355	60.877		4.32383	0.00503044	5.15372	26.2865
4.50399	0.58679	8.5323	41.064		4.50399	0.253374	3.68423	17.7313
4.68415	1.19449	6.8105	22.016		4.68415	0.515778	2.94076	9.50646
4.86431	0.43775	18.5467	27.978		4.86431	0.189019	8.00842	12.0808
5.04447	0	16.8562	45.375		5.04447	0	7.27847	19.5928
5.22463	0	14.4844	48.266		5.22463	0	6.25433	20.8411

## Sheet: mCardinal_repl2
um	EGFP	mOrange2	mCardinal		um	EGFP	mOrange2	mCardinal
0	0.26562	22.4219	41.266		0	0.103071	8.70057	16.0128
0.18016	0.43945	9.8028	37.04		0.18016	0.170524	3.80387	14.373
0.36032	0.00245	11.9147	27.377		0.36032	0.000950696	4.62337	10.6233
0.54048	1.20678	15.7352	18.888		0.54048	0.468278	6.10587	7.32928
0.72064	0.77099	12.6784	20.508		0.72064	0.299174	4.91971	7.95791
0.9008	0.51399	14.5817	25.93		0.9008	0.199448	5.65827	10.0619
1.08096	0.04036	11.9294	30.777		1.08096	0.0156613	4.62907	11.9427
1.26112	0.63437	15.8935	40.818		1.26112	0.24616	6.1673	15.839
1.44128	0.04268	13.3789	35.245		1.44128	0.0165615	5.19154	13.6764
1.62144	0.99535	6.1334	28.315		1.62144	0.386235	2.38	10.9873
1.8016	0.44242	6.2961	42.739		1.8016	0.171676	2.44313	16.5844
1.98176	0.78071	9.0294	60.143		1.98176	0.302946	3.50376	23.3378
2.16192	0.91165	9.7258	155.261		2.16192	0.353756	3.77399	60.2473
2.34208	0.24725	17.6837	257.706		2.34208	0.0959427	6.86197	100
2.52224	0.61129	18.9778	248.894		2.52224	0.237204	7.36413	96.5806
2.7024	0.99249	17.4693	172.247		2.7024	0.385125	6.77877	66.8386
2.88256	0.89391	6.5974	69.826		2.88256	0.346872	2.56005	27.0952
3.06271	0.49379	4.417	20.907		3.06271	0.19161	1.71397	8.11273
3.24287	0.53071	13.9447	19.987		3.24287	0.205936	5.41109	7.75574
3.42303	0.00427	18.5373	34.22		3.42303	0.00165693	7.1932	13.2787
3.60319	0	17.7374	22.724		3.60319	0	6.8828	8.8178
3.78335	0	9.12	22.863		3.78335	0	3.53892	8.87174
3.96351	0.36843	17.247	23.209		3.96351	0.142965	6.69251	9.006
4.14367	0.94526	19.5343	28.363		4.14367	0.366798	7.58007	11.006
4.32383	0.69127	10.6295	26.635		4.32383	0.26824	4.12466	10.3354
4.50399	0.15787	6.2232	18.614		4.50399	0.0612597	2.41484	7.22296
4.68415	0.68481	9.5763	20.507		4.68415	0.265733	3.71598	7.95752
4.86431	0.14652	4.8741	13.111		4.86431	0.0568555	1.89134	5.08758
5.04447	0	7.9705	31.774		5.04447	0	3.09287	12.3296
5.22463	0	13.3779	47.794		5.22463	0	5.19115	18.5459
