# Supplementary material for: An extended Tudor domain within Vreteno interconnects Gtsf1L and Ago3 for piRNA biogenesis in Bombyx mori
Source: EMBO J. 2023 Nov 20;42(24):e114072. doi: 10.15252/embj.2023114072 (PMC10711660; doi:10.15252/embj.2023114072)
Supplement: Supplementary file 9 — Source Data for Figure 1 [file EMBJ-42-e114072-s005.zip]

Archive with 38 entries (36 files):
- Figure 1/
- Figure 1/1G_readlength.xlsx
- __MACOSX/Figure 1/._1G_readlength.xlsx
- Figure 1/.DS_Store
- __MACOSX/Figure 1/._.DS_Store
- Figure 1/1J.ai
- __MACOSX/Figure 1/._1J.ai
- Figure 1/1H_SenseAntisenseBiasTransposonsFiltered.xlsx
- __MACOSX/Figure 1/._1H_SenseAntisenseBiasTransposonsFiltered.xlsx
- Figure 1/1E.ai
- __MACOSX/Figure 1/._1E.ai
- Figure 1/1D.ai
- __MACOSX/Figure 1/._1D.ai
- Figure 1/1C.ai
- __MACOSX/Figure 1/._1C.ai
- Figure 1/1F.ai
- __MACOSX/Figure 1/._1F.ai
- Figure 1/1B.ai
- __MACOSX/Figure 1/._1B.ai
- Figure 1/1I.ai
- __MACOSX/Figure 1/._1I.ai
- Figure 1/1K/
- Figure 1/1K/triple9_ch1.ome.tif
- __MACOSX/Figure 1/1K/._triple9_ch1.ome.tif
- Figure 1/1K/.DS_Store
- __MACOSX/Figure 1/1K/._.DS_Store
- Figure 1/1K/triple9_ch0.ome.tif
- __MACOSX/Figure 1/1K/._triple9_ch0.ome.tif
- Figure 1/1K/triple9_ch2.ome.tif
- __MACOSX/Figure 1/1K/._triple9_ch2.ome.tif
- Figure 1/1K/triple7_ch2.ome.tif
- __MACOSX/Figure 1/1K/._triple7_ch2.ome.tif
- Figure 1/1K/triple7_ch0.ome.tif
- __MACOSX/Figure 1/1K/._triple7_ch0.ome.tif
- Figure 1/1K/triple7_ch1.ome.tif
- __MACOSX/Figure 1/1K/._triple7_ch1.ome.tif
- Figure 1/1K/ReadMe_Stellaris.rtf
- __MACOSX/Figure 1/1K/._ReadMe_Stellaris.rtf
