# Supplementary material for: An extended Tudor domain within Vreteno interconnects Gtsf1L and Ago3 for piRNA biogenesis in Bombyx mori
Source: EMBO J. 2023 Nov 20;42(24):e114072. doi: 10.15252/embj.2023114072 (PMC10711660; doi:10.15252/embj.2023114072)
Supplement: Supplementary file 9 — Source Data for Figure 1 [file EMBJ-42-e114072-s005.zip › Figure 1/1G_readlength.xlsx]

## Sheet: readlength
read count	read length	sample
102226	20	BmAGO3_HA_input_AB
114507	29	BmAGO3_HA_input_AB
16356	36	BmAGO3_HA_input_AB
17038	37	BmAGO3_HA_input_AB
19516	34	BmAGO3_HA_input_AB
21076	35	BmAGO3_HA_input_AB
21796	33	BmAGO3_HA_input_AB
23128	32	BmAGO3_HA_input_AB
252657	27	BmAGO3_HA_input_AB
25751	31	BmAGO3_HA_input_AB
313915	28	BmAGO3_HA_input_AB
34571	30	BmAGO3_HA_input_AB
35961	24	BmAGO3_HA_input_AB
41056	25	BmAGO3_HA_input_AB
43110	23	BmAGO3_HA_input_AB
46951	21	BmAGO3_HA_input_AB
66337	22	BmAGO3_HA_input_AB
87244	26	BmAGO3_HA_input_AB
10589	34	BmAGO3_HA_IP_A
11574	33	BmAGO3_HA_IP_A
16880	32	BmAGO3_HA_IP_A
20474	31	BmAGO3_HA_IP_A
211126	26	BmAGO3_HA_IP_A
28639	30	BmAGO3_HA_IP_A
344569	28	BmAGO3_HA_IP_A
39940	21	BmAGO3_HA_IP_A
490467	27	BmAGO3_HA_IP_A
49312	24	BmAGO3_HA_IP_A
50154	23	BmAGO3_HA_IP_A
61038	22	BmAGO3_HA_IP_A
62583	20	BmAGO3_HA_IP_A
7083	37	BmAGO3_HA_IP_A
75919	25	BmAGO3_HA_IP_A
8262	36	BmAGO3_HA_IP_A
9444	35	BmAGO3_HA_IP_A
99228	29	BmAGO3_HA_IP_A
10326	31	BmAGO3_HA_IP_B
15880	30	BmAGO3_HA_IP_B
166330	26	BmAGO3_HA_IP_B
219062	28	BmAGO3_HA_IP_B
2621	37	BmAGO3_HA_IP_B
3052	36	BmAGO3_HA_IP_B
341437	27	BmAGO3_HA_IP_B
3655	35	BmAGO3_HA_IP_B
38010	21	BmAGO3_HA_IP_B
4281	34	BmAGO3_HA_IP_B
45256	24	BmAGO3_HA_IP_B
45596	23	BmAGO3_HA_IP_B
4895	33	BmAGO3_HA_IP_B
57416	22	BmAGO3_HA_IP_B
58112	29	BmAGO3_HA_IP_B
60339	20	BmAGO3_HA_IP_B
67938	25	BmAGO3_HA_IP_B
7892	32	BmAGO3_HA_IP_B
105220	29	BmGtsf1_HA_input_AB
20513	36	BmGtsf1_HA_input_AB
22007	37	BmGtsf1_HA_input_AB
231258	27	BmGtsf1_HA_input_AB
24004	34	BmGtsf1_HA_input_AB
24704	35	BmGtsf1_HA_input_AB
25166	33	BmGtsf1_HA_input_AB
28159	32	BmGtsf1_HA_input_AB
286822	28	BmGtsf1_HA_input_AB
29932	31	BmGtsf1_HA_input_AB
34001	24	BmGtsf1_HA_input_AB
36672	30	BmGtsf1_HA_input_AB
39679	25	BmGtsf1_HA_input_AB
41273	23	BmGtsf1_HA_input_AB
44593	21	BmGtsf1_HA_input_AB
60581	22	BmGtsf1_HA_input_AB
81491	26	BmGtsf1_HA_input_AB
88501	20	BmGtsf1_HA_input_AB
10196	32	BmGtsf1_HA_IP_A
10989	31	BmGtsf1_HA_IP_A
11073	24	BmGtsf1_HA_IP_A
11155	25	BmGtsf1_HA_IP_A
13191	30	BmGtsf1_HA_IP_A
19260	23	BmGtsf1_HA_IP_A
19734	21	BmGtsf1_HA_IP_A
21614	26	BmGtsf1_HA_IP_A
28589	29	BmGtsf1_HA_IP_A
34115	20	BmGtsf1_HA_IP_A
40219	22	BmGtsf1_HA_IP_A
52647	27	BmGtsf1_HA_IP_A
65517	28	BmGtsf1_HA_IP_A
6677	36	BmGtsf1_HA_IP_A
7260	37	BmGtsf1_HA_IP_A
8091	35	BmGtsf1_HA_IP_A
8765	34	BmGtsf1_HA_IP_A
8805	33	BmGtsf1_HA_IP_A
11431	30	BmGtsf1_HA_IP_B
13359	24	BmGtsf1_HA_IP_B
14912	25	BmGtsf1_HA_IP_B
21684	23	BmGtsf1_HA_IP_B
23161	21	BmGtsf1_HA_IP_B
26637	29	BmGtsf1_HA_IP_B
27008	26	BmGtsf1_HA_IP_B
36788	22	BmGtsf1_HA_IP_B
3795	36	BmGtsf1_HA_IP_B
4104	37	BmGtsf1_HA_IP_B
43329	20	BmGtsf1_HA_IP_B
4669	35	BmGtsf1_HA_IP_B
5006	34	BmGtsf1_HA_IP_B
5771	33	BmGtsf1_HA_IP_B
59414	27	BmGtsf1_HA_IP_B
64471	28	BmGtsf1_HA_IP_B
6637	32	BmGtsf1_HA_IP_B
8391	31	BmGtsf1_HA_IP_B
121712	29	BmGtsf1L_HA_input_AB
20947	36	BmGtsf1L_HA_input_AB
23356	37	BmGtsf1L_HA_input_AB
243820	27	BmGtsf1L_HA_input_AB
25824	35	BmGtsf1L_HA_input_AB
26823	34	BmGtsf1L_HA_input_AB
28471	33	BmGtsf1L_HA_input_AB
300671	28	BmGtsf1L_HA_input_AB
32590	32	BmGtsf1L_HA_input_AB
37317	31	BmGtsf1L_HA_input_AB
37570	24	BmGtsf1L_HA_input_AB
42016	25	BmGtsf1L_HA_input_AB
43964	23	BmGtsf1L_HA_input_AB
46583	30	BmGtsf1L_HA_input_AB
48143	21	BmGtsf1L_HA_input_AB
65558	22	BmGtsf1L_HA_input_AB
86140	26	BmGtsf1L_HA_input_AB
98604	20	BmGtsf1L_HA_input_AB
11787	36	BmGtsf1L_HA_IP_A
118704	27	BmGtsf1L_HA_IP_A
150089	28	BmGtsf1L_HA_IP_A
15013	35	BmGtsf1L_HA_IP_A
15246	37	BmGtsf1L_HA_IP_A
15420	34	BmGtsf1L_HA_IP_A
16060	33	BmGtsf1L_HA_IP_A
19275	32	BmGtsf1L_HA_IP_A
21939	31	BmGtsf1L_HA_IP_A
24118	24	BmGtsf1L_HA_IP_A
26469	25	BmGtsf1L_HA_IP_A
26694	30	BmGtsf1L_HA_IP_A
28542	23	BmGtsf1L_HA_IP_A
29175	21	BmGtsf1L_HA_IP_A
45777	22	BmGtsf1L_HA_IP_A
48425	26	BmGtsf1L_HA_IP_A
52338	20	BmGtsf1L_HA_IP_A
66726	29	BmGtsf1L_HA_IP_A
10590	35	BmGtsf1L_HA_IP_B
108768	27	BmGtsf1L_HA_IP_B
11245	34	BmGtsf1L_HA_IP_B
11544	33	BmGtsf1L_HA_IP_B
136713	28	BmGtsf1L_HA_IP_B
14776	32	BmGtsf1L_HA_IP_B
17131	31	BmGtsf1L_HA_IP_B
20717	30	BmGtsf1L_HA_IP_B
22332	24	BmGtsf1L_HA_IP_B
23296	25	BmGtsf1L_HA_IP_B
31649	23	BmGtsf1L_HA_IP_B
32886	21	BmGtsf1L_HA_IP_B
42420	26	BmGtsf1L_HA_IP_B
55329	29	BmGtsf1L_HA_IP_B
56739	22	BmGtsf1L_HA_IP_B
59805	20	BmGtsf1L_HA_IP_B
7672	36	BmGtsf1L_HA_IP_B
8390	37	BmGtsf1L_HA_IP_B
107590	20	BmGtsf2_HA_input_AB
109398	29	BmGtsf2_HA_input_AB
221908	27	BmGtsf2_HA_input_AB
22619	36	BmGtsf2_HA_input_AB
24232	37	BmGtsf2_HA_input_AB
26863	35	BmGtsf2_HA_input_AB
271184	28	BmGtsf2_HA_input_AB
28033	34	BmGtsf2_HA_input_AB
29403	33	BmGtsf2_HA_input_AB
34548	32	BmGtsf2_HA_input_AB
38007	31	BmGtsf2_HA_input_AB
42843	24	BmGtsf2_HA_input_AB
45305	30	BmGtsf2_HA_input_AB
45860	25	BmGtsf2_HA_input_AB
50676	23	BmGtsf2_HA_input_AB
56671	21	BmGtsf2_HA_input_AB
71192	22	BmGtsf2_HA_input_AB
83453	26	BmGtsf2_HA_input_AB
10919	34	BmGtsf2_HA_IP_A
12669	33	BmGtsf2_HA_IP_A
141751	28	BmGtsf2_HA_IP_A
15207	32	BmGtsf2_HA_IP_A
180278	27	BmGtsf2_HA_IP_A
19466	31	BmGtsf2_HA_IP_A
23751	30	BmGtsf2_HA_IP_A
37322	24	BmGtsf2_HA_IP_A
37975	21	BmGtsf2_HA_IP_A
40345	23	BmGtsf2_HA_IP_A
43719	25	BmGtsf2_HA_IP_A
51698	22	BmGtsf2_HA_IP_A
53347	29	BmGtsf2_HA_IP_A
59471	20	BmGtsf2_HA_IP_A
7676	36	BmGtsf2_HA_IP_A
8291	37	BmGtsf2_HA_IP_A
9561	35	BmGtsf2_HA_IP_A
97283	26	BmGtsf2_HA_IP_A
11258	33	BmGtsf2_HA_IP_B
129471	26	BmGtsf2_HA_IP_B
14715	32	BmGtsf2_HA_IP_B
154658	28	BmGtsf2_HA_IP_B
19628	31	BmGtsf2_HA_IP_B
225145	27	BmGtsf2_HA_IP_B
24157	30	BmGtsf2_HA_IP_B
46244	21	BmGtsf2_HA_IP_B
46531	24	BmGtsf2_HA_IP_B
49955	23	BmGtsf2_HA_IP_B
54885	29	BmGtsf2_HA_IP_B
56020	25	BmGtsf2_HA_IP_B
6223	37	BmGtsf2_HA_IP_B
63490	22	BmGtsf2_HA_IP_B
6541	36	BmGtsf2_HA_IP_B
67292	20	BmGtsf2_HA_IP_B
8360	35	BmGtsf2_HA_IP_B
9806	34	BmGtsf2_HA_IP_B
109299	29	BmVreteno_HA_input_AB
114042	20	BmVreteno_HA_input_AB
20708	36	BmVreteno_HA_input_AB
213738	27	BmVreteno_HA_input_AB
23048	37	BmVreteno_HA_input_AB
24858	35	BmVreteno_HA_input_AB
257012	28	BmVreteno_HA_input_AB
27622	34	BmVreteno_HA_input_AB
29276	33	BmVreteno_HA_input_AB
34814	32	BmVreteno_HA_input_AB
39355	24	BmVreteno_HA_input_AB
39862	31	BmVreteno_HA_input_AB
42587	25	BmVreteno_HA_input_AB
47163	23	BmVreteno_HA_input_AB
47340	30	BmVreteno_HA_input_AB
53096	21	BmVreteno_HA_input_AB
67652	22	BmVreteno_HA_input_AB
80228	26	BmVreteno_HA_input_AB
1014	30	BmVreteno_HA_IP_A
1031	24	BmVreteno_HA_IP_A
1127	25	BmVreteno_HA_IP_A
1387	23	BmVreteno_HA_IP_A
1688	21	BmVreteno_HA_IP_A
1724	29	BmVreteno_HA_IP_A
1850	22	BmVreteno_HA_IP_A
2268	26	BmVreteno_HA_IP_A
2756	20	BmVreteno_HA_IP_A
3750	28	BmVreteno_HA_IP_A
4071	27	BmVreteno_HA_IP_A
444	36	BmVreteno_HA_IP_A
495	37	BmVreteno_HA_IP_A
544	35	BmVreteno_HA_IP_A
546	34	BmVreteno_HA_IP_A
628	33	BmVreteno_HA_IP_A
651	32	BmVreteno_HA_IP_A
831	31	BmVreteno_HA_IP_A
11826	37	BmVreteno_HA_IP_B
12284	36	BmVreteno_HA_IP_B
14427	35	BmVreteno_HA_IP_B
16419	33	BmVreteno_HA_IP_B
16715	34	BmVreteno_HA_IP_B
19878	32	BmVreteno_HA_IP_B
21130	24	BmVreteno_HA_IP_B
21531	31	BmVreteno_HA_IP_B
21891	25	BmVreteno_HA_IP_B
22010	21	BmVreteno_HA_IP_B
22711	23	BmVreteno_HA_IP_B
25447	30	BmVreteno_HA_IP_B
29279	22	BmVreteno_HA_IP_B
31745	20	BmVreteno_HA_IP_B
35230	26	BmVreteno_HA_IP_B
39008	29	BmVreteno_HA_IP_B
64648	28	BmVreteno_HA_IP_B
66724	27	BmVreteno_HA_IP_B
102327	20	eGFP_HA_input_AB
122729	29	eGFP_HA_input_AB
17772	36	eGFP_HA_input_AB
20384	37	eGFP_HA_input_AB
21183	35	eGFP_HA_input_AB
23458	34	eGFP_HA_input_AB
263853	27	eGFP_HA_input_AB
26614	33	eGFP_HA_input_AB
30029	32	eGFP_HA_input_AB
325267	28	eGFP_HA_input_AB
34503	31	eGFP_HA_input_AB
36656	24	eGFP_HA_input_AB
42645	30	eGFP_HA_input_AB
42686	25	eGFP_HA_input_AB
45257	23	eGFP_HA_input_AB
48943	21	eGFP_HA_input_AB
69464	22	eGFP_HA_input_AB
91216	26	eGFP_HA_input_AB
11740	34	eGFP_HA_IP_A
132366	20	eGFP_HA_IP_A
14768	33	eGFP_HA_IP_A
175099	27	eGFP_HA_IP_A
18626	32	eGFP_HA_IP_A
201866	28	eGFP_HA_IP_A
23501	31	eGFP_HA_IP_A
31274	30	eGFP_HA_IP_A
37392	24	eGFP_HA_IP_A
38724	25	eGFP_HA_IP_A
53822	23	eGFP_HA_IP_A
60726	21	eGFP_HA_IP_A
7066	36	eGFP_HA_IP_A
71377	26	eGFP_HA_IP_A
81328	29	eGFP_HA_IP_A
8381	37	eGFP_HA_IP_A
92335	22	eGFP_HA_IP_A
9329	35	eGFP_HA_IP_A
10726	32	eGFP_HA_IP_B
107958	28	eGFP_HA_IP_B
12893	31	eGFP_HA_IP_B
17176	30	eGFP_HA_IP_B
19907	24	eGFP_HA_IP_B
20710	25	eGFP_HA_IP_B
29887	23	eGFP_HA_IP_B
32327	21	eGFP_HA_IP_B
38633	26	eGFP_HA_IP_B
4378	36	eGFP_HA_IP_B
44438	29	eGFP_HA_IP_B
53792	22	eGFP_HA_IP_B
5399	37	eGFP_HA_IP_B
5482	35	eGFP_HA_IP_B
67456	20	eGFP_HA_IP_B
6965	34	eGFP_HA_IP_B
8617	33	eGFP_HA_IP_B
94390	27	eGFP_HA_IP_B
124644	20	Siwi_HA_input_AB
126198	29	Siwi_HA_input_AB
20064	36	Siwi_HA_input_AB
20851	37	Siwi_HA_input_AB
227960	27	Siwi_HA_input_AB
24037	35	Siwi_HA_input_AB
24707	34	Siwi_HA_input_AB
26930	33	Siwi_HA_input_AB
297459	28	Siwi_HA_input_AB
31490	32	Siwi_HA_input_AB
35117	31	Siwi_HA_input_AB
40134	24	Siwi_HA_input_AB
43097	25	Siwi_HA_input_AB
45165	30	Siwi_HA_input_AB
48255	23	Siwi_HA_input_AB
55054	21	Siwi_HA_input_AB
72321	22	Siwi_HA_input_AB
82530	26	Siwi_HA_input_AB
10501	32	Siwi_HA_IP_A
17605	31	Siwi_HA_IP_A
2426	37	Siwi_HA_IP_A
262187	29	Siwi_HA_IP_A
276385	27	Siwi_HA_IP_A
28848	24	Siwi_HA_IP_A
31056	21	Siwi_HA_IP_A
33574	23	Siwi_HA_IP_A
3447	36	Siwi_HA_IP_A
39069	25	Siwi_HA_IP_A
4629	35	Siwi_HA_IP_A
48352	30	Siwi_HA_IP_A
49052	20	Siwi_HA_IP_A
53472	22	Siwi_HA_IP_A
550920	28	Siwi_HA_IP_A
6556	34	Siwi_HA_IP_A
7348	33	Siwi_HA_IP_A
76881	26	Siwi_HA_IP_A
11254	31	Siwi_HA_IP_B
1381	37	Siwi_HA_IP_B
183189	29	Siwi_HA_IP_B
2008	36	Siwi_HA_IP_B
224895	27	Siwi_HA_IP_B
2745	35	Siwi_HA_IP_B
30644	24	Siwi_HA_IP_B
32640	30	Siwi_HA_IP_B
34606	21	Siwi_HA_IP_B
34668	23	Siwi_HA_IP_B
40531	25	Siwi_HA_IP_B
4097	34	Siwi_HA_IP_B
409735	28	Siwi_HA_IP_B
4574	33	Siwi_HA_IP_B
55136	20	Siwi_HA_IP_B
58625	22	Siwi_HA_IP_B
6505	32	Siwi_HA_IP_B
73792	26	Siwi_HA_IP_B
12035	35	Untransfected_noTag_input_AB
15686	37	Untransfected_noTag_input_AB
16742	34	Untransfected_noTag_input_AB
18348	33	Untransfected_noTag_input_AB
20085	32	Untransfected_noTag_input_AB
202601	27	Untransfected_noTag_input_AB
24217	31	Untransfected_noTag_input_AB
258609	28	Untransfected_noTag_input_AB
28564	24	Untransfected_noTag_input_AB
31747	30	Untransfected_noTag_input_AB
32675	25	Untransfected_noTag_input_AB
37651	23	Untransfected_noTag_input_AB
41205	21	Untransfected_noTag_input_AB
61533	22	Untransfected_noTag_input_AB
67371	26	Untransfected_noTag_input_AB
85518	20	Untransfected_noTag_input_AB
96232	29	Untransfected_noTag_input_AB
9668	36	Untransfected_noTag_input_AB
102329	28	Untransfected_noTag_IP_A
13224	30	Untransfected_noTag_IP_A
19310	24	Untransfected_noTag_IP_A
19628	25	Untransfected_noTag_IP_A
26177	23	Untransfected_noTag_IP_A
2986	36	Untransfected_noTag_IP_A
32603	21	Untransfected_noTag_IP_A
34770	26	Untransfected_noTag_IP_A
3784	35	Untransfected_noTag_IP_A
38891	29	Untransfected_noTag_IP_A
48216	22	Untransfected_noTag_IP_A
5358	34	Untransfected_noTag_IP_A
6939	37	Untransfected_noTag_IP_A
7058	33	Untransfected_noTag_IP_A
72098	20	Untransfected_noTag_IP_A
8287	32	Untransfected_noTag_IP_A
86636	27	Untransfected_noTag_IP_A
8971	31	Untransfected_noTag_IP_A
100396	27	Untransfected_noTag_IP_B
10314	37	Untransfected_noTag_IP_B
10675	32	Untransfected_noTag_IP_B
118330	28	Untransfected_noTag_IP_B
12053	31	Untransfected_noTag_IP_B
16979	30	Untransfected_noTag_IP_B
20921	24	Untransfected_noTag_IP_B
23309	25	Untransfected_noTag_IP_B
28856	23	Untransfected_noTag_IP_B
33194	21	Untransfected_noTag_IP_B
41793	26	Untransfected_noTag_IP_B
46381	29	Untransfected_noTag_IP_B
47254	22	Untransfected_noTag_IP_B
5041	36	Untransfected_noTag_IP_B
5824	35	Untransfected_noTag_IP_B
69284	20	Untransfected_noTag_IP_B
7548	34	Untransfected_noTag_IP_B
9593	33	Untransfected_noTag_IP_B

## Sheet: Description
This data shows the read counts (y-axis) of the different read lengths (in base-pairs, x-axis) of the small RNAs that remain associated with the protein of interest following an anti-HA immunoprecipitation. Left column shows the input for each respective sample and right column shows the IP of two technical replicates.
Methods
The quality of raw sequenced reads was accessed with FastQC, Illumina adapters were then removed with cutadapt (-O 5 -m 28 -M 45), reads with low-quality calls were filtered out with fastq quality_filter (-q 20 -p 100 -Q 33). Using information from unique molecule identifiers (UMIs) added during library preparation, reads with the same sequence (including UMIs) were collapsed to remove putative P…
