# Supplementary material for: An extended Tudor domain within Vreteno interconnects Gtsf1L and Ago3 for piRNA biogenesis in Bombyx mori
Source: EMBO J. 2023 Nov 20;42(24):e114072. doi: 10.15252/embj.2023114072 (PMC10711660; doi:10.15252/embj.2023114072)
Supplement: Supplementary file 9 — Source Data for Figure 1 [file EMBJ-42-e114072-s005.zip › Figure 1/1H_SenseAntisenseBiasTransposonsFiltered.xlsx]

## Sheet: SenseAntisenseBiasTransposonsFi
Sample	Genotype	IP	Replicate	repFamily	Feature	sense	antisense	Sense_AntiSense_ratio_log2	medBias	meanBias
BmAGO3_HA_input_AB	BmAGO3-HA	input	AB	(AAATG)n	Simple_repeat	22	1	44594316186373	-107895134139482	-0.90708723111203
BmAGO3_HA_input_AB	BmAGO3-HA	input	AB	(AACTCCG)n	Simple_repeat	19	2	324792751344359	-107895134139482	-0.90708723111203
BmAGO3_HA_input_AB	BmAGO3-HA	input	AB	(AAT)n	Simple_repeat	18	5	184799690655495	-107895134139482	-0.90708723111203
BmAGO3_HA_input_AB	BmAGO3-HA	input	AB	(AATAA)n	Simple_repeat	9	10	-0.15200309344505	-107895134139482	-0.90708723111203
BmAGO3_HA_input_AB	BmAGO3-HA	input	AB	(AC)n	Simple_repeat	102	213	-106228427825434	-107895134139482	-0.90708723111203
BmAGO3_HA_input_AB	BmAGO3-HA	input	AB	(ACAA)n	Simple_repeat	12	30	-132192809488736	-107895134139482	-0.90708723111203
BmAGO3_HA_input_AB	BmAGO3-HA	input	AB	(ACACAA)n	Simple_repeat	3	12	-2	-107895134139482	-0.90708723111203
BmAGO3_HA_input_AB	BmAGO3-HA	input	AB	(ACACAG)n	Simple_repeat	1	12	-358496250072116	-107895134139482	-0.90708723111203
BmAGO3_HA_input_AB	BmAGO3-HA	input	AB	(AG)n	Simple_repeat	12	3	2	-107895134139482	-0.90708723111203
BmAGO3_HA_input_AB	BmAGO3-HA	input	AB	(AT)n	Simple_repeat	5	7	-0.485426827170242	-107895134139482	-0.90708723111203
BmAGO3_HA_input_AB	BmAGO3-HA	input	AB	(ATA)n	Simple_repeat	9	4	116992500144231	-107895134139482	-0.90708723111203
BmAGO3_HA_input_AB	BmAGO3-HA	input	AB	(ATAG)n	Simple_repeat	9	4	116992500144231	-107895134139482	-0.90708723111203
BmAGO3_HA_input_AB	BmAGO3-HA	input	AB	(ATCCTCT)n	Simple_repeat	14	6	122239242133645	-107895134139482	-0.90708723111203
BmAGO3_HA_input_AB	BmAGO3-HA	input	AB	(ATG)n	Simple_repeat	6	5	0.263034405833794	-107895134139482	-0.90708723111203
BmAGO3_HA_input_AB	BmAGO3-HA	input	AB	(ATTATC)n	Simple_repeat	1	57	-583289001416474	-107895134139482	-0.90708723111203
BmAGO3_HA_input_AB	BmAGO3-HA	input	AB	(CA)n	Simple_repeat	8	46	-252356195605701	-107895134139482	-0.90708723111203
BmAGO3_HA_input_AB	BmAGO3-HA	input	AB	(CAAG)n	Simple_repeat	51	59	-0.210217707390346	-107895134139482	-0.90708723111203
BmAGO3_HA_input_AB	BmAGO3-HA	input	AB	(CCCTTT)n	Simple_repeat	3	15	-232192809488736	-107895134139482	-0.90708723111203
BmAGO3_HA_input_AB	BmAGO3-HA	input	AB	(CGA)n	Simple_repeat	23	3	293859945533586	-107895134139482	-0.90708723111203
BmAGO3_HA_input_AB	BmAGO3-HA	input	AB	(CGCGTTA)n	Simple_repeat	75	3	464385618977472	-107895134139482	-0.90708723111203
BmAGO3_HA_input_AB	BmAGO3-HA	input	AB	(CTCTCA)n	Simple_repeat	1434	13	678538959056081	-107895134139482	-0.90708723111203
BmAGO3_HA_input_AB	BmAGO3-HA	input	AB	(CTT)n	Simple_repeat	2	14	-28073549220576	-107895134139482	-0.90708723111203
BmAGO3_HA_input_AB	BmAGO3-HA	input	AB	(GAAT)n	Simple_repeat	25	1	464385618977472	-107895134139482	-0.90708723111203
BmAGO3_HA_input_AB	BmAGO3-HA	input	AB	(GAATA)n	Simple_repeat	73	3	460486205815886	-107895134139482	-0.90708723111203
BmAGO3_HA_input_AB	BmAGO3-HA	input	AB	(GAGAGC)n	Simple_repeat	40	571	-383541884047548	-107895134139482	-0.90708723111203
BmAGO3_HA_input_AB	BmAGO3-HA	input	AB	(GAT)n	Simple_repeat	36	2	416992500144231	-107895134139482	-0.90708723111203
BmAGO3_HA_input_AB	BmAGO3-HA	input	AB	(GT)n	Simple_repeat	110	2	578135971352466	-107895134139482	-0.90708723111203
BmAGO3_HA_input_AB	BmAGO3-HA	input	AB	(TAAT)n	Simple_repeat	16	3	241503749927884	-107895134139482	-0.90708723111203
BmAGO3_HA_input_AB	BmAGO3-HA	input	AB	(TAATC)n	Simple_repeat	5	12	-126303440583379	-107895134139482	-0.90708723111203
BmAGO3_HA_input_AB	BmAGO3-HA	input	AB	(TATC)n	Simple_repeat	151	5	491647664443772	-107895134139482	-0.90708723111203
BmAGO3_HA_input_AB	BmAGO3-HA	input	AB	(TATGTGC)n	Simple_repeat	8	11	-0.459431618637297	-107895134139482	-0.90708723111203
BmAGO3_HA_input_AB	BmAGO3-HA	input	AB	(TATTT)n	Simple_repeat	7	4	0.807354922057604	-107895134139482	-0.90708723111203
BmAGO3_HA_input_AB	BmAGO3-HA	input	AB	(TC)n	Simple_repeat	7	12	-0.777607578663552	-107895134139482	-0.90708723111203
BmAGO3_HA_input_AB	BmAGO3-HA	input	AB	(TCA)n	Simple_repeat	1	30	-490689059560852	-107895134139482	-0.90708723111203
BmAGO3_HA_input_AB	BmAGO3-HA	input	AB	(TCACTA)n	Simple_repeat	15	7	109953567355091	-107895134139482	-0.90708723111203
BmAGO3_HA_input_AB	BmAGO3-HA	input	AB	(TCCTC)n	Simple_repeat	32	75	-122881869049588	-107895134139482	-0.90708723111203
BmAGO3_HA_input_AB	BmAGO3-HA	input	AB	(TCT)n	Simple_repeat	1	11	-34594316186373	-107895134139482	-0.90708723111203
BmAGO3_HA_input_AB	BmAGO3-HA	input	AB	(TCTGGT)n	Simple_repeat	16	11	0.540568381362703	-107895134139482	-0.90708723111203
BmAGO3_HA_input_AB	BmAGO3-HA	input	AB	(TCTGTTT)n	Simple_repeat	26	12	111547721741994	-107895134139482	-0.90708723111203
BmAGO3_HA_input_AB	BmAGO3-HA	input	AB	(TG)n	Simple_repeat	334	46	286014233641704	-107895134139482	-0.90708723111203
BmAGO3_HA_input_AB	BmAGO3-HA	input	AB	(TGA)n	Simple_repeat	15	1	390689059560852	-107895134139482	-0.90708723111203
BmAGO3_HA_input_AB	BmAGO3-HA	input	AB	(TGT)n	Simple_repeat	235	2	6876516946565	-107895134139482	-0.90708723111203
BmAGO3_HA_input_AB	BmAGO3-HA	input	AB	(TGTG)n	Simple_repeat	40	1	532192809488736	-107895134139482	-0.90708723111203
BmAGO3_HA_input_AB	BmAGO3-HA	input	AB	(TTA)n	Simple_repeat	11	23	-106413033741972	-107895134139482	-0.90708723111203
BmAGO3_HA_input_AB	BmAGO3-HA	input	AB	(TTAATT)n	Simple_repeat	3	17	-250250034052918	-107895134139482	-0.90708723111203
BmAGO3_HA_input_AB	BmAGO3-HA	input	AB	(TTATG)n	Simple_repeat	26	23	0.176877762084079	-107895134139482	-0.90708723111203
BmAGO3_HA_input_AB	BmAGO3-HA	input	AB	(TTC)n	Simple_repeat	4	113	-482017896241519	-107895134139482	-0.90708723111203
BmAGO3_HA_input_AB	BmAGO3-HA	input	AB	(TTCGC)n	Simple_repeat	2	9	-216992500144231	-107895134139482	-0.90708723111203
BmAGO3_HA_input_AB	BmAGO3-HA	input	AB	(TTCTA)n	Simple_repeat	21	31	-0.561878887608115	-107895134139482	-0.90708723111203
BmAGO3_HA_input_AB	BmAGO3-HA	input	AB	(TTCTAA)n	Simple_repeat	2	50	-464385618977472	-107895134139482	-0.90708723111203
BmAGO3_HA_input_AB	BmAGO3-HA	input	AB	(TTCTTA)n	Simple_repeat	1	35	-512928301694497	-107895134139482	-0.90708723111203
BmAGO3_HA_input_AB	BmAGO3-HA	input	AB	(TTGAAG)n	Simple_repeat	16	1	4	-107895134139482	-0.90708723111203
BmAGO3_HA_input_AB	BmAGO3-HA	input	AB	(TTTA)n	Simple_repeat	14	2	28073549220576	-107895134139482	-0.90708723111203
BmAGO3_HA_input_AB	BmAGO3-HA	input	AB	(TTTCT)n	Simple_repeat	4	10	-132192809488736	-107895134139482	-0.90708723111203
BmAGO3_HA_input_AB	BmAGO3-HA	input	AB	(TTTCTA)n	Simple_repeat	13	10	0.37851162325373	-107895134139482	-0.90708723111203
BmAGO3_HA_input_AB	BmAGO3-HA	input	AB	(TTTG)n	Simple_repeat	79	6	371881824745595	-107895134139482	-0.90708723111203
BmAGO3_HA_input_AB	BmAGO3-HA	input	AB	(TTTGT)n	Simple_repeat	30	4	290689059560852	-107895134139482	-0.90708723111203
BmAGO3_HA_input_AB	BmAGO3-HA	input	AB	5S_DM	RNA	26643	18	105315439170269	-107895134139482	-0.90708723111203
BmAGO3_HA_input_AB	BmAGO3-HA	input	AB	A-rich	Low_complexity	749	221	176091934906732	-107895134139482	-0.90708723111203
BmAGO3_HA_input_AB	BmAGO3-HA	input	AB	Academ-1_AP	DNA_repeats	75	545	-286129372916841	-107895134139482	-0.90708723111203
BmAGO3_HA_input_AB	BmAGO3-HA	input	AB	Academ-1_BM	DNA_repeats	1945	6814	-180873179222279	-107895134139482	-0.90708723111203
BmAGO3_HA_input_AB	BmAGO3-HA	input	AB	Academ-8_LMi	DNA_repeats	687	2144	-164192290163967	-107895134139482	-0.90708723111203
BmAGO3_HA_input_AB	BmAGO3-HA	input	AB	AeHerves2	DNA_repeats	1	12	-358496250072116	-107895134139482	-0.90708723111203
BmAGO3_HA_input_AB	BmAGO3-HA	input	AB	AGM1-I	RNA_repeats	25	18	0.473931188332412	-107895134139482	-0.90708723111203
BmAGO3_HA_input_AB	BmAGO3-HA	input	AB	ANM4	DNA_repeats	87	64	0.442943495848728	-107895134139482	-0.90708723111203
BmAGO3_HA_input_AB	BmAGO3-HA	input	AB	Baggins1	RNA_repeats	1	48	-558496250072116	-107895134139482	-0.90708723111203
BmAGO3_HA_input_AB	BmAGO3-HA	input	AB	BEL_I-int	RNA_repeats	21	8	139231742277876	-107895134139482	-0.90708723111203
BmAGO3_HA_input_AB	BmAGO3-HA	input	AB	BEL-1_AEc-I	RNA_repeats	61	50	0.286881147788162	-107895134139482	-0.90708723111203
BmAGO3_HA_input_AB	BmAGO3-HA	input	AB	BEL-1_BM-I	RNA_repeats	612	436	0.489203517915725	-107895134139482	-0.90708723111203
BmAGO3_HA_input_AB	BmAGO3-HA	input	AB	BEL-1_BM-LTR	RNA_repeats	7	55	-297400479146706	-107895134139482	-0.90708723111203
BmAGO3_HA_input_AB	BmAGO3-HA	input	AB	BEL-1_Cfl-I	RNA_repeats	181	177	0.0322403370002079	-107895134139482	-0.90708723111203
BmAGO3_HA_input_AB	BmAGO3-HA	input	AB	BEL-1_DAn-I	RNA_repeats	1	36	-516992500144231	-107895134139482	-0.90708723111203
BmAGO3_HA_input_AB	BmAGO3-HA	input	AB	BEL-1_HMM-I	RNA_repeats	866	1358	-0.649044549518007	-107895134139482	-0.90708723111203
BmAGO3_HA_input_AB	BmAGO3-HA	input	AB	BEL-1_LH-I	RNA_repeats	18	69	-193859945533586	-107895134139482	-0.90708723111203
BmAGO3_HA_input_AB	BmAGO3-HA	input	AB	BEL-1_PBa-I	RNA_repeats	230	246	-0.0970244543948647	-107895134139482	-0.90708723111203
BmAGO3_HA_input_AB	BmAGO3-HA	input	AB	BEL-1_RP-I	RNA_repeats	17	3	250250034052918	-107895134139482	-0.90708723111203
BmAGO3_HA_input_AB	BmAGO3-HA	input	AB	BEL-1_SI-I	RNA_repeats	55	233	-208282643112962	-107895134139482	-0.90708723111203
BmAGO3_HA_input_AB	BmAGO3-HA	input	AB	BEL-1_TCa-I	RNA_repeats	230	357	-0.634290213084724	-107895134139482	-0.90708723111203
BmAGO3_HA_input_AB	BmAGO3-HA	input	AB	BEL-1-I_NVi	RNA_repeats	29	14	105062607306997	-107895134139482	-0.90708723111203
BmAGO3_HA_input_AB	BmAGO3-HA	input	AB	BEL-10_DTa-I	RNA_repeats	41	11	189812038598079	-107895134139482	-0.90708723111203
BmAGO3_HA_input_AB	BmAGO3-HA	input	AB	BEL-100_AA-I	RNA_repeats	18	49	-14447848426729	-107895134139482	-0.90708723111203
BmAGO3_HA_input_AB	BmAGO3-HA	input	AB	BEL-104_AA-I	RNA_repeats	7	7	0	-107895134139482	-0.90708723111203
BmAGO3_HA_input_AB	BmAGO3-HA	input	AB	BEL-105_AA-I	RNA_repeats	34	11	162803122261304	-107895134139482	-0.90708723111203
BmAGO3_HA_input_AB	BmAGO3-HA	input	AB	BEL-11_CQ-I	RNA_repeats	49	124	-133948646627167	-107895134139482	-0.90708723111203
BmAGO3_HA_input_AB	BmAGO3-HA	input	AB	BEL-11_DEl-I	RNA_repeats	2	27	-375488750216347	-107895134139482	-0.90708723111203
BmAGO3_HA_input_AB	BmAGO3-HA	input	AB	BEL-11_LH-I	RNA_repeats	10	2	232192809488736	-107895134139482	-0.90708723111203
BmAGO3_HA_input_AB	BmAGO3-HA	input	AB	BEL-11_SI-I	RNA_repeats	290	651	-11666046431507	-107895134139482	-0.90708723111203
BmAGO3_HA_input_AB	BmAGO3-HA	input	AB	BEL-111_AA-I	RNA_repeats	3	16	-241503749927884	-107895134139482	-0.90708723111203
BmAGO3_HA_input_AB	BmAGO3-HA	input	AB	BEL-116_AA-I	RNA_repeats	84	641	-293186312383998	-107895134139482	-0.90708723111203
BmAGO3_HA_input_AB	BmAGO3-HA	input	AB	BEL-118_AA-I	RNA_repeats	1	13	-370043971814109	-107895134139482	-0.90708723111203
BmAGO3_HA_input_AB	BmAGO3-HA	input	AB	BEL-12_AA-I	RNA_repeats	54	966	-41609918766723	-107895134139482	-0.90708723111203
BmAGO3_HA_input_AB	BmAGO3-HA	input	AB	BEL-12_LH-I	RNA_repeats	36	193	-242253203582577	-107895134139482	-0.90708723111203
BmAGO3_HA_input_AB	BmAGO3-HA	input	AB	BEL-120_AA-I	RNA_repeats	97	41	124236083756904	-107895134139482	-0.90708723111203
BmAGO3_HA_input_AB	BmAGO3-HA	input	AB	BEL-123_AA-I	RNA_repeats	129	155	-0.264897149850983	-107895134139482	-0.90708723111203
BmAGO3_HA_input_AB	BmAGO3-HA	input	AB	BEL-13_CQ-I	RNA_repeats	15	618	-536457243229586	-107895134139482	-0.90708723111203
BmAGO3_HA_input_AB	BmAGO3-HA	input	AB	BEL-14_CQ-I	RNA_repeats	20	16	0.321928094887362	-107895134139482	-0.90708723111203
BmAGO3_HA_input_AB	BmAGO3-HA	input	AB	BEL-14_DEl-I	RNA_repeats	2	15	-290689059560852	-107895134139482	-0.90708723111203
BmAGO3_HA_input_AB	BmAGO3-HA	input	AB	BEL-145_AA-I	RNA_repeats	46	73	-0.666262602823004	-107895134139482	-0.90708723111203
BmAGO3_HA_input_AB	BmAGO3-HA	input	AB	BEL-15_AA-I	RNA_repeats	30	8	190689059560852	-107895134139482	-0.90708723111203
BmAGO3_HA_input_AB	BmAGO3-HA	input	AB	BEL-15_DTa-I	RNA_repeats	2	24	-358496250072116	-107895134139482	-0.90708723111203
BmAGO3_HA_input_AB	BmAGO3-HA	input	AB	BEL-16_AA-I	RNA_repeats	88	39	117402939977505	-107895134139482	-0.90708723111203
BmAGO3_HA_input_AB	BmAGO3-HA	input	AB	BEL-16_DTa-I	RNA_repeats	32	18	0.830074998557688	-107895134139482	-0.90708723111203
BmAGO3_HA_input_AB	BmAGO3-HA	input	AB	BEL-162_AA-I	RNA_repeats	1	185	-753138146051631	-107895134139482	-0.90708723111203
BmAGO3_HA_input_AB	BmAGO3-HA	input	AB	BEL-165_AA-I	RNA_repeats	28	110	-197400479146706	-107895134139482	-0.90708723111203
BmAGO3_HA_input_AB	BmAGO3-HA	input	AB	BEL-17_DAn-I	RNA_repeats	118	277	-123109911668735	-107895134139482	-0.90708723111203
BmAGO3_HA_input_AB	BmAGO3-HA	input	AB	BEL-175_AA-I	RNA_repeats	23	54	-123132554610646	-107895134139482	-0.90708723111203
BmAGO3_HA_input_AB	BmAGO3-HA	input	AB	BEL-18_CQ-I	RNA_repeats	3	16	-241503749927884	-107895134139482	-0.90708723111203
BmAGO3_HA_input_AB	BmAGO3-HA	input	AB	BEL-180_AA-I	RNA_repeats	6	35	-254432051622381	-107895134139482	-0.90708723111203
BmAGO3_HA_input_AB	BmAGO3-HA	input	AB	BEL-182_AA-I	RNA_repeats	127	1206	-324732950512792	-107895134139482	-0.90708723111203
BmAGO3_HA_input_AB	BmAGO3-HA	input	AB	BEL-189_AA-I	RNA_repeats	54	81	-0.584962500721156	-107895134139482	-0.90708723111203
BmAGO3_HA_input_AB	BmAGO3-HA	input	AB	BEL-191_AA-I	RNA_repeats	70	164	-122826898767312	-107895134139482	-0.90708723111203
BmAGO3_HA_input_AB	BmAGO3-HA	input	AB	BEL-193_AA-I	RNA_repeats	1	14	-38073549220576	-107895134139482	-0.90708723111203
BmAGO3_HA_input_AB	BmAGO3-HA	input	AB	BEL-194_AA-I	RNA_repeats	7	14	-1	-107895134139482	-0.90708723111203
BmAGO3_HA_input_AB	BmAGO3-HA	input	AB	BEL-196_AA-I	RNA_repeats	5	11	-113750352374993	-107895134139482	-0.90708723111203
BmAGO3_HA_input_AB	BmAGO3-HA	input	AB	BEL-197_AA-I	RNA_repeats	6	9	-0.584962500721156	-107895134139482	-0.90708723111203
BmAGO3_HA_input_AB	BmAGO3-HA	input	AB	BEL-2_AEc-I	RNA_repeats	19	44	-121150410519371	-107895134139482	-0.90708723111203
BmAGO3_HA_input_AB	BmAGO3-HA	input	AB	BEL-2_DBi-I	RNA_repeats	3	15	-232192809488736	-107895134139482	-0.90708723111203
BmAGO3_HA_input_AB	BmAGO3-HA	input	AB	BEL-2_DBp-I	RNA_repeats	16	30	-0.906890595608518	-107895134139482	-0.90708723111203
BmAGO3_HA_input_AB	BmAGO3-HA	input	AB	BEL-2_DFi-I	RNA_repeats	6	9	-0.584962500721156	-107895134139482	-0.90708723111203
BmAGO3_HA_input_AB	BmAGO3-HA	input	AB	BEL-2_DGri-I	RNA_repeats	70	368	-239427893911205	-107895134139482	-0.90708723111203
BmAGO3_HA_input_AB	BmAGO3-HA	input	AB	BEL-2_DRh-I	RNA_repeats	25	71	-150589092972996	-107895134139482	-0.90708723111203
BmAGO3_HA_input_AB	BmAGO3-HA	input	AB	BEL-2_HMM-I	RNA_repeats	527	533	-0.0163325711219612	-107895134139482	-0.90708723111203
BmAGO3_HA_input_AB	BmAGO3-HA	input	AB	BEL-2_LH-I	RNA_repeats	122	196	-0.683972506552322	-107895134139482	-0.90708723111203
BmAGO3_HA_input_AB	BmAGO3-HA	input	AB	BEL-2_SI-I	RNA_repeats	292	298	-0.0293439615821443	-107895134139482	-0.90708723111203
BmAGO3_HA_input_AB	BmAGO3-HA	input	AB	BEL-20_AG-I	RNA_repeats	5	135	-475488750216347	-107895134139482	-0.90708723111203
BmAGO3_HA_input_AB	BmAGO3-HA	input	AB	BEL-200_AA-I	RNA_repeats	30	657	-445285896471381	-107895134139482	-0.90708723111203
BmAGO3_HA_input_AB	BmAGO3-HA	input	AB	BEL-203_AA-I	RNA_repeats	14	226	-401282404035758	-107895134139482	-0.90708723111203
BmAGO3_HA_input_AB	BmAGO3-HA	input	AB	BEL-21_DAn-I	RNA_repeats	65	91	-0.485426827170242	-107895134139482	-0.90708723111203
BmAGO3_HA_input_AB	BmAGO3-HA	input	AB	BEL-21_DTa-I	RNA_repeats	31	59	-0.928446738974966	-107895134139482	-0.90708723111203
BmAGO3_HA_input_AB	BmAGO3-HA	input	AB	BEL-215_AA-I	RNA_repeats	5	6	-0.263034405833794	-107895134139482	-0.90708723111203
BmAGO3_HA_input_AB	BmAGO3-HA	input	AB	BEL-216_AA-I	RNA_repeats	19	88	-221150410519371	-107895134139482	-0.90708723111203
BmAGO3_HA_input_AB	BmAGO3-HA	input	AB	BEL-217_AA-I	RNA_repeats	2	10	-232192809488736	-107895134139482	-0.90708723111203
BmAGO3_HA_input_AB	BmAGO3-HA	input	AB	BEL-221_AA-I	RNA_repeats	3	38	-366296501272243	-107895134139482	-0.90708723111203
BmAGO3_HA_input_AB	BmAGO3-HA	input	AB	BEL-224_AA-I	RNA_repeats	55	514	-322426483566922	-107895134139482	-0.90708723111203
BmAGO3_HA_input_AB	BmAGO3-HA	input	AB	BEL-23_CQ-I	RNA_repeats	7	42	-258496250072116	-107895134139482	-0.90708723111203
BmAGO3_HA_input_AB	BmAGO3-HA	input	AB	BEL-24_AA-I	RNA_repeats	1	77	-62667865406949	-107895134139482	-0.90708723111203
BmAGO3_HA_input_AB	BmAGO3-HA	input	AB	BEL-241_AA-I	RNA_repeats	58	494	-309038623645711	-107895134139482	-0.90708723111203
BmAGO3_HA_input_AB	BmAGO3-HA	input	AB	BEL-26_AA-I	RNA_repeats	211	513	-128171582689987	-107895134139482	-0.90708723111203
BmAGO3_HA_input_AB	BmAGO3-HA	input	AB	BEL-26_AG-I	RNA_repeats	133	132	0.0108883161427362	-107895134139482	-0.90708723111203
BmAGO3_HA_input_AB	BmAGO3-HA	input	AB	BEL-260_AA-I	RNA_repeats	3	16	-241503749927884	-107895134139482	-0.90708723111203
BmAGO3_HA_input_AB	BmAGO3-HA	input	AB	BEL-27_AA-I	RNA_repeats	79	142	-0.845966371327579	-107895134139482	-0.90708723111203
BmAGO3_HA_input_AB	BmAGO3-HA	input	AB	BEL-27_CQ-I	RNA_repeats	118	22	242321143072454	-107895134139482	-0.90708723111203
BmAGO3_HA_input_AB	BmAGO3-HA	input	AB	BEL-272_AA-I	RNA_repeats	3	20	-273696559416621	-107895134139482	-0.90708723111203
BmAGO3_HA_input_AB	BmAGO3-HA	input	AB	BEL-277_AA-I	RNA_repeats	172	148	0.216811389073148	-107895134139482	-0.90708723111203
BmAGO3_HA_input_AB	BmAGO3-HA	input	AB	BEL-283_AA-I	RNA_repeats	15	123	-303562390973072	-107895134139482	-0.90708723111203
BmAGO3_HA_input_AB	BmAGO3-HA	input	AB	BEL-284_AA-I	RNA_repeats	105	124	-0.239950792720753	-107895134139482	-0.90708723111203
BmAGO3_HA_input_AB	BmAGO3-HA	input	AB	BEL-285_AA-I	RNA_repeats	6	20	-173696559416621	-107895134139482	-0.90708723111203
BmAGO3_HA_input_AB	BmAGO3-HA	input	AB	BEL-3_DBi-I	RNA_repeats	27	46	-0.768674453893544	-107895134139482	-0.90708723111203
BmAGO3_HA_input_AB	BmAGO3-HA	input	AB	BEL-3_DMoj-I	RNA_repeats	43	190	-214359085362885	-107895134139482	-0.90708723111203
BmAGO3_HA_input_AB	BmAGO3-HA	input	AB	BEL-3_DWil-I	RNA_repeats	62	87	-0.488747185461853	-107895134139482	-0.90708723111203
BmAGO3_HA_input_AB	BmAGO3-HA	input	AB	BEL-3_LH-I	RNA_repeats	1	17	-408746284125034	-107895134139482	-0.90708723111203
BmAGO3_HA_input_AB	BmAGO3-HA	input	AB	BEL-3_SI-I	RNA_repeats	29	51	-0.814444346843924	-107895134139482	-0.90708723111203
BmAGO3_HA_input_AB	BmAGO3-HA	input	AB	BEL-30_CQ-I	RNA_repeats	3	8	-141503749927884	-107895134139482	-0.90708723111203
BmAGO3_HA_input_AB	BmAGO3-HA	input	AB	BEL-31_AA-I	RNA_repeats	86	64	0.426264754702098	-107895134139482	-0.90708723111203
BmAGO3_HA_input_AB	BmAGO3-HA	input	AB	BEL-33_AA-I	RNA_repeats	7	34	-228010791919274	-107895134139482	-0.90708723111203
BmAGO3_HA_input_AB	BmAGO3-HA	input	AB	BEL-34_CQ-I	RNA_repeats	212	153	0.470532611870547	-107895134139482	-0.90708723111203
BmAGO3_HA_input_AB	BmAGO3-HA	input	AB	BEL-4_DMoj-I	RNA_repeats	64	383	-258120058192496	-107895134139482	-0.90708723111203
BmAGO3_HA_input_AB	BmAGO3-HA	input	AB	BEL-4_DVir-I	RNA_repeats	9	22	-128950661719498	-107895134139482	-0.90708723111203
BmAGO3_HA_input_AB	BmAGO3-HA	input	AB	BEL-4_DWil-I	RNA_repeats	16	46	-152356195605701	-107895134139482	-0.90708723111203
BmAGO3_HA_input_AB	BmAGO3-HA	input	AB	BEL-4_LH-I	RNA_repeats	125	52	126534456652099	-107895134139482	-0.90708723111203
BmAGO3_HA_input_AB	BmAGO3-HA	input	AB	BEL-4_PPo-I	RNA_repeats	688	827	-0.265478764469177	-107895134139482	-0.90708723111203
BmAGO3_HA_input_AB	BmAGO3-HA	input	AB	BEL-42_CQ-I	RNA_repeats	268	161	0.735172312343155	-107895134139482	-0.90708723111203
BmAGO3_HA_input_AB	BmAGO3-HA	input	AB	BEL-43_AA-I	RNA_repeats	102	107	-0.0690416444296514	-107895134139482	-0.90708723111203
BmAGO3_HA_input_AB	BmAGO3-HA	input	AB	BEL-45_AA-I	RNA_repeats	4	46	-352356195605701	-107895134139482	-0.90708723111203
BmAGO3_HA_input_AB	BmAGO3-HA	input	AB	BEL-48_AA-I	RNA_repeats	13	19	-0.547487795302493	-107895134139482	-0.90708723111203
BmAGO3_HA_input_AB	BmAGO3-HA	input	AB	BEL-5_DEu-I	RNA_repeats	34	200	-255639334852439	-107895134139482	-0.90708723111203
BmAGO3_HA_input_AB	BmAGO3-HA	input	AB	BEL-5_DVir-I	RNA_repeats	31	64	-104580368961312	-107895134139482	-0.90708723111203
BmAGO3_HA_input_AB	BmAGO3-HA	input	AB	BEL-5_DWil-I	RNA_repeats	69	397	-252447074036479	-107895134139482	-0.90708723111203
BmAGO3_HA_input_AB	BmAGO3-HA	input	AB	BEL-52_CQ-I	RNA_repeats	117	76	0.622437206139819	-107895134139482	-0.90708723111203
BmAGO3_HA_input_AB	BmAGO3-HA	input	AB	BEL-591_AA-I	RNA_repeats	56	175	-164385618977472	-107895134139482	-0.90708723111203
BmAGO3_HA_input_AB	BmAGO3-HA	input	AB	BEL-595_AA-I	RNA_repeats	16	43	-14262647547021	-107895134139482	-0.90708723111203
BmAGO3_HA_input_AB	BmAGO3-HA	input	AB	BEL-6_DAn-I	RNA_repeats	13	122	-323029761942179	-107895134139482	-0.90708723111203
BmAGO3_HA_input_AB	BmAGO3-HA	input	AB	BEL-6_DMoj-I	RNA_repeats	50	289	-253106949272595	-107895134139482	-0.90708723111203
BmAGO3_HA_input_AB	BmAGO3-HA	input	AB	BEL-6_DWil-I	RNA_repeats	149	170	-0.19022241567554	-107895134139482	-0.90708723111203
BmAGO3_HA_input_AB	BmAGO3-HA	input	AB	BEL-6_LH-I	RNA_repeats	106	486	-219689204904258	-107895134139482	-0.90708723111203
BmAGO3_HA_input_AB	BmAGO3-HA	input	AB	BEL-6_SI-I	RNA_repeats	68	57	0.254572827085598	-107895134139482	-0.90708723111203
BmAGO3_HA_input_AB	BmAGO3-HA	input	AB	BEL-611_AA-I	RNA_repeats	6	73	-360486205815886	-107895134139482	-0.90708723111203
BmAGO3_HA_input_AB	BmAGO3-HA	input	AB	BEL-612_AA-I	RNA_repeats	11	60	-244745897697122	-107895134139482	-0.90708723111203
BmAGO3_HA_input_AB	BmAGO3-HA	input	AB	BEL-614_AA-I	RNA_repeats	9	3	158496250072116	-107895134139482	-0.90708723111203
BmAGO3_HA_input_AB	BmAGO3-HA	input	AB	BEL-622_AA-I	RNA_repeats	17	7	128010791919274	-107895134139482	-0.90708723111203
BmAGO3_HA_input_AB	BmAGO3-HA	input	AB	BEL-632_AA-I	RNA_repeats	3	18	-258496250072116	-107895134139482	-0.90708723111203
BmAGO3_HA_input_AB	BmAGO3-HA	input	AB	BEL-636_AA-I	RNA_repeats	29	26	0.15754127698648	-107895134139482	-0.90708723111203
BmAGO3_HA_input_AB	BmAGO3-HA	input	AB	BEL-65_AA-I	RNA_repeats	320	349	-0.12515513132229	-107895134139482	-0.90708723111203
BmAGO3_HA_input_AB	BmAGO3-HA	input	AB	BEL-7_DMoj-I	RNA_repeats	36	886	-462123788711271	-107895134139482	-0.90708723111203
BmAGO3_HA_input_AB	BmAGO3-HA	input	AB	BEL-7_DPe-I	RNA_repeats	10	22	-113750352374993	-107895134139482	-0.90708723111203
BmAGO3_HA_input_AB	BmAGO3-HA	input	AB	BEL-7_LH-I	RNA_repeats	21	1	439231742277876	-107895134139482	-0.90708723111203
BmAGO3_HA_input_AB	BmAGO3-HA	input	AB	BEL-7_SI-I	RNA_repeats	80	20	2	-107895134139482	-0.90708723111203
BmAGO3_HA_input_AB	BmAGO3-HA	input	AB	BEL-74_CQ-I	RNA_repeats	11	22	-1	-107895134139482	-0.90708723111203
BmAGO3_HA_input_AB	BmAGO3-HA	input	AB	BEL-8_CQ-I	RNA_repeats	14	48	-177760757866355	-107895134139482	-0.90708723111203
BmAGO3_HA_input_AB	BmAGO3-HA	input	AB	BEL-8_DBp-I	RNA_repeats	108	440	-202647221136119	-107895134139482	-0.90708723111203
BmAGO3_HA_input_AB	BmAGO3-HA	input	AB	BEL-8_SI-I	RNA_repeats	7	65	-321501289097085	-107895134139482	-0.90708723111203
BmAGO3_HA_input_AB	BmAGO3-HA	input	AB	BEL-80_AA-I	RNA_repeats	196	94	106012099243757	-107895134139482	-0.90708723111203
BmAGO3_HA_input_AB	BmAGO3-HA	input	AB	BEL-81_CQ-I	RNA_repeats	19	170	-316146342269412	-107895134139482	-0.90708723111203
BmAGO3_HA_input_AB	BmAGO3-HA	input	AB	BEL-82_AA-I	RNA_repeats	23	28	-0.283792966000591	-107895134139482	-0.90708723111203
BmAGO3_HA_input_AB	BmAGO3-HA	input	AB	BEL-83_AA-I	RNA_repeats	5	21	-20703893278914	-107895134139482	-0.90708723111203
BmAGO3_HA_input_AB	BmAGO3-HA	input	AB	BEL-89_CQ-I	RNA_repeats	8	11	-0.459431618637297	-107895134139482	-0.90708723111203
BmAGO3_HA_input_AB	BmAGO3-HA	input	AB	BEL-9_CQ-I	RNA_repeats	2	142	-614974711950468	-107895134139482	-0.90708723111203
BmAGO3_HA_input_AB	BmAGO3-HA	input	AB	BEL-9_DBp-I	RNA_repeats	13	48	-188452278258006	-107895134139482	-0.90708723111203
BmAGO3_HA_input_AB	BmAGO3-HA	input	AB	BEL-9_LH-I	RNA_repeats	9	4	116992500144231	-107895134139482	-0.90708723111203
BmAGO3_HA_input_AB	BmAGO3-HA	input	AB	BEL-93_AA-I	RNA_repeats	18	4	216992500144231	-107895134139482	-0.90708723111203
BmAGO3_HA_input_AB	BmAGO3-HA	input	AB	BEL-98_AA-I	RNA_repeats	40	38	0.0740005814437768	-107895134139482	-0.90708723111203
BmAGO3_HA_input_AB	BmAGO3-HA	input	AB	BEL13-I_AG	RNA_repeats	20	13	0.62148837674627	-107895134139482	-0.90708723111203
BmAGO3_HA_input_AB	BmAGO3-HA	input	AB	BEL17-I_AG	RNA_repeats	5	7	-0.485426827170242	-107895134139482	-0.90708723111203
BmAGO3_HA_input_AB	BmAGO3-HA	input	AB	BEL2-I_Dpse	RNA_repeats	10	8	0.321928094887362	-107895134139482	-0.90708723111203
BmAGO3_HA_input_AB	BmAGO3-HA	input	AB	BEL3-I_AP	RNA_repeats	121	192	-0.666099263446562	-107895134139482	-0.90708723111203
BmAGO3_HA_input_AB	BmAGO3-HA	input	AB	BEL4-I_AP	RNA_repeats	166	61	144430209378404	-107895134139482	-0.90708723111203
BmAGO3_HA_input_AB	BmAGO3-HA	input	AB	BEL8-I_AG	RNA_repeats	22	127	-252925306813487	-107895134139482	-0.90708723111203
BmAGO3_HA_input_AB	BmAGO3-HA	input	AB	BEL9-I_AG	RNA_repeats	43	112	-138109016735551	-107895134139482	-0.90708723111203
BmAGO3_HA_input_AB	BmAGO3-HA	input	AB	BM1	RNA_repeats	10721	7194	0.575573414694381	-107895134139482	-0.90708723111203
BmAGO3_HA_input_AB	BmAGO3-HA	input	AB	BM2A	RNA_repeats	2585	4636	-0.842716285804175	-107895134139482	-0.90708723111203
BmAGO3_HA_input_AB	BmAGO3-HA	input	AB	BMC1	RNA_repeats	8014	15525	-0.953998853564408	-107895134139482	-0.90708723111203
BmAGO3_HA_input_AB	BmAGO3-HA	input	AB	BMMAR3	DNA_repeats	2520	7936	-16549882919996	-107895134139482	-0.90708723111203
BmAGO3_HA_input_AB	BmAGO3-HA	input	AB	BMRP1	Satellite	18	9	1	-107895134139482	-0.90708723111203
BmAGO3_HA_input_AB	BmAGO3-HA	input	AB	BmSE	RNA_repeats	2192	711	162432633334111	-107895134139482	-0.90708723111203
BmAGO3_HA_input_AB	BmAGO3-HA	input	AB	BovB_BM	RNA_repeats	653	3933	-259047528939648	-107895134139482	-0.90708723111203
BmAGO3_HA_input_AB	BmAGO3-HA	input	AB	CATS	RNA_repeats	1748	1835	-0.0700748782299768	-107895134139482	-0.90708723111203
BmAGO3_HA_input_AB	BmAGO3-HA	input	AB	Chapaev-1_BM	DNA_repeats	8	7	0.192645077942396	-107895134139482	-0.90708723111203
BmAGO3_HA_input_AB	BmAGO3-HA	input	AB	Chapaev3-3_AA	DNA_repeats	3	39	-370043971814109	-107895134139482	-0.90708723111203
BmAGO3_HA_input_AB	BmAGO3-HA	input	AB	Copia-1_BM-I	RNA_repeats	1279	1547	-0.274456932567399	-107895134139482	-0.90708723111203
BmAGO3_HA_input_AB	BmAGO3-HA	input	AB	Copia-1_BM-LTR	RNA_repeats	16	38	-124792751344359	-107895134139482	-0.90708723111203
BmAGO3_HA_input_AB	BmAGO3-HA	input	AB	Copia-1_DAn-I	RNA_repeats	80	219	-145285896471381	-107895134139482	-0.90708723111203
BmAGO3_HA_input_AB	BmAGO3-HA	input	AB	Copia-1_DEl-I	RNA_repeats	69	58	0.250543461650597	-107895134139482	-0.90708723111203
BmAGO3_HA_input_AB	BmAGO3-HA	input	AB	Copia-1_DFi-I	RNA_repeats	21	49	-122239242133645	-107895134139482	-0.90708723111203
BmAGO3_HA_input_AB	BmAGO3-HA	input	AB	Copia-1_DPer-I	RNA_repeats	72	263	-186899398784999	-107895134139482	-0.90708723111203
BmAGO3_HA_input_AB	BmAGO3-HA	input	AB	Copia-1_DYa-I	RNA_repeats	13	12	0.115477217419936	-107895134139482	-0.90708723111203
BmAGO3_HA_input_AB	BmAGO3-HA	input	AB	Copia-1_HMM-I	RNA_repeats	706	2514	-183224456114933	-107895134139482	-0.90708723111203
BmAGO3_HA_input_AB	BmAGO3-HA	input	AB	Copia-1_LMi-I	RNA_repeats	21	666	-49870609442925	-107895134139482	-0.90708723111203
BmAGO3_HA_input_AB	BmAGO3-HA	input	AB	Copia-1_MMa-I	RNA_repeats	63	232	-188070107162766	-107895134139482	-0.90708723111203
BmAGO3_HA_input_AB	BmAGO3-HA	input	AB	Copia-104_AA-I	RNA_repeats	1	12	-358496250072116	-107895134139482	-0.90708723111203
BmAGO3_HA_input_AB	BmAGO3-HA	input	AB	Copia-108_AA-I	RNA_repeats	2	47	-455458885167764	-107895134139482	-0.90708723111203
BmAGO3_HA_input_AB	BmAGO3-HA	input	AB	Copia-11_LMi-I	RNA_repeats	433	1046	-127244392152022	-107895134139482	-0.90708723111203
BmAGO3_HA_input_AB	BmAGO3-HA	input	AB	Copia-12_LMi-I	RNA_repeats	21	11	0.932885804141463	-107895134139482	-0.90708723111203
BmAGO3_HA_input_AB	BmAGO3-HA	input	AB	Copia-121_AA-I	RNA_repeats	108	639	-256478461878353	-107895134139482	-0.90708723111203
BmAGO3_HA_input_AB	BmAGO3-HA	input	AB	Copia-128_AA-I	RNA_repeats	34	4	308746284125034	-107895134139482	-0.90708723111203
BmAGO3_HA_input_AB	BmAGO3-HA	input	AB	Copia-13_LH-I	RNA_repeats	24	115	-226052755022322	-107895134139482	-0.90708723111203
BmAGO3_HA_input_AB	BmAGO3-HA	input	AB	Copia-132_AA-I	RNA_repeats	73	295	-201474658536919	-107895134139482	-0.90708723111203
BmAGO3_HA_input_AB	BmAGO3-HA	input	AB	Copia-14_LMi-I	RNA_repeats	111	692	-264021236128662	-107895134139482	-0.90708723111203
BmAGO3_HA_input_AB	BmAGO3-HA	input	AB	Copia-14_SI-I	RNA_repeats	9	68	-291753783980803	-107895134139482	-0.90708723111203
BmAGO3_HA_input_AB	BmAGO3-HA	input	AB	Copia-19_DPu-I	RNA_repeats	72	344	-225633975325979	-107895134139482	-0.90708723111203
BmAGO3_HA_input_AB	BmAGO3-HA	input	AB	Copia-2_BM-I	RNA_repeats	458	2369	-237085869514329	-107895134139482	-0.90708723111203
BmAGO3_HA_input_AB	BmAGO3-HA	input	AB	Copia-2_BM-LTR	RNA_repeats	3	121	-533390073655344	-107895134139482	-0.90708723111203
BmAGO3_HA_input_AB	BmAGO3-HA	input	AB	Copia-2_DTa-I	RNA_repeats	63	5	365535182861255	-107895134139482	-0.90708723111203
BmAGO3_HA_input_AB	BmAGO3-HA	input	AB	Copia-2_DYa-I	RNA_repeats	9	19	-107800251200127	-107895134139482	-0.90708723111203
BmAGO3_HA_input_AB	BmAGO3-HA	input	AB	Copia-2_Hm	RNA_repeats	1069	4657	-212313902909984	-107895134139482	-0.90708723111203
BmAGO3_HA_input_AB	BmAGO3-HA	input	AB	Copia-2_LMi-I	RNA_repeats	16	29	-0.857980995127572	-107895134139482	-0.90708723111203
BmAGO3_HA_input_AB	BmAGO3-HA	input	AB	Copia-2_TCa-I	RNA_repeats	29	133	-219730144037362	-107895134139482	-0.90708723111203
BmAGO3_HA_input_AB	BmAGO3-HA	input	AB	Copia-22_SI-I	RNA_repeats	2	22	-34594316186373	-107895134139482	-0.90708723111203
BmAGO3_HA_input_AB	BmAGO3-HA	input	AB	Copia-28_SI-I	RNA_repeats	26	444	-409397614820901	-107895134139482	-0.90708723111203
BmAGO3_HA_input_AB	BmAGO3-HA	input	AB	Copia-3_BM-I	RNA_repeats	204	1303	-267519602659664	-107895134139482	-0.90708723111203
BmAGO3_HA_input_AB	BmAGO3-HA	input	AB	Copia-3_BM-LTR	RNA_repeats	52	32	0.700439718141092	-107895134139482	-0.90708723111203
BmAGO3_HA_input_AB	BmAGO3-HA	input	AB	Copia-3_Cfl-I	RNA_repeats	611	2532	-205103311960961	-107895134139482	-0.90708723111203
BmAGO3_HA_input_AB	BmAGO3-HA	input	AB	Copia-3_DBp-I	RNA_repeats	48	73	-0.604862058158861	-107895134139482	-0.90708723111203
BmAGO3_HA_input_AB	BmAGO3-HA	input	AB	Copia-3_RPr-I	RNA_repeats	74	380	-2360402242702	-107895134139482	-0.90708723111203
BmAGO3_HA_input_AB	BmAGO3-HA	input	AB	Copia-30_SI-I	RNA_repeats	896	880	0.0259952085329444	-107895134139482	-0.90708723111203
BmAGO3_HA_input_AB	BmAGO3-HA	input	AB	Copia-36_CQ-I	RNA_repeats	33	80	-127753397552891	-107895134139482	-0.90708723111203
BmAGO3_HA_input_AB	BmAGO3-HA	input	AB	Copia-4_Cfl-I	RNA_repeats	2	10	-232192809488736	-107895134139482	-0.90708723111203
BmAGO3_HA_input_AB	BmAGO3-HA	input	AB	Copia-5_LMi-I	RNA_repeats	149	203	-0.446167396723015	-107895134139482	-0.90708723111203
BmAGO3_HA_input_AB	BmAGO3-HA	input	AB	Copia-5_SI-I	RNA_repeats	2	73	-518982455888002	-107895134139482	-0.90708723111203
BmAGO3_HA_input_AB	BmAGO3-HA	input	AB	Copia-6_AG-I	RNA_repeats	115	41	148793804632629	-107895134139482	-0.90708723111203
BmAGO3_HA_input_AB	BmAGO3-HA	input	AB	Copia-6_Cfl-I	RNA_repeats	4	15	-190689059560852	-107895134139482	-0.90708723111203
BmAGO3_HA_input_AB	BmAGO3-HA	input	AB	Copia-6_DWil-I	RNA_repeats	151	443	-155275814922994	-107895134139482	-0.90708723111203
BmAGO3_HA_input_AB	BmAGO3-HA	input	AB	Copia-6_LMi-I	RNA_repeats	89	32	14757334309664	-107895134139482	-0.90708723111203
BmAGO3_HA_input_AB	BmAGO3-HA	input	AB	Copia-61_AA-I	RNA_repeats	159	203	-0.352452961900821	-107895134139482	-0.90708723111203
BmAGO3_HA_input_AB	BmAGO3-HA	input	AB	Copia-65_AA-I	RNA_repeats	93	25	189530262133331	-107895134139482	-0.90708723111203
BmAGO3_HA_input_AB	BmAGO3-HA	input	AB	Copia-7_DWil-I	RNA_repeats	14	18	-0.362570079384708	-107895134139482	-0.90708723111203
BmAGO3_HA_input_AB	BmAGO3-HA	input	AB	Copia-7_LMi-I	RNA_repeats	317	835	-139729335722201	-107895134139482	-0.90708723111203
BmAGO3_HA_input_AB	BmAGO3-HA	input	AB	Copia-7_SI-I	RNA_repeats	785	1299	-0.726636871668892	-107895134139482	-0.90708723111203
BmAGO3_HA_input_AB	BmAGO3-HA	input	AB	Copia-75_AA-I	RNA_repeats	7	139	-43115861506659	-107895134139482	-0.90708723111203
BmAGO3_HA_input_AB	BmAGO3-HA	input	AB	Copia-78_AA-I	RNA_repeats	10	46	-220163386116965	-107895134139482	-0.90708723111203
BmAGO3_HA_input_AB	BmAGO3-HA	input	AB	Copia-8_AG-I	RNA_repeats	43	91	-10815298854966	-107895134139482	-0.90708723111203
BmAGO3_HA_input_AB	BmAGO3-HA	input	AB	Copia-9_DWil-I	RNA_repeats	61	57	0.0978473233981446	-107895134139482	-0.90708723111203
BmAGO3_HA_input_AB	BmAGO3-HA	input	AB	Copia-9_LH-I	RNA_repeats	21	82	-196523458183932	-107895134139482	-0.90708723111203
BmAGO3_HA_input_AB	BmAGO3-HA	input	AB	Copia-95_AA-I	RNA_repeats	6	5	0.263034405833794	-107895134139482	-0.90708723111203
BmAGO3_HA_input_AB	BmAGO3-HA	input	AB	Copia11-NVi_I-int	RNA_repeats	6	44	-287446911791614	-107895134139482	-0.90708723111203
BmAGO3_HA_input_AB	BmAGO3-HA	input	AB	Copia12-NVi_I-int	RNA_repeats	410	165	131315788525963	-107895134139482	-0.90708723111203
BmAGO3_HA_input_AB	BmAGO3-HA	input	AB	Copia16-NVi_I-int	RNA_repeats	32	123	-194251450533924	-107895134139482	-0.90708723111203
BmAGO3_HA_input_AB	BmAGO3-HA	input	AB	Copia2-I_Dpse	RNA_repeats	16	337	-439660478118186	-107895134139482	-0.90708723111203
BmAGO3_HA_input_AB	BmAGO3-HA	input	AB	Copia5-I_AG	RNA_repeats	44	17	137196877738696	-107895134139482	-0.90708723111203
BmAGO3_HA_input_AB	BmAGO3-HA	input	AB	CR1_Ele27	RNA_repeats	33	20	0.722466024471091	-107895134139482	-0.90708723111203
BmAGO3_HA_input_AB	BmAGO3-HA	input	AB	CR1_Ele4	RNA_repeats	11	6	0.874469117916141	-107895134139482	-0.90708723111203
BmAGO3_HA_input_AB	BmAGO3-HA	input	AB	CR1-1_BM	RNA_repeats	2218	357	263526338613261	-107895134139482	-0.90708723111203
BmAGO3_HA_input_AB	BmAGO3-HA	input	AB	CR1-1_DAn	RNA_repeats	9	7	0.362570079384708	-107895134139482	-0.90708723111203
BmAGO3_HA_input_AB	BmAGO3-HA	input	AB	CR1-1_Hmel	RNA_repeats	15	25	-0.736965594166206	-107895134139482	-0.90708723111203
BmAGO3_HA_input_AB	BmAGO3-HA	input	AB	CR1-1_HMM	RNA_repeats	8	7	0.192645077942396	-107895134139482	-0.90708723111203
BmAGO3_HA_input_AB	BmAGO3-HA	input	AB	CR1-117_AAe	RNA_repeats	2	18	-316992500144231	-107895134139482	-0.90708723111203
BmAGO3_HA_input_AB	BmAGO3-HA	input	AB	CR1-18_CQ	RNA_repeats	62	1	595419631038687	-107895134139482	-0.90708723111203
BmAGO3_HA_input_AB	BmAGO3-HA	input	AB	CR1-2_HMM	RNA_repeats	274	609	-115226633494581	-107895134139482	-0.90708723111203
BmAGO3_HA_input_AB	BmAGO3-HA	input	AB	CR1-3_AG	RNA_repeats	12	3	2	-107895134139482	-0.90708723111203
BmAGO3_HA_input_AB	BmAGO3-HA	input	AB	CR1-3_Hmel	RNA_repeats	58	119	-103683676818037	-107895134139482	-0.90708723111203
BmAGO3_HA_input_AB	BmAGO3-HA	input	AB	CR1-3_TCa	RNA_repeats	50	118	-123878685958712	-107895134139482	-0.90708723111203
BmAGO3_HA_input_AB	BmAGO3-HA	input	AB	CR1-4_CQ	RNA_repeats	178	12	389077093024524	-107895134139482	-0.90708723111203
BmAGO3_HA_input_AB	BmAGO3-HA	input	AB	CR1-4_Hmel	RNA_repeats	15	2	290689059560852	-107895134139482	-0.90708723111203
BmAGO3_HA_input_AB	BmAGO3-HA	input	AB	CR1-5_Hmel	RNA_repeats	6	33	-24594316186373	-107895134139482	-0.90708723111203
BmAGO3_HA_input_AB	BmAGO3-HA	input	AB	CR1-5_HMM	RNA_repeats	12	63	-239231742277876	-107895134139482	-0.90708723111203
BmAGO3_HA_input_AB	BmAGO3-HA	input	AB	CR1-53_AAe	RNA_repeats	4	18	-216992500144231	-107895134139482	-0.90708723111203
BmAGO3_HA_input_AB	BmAGO3-HA	input	AB	CR1-6_Hmel	RNA_repeats	39	4	328540221886225	-107895134139482	-0.90708723111203
BmAGO3_HA_input_AB	BmAGO3-HA	input	AB	CR1-63_AAe	RNA_repeats	6	21	-18073549220576	-107895134139482	-0.90708723111203
BmAGO3_HA_input_AB	BmAGO3-HA	input	AB	CR1-7_HMM	RNA_repeats	65	58	0.164386817900882	-107895134139482	-0.90708723111203
BmAGO3_HA_input_AB	BmAGO3-HA	input	AB	CR1-8_Hmel	RNA_repeats	28	67	-125873426840017	-107895134139482	-0.90708723111203
BmAGO3_HA_input_AB	BmAGO3-HA	input	AB	CR1-80_AAe	RNA_repeats	8	19	-124792751344359	-107895134139482	-0.90708723111203
BmAGO3_HA_input_AB	BmAGO3-HA	input	AB	CR1-9_Hmel	RNA_repeats	7	16	-11926450779424	-107895134139482	-0.90708723111203
BmAGO3_HA_input_AB	BmAGO3-HA	input	AB	Cre-1_BM	RNA_repeats	250	420	-0.748461233004036	-107895134139482	-0.90708723111203
BmAGO3_HA_input_AB	BmAGO3-HA	input	AB	Cre-2_BM	RNA_repeats	666	800	-0.264477822703463	-107895134139482	-0.90708723111203
BmAGO3_HA_input_AB	BmAGO3-HA	input	AB	CRE-2_PXu	RNA_repeats	9	14	-0.637429920615292	-107895134139482	-0.90708723111203
BmAGO3_HA_input_AB	BmAGO3-HA	input	AB	Daphne-1_Hmel	RNA_repeats	9	350	-528128611039002	-107895134139482	-0.90708723111203
BmAGO3_HA_input_AB	BmAGO3-HA	input	AB	Daphne-1_LMi	RNA_repeats	16	1	4	-107895134139482	-0.90708723111203
BmAGO3_HA_input_AB	BmAGO3-HA	input	AB	Daphne-14_LMi	RNA_repeats	19	11	0.788495894806288	-107895134139482	-0.90708723111203
BmAGO3_HA_input_AB	BmAGO3-HA	input	AB	Daphne-1B_LMi	RNA_repeats	21	5	20703893278914	-107895134139482	-0.90708723111203
BmAGO3_HA_input_AB	BmAGO3-HA	input	AB	Daphne-2_HMM	RNA_repeats	22	23	-0.0641303374197156	-107895134139482	-0.90708723111203
BmAGO3_HA_input_AB	BmAGO3-HA	input	AB	Daphne-3_HMM	RNA_repeats	49	85	-0.794681092022494	-107895134139482	-0.90708723111203
BmAGO3_HA_input_AB	BmAGO3-HA	input	AB	Daphne-34_LMi	RNA_repeats	4	108	-475488750216347	-107895134139482	-0.90708723111203
BmAGO3_HA_input_AB	BmAGO3-HA	input	AB	Daphne-6_HMM	RNA_repeats	17	80	-223446525363702	-107895134139482	-0.90708723111203
BmAGO3_HA_input_AB	BmAGO3-HA	input	AB	Daphne-62_LMi	RNA_repeats	31	10	163226821549951	-107895134139482	-0.90708723111203
BmAGO3_HA_input_AB	BmAGO3-HA	input	AB	Daphne-7_HMM	RNA_repeats	4	86	-44262647547021	-107895134139482	-0.90708723111203
BmAGO3_HA_input_AB	BmAGO3-HA	input	AB	Daphne-71_LMi	RNA_repeats	45	10	216992500144231	-107895134139482	-0.90708723111203
BmAGO3_HA_input_AB	BmAGO3-HA	input	AB	Daphne-73_LMi	RNA_repeats	100	16	264385618977472	-107895134139482	-0.90708723111203
BmAGO3_HA_input_AB	BmAGO3-HA	input	AB	DIRS-1_BM	RNA_repeats	115	53	111756959638118	-107895134139482	-0.90708723111203
BmAGO3_HA_input_AB	BmAGO3-HA	input	AB	DNA-4_LMi	DNA_repeats	15	21	-0.485426827170242	-107895134139482	-0.90708723111203
BmAGO3_HA_input_AB	BmAGO3-HA	input	AB	DNA-4_PPo	DNA_repeats	217	567	-138565369249775	-107895134139482	-0.90708723111203
BmAGO3_HA_input_AB	BmAGO3-HA	input	AB	DNA-5_PPo	DNA_repeats	4	12	-158496250072116	-107895134139482	-0.90708723111203
BmAGO3_HA_input_AB	BmAGO3-HA	input	AB	DNA-7_PPo	DNA_repeats	228	145	0.652980924149807	-107895134139482	-0.90708723111203
BmAGO3_HA_input_AB	BmAGO3-HA	input	AB	DNA-8N1_HSal	DNA_repeats	1644	7	787563966162408	-107895134139482	-0.90708723111203
BmAGO3_HA_input_AB	BmAGO3-HA	input	AB	DNA-like-7_Hmel	DNA_repeats	41	57	-0.475338009546658	-107895134139482	-0.90708723111203
BmAGO3_HA_input_AB	BmAGO3-HA	input	AB	DNA8-60_AP	DNA_repeats	3	15	-232192809488736	-107895134139482	-0.90708723111203
BmAGO3_HA_input_AB	BmAGO3-HA	input	AB	DNA8-9_LMi	DNA_repeats	10	19	-0.925999418556223	-107895134139482	-0.90708723111203
BmAGO3_HA_input_AB	BmAGO3-HA	input	AB	Dong	RNA_repeats	663	6713	-333987686696315	-107895134139482	-0.90708723111203
BmAGO3_HA_input_AB	BmAGO3-HA	input	AB	Dong-1_HMM	RNA_repeats	100	637	-267129337248158	-107895134139482	-0.90708723111203
BmAGO3_HA_input_AB	BmAGO3-HA	input	AB	Dong-1_MMa	RNA_repeats	24	99	-204439411935845	-107895134139482	-0.90708723111203
BmAGO3_HA_input_AB	BmAGO3-HA	input	AB	Dong-1_PPo	RNA_repeats	610	1074	-0.816112845535164	-107895134139482	-0.90708723111203
BmAGO3_HA_input_AB	BmAGO3-HA	input	AB	Dong-2_BM	RNA_repeats	498	1983	-199346703016077	-107895134139482	-0.90708723111203
BmAGO3_HA_input_AB	BmAGO3-HA	input	AB	Dong-2_HMM	RNA_repeats	23	160	-279836613883035	-107895134139482	-0.90708723111203
BmAGO3_HA_input_AB	BmAGO3-HA	input	AB	EnSpm-1_RPr	DNA_repeats	588	3363	-251586071869022	-107895134139482	-0.90708723111203
BmAGO3_HA_input_AB	BmAGO3-HA	input	AB	G-rich	Low_complexity	6	5	0.263034405833794	-107895134139482	-0.90708723111203
BmAGO3_HA_input_AB	BmAGO3-HA	input	AB	GA-rich	Low_complexity	498	74	275054856643913	-107895134139482	-0.90708723111203
BmAGO3_HA_input_AB	BmAGO3-HA	input	AB	Galileo_DW	DNA_repeats	44	30	0.552541023028779	-107895134139482	-0.90708723111203
BmAGO3_HA_input_AB	BmAGO3-HA	input	AB	Ginger2-1_LMi	DNA_repeats	29	442	-392992156426386	-107895134139482	-0.90708723111203
BmAGO3_HA_input_AB	BmAGO3-HA	input	AB	Ginger2-2_LMi	DNA_repeats	174	360	-104890960048095	-107895134139482	-0.90708723111203
BmAGO3_HA_input_AB	BmAGO3-HA	input	AB	Ginger2-N1_RPr	DNA_repeats	40	583	-386542397831313	-107895134139482	-0.90708723111203
BmAGO3_HA_input_AB	BmAGO3-HA	input	AB	Gypsy-1_ACe-I	RNA_repeats	61	369	-259673966849751	-107895134139482	-0.90708723111203
BmAGO3_HA_input_AB	BmAGO3-HA	input	AB	Gypsy-1_AEc-I	RNA_repeats	17	93	-245169596985769	-107895134139482	-0.90708723111203
BmAGO3_HA_input_AB	BmAGO3-HA	input	AB	Gypsy-1_BM-I	RNA_repeats	232	1689	-286397261767381	-107895134139482	-0.90708723111203
BmAGO3_HA_input_AB	BmAGO3-HA	input	AB	Gypsy-1_BM-LTR	RNA_repeats	19	331	-412275989336363	-107895134139482	-0.90708723111203
BmAGO3_HA_input_AB	BmAGO3-HA	input	AB	Gypsy-1_Cfl-I	RNA_repeats	27	87	-168805599368526	-107895134139482	-0.90708723111203
BmAGO3_HA_input_AB	BmAGO3-HA	input	AB	Gypsy-1_DPer-I	RNA_repeats	57	45	0.341036917835067	-107895134139482	-0.90708723111203
BmAGO3_HA_input_AB	BmAGO3-HA	input	AB	Gypsy-1_HMM-I	RNA_repeats	424	790	-0.897788388501266	-107895134139482	-0.90708723111203
BmAGO3_HA_input_AB	BmAGO3-HA	input	AB	Gypsy-1_LH-I	RNA_repeats	6	5	0.263034405833794	-107895134139482	-0.90708723111203
BmAGO3_HA_input_AB	BmAGO3-HA	input	AB	Gypsy-1_PPo-I	RNA_repeats	9	43	-225633975325979	-107895134139482	-0.90708723111203
BmAGO3_HA_input_AB	BmAGO3-HA	input	AB	Gypsy-1_PXu-I	RNA_repeats	800	263	160493720048242	-107895134139482	-0.90708723111203
BmAGO3_HA_input_AB	BmAGO3-HA	input	AB	Gypsy-1_TCa-I	RNA_repeats	2	106	-57279204545632	-107895134139482	-0.90708723111203
BmAGO3_HA_input_AB	BmAGO3-HA	input	AB	Gypsy-10_CFl-I	RNA_repeats	199	100	0.992768430768924	-107895134139482	-0.90708723111203
BmAGO3_HA_input_AB	BmAGO3-HA	input	AB	Gypsy-10_HMM-I	RNA_repeats	1520	3211	-107895134139482	-107895134139482	-0.90708723111203
BmAGO3_HA_input_AB	BmAGO3-HA	input	AB	Gypsy-10_MMa-I	RNA_repeats	6	11	-0.874469117916141	-107895134139482	-0.90708723111203
BmAGO3_HA_input_AB	BmAGO3-HA	input	AB	Gypsy-11_DEl-I	RNA_repeats	4	20	-232192809488736	-107895134139482	-0.90708723111203
BmAGO3_HA_input_AB	BmAGO3-HA	input	AB	Gypsy-11_Hmel_I-int	RNA_repeats	10	103	-336457243229586	-107895134139482	-0.90708723111203
BmAGO3_HA_input_AB	BmAGO3-HA	input	AB	Gypsy-11_LH-I	RNA_repeats	602	646	-0.101770677934223	-107895134139482	-0.90708723111203
BmAGO3_HA_input_AB	BmAGO3-HA	input	AB	Gypsy-11_TCa-I	RNA_repeats	8	41	-235755200461808	-107895134139482	-0.90708723111203
BmAGO3_HA_input_AB	BmAGO3-HA	input	AB	Gypsy-12_DAn-I	RNA_repeats	24	139	-253397857200235	-107895134139482	-0.90708723111203
BmAGO3_HA_input_AB	BmAGO3-HA	input	AB	Gypsy-12_Hm	RNA_repeats	28	89	-166837850890879	-107895134139482	-0.90708723111203
BmAGO3_HA_input_AB	BmAGO3-HA	input	AB	Gypsy-13_AA-I	RNA_repeats	2	28	-38073549220576	-107895134139482	-0.90708723111203
BmAGO3_HA_input_AB	BmAGO3-HA	input	AB	Gypsy-13_DVir-I	RNA_repeats	4	16	-2	-107895134139482	-0.90708723111203
BmAGO3_HA_input_AB	BmAGO3-HA	input	AB	Gypsy-13_DWil-I	RNA_repeats	1	23	-452356195605701	-107895134139482	-0.90708723111203
BmAGO3_HA_input_AB	BmAGO3-HA	input	AB	Gypsy-13_Hmel_I-int	RNA_repeats	111	477	-210342958965541	-107895134139482	-0.90708723111203
BmAGO3_HA_input_AB	BmAGO3-HA	input	AB	Gypsy-13_RP-I	RNA_repeats	66	224	-176296080269915	-107895134139482	-0.90708723111203
BmAGO3_HA_input_AB	BmAGO3-HA	input	AB	Gypsy-13_SI-I	RNA_repeats	1	26	-470043971814109	-107895134139482	-0.90708723111203
BmAGO3_HA_input_AB	BmAGO3-HA	input	AB	Gypsy-139_AA-I	RNA_repeats	2	10	-232192809488736	-107895134139482	-0.90708723111203
BmAGO3_HA_input_AB	BmAGO3-HA	input	AB	Gypsy-14_CFl-I	RNA_repeats	23	81	-181628804682761	-107895134139482	-0.90708723111203
BmAGO3_HA_input_AB	BmAGO3-HA	input	AB	Gypsy-14_DAn-I	RNA_repeats	1	93479	-165123546803929	-107895134139482	-0.90708723111203
BmAGO3_HA_input_AB	BmAGO3-HA	input	AB	Gypsy-14_DBi-I	RNA_repeats	1	10	-332192809488736	-107895134139482	-0.90708723111203
BmAGO3_HA_input_AB	BmAGO3-HA	input	AB	Gypsy-14_DTa-I	RNA_repeats	53	101	-0.930291028188595	-107895134139482	-0.90708723111203
BmAGO3_HA_input_AB	BmAGO3-HA	input	AB	Gypsy-14_Hmel_I-int	RNA_repeats	141	836	-256780777968209	-107895134139482	-0.90708723111203
BmAGO3_HA_input_AB	BmAGO3-HA	input	AB	Gypsy-14_LH-I	RNA_repeats	307	1286	-206658008195777	-107895134139482	-0.90708723111203
BmAGO3_HA_input_AB	BmAGO3-HA	input	AB	Gypsy-14_SI-I	RNA_repeats	62	680	-345519462575083	-107895134139482	-0.90708723111203
BmAGO3_HA_input_AB	BmAGO3-HA	input	AB	Gypsy-15_LH-I	RNA_repeats	142	113	0.329568157089494	-107895134139482	-0.90708723111203
BmAGO3_HA_input_AB	BmAGO3-HA	input	AB	Gypsy-16_DBi-I	RNA_repeats	240	202	0.248679112856724	-107895134139482	-0.90708723111203
BmAGO3_HA_input_AB	BmAGO3-HA	input	AB	Gypsy-16_PBa-I	RNA_repeats	5	18	-184799690655495	-107895134139482	-0.90708723111203
BmAGO3_HA_input_AB	BmAGO3-HA	input	AB	Gypsy-17_CFl-I	RNA_repeats	69	131	-0.924898544759281	-107895134139482	-0.90708723111203
BmAGO3_HA_input_AB	BmAGO3-HA	input	AB	Gypsy-17_PPo-I	RNA_repeats	43	252	-255101516879782	-107895134139482	-0.90708723111203
BmAGO3_HA_input_AB	BmAGO3-HA	input	AB	Gypsy-17_SI-I	RNA_repeats	45	166	-188318633501725	-107895134139482	-0.90708723111203
BmAGO3_HA_input_AB	BmAGO3-HA	input	AB	Gypsy-18_DTa-I	RNA_repeats	2	16	-3	-107895134139482	-0.90708723111203
BmAGO3_HA_input_AB	BmAGO3-HA	input	AB	Gypsy-18_PPo-I	RNA_repeats	81	64	0.339850002884625	-107895134139482	-0.90708723111203
BmAGO3_HA_input_AB	BmAGO3-HA	input	AB	Gypsy-18_SI-I	RNA_repeats	73	65	0.167456745851563	-107895134139482	-0.90708723111203
BmAGO3_HA_input_AB	BmAGO3-HA	input	AB	Gypsy-182_AA-I	RNA_repeats	4	8	-1	-107895134139482	-0.90708723111203
BmAGO3_HA_input_AB	BmAGO3-HA	input	AB	Gypsy-184_AA-I	RNA_repeats	1	88	-64594316186373	-107895134139482	-0.90708723111203
BmAGO3_HA_input_AB	BmAGO3-HA	input	AB	Gypsy-18B_PBa-I	RNA_repeats	8	17	-108746284125034	-107895134139482	-0.90708723111203
BmAGO3_HA_input_AB	BmAGO3-HA	input	AB	Gypsy-19_LH-I	RNA_repeats	4	44	-34594316186373	-107895134139482	-0.90708723111203
BmAGO3_HA_input_AB	BmAGO3-HA	input	AB	Gypsy-19_SI-I	RNA_repeats	543	509	0.0932865417286664	-107895134139482	-0.90708723111203
BmAGO3_HA_input_AB	BmAGO3-HA	input	AB	Gypsy-195_AA-I	RNA_repeats	98	70	0.485426827170242	-107895134139482	-0.90708723111203
BmAGO3_HA_input_AB	BmAGO3-HA	input	AB	Gypsy-2_AEc-I	RNA_repeats	15	8	0.906890595608518	-107895134139482	-0.90708723111203
BmAGO3_HA_input_AB	BmAGO3-HA	input	AB	Gypsy-2_BM-I	RNA_repeats	336	3493	-33779335046161	-107895134139482	-0.90708723111203
BmAGO3_HA_input_AB	BmAGO3-HA	input	AB	Gypsy-2_BM-LTR	RNA_repeats	219	2036	-321673478647452	-107895134139482	-0.90708723111203
BmAGO3_HA_input_AB	BmAGO3-HA	input	AB	Gypsy-2_HMM-I	RNA_repeats	131	157	-0.261197747354177	-107895134139482	-0.90708723111203
BmAGO3_HA_input_AB	BmAGO3-HA	input	AB	Gypsy-2_PBa-I	RNA_repeats	7	435	-595751666867849	-107895134139482	-0.90708723111203
BmAGO3_HA_input_AB	BmAGO3-HA	input	AB	Gypsy-2_PXu-I	RNA_repeats	18	32	-0.830074998557688	-107895134139482	-0.90708723111203
BmAGO3_HA_input_AB	BmAGO3-HA	input	AB	Gypsy-2_RP-I	RNA_repeats	20	26	-0.37851162325373	-107895134139482	-0.90708723111203
BmAGO3_HA_input_AB	BmAGO3-HA	input	AB	Gypsy-20_LSal-I	RNA_repeats	84	122	-0.538419914784126	-107895134139482	-0.90708723111203
BmAGO3_HA_input_AB	BmAGO3-HA	input	AB	Gypsy-20_SI-I	RNA_repeats	227	613	-143319477639987	-107895134139482	-0.90708723111203
BmAGO3_HA_input_AB	BmAGO3-HA	input	AB	Gypsy-203_AA-I	RNA_repeats	129	24	24262647547021	-107895134139482	-0.90708723111203
BmAGO3_HA_input_AB	BmAGO3-HA	input	AB	Gypsy-204_AA-I	RNA_repeats	101	217	-110333974969268	-107895134139482	-0.90708723111203
BmAGO3_HA_input_AB	BmAGO3-HA	input	AB	Gypsy-208_AA-I	RNA_repeats	3	15	-232192809488736	-107895134139482	-0.90708723111203
BmAGO3_HA_input_AB	BmAGO3-HA	input	AB	Gypsy-21_IS-I	RNA_repeats	34	69	-102106161552783	-107895134139482	-0.90708723111203
BmAGO3_HA_input_AB	BmAGO3-HA	input	AB	Gypsy-21_RPr-I	RNA_repeats	368	234	0.653197236473608	-107895134139482	-0.90708723111203
BmAGO3_HA_input_AB	BmAGO3-HA	input	AB	Gypsy-211_AA-I	RNA_repeats	80	335	-206608919045777	-107895134139482	-0.90708723111203
BmAGO3_HA_input_AB	BmAGO3-HA	input	AB	Gypsy-22_LMi-I	RNA_repeats	12	4	158496250072116	-107895134139482	-0.90708723111203
BmAGO3_HA_input_AB	BmAGO3-HA	input	AB	Gypsy-23_DPu-I	RNA_repeats	12	1	358496250072116	-107895134139482	-0.90708723111203
BmAGO3_HA_input_AB	BmAGO3-HA	input	AB	Gypsy-23_IS-I	RNA_repeats	9	24	-141503749927884	-107895134139482	-0.90708723111203
BmAGO3_HA_input_AB	BmAGO3-HA	input	AB	Gypsy-24_DWil-I	RNA_repeats	9	48	-241503749927884	-107895134139482	-0.90708723111203
BmAGO3_HA_input_AB	BmAGO3-HA	input	AB	Gypsy-24_LMi-I	RNA_repeats	286	206	0.473370809595171	-107895134139482	-0.90708723111203
BmAGO3_HA_input_AB	BmAGO3-HA	input	AB	Gypsy-25_LH-I	RNA_repeats	118	544	-22048197918885	-107895134139482	-0.90708723111203
BmAGO3_HA_input_AB	BmAGO3-HA	input	AB	Gypsy-25_SI-I	RNA_repeats	8	5	0.678071905112638	-107895134139482	-0.90708723111203
BmAGO3_HA_input_AB	BmAGO3-HA	input	AB	Gypsy-26_LMi-I	RNA_repeats	12	29	-127301849440642	-107895134139482	-0.90708723111203
BmAGO3_HA_input_AB	BmAGO3-HA	input	AB	Gypsy-277_AA-I	RNA_repeats	77	12	268182403997375	-107895134139482	-0.90708723111203
BmAGO3_HA_input_AB	BmAGO3-HA	input	AB	Gypsy-28_LMi-I	RNA_repeats	27	28	-0.0524674198941355	-107895134139482	-0.90708723111203
BmAGO3_HA_input_AB	BmAGO3-HA	input	AB	Gypsy-28_SI-I	RNA_repeats	16	167	-338370429247405	-107895134139482	-0.90708723111203
BmAGO3_HA_input_AB	BmAGO3-HA	input	AB	Gypsy-29_LMi-I	RNA_repeats	4	33	-304439411935845	-107895134139482	-0.90708723111203
BmAGO3_HA_input_AB	BmAGO3-HA	input	AB	Gypsy-292_AA-I	RNA_repeats	3	15	-232192809488736	-107895134139482	-0.90708723111203
BmAGO3_HA_input_AB	BmAGO3-HA	input	AB	Gypsy-299_AA-I	RNA_repeats	19	61	-16828098241193	-107895134139482	-0.90708723111203
BmAGO3_HA_input_AB	BmAGO3-HA	input	AB	Gypsy-3_BM-I	RNA_repeats	750	2158	-152473236410477	-107895134139482	-0.90708723111203
BmAGO3_HA_input_AB	BmAGO3-HA	input	AB	Gypsy-3_BM-LTR	RNA_repeats	26	24	0.115477217419936	-107895134139482	-0.90708723111203
BmAGO3_HA_input_AB	BmAGO3-HA	input	AB	Gypsy-3_DEl-I	RNA_repeats	1	24	-458496250072116	-107895134139482	-0.90708723111203
BmAGO3_HA_input_AB	BmAGO3-HA	input	AB	Gypsy-3_PPo-I	RNA_repeats	11	6	0.874469117916141	-107895134139482	-0.90708723111203
BmAGO3_HA_input_AB	BmAGO3-HA	input	AB	Gypsy-3_RP-I	RNA_repeats	208	498	-125956221392699	-107895134139482	-0.90708723111203
BmAGO3_HA_input_AB	BmAGO3-HA	input	AB	Gypsy-30_DWil-I	RNA_repeats	2	15	-290689059560852	-107895134139482	-0.90708723111203
BmAGO3_HA_input_AB	BmAGO3-HA	input	AB	Gypsy-31_SI-I	RNA_repeats	271	1514	-248200044863186	-107895134139482	-0.90708723111203
BmAGO3_HA_input_AB	BmAGO3-HA	input	AB	Gypsy-33_DWil-I	RNA_repeats	3	24	-3	-107895134139482	-0.90708723111203
BmAGO3_HA_input_AB	BmAGO3-HA	input	AB	Gypsy-34_DEl-I	RNA_repeats	5	8	-0.678071905112638	-107895134139482	-0.90708723111203
BmAGO3_HA_input_AB	BmAGO3-HA	input	AB	Gypsy-34_LMi-I	RNA_repeats	69	46	0.584962500721156	-107895134139482	-0.90708723111203
BmAGO3_HA_input_AB	BmAGO3-HA	input	AB	Gypsy-35_LMi-I	RNA_repeats	224	436	-0.960829402719322	-107895134139482	-0.90708723111203
BmAGO3_HA_input_AB	BmAGO3-HA	input	AB	Gypsy-36_DAn-I	RNA_repeats	25	10	132192809488736	-107895134139482	-0.90708723111203
BmAGO3_HA_input_AB	BmAGO3-HA	input	AB	Gypsy-4_BM-I	RNA_repeats	387	991	-135655149104208	-107895134139482	-0.90708723111203
BmAGO3_HA_input_AB	BmAGO3-HA	input	AB	Gypsy-4_BM-LTR	RNA_repeats	223	419	-0.909906533779047	-107895134139482	-0.90708723111203
BmAGO3_HA_input_AB	BmAGO3-HA	input	AB	Gypsy-4_DKi-I	RNA_repeats	13	7	0.893084796083488	-107895134139482	-0.90708723111203
BmAGO3_HA_input_AB	BmAGO3-HA	input	AB	Gypsy-4_DSe-I	RNA_repeats	4	27	-275488750216347	-107895134139482	-0.90708723111203
BmAGO3_HA_input_AB	BmAGO3-HA	input	AB	Gypsy-4_DSim-I	RNA_repeats	4	28	-28073549220576	-107895134139482	-0.90708723111203
BmAGO3_HA_input_AB	BmAGO3-HA	input	AB	Gypsy-4_DVir-I	RNA_repeats	86	486	-249854774890368	-107895134139482	-0.90708723111203
BmAGO3_HA_input_AB	BmAGO3-HA	input	AB	Gypsy-4_LH-I	RNA_repeats	909	3898	-210038189106378	-107895134139482	-0.90708723111203
BmAGO3_HA_input_AB	BmAGO3-HA	input	AB	Gypsy-4_PPo-I	RNA_repeats	864	501	0.78622070896826	-107895134139482	-0.90708723111203
BmAGO3_HA_input_AB	BmAGO3-HA	input	AB	Gypsy-4_RP-I	RNA_repeats	97	369	-192756416387327	-107895134139482	-0.90708723111203
BmAGO3_HA_input_AB	BmAGO3-HA	input	AB	Gypsy-4_SI-I	RNA_repeats	6	21	-18073549220576	-107895134139482	-0.90708723111203
BmAGO3_HA_input_AB	BmAGO3-HA	input	AB	Gypsy-4_TCa-I	RNA_repeats	28	7	2	-107895134139482	-0.90708723111203
BmAGO3_HA_input_AB	BmAGO3-HA	input	AB	Gypsy-40_LSal-I	RNA_repeats	18	48	-141503749927884	-107895134139482	-0.90708723111203
BmAGO3_HA_input_AB	BmAGO3-HA	input	AB	Gypsy-41_LMi-I	RNA_repeats	38	52	-0.452512204697507	-107895134139482	-0.90708723111203
BmAGO3_HA_input_AB	BmAGO3-HA	input	AB	Gypsy-44_AA-I	RNA_repeats	79	715	-317801868348865	-107895134139482	-0.90708723111203
BmAGO3_HA_input_AB	BmAGO3-HA	input	AB	Gypsy-46_DWil-I	RNA_repeats	6	44	-287446911791614	-107895134139482	-0.90708723111203
BmAGO3_HA_input_AB	BmAGO3-HA	input	AB	Gypsy-48_LMi-I	RNA_repeats	76	160	-107400058144378	-107895134139482	-0.90708723111203
BmAGO3_HA_input_AB	BmAGO3-HA	input	AB	Gypsy-5_BM-I	RNA_repeats	509	2749	-243316934543726	-107895134139482	-0.90708723111203
BmAGO3_HA_input_AB	BmAGO3-HA	input	AB	Gypsy-5_CQ-I	RNA_repeats	13	43	-172582503656101	-107895134139482	-0.90708723111203
BmAGO3_HA_input_AB	BmAGO3-HA	input	AB	Gypsy-5_DSim-I	RNA_repeats	5	10	-1	-107895134139482	-0.90708723111203
BmAGO3_HA_input_AB	BmAGO3-HA	input	AB	Gypsy-5_HMM-I	RNA_repeats	38	47	-0.306661338234052	-107895134139482	-0.90708723111203
BmAGO3_HA_input_AB	BmAGO3-HA	input	AB	Gypsy-5_PPo-I	RNA_repeats	898	7341	-30311892520594	-107895134139482	-0.90708723111203
BmAGO3_HA_input_AB	BmAGO3-HA	input	AB	Gypsy-5_TCa-I	RNA_repeats	27	74	-145456586346548	-107895134139482	-0.90708723111203
BmAGO3_HA_input_AB	BmAGO3-HA	input	AB	Gypsy-56_LMi-I	RNA_repeats	80	130	-0.700439718141092	-107895134139482	-0.90708723111203
BmAGO3_HA_input_AB	BmAGO3-HA	input	AB	Gypsy-57_LMi-I	RNA_repeats	19	35	-0.881355503501381	-107895134139482	-0.90708723111203
BmAGO3_HA_input_AB	BmAGO3-HA	input	AB	Gypsy-590_AA-I	RNA_repeats	2	18	-316992500144231	-107895134139482	-0.90708723111203
BmAGO3_HA_input_AB	BmAGO3-HA	input	AB	Gypsy-593_AA-I	RNA_repeats	28	37	-0.402098443571346	-107895134139482	-0.90708723111203
BmAGO3_HA_input_AB	BmAGO3-HA	input	AB	Gypsy-6_AEc-I	RNA_repeats	4	171	-54178525148859	-107895134139482	-0.90708723111203
BmAGO3_HA_input_AB	BmAGO3-HA	input	AB	Gypsy-6_BM-I	RNA_repeats	17188	32237	-0.907315809578616	-107895134139482	-0.90708723111203
BmAGO3_HA_input_AB	BmAGO3-HA	input	AB	Gypsy-6_BM-LTR	RNA_repeats	341	1906	-248270447488577	-107895134139482	-0.90708723111203
BmAGO3_HA_input_AB	BmAGO3-HA	input	AB	Gypsy-6_CFl-I	RNA_repeats	77	132	-0.777607578663552	-107895134139482	-0.90708723111203
BmAGO3_HA_input_AB	BmAGO3-HA	input	AB	Gypsy-6_DVir-I	RNA_repeats	6	58	-327301849440642	-107895134139482	-0.90708723111203
BmAGO3_HA_input_AB	BmAGO3-HA	input	AB	Gypsy-6_HMM-I	RNA_repeats	5	7	-0.485426827170242	-107895134139482	-0.90708723111203
BmAGO3_HA_input_AB	BmAGO3-HA	input	AB	Gypsy-6_LMi-I	RNA_repeats	9	38	-207800251200127	-107895134139482	-0.90708723111203
BmAGO3_HA_input_AB	BmAGO3-HA	input	AB	Gypsy-6_PPo-I	RNA_repeats	105	404	-194396596508567	-107895134139482	-0.90708723111203
BmAGO3_HA_input_AB	BmAGO3-HA	input	AB	Gypsy-6_RP-I	RNA_repeats	949	855	0.150483667247849	-107895134139482	-0.90708723111203
BmAGO3_HA_input_AB	BmAGO3-HA	input	AB	Gypsy-616_AA-I	RNA_repeats	150	260	-0.793549122532574	-107895134139482	-0.90708723111203
BmAGO3_HA_input_AB	BmAGO3-HA	input	AB	Gypsy-617_AA-I	RNA_repeats	1	22	-44594316186373	-107895134139482	-0.90708723111203
BmAGO3_HA_input_AB	BmAGO3-HA	input	AB	Gypsy-62_AA-I	RNA_repeats	13	260	-432192809488736	-107895134139482	-0.90708723111203
BmAGO3_HA_input_AB	BmAGO3-HA	input	AB	Gypsy-69_CQ-I	RNA_repeats	1	15	-390689059560852	-107895134139482	-0.90708723111203
BmAGO3_HA_input_AB	BmAGO3-HA	input	AB	Gypsy-7_AA-I	RNA_repeats	1	14	-38073549220576	-107895134139482	-0.90708723111203
BmAGO3_HA_input_AB	BmAGO3-HA	input	AB	Gypsy-7_BM-I	RNA_repeats	542	1620	-157962905641812	-107895134139482	-0.90708723111203
BmAGO3_HA_input_AB	BmAGO3-HA	input	AB	Gypsy-7_BM-LTR	RNA_repeats	5	8	-0.678071905112638	-107895134139482	-0.90708723111203
BmAGO3_HA_input_AB	BmAGO3-HA	input	AB	Gypsy-7_HMM-I	RNA_repeats	370	196	0.916671616401104	-107895134139482	-0.90708723111203
BmAGO3_HA_input_AB	BmAGO3-HA	input	AB	Gypsy-7_SI-I	RNA_repeats	11	21	-0.932885804141463	-107895134139482	-0.90708723111203
BmAGO3_HA_input_AB	BmAGO3-HA	input	AB	Gypsy-73_CQ-I	RNA_repeats	3	68	-450250034052918	-107895134139482	-0.90708723111203
BmAGO3_HA_input_AB	BmAGO3-HA	input	AB	Gypsy-8_DSe-I	RNA_repeats	111	287	-137049106032558	-107895134139482	-0.90708723111203
BmAGO3_HA_input_AB	BmAGO3-HA	input	AB	Gypsy-8_DVir-I	RNA_repeats	210	104	101380579952503	-107895134139482	-0.90708723111203
BmAGO3_HA_input_AB	BmAGO3-HA	input	AB	Gypsy-8_DWil-I	RNA_repeats	6	14	-122239242133645	-107895134139482	-0.90708723111203
BmAGO3_HA_input_AB	BmAGO3-HA	input	AB	Gypsy-8_HMM-I	RNA_repeats	2992	7746	-137234132614071	-107895134139482	-0.90708723111203
BmAGO3_HA_input_AB	BmAGO3-HA	input	AB	Gypsy-80_LMi-I	RNA_repeats	18	108	-258496250072116	-107895134139482	-0.90708723111203
BmAGO3_HA_input_AB	BmAGO3-HA	input	AB	Gypsy-83_LMi-I	RNA_repeats	3	18	-258496250072116	-107895134139482	-0.90708723111203
BmAGO3_HA_input_AB	BmAGO3-HA	input	AB	Gypsy-9_DEl-I	RNA_repeats	51	122	-125831199559139	-107895134139482	-0.90708723111203
BmAGO3_HA_input_AB	BmAGO3-HA	input	AB	Gypsy-9_TCa-I	RNA_repeats	108	57	0.921997487998727	-107895134139482	-0.90708723111203
BmAGO3_HA_input_AB	BmAGO3-HA	input	AB	Gypsy11-NVi_I-int	RNA_repeats	3	12	-2	-107895134139482	-0.90708723111203
BmAGO3_HA_input_AB	BmAGO3-HA	input	AB	Gypsy13-NVi_I-int	RNA_repeats	19	103	-243857301373963	-107895134139482	-0.90708723111203
BmAGO3_HA_input_AB	BmAGO3-HA	input	AB	Gypsy14-I_Dpse	RNA_repeats	325	551	-0.761612600655341	-107895134139482	-0.90708723111203
BmAGO3_HA_input_AB	BmAGO3-HA	input	AB	Gypsy2-I_AG	RNA_repeats	59	108	-0.872244452801627	-107895134139482	-0.90708723111203
BmAGO3_HA_input_AB	BmAGO3-HA	input	AB	Gypsy2-I_AP	RNA_repeats	112	71	0.657607802552922	-107895134139482	-0.90708723111203
BmAGO3_HA_input_AB	BmAGO3-HA	input	AB	Gypsy2-I_DV	RNA_repeats	4	26	-270043971814109	-107895134139482	-0.90708723111203
BmAGO3_HA_input_AB	BmAGO3-HA	input	AB	Gypsy22-I_AG	RNA_repeats	10	286	-483794324189103	-107895134139482	-0.90708723111203
BmAGO3_HA_input_AB	BmAGO3-HA	input	AB	Gypsy3-I_AG	RNA_repeats	6	149	-463420601974101	-107895134139482	-0.90708723111203
BmAGO3_HA_input_AB	BmAGO3-HA	input	AB	Gypsy5-I_Dmoj	RNA_repeats	42	108	-136257007938471	-107895134139482	-0.90708723111203
BmAGO3_HA_input_AB	BmAGO3-HA	input	AB	Gypsy64-I_AG	RNA_repeats	2	11	-24594316186373	-107895134139482	-0.90708723111203
BmAGO3_HA_input_AB	BmAGO3-HA	input	AB	Gypsy7-I_Dmoj	RNA_repeats	2	32	-4	-107895134139482	-0.90708723111203
BmAGO3_HA_input_AB	BmAGO3-HA	input	AB	Gypsy70-I_AG	RNA_repeats	48	162	-175488750216347	-107895134139482	-0.90708723111203
BmAGO3_HA_input_AB	BmAGO3-HA	input	AB	Gypsy8-I_AG	RNA_repeats	1	12	-358496250072116	-107895134139482	-0.90708723111203
BmAGO3_HA_input_AB	BmAGO3-HA	input	AB	Gypsy8-I_AP	RNA_repeats	8	19	-124792751344359	-107895134139482	-0.90708723111203
BmAGO3_HA_input_AB	BmAGO3-HA	input	AB	Gypsy9-I_AP	RNA_repeats	545	541	0.0106276358374736	-107895134139482	-0.90708723111203
BmAGO3_HA_input_AB	BmAGO3-HA	input	AB	HARB-1_AP	DNA_repeats	23	75	-170525673443887	-107895134139482	-0.90708723111203
BmAGO3_HA_input_AB	BmAGO3-HA	input	AB	Harbinger-1_DF	DNA_repeats	39	111	-150901364748786	-107895134139482	-0.90708723111203
BmAGO3_HA_input_AB	BmAGO3-HA	input	AB	Harbinger-1_DRh	DNA_repeats	83	9	320511442990461	-107895134139482	-0.90708723111203
BmAGO3_HA_input_AB	BmAGO3-HA	input	AB	Harbinger-1_DW	DNA_repeats	4	7	-0.807354922057604	-107895134139482	-0.90708723111203
BmAGO3_HA_input_AB	BmAGO3-HA	input	AB	Harbinger-1_LMi	DNA_repeats	49	27	0.85982234195174	-107895134139482	-0.90708723111203
BmAGO3_HA_input_AB	BmAGO3-HA	input	AB	Harbinger-3_LMi	DNA_repeats	78	32	128540221886225	-107895134139482	-0.90708723111203
BmAGO3_HA_input_AB	BmAGO3-HA	input	AB	Harbinger-N1_BM	DNA_repeats	843	152	24714613074985	-107895134139482	-0.90708723111203
BmAGO3_HA_input_AB	BmAGO3-HA	input	AB	Harbinger-N1_LMi	DNA_repeats	27	22	0.295455883526171	-107895134139482	-0.90708723111203
BmAGO3_HA_input_AB	BmAGO3-HA	input	AB	Harbinger1_DYa	DNA_repeats	28	2	38073549220576	-107895134139482	-0.90708723111203
BmAGO3_HA_input_AB	BmAGO3-HA	input	AB	hAT-1_DP	DNA_repeats	12	58	-227301849440642	-107895134139482	-0.90708723111203
BmAGO3_HA_input_AB	BmAGO3-HA	input	AB	hAT-1_DSi	DNA_repeats	81	3	475488750216347	-107895134139482	-0.90708723111203
BmAGO3_HA_input_AB	BmAGO3-HA	input	AB	hAT-13_LMi	DNA_repeats	95	4	456985560833095	-107895134139482	-0.90708723111203
BmAGO3_HA_input_AB	BmAGO3-HA	input	AB	hAT-13N1_LMi	DNA_repeats	13	2	270043971814109	-107895134139482	-0.90708723111203
BmAGO3_HA_input_AB	BmAGO3-HA	input	AB	hAT-15_LMi	DNA_repeats	8	17	-108746284125034	-107895134139482	-0.90708723111203
BmAGO3_HA_input_AB	BmAGO3-HA	input	AB	hAT-2_AP	DNA_repeats	41	178	-211818142634831	-107895134139482	-0.90708723111203
BmAGO3_HA_input_AB	BmAGO3-HA	input	AB	hAT-31_LMi	DNA_repeats	2	104	-570043971814109	-107895134139482	-0.90708723111203
BmAGO3_HA_input_AB	BmAGO3-HA	input	AB	hAT-34_LMi	DNA_repeats	3	19	-266296501272243	-107895134139482	-0.90708723111203
BmAGO3_HA_input_AB	BmAGO3-HA	input	AB	hAT-5_DBp	DNA_repeats	22	94	-209515723304034	-107895134139482	-0.90708723111203
BmAGO3_HA_input_AB	BmAGO3-HA	input	AB	hAT-N16_LMi	DNA_repeats	63	6	339231742277876	-107895134139482	-0.90708723111203
BmAGO3_HA_input_AB	BmAGO3-HA	input	AB	hAT-N2_PPo	DNA_repeats	3	201	-606608919045777	-107895134139482	-0.90708723111203
BmAGO3_HA_input_AB	BmAGO3-HA	input	AB	hAT-N20_RPr	DNA_repeats	39	244	-264533511870064	-107895134139482	-0.90708723111203
BmAGO3_HA_input_AB	BmAGO3-HA	input	AB	hAT-N3_PPo	DNA_repeats	784	34	452724700286487	-107895134139482	-0.90708723111203
BmAGO3_HA_input_AB	BmAGO3-HA	input	AB	hAT-N3_PXu	DNA_repeats	31	9	178427130894456	-107895134139482	-0.90708723111203
BmAGO3_HA_input_AB	BmAGO3-HA	input	AB	hAT-N33_RPr	DNA_repeats	8	264	-504439411935845	-107895134139482	-0.90708723111203
BmAGO3_HA_input_AB	BmAGO3-HA	input	AB	hAT-N34_RPr	DNA_repeats	13	102	-29719856238304	-107895134139482	-0.90708723111203
BmAGO3_HA_input_AB	BmAGO3-HA	input	AB	hAT-N4_PPo	DNA_repeats	10	10	0	-107895134139482	-0.90708723111203
BmAGO3_HA_input_AB	BmAGO3-HA	input	AB	hAT-N4_RPr	DNA_repeats	13	125	-326534456652099	-107895134139482	-0.90708723111203
BmAGO3_HA_input_AB	BmAGO3-HA	input	AB	Helitron-1_AP	RC/Helitron	25	3	305889368905357	-107895134139482	-0.90708723111203
BmAGO3_HA_input_AB	BmAGO3-HA	input	AB	Helitron-1_BM	RC/Helitron	1898	4176	-113764171954878	-107895134139482	-0.90708723111203
BmAGO3_HA_input_AB	BmAGO3-HA	input	AB	Helitron-1_DAna	RC/Helitron	77	539	-28073549220576	-107895134139482	-0.90708723111203
BmAGO3_HA_input_AB	BmAGO3-HA	input	AB	Helitron-1_DEl	RC/Helitron	154	251	-0.704757013255871	-107895134139482	-0.90708723111203
BmAGO3_HA_input_AB	BmAGO3-HA	input	AB	Helitron-1_DF	RC/Helitron	164	804	-229349968656085	-107895134139482	-0.90708723111203
BmAGO3_HA_input_AB	BmAGO3-HA	input	AB	Helitron-1_PBa	RC/Helitron	100	151	-0.594548549550354	-107895134139482	-0.90708723111203
BmAGO3_HA_input_AB	BmAGO3-HA	input	AB	Helitron-1_RPr	RC/Helitron	666	1714	-136377302704124	-107895134139482	-0.90708723111203
BmAGO3_HA_input_AB	BmAGO3-HA	input	AB	Helitron-1_SI	RC/Helitron	68	80	-0.234465253637023	-107895134139482	-0.90708723111203
BmAGO3_HA_input_AB	BmAGO3-HA	input	AB	Helitron-2_AAe	RC/Helitron	63	407	-269160506076633	-107895134139482	-0.90708723111203
BmAGO3_HA_input_AB	BmAGO3-HA	input	AB	Helitron-2_DBp	RC/Helitron	206	376	-0.868088324494419	-107895134139482	-0.90708723111203
BmAGO3_HA_input_AB	BmAGO3-HA	input	AB	Helitron-2_DF	RC/Helitron	6	39	-270043971814109	-107895134139482	-0.90708723111203
BmAGO3_HA_input_AB	BmAGO3-HA	input	AB	Helitron-2_HMM	RC/Helitron	163	116	0.490747159103505	-107895134139482	-0.90708723111203
BmAGO3_HA_input_AB	BmAGO3-HA	input	AB	Helitron-3_AAe	RC/Helitron	129	345	-141922529624228	-107895134139482	-0.90708723111203
BmAGO3_HA_input_AB	BmAGO3-HA	input	AB	Helitron-3_HMM	RC/Helitron	754	3564	-224086090825326	-107895134139482	-0.90708723111203
BmAGO3_HA_input_AB	BmAGO3-HA	input	AB	Helitron-3_LMi	RC/Helitron	1025	3509	-177543603800936	-107895134139482	-0.90708723111203
BmAGO3_HA_input_AB	BmAGO3-HA	input	AB	Helitron-3_RPr	RC/Helitron	10	10	0	-107895134139482	-0.90708723111203
BmAGO3_HA_input_AB	BmAGO3-HA	input	AB	Helitron-4_DRh	RC/Helitron	22	3	287446911791614	-107895134139482	-0.90708723111203
BmAGO3_HA_input_AB	BmAGO3-HA	input	AB	Helitron-4_HMM	RC/Helitron	9	73	-30198995574377	-107895134139482	-0.90708723111203
BmAGO3_HA_input_AB	BmAGO3-HA	input	AB	Helitron-5_DRh	RC/Helitron	54	492	-318762700317577	-107895134139482	-0.90708723111203
BmAGO3_HA_input_AB	BmAGO3-HA	input	AB	Helitron-7_DRh	RC/Helitron	1	10	-332192809488736	-107895134139482	-0.90708723111203
BmAGO3_HA_input_AB	BmAGO3-HA	input	AB	Helitron-8_DRh	RC/Helitron	34	170	-232192809488736	-107895134139482	-0.90708723111203
BmAGO3_HA_input_AB	BmAGO3-HA	input	AB	Helitron-like-11_Hmel	RC/Helitron	148	9166	-595262320474536	-107895134139482	-0.90708723111203
BmAGO3_HA_input_AB	BmAGO3-HA	input	AB	Helitron-like-13_Hmel	RC/Helitron	184927	2	164965963531667	-107895134139482	-0.90708723111203
BmAGO3_HA_input_AB	BmAGO3-HA	input	AB	Helitron-like-6a_Hmel	RC/Helitron	25	1151	-552481592835751	-107895134139482	-0.90708723111203
BmAGO3_HA_input_AB	BmAGO3-HA	input	AB	Helitron-like-6b_Hmel	RC/Helitron	14	43807	-116115188765965	-107895134139482	-0.90708723111203
BmAGO3_HA_input_AB	BmAGO3-HA	input	AB	Helitron-like-8_Hmel	RC/Helitron	90	70	0.362570079384708	-107895134139482	-0.90708723111203
BmAGO3_HA_input_AB	BmAGO3-HA	input	AB	Helitron-N1_BM	RC/Helitron	410	607	-0.566072606750236	-107895134139482	-0.90708723111203
BmAGO3_HA_input_AB	BmAGO3-HA	input	AB	Helitron-N1_PXu	RC/Helitron	116	181	-0.641864891955633	-107895134139482	-0.90708723111203
BmAGO3_HA_input_AB	BmAGO3-HA	input	AB	Helitron-N1B_BM	RC/Helitron	28	18	0.637429920615292	-107895134139482	-0.90708723111203
BmAGO3_HA_input_AB	BmAGO3-HA	input	AB	Helitron-N1B_PPo	RC/Helitron	11	18	-0.710493382805015	-107895134139482	-0.90708723111203
BmAGO3_HA_input_AB	BmAGO3-HA	input	AB	Helitron-N1C_BM	RC/Helitron	809	219	18852088328288	-107895134139482	-0.90708723111203
BmAGO3_HA_input_AB	BmAGO3-HA	input	AB	Helitron-N1C_LMi	RC/Helitron	57	44	0.373458395527444	-107895134139482	-0.90708723111203
BmAGO3_HA_input_AB	BmAGO3-HA	input	AB	Helitron-N2_DBp	RC/Helitron	224	1615	-284996352752368	-107895134139482	-0.90708723111203
BmAGO3_HA_input_AB	BmAGO3-HA	input	AB	Helitron-N2_LMi	RC/Helitron	18	27	-0.584962500721156	-107895134139482	-0.90708723111203
BmAGO3_HA_input_AB	BmAGO3-HA	input	AB	Helitron-N3_LMi	RC/Helitron	40	146	-186789646399265	-107895134139482	-0.90708723111203
BmAGO3_HA_input_AB	BmAGO3-HA	input	AB	Helitron-N4_LMi	RC/Helitron	689	383	0.847159590779334	-107895134139482	-0.90708723111203
BmAGO3_HA_input_AB	BmAGO3-HA	input	AB	Helitron-N5_PPo	RC/Helitron	86	87	-0.0166787411466303	-107895134139482	-0.90708723111203
BmAGO3_HA_input_AB	BmAGO3-HA	input	AB	Helitron-N6_PPo	RC/Helitron	160	109	0.553743770110436	-107895134139482	-0.90708723111203
BmAGO3_HA_input_AB	BmAGO3-HA	input	AB	Helitron-N6_RPr	RC/Helitron	47	152	-169333866176595	-107895134139482	-0.90708723111203
BmAGO3_HA_input_AB	BmAGO3-HA	input	AB	Helitron-N7_PPo	RC/Helitron	73	78	-0.0955776599822311	-107895134139482	-0.90708723111203
BmAGO3_HA_input_AB	BmAGO3-HA	input	AB	Helitron-N7_PXu	RC/Helitron	42	45	-0.0995356735509144	-107895134139482	-0.90708723111203
BmAGO3_HA_input_AB	BmAGO3-HA	input	AB	Helitron2_AG	RC/Helitron	31	456	-387869370377787	-107895134139482	-0.90708723111203
BmAGO3_HA_input_AB	BmAGO3-HA	input	AB	Homo2	DNA_repeats	48	110	-11963972128035	-107895134139482	-0.90708723111203
BmAGO3_HA_input_AB	BmAGO3-HA	input	AB	Homo3	DNA_repeats	6	97	-401495034146597	-107895134139482	-0.90708723111203
BmAGO3_HA_input_AB	BmAGO3-HA	input	AB	Homo9	DNA_repeats	31	35	-0.175086706558091	-107895134139482	-0.90708723111203
BmAGO3_HA_input_AB	BmAGO3-HA	input	AB	HOPEBm2	RNA_repeats	1991	1773	0.167300684821814	-107895134139482	-0.90708723111203
BmAGO3_HA_input_AB	BmAGO3-HA	input	AB	Howilli1	DNA_repeats	17	338	-431341659503185	-107895134139482	-0.90708723111203
BmAGO3_HA_input_AB	BmAGO3-HA	input	AB	Howilli3	DNA_repeats	34	148	-212199052437861	-107895134139482	-0.90708723111203
BmAGO3_HA_input_AB	BmAGO3-HA	input	AB	I_Ele19	RNA_repeats	12	4	158496250072116	-107895134139482	-0.90708723111203
BmAGO3_HA_input_AB	BmAGO3-HA	input	AB	I-1_BM	RNA_repeats	350	1620	-221056698593966	-107895134139482	-0.90708723111203
BmAGO3_HA_input_AB	BmAGO3-HA	input	AB	I-1_Hmel	RNA_repeats	2215	3929	-0.826855469016306	-107895134139482	-0.90708723111203
BmAGO3_HA_input_AB	BmAGO3-HA	input	AB	I-1_HMM	RNA_repeats	120	61	0.976153258045632	-107895134139482	-0.90708723111203
BmAGO3_HA_input_AB	BmAGO3-HA	input	AB	I-1_LMi	RNA_repeats	3	12	-2	-107895134139482	-0.90708723111203
BmAGO3_HA_input_AB	BmAGO3-HA	input	AB	I-1_RPr	RNA_repeats	42	26	0.691877704637668	-107895134139482	-0.90708723111203
BmAGO3_HA_input_AB	BmAGO3-HA	input	AB	I-10_AAe	RNA_repeats	6	11	-0.874469117916141	-107895134139482	-0.90708723111203
BmAGO3_HA_input_AB	BmAGO3-HA	input	AB	I-11_LMi	RNA_repeats	15	6	132192809488736	-107895134139482	-0.90708723111203
BmAGO3_HA_input_AB	BmAGO3-HA	input	AB	I-2_BM	RNA_repeats	4253	2372	0.84237684507976	-107895134139482	-0.90708723111203
BmAGO3_HA_input_AB	BmAGO3-HA	input	AB	I-2B_HMM	RNA_repeats	487	526	-0.11114102720996	-107895134139482	-0.90708723111203
BmAGO3_HA_input_AB	BmAGO3-HA	input	AB	I-3_DF	RNA_repeats	9	2	216992500144231	-107895134139482	-0.90708723111203
BmAGO3_HA_input_AB	BmAGO3-HA	input	AB	I-3_HMM	RNA_repeats	605	292	105096677328194	-107895134139482	-0.90708723111203
BmAGO3_HA_input_AB	BmAGO3-HA	input	AB	I-3_LMi	RNA_repeats	12	18	-0.584962500721156	-107895134139482	-0.90708723111203
BmAGO3_HA_input_AB	BmAGO3-HA	input	AB	I-5_LMi	RNA_repeats	30	10	158496250072116	-107895134139482	-0.90708723111203
BmAGO3_HA_input_AB	BmAGO3-HA	input	AB	I-5_RPr	RNA_repeats	195	15	370043971814109	-107895134139482	-0.90708723111203
BmAGO3_HA_input_AB	BmAGO3-HA	input	AB	I-6_LMi	RNA_repeats	94	29	169660785655007	-107895134139482	-0.90708723111203
BmAGO3_HA_input_AB	BmAGO3-HA	input	AB	I-6_RPr	RNA_repeats	72	19	192199748799873	-107895134139482	-0.90708723111203
BmAGO3_HA_input_AB	BmAGO3-HA	input	AB	I-7_LMi	RNA_repeats	36	5	284799690655495	-107895134139482	-0.90708723111203
BmAGO3_HA_input_AB	BmAGO3-HA	input	AB	I-9_AAe	RNA_repeats	24	68	-150250034052918	-107895134139482	-0.90708723111203
BmAGO3_HA_input_AB	BmAGO3-HA	input	AB	I-9_LMi	RNA_repeats	58	8	285798099512757	-107895134139482	-0.90708723111203
BmAGO3_HA_input_AB	BmAGO3-HA	input	AB	Invader6_I-int	RNA_repeats	5	12	-126303440583379	-107895134139482	-0.90708723111203
BmAGO3_HA_input_AB	BmAGO3-HA	input	AB	ISL2EU-1_BM	DNA_repeats	1422	374	192681128973178	-107895134139482	-0.90708723111203
BmAGO3_HA_input_AB	BmAGO3-HA	input	AB	ISL2EU-1_HSal	DNA_repeats	47	247	-239377837990704	-107895134139482	-0.90708723111203
BmAGO3_HA_input_AB	BmAGO3-HA	input	AB	ISL2EU-7_CFl	DNA_repeats	217	202	0.103339749692685	-107895134139482	-0.90708723111203
BmAGO3_HA_input_AB	BmAGO3-HA	input	AB	ISL2EU-N3_LMi	DNA_repeats	33	6	24594316186373	-107895134139482	-0.90708723111203
BmAGO3_HA_input_AB	BmAGO3-HA	input	AB	Jockey_Ele5	RNA_repeats	35	283	-301537522588692	-107895134139482	-0.90708723111203
BmAGO3_HA_input_AB	BmAGO3-HA	input	AB	Jockey-1_DK	RNA_repeats	12	171	-383289001416474	-107895134139482	-0.90708723111203
BmAGO3_HA_input_AB	BmAGO3-HA	input	AB	Jockey-10_DAn	RNA_repeats	7	15	-109953567355091	-107895134139482	-0.90708723111203
BmAGO3_HA_input_AB	BmAGO3-HA	input	AB	Jockey-12_DAn	RNA_repeats	4	75	-422881869049588	-107895134139482	-0.90708723111203
BmAGO3_HA_input_AB	BmAGO3-HA	input	AB	Jockey-2_Hmel	RNA_repeats	42	26	0.691877704637668	-107895134139482	-0.90708723111203
BmAGO3_HA_input_AB	BmAGO3-HA	input	AB	Jockey-2_HMM	RNA_repeats	18	11	0.710493382805015	-107895134139482	-0.90708723111203
BmAGO3_HA_input_AB	BmAGO3-HA	input	AB	Jockey-3_Hmel	RNA_repeats	2	61	-493073733756289	-107895134139482	-0.90708723111203
BmAGO3_HA_input_AB	BmAGO3-HA	input	AB	Jockey-3_HMM	RNA_repeats	29	6	227301849440642	-107895134139482	-0.90708723111203
BmAGO3_HA_input_AB	BmAGO3-HA	input	AB	Jockey-4_DEu	RNA_repeats	6	117	-428540221886225	-107895134139482	-0.90708723111203
BmAGO3_HA_input_AB	BmAGO3-HA	input	AB	Jockey-4_HMM	RNA_repeats	7	7	0	-107895134139482	-0.90708723111203
BmAGO3_HA_input_AB	BmAGO3-HA	input	AB	Jockey-5_Hmel	RNA_repeats	66	338	-235648531692373	-107895134139482	-0.90708723111203
BmAGO3_HA_input_AB	BmAGO3-HA	input	AB	Jockey-6_Hmel	RNA_repeats	86	249	-153373717736598	-107895134139482	-0.90708723111203
BmAGO3_HA_input_AB	BmAGO3-HA	input	AB	Jockey-7_DEu	RNA_repeats	6	170	-482442843541655	-107895134139482	-0.90708723111203
BmAGO3_HA_input_AB	BmAGO3-HA	input	AB	Jockey-7_DVi	RNA_repeats	41	279	-27665693072111	-107895134139482	-0.90708723111203
BmAGO3_HA_input_AB	BmAGO3-HA	input	AB	Jockey-7_Hmel	RNA_repeats	31	2	395419631038688	-107895134139482	-0.90708723111203
BmAGO3_HA_input_AB	BmAGO3-HA	input	AB	Jockey-7_HMM	RNA_repeats	31	269	-311726605216975	-107895134139482	-0.90708723111203
BmAGO3_HA_input_AB	BmAGO3-HA	input	AB	Jockey-9_DBp	RNA_repeats	12	11	0.125530882083859	-107895134139482	-0.90708723111203
BmAGO3_HA_input_AB	BmAGO3-HA	input	AB	KABUKI_BM	RNA_repeats	1585	2505	-0.660327763055801	-107895134139482	-0.90708723111203
BmAGO3_HA_input_AB	BmAGO3-HA	input	AB	KAMIKAZE_BM-I	RNA_repeats	3070	7531	-129460278954782	-107895134139482	-0.90708723111203
BmAGO3_HA_input_AB	BmAGO3-HA	input	AB	KAMIKAZE_BM-LTR	RNA_repeats	582	526	0.145956353615982	-107895134139482	-0.90708723111203
BmAGO3_HA_input_AB	BmAGO3-HA	input	AB	Kiri-1_HMM	RNA_repeats	417	447	-0.100227447738654	-107895134139482	-0.90708723111203
BmAGO3_HA_input_AB	BmAGO3-HA	input	AB	Kiri-1_PPo	RNA_repeats	17	20	-0.234465253637023	-107895134139482	-0.90708723111203
BmAGO3_HA_input_AB	BmAGO3-HA	input	AB	Kiri-10_HMM	RNA_repeats	282	125	117376706773671	-107895134139482	-0.90708723111203
BmAGO3_HA_input_AB	BmAGO3-HA	input	AB	Kiri-12_HMM	RNA_repeats	239	323	-0.434523546713176	-107895134139482	-0.90708723111203
BmAGO3_HA_input_AB	BmAGO3-HA	input	AB	Kiri-13_HMM	RNA_repeats	37	28	0.402098443571346	-107895134139482	-0.90708723111203
BmAGO3_HA_input_AB	BmAGO3-HA	input	AB	Kiri-20_HMM	RNA_repeats	51	44	0.212993723334198	-107895134139482	-0.90708723111203
BmAGO3_HA_input_AB	BmAGO3-HA	input	AB	Kiri-3_HMM	RNA_repeats	94	155	-0.7215355535966	-107895134139482	-0.90708723111203
BmAGO3_HA_input_AB	BmAGO3-HA	input	AB	Kiri-3_LMi	RNA_repeats	141	241	-0.773337983831168	-107895134139482	-0.90708723111203
BmAGO3_HA_input_AB	BmAGO3-HA	input	AB	Kiri-7_HMM	RNA_repeats	41	37	0.148098638989134	-107895134139482	-0.90708723111203
BmAGO3_HA_input_AB	BmAGO3-HA	input	AB	L1B_BM	RNA_repeats	2203	6777	-162117727641336	-107895134139482	-0.90708723111203
BmAGO3_HA_input_AB	BmAGO3-HA	input	AB	L1BM	RNA_repeats	5542	26687	-226765851913267	-107895134139482	-0.90708723111203
BmAGO3_HA_input_AB	BmAGO3-HA	input	AB	L2-1_BM	RNA_repeats	712	807	-0.180691432311383	-107895134139482	-0.90708723111203
BmAGO3_HA_input_AB	BmAGO3-HA	input	AB	L2-1_Hmel	RNA_repeats	587	203	153188077592488	-107895134139482	-0.90708723111203
BmAGO3_HA_input_AB	BmAGO3-HA	input	AB	L2-10_Hmel	RNA_repeats	21	44	-106711419585854	-107895134139482	-0.90708723111203
BmAGO3_HA_input_AB	BmAGO3-HA	input	AB	L2-11_Hmel	RNA_repeats	14	3	222239242133645	-107895134139482	-0.90708723111203
BmAGO3_HA_input_AB	BmAGO3-HA	input	AB	L2-12_Hmel	RNA_repeats	114	55	105153030064008	-107895134139482	-0.90708723111203
BmAGO3_HA_input_AB	BmAGO3-HA	input	AB	L2-13_Hmel	RNA_repeats	17	22	-0.371968777386958	-107895134139482	-0.90708723111203
BmAGO3_HA_input_AB	BmAGO3-HA	input	AB	L2-14_Hmel	RNA_repeats	252	161	0.6463630453853	-107895134139482	-0.90708723111203
BmAGO3_HA_input_AB	BmAGO3-HA	input	AB	L2-15_Hmel	RNA_repeats	3	9	-158496250072116	-107895134139482	-0.90708723111203
BmAGO3_HA_input_AB	BmAGO3-HA	input	AB	L2-3_Hmel	RNA_repeats	55	49	0.166649869409451	-107895134139482	-0.90708723111203
BmAGO3_HA_input_AB	BmAGO3-HA	input	AB	L2-4_Hmel	RNA_repeats	9	7	0.362570079384708	-107895134139482	-0.90708723111203
BmAGO3_HA_input_AB	BmAGO3-HA	input	AB	L2-6_Hmel	RNA_repeats	220	119	0.886541950216716	-107895134139482	-0.90708723111203
BmAGO3_HA_input_AB	BmAGO3-HA	input	AB	L2-7_Hmel	RNA_repeats	2	12	-258496250072116	-107895134139482	-0.90708723111203
BmAGO3_HA_input_AB	BmAGO3-HA	input	AB	L2-9_Hmel	RNA_repeats	25	11	118442457113743	-107895134139482	-0.90708723111203
BmAGO3_HA_input_AB	BmAGO3-HA	input	AB	L2B-4_AAe	RNA_repeats	5	43	-310433665981474	-107895134139482	-0.90708723111203
BmAGO3_HA_input_AB	BmAGO3-HA	input	AB	L2B-6_CQ	RNA_repeats	7	4	0.807354922057604	-107895134139482	-0.90708723111203
BmAGO3_HA_input_AB	BmAGO3-HA	input	AB	LINE1_BM	RNA_repeats	5182	8858	-0.773471981705222	-107895134139482	-0.90708723111203
BmAGO3_HA_input_AB	BmAGO3-HA	input	AB	LSU-rRNA_Cel	rRNA	11889	129	652611249726589	-107895134139482	-0.90708723111203
BmAGO3_HA_input_AB	BmAGO3-HA	input	AB	LSU-rRNA_Dme	rRNA	94498	1345	613460571788769	-107895134139482	-0.90708723111203
BmAGO3_HA_input_AB	BmAGO3-HA	input	AB	LSU-rRNA_Hsa	rRNA	85772	1446	589036730391391	-107895134139482	-0.90708723111203
BmAGO3_HA_input_AB	BmAGO3-HA	input	AB	LTR-2_BM-I	RNA_repeats	2520	2379	0.0830684619621441	-107895134139482	-0.90708723111203
BmAGO3_HA_input_AB	BmAGO3-HA	input	AB	LTR-2_BM-LTR	RNA_repeats	6768	1603	20779551429654	-107895134139482	-0.90708723111203
BmAGO3_HA_input_AB	BmAGO3-HA	input	AB	LTR-3_PPo-LTR	RNA_repeats	65	32	102236781302845	-107895134139482	-0.90708723111203
BmAGO3_HA_input_AB	BmAGO3-HA	input	AB	LTR-4_Hm	RNA_repeats	148	362	-129039252145426	-107895134139482	-0.90708723111203
BmAGO3_HA_input_AB	BmAGO3-HA	input	AB	LTR-6_PPo-I	RNA_repeats	8	211	-472109918870718	-107895134139482	-0.90708723111203
BmAGO3_HA_input_AB	BmAGO3-HA	input	AB	LTR-6_PPo-LTR	RNA_repeats	5	13	-137851162325373	-107895134139482	-0.90708723111203
BmAGO3_HA_input_AB	BmAGO3-HA	input	AB	LTR1_BM	RNA_repeats	302	600	-0.990413951170802	-107895134139482	-0.90708723111203
BmAGO3_HA_input_AB	BmAGO3-HA	input	AB	LYDIA_I-int	RNA_repeats	335	802	-125944114110979	-107895134139482	-0.90708723111203
BmAGO3_HA_input_AB	BmAGO3-HA	input	AB	MAG	RNA_repeats	1147	6900	-258873097053707	-107895134139482	-0.90708723111203
BmAGO3_HA_input_AB	BmAGO3-HA	input	AB	MAR1_BM	DNA_repeats	1361	6144	-217451114921716	-107895134139482	-0.90708723111203
BmAGO3_HA_input_AB	BmAGO3-HA	input	AB	Mariner_HC	DNA_repeats	15	19	-0.341036917835067	-107895134139482	-0.90708723111203
BmAGO3_HA_input_AB	BmAGO3-HA	input	AB	Mariner-1_AP	DNA_repeats	17	1318	-627667181375771	-107895134139482	-0.90708723111203
BmAGO3_HA_input_AB	BmAGO3-HA	input	AB	Mariner-1_BM	DNA_repeats	2943	6896	-12284722321487	-107895134139482	-0.90708723111203
BmAGO3_HA_input_AB	BmAGO3-HA	input	AB	Mariner-10_BM	DNA_repeats	257	866	-175259866553285	-107895134139482	-0.90708723111203
BmAGO3_HA_input_AB	BmAGO3-HA	input	AB	Mariner-11_BM	DNA_repeats	104	355	-177123549625095	-107895134139482	-0.90708723111203
BmAGO3_HA_input_AB	BmAGO3-HA	input	AB	Mariner-11_SIn	DNA_repeats	21	12	0.807354922057604	-107895134139482	-0.90708723111203
BmAGO3_HA_input_AB	BmAGO3-HA	input	AB	Mariner-12_BM	DNA_repeats	120	1197	-331831684133498	-107895134139482	-0.90708723111203
BmAGO3_HA_input_AB	BmAGO3-HA	input	AB	Mariner-14_LHu	DNA_repeats	14	53	-19205655325056	-107895134139482	-0.90708723111203
BmAGO3_HA_input_AB	BmAGO3-HA	input	AB	Mariner-17_AEc	DNA_repeats	7	18	-136257007938471	-107895134139482	-0.90708723111203
BmAGO3_HA_input_AB	BmAGO3-HA	input	AB	Mariner-18_LSal	DNA_repeats	2	74	-520945336562895	-107895134139482	-0.90708723111203
BmAGO3_HA_input_AB	BmAGO3-HA	input	AB	Mariner-2_BM	DNA_repeats	391	8660	-446912651230673	-107895134139482	-0.90708723111203
BmAGO3_HA_input_AB	BmAGO3-HA	input	AB	Mariner-2_DAn	DNA_repeats	6	5	0.263034405833794	-107895134139482	-0.90708723111203
BmAGO3_HA_input_AB	BmAGO3-HA	input	AB	Mariner-22_RPr	DNA_repeats	75	165	-113750352374993	-107895134139482	-0.90708723111203
BmAGO3_HA_input_AB	BmAGO3-HA	input	AB	Mariner-27_LMi	DNA_repeats	6	51	-308746284125034	-107895134139482	-0.90708723111203
BmAGO3_HA_input_AB	BmAGO3-HA	input	AB	Mariner-3_ACe	DNA_repeats	12	587	-56122541923889	-107895134139482	-0.90708723111203
BmAGO3_HA_input_AB	BmAGO3-HA	input	AB	Mariner-3_AP	DNA_repeats	41	228	-247533800954666	-107895134139482	-0.90708723111203
BmAGO3_HA_input_AB	BmAGO3-HA	input	AB	Mariner-3_BM	DNA_repeats	601	2157	-184358928044927	-107895134139482	-0.90708723111203
BmAGO3_HA_input_AB	BmAGO3-HA	input	AB	Mariner-33_LMi	DNA_repeats	4	15	-190689059560852	-107895134139482	-0.90708723111203
BmAGO3_HA_input_AB	BmAGO3-HA	input	AB	Mariner-4_ACe	DNA_repeats	14	22	-0.652076696579693	-107895134139482	-0.90708723111203
BmAGO3_HA_input_AB	BmAGO3-HA	input	AB	Mariner-4_BM	DNA_repeats	2209	6732	-160764175797467	-107895134139482	-0.90708723111203
BmAGO3_HA_input_AB	BmAGO3-HA	input	AB	Mariner-4_DY	DNA_repeats	2	39	-428540221886225	-107895134139482	-0.90708723111203
BmAGO3_HA_input_AB	BmAGO3-HA	input	AB	Mariner-40_LMi	DNA_repeats	29	8	185798099512757	-107895134139482	-0.90708723111203
BmAGO3_HA_input_AB	BmAGO3-HA	input	AB	Mariner-41_LMi	DNA_repeats	178	573	-168665789779051	-107895134139482	-0.90708723111203
BmAGO3_HA_input_AB	BmAGO3-HA	input	AB	Mariner-44_LMi	DNA_repeats	65	19	177444029958487	-107895134139482	-0.90708723111203
BmAGO3_HA_input_AB	BmAGO3-HA	input	AB	Mariner-47_LMi	DNA_repeats	8	14	-0.807354922057604	-107895134139482	-0.90708723111203
BmAGO3_HA_input_AB	BmAGO3-HA	input	AB	Mariner-5_BM	DNA_repeats	180	810	-216992500144231	-107895134139482	-0.90708723111203
BmAGO3_HA_input_AB	BmAGO3-HA	input	AB	Mariner-5_PBa	DNA_repeats	13	27	-105444778402238	-107895134139482	-0.90708723111203
BmAGO3_HA_input_AB	BmAGO3-HA	input	AB	Mariner-52_LSal	DNA_repeats	9	5	0.84799690655495	-107895134139482	-0.90708723111203
BmAGO3_HA_input_AB	BmAGO3-HA	input	AB	Mariner-56_LMi	DNA_repeats	14	1	38073549220576	-107895134139482	-0.90708723111203
BmAGO3_HA_input_AB	BmAGO3-HA	input	AB	Mariner-6_BM	DNA_repeats	11	4	14594316186373	-107895134139482	-0.90708723111203
BmAGO3_HA_input_AB	BmAGO3-HA	input	AB	Mariner-6_HSal	DNA_repeats	65	1029	-398465945386551	-107895134139482	-0.90708723111203
BmAGO3_HA_input_AB	BmAGO3-HA	input	AB	Mariner-6_LSal	DNA_repeats	11	477	-543841383736821	-107895134139482	-0.90708723111203
BmAGO3_HA_input_AB	BmAGO3-HA	input	AB	Mariner-6_RPr	DNA_repeats	71	219	-162503994009649	-107895134139482	-0.90708723111203
BmAGO3_HA_input_AB	BmAGO3-HA	input	AB	Mariner-62_HSal	DNA_repeats	10	1	332192809488736	-107895134139482	-0.90708723111203
BmAGO3_HA_input_AB	BmAGO3-HA	input	AB	Mariner-7_BM	DNA_repeats	158	1250	-298393163137235	-107895134139482	-0.90708723111203
BmAGO3_HA_input_AB	BmAGO3-HA	input	AB	Mariner-7_CFl	DNA_repeats	15	22	-0.552541023028779	-107895134139482	-0.90708723111203
BmAGO3_HA_input_AB	BmAGO3-HA	input	AB	Mariner-7_HMM	DNA_repeats	58	1222	-439704757469116	-107895134139482	-0.90708723111203
BmAGO3_HA_input_AB	BmAGO3-HA	input	AB	Mariner-70_HSal	DNA_repeats	1	12	-358496250072116	-107895134139482	-0.90708723111203
BmAGO3_HA_input_AB	BmAGO3-HA	input	AB	Mariner-78_LMi	DNA_repeats	88	1599	-418352260484304	-107895134139482	-0.90708723111203
BmAGO3_HA_input_AB	BmAGO3-HA	input	AB	Mariner-8_BM	DNA_repeats	69	58	0.250543461650597	-107895134139482	-0.90708723111203
BmAGO3_HA_input_AB	BmAGO3-HA	input	AB	Mariner-8_HSal	DNA_repeats	29	41	-0.499571009490512	-107895134139482	-0.90708723111203
BmAGO3_HA_input_AB	BmAGO3-HA	input	AB	Mariner-83_HSal	DNA_repeats	8	8	0	-107895134139482	-0.90708723111203
BmAGO3_HA_input_AB	BmAGO3-HA	input	AB	Mariner-84N2_HSal	DNA_repeats	211	1	772109918870719	-107895134139482	-0.90708723111203
BmAGO3_HA_input_AB	BmAGO3-HA	input	AB	Mariner-9_BM	DNA_repeats	1294	2228	-0.783911615347524	-107895134139482	-0.90708723111203
BmAGO3_HA_input_AB	BmAGO3-HA	input	AB	Mariner-98_HSal	DNA_repeats	12	33	-14594316186373	-107895134139482	-0.90708723111203
BmAGO3_HA_input_AB	BmAGO3-HA	input	AB	Mariner-N22_LMi	DNA_repeats	10	2	232192809488736	-107895134139482	-0.90708723111203
BmAGO3_HA_input_AB	BmAGO3-HA	input	AB	Mariner-N25_LSal	DNA_repeats	2	10	-232192809488736	-107895134139482	-0.90708723111203
BmAGO3_HA_input_AB	BmAGO3-HA	input	AB	Mariner-N3_LMi	DNA_repeats	7	135	-426946067499323	-107895134139482	-0.90708723111203
BmAGO3_HA_input_AB	BmAGO3-HA	input	AB	Mariner-N6_AEc	DNA_repeats	20	26	-0.37851162325373	-107895134139482	-0.90708723111203
BmAGO3_HA_input_AB	BmAGO3-HA	input	AB	Mariner-N9_LMi	DNA_repeats	29	177	-260962455495543	-107895134139482	-0.90708723111203
BmAGO3_HA_input_AB	BmAGO3-HA	input	AB	MICROPIA_I-int	RNA_repeats	5	28	-248542682717024	-107895134139482	-0.90708723111203
BmAGO3_HA_input_AB	BmAGO3-HA	input	AB	MTANGA_I-int	RNA_repeats	49	7	28073549220576	-107895134139482	-0.90708723111203
BmAGO3_HA_input_AB	BmAGO3-HA	input	AB	MuDR-1_LMi	DNA_repeats	19	3	266296501272243	-107895134139482	-0.90708723111203
BmAGO3_HA_input_AB	BmAGO3-HA	input	AB	Nimb-12_LMi	RNA_repeats	8	6	0.415037499278844	-107895134139482	-0.90708723111203
BmAGO3_HA_input_AB	BmAGO3-HA	input	AB	Nimb-17_LMi	RNA_repeats	41	43	-0.0687127500840142	-107895134139482	-0.90708723111203
BmAGO3_HA_input_AB	BmAGO3-HA	input	AB	Nimb-27_LMi	RNA_repeats	16	2	3	-107895134139482	-0.90708723111203
BmAGO3_HA_input_AB	BmAGO3-HA	input	AB	Nimb-37_LMi	RNA_repeats	174	99	0.813586875769119	-107895134139482	-0.90708723111203
BmAGO3_HA_input_AB	BmAGO3-HA	input	AB	Nimb-4_RPr	RNA_repeats	8	22	-14594316186373	-107895134139482	-0.90708723111203
BmAGO3_HA_input_AB	BmAGO3-HA	input	AB	nMar-16_Hmel	DNA_repeats	1	10	-332192809488736	-107895134139482	-0.90708723111203
BmAGO3_HA_input_AB	BmAGO3-HA	input	AB	nMar-8_Hmel	DNA_repeats	4	16	-2	-107895134139482	-0.90708723111203
BmAGO3_HA_input_AB	BmAGO3-HA	input	AB	Nobel_I-int	RNA_repeats	42	113	-142786153963643	-107895134139482	-0.90708723111203
BmAGO3_HA_input_AB	BmAGO3-HA	input	AB	NonLTR-4_PPo	Retroposon	30	13	120645087746743	-107895134139482	-0.90708723111203
BmAGO3_HA_input_AB	BmAGO3-HA	input	AB	nPIF-3_Hmel	DNA_repeats	66	138	-106413033741972	-107895134139482	-0.90708723111203
BmAGO3_HA_input_AB	BmAGO3-HA	input	AB	P-1_DRh	DNA_repeats	14	3	222239242133645	-107895134139482	-0.90708723111203
BmAGO3_HA_input_AB	BmAGO3-HA	input	AB	P-2_LMi	DNA_repeats	17	32	-0.912537158749661	-107895134139482	-0.90708723111203
BmAGO3_HA_input_AB	BmAGO3-HA	input	AB	P-28_LSal	DNA_repeats	16	17	-0.0874628412503394	-107895134139482	-0.90708723111203
BmAGO3_HA_input_AB	BmAGO3-HA	input	AB	PAO_int-int	RNA_repeats	6434	14680	-119006412707784	-107895134139482	-0.90708723111203
BmAGO3_HA_input_AB	BmAGO3-HA	input	AB	PAO_LTR	RNA_repeats	851	5005	-255613903203739	-107895134139482	-0.90708723111203
BmAGO3_HA_input_AB	BmAGO3-HA	input	AB	PENEL1_NVi	RNA_repeats	33	253	-293859945533586	-107895134139482	-0.90708723111203
BmAGO3_HA_input_AB	BmAGO3-HA	input	AB	Penelope-1_HMM	RNA_repeats	2	26	-370043971814109	-107895134139482	-0.90708723111203
BmAGO3_HA_input_AB	BmAGO3-HA	input	AB	Penelope-12B_LMi	RNA_repeats	4	184	-552356195605701	-107895134139482	-0.90708723111203
BmAGO3_HA_input_AB	BmAGO3-HA	input	AB	Penelope-14_LMi	RNA_repeats	2	40	-432192809488736	-107895134139482	-0.90708723111203
BmAGO3_HA_input_AB	BmAGO3-HA	input	AB	piggyBac-1_BM	DNA_repeats	279	1950	-280513709680779	-107895134139482	-0.90708723111203
BmAGO3_HA_input_AB	BmAGO3-HA	input	AB	piggyBac-1_Hmel	DNA_repeats	127	1486	-354853371376643	-107895134139482	-0.90708723111203
BmAGO3_HA_input_AB	BmAGO3-HA	input	AB	piggyBac-12_LMi	DNA_repeats	53	324	-261192954832143	-107895134139482	-0.90708723111203
BmAGO3_HA_input_AB	BmAGO3-HA	input	AB	piggyBac-2_DF	DNA_repeats	73	227	-16367239284109	-107895134139482	-0.90708723111203
BmAGO3_HA_input_AB	BmAGO3-HA	input	AB	piggyBac-2_Hmel	DNA_repeats	70	115	-0.716207033999409	-107895134139482	-0.90708723111203
BmAGO3_HA_input_AB	BmAGO3-HA	input	AB	piggyBac-27_LMi	DNA_repeats	113	547	-227521806037737	-107895134139482	-0.90708723111203
BmAGO3_HA_input_AB	BmAGO3-HA	input	AB	piggyBac-3_DBp	DNA_repeats	4	19	-224792751344359	-107895134139482	-0.90708723111203
BmAGO3_HA_input_AB	BmAGO3-HA	input	AB	piggyBac-4_HMM	DNA_repeats	308	1651	-242233786421836	-107895134139482	-0.90708723111203
BmAGO3_HA_input_AB	BmAGO3-HA	input	AB	piggyBac-5_LSal	DNA_repeats	12	19	-0.662965012722429	-107895134139482	-0.90708723111203
BmAGO3_HA_input_AB	BmAGO3-HA	input	AB	piggyBac-N1_BM	DNA_repeats	9	10	-0.15200309344505	-107895134139482	-0.90708723111203
BmAGO3_HA_input_AB	BmAGO3-HA	input	AB	Polinton-2_PBa	DNA_repeats	10	1	332192809488736	-107895134139482	-0.90708723111203
BmAGO3_HA_input_AB	BmAGO3-HA	input	AB	Proto2-1_BM	RNA_repeats	80	175	-112928301694497	-107895134139482	-0.90708723111203
BmAGO3_HA_input_AB	BmAGO3-HA	input	AB	Proto2-1_Hmel	RNA_repeats	413	611	-0.565030598399284	-107895134139482	-0.90708723111203
BmAGO3_HA_input_AB	BmAGO3-HA	input	AB	Proto2-1_PPo	RNA_repeats	84	115	-0.453172628165615	-107895134139482	-0.90708723111203
BmAGO3_HA_input_AB	BmAGO3-HA	input	AB	Proto2-1_PXu	RNA_repeats	9	17	-0.917537839808027	-107895134139482	-0.90708723111203
BmAGO3_HA_input_AB	BmAGO3-HA	input	AB	Proto2-2_Hmel	RNA_repeats	166	137	0.277007348386398	-107895134139482	-0.90708723111203
BmAGO3_HA_input_AB	BmAGO3-HA	input	AB	Proto2-2_HMM	RNA_repeats	4	17	-208746284125034	-107895134139482	-0.90708723111203
BmAGO3_HA_input_AB	BmAGO3-HA	input	AB	Proto2-3_Hmel	RNA_repeats	94	372	-198456995943039	-107895134139482	-0.90708723111203
BmAGO3_HA_input_AB	BmAGO3-HA	input	AB	R1	RNA_repeats	4978	757	27172010249953	-107895134139482	-0.90708723111203
BmAGO3_HA_input_AB	BmAGO3-HA	input	AB	R1-1_BM	RNA_repeats	2087	5669	-144166366865959	-107895134139482	-0.90708723111203
BmAGO3_HA_input_AB	BmAGO3-HA	input	AB	R1-1_HMM	RNA_repeats	278	488	-0.811796264839379	-107895134139482	-0.90708723111203
BmAGO3_HA_input_AB	BmAGO3-HA	input	AB	R1-2_PBa	RNA_repeats	293	3	660979435370109	-107895134139482	-0.90708723111203
BmAGO3_HA_input_AB	BmAGO3-HA	input	AB	R1-2_PPo	RNA_repeats	34	231	-276428620016572	-107895134139482	-0.90708723111203
BmAGO3_HA_input_AB	BmAGO3-HA	input	AB	R1-3_BM	RNA_repeats	1489	6017	-201470060284775	-107895134139482	-0.90708723111203
BmAGO3_HA_input_AB	BmAGO3-HA	input	AB	R1-4_BM	RNA_repeats	1281	1230	0.0586121601150444	-107895134139482	-0.90708723111203
BmAGO3_HA_input_AB	BmAGO3-HA	input	AB	R1-5_BM	RNA_repeats	866	859	0.0117088935882614	-107895134139482	-0.90708723111203
BmAGO3_HA_input_AB	BmAGO3-HA	input	AB	R2_BM	RNA_repeats	8358	853	329254011200412	-107895134139482	-0.90708723111203
BmAGO3_HA_input_AB	BmAGO3-HA	input	AB	R4_Hmel	RNA_repeats	25	191	-293357263826102	-107895134139482	-0.90708723111203
BmAGO3_HA_input_AB	BmAGO3-HA	input	AB	R4-1_BM	RNA_repeats	32	42	-0.39231742277876	-107895134139482	-0.90708723111203
BmAGO3_HA_input_AB	BmAGO3-HA	input	AB	R4-1_HMe	RNA_repeats	185	371	-100389391610449	-107895134139482	-0.90708723111203
BmAGO3_HA_input_AB	BmAGO3-HA	input	AB	REP-3_LMi	Unknown	88	127	-0.529253068134869	-107895134139482	-0.90708723111203
BmAGO3_HA_input_AB	BmAGO3-HA	input	AB	REP-4_PBa	DNA_repeats	3	12	-2	-107895134139482	-0.90708723111203
BmAGO3_HA_input_AB	BmAGO3-HA	input	AB	REP-6_LMi	Unknown	9423	2239	207333191552052	-107895134139482	-0.90708723111203
BmAGO3_HA_input_AB	BmAGO3-HA	input	AB	ROO_I-int	RNA_repeats	76	443	-254323537511143	-107895134139482	-0.90708723111203
BmAGO3_HA_input_AB	BmAGO3-HA	input	AB	RTE-1_BM	RNA_repeats	439	2361	-242710519669328	-107895134139482	-0.90708723111203
BmAGO3_HA_input_AB	BmAGO3-HA	input	AB	RTE-1_HMe	RNA_repeats	155	381	-129752278221908	-107895134139482	-0.90708723111203
BmAGO3_HA_input_AB	BmAGO3-HA	input	AB	RTE-1_PPo	RNA_repeats	133	79	0.751501687324087	-107895134139482	-0.90708723111203
BmAGO3_HA_input_AB	BmAGO3-HA	input	AB	RTE-10_PXu	RNA_repeats	48	152	-166296501272243	-107895134139482	-0.90708723111203
BmAGO3_HA_input_AB	BmAGO3-HA	input	AB	RTE-11_Hmel	RNA_repeats	13	63	-227684020535882	-107895134139482	-0.90708723111203
BmAGO3_HA_input_AB	BmAGO3-HA	input	AB	RTE-11_HMM	RNA_repeats	37	97	-139045947655818	-107895134139482	-0.90708723111203
BmAGO3_HA_input_AB	BmAGO3-HA	input	AB	RTE-12_Hmel	RNA_repeats	148	299	-101454830856916	-107895134139482	-0.90708723111203
BmAGO3_HA_input_AB	BmAGO3-HA	input	AB	RTE-12_HMM	RNA_repeats	93	233	-132502733354625	-107895134139482	-0.90708723111203
BmAGO3_HA_input_AB	BmAGO3-HA	input	AB	RTE-13_Hmel	RNA_repeats	673	2081	-162859855512502	-107895134139482	-0.90708723111203
BmAGO3_HA_input_AB	BmAGO3-HA	input	AB	RTE-13_PXu	RNA_repeats	10	1	332192809488736	-107895134139482	-0.90708723111203
BmAGO3_HA_input_AB	BmAGO3-HA	input	AB	RTE-14_Hmel	RNA_repeats	974	1653	-0.763093047209972	-107895134139482	-0.90708723111203
BmAGO3_HA_input_AB	BmAGO3-HA	input	AB	RTE-14_PPo	RNA_repeats	133	294	-114438990933517	-107895134139482	-0.90708723111203
BmAGO3_HA_input_AB	BmAGO3-HA	input	AB	RTE-15_PPo	RNA_repeats	250	1669	-273898395470051	-107895134139482	-0.90708723111203
BmAGO3_HA_input_AB	BmAGO3-HA	input	AB	RTE-15_PXu	RNA_repeats	9	12	-0.415037499278844	-107895134139482	-0.90708723111203
BmAGO3_HA_input_AB	BmAGO3-HA	input	AB	RTE-16_Hmel	RNA_repeats	720	2226	-162838478101228	-107895134139482	-0.90708723111203
BmAGO3_HA_input_AB	BmAGO3-HA	input	AB	RTE-17_PPo	RNA_repeats	3	23	-293859945533586	-107895134139482	-0.90708723111203
BmAGO3_HA_input_AB	BmAGO3-HA	input	AB	RTE-18_HMM	RNA_repeats	6	23	-193859945533586	-107895134139482	-0.90708723111203
BmAGO3_HA_input_AB	BmAGO3-HA	input	AB	RTE-18_PPo	RNA_repeats	26	25	0.0565835283663675	-107895134139482	-0.90708723111203
BmAGO3_HA_input_AB	BmAGO3-HA	input	AB	RTE-19_Hmel	RNA_repeats	54	76	-0.493040011280117	-107895134139482	-0.90708723111203
BmAGO3_HA_input_AB	BmAGO3-HA	input	AB	RTE-19_PPo	RNA_repeats	362	763	-107569335975133	-107895134139482	-0.90708723111203
BmAGO3_HA_input_AB	BmAGO3-HA	input	AB	RTE-1B_DAn	RNA_repeats	7	4	0.807354922057604	-107895134139482	-0.90708723111203
BmAGO3_HA_input_AB	BmAGO3-HA	input	AB	RTE-2_BM	RNA_repeats	646	2809	-212045055443247	-107895134139482	-0.90708723111203
BmAGO3_HA_input_AB	BmAGO3-HA	input	AB	RTE-2_Hmel	RNA_repeats	121	389	-16847631077116	-107895134139482	-0.90708723111203
BmAGO3_HA_input_AB	BmAGO3-HA	input	AB	RTE-2_PPo	RNA_repeats	6	18	-158496250072116	-107895134139482	-0.90708723111203
BmAGO3_HA_input_AB	BmAGO3-HA	input	AB	RTE-2_PXu	RNA_repeats	33	32	0.0443941193584534	-107895134139482	-0.90708723111203
BmAGO3_HA_input_AB	BmAGO3-HA	input	AB	RTE-20_Hmel	RNA_repeats	100	177	-0.823749360308273	-107895134139482	-0.90708723111203
BmAGO3_HA_input_AB	BmAGO3-HA	input	AB	RTE-20_HMM	RNA_repeats	129	166	-0.363812175923671	-107895134139482	-0.90708723111203
BmAGO3_HA_input_AB	BmAGO3-HA	input	AB	RTE-20_PPo	RNA_repeats	24	10	126303440583379	-107895134139482	-0.90708723111203
BmAGO3_HA_input_AB	BmAGO3-HA	input	AB	RTE-21_PPo	RNA_repeats	18	68	-191753783980803	-107895134139482	-0.90708723111203
BmAGO3_HA_input_AB	BmAGO3-HA	input	AB	RTE-28_PPo	RNA_repeats	30	115	-193859945533586	-107895134139482	-0.90708723111203
BmAGO3_HA_input_AB	BmAGO3-HA	input	AB	RTE-2B_PPo	RNA_repeats	6	22	-187446911791614	-107895134139482	-0.90708723111203
BmAGO3_HA_input_AB	BmAGO3-HA	input	AB	RTE-3_BM	RNA_repeats	778	394	0.981574525529816	-107895134139482	-0.90708723111203
BmAGO3_HA_input_AB	BmAGO3-HA	input	AB	RTE-3_Hmel	RNA_repeats	7	6	0.222392421336448	-107895134139482	-0.90708723111203
BmAGO3_HA_input_AB	BmAGO3-HA	input	AB	RTE-3_MMa	RNA_repeats	8	4	1	-107895134139482	-0.90708723111203
BmAGO3_HA_input_AB	BmAGO3-HA	input	AB	RTE-3_PXu	RNA_repeats	79	94	-0.250808103500534	-107895134139482	-0.90708723111203
BmAGO3_HA_input_AB	BmAGO3-HA	input	AB	RTE-36_PPo	RNA_repeats	102	621	-260602411624899	-107895134139482	-0.90708723111203
BmAGO3_HA_input_AB	BmAGO3-HA	input	AB	RTE-4_BM	RNA_repeats	263	571	-111842794607054	-107895134139482	-0.90708723111203
BmAGO3_HA_input_AB	BmAGO3-HA	input	AB	RTE-4_Hmel	RNA_repeats	191	290	-0.602480261979186	-107895134139482	-0.90708723111203
BmAGO3_HA_input_AB	BmAGO3-HA	input	AB	RTE-4_PPo	RNA_repeats	123	725	-255932267956306	-107895134139482	-0.90708723111203
BmAGO3_HA_input_AB	BmAGO3-HA	input	AB	RTE-4B_PPo	RNA_repeats	15	23	-0.616671360448494	-107895134139482	-0.90708723111203
BmAGO3_HA_input_AB	BmAGO3-HA	input	AB	RTE-5_BM	RNA_repeats	319	675	-108133107817332	-107895134139482	-0.90708723111203
BmAGO3_HA_input_AB	BmAGO3-HA	input	AB	RTE-5_Hmel	RNA_repeats	200	239	-0.257010618206024	-107895134139482	-0.90708723111203
BmAGO3_HA_input_AB	BmAGO3-HA	input	AB	RTE-5_LMi	RNA_repeats	5	18	-184799690655495	-107895134139482	-0.90708723111203
BmAGO3_HA_input_AB	BmAGO3-HA	input	AB	RTE-5_PPo	RNA_repeats	13	32	-129956028185891	-107895134139482	-0.90708723111203
BmAGO3_HA_input_AB	BmAGO3-HA	input	AB	RTE-5_PXu	RNA_repeats	7	4	0.807354922057604	-107895134139482	-0.90708723111203
BmAGO3_HA_input_AB	BmAGO3-HA	input	AB	RTE-6_BM	RNA_repeats	144	537	-18988532765431	-107895134139482	-0.90708723111203
BmAGO3_HA_input_AB	BmAGO3-HA	input	AB	RTE-6_Hmel	RNA_repeats	1169	1511	-0.370228730633173	-107895134139482	-0.90708723111203
BmAGO3_HA_input_AB	BmAGO3-HA	input	AB	RTE-6_HMM	RNA_repeats	277	790	-151196667701528	-107895134139482	-0.90708723111203
BmAGO3_HA_input_AB	BmAGO3-HA	input	AB	RTE-6_LMi	RNA_repeats	2	12	-258496250072116	-107895134139482	-0.90708723111203
BmAGO3_HA_input_AB	BmAGO3-HA	input	AB	RTE-6_PPo	RNA_repeats	17	11	0.628031222613042	-107895134139482	-0.90708723111203
BmAGO3_HA_input_AB	BmAGO3-HA	input	AB	RTE-6_PXu	RNA_repeats	21	160	-29296106721086	-107895134139482	-0.90708723111203
BmAGO3_HA_input_AB	BmAGO3-HA	input	AB	RTE-7_Hmel	RNA_repeats	164	214	-0.383914981783063	-107895134139482	-0.90708723111203
BmAGO3_HA_input_AB	BmAGO3-HA	input	AB	RTE-7_PPo	RNA_repeats	49	113	-120546911829998	-107895134139482	-0.90708723111203
BmAGO3_HA_input_AB	BmAGO3-HA	input	AB	RTE-7_PXu	RNA_repeats	9	6	0.584962500721156	-107895134139482	-0.90708723111203
BmAGO3_HA_input_AB	BmAGO3-HA	input	AB	RTE-8_Hmel	RNA_repeats	164	544	-172991083663226	-107895134139482	-0.90708723111203
BmAGO3_HA_input_AB	BmAGO3-HA	input	AB	RTE-8_PXu	RNA_repeats	22	39	-0.825970600224951	-107895134139482	-0.90708723111203
BmAGO3_HA_input_AB	BmAGO3-HA	input	AB	RTE-9_Hmel	RNA_repeats	11	21	-0.932885804141463	-107895134139482	-0.90708723111203
BmAGO3_HA_input_AB	BmAGO3-HA	input	AB	RTE-9_PPo	RNA_repeats	27	46	-0.768674453893544	-107895134139482	-0.90708723111203
BmAGO3_HA_input_AB	BmAGO3-HA	input	AB	RTE-9_PXu	RNA_repeats	37	55	-0.57190634789571	-107895134139482	-0.90708723111203
BmAGO3_HA_input_AB	BmAGO3-HA	input	AB	Sake_BM	RNA_repeats	2180	13453	-26255278875004	-107895134139482	-0.90708723111203
BmAGO3_HA_input_AB	BmAGO3-HA	input	AB	Sake2_BM	RNA_repeats	4790	8359	-0.803304704845497	-107895134139482	-0.90708723111203
BmAGO3_HA_input_AB	BmAGO3-HA	input	AB	SART1	RNA_repeats	5867	12274	-106491059146615	-107895134139482	-0.90708723111203
BmAGO3_HA_input_AB	BmAGO3-HA	input	AB	SARTBm3	RNA_repeats	44	364	-30483630215614	-107895134139482	-0.90708723111203
BmAGO3_HA_input_AB	BmAGO3-HA	input	AB	Sat-1_LVa	Satellite	3	5242	-107709391376073	-107895134139482	-0.90708723111203
BmAGO3_HA_input_AB	BmAGO3-HA	input	AB	SINE-1_BM	RNA_repeats	677	1544	-118944501369308	-107895134139482	-0.90708723111203
BmAGO3_HA_input_AB	BmAGO3-HA	input	AB	SINE-4_CQ	RNA_repeats	10	259	-469488019279919	-107895134139482	-0.90708723111203
BmAGO3_HA_input_AB	BmAGO3-HA	input	AB	SINE2-1_PXu	RNA_repeats	220	33	273696559416621	-107895134139482	-0.90708723111203
BmAGO3_HA_input_AB	BmAGO3-HA	input	AB	Sola-1_DK	DNA_repeats	9	40	-215200309344505	-107895134139482	-0.90708723111203
BmAGO3_HA_input_AB	BmAGO3-HA	input	AB	Sola1-1_AP	DNA_repeats	195	63	163005039024969	-107895134139482	-0.90708723111203
BmAGO3_HA_input_AB	BmAGO3-HA	input	AB	Sola1-1_BM	DNA_repeats	182	1302	-283871909296694	-107895134139482	-0.90708723111203
BmAGO3_HA_input_AB	BmAGO3-HA	input	AB	Sola1-1_LMi	DNA_repeats	4	23	-252356195605701	-107895134139482	-0.90708723111203
BmAGO3_HA_input_AB	BmAGO3-HA	input	AB	Sola1-10_AP	DNA_repeats	211	465	-113998771728821	-107895134139482	-0.90708723111203
BmAGO3_HA_input_AB	BmAGO3-HA	input	AB	Sola1-2_BM	DNA_repeats	327	1048	-168027617603937	-107895134139482	-0.90708723111203
BmAGO3_HA_input_AB	BmAGO3-HA	input	AB	Sola1-3_AP	DNA_repeats	25	18	0.473931188332412	-107895134139482	-0.90708723111203
BmAGO3_HA_input_AB	BmAGO3-HA	input	AB	Sola1-4_AP	DNA_repeats	86	113	-0.39391420771309	-107895134139482	-0.90708723111203
BmAGO3_HA_input_AB	BmAGO3-HA	input	AB	Sola1-8_AP	DNA_repeats	20	93	-221723071622067	-107895134139482	-0.90708723111203
BmAGO3_HA_input_AB	BmAGO3-HA	input	AB	Sola2-1_BM	DNA_repeats	196	2663	-376412686909541	-107895134139482	-0.90708723111203
BmAGO3_HA_input_AB	BmAGO3-HA	input	AB	SSU-rRNA_Dme	rRNA	18357	360	567218958822624	-107895134139482	-0.90708723111203
BmAGO3_HA_input_AB	BmAGO3-HA	input	AB	SSU-rRNA_Hsa	rRNA	56252	1110	566327280955343	-107895134139482	-0.90708723111203
BmAGO3_HA_input_AB	BmAGO3-HA	input	AB	TE-1_BM	Unknown	573	1451	-134044047530984	-107895134139482	-0.90708723111203
BmAGO3_HA_input_AB	BmAGO3-HA	input	AB	TE-2_BM	Unknown	497	613	-0.302641222128495	-107895134139482	-0.90708723111203
BmAGO3_HA_input_AB	BmAGO3-HA	input	AB	TE-X-4_NVi	Unknown	21	20	0.070389327891398	-107895134139482	-0.90708723111203
BmAGO3_HA_input_AB	BmAGO3-HA	input	AB	Transib-1_LHu	DNA_repeats	18	214	-357154198495883	-107895134139482	-0.90708723111203
BmAGO3_HA_input_AB	BmAGO3-HA	input	AB	Transib-7_DAn	DNA_repeats	41	165	-200877020962773	-107895134139482	-0.90708723111203
BmAGO3_HA_input_AB	BmAGO3-HA	input	AB	Transib1_Dmoj	DNA_repeats	11	183	-405626821964675	-107895134139482	-0.90708723111203
BmAGO3_HA_input_AB	BmAGO3-HA	input	AB	Transib1_NVi	DNA_repeats	6	143	-457490883605723	-107895134139482	-0.90708723111203
BmAGO3_HA_input_AB	BmAGO3-HA	input	AB	Transib3_AA	DNA_repeats	31	44	-0.505235308250422	-107895134139482	-0.90708723111203
BmAGO3_HA_input_AB	BmAGO3-HA	input	AB	TRAS-1_MSe	RNA_repeats	413	451	-0.126985651835936	-107895134139482	-0.90708723111203
BmAGO3_HA_input_AB	BmAGO3-HA	input	AB	TRAS-1_PXu	RNA_repeats	25	149	-257531233068744	-107895134139482	-0.90708723111203
BmAGO3_HA_input_AB	BmAGO3-HA	input	AB	TRAS-2_PXu	RNA_repeats	673	491	0.454883480295624	-107895134139482	-0.90708723111203
BmAGO3_HA_input_AB	BmAGO3-HA	input	AB	TRAS1	RNA_repeats	752	1410	-0.906890595608518	-107895134139482	-0.90708723111203
BmAGO3_HA_input_AB	BmAGO3-HA	input	AB	TRAS3_BM	RNA_repeats	1081	1091	-0.013284578588957	-107895134139482	-0.90708723111203
BmAGO3_HA_input_AB	BmAGO3-HA	input	AB	tRNA-1_LSal	tRNA	6652	1	126995724532873	-107895134139482	-0.90708723111203
BmAGO3_HA_input_AB	BmAGO3-HA	input	AB	tRNA-1_RPr	tRNA	11306	1	134648009816554	-107895134139482	-0.90708723111203
BmAGO3_HA_input_AB	BmAGO3-HA	input	AB	tRNA-2_LSal	tRNA	3820	1	118993569229231	-107895134139482	-0.90708723111203
BmAGO3_HA_input_AB	BmAGO3-HA	input	AB	Vingi-1_BM	RNA_repeats	165	1092	-272643492667404	-107895134139482	-0.90708723111203
BmAGO3_HA_input_AB	BmAGO3-HA	input	AB	YAMATO_BM	RNA_repeats	5177	12173	-123349653650326	-107895134139482	-0.90708723111203
BmAGO3_HA_input_AB	BmAGO3-HA	input	AB	ZENON_BM	RNA_repeats	2698	2919	-0.113583862554	-107895134139482	-0.90708723111203
BmAGO3_HA_input_AB	BmAGO3-HA	input	AB	Zenon-1_Hmel	RNA_repeats	12	18	-0.584962500721156	-107895134139482	-0.90708723111203
BmAGO3_HA_input_AB	BmAGO3-HA	input	AB	ZENON-1_PPo	RNA_repeats	14	22	-0.652076696579693	-107895134139482	-0.90708723111203
BmAGO3_HA_input_AB	BmAGO3-HA	input	AB	Zenon-3_Hmel	RNA_repeats	5	6	-0.263034405833794	-107895134139482	-0.90708723111203
BmAGO3_HA_IP_A	BmAGO3-HA	IP	A	(AAATG)n	Simple_repeat	9	3	158496250072116	0.895208599221015	0.848777041024227
BmAGO3_HA_IP_A	BmAGO3-HA	IP	A	(AACTCCG)n	Simple_repeat	11	3	187446911791614	0.895208599221015	0.848777041024227
BmAGO3_HA_IP_A	BmAGO3-HA	IP	A	(AAGCG)n	Simple_repeat	13	22	-0.758991900496205	0.895208599221015	0.848777041024227
BmAGO3_HA_IP_A	BmAGO3-HA	IP	A	(AAT)n	Simple_repeat	13	6	111547721741994	0.895208599221015	0.848777041024227
BmAGO3_HA_IP_A	BmAGO3-HA	IP	A	(AATACA)n	Simple_repeat	13	2	270043971814109	0.895208599221015	0.848777041024227
BmAGO3_HA_IP_A	BmAGO3-HA	IP	A	(AATTTG)n	Simple_repeat	3	13	-211547721741994	0.895208599221015	0.848777041024227
BmAGO3_HA_IP_A	BmAGO3-HA	IP	A	(AC)n	Simple_repeat	140	50	148542682717024	0.895208599221015	0.848777041024227
BmAGO3_HA_IP_A	BmAGO3-HA	IP	A	(ACAA)n	Simple_repeat	40	18	115200309344505	0.895208599221015	0.848777041024227
BmAGO3_HA_IP_A	BmAGO3-HA	IP	A	(ACACAA)n	Simple_repeat	8	8	0	0.895208599221015	0.848777041024227
BmAGO3_HA_IP_A	BmAGO3-HA	IP	A	(ACATAC)n	Simple_repeat	1	25	-464385618977472	0.895208599221015	0.848777041024227
BmAGO3_HA_IP_A	BmAGO3-HA	IP	A	(ACGAC)n	Simple_repeat	15	3	232192809488736	0.895208599221015	0.848777041024227
BmAGO3_HA_IP_A	BmAGO3-HA	IP	A	(AT)n	Simple_repeat	9	4	116992500144231	0.895208599221015	0.848777041024227
BmAGO3_HA_IP_A	BmAGO3-HA	IP	A	(ATA)n	Simple_repeat	35	2	412928301694497	0.895208599221015	0.848777041024227
BmAGO3_HA_IP_A	BmAGO3-HA	IP	A	(ATAATG)n	Simple_repeat	62	6	336923380966572	0.895208599221015	0.848777041024227
BmAGO3_HA_IP_A	BmAGO3-HA	IP	A	(ATAG)n	Simple_repeat	91	2	55077946401987	0.895208599221015	0.848777041024227
BmAGO3_HA_IP_A	BmAGO3-HA	IP	A	(ATCCTCT)n	Simple_repeat	9	84	-322239242133645	0.895208599221015	0.848777041024227
BmAGO3_HA_IP_A	BmAGO3-HA	IP	A	(ATG)n	Simple_repeat	12	1	358496250072116	0.895208599221015	0.848777041024227
BmAGO3_HA_IP_A	BmAGO3-HA	IP	A	(ATTGTTT)n	Simple_repeat	2	11	-24594316186373	0.895208599221015	0.848777041024227
BmAGO3_HA_IP_A	BmAGO3-HA	IP	A	(ATTT)n	Simple_repeat	5	7	-0.485426827170242	0.895208599221015	0.848777041024227
BmAGO3_HA_IP_A	BmAGO3-HA	IP	A	(ATTTAC)n	Simple_repeat	31	1	495419631038687	0.895208599221015	0.848777041024227
BmAGO3_HA_IP_A	BmAGO3-HA	IP	A	(CA)n	Simple_repeat	9	22	-128950661719498	0.895208599221015	0.848777041024227
BmAGO3_HA_IP_A	BmAGO3-HA	IP	A	(CAA)n	Simple_repeat	1	13	-370043971814109	0.895208599221015	0.848777041024227
BmAGO3_HA_IP_A	BmAGO3-HA	IP	A	(CAAG)n	Simple_repeat	727	170	209642061778189	0.895208599221015	0.848777041024227
BmAGO3_HA_IP_A	BmAGO3-HA	IP	A	(CAG)n	Simple_repeat	6	6	0	0.895208599221015	0.848777041024227
BmAGO3_HA_IP_A	BmAGO3-HA	IP	A	(CGA)n	Simple_repeat	27	1	475488750216347	0.895208599221015	0.848777041024227
BmAGO3_HA_IP_A	BmAGO3-HA	IP	A	(CGCGTTA)n	Simple_repeat	29	2	385798099512757	0.895208599221015	0.848777041024227
BmAGO3_HA_IP_A	BmAGO3-HA	IP	A	(CTCTCA)n	Simple_repeat	650	8	634429590791582	0.895208599221015	0.848777041024227
BmAGO3_HA_IP_A	BmAGO3-HA	IP	A	(GAATA)n	Simple_repeat	126	2	597727992349992	0.895208599221015	0.848777041024227
BmAGO3_HA_IP_A	BmAGO3-HA	IP	A	(GAGAGC)n	Simple_repeat	16	221	-378790255939143	0.895208599221015	0.848777041024227
BmAGO3_HA_IP_A	BmAGO3-HA	IP	A	(GAT)n	Simple_repeat	24	4	258496250072116	0.895208599221015	0.848777041024227
BmAGO3_HA_IP_A	BmAGO3-HA	IP	A	(GGATACAGT)n	Simple_repeat	11	3	187446911791614	0.895208599221015	0.848777041024227
BmAGO3_HA_IP_A	BmAGO3-HA	IP	A	(GT)n	Simple_repeat	48	3	4	0.895208599221015	0.848777041024227
BmAGO3_HA_IP_A	BmAGO3-HA	IP	A	(GTGTT)n	Simple_repeat	5	10	-1	0.895208599221015	0.848777041024227
BmAGO3_HA_IP_A	BmAGO3-HA	IP	A	(GTTTTT)n	Simple_repeat	5	8	-0.678071905112638	0.895208599221015	0.848777041024227
BmAGO3_HA_IP_A	BmAGO3-HA	IP	A	(TAAT)n	Simple_repeat	19	1	424792751344359	0.895208599221015	0.848777041024227
BmAGO3_HA_IP_A	BmAGO3-HA	IP	A	(TAATC)n	Simple_repeat	5	40	-3	0.895208599221015	0.848777041024227
BmAGO3_HA_IP_A	BmAGO3-HA	IP	A	(TACTTGT)n	Simple_repeat	10	1	332192809488736	0.895208599221015	0.848777041024227
BmAGO3_HA_IP_A	BmAGO3-HA	IP	A	(TATC)n	Simple_repeat	17	20	-0.234465253637023	0.895208599221015	0.848777041024227
BmAGO3_HA_IP_A	BmAGO3-HA	IP	A	(TATGTGC)n	Simple_repeat	9	16	-0.830074998557688	0.895208599221015	0.848777041024227
BmAGO3_HA_IP_A	BmAGO3-HA	IP	A	(TATTTC)n	Simple_repeat	4	22	-24594316186373	0.895208599221015	0.848777041024227
BmAGO3_HA_IP_A	BmAGO3-HA	IP	A	(TC)n	Simple_repeat	2	11	-24594316186373	0.895208599221015	0.848777041024227
BmAGO3_HA_IP_A	BmAGO3-HA	IP	A	(TCACTA)n	Simple_repeat	13	57	-213245029602365	0.895208599221015	0.848777041024227
BmAGO3_HA_IP_A	BmAGO3-HA	IP	A	(TCATTA)n	Simple_repeat	5	7	-0.485426827170242	0.895208599221015	0.848777041024227
BmAGO3_HA_IP_A	BmAGO3-HA	IP	A	(TCCTC)n	Simple_repeat	3	22	-287446911791614	0.895208599221015	0.848777041024227
BmAGO3_HA_IP_A	BmAGO3-HA	IP	A	(TCGG)n	Simple_repeat	6	5	0.263034405833794	0.895208599221015	0.848777041024227
BmAGO3_HA_IP_A	BmAGO3-HA	IP	A	(TCTGGT)n	Simple_repeat	10	9	0.15200309344505	0.895208599221015	0.848777041024227
BmAGO3_HA_IP_A	BmAGO3-HA	IP	A	(TCTGTTT)n	Simple_repeat	15	6	132192809488736	0.895208599221015	0.848777041024227
BmAGO3_HA_IP_A	BmAGO3-HA	IP	A	(TG)n	Simple_repeat	103	177	-0.781105022899779	0.895208599221015	0.848777041024227
BmAGO3_HA_IP_A	BmAGO3-HA	IP	A	(TGT)n	Simple_repeat	71	2	514974711950468	0.895208599221015	0.848777041024227
BmAGO3_HA_IP_A	BmAGO3-HA	IP	A	(TGTG)n	Simple_repeat	19	1	424792751344359	0.895208599221015	0.848777041024227
BmAGO3_HA_IP_A	BmAGO3-HA	IP	A	(TTA)n	Simple_repeat	6	34	-250250034052918	0.895208599221015	0.848777041024227
BmAGO3_HA_IP_A	BmAGO3-HA	IP	A	(TTACCA)n	Simple_repeat	8	4	1	0.895208599221015	0.848777041024227
BmAGO3_HA_IP_A	BmAGO3-HA	IP	A	(TTATG)n	Simple_repeat	22	98	-215527822547791	0.895208599221015	0.848777041024227
BmAGO3_HA_IP_A	BmAGO3-HA	IP	A	(TTC)n	Simple_repeat	2	118	-588264304936184	0.895208599221015	0.848777041024227
BmAGO3_HA_IP_A	BmAGO3-HA	IP	A	(TTCGC)n	Simple_repeat	2	82	-535755200461808	0.895208599221015	0.848777041024227
BmAGO3_HA_IP_A	BmAGO3-HA	IP	A	(TTCTA)n	Simple_repeat	11	37	-175002174699165	0.895208599221015	0.848777041024227
BmAGO3_HA_IP_A	BmAGO3-HA	IP	A	(TTCTAA)n	Simple_repeat	1	35	-512928301694497	0.895208599221015	0.848777041024227
BmAGO3_HA_IP_A	BmAGO3-HA	IP	A	(TTTA)n	Simple_repeat	2	13	-270043971814109	0.895208599221015	0.848777041024227
BmAGO3_HA_IP_A	BmAGO3-HA	IP	A	(TTTCC)n	Simple_repeat	3	8	-141503749927884	0.895208599221015	0.848777041024227
BmAGO3_HA_IP_A	BmAGO3-HA	IP	A	(TTTCTA)n	Simple_repeat	2	35	-412928301694497	0.895208599221015	0.848777041024227
BmAGO3_HA_IP_A	BmAGO3-HA	IP	A	(TTTG)n	Simple_repeat	39	18	111547721741994	0.895208599221015	0.848777041024227
BmAGO3_HA_IP_A	BmAGO3-HA	IP	A	(TTTGCAC)n	Simple_repeat	1	64	-6	0.895208599221015	0.848777041024227
BmAGO3_HA_IP_A	BmAGO3-HA	IP	A	(TTTGT)n	Simple_repeat	24	10	126303440583379	0.895208599221015	0.848777041024227
BmAGO3_HA_IP_A	BmAGO3-HA	IP	A	(TTTTGTG)n	Simple_repeat	9	2	216992500144231	0.895208599221015	0.848777041024227
BmAGO3_HA_IP_A	BmAGO3-HA	IP	A	(TTTTTAC)n	Simple_repeat	6	17	-150250034052918	0.895208599221015	0.848777041024227
BmAGO3_HA_IP_A	BmAGO3-HA	IP	A	5S_DM	RNA	9153	7	103526740432422	0.895208599221015	0.848777041024227
BmAGO3_HA_IP_A	BmAGO3-HA	IP	A	A-rich	Low_complexity	759	133	251267363991428	0.895208599221015	0.848777041024227
BmAGO3_HA_IP_A	BmAGO3-HA	IP	A	Academ-1_AP	DNA_repeats	167	532	-167157814302714	0.895208599221015	0.848777041024227
BmAGO3_HA_IP_A	BmAGO3-HA	IP	A	Academ-1_BM	DNA_repeats	4383	8116	-0.888850186232004	0.895208599221015	0.848777041024227
BmAGO3_HA_IP_A	BmAGO3-HA	IP	A	Academ-8_LMi	DNA_repeats	1540	1924	-0.321178448187778	0.895208599221015	0.848777041024227
BmAGO3_HA_IP_A	BmAGO3-HA	IP	A	AeHerves2	DNA_repeats	4	8	-1	0.895208599221015	0.848777041024227
BmAGO3_HA_IP_A	BmAGO3-HA	IP	A	AGM1-I	RNA_repeats	53	23	120435849850619	0.895208599221015	0.848777041024227
BmAGO3_HA_IP_A	BmAGO3-HA	IP	A	ANM4	DNA_repeats	57	32	0.832890014164742	0.895208599221015	0.848777041024227
BmAGO3_HA_IP_A	BmAGO3-HA	IP	A	Baggins1	RNA_repeats	17	9	0.917537839808027	0.895208599221015	0.848777041024227
BmAGO3_HA_IP_A	BmAGO3-HA	IP	A	BEL_I-int	RNA_repeats	22	5	213750352374994	0.895208599221015	0.848777041024227
BmAGO3_HA_IP_A	BmAGO3-HA	IP	A	BEL-1_AEc-I	RNA_repeats	185	44	207194984187901	0.895208599221015	0.848777041024227
BmAGO3_HA_IP_A	BmAGO3-HA	IP	A	BEL-1_BM-I	RNA_repeats	966	872	0.147695054058847	0.895208599221015	0.848777041024227
BmAGO3_HA_IP_A	BmAGO3-HA	IP	A	BEL-1_BM-LTR	RNA_repeats	10	19	-0.925999418556223	0.895208599221015	0.848777041024227
BmAGO3_HA_IP_A	BmAGO3-HA	IP	A	BEL-1_Cfl-I	RNA_repeats	209	363	-0.796466605914868	0.895208599221015	0.848777041024227
BmAGO3_HA_IP_A	BmAGO3-HA	IP	A	BEL-1_DAn-I	RNA_repeats	3	9	-158496250072116	0.895208599221015	0.848777041024227
BmAGO3_HA_IP_A	BmAGO3-HA	IP	A	BEL-1_HMM-I	RNA_repeats	8246	1322	264097228438037	0.895208599221015	0.848777041024227
BmAGO3_HA_IP_A	BmAGO3-HA	IP	A	BEL-1_LH-I	RNA_repeats	67	88	-0.393342428179525	0.895208599221015	0.848777041024227
BmAGO3_HA_IP_A	BmAGO3-HA	IP	A	BEL-1_PBa-I	RNA_repeats	782	311	133025402717675	0.895208599221015	0.848777041024227
BmAGO3_HA_IP_A	BmAGO3-HA	IP	A	BEL-1_PPo-I	RNA_repeats	15	1	390689059560852	0.895208599221015	0.848777041024227
BmAGO3_HA_IP_A	BmAGO3-HA	IP	A	BEL-1_RP-I	RNA_repeats	8	9	-0.169925001442312	0.895208599221015	0.848777041024227
BmAGO3_HA_IP_A	BmAGO3-HA	IP	A	BEL-1_SI-I	RNA_repeats	197	154	0.355265278761475	0.895208599221015	0.848777041024227
BmAGO3_HA_IP_A	BmAGO3-HA	IP	A	BEL-1_TCa-I	RNA_repeats	342	725	-10839846700164	0.895208599221015	0.848777041024227
BmAGO3_HA_IP_A	BmAGO3-HA	IP	A	BEL-1-I_NVi	RNA_repeats	85	18	223946593469539	0.895208599221015	0.848777041024227
BmAGO3_HA_IP_A	BmAGO3-HA	IP	A	BEL-10_DTa-I	RNA_repeats	40	23	0.798366138830349	0.895208599221015	0.848777041024227
BmAGO3_HA_IP_A	BmAGO3-HA	IP	A	BEL-100_AA-I	RNA_repeats	25	83	-17311832415722	0.895208599221015	0.848777041024227
BmAGO3_HA_IP_A	BmAGO3-HA	IP	A	BEL-104_AA-I	RNA_repeats	53	14	19205655325056	0.895208599221015	0.848777041024227
BmAGO3_HA_IP_A	BmAGO3-HA	IP	A	BEL-105_AA-I	RNA_repeats	26	47	-0.854149133536545	0.895208599221015	0.848777041024227
BmAGO3_HA_IP_A	BmAGO3-HA	IP	A	BEL-11_CQ-I	RNA_repeats	284	95	157989151117373	0.895208599221015	0.848777041024227
BmAGO3_HA_IP_A	BmAGO3-HA	IP	A	BEL-11_DBp-I	RNA_repeats	13	2	270043971814109	0.895208599221015	0.848777041024227
BmAGO3_HA_IP_A	BmAGO3-HA	IP	A	BEL-11_DEl-I	RNA_repeats	39	11	182597060022495	0.895208599221015	0.848777041024227
BmAGO3_HA_IP_A	BmAGO3-HA	IP	A	BEL-11_LH-I	RNA_repeats	63	1	597727992349992	0.895208599221015	0.848777041024227
BmAGO3_HA_IP_A	BmAGO3-HA	IP	A	BEL-11_SI-I	RNA_repeats	750	734	0.0311105325400306	0.895208599221015	0.848777041024227
BmAGO3_HA_IP_A	BmAGO3-HA	IP	A	BEL-111_AA-I	RNA_repeats	1	46	-552356195605701	0.895208599221015	0.848777041024227
BmAGO3_HA_IP_A	BmAGO3-HA	IP	A	BEL-116_AA-I	RNA_repeats	685	649	0.0778855098487505	0.895208599221015	0.848777041024227
BmAGO3_HA_IP_A	BmAGO3-HA	IP	A	BEL-118_AA-I	RNA_repeats	10	2	232192809488736	0.895208599221015	0.848777041024227
BmAGO3_HA_IP_A	BmAGO3-HA	IP	A	BEL-12_AA-I	RNA_repeats	416	420	-0.0138057995250304	0.895208599221015	0.848777041024227
BmAGO3_HA_IP_A	BmAGO3-HA	IP	A	BEL-12_LH-I	RNA_repeats	365	111	171733678741727	0.895208599221015	0.848777041024227
BmAGO3_HA_IP_A	BmAGO3-HA	IP	A	BEL-120_AA-I	RNA_repeats	531	26	435212833266306	0.895208599221015	0.848777041024227
BmAGO3_HA_IP_A	BmAGO3-HA	IP	A	BEL-123_AA-I	RNA_repeats	564	82	278199934778071	0.895208599221015	0.848777041024227
BmAGO3_HA_IP_A	BmAGO3-HA	IP	A	BEL-13_AA-I	RNA_repeats	21	1	439231742277876	0.895208599221015	0.848777041024227
BmAGO3_HA_IP_A	BmAGO3-HA	IP	A	BEL-13_CQ-I	RNA_repeats	175	274	-0.646820971128198	0.895208599221015	0.848777041024227
BmAGO3_HA_IP_A	BmAGO3-HA	IP	A	BEL-14_CQ-I	RNA_repeats	24	12	1	0.895208599221015	0.848777041024227
BmAGO3_HA_IP_A	BmAGO3-HA	IP	A	BEL-14_DEl-I	RNA_repeats	11	17	-0.628031222613042	0.895208599221015	0.848777041024227
BmAGO3_HA_IP_A	BmAGO3-HA	IP	A	BEL-14_DPu-I	RNA_repeats	36	1	516992500144231	0.895208599221015	0.848777041024227
BmAGO3_HA_IP_A	BmAGO3-HA	IP	A	BEL-145_AA-I	RNA_repeats	47	118	-13280541976842	0.895208599221015	0.848777041024227
BmAGO3_HA_IP_A	BmAGO3-HA	IP	A	BEL-15_AA-I	RNA_repeats	41	16	135755200461808	0.895208599221015	0.848777041024227
BmAGO3_HA_IP_A	BmAGO3-HA	IP	A	BEL-15_DTa-I	RNA_repeats	13	21	-0.691877704637668	0.895208599221015	0.848777041024227
BmAGO3_HA_IP_A	BmAGO3-HA	IP	A	BEL-16_AA-I	RNA_repeats	54	220	-202647221136119	0.895208599221015	0.848777041024227
BmAGO3_HA_IP_A	BmAGO3-HA	IP	A	BEL-16_DTa-I	RNA_repeats	24	46	-0.938599455335857	0.895208599221015	0.848777041024227
BmAGO3_HA_IP_A	BmAGO3-HA	IP	A	BEL-162_AA-I	RNA_repeats	33	78	-124100809950379	0.895208599221015	0.848777041024227
BmAGO3_HA_IP_A	BmAGO3-HA	IP	A	BEL-163_AA-I	RNA_repeats	14	4	18073549220576	0.895208599221015	0.848777041024227
BmAGO3_HA_IP_A	BmAGO3-HA	IP	A	BEL-165_AA-I	RNA_repeats	245	54	21817504368391	0.895208599221015	0.848777041024227
BmAGO3_HA_IP_A	BmAGO3-HA	IP	A	BEL-168_AA-I	RNA_repeats	1	16	-4	0.895208599221015	0.848777041024227
BmAGO3_HA_IP_A	BmAGO3-HA	IP	A	BEL-17_DAn-I	RNA_repeats	1160	167	279620479754088	0.895208599221015	0.848777041024227
BmAGO3_HA_IP_A	BmAGO3-HA	IP	A	BEL-175_AA-I	RNA_repeats	164	38	21096244911745	0.895208599221015	0.848777041024227
BmAGO3_HA_IP_A	BmAGO3-HA	IP	A	BEL-18_CQ-I	RNA_repeats	13	12	0.115477217419936	0.895208599221015	0.848777041024227
BmAGO3_HA_IP_A	BmAGO3-HA	IP	A	BEL-180_AA-I	RNA_repeats	4	12	-158496250072116	0.895208599221015	0.848777041024227
BmAGO3_HA_IP_A	BmAGO3-HA	IP	A	BEL-182_AA-I	RNA_repeats	1005	591	0.765965465888759	0.895208599221015	0.848777041024227
BmAGO3_HA_IP_A	BmAGO3-HA	IP	A	BEL-189_AA-I	RNA_repeats	122	96	0.34577483684173	0.895208599221015	0.848777041024227
BmAGO3_HA_IP_A	BmAGO3-HA	IP	A	BEL-191_AA-I	RNA_repeats	313	240	0.3831282513241	0.895208599221015	0.848777041024227
BmAGO3_HA_IP_A	BmAGO3-HA	IP	A	BEL-193_AA-I	RNA_repeats	4	19	-224792751344359	0.895208599221015	0.848777041024227
BmAGO3_HA_IP_A	BmAGO3-HA	IP	A	BEL-194_AA-I	RNA_repeats	46	15	161667136044849	0.895208599221015	0.848777041024227
BmAGO3_HA_IP_A	BmAGO3-HA	IP	A	BEL-196_AA-I	RNA_repeats	7	14	-1	0.895208599221015	0.848777041024227
BmAGO3_HA_IP_A	BmAGO3-HA	IP	A	BEL-197_AA-I	RNA_repeats	46	9	23536369546147	0.895208599221015	0.848777041024227
BmAGO3_HA_IP_A	BmAGO3-HA	IP	A	BEL-2_AEc-I	RNA_repeats	10	80	-3	0.895208599221015	0.848777041024227
BmAGO3_HA_IP_A	BmAGO3-HA	IP	A	BEL-2_DBi-I	RNA_repeats	29	4	285798099512757	0.895208599221015	0.848777041024227
BmAGO3_HA_IP_A	BmAGO3-HA	IP	A	BEL-2_DBp-I	RNA_repeats	133	19	28073549220576	0.895208599221015	0.848777041024227
BmAGO3_HA_IP_A	BmAGO3-HA	IP	A	BEL-2_DEl-I	RNA_repeats	1	15	-390689059560852	0.895208599221015	0.848777041024227
BmAGO3_HA_IP_A	BmAGO3-HA	IP	A	BEL-2_DFi-I	RNA_repeats	2	74	-520945336562895	0.895208599221015	0.848777041024227
BmAGO3_HA_IP_A	BmAGO3-HA	IP	A	BEL-2_DGri-I	RNA_repeats	449	281	0.676145314520221	0.895208599221015	0.848777041024227
BmAGO3_HA_IP_A	BmAGO3-HA	IP	A	BEL-2_DRh-I	RNA_repeats	71	52	0.44930740136359	0.895208599221015	0.848777041024227
BmAGO3_HA_IP_A	BmAGO3-HA	IP	A	BEL-2_HMM-I	RNA_repeats	2971	277	342299072378623	0.895208599221015	0.848777041024227
BmAGO3_HA_IP_A	BmAGO3-HA	IP	A	BEL-2_LH-I	RNA_repeats	320	245	0.385290155884792	0.895208599221015	0.848777041024227
BmAGO3_HA_IP_A	BmAGO3-HA	IP	A	BEL-2_SI-I	RNA_repeats	1008	279	185315861167073	0.895208599221015	0.848777041024227
BmAGO3_HA_IP_A	BmAGO3-HA	IP	A	BEL-20_AG-I	RNA_repeats	34	50	-0.556393348524385	0.895208599221015	0.848777041024227
BmAGO3_HA_IP_A	BmAGO3-HA	IP	A	BEL-20_DTa-I	RNA_repeats	11	1	34594316186373	0.895208599221015	0.848777041024227
BmAGO3_HA_IP_A	BmAGO3-HA	IP	A	BEL-200_AA-I	RNA_repeats	268	295	-0.138481953791431	0.895208599221015	0.848777041024227
BmAGO3_HA_IP_A	BmAGO3-HA	IP	A	BEL-203_AA-I	RNA_repeats	159	98	0.698173111169147	0.895208599221015	0.848777041024227
BmAGO3_HA_IP_A	BmAGO3-HA	IP	A	BEL-204_AA-I	RNA_repeats	17	6	150250034052918	0.895208599221015	0.848777041024227
BmAGO3_HA_IP_A	BmAGO3-HA	IP	A	BEL-21_DAn-I	RNA_repeats	113	141	-0.319372389983606	0.895208599221015	0.848777041024227
BmAGO3_HA_IP_A	BmAGO3-HA	IP	A	BEL-21_DTa-I	RNA_repeats	41	126	-161972791888183	0.895208599221015	0.848777041024227
BmAGO3_HA_IP_A	BmAGO3-HA	IP	A	BEL-216_AA-I	RNA_repeats	15	91	-260090404459018	0.895208599221015	0.848777041024227
BmAGO3_HA_IP_A	BmAGO3-HA	IP	A	BEL-217_AA-I	RNA_repeats	17	1	408746284125034	0.895208599221015	0.848777041024227
BmAGO3_HA_IP_A	BmAGO3-HA	IP	A	BEL-220_AA-I	RNA_repeats	19	5	192599941855622	0.895208599221015	0.848777041024227
BmAGO3_HA_IP_A	BmAGO3-HA	IP	A	BEL-221_AA-I	RNA_repeats	24	20	0.263034405833794	0.895208599221015	0.848777041024227
BmAGO3_HA_IP_A	BmAGO3-HA	IP	A	BEL-224_AA-I	RNA_repeats	90	401	-215560533012525	0.895208599221015	0.848777041024227
BmAGO3_HA_IP_A	BmAGO3-HA	IP	A	BEL-23_CQ-I	RNA_repeats	54	21	136257007938471	0.895208599221015	0.848777041024227
BmAGO3_HA_IP_A	BmAGO3-HA	IP	A	BEL-24_AA-I	RNA_repeats	7	220	-497400479146706	0.895208599221015	0.848777041024227
BmAGO3_HA_IP_A	BmAGO3-HA	IP	A	BEL-241_AA-I	RNA_repeats	568	277	103600495345549	0.895208599221015	0.848777041024227
BmAGO3_HA_IP_A	BmAGO3-HA	IP	A	BEL-26_AA-I	RNA_repeats	316	660	-106254146606871	0.895208599221015	0.848777041024227
BmAGO3_HA_IP_A	BmAGO3-HA	IP	A	BEL-26_AG-I	RNA_repeats	385	185	105733317506595	0.895208599221015	0.848777041024227
BmAGO3_HA_IP_A	BmAGO3-HA	IP	A	BEL-260_AA-I	RNA_repeats	1	14	-38073549220576	0.895208599221015	0.848777041024227
BmAGO3_HA_IP_A	BmAGO3-HA	IP	A	BEL-27_AA-I	RNA_repeats	66	244	-188634321820443	0.895208599221015	0.848777041024227
BmAGO3_HA_IP_A	BmAGO3-HA	IP	A	BEL-27_CQ-I	RNA_repeats	124	56	114684138832927	0.895208599221015	0.848777041024227
BmAGO3_HA_IP_A	BmAGO3-HA	IP	A	BEL-272_AA-I	RNA_repeats	43	16	14262647547021	0.895208599221015	0.848777041024227
BmAGO3_HA_IP_A	BmAGO3-HA	IP	A	BEL-277_AA-I	RNA_repeats	683	105	270149625062397	0.895208599221015	0.848777041024227
BmAGO3_HA_IP_A	BmAGO3-HA	IP	A	BEL-283_AA-I	RNA_repeats	67	55	0.284729476933113	0.895208599221015	0.848777041024227
BmAGO3_HA_IP_A	BmAGO3-HA	IP	A	BEL-284_AA-I	RNA_repeats	144	396	-14594316186373	0.895208599221015	0.848777041024227
BmAGO3_HA_IP_A	BmAGO3-HA	IP	A	BEL-285_AA-I	RNA_repeats	30	15	1	0.895208599221015	0.848777041024227
BmAGO3_HA_IP_A	BmAGO3-HA	IP	A	BEL-3_DBi-I	RNA_repeats	40	141	-181762325751143	0.895208599221015	0.848777041024227
BmAGO3_HA_IP_A	BmAGO3-HA	IP	A	BEL-3_DMoj-I	RNA_repeats	96	119	-0.309855262586787	0.895208599221015	0.848777041024227
BmAGO3_HA_IP_A	BmAGO3-HA	IP	A	BEL-3_DWil-I	RNA_repeats	289	94	162033683082304	0.895208599221015	0.848777041024227
BmAGO3_HA_IP_A	BmAGO3-HA	IP	A	BEL-3_SI-I	RNA_repeats	258	32	301122725542325	0.895208599221015	0.848777041024227
BmAGO3_HA_IP_A	BmAGO3-HA	IP	A	BEL-31_AA-I	RNA_repeats	815	66	362626212975999	0.895208599221015	0.848777041024227
BmAGO3_HA_IP_A	BmAGO3-HA	IP	A	BEL-33_AA-I	RNA_repeats	45	37	0.282399730700725	0.895208599221015	0.848777041024227
BmAGO3_HA_IP_A	BmAGO3-HA	IP	A	BEL-34_CQ-I	RNA_repeats	697	246	150250034052918	0.895208599221015	0.848777041024227
BmAGO3_HA_IP_A	BmAGO3-HA	IP	A	BEL-37_CQ-I	RNA_repeats	21	1	439231742277876	0.895208599221015	0.848777041024227
BmAGO3_HA_IP_A	BmAGO3-HA	IP	A	BEL-38_AA-I	RNA_repeats	16	14	0.192645077942396	0.895208599221015	0.848777041024227
BmAGO3_HA_IP_A	BmAGO3-HA	IP	A	BEL-4_DMoj-I	RNA_repeats	144	892	-263097489847799	0.895208599221015	0.848777041024227
BmAGO3_HA_IP_A	BmAGO3-HA	IP	A	BEL-4_DVir-I	RNA_repeats	43	14	161890983264449	0.895208599221015	0.848777041024227
BmAGO3_HA_IP_A	BmAGO3-HA	IP	A	BEL-4_DWil-I	RNA_repeats	73	36	10198995574377	0.895208599221015	0.848777041024227
BmAGO3_HA_IP_A	BmAGO3-HA	IP	A	BEL-4_LH-I	RNA_repeats	151	124	0.284208428938204	0.895208599221015	0.848777041024227
BmAGO3_HA_IP_A	BmAGO3-HA	IP	A	BEL-4_PPo-I	RNA_repeats	2413	1435	0.749777178652701	0.895208599221015	0.848777041024227
BmAGO3_HA_IP_A	BmAGO3-HA	IP	A	BEL-42_CQ-I	RNA_repeats	867	143	260001684644345	0.895208599221015	0.848777041024227
BmAGO3_HA_IP_A	BmAGO3-HA	IP	A	BEL-43_AA-I	RNA_repeats	255	233	0.130167292204578	0.895208599221015	0.848777041024227
BmAGO3_HA_IP_A	BmAGO3-HA	IP	A	BEL-45_AA-I	RNA_repeats	46	23	1	0.895208599221015	0.848777041024227
BmAGO3_HA_IP_A	BmAGO3-HA	IP	A	BEL-48_AA-I	RNA_repeats	51	23	114886338591448	0.895208599221015	0.848777041024227
BmAGO3_HA_IP_A	BmAGO3-HA	IP	A	BEL-5_DBp-I	RNA_repeats	32	1	5	0.895208599221015	0.848777041024227
BmAGO3_HA_IP_A	BmAGO3-HA	IP	A	BEL-5_DEu-I	RNA_repeats	249	104	125956221392699	0.895208599221015	0.848777041024227
BmAGO3_HA_IP_A	BmAGO3-HA	IP	A	BEL-5_DVir-I	RNA_repeats	173	49	181991838352152	0.895208599221015	0.848777041024227
BmAGO3_HA_IP_A	BmAGO3-HA	IP	A	BEL-5_DWil-I	RNA_repeats	732	278	139675876556054	0.895208599221015	0.848777041024227
BmAGO3_HA_IP_A	BmAGO3-HA	IP	A	BEL-52_CQ-I	RNA_repeats	76	203	-141740840374159	0.895208599221015	0.848777041024227
BmAGO3_HA_IP_A	BmAGO3-HA	IP	A	BEL-54_AA-I	RNA_repeats	1	12	-358496250072116	0.895208599221015	0.848777041024227
BmAGO3_HA_IP_A	BmAGO3-HA	IP	A	BEL-591_AA-I	RNA_repeats	646	65	331302254166547	0.895208599221015	0.848777041024227
BmAGO3_HA_IP_A	BmAGO3-HA	IP	A	BEL-593_AA-I	RNA_repeats	7	8	-0.192645077942396	0.895208599221015	0.848777041024227
BmAGO3_HA_IP_A	BmAGO3-HA	IP	A	BEL-595_AA-I	RNA_repeats	19	39	-103747470541866	0.895208599221015	0.848777041024227
BmAGO3_HA_IP_A	BmAGO3-HA	IP	A	BEL-6_DAn-I	RNA_repeats	56	183	-170834491622644	0.895208599221015	0.848777041024227
BmAGO3_HA_IP_A	BmAGO3-HA	IP	A	BEL-6_DBp-I	RNA_repeats	32	2	4	0.895208599221015	0.848777041024227
BmAGO3_HA_IP_A	BmAGO3-HA	IP	A	BEL-6_DMoj-I	RNA_repeats	75	312	-205658352836637	0.895208599221015	0.848777041024227
BmAGO3_HA_IP_A	BmAGO3-HA	IP	A	BEL-6_DWil-I	RNA_repeats	495	114	211839470080223	0.895208599221015	0.848777041024227
BmAGO3_HA_IP_A	BmAGO3-HA	IP	A	BEL-6_LH-I	RNA_repeats	519	485	0.0977497912833908	0.895208599221015	0.848777041024227
BmAGO3_HA_IP_A	BmAGO3-HA	IP	A	BEL-6_SI-I	RNA_repeats	161	79	102713612993751	0.895208599221015	0.848777041024227
BmAGO3_HA_IP_A	BmAGO3-HA	IP	A	BEL-611_AA-I	RNA_repeats	45	94	-106273575534796	0.895208599221015	0.848777041024227
BmAGO3_HA_IP_A	BmAGO3-HA	IP	A	BEL-612_AA-I	RNA_repeats	112	55	102599520853294	0.895208599221015	0.848777041024227
BmAGO3_HA_IP_A	BmAGO3-HA	IP	A	BEL-614_AA-I	RNA_repeats	67	7	325873426840017	0.895208599221015	0.848777041024227
BmAGO3_HA_IP_A	BmAGO3-HA	IP	A	BEL-622_AA-I	RNA_repeats	12	33	-14594316186373	0.895208599221015	0.848777041024227
BmAGO3_HA_IP_A	BmAGO3-HA	IP	A	BEL-630_AA-I	RNA_repeats	4	14	-18073549220576	0.895208599221015	0.848777041024227
BmAGO3_HA_IP_A	BmAGO3-HA	IP	A	BEL-632_AA-I	RNA_repeats	22	3	287446911791614	0.895208599221015	0.848777041024227
BmAGO3_HA_IP_A	BmAGO3-HA	IP	A	BEL-636_AA-I	RNA_repeats	37	77	-105733317506595	0.895208599221015	0.848777041024227
BmAGO3_HA_IP_A	BmAGO3-HA	IP	A	BEL-65_AA-I	RNA_repeats	1038	342	160173821347198	0.895208599221015	0.848777041024227
BmAGO3_HA_IP_A	BmAGO3-HA	IP	A	BEL-7_DMoj-I	RNA_repeats	409	351	0.220629812637188	0.895208599221015	0.848777041024227
BmAGO3_HA_IP_A	BmAGO3-HA	IP	A	BEL-7_DPe-I	RNA_repeats	67	8	306608919045777	0.895208599221015	0.848777041024227
BmAGO3_HA_IP_A	BmAGO3-HA	IP	A	BEL-7_LH-I	RNA_repeats	23	4	252356195605701	0.895208599221015	0.848777041024227
BmAGO3_HA_IP_A	BmAGO3-HA	IP	A	BEL-7_SI-I	RNA_repeats	543	1	908480838780436	0.895208599221015	0.848777041024227
BmAGO3_HA_IP_A	BmAGO3-HA	IP	A	BEL-73_AA-I	RNA_repeats	29	2	385798099512757	0.895208599221015	0.848777041024227
BmAGO3_HA_IP_A	BmAGO3-HA	IP	A	BEL-74_AA-I	RNA_repeats	4	15	-190689059560852	0.895208599221015	0.848777041024227
BmAGO3_HA_IP_A	BmAGO3-HA	IP	A	BEL-74_CQ-I	RNA_repeats	8	23	-152356195605701	0.895208599221015	0.848777041024227
BmAGO3_HA_IP_A	BmAGO3-HA	IP	A	BEL-8_CQ-I	RNA_repeats	58	52	0.15754127698648	0.895208599221015	0.848777041024227
BmAGO3_HA_IP_A	BmAGO3-HA	IP	A	BEL-8_DBp-I	RNA_repeats	1032	243	208641475181747	0.895208599221015	0.848777041024227
BmAGO3_HA_IP_A	BmAGO3-HA	IP	A	BEL-8_DEl-I	RNA_repeats	4	22	-24594316186373	0.895208599221015	0.848777041024227
BmAGO3_HA_IP_A	BmAGO3-HA	IP	A	BEL-8_LH-I	RNA_repeats	8	3	141503749927884	0.895208599221015	0.848777041024227
BmAGO3_HA_IP_A	BmAGO3-HA	IP	A	BEL-8_SI-I	RNA_repeats	17	149	-313170567921182	0.895208599221015	0.848777041024227
BmAGO3_HA_IP_A	BmAGO3-HA	IP	A	BEL-80_AA-I	RNA_repeats	651	171	192866121827974	0.895208599221015	0.848777041024227
BmAGO3_HA_IP_A	BmAGO3-HA	IP	A	BEL-81_CQ-I	RNA_repeats	83	136	-0.712423409903415	0.895208599221015	0.848777041024227
BmAGO3_HA_IP_A	BmAGO3-HA	IP	A	BEL-82_AA-I	RNA_repeats	104	18	253051471669878	0.895208599221015	0.848777041024227
BmAGO3_HA_IP_A	BmAGO3-HA	IP	A	BEL-83_AA-I	RNA_repeats	12	17	-0.502500340529183	0.895208599221015	0.848777041024227
BmAGO3_HA_IP_A	BmAGO3-HA	IP	A	BEL-89_CQ-I	RNA_repeats	36	13	146948528330122	0.895208599221015	0.848777041024227
BmAGO3_HA_IP_A	BmAGO3-HA	IP	A	BEL-9_CQ-I	RNA_repeats	33	43	-0.381870635343644	0.895208599221015	0.848777041024227
BmAGO3_HA_IP_A	BmAGO3-HA	IP	A	BEL-9_DBp-I	RNA_repeats	96	29	172698150559358	0.895208599221015	0.848777041024227
BmAGO3_HA_IP_A	BmAGO3-HA	IP	A	BEL-9_LH-I	RNA_repeats	12	2	258496250072116	0.895208599221015	0.848777041024227
BmAGO3_HA_IP_A	BmAGO3-HA	IP	A	BEL-93_AA-I	RNA_repeats	78	4	428540221886225	0.895208599221015	0.848777041024227
BmAGO3_HA_IP_A	BmAGO3-HA	IP	A	BEL-94_CQ-I	RNA_repeats	15	4	190689059560852	0.895208599221015	0.848777041024227
BmAGO3_HA_IP_A	BmAGO3-HA	IP	A	BEL-98_AA-I	RNA_repeats	298	16	421916852046216	0.895208599221015	0.848777041024227
BmAGO3_HA_IP_A	BmAGO3-HA	IP	A	BEL13-I_AG	RNA_repeats	146	3	560486205815886	0.895208599221015	0.848777041024227
BmAGO3_HA_IP_A	BmAGO3-HA	IP	A	BEL17-I_AG	RNA_repeats	102	5	435049724708413	0.895208599221015	0.848777041024227
BmAGO3_HA_IP_A	BmAGO3-HA	IP	A	BEL2-I_Dpse	RNA_repeats	40	11	186249647625007	0.895208599221015	0.848777041024227
BmAGO3_HA_IP_A	BmAGO3-HA	IP	A	BEL3-I_AP	RNA_repeats	340	218	0.641206611360775	0.895208599221015	0.848777041024227
BmAGO3_HA_IP_A	BmAGO3-HA	IP	A	BEL4-I_AP	RNA_repeats	310	92	175256244921722	0.895208599221015	0.848777041024227
BmAGO3_HA_IP_A	BmAGO3-HA	IP	A	BEL8-I_AG	RNA_repeats	58	165	-150834121911824	0.895208599221015	0.848777041024227
BmAGO3_HA_IP_A	BmAGO3-HA	IP	A	BEL9-I_AG	RNA_repeats	62	275	-214909149802515	0.895208599221015	0.848777041024227
BmAGO3_HA_IP_A	BmAGO3-HA	IP	A	BM1	RNA_repeats	11248	6022	0.901353886347858	0.895208599221015	0.848777041024227
BmAGO3_HA_IP_A	BmAGO3-HA	IP	A	BM2A	RNA_repeats	4441	5330	-0.263250961679425	0.895208599221015	0.848777041024227
BmAGO3_HA_IP_A	BmAGO3-HA	IP	A	BMC1	RNA_repeats	18733	19492	-0.0573001688764759	0.895208599221015	0.848777041024227
BmAGO3_HA_IP_A	BmAGO3-HA	IP	A	BMMAR3	DNA_repeats	4366	6325	-0.534753349478244	0.895208599221015	0.848777041024227
BmAGO3_HA_IP_A	BmAGO3-HA	IP	A	BMRP1	Satellite	8	18	-116992500144231	0.895208599221015	0.848777041024227
BmAGO3_HA_IP_A	BmAGO3-HA	IP	A	BmSE	RNA_repeats	946	330	151937415909358	0.895208599221015	0.848777041024227
BmAGO3_HA_IP_A	BmAGO3-HA	IP	A	BovB_BM	RNA_repeats	4390	1923	119086217708282	0.895208599221015	0.848777041024227
BmAGO3_HA_IP_A	BmAGO3-HA	IP	A	CATS	RNA_repeats	8266	903	319439147089368	0.895208599221015	0.848777041024227
BmAGO3_HA_IP_A	BmAGO3-HA	IP	A	Chapaev3-3_AA	DNA_repeats	20	14	0.514573172829758	0.895208599221015	0.848777041024227
BmAGO3_HA_IP_A	BmAGO3-HA	IP	A	Copia-1_BM-I	RNA_repeats	7699	656	355290335069174	0.895208599221015	0.848777041024227
BmAGO3_HA_IP_A	BmAGO3-HA	IP	A	Copia-1_BM-LTR	RNA_repeats	97	19	235198532874354	0.895208599221015	0.848777041024227
BmAGO3_HA_IP_A	BmAGO3-HA	IP	A	Copia-1_DAn-I	RNA_repeats	360	82	213430109171159	0.895208599221015	0.848777041024227
BmAGO3_HA_IP_A	BmAGO3-HA	IP	A	Copia-1_DEl-I	RNA_repeats	578	26	447448596435959	0.895208599221015	0.848777041024227
BmAGO3_HA_IP_A	BmAGO3-HA	IP	A	Copia-1_DFi-I	RNA_repeats	152	21	285561009066483	0.895208599221015	0.848777041024227
BmAGO3_HA_IP_A	BmAGO3-HA	IP	A	Copia-1_DPer-I	RNA_repeats	217	59	187890818308264	0.895208599221015	0.848777041024227
BmAGO3_HA_IP_A	BmAGO3-HA	IP	A	Copia-1_DYa-I	RNA_repeats	90	4	449185309632967	0.895208599221015	0.848777041024227
BmAGO3_HA_IP_A	BmAGO3-HA	IP	A	Copia-1_HMM-I	RNA_repeats	4743	1605	156322657106986	0.895208599221015	0.848777041024227
BmAGO3_HA_IP_A	BmAGO3-HA	IP	A	Copia-1_LMi-I	RNA_repeats	123	380	-162734110299171	0.895208599221015	0.848777041024227
BmAGO3_HA_IP_A	BmAGO3-HA	IP	A	Copia-1_MMa-I	RNA_repeats	413	104	198955825327835	0.895208599221015	0.848777041024227
BmAGO3_HA_IP_A	BmAGO3-HA	IP	A	Copia-104_AA-I	RNA_repeats	4	10	-132192809488736	0.895208599221015	0.848777041024227
BmAGO3_HA_IP_A	BmAGO3-HA	IP	A	Copia-108_AA-I	RNA_repeats	58	29	1	0.895208599221015	0.848777041024227
BmAGO3_HA_IP_A	BmAGO3-HA	IP	A	Copia-11_LMi-I	RNA_repeats	1137	1217	-0.0980969138214806	0.895208599221015	0.848777041024227
BmAGO3_HA_IP_A	BmAGO3-HA	IP	A	Copia-12_LMi-I	RNA_repeats	86	8	34262647547021	0.895208599221015	0.848777041024227
BmAGO3_HA_IP_A	BmAGO3-HA	IP	A	Copia-121_AA-I	RNA_repeats	799	159	232916873764362	0.895208599221015	0.848777041024227
BmAGO3_HA_IP_A	BmAGO3-HA	IP	A	Copia-13_LH-I	RNA_repeats	88	53	0.731511164074098	0.895208599221015	0.848777041024227
BmAGO3_HA_IP_A	BmAGO3-HA	IP	A	Copia-132_AA-I	RNA_repeats	612	91	274959320249396	0.895208599221015	0.848777041024227
BmAGO3_HA_IP_A	BmAGO3-HA	IP	A	Copia-14_AA-I	RNA_repeats	8	4	1	0.895208599221015	0.848777041024227
BmAGO3_HA_IP_A	BmAGO3-HA	IP	A	Copia-14_LMi-I	RNA_repeats	1137	155	287489213361801	0.895208599221015	0.848777041024227
BmAGO3_HA_IP_A	BmAGO3-HA	IP	A	Copia-14_SI-I	RNA_repeats	94	21	216227142889888	0.895208599221015	0.848777041024227
BmAGO3_HA_IP_A	BmAGO3-HA	IP	A	Copia-19_DPu-I	RNA_repeats	377	238	0.663602949960721	0.895208599221015	0.848777041024227
BmAGO3_HA_IP_A	BmAGO3-HA	IP	A	Copia-2_BM-I	RNA_repeats	2525	1112	118312659980301	0.895208599221015	0.848777041024227
BmAGO3_HA_IP_A	BmAGO3-HA	IP	A	Copia-2_BM-LTR	RNA_repeats	38	59	-0.634715535918256	0.895208599221015	0.848777041024227
BmAGO3_HA_IP_A	BmAGO3-HA	IP	A	Copia-2_DTa-I	RNA_repeats	446	2	78008998999203	0.895208599221015	0.848777041024227
BmAGO3_HA_IP_A	BmAGO3-HA	IP	A	Copia-2_DYa-I	RNA_repeats	91	7	370043971814109	0.895208599221015	0.848777041024227
BmAGO3_HA_IP_A	BmAGO3-HA	IP	A	Copia-2_Hm	RNA_repeats	6864	1675	203488845726705	0.895208599221015	0.848777041024227
BmAGO3_HA_IP_A	BmAGO3-HA	IP	A	Copia-2_LMi-I	RNA_repeats	66	10	272246602447109	0.895208599221015	0.848777041024227
BmAGO3_HA_IP_A	BmAGO3-HA	IP	A	Copia-2_MMa-I	RNA_repeats	13	2	270043971814109	0.895208599221015	0.848777041024227
BmAGO3_HA_IP_A	BmAGO3-HA	IP	A	Copia-2_TCa-I	RNA_repeats	153	85	0.84799690655495	0.895208599221015	0.848777041024227
BmAGO3_HA_IP_A	BmAGO3-HA	IP	A	Copia-22_SI-I	RNA_repeats	15	7	109953567355091	0.895208599221015	0.848777041024227
BmAGO3_HA_IP_A	BmAGO3-HA	IP	A	Copia-28_SI-I	RNA_repeats	71	358	-233406865775957	0.895208599221015	0.848777041024227
BmAGO3_HA_IP_A	BmAGO3-HA	IP	A	Copia-3_BM-I	RNA_repeats	1725	462	190063160513684	0.895208599221015	0.848777041024227
BmAGO3_HA_IP_A	BmAGO3-HA	IP	A	Copia-3_BM-LTR	RNA_repeats	454	8	582654848729092	0.895208599221015	0.848777041024227
BmAGO3_HA_IP_A	BmAGO3-HA	IP	A	Copia-3_Cfl-I	RNA_repeats	1302	998	0.383617727828375	0.895208599221015	0.848777041024227
BmAGO3_HA_IP_A	BmAGO3-HA	IP	A	Copia-3_DBp-I	RNA_repeats	406	72	249541091574286	0.895208599221015	0.848777041024227
BmAGO3_HA_IP_A	BmAGO3-HA	IP	A	Copia-3_DEu-I	RNA_repeats	3	9	-158496250072116	0.895208599221015	0.848777041024227
BmAGO3_HA_IP_A	BmAGO3-HA	IP	A	Copia-3_RPr-I	RNA_repeats	734	73	33298116939632	0.895208599221015	0.848777041024227
BmAGO3_HA_IP_A	BmAGO3-HA	IP	A	Copia-30_SI-I	RNA_repeats	5223	254	436197830160009	0.895208599221015	0.848777041024227
BmAGO3_HA_IP_A	BmAGO3-HA	IP	A	Copia-36_CQ-I	RNA_repeats	295	39	291916892538696	0.895208599221015	0.848777041024227
BmAGO3_HA_IP_A	BmAGO3-HA	IP	A	Copia-37_CQ-I	RNA_repeats	23	2	352356195605701	0.895208599221015	0.848777041024227
BmAGO3_HA_IP_A	BmAGO3-HA	IP	A	Copia-4_Cfl-I	RNA_repeats	28	4	28073549220576	0.895208599221015	0.848777041024227
BmAGO3_HA_IP_A	BmAGO3-HA	IP	A	Copia-5_LMi-I	RNA_repeats	805	67	358675578254421	0.895208599221015	0.848777041024227
BmAGO3_HA_IP_A	BmAGO3-HA	IP	A	Copia-5_SI-I	RNA_repeats	22	30	-0.447458976971221	0.895208599221015	0.848777041024227
BmAGO3_HA_IP_A	BmAGO3-HA	IP	A	Copia-6_AG-I	RNA_repeats	822	14	587563966162408	0.895208599221015	0.848777041024227
BmAGO3_HA_IP_A	BmAGO3-HA	IP	A	Copia-6_Cfl-I	RNA_repeats	9	6	0.584962500721156	0.895208599221015	0.848777041024227
BmAGO3_HA_IP_A	BmAGO3-HA	IP	A	Copia-6_DWil-I	RNA_repeats	676	422	0.679780247574999	0.895208599221015	0.848777041024227
BmAGO3_HA_IP_A	BmAGO3-HA	IP	A	Copia-6_LMi-I	RNA_repeats	692	8	643462822763672	0.895208599221015	0.848777041024227
BmAGO3_HA_IP_A	BmAGO3-HA	IP	A	Copia-61_AA-I	RNA_repeats	134	77	0.799302649762871	0.895208599221015	0.848777041024227
BmAGO3_HA_IP_A	BmAGO3-HA	IP	A	Copia-65_AA-I	RNA_repeats	210	47	215965666598849	0.895208599221015	0.848777041024227
BmAGO3_HA_IP_A	BmAGO3-HA	IP	A	Copia-7_DWil-I	RNA_repeats	87	8	344294349584873	0.895208599221015	0.848777041024227
BmAGO3_HA_IP_A	BmAGO3-HA	IP	A	Copia-7_LMi-I	RNA_repeats	2870	343	306477025539024	0.895208599221015	0.848777041024227
BmAGO3_HA_IP_A	BmAGO3-HA	IP	A	Copia-7_SI-I	RNA_repeats	1638	508	168903495486884	0.895208599221015	0.848777041024227
BmAGO3_HA_IP_A	BmAGO3-HA	IP	A	Copia-75_AA-I	RNA_repeats	35	43	-0.296981737757131	0.895208599221015	0.848777041024227
BmAGO3_HA_IP_A	BmAGO3-HA	IP	A	Copia-78_AA-I	RNA_repeats	182	16	35077946401987	0.895208599221015	0.848777041024227
BmAGO3_HA_IP_A	BmAGO3-HA	IP	A	Copia-8_AG-I	RNA_repeats	370	40	320945336562895	0.895208599221015	0.848777041024227
BmAGO3_HA_IP_A	BmAGO3-HA	IP	A	Copia-81_AA-I	RNA_repeats	16	1	4	0.895208599221015	0.848777041024227
BmAGO3_HA_IP_A	BmAGO3-HA	IP	A	Copia-9_DWil-I	RNA_repeats	515	22	454899700343328	0.895208599221015	0.848777041024227
BmAGO3_HA_IP_A	BmAGO3-HA	IP	A	Copia-9_LH-I	RNA_repeats	122	33	188634321820443	0.895208599221015	0.848777041024227
BmAGO3_HA_IP_A	BmAGO3-HA	IP	A	Copia-95_AA-I	RNA_repeats	37	1	520945336562895	0.895208599221015	0.848777041024227
BmAGO3_HA_IP_A	BmAGO3-HA	IP	A	Copia11-NVi_I-int	RNA_repeats	55	8	278135971352466	0.895208599221015	0.848777041024227
BmAGO3_HA_IP_A	BmAGO3-HA	IP	A	Copia12-NVi_I-int	RNA_repeats	2002	52	52667865406949	0.895208599221015	0.848777041024227
BmAGO3_HA_IP_A	BmAGO3-HA	IP	A	Copia16-NVi_I-int	RNA_repeats	16	55	-178135971352466	0.895208599221015	0.848777041024227
BmAGO3_HA_IP_A	BmAGO3-HA	IP	A	Copia2-I_Dpse	RNA_repeats	78	136	-0.802060622388091	0.895208599221015	0.848777041024227
BmAGO3_HA_IP_A	BmAGO3-HA	IP	A	Copia5-I_AG	RNA_repeats	341	12	482866542830302	0.895208599221015	0.848777041024227
BmAGO3_HA_IP_A	BmAGO3-HA	IP	A	Copia7-NVi_I-int	RNA_repeats	28	2	38073549220576	0.895208599221015	0.848777041024227
BmAGO3_HA_IP_A	BmAGO3-HA	IP	A	CR1_Ele27	RNA_repeats	64	39	0.714597781137752	0.895208599221015	0.848777041024227
BmAGO3_HA_IP_A	BmAGO3-HA	IP	A	CR1_Ele4	RNA_repeats	13	11	0.241008099503795	0.895208599221015	0.848777041024227
BmAGO3_HA_IP_A	BmAGO3-HA	IP	A	CR1-1_BM	RNA_repeats	1142	2178	-0.931441303354064	0.895208599221015	0.848777041024227
BmAGO3_HA_IP_A	BmAGO3-HA	IP	A	CR1-1_DAn	RNA_repeats	18	25	-0.473931188332412	0.895208599221015	0.848777041024227
BmAGO3_HA_IP_A	BmAGO3-HA	IP	A	CR1-1_Hmel	RNA_repeats	30	17	0.819427754358179	0.895208599221015	0.848777041024227
BmAGO3_HA_IP_A	BmAGO3-HA	IP	A	CR1-1_HMM	RNA_repeats	29	2	385798099512757	0.895208599221015	0.848777041024227
BmAGO3_HA_IP_A	BmAGO3-HA	IP	A	CR1-117_AAe	RNA_repeats	2	16	-3	0.895208599221015	0.848777041024227
BmAGO3_HA_IP_A	BmAGO3-HA	IP	A	CR1-18_CQ	RNA_repeats	28	5	248542682717024	0.895208599221015	0.848777041024227
BmAGO3_HA_IP_A	BmAGO3-HA	IP	A	CR1-19_CQ	RNA_repeats	17	6	150250034052918	0.895208599221015	0.848777041024227
BmAGO3_HA_IP_A	BmAGO3-HA	IP	A	CR1-2_HMM	RNA_repeats	830	475	0.805183823015977	0.895208599221015	0.848777041024227
BmAGO3_HA_IP_A	BmAGO3-HA	IP	A	CR1-3_AG	RNA_repeats	10	3	173696559416621	0.895208599221015	0.848777041024227
BmAGO3_HA_IP_A	BmAGO3-HA	IP	A	CR1-3_Hmel	RNA_repeats	170	119	0.514573172829758	0.895208599221015	0.848777041024227
BmAGO3_HA_IP_A	BmAGO3-HA	IP	A	CR1-3_TCa	RNA_repeats	151	80	0.916476644437716	0.895208599221015	0.848777041024227
BmAGO3_HA_IP_A	BmAGO3-HA	IP	A	CR1-4_CQ	RNA_repeats	63	80	-0.344648171387446	0.895208599221015	0.848777041024227
BmAGO3_HA_IP_A	BmAGO3-HA	IP	A	CR1-4_Hmel	RNA_repeats	16	2	3	0.895208599221015	0.848777041024227
BmAGO3_HA_IP_A	BmAGO3-HA	IP	A	CR1-46_AAe	RNA_repeats	11	6	0.874469117916141	0.895208599221015	0.848777041024227
BmAGO3_HA_IP_A	BmAGO3-HA	IP	A	CR1-5_Hmel	RNA_repeats	13	17	-0.387023123109247	0.895208599221015	0.848777041024227
BmAGO3_HA_IP_A	BmAGO3-HA	IP	A	CR1-5_HMM	RNA_repeats	67	23	154252723440076	0.895208599221015	0.848777041024227
BmAGO3_HA_IP_A	BmAGO3-HA	IP	A	CR1-6_Hmel	RNA_repeats	85	29	155140994101013	0.895208599221015	0.848777041024227
BmAGO3_HA_IP_A	BmAGO3-HA	IP	A	CR1-6_HMM	RNA_repeats	16	1	4	0.895208599221015	0.848777041024227
BmAGO3_HA_IP_A	BmAGO3-HA	IP	A	CR1-63_AAe	RNA_repeats	20	8	132192809488736	0.895208599221015	0.848777041024227
BmAGO3_HA_IP_A	BmAGO3-HA	IP	A	CR1-7_HMM	RNA_repeats	95	34	148239276708061	0.895208599221015	0.848777041024227
BmAGO3_HA_IP_A	BmAGO3-HA	IP	A	CR1-8_Hmel	RNA_repeats	223	20	347897180503294	0.895208599221015	0.848777041024227
BmAGO3_HA_IP_A	BmAGO3-HA	IP	A	CR1-80_AAe	RNA_repeats	30	6	232192809488736	0.895208599221015	0.848777041024227
BmAGO3_HA_IP_A	BmAGO3-HA	IP	A	CR1-9_Hmel	RNA_repeats	44	8	24594316186373	0.895208599221015	0.848777041024227
BmAGO3_HA_IP_A	BmAGO3-HA	IP	A	Cre-1_BM	RNA_repeats	758	482	0.65316470194113	0.895208599221015	0.848777041024227
BmAGO3_HA_IP_A	BmAGO3-HA	IP	A	Cre-2_BM	RNA_repeats	556	965	-0.795444059431935	0.895208599221015	0.848777041024227
BmAGO3_HA_IP_A	BmAGO3-HA	IP	A	CRE-2_PXu	RNA_repeats	22	11	1	0.895208599221015	0.848777041024227
BmAGO3_HA_IP_A	BmAGO3-HA	IP	A	CRMAR	DNA_repeats	21	2	339231742277876	0.895208599221015	0.848777041024227
BmAGO3_HA_IP_A	BmAGO3-HA	IP	A	Daphne-1_Hmel	RNA_repeats	127	91	0.48089004657347	0.895208599221015	0.848777041024227
BmAGO3_HA_IP_A	BmAGO3-HA	IP	A	Daphne-1_LMi	RNA_repeats	12	14	-0.222392421336448	0.895208599221015	0.848777041024227
BmAGO3_HA_IP_A	BmAGO3-HA	IP	A	Daphne-14_LMi	RNA_repeats	16	14	0.192645077942396	0.895208599221015	0.848777041024227
BmAGO3_HA_IP_A	BmAGO3-HA	IP	A	Daphne-1B_LMi	RNA_repeats	12	27	-116992500144231	0.895208599221015	0.848777041024227
BmAGO3_HA_IP_A	BmAGO3-HA	IP	A	Daphne-2_HMM	RNA_repeats	43	20	110433665981474	0.895208599221015	0.848777041024227
BmAGO3_HA_IP_A	BmAGO3-HA	IP	A	Daphne-3_HMM	RNA_repeats	126	104	0.276840205358824	0.895208599221015	0.848777041024227
BmAGO3_HA_IP_A	BmAGO3-HA	IP	A	Daphne-34_LMi	RNA_repeats	16	33	-104439411935845	0.895208599221015	0.848777041024227
BmAGO3_HA_IP_A	BmAGO3-HA	IP	A	Daphne-56_LMi	RNA_repeats	7	14	-1	0.895208599221015	0.848777041024227
BmAGO3_HA_IP_A	BmAGO3-HA	IP	A	Daphne-6_HMM	RNA_repeats	73	59	0.307181509518176	0.895208599221015	0.848777041024227
BmAGO3_HA_IP_A	BmAGO3-HA	IP	A	Daphne-62_LMi	RNA_repeats	34	40	-0.234465253637023	0.895208599221015	0.848777041024227
BmAGO3_HA_IP_A	BmAGO3-HA	IP	A	Daphne-7_HMM	RNA_repeats	26	37	-0.509013647487857	0.895208599221015	0.848777041024227
BmAGO3_HA_IP_A	BmAGO3-HA	IP	A	Daphne-71_LMi	RNA_repeats	30	30	0	0.895208599221015	0.848777041024227
BmAGO3_HA_IP_A	BmAGO3-HA	IP	A	Daphne-73_LMi	RNA_repeats	105	46	119068356160911	0.895208599221015	0.848777041024227
BmAGO3_HA_IP_A	BmAGO3-HA	IP	A	DIRS-1_BM	RNA_repeats	44	28	0.652076696579693	0.895208599221015	0.848777041024227
BmAGO3_HA_IP_A	BmAGO3-HA	IP	A	DNA-4_LMi	DNA_repeats	67	31	11118928800709	0.895208599221015	0.848777041024227
BmAGO3_HA_IP_A	BmAGO3-HA	IP	A	DNA-4_PPo	DNA_repeats	264	561	-108746284125034	0.895208599221015	0.848777041024227
BmAGO3_HA_IP_A	BmAGO3-HA	IP	A	DNA-5_PPo	DNA_repeats	13	3	211547721741994	0.895208599221015	0.848777041024227
BmAGO3_HA_IP_A	BmAGO3-HA	IP	A	DNA-7_PPo	DNA_repeats	365	178	103601922280098	0.895208599221015	0.848777041024227
BmAGO3_HA_IP_A	BmAGO3-HA	IP	A	DNA-8N1_HSal	DNA_repeats	547	1	909539702279256	0.895208599221015	0.848777041024227
BmAGO3_HA_IP_A	BmAGO3-HA	IP	A	DNA-like-7_Hmel	DNA_repeats	68	29	122948184612277	0.895208599221015	0.848777041024227
BmAGO3_HA_IP_A	BmAGO3-HA	IP	A	DNA2-6_LMi	DNA_repeats	2	10	-232192809488736	0.895208599221015	0.848777041024227
BmAGO3_HA_IP_A	BmAGO3-HA	IP	A	DNA3-8_LMi	DNA_repeats	653	1	935093918154643	0.895208599221015	0.848777041024227
BmAGO3_HA_IP_A	BmAGO3-HA	IP	A	DNA8-9_LMi	DNA_repeats	9	9	0	0.895208599221015	0.848777041024227
BmAGO3_HA_IP_A	BmAGO3-HA	IP	A	DOC	RNA_repeats	13	8	0.700439718141092	0.895208599221015	0.848777041024227
BmAGO3_HA_IP_A	BmAGO3-HA	IP	A	Dong	RNA_repeats	6602	2326	150505204174932	0.895208599221015	0.848777041024227
BmAGO3_HA_IP_A	BmAGO3-HA	IP	A	Dong-1_HMM	RNA_repeats	1099	264	205758155159078	0.895208599221015	0.848777041024227
BmAGO3_HA_IP_A	BmAGO3-HA	IP	A	Dong-1_MMa	RNA_repeats	76	48	0.662965012722429	0.895208599221015	0.848777041024227
BmAGO3_HA_IP_A	BmAGO3-HA	IP	A	Dong-1_PPo	RNA_repeats	1041	706	0.560229980028237	0.895208599221015	0.848777041024227
BmAGO3_HA_IP_A	BmAGO3-HA	IP	A	Dong-2_BM	RNA_repeats	4182	726	252615160859383	0.895208599221015	0.848777041024227
BmAGO3_HA_IP_A	BmAGO3-HA	IP	A	Dong-2_HMM	RNA_repeats	149	101	0.560957037710367	0.895208599221015	0.848777041024227
BmAGO3_HA_IP_A	BmAGO3-HA	IP	A	EnSpm-1_RPr	DNA_repeats	1433	2312	-0.690102788238533	0.895208599221015	0.848777041024227
BmAGO3_HA_IP_A	BmAGO3-HA	IP	A	FW_DM	RNA_repeats	17	2	308746284125034	0.895208599221015	0.848777041024227
BmAGO3_HA_IP_A	BmAGO3-HA	IP	A	G3_DM	RNA_repeats	15	1	390689059560852	0.895208599221015	0.848777041024227
BmAGO3_HA_IP_A	BmAGO3-HA	IP	A	GA-rich	Low_complexity	456	51	316046467219325	0.895208599221015	0.848777041024227
BmAGO3_HA_IP_A	BmAGO3-HA	IP	A	Galileo_DW	DNA_repeats	158	23	278021879212009	0.895208599221015	0.848777041024227
BmAGO3_HA_IP_A	BmAGO3-HA	IP	A	Ginger2-1_LMi	DNA_repeats	85	380	-216046467219325	0.895208599221015	0.848777041024227
BmAGO3_HA_IP_A	BmAGO3-HA	IP	A	Ginger2-2_LMi	DNA_repeats	425	381	0.157671843531742	0.895208599221015	0.848777041024227
BmAGO3_HA_IP_A	BmAGO3-HA	IP	A	Ginger2-N1_RPr	DNA_repeats	72	193	-142253203582577	0.895208599221015	0.848777041024227
BmAGO3_HA_IP_A	BmAGO3-HA	IP	A	Gypsy-1_ACe-I	RNA_repeats	605	189	167854890794088	0.895208599221015	0.848777041024227
BmAGO3_HA_IP_A	BmAGO3-HA	IP	A	Gypsy-1_AEc-I	RNA_repeats	39	97	-131451062332488	0.895208599221015	0.848777041024227
BmAGO3_HA_IP_A	BmAGO3-HA	IP	A	Gypsy-1_BM-I	RNA_repeats	945	1566	-0.728697978182606	0.895208599221015	0.848777041024227
BmAGO3_HA_IP_A	BmAGO3-HA	IP	A	Gypsy-1_BM-LTR	RNA_repeats	163	140	0.219445137286111	0.895208599221015	0.848777041024227
BmAGO3_HA_IP_A	BmAGO3-HA	IP	A	Gypsy-1_Cfl-I	RNA_repeats	92	147	-0.676110388779351	0.895208599221015	0.848777041024227
BmAGO3_HA_IP_A	BmAGO3-HA	IP	A	Gypsy-1_DPer-I	RNA_repeats	86	164	-0.931287249915986	0.895208599221015	0.848777041024227
BmAGO3_HA_IP_A	BmAGO3-HA	IP	A	Gypsy-1_HMM-I	RNA_repeats	967	1056	-0.127022039881612	0.895208599221015	0.848777041024227
BmAGO3_HA_IP_A	BmAGO3-HA	IP	A	Gypsy-1_PPo-I	RNA_repeats	42	20	10703893278914	0.895208599221015	0.848777041024227
BmAGO3_HA_IP_A	BmAGO3-HA	IP	A	Gypsy-1_PXu-I	RNA_repeats	740	905	-0.290392521454256	0.895208599221015	0.848777041024227
BmAGO3_HA_IP_A	BmAGO3-HA	IP	A	Gypsy-1_TCa-I	RNA_repeats	19	34	-0.839535327806754	0.895208599221015	0.848777041024227
BmAGO3_HA_IP_A	BmAGO3-HA	IP	A	Gypsy-10_CFl-I	RNA_repeats	474	150	165992455840238	0.895208599221015	0.848777041024227
BmAGO3_HA_IP_A	BmAGO3-HA	IP	A	Gypsy-10_HMM-I	RNA_repeats	10506	2459	209506984955863	0.895208599221015	0.848777041024227
BmAGO3_HA_IP_A	BmAGO3-HA	IP	A	Gypsy-10_LVa-I	RNA_repeats	14	2	28073549220576	0.895208599221015	0.848777041024227
BmAGO3_HA_IP_A	BmAGO3-HA	IP	A	Gypsy-10_MMa-I	RNA_repeats	47	1	555458885167764	0.895208599221015	0.848777041024227
BmAGO3_HA_IP_A	BmAGO3-HA	IP	A	Gypsy-11_DEl-I	RNA_repeats	28	14	1	0.895208599221015	0.848777041024227
BmAGO3_HA_IP_A	BmAGO3-HA	IP	A	Gypsy-11_Hmel_I-int	RNA_repeats	53	55	-0.0534392589614604	0.895208599221015	0.848777041024227
BmAGO3_HA_IP_A	BmAGO3-HA	IP	A	Gypsy-11_LH-I	RNA_repeats	2207	772	151541387701153	0.895208599221015	0.848777041024227
BmAGO3_HA_IP_A	BmAGO3-HA	IP	A	Gypsy-11_TCa-I	RNA_repeats	50	19	139592867633114	0.895208599221015	0.848777041024227
BmAGO3_HA_IP_A	BmAGO3-HA	IP	A	Gypsy-12_DAn-I	RNA_repeats	157	86	0.868355994189529	0.895208599221015	0.848777041024227
BmAGO3_HA_IP_A	BmAGO3-HA	IP	A	Gypsy-12_Hm	RNA_repeats	55	351	-26739675067799	0.895208599221015	0.848777041024227
BmAGO3_HA_IP_A	BmAGO3-HA	IP	A	Gypsy-13_AA-I	RNA_repeats	13	24	-0.884522782580064	0.895208599221015	0.848777041024227
BmAGO3_HA_IP_A	BmAGO3-HA	IP	A	Gypsy-13_DVir-I	RNA_repeats	10	10	0	0.895208599221015	0.848777041024227
BmAGO3_HA_IP_A	BmAGO3-HA	IP	A	Gypsy-13_DWil-I	RNA_repeats	13	8	0.700439718141092	0.895208599221015	0.848777041024227
BmAGO3_HA_IP_A	BmAGO3-HA	IP	A	Gypsy-13_Hmel_I-int	RNA_repeats	447	338	0.403251584901133	0.895208599221015	0.848777041024227
BmAGO3_HA_IP_A	BmAGO3-HA	IP	A	Gypsy-13_PBa-I	RNA_repeats	56	2	48073549220576	0.895208599221015	0.848777041024227
BmAGO3_HA_IP_A	BmAGO3-HA	IP	A	Gypsy-13_RP-I	RNA_repeats	249	193	0.3675448948	0.895208599221015	0.848777041024227
BmAGO3_HA_IP_A	BmAGO3-HA	IP	A	Gypsy-13_SI-I	RNA_repeats	22	4	24594316186373	0.895208599221015	0.848777041024227
BmAGO3_HA_IP_A	BmAGO3-HA	IP	A	Gypsy-139_AA-I	RNA_repeats	4	8	-1	0.895208599221015	0.848777041024227
BmAGO3_HA_IP_A	BmAGO3-HA	IP	A	Gypsy-14_CFl-I	RNA_repeats	90	57	0.658963082164933	0.895208599221015	0.848777041024227
BmAGO3_HA_IP_A	BmAGO3-HA	IP	A	Gypsy-14_DTa-I	RNA_repeats	69	297	-21057946640226	0.895208599221015	0.848777041024227
BmAGO3_HA_IP_A	BmAGO3-HA	IP	A	Gypsy-14_Hmel_I-int	RNA_repeats	669	487	0.458084438559119	0.895208599221015	0.848777041024227
BmAGO3_HA_IP_A	BmAGO3-HA	IP	A	Gypsy-14_LH-I	RNA_repeats	2226	405	245845977956997	0.895208599221015	0.848777041024227
BmAGO3_HA_IP_A	BmAGO3-HA	IP	A	Gypsy-14_SI-I	RNA_repeats	399	472	-0.242398113139496	0.895208599221015	0.848777041024227
BmAGO3_HA_IP_A	BmAGO3-HA	IP	A	Gypsy-15_LH-I	RNA_repeats	500	105	225153876699596	0.895208599221015	0.848777041024227
BmAGO3_HA_IP_A	BmAGO3-HA	IP	A	Gypsy-16_DBi-I	RNA_repeats	2011	128	397369736630535	0.895208599221015	0.848777041024227
BmAGO3_HA_IP_A	BmAGO3-HA	IP	A	Gypsy-16_PBa-I	RNA_repeats	20	37	-0.887525270741587	0.895208599221015	0.848777041024227
BmAGO3_HA_IP_A	BmAGO3-HA	IP	A	Gypsy-17_CFl-I	RNA_repeats	313	73	21001942880526	0.895208599221015	0.848777041024227
BmAGO3_HA_IP_A	BmAGO3-HA	IP	A	Gypsy-17_PPo-I	RNA_repeats	187	201	-0.104157231291292	0.895208599221015	0.848777041024227
BmAGO3_HA_IP_A	BmAGO3-HA	IP	A	Gypsy-17_SI-I	RNA_repeats	419	97	211089359151222	0.895208599221015	0.848777041024227
BmAGO3_HA_IP_A	BmAGO3-HA	IP	A	Gypsy-18_DTa-I	RNA_repeats	63	18	18073549220576	0.895208599221015	0.848777041024227
BmAGO3_HA_IP_A	BmAGO3-HA	IP	A	Gypsy-18_PPo-I	RNA_repeats	575	30	426052755022322	0.895208599221015	0.848777041024227
BmAGO3_HA_IP_A	BmAGO3-HA	IP	A	Gypsy-18_SI-I	RNA_repeats	534	95	249084032335661	0.895208599221015	0.848777041024227
BmAGO3_HA_IP_A	BmAGO3-HA	IP	A	Gypsy-182_AA-I	RNA_repeats	6	18	-158496250072116	0.895208599221015	0.848777041024227
BmAGO3_HA_IP_A	BmAGO3-HA	IP	A	Gypsy-184_AA-I	RNA_repeats	13	49	-191427012597412	0.895208599221015	0.848777041024227
BmAGO3_HA_IP_A	BmAGO3-HA	IP	A	Gypsy-18B_PBa-I	RNA_repeats	50	6	305889368905357	0.895208599221015	0.848777041024227
BmAGO3_HA_IP_A	BmAGO3-HA	IP	A	Gypsy-19_LH-I	RNA_repeats	39	10	196347412397489	0.895208599221015	0.848777041024227
BmAGO3_HA_IP_A	BmAGO3-HA	IP	A	Gypsy-19_SI-I	RNA_repeats	3945	488	301507224733793	0.895208599221015	0.848777041024227
BmAGO3_HA_IP_A	BmAGO3-HA	IP	A	Gypsy-192_AA-I	RNA_repeats	10	2	232192809488736	0.895208599221015	0.848777041024227
BmAGO3_HA_IP_A	BmAGO3-HA	IP	A	Gypsy-195_AA-I	RNA_repeats	187	178	0.0711610289212389	0.895208599221015	0.848777041024227
BmAGO3_HA_IP_A	BmAGO3-HA	IP	A	Gypsy-2_AEc-I	RNA_repeats	26	14	0.893084796083488	0.895208599221015	0.848777041024227
BmAGO3_HA_IP_A	BmAGO3-HA	IP	A	Gypsy-2_BM-I	RNA_repeats	2522	1848	0.448603518912162	0.895208599221015	0.848777041024227
BmAGO3_HA_IP_A	BmAGO3-HA	IP	A	Gypsy-2_BM-LTR	RNA_repeats	1130	1030	0.133678435231969	0.895208599221015	0.848777041024227
BmAGO3_HA_IP_A	BmAGO3-HA	IP	A	Gypsy-2_DSim-I	RNA_repeats	15	45	-158496250072116	0.895208599221015	0.848777041024227
BmAGO3_HA_IP_A	BmAGO3-HA	IP	A	Gypsy-2_HMM-I	RNA_repeats	1140	70	402553509210714	0.895208599221015	0.848777041024227
BmAGO3_HA_IP_A	BmAGO3-HA	IP	A	Gypsy-2_PBa-I	RNA_repeats	50	139	-147508488294878	0.895208599221015	0.848777041024227
BmAGO3_HA_IP_A	BmAGO3-HA	IP	A	Gypsy-2_PXu-I	RNA_repeats	177	65	144523773705454	0.895208599221015	0.848777041024227
BmAGO3_HA_IP_A	BmAGO3-HA	IP	A	Gypsy-2_RP-I	RNA_repeats	111	9	362449086490779	0.895208599221015	0.848777041024227
BmAGO3_HA_IP_A	BmAGO3-HA	IP	A	Gypsy-20_LSal-I	RNA_repeats	341	92	189006597296716	0.895208599221015	0.848777041024227
BmAGO3_HA_IP_A	BmAGO3-HA	IP	A	Gypsy-20_SI-I	RNA_repeats	1498	463	169395352519851	0.895208599221015	0.848777041024227
BmAGO3_HA_IP_A	BmAGO3-HA	IP	A	Gypsy-203_AA-I	RNA_repeats	1031	15	610293802175959	0.895208599221015	0.848777041024227
BmAGO3_HA_IP_A	BmAGO3-HA	IP	A	Gypsy-204_AA-I	RNA_repeats	341	264	0.369233809665719	0.895208599221015	0.848777041024227
BmAGO3_HA_IP_A	BmAGO3-HA	IP	A	Gypsy-208_AA-I	RNA_repeats	4	11	-14594316186373	0.895208599221015	0.848777041024227
BmAGO3_HA_IP_A	BmAGO3-HA	IP	A	Gypsy-21_IS-I	RNA_repeats	190	68	148239276708061	0.895208599221015	0.848777041024227
BmAGO3_HA_IP_A	BmAGO3-HA	IP	A	Gypsy-21_RPr-I	RNA_repeats	553	349	0.664052444025055	0.895208599221015	0.848777041024227
BmAGO3_HA_IP_A	BmAGO3-HA	IP	A	Gypsy-211_AA-I	RNA_repeats	791	113	28073549220576	0.895208599221015	0.848777041024227
BmAGO3_HA_IP_A	BmAGO3-HA	IP	A	Gypsy-22_LMi-I	RNA_repeats	24	2	358496250072116	0.895208599221015	0.848777041024227
BmAGO3_HA_IP_A	BmAGO3-HA	IP	A	Gypsy-22_PBa-I	RNA_repeats	19	517	-476609295687135	0.895208599221015	0.848777041024227
BmAGO3_HA_IP_A	BmAGO3-HA	IP	A	Gypsy-23_DPu-I	RNA_repeats	140	2	612928301694497	0.895208599221015	0.848777041024227
BmAGO3_HA_IP_A	BmAGO3-HA	IP	A	Gypsy-23_IS-I	RNA_repeats	33	12	14594316186373	0.895208599221015	0.848777041024227
BmAGO3_HA_IP_A	BmAGO3-HA	IP	A	Gypsy-24_DWil-I	RNA_repeats	85	23	188582898008069	0.895208599221015	0.848777041024227
BmAGO3_HA_IP_A	BmAGO3-HA	IP	A	Gypsy-24_LMi-I	RNA_repeats	976	201	227968564638396	0.895208599221015	0.848777041024227
BmAGO3_HA_IP_A	BmAGO3-HA	IP	A	Gypsy-25_LH-I	RNA_repeats	1094	139	297645595006905	0.895208599221015	0.848777041024227
BmAGO3_HA_IP_A	BmAGO3-HA	IP	A	Gypsy-25_SI-I	RNA_repeats	61	5	360880924267552	0.895208599221015	0.848777041024227
BmAGO3_HA_IP_A	BmAGO3-HA	IP	A	Gypsy-26_LMi-I	RNA_repeats	35	71	-102046410255972	0.895208599221015	0.848777041024227
BmAGO3_HA_IP_A	BmAGO3-HA	IP	A	Gypsy-277_AA-I	RNA_repeats	83	29	151705843621935	0.895208599221015	0.848777041024227
BmAGO3_HA_IP_A	BmAGO3-HA	IP	A	Gypsy-28_LMi-I	RNA_repeats	163	15	344183755862256	0.895208599221015	0.848777041024227
BmAGO3_HA_IP_A	BmAGO3-HA	IP	A	Gypsy-28_SI-I	RNA_repeats	137	109	0.3298477581836	0.895208599221015	0.848777041024227
BmAGO3_HA_IP_A	BmAGO3-HA	IP	A	Gypsy-285_AA-I	RNA_repeats	11	3	187446911791614	0.895208599221015	0.848777041024227
BmAGO3_HA_IP_A	BmAGO3-HA	IP	A	Gypsy-29_DEl-I	RNA_repeats	5	34	-276553474636298	0.895208599221015	0.848777041024227
BmAGO3_HA_IP_A	BmAGO3-HA	IP	A	Gypsy-29_LMi-I	RNA_repeats	52	20	137851162325373	0.895208599221015	0.848777041024227
BmAGO3_HA_IP_A	BmAGO3-HA	IP	A	Gypsy-292_AA-I	RNA_repeats	21	18	0.222392421336448	0.895208599221015	0.848777041024227
BmAGO3_HA_IP_A	BmAGO3-HA	IP	A	Gypsy-299_AA-I	RNA_repeats	131	53	130550254697425	0.895208599221015	0.848777041024227
BmAGO3_HA_IP_A	BmAGO3-HA	IP	A	Gypsy-3_BM-I	RNA_repeats	5483	729	291097475396986	0.895208599221015	0.848777041024227
BmAGO3_HA_IP_A	BmAGO3-HA	IP	A	Gypsy-3_BM-LTR	RNA_repeats	208	11	42410080995038	0.895208599221015	0.848777041024227
BmAGO3_HA_IP_A	BmAGO3-HA	IP	A	Gypsy-3_DEl-I	RNA_repeats	15	20	-0.415037499278844	0.895208599221015	0.848777041024227
BmAGO3_HA_IP_A	BmAGO3-HA	IP	A	Gypsy-3_PPo-I	RNA_repeats	28	3	322239242133645	0.895208599221015	0.848777041024227
BmAGO3_HA_IP_A	BmAGO3-HA	IP	A	Gypsy-3_RP-I	RNA_repeats	806	697	0.209621182659544	0.895208599221015	0.848777041024227
BmAGO3_HA_IP_A	BmAGO3-HA	IP	A	Gypsy-30_DWil-I	RNA_repeats	9	7	0.362570079384708	0.895208599221015	0.848777041024227
BmAGO3_HA_IP_A	BmAGO3-HA	IP	A	Gypsy-31_SI-I	RNA_repeats	2472	952	137664526459643	0.895208599221015	0.848777041024227
BmAGO3_HA_IP_A	BmAGO3-HA	IP	A	Gypsy-34_DEl-I	RNA_repeats	27	9	158496250072116	0.895208599221015	0.848777041024227
BmAGO3_HA_IP_A	BmAGO3-HA	IP	A	Gypsy-34_LMi-I	RNA_repeats	134	69	0.957564733679603	0.895208599221015	0.848777041024227
BmAGO3_HA_IP_A	BmAGO3-HA	IP	A	Gypsy-35_LMi-I	RNA_repeats	873	386	117738080636136	0.895208599221015	0.848777041024227
BmAGO3_HA_IP_A	BmAGO3-HA	IP	A	Gypsy-36_DAn-I	RNA_repeats	62	15	204730571477836	0.895208599221015	0.848777041024227
BmAGO3_HA_IP_A	BmAGO3-HA	IP	A	Gypsy-4_BM-I	RNA_repeats	1665	961	0.792913841184874	0.895208599221015	0.848777041024227
BmAGO3_HA_IP_A	BmAGO3-HA	IP	A	Gypsy-4_BM-LTR	RNA_repeats	902	297	160266450245462	0.895208599221015	0.848777041024227
BmAGO3_HA_IP_A	BmAGO3-HA	IP	A	Gypsy-4_DKi-I	RNA_repeats	53	11	22684888359259	0.895208599221015	0.848777041024227
BmAGO3_HA_IP_A	BmAGO3-HA	IP	A	Gypsy-4_DSe-I	RNA_repeats	22	9	128950661719499	0.895208599221015	0.848777041024227
BmAGO3_HA_IP_A	BmAGO3-HA	IP	A	Gypsy-4_DSim-I	RNA_repeats	10	18	-0.84799690655495	0.895208599221015	0.848777041024227
BmAGO3_HA_IP_A	BmAGO3-HA	IP	A	Gypsy-4_DVir-I	RNA_repeats	626	334	0.906314554458566	0.895208599221015	0.848777041024227
BmAGO3_HA_IP_A	BmAGO3-HA	IP	A	Gypsy-4_LH-I	RNA_repeats	6222	1114	248162916219435	0.895208599221015	0.848777041024227
BmAGO3_HA_IP_A	BmAGO3-HA	IP	A	Gypsy-4_LVa-I	RNA_repeats	9	2	216992500144231	0.895208599221015	0.848777041024227
BmAGO3_HA_IP_A	BmAGO3-HA	IP	A	Gypsy-4_PPo-I	RNA_repeats	1023	1306	-0.352348751801102	0.895208599221015	0.848777041024227
BmAGO3_HA_IP_A	BmAGO3-HA	IP	A	Gypsy-4_RP-I	RNA_repeats	237	312	-0.396658969963989	0.895208599221015	0.848777041024227
BmAGO3_HA_IP_A	BmAGO3-HA	IP	A	Gypsy-4_SI-I	RNA_repeats	79	7	34964258261195	0.895208599221015	0.848777041024227
BmAGO3_HA_IP_A	BmAGO3-HA	IP	A	Gypsy-4_TCa-I	RNA_repeats	73	3	460486205815886	0.895208599221015	0.848777041024227
BmAGO3_HA_IP_A	BmAGO3-HA	IP	A	Gypsy-40_LSal-I	RNA_repeats	129	24	24262647547021	0.895208599221015	0.848777041024227
BmAGO3_HA_IP_A	BmAGO3-HA	IP	A	Gypsy-41_LMi-I	RNA_repeats	174	53	171502304128553	0.895208599221015	0.848777041024227
BmAGO3_HA_IP_A	BmAGO3-HA	IP	A	Gypsy-44_AA-I	RNA_repeats	366	366	0	0.895208599221015	0.848777041024227
BmAGO3_HA_IP_A	BmAGO3-HA	IP	A	Gypsy-46_DWil-I	RNA_repeats	13	22	-0.758991900496205	0.895208599221015	0.848777041024227
BmAGO3_HA_IP_A	BmAGO3-HA	IP	A	Gypsy-48_LMi-I	RNA_repeats	350	126	147393118833241	0.895208599221015	0.848777041024227
BmAGO3_HA_IP_A	BmAGO3-HA	IP	A	Gypsy-49_AA-I	RNA_repeats	14	1	38073549220576	0.895208599221015	0.848777041024227
BmAGO3_HA_IP_A	BmAGO3-HA	IP	A	Gypsy-5_BM-I	RNA_repeats	3443	1655	105683496387534	0.895208599221015	0.848777041024227
BmAGO3_HA_IP_A	BmAGO3-HA	IP	A	Gypsy-5_CQ-I	RNA_repeats	38	6	266296501272243	0.895208599221015	0.848777041024227
BmAGO3_HA_IP_A	BmAGO3-HA	IP	A	Gypsy-5_Deu-I	RNA_repeats	9	8	0.169925001442312	0.895208599221015	0.848777041024227
BmAGO3_HA_IP_A	BmAGO3-HA	IP	A	Gypsy-5_DSim-I	RNA_repeats	35	5	28073549220576	0.895208599221015	0.848777041024227
BmAGO3_HA_IP_A	BmAGO3-HA	IP	A	Gypsy-5_DVir-I	RNA_repeats	17	11	0.628031222613042	0.895208599221015	0.848777041024227
BmAGO3_HA_IP_A	BmAGO3-HA	IP	A	Gypsy-5_HMM-I	RNA_repeats	326	20	402680005934372	0.895208599221015	0.848777041024227
BmAGO3_HA_IP_A	BmAGO3-HA	IP	A	Gypsy-5_PPo-I	RNA_repeats	5339	4648	0.199959480259983	0.895208599221015	0.848777041024227
BmAGO3_HA_IP_A	BmAGO3-HA	IP	A	Gypsy-5_TCa-I	RNA_repeats	55	111	-101305615282545	0.895208599221015	0.848777041024227
BmAGO3_HA_IP_A	BmAGO3-HA	IP	A	Gypsy-56_LMi-I	RNA_repeats	93	288	-163076619033428	0.895208599221015	0.848777041024227
BmAGO3_HA_IP_A	BmAGO3-HA	IP	A	Gypsy-57_LMi-I	RNA_repeats	47	42	0.162271428898877	0.895208599221015	0.848777041024227
BmAGO3_HA_IP_A	BmAGO3-HA	IP	A	Gypsy-590_AA-I	RNA_repeats	30	10	158496250072116	0.895208599221015	0.848777041024227
BmAGO3_HA_IP_A	BmAGO3-HA	IP	A	Gypsy-593_AA-I	RNA_repeats	72	43	0.743660246740214	0.895208599221015	0.848777041024227
BmAGO3_HA_IP_A	BmAGO3-HA	IP	A	Gypsy-6_AEc-I	RNA_repeats	36	47	-0.384663850235325	0.895208599221015	0.848777041024227
BmAGO3_HA_IP_A	BmAGO3-HA	IP	A	Gypsy-6_BM-I	RNA_repeats	35866	22324	0.684021304417672	0.895208599221015	0.848777041024227
BmAGO3_HA_IP_A	BmAGO3-HA	IP	A	Gypsy-6_BM-LTR	RNA_repeats	235	938	-199692716595038	0.895208599221015	0.848777041024227
BmAGO3_HA_IP_A	BmAGO3-HA	IP	A	Gypsy-6_CFl-I	RNA_repeats	318	126	133560303178444	0.895208599221015	0.848777041024227
BmAGO3_HA_IP_A	BmAGO3-HA	IP	A	Gypsy-6_DVir-I	RNA_repeats	74	27	145456586346548	0.895208599221015	0.848777041024227
BmAGO3_HA_IP_A	BmAGO3-HA	IP	A	Gypsy-6_HMM-I	RNA_repeats	21	11	0.932885804141463	0.895208599221015	0.848777041024227
BmAGO3_HA_IP_A	BmAGO3-HA	IP	A	Gypsy-6_LMi-I	RNA_repeats	63	24	139231742277876	0.895208599221015	0.848777041024227
BmAGO3_HA_IP_A	BmAGO3-HA	IP	A	Gypsy-6_PPo-I	RNA_repeats	631	268	123540700452478	0.895208599221015	0.848777041024227
BmAGO3_HA_IP_A	BmAGO3-HA	IP	A	Gypsy-6_RP-I	RNA_repeats	2445	962	134572566606955	0.895208599221015	0.848777041024227
BmAGO3_HA_IP_A	BmAGO3-HA	IP	A	Gypsy-60_AA-I	RNA_repeats	17	3	250250034052918	0.895208599221015	0.848777041024227
BmAGO3_HA_IP_A	BmAGO3-HA	IP	A	Gypsy-616_AA-I	RNA_repeats	1016	130	296631687374371	0.895208599221015	0.848777041024227
BmAGO3_HA_IP_A	BmAGO3-HA	IP	A	Gypsy-62_AA-I	RNA_repeats	219	120	0.867896463992655	0.895208599221015	0.848777041024227
BmAGO3_HA_IP_A	BmAGO3-HA	IP	A	Gypsy-69_CQ-I	RNA_repeats	8	3	141503749927884	0.895208599221015	0.848777041024227
BmAGO3_HA_IP_A	BmAGO3-HA	IP	A	Gypsy-7_AA-I	RNA_repeats	19	2	324792751344359	0.895208599221015	0.848777041024227
BmAGO3_HA_IP_A	BmAGO3-HA	IP	A	Gypsy-7_BM-I	RNA_repeats	1895	717	140215282435655	0.895208599221015	0.848777041024227
BmAGO3_HA_IP_A	BmAGO3-HA	IP	A	Gypsy-7_HMM-I	RNA_repeats	474	515	-0.119685373172322	0.895208599221015	0.848777041024227
BmAGO3_HA_IP_A	BmAGO3-HA	IP	A	Gypsy-7_SI-I	RNA_repeats	8	59	-288264304936184	0.895208599221015	0.848777041024227
BmAGO3_HA_IP_A	BmAGO3-HA	IP	A	Gypsy-72_LMi-I	RNA_repeats	14	3	222239242133645	0.895208599221015	0.848777041024227
BmAGO3_HA_IP_A	BmAGO3-HA	IP	A	Gypsy-73_CQ-I	RNA_repeats	35	37	-0.0801703486839833	0.895208599221015	0.848777041024227
BmAGO3_HA_IP_A	BmAGO3-HA	IP	A	Gypsy-8_DSe-I	RNA_repeats	637	156	202974734339405	0.895208599221015	0.848777041024227
BmAGO3_HA_IP_A	BmAGO3-HA	IP	A	Gypsy-8_DTa-I	RNA_repeats	46	2	452356195605701	0.895208599221015	0.848777041024227
BmAGO3_HA_IP_A	BmAGO3-HA	IP	A	Gypsy-8_DVir-I	RNA_repeats	592	116	235147237050138	0.895208599221015	0.848777041024227
BmAGO3_HA_IP_A	BmAGO3-HA	IP	A	Gypsy-8_DWil-I	RNA_repeats	53	6	314295795384204	0.895208599221015	0.848777041024227
BmAGO3_HA_IP_A	BmAGO3-HA	IP	A	Gypsy-8_HMM-I	RNA_repeats	9813	7096	0.467688250502871	0.895208599221015	0.848777041024227
BmAGO3_HA_IP_A	BmAGO3-HA	IP	A	Gypsy-80_LMi-I	RNA_repeats	114	48	124792751344359	0.895208599221015	0.848777041024227
BmAGO3_HA_IP_A	BmAGO3-HA	IP	A	Gypsy-83_LMi-I	RNA_repeats	8	5	0.678071905112638	0.895208599221015	0.848777041024227
BmAGO3_HA_IP_A	BmAGO3-HA	IP	A	Gypsy-9_DEl-I	RNA_repeats	536	61	313535185289489	0.895208599221015	0.848777041024227
BmAGO3_HA_IP_A	BmAGO3-HA	IP	A	Gypsy-9_TCa-I	RNA_repeats	524	61	310268566397456	0.895208599221015	0.848777041024227
BmAGO3_HA_IP_A	BmAGO3-HA	IP	A	Gypsy-95_CQ-I	RNA_repeats	13	5	137851162325373	0.895208599221015	0.848777041024227
BmAGO3_HA_IP_A	BmAGO3-HA	IP	A	Gypsy11-NVi_I-int	RNA_repeats	55	2	478135971352466	0.895208599221015	0.848777041024227
BmAGO3_HA_IP_A	BmAGO3-HA	IP	A	Gypsy13-NVi_I-int	RNA_repeats	47	123	-13879256536616	0.895208599221015	0.848777041024227
BmAGO3_HA_IP_A	BmAGO3-HA	IP	A	Gypsy14-I_Dpse	RNA_repeats	2042	496	204157084049093	0.895208599221015	0.848777041024227
BmAGO3_HA_IP_A	BmAGO3-HA	IP	A	Gypsy15-I_Dpse	RNA_repeats	7	7	0	0.895208599221015	0.848777041024227
BmAGO3_HA_IP_A	BmAGO3-HA	IP	A	Gypsy2-I_AG	RNA_repeats	131	185	-0.497958458978862	0.895208599221015	0.848777041024227
BmAGO3_HA_IP_A	BmAGO3-HA	IP	A	Gypsy2-I_AP	RNA_repeats	112	326	-154137323217347	0.895208599221015	0.848777041024227
BmAGO3_HA_IP_A	BmAGO3-HA	IP	A	Gypsy2-I_Dmoj	RNA_repeats	7	9	-0.362570079384708	0.895208599221015	0.848777041024227
BmAGO3_HA_IP_A	BmAGO3-HA	IP	A	Gypsy2-I_DV	RNA_repeats	29	37	-0.351472370501378	0.895208599221015	0.848777041024227
BmAGO3_HA_IP_A	BmAGO3-HA	IP	A	Gypsy20-I_AG	RNA_repeats	7	17	-128010791919274	0.895208599221015	0.848777041024227
BmAGO3_HA_IP_A	BmAGO3-HA	IP	A	Gypsy22-I_AG	RNA_repeats	45	92	-103170885972734	0.895208599221015	0.848777041024227
BmAGO3_HA_IP_A	BmAGO3-HA	IP	A	Gypsy3-I_AG	RNA_repeats	35	61	-0.80145432061792	0.895208599221015	0.848777041024227
BmAGO3_HA_IP_A	BmAGO3-HA	IP	A	Gypsy5-I_Dmoj	RNA_repeats	124	161	-0.376720567727742	0.895208599221015	0.848777041024227
BmAGO3_HA_IP_A	BmAGO3-HA	IP	A	Gypsy64-I_AG	RNA_repeats	34	1	508746284125034	0.895208599221015	0.848777041024227
BmAGO3_HA_IP_A	BmAGO3-HA	IP	A	Gypsy7-I_Dmoj	RNA_repeats	30	7	209953567355091	0.895208599221015	0.848777041024227
BmAGO3_HA_IP_A	BmAGO3-HA	IP	A	Gypsy70-I_AG	RNA_repeats	327	60	244625622988956	0.895208599221015	0.848777041024227
BmAGO3_HA_IP_A	BmAGO3-HA	IP	A	Gypsy8-I_AG	RNA_repeats	4	14	-18073549220576	0.895208599221015	0.848777041024227
BmAGO3_HA_IP_A	BmAGO3-HA	IP	A	Gypsy8-I_AP	RNA_repeats	59	9	271271804791953	0.895208599221015	0.848777041024227
BmAGO3_HA_IP_A	BmAGO3-HA	IP	A	Gypsy9-I_AP	RNA_repeats	1501	423	182719440850074	0.895208599221015	0.848777041024227
BmAGO3_HA_IP_A	BmAGO3-HA	IP	A	HARB-1_AP	DNA_repeats	40	56	-0.485426827170242	0.895208599221015	0.848777041024227
BmAGO3_HA_IP_A	BmAGO3-HA	IP	A	Harbinger-1_DF	DNA_repeats	175	158	0.147430363655226	0.895208599221015	0.848777041024227
BmAGO3_HA_IP_A	BmAGO3-HA	IP	A	Harbinger-1_DRh	DNA_repeats	54	57	-0.0780025120012732	0.895208599221015	0.848777041024227
BmAGO3_HA_IP_A	BmAGO3-HA	IP	A	Harbinger-1_DW	DNA_repeats	8	33	-204439411935845	0.895208599221015	0.848777041024227
BmAGO3_HA_IP_A	BmAGO3-HA	IP	A	Harbinger-1_LMi	DNA_repeats	53	58	-0.130060540564373	0.895208599221015	0.848777041024227
BmAGO3_HA_IP_A	BmAGO3-HA	IP	A	Harbinger-2B_DRh	DNA_repeats	7	4	0.807354922057604	0.895208599221015	0.848777041024227
BmAGO3_HA_IP_A	BmAGO3-HA	IP	A	Harbinger-3_LMi	DNA_repeats	101	117	-0.21215323683161	0.895208599221015	0.848777041024227
BmAGO3_HA_IP_A	BmAGO3-HA	IP	A	Harbinger-N1_BM	DNA_repeats	364	575	-0.659623505633041	0.895208599221015	0.848777041024227
BmAGO3_HA_IP_A	BmAGO3-HA	IP	A	Harbinger-N1_LMi	DNA_repeats	41	52	-0.342887713523009	0.895208599221015	0.848777041024227
BmAGO3_HA_IP_A	BmAGO3-HA	IP	A	Harbinger1_DYa	DNA_repeats	9	15	-0.736965594166206	0.895208599221015	0.848777041024227
BmAGO3_HA_IP_A	BmAGO3-HA	IP	A	HaSE1	RNA_repeats	32	7	21926450779424	0.895208599221015	0.848777041024227
BmAGO3_HA_IP_A	BmAGO3-HA	IP	A	hAT-1_DP	DNA_repeats	68	75	-0.141355849245542	0.895208599221015	0.848777041024227
BmAGO3_HA_IP_A	BmAGO3-HA	IP	A	hAT-1_DSi	DNA_repeats	440	9	561143471208235	0.895208599221015	0.848777041024227
BmAGO3_HA_IP_A	BmAGO3-HA	IP	A	hAT-13_LMi	DNA_repeats	47	14	174723392962003	0.895208599221015	0.848777041024227
BmAGO3_HA_IP_A	BmAGO3-HA	IP	A	hAT-13N1_LMi	DNA_repeats	5	14	-148542682717024	0.895208599221015	0.848777041024227
BmAGO3_HA_IP_A	BmAGO3-HA	IP	A	hAT-15_LMi	DNA_repeats	27	14	0.947532580105864	0.895208599221015	0.848777041024227
BmAGO3_HA_IP_A	BmAGO3-HA	IP	A	hAT-2_AP	DNA_repeats	127	147	-0.210987658064199	0.895208599221015	0.848777041024227
BmAGO3_HA_IP_A	BmAGO3-HA	IP	A	hAT-3_DK	DNA_repeats	66	1	604439411935845	0.895208599221015	0.848777041024227
BmAGO3_HA_IP_A	BmAGO3-HA	IP	A	hAT-31_LMi	DNA_repeats	27	27	0	0.895208599221015	0.848777041024227
BmAGO3_HA_IP_A	BmAGO3-HA	IP	A	hAT-34_LMi	DNA_repeats	21	8	139231742277876	0.895208599221015	0.848777041024227
BmAGO3_HA_IP_A	BmAGO3-HA	IP	A	hAT-5_DBp	DNA_repeats	47	239	-234627795630311	0.895208599221015	0.848777041024227
BmAGO3_HA_IP_A	BmAGO3-HA	IP	A	hAT-N16_LMi	DNA_repeats	69	19	186059694333458	0.895208599221015	0.848777041024227
BmAGO3_HA_IP_A	BmAGO3-HA	IP	A	hAT-N2_PPo	DNA_repeats	25	74	-156559717585423	0.895208599221015	0.848777041024227
BmAGO3_HA_IP_A	BmAGO3-HA	IP	A	hAT-N20_RPr	DNA_repeats	298	60	231227792485364	0.895208599221015	0.848777041024227
BmAGO3_HA_IP_A	BmAGO3-HA	IP	A	hAT-N3_PPo	DNA_repeats	982	51	42671538723432	0.895208599221015	0.848777041024227
BmAGO3_HA_IP_A	BmAGO3-HA	IP	A	hAT-N3_PXu	DNA_repeats	29	9	168805599368526	0.895208599221015	0.848777041024227
BmAGO3_HA_IP_A	BmAGO3-HA	IP	A	hAT-N33_RPr	DNA_repeats	76	44	0.788495894806288	0.895208599221015	0.848777041024227
BmAGO3_HA_IP_A	BmAGO3-HA	IP	A	hAT-N34_RPr	DNA_repeats	107	36	157154198495883	0.895208599221015	0.848777041024227
BmAGO3_HA_IP_A	BmAGO3-HA	IP	A	hAT-N4_PPo	DNA_repeats	22	13	0.758991900496205	0.895208599221015	0.848777041024227
BmAGO3_HA_IP_A	BmAGO3-HA	IP	A	hAT-N4_RPr	DNA_repeats	46	23	1	0.895208599221015	0.848777041024227
BmAGO3_HA_IP_A	BmAGO3-HA	IP	A	Helitron-1_AP	RC/Helitron	22	4	24594316186373	0.895208599221015	0.848777041024227
BmAGO3_HA_IP_A	BmAGO3-HA	IP	A	Helitron-1_BM	RC/Helitron	6205	3009	104414710368438	0.895208599221015	0.848777041024227
BmAGO3_HA_IP_A	BmAGO3-HA	IP	A	Helitron-1_DAna	RC/Helitron	575	364	0.659623505633041	0.895208599221015	0.848777041024227
BmAGO3_HA_IP_A	BmAGO3-HA	IP	A	Helitron-1_DEl	RC/Helitron	403	151	141623128920289	0.895208599221015	0.848777041024227
BmAGO3_HA_IP_A	BmAGO3-HA	IP	A	Helitron-1_DF	RC/Helitron	457	697	-0.608964490810353	0.895208599221015	0.848777041024227
BmAGO3_HA_IP_A	BmAGO3-HA	IP	A	Helitron-1_PBa	RC/Helitron	315	251	0.327664464436507	0.895208599221015	0.848777041024227
BmAGO3_HA_IP_A	BmAGO3-HA	IP	A	Helitron-1_RPr	RC/Helitron	861	1486	-0.787348973141752	0.895208599221015	0.848777041024227
BmAGO3_HA_IP_A	BmAGO3-HA	IP	A	Helitron-1_SI	RC/Helitron	249	98	134529208795287	0.895208599221015	0.848777041024227
BmAGO3_HA_IP_A	BmAGO3-HA	IP	A	Helitron-2_AAe	RC/Helitron	472	163	153391489513076	0.895208599221015	0.848777041024227
BmAGO3_HA_IP_A	BmAGO3-HA	IP	A	Helitron-2_DBp	RC/Helitron	325	814	-132458907635043	0.895208599221015	0.848777041024227
BmAGO3_HA_IP_A	BmAGO3-HA	IP	A	Helitron-2_DF	RC/Helitron	9	49	-24447848426729	0.895208599221015	0.848777041024227
BmAGO3_HA_IP_A	BmAGO3-HA	IP	A	Helitron-2_HMM	RC/Helitron	277	186	0.574583354941157	0.895208599221015	0.848777041024227
BmAGO3_HA_IP_A	BmAGO3-HA	IP	A	Helitron-3_AAe	RC/Helitron	751	208	185222937937318	0.895208599221015	0.848777041024227
BmAGO3_HA_IP_A	BmAGO3-HA	IP	A	Helitron-3_HMM	RC/Helitron	2119	3536	-0.738734687019262	0.895208599221015	0.848777041024227
BmAGO3_HA_IP_A	BmAGO3-HA	IP	A	Helitron-3_LMi	RC/Helitron	2283	6163	-143270193154391	0.895208599221015	0.848777041024227
BmAGO3_HA_IP_A	BmAGO3-HA	IP	A	Helitron-3_RPr	RC/Helitron	9	5	0.84799690655495	0.895208599221015	0.848777041024227
BmAGO3_HA_IP_A	BmAGO3-HA	IP	A	Helitron-4_DRh	RC/Helitron	16	3	241503749927884	0.895208599221015	0.848777041024227
BmAGO3_HA_IP_A	BmAGO3-HA	IP	A	Helitron-4_HMM	RC/Helitron	48	63	-0.39231742277876	0.895208599221015	0.848777041024227
BmAGO3_HA_IP_A	BmAGO3-HA	IP	A	Helitron-5_DRh	RC/Helitron	122	442	-185716522182855	0.895208599221015	0.848777041024227
BmAGO3_HA_IP_A	BmAGO3-HA	IP	A	Helitron-7_DRh	RC/Helitron	1	10	-332192809488736	0.895208599221015	0.848777041024227
BmAGO3_HA_IP_A	BmAGO3-HA	IP	A	Helitron-7_NVi	RC/Helitron	3	25	-305889368905357	0.895208599221015	0.848777041024227
BmAGO3_HA_IP_A	BmAGO3-HA	IP	A	Helitron-8_DRh	RC/Helitron	78	444	-250901364748786	0.895208599221015	0.848777041024227
BmAGO3_HA_IP_A	BmAGO3-HA	IP	A	Helitron-like-11_Hmel	RC/Helitron	140	5837	-538172833593727	0.895208599221015	0.848777041024227
BmAGO3_HA_IP_A	BmAGO3-HA	IP	A	Helitron-like-6a_Hmel	RC/Helitron	40	4524	-682145511910246	0.895208599221015	0.848777041024227
BmAGO3_HA_IP_A	BmAGO3-HA	IP	A	Helitron-like-6b_Hmel	RC/Helitron	12	65119	-124058284238545	0.895208599221015	0.848777041024227
BmAGO3_HA_IP_A	BmAGO3-HA	IP	A	Helitron-like-8_Hmel	RC/Helitron	316	67	223769155771933	0.895208599221015	0.848777041024227
BmAGO3_HA_IP_A	BmAGO3-HA	IP	A	Helitron-N1_BM	RC/Helitron	583	482	0.274462736970535	0.895208599221015	0.848777041024227
BmAGO3_HA_IP_A	BmAGO3-HA	IP	A	Helitron-N1_PXu	RC/Helitron	119	117	0.0244530437245389	0.895208599221015	0.848777041024227
BmAGO3_HA_IP_A	BmAGO3-HA	IP	A	Helitron-N1B_BM	RC/Helitron	34	10	176553474636298	0.895208599221015	0.848777041024227
BmAGO3_HA_IP_A	BmAGO3-HA	IP	A	Helitron-N1B_PPo	RC/Helitron	2	22	-34594316186373	0.895208599221015	0.848777041024227
BmAGO3_HA_IP_A	BmAGO3-HA	IP	A	Helitron-N1C_BM	RC/Helitron	1030	157	271380787317895	0.895208599221015	0.848777041024227
BmAGO3_HA_IP_A	BmAGO3-HA	IP	A	Helitron-N1C_LMi	RC/Helitron	245	27	31817504368391	0.895208599221015	0.848777041024227
BmAGO3_HA_IP_A	BmAGO3-HA	IP	A	Helitron-N1D_LMi	RC/Helitron	12	1	358496250072116	0.895208599221015	0.848777041024227
BmAGO3_HA_IP_A	BmAGO3-HA	IP	A	Helitron-N2_DBp	RC/Helitron	1829	722	134098433286155	0.895208599221015	0.848777041024227
BmAGO3_HA_IP_A	BmAGO3-HA	IP	A	Helitron-N2_LMi	RC/Helitron	10	21	-10703893278914	0.895208599221015	0.848777041024227
BmAGO3_HA_IP_A	BmAGO3-HA	IP	A	Helitron-N3_LMi	RC/Helitron	72	199	-146669961910134	0.895208599221015	0.848777041024227
BmAGO3_HA_IP_A	BmAGO3-HA	IP	A	Helitron-N4_LMi	RC/Helitron	533	293	0.863234868336928	0.895208599221015	0.848777041024227
BmAGO3_HA_IP_A	BmAGO3-HA	IP	A	Helitron-N5_PPo	RC/Helitron	66	38	0.796466605914868	0.895208599221015	0.848777041024227
BmAGO3_HA_IP_A	BmAGO3-HA	IP	A	Helitron-N6_LMi	RC/Helitron	17	3	250250034052918	0.895208599221015	0.848777041024227
BmAGO3_HA_IP_A	BmAGO3-HA	IP	A	Helitron-N6_PPo	RC/Helitron	233	121	0.945322907379686	0.895208599221015	0.848777041024227
BmAGO3_HA_IP_A	BmAGO3-HA	IP	A	Helitron-N6_RPr	RC/Helitron	176	183	-0.0562682196467453	0.895208599221015	0.848777041024227
BmAGO3_HA_IP_A	BmAGO3-HA	IP	A	Helitron-N7_PPo	RC/Helitron	54	36	0.584962500721156	0.895208599221015	0.848777041024227
BmAGO3_HA_IP_A	BmAGO3-HA	IP	A	Helitron-N7_PXu	RC/Helitron	51	37	0.462971976342546	0.895208599221015	0.848777041024227
BmAGO3_HA_IP_A	BmAGO3-HA	IP	A	Helitron-N9_LMi	RC/Helitron	1	18	-416992500144231	0.895208599221015	0.848777041024227
BmAGO3_HA_IP_A	BmAGO3-HA	IP	A	Helitron1_DM	RC/Helitron	1	10	-332192809488736	0.895208599221015	0.848777041024227
BmAGO3_HA_IP_A	BmAGO3-HA	IP	A	Helitron2_AG	RC/Helitron	139	224	-0.688413849334097	0.895208599221015	0.848777041024227
BmAGO3_HA_IP_A	BmAGO3-HA	IP	A	Hoana2	DNA_repeats	1	34	-508746284125034	0.895208599221015	0.848777041024227
BmAGO3_HA_IP_A	BmAGO3-HA	IP	A	Homo2	DNA_repeats	496	221	116629375099544	0.895208599221015	0.848777041024227
BmAGO3_HA_IP_A	BmAGO3-HA	IP	A	Homo3	DNA_repeats	32	55	-0.78135971352466	0.895208599221015	0.848777041024227
BmAGO3_HA_IP_A	BmAGO3-HA	IP	A	Homo9	DNA_repeats	251	5	564961545906341	0.895208599221015	0.848777041024227
BmAGO3_HA_IP_A	BmAGO3-HA	IP	A	HOPEBm2	RNA_repeats	1643	2687	-0.709663841063092	0.895208599221015	0.848777041024227
BmAGO3_HA_IP_A	BmAGO3-HA	IP	A	Howilli1	DNA_repeats	51	76	-0.57550217147209	0.895208599221015	0.848777041024227
BmAGO3_HA_IP_A	BmAGO3-HA	IP	A	Howilli3	DNA_repeats	194	89	112417941122073	0.895208599221015	0.848777041024227
BmAGO3_HA_IP_A	BmAGO3-HA	IP	A	I_Ele19	RNA_repeats	6	6	0	0.895208599221015	0.848777041024227
BmAGO3_HA_IP_A	BmAGO3-HA	IP	A	I-1_BM	RNA_repeats	2880	653	214091391478324	0.895208599221015	0.848777041024227
BmAGO3_HA_IP_A	BmAGO3-HA	IP	A	I-1_Hmel	RNA_repeats	2913	9552	-171329713512446	0.895208599221015	0.848777041024227
BmAGO3_HA_IP_A	BmAGO3-HA	IP	A	I-1_HMM	RNA_repeats	197	144	0.452126818014064	0.895208599221015	0.848777041024227
BmAGO3_HA_IP_A	BmAGO3-HA	IP	A	I-1_LMi	RNA_repeats	3	27	-316992500144231	0.895208599221015	0.848777041024227
BmAGO3_HA_IP_A	BmAGO3-HA	IP	A	I-1_PBa	RNA_repeats	13	1	370043971814109	0.895208599221015	0.848777041024227
BmAGO3_HA_IP_A	BmAGO3-HA	IP	A	I-1_RPr	RNA_repeats	13	88	-275899190049621	0.895208599221015	0.848777041024227
BmAGO3_HA_IP_A	BmAGO3-HA	IP	A	I-10_AAe	RNA_repeats	5	29	-253605290024021	0.895208599221015	0.848777041024227
BmAGO3_HA_IP_A	BmAGO3-HA	IP	A	I-10B_LMi	RNA_repeats	12	1	358496250072116	0.895208599221015	0.848777041024227
BmAGO3_HA_IP_A	BmAGO3-HA	IP	A	I-11_LMi	RNA_repeats	27	26	0.0544477840223765	0.895208599221015	0.848777041024227
BmAGO3_HA_IP_A	BmAGO3-HA	IP	A	I-15_AAe	RNA_repeats	1	23	-452356195605701	0.895208599221015	0.848777041024227
BmAGO3_HA_IP_A	BmAGO3-HA	IP	A	I-2_BM	RNA_repeats	2803	6913	-130234018127469	0.895208599221015	0.848777041024227
BmAGO3_HA_IP_A	BmAGO3-HA	IP	A	I-2B_HMM	RNA_repeats	387	1259	-170187281157461	0.895208599221015	0.848777041024227
BmAGO3_HA_IP_A	BmAGO3-HA	IP	A	I-3_DF	RNA_repeats	14	3	222239242133645	0.895208599221015	0.848777041024227
BmAGO3_HA_IP_A	BmAGO3-HA	IP	A	I-3_HMM	RNA_repeats	539	788	-0.547910356703871	0.895208599221015	0.848777041024227
BmAGO3_HA_IP_A	BmAGO3-HA	IP	A	I-3_LMi	RNA_repeats	10	88	-313750352374994	0.895208599221015	0.848777041024227
BmAGO3_HA_IP_A	BmAGO3-HA	IP	A	I-5_LMi	RNA_repeats	27	14	0.947532580105864	0.895208599221015	0.848777041024227
BmAGO3_HA_IP_A	BmAGO3-HA	IP	A	I-5_RPr	RNA_repeats	76	73	0.0581029545635682	0.895208599221015	0.848777041024227
BmAGO3_HA_IP_A	BmAGO3-HA	IP	A	I-6_LMi	RNA_repeats	107	205	-0.938013113104299	0.895208599221015	0.848777041024227
BmAGO3_HA_IP_A	BmAGO3-HA	IP	A	I-6_RPr	RNA_repeats	97	16	259991284218713	0.895208599221015	0.848777041024227
BmAGO3_HA_IP_A	BmAGO3-HA	IP	A	I-7_LMi	RNA_repeats	27	12	116992500144231	0.895208599221015	0.848777041024227
BmAGO3_HA_IP_A	BmAGO3-HA	IP	A	I-9_AAe	RNA_repeats	23	225	-329021923516002	0.895208599221015	0.848777041024227
BmAGO3_HA_IP_A	BmAGO3-HA	IP	A	I-9_LMi	RNA_repeats	24	55	-11963972128035	0.895208599221015	0.848777041024227
BmAGO3_HA_IP_A	BmAGO3-HA	IP	A	Invader6_I-int	RNA_repeats	47	32	0.554588851677637	0.895208599221015	0.848777041024227
BmAGO3_HA_IP_A	BmAGO3-HA	IP	A	ISL2EU-1_BM	DNA_repeats	1704	1730	-0.0218467022982488	0.895208599221015	0.848777041024227
BmAGO3_HA_IP_A	BmAGO3-HA	IP	A	ISL2EU-1_HSal	DNA_repeats	110	266	-127392272197653	0.895208599221015	0.848777041024227
BmAGO3_HA_IP_A	BmAGO3-HA	IP	A	ISL2EU-7_CFl	DNA_repeats	788	118	273940877009453	0.895208599221015	0.848777041024227
BmAGO3_HA_IP_A	BmAGO3-HA	IP	A	ISL2EU-N3_LMi	DNA_repeats	258	16	401122725542325	0.895208599221015	0.848777041024227
BmAGO3_HA_IP_A	BmAGO3-HA	IP	A	Jockey_Ele5	RNA_repeats	153	87	0.814444346843923	0.895208599221015	0.848777041024227
BmAGO3_HA_IP_A	BmAGO3-HA	IP	A	Jockey-1_DAn	RNA_repeats	33	46	-0.47916783669856	0.895208599221015	0.848777041024227
BmAGO3_HA_IP_A	BmAGO3-HA	IP	A	Jockey-1_DK	RNA_repeats	105	69	0.605721060887954	0.895208599221015	0.848777041024227
BmAGO3_HA_IP_A	BmAGO3-HA	IP	A	Jockey-10_DAn	RNA_repeats	24	8	158496250072116	0.895208599221015	0.848777041024227
BmAGO3_HA_IP_A	BmAGO3-HA	IP	A	Jockey-12_DAn	RNA_repeats	33	21	0.652076696579693	0.895208599221015	0.848777041024227
BmAGO3_HA_IP_A	BmAGO3-HA	IP	A	Jockey-2_Hmel	RNA_repeats	46	11	206413033741972	0.895208599221015	0.848777041024227
BmAGO3_HA_IP_A	BmAGO3-HA	IP	A	Jockey-3_CQ	RNA_repeats	1	67	-606608919045777	0.895208599221015	0.848777041024227
BmAGO3_HA_IP_A	BmAGO3-HA	IP	A	Jockey-3_Hmel	RNA_repeats	60	58	0.0489096004809465	0.895208599221015	0.848777041024227
BmAGO3_HA_IP_A	BmAGO3-HA	IP	A	Jockey-4_DEu	RNA_repeats	95	51	0.897430266359452	0.895208599221015	0.848777041024227
BmAGO3_HA_IP_A	BmAGO3-HA	IP	A	Jockey-4_HMM	RNA_repeats	54	5	343295940727611	0.895208599221015	0.848777041024227
BmAGO3_HA_IP_A	BmAGO3-HA	IP	A	Jockey-5_Hmel	RNA_repeats	283	127	115597355605972	0.895208599221015	0.848777041024227
BmAGO3_HA_IP_A	BmAGO3-HA	IP	A	Jockey-6_DBp	RNA_repeats	9	3	158496250072116	0.895208599221015	0.848777041024227
BmAGO3_HA_IP_A	BmAGO3-HA	IP	A	Jockey-6_Hmel	RNA_repeats	604	99	260904811924547	0.895208599221015	0.848777041024227
BmAGO3_HA_IP_A	BmAGO3-HA	IP	A	Jockey-7_DEu	RNA_repeats	69	68	0.0210616155278296	0.895208599221015	0.848777041024227
BmAGO3_HA_IP_A	BmAGO3-HA	IP	A	Jockey-7_DPer	RNA_repeats	13	6	111547721741994	0.895208599221015	0.848777041024227
BmAGO3_HA_IP_A	BmAGO3-HA	IP	A	Jockey-7_DVi	RNA_repeats	134	99	0.436732570378163	0.895208599221015	0.848777041024227
BmAGO3_HA_IP_A	BmAGO3-HA	IP	A	Jockey-7_Hmel	RNA_repeats	96	2	558496250072116	0.895208599221015	0.848777041024227
BmAGO3_HA_IP_A	BmAGO3-HA	IP	A	Jockey-7_HMM	RNA_repeats	213	71	158496250072116	0.895208599221015	0.848777041024227
BmAGO3_HA_IP_A	BmAGO3-HA	IP	A	Jockey-9_DBp	RNA_repeats	10	16	-0.678071905112638	0.895208599221015	0.848777041024227
BmAGO3_HA_IP_A	BmAGO3-HA	IP	A	KABUKI_BM	RNA_repeats	9200	1418	269777632859222	0.895208599221015	0.848777041024227
BmAGO3_HA_IP_A	BmAGO3-HA	IP	A	KAMIKAZE_BM-I	RNA_repeats	6797	10051	-0.564369018080815	0.895208599221015	0.848777041024227
BmAGO3_HA_IP_A	BmAGO3-HA	IP	A	KAMIKAZE_BM-LTR	RNA_repeats	746	1286	-0.785643107072709	0.895208599221015	0.848777041024227
BmAGO3_HA_IP_A	BmAGO3-HA	IP	A	Kiri-1_HMM	RNA_repeats	390	1045	-142195691321863	0.895208599221015	0.848777041024227
BmAGO3_HA_IP_A	BmAGO3-HA	IP	A	Kiri-1_PPo	RNA_repeats	20	17	0.234465253637023	0.895208599221015	0.848777041024227
BmAGO3_HA_IP_A	BmAGO3-HA	IP	A	Kiri-10_HMM	RNA_repeats	188	620	-17215355535966	0.895208599221015	0.848777041024227
BmAGO3_HA_IP_A	BmAGO3-HA	IP	A	Kiri-12_HMM	RNA_repeats	351	633	-0.850734469123781	0.895208599221015	0.848777041024227
BmAGO3_HA_IP_A	BmAGO3-HA	IP	A	Kiri-13_HMM	RNA_repeats	23	33	-0.52083216330144	0.895208599221015	0.848777041024227
BmAGO3_HA_IP_A	BmAGO3-HA	IP	A	Kiri-20_HMM	RNA_repeats	16	177	-3467605550083	0.895208599221015	0.848777041024227
BmAGO3_HA_IP_A	BmAGO3-HA	IP	A	Kiri-3_HMM	RNA_repeats	95	484	-234900762894365	0.895208599221015	0.848777041024227
BmAGO3_HA_IP_A	BmAGO3-HA	IP	A	Kiri-3_LMi	RNA_repeats	261	278	-0.0910350761536229	0.895208599221015	0.848777041024227
BmAGO3_HA_IP_A	BmAGO3-HA	IP	A	Kiri-7_HMM	RNA_repeats	52	46	0.176877762084079	0.895208599221015	0.848777041024227
BmAGO3_HA_IP_A	BmAGO3-HA	IP	A	L1B_BM	RNA_repeats	5124	10499	-103490954102825	0.895208599221015	0.848777041024227
BmAGO3_HA_IP_A	BmAGO3-HA	IP	A	L1BM	RNA_repeats	22927	28678	-0.322896823689765	0.895208599221015	0.848777041024227
BmAGO3_HA_IP_A	BmAGO3-HA	IP	A	L2-1_BM	RNA_repeats	685	1496	-112693428203975	0.895208599221015	0.848777041024227
BmAGO3_HA_IP_A	BmAGO3-HA	IP	A	L2-1_Hmel	RNA_repeats	386	535	-0.470938044020429	0.895208599221015	0.848777041024227
BmAGO3_HA_IP_A	BmAGO3-HA	IP	A	L2-10_Hmel	RNA_repeats	28	28	0	0.895208599221015	0.848777041024227
BmAGO3_HA_IP_A	BmAGO3-HA	IP	A	L2-11_Hmel	RNA_repeats	6	5	0.263034405833794	0.895208599221015	0.848777041024227
BmAGO3_HA_IP_A	BmAGO3-HA	IP	A	L2-12_Hmel	RNA_repeats	61	205	-174874276194256	0.895208599221015	0.848777041024227
BmAGO3_HA_IP_A	BmAGO3-HA	IP	A	L2-13_Hmel	RNA_repeats	5	17	-176553474636298	0.895208599221015	0.848777041024227
BmAGO3_HA_IP_A	BmAGO3-HA	IP	A	L2-14_Hmel	RNA_repeats	167	511	-161347518846357	0.895208599221015	0.848777041024227
BmAGO3_HA_IP_A	BmAGO3-HA	IP	A	L2-15_Hmel	RNA_repeats	2	40	-432192809488736	0.895208599221015	0.848777041024227
BmAGO3_HA_IP_A	BmAGO3-HA	IP	A	L2-3_Hmel	RNA_repeats	44	240	-244745897697122	0.895208599221015	0.848777041024227
BmAGO3_HA_IP_A	BmAGO3-HA	IP	A	L2-4_Hmel	RNA_repeats	13	13	0	0.895208599221015	0.848777041024227
BmAGO3_HA_IP_A	BmAGO3-HA	IP	A	L2-6_Hmel	RNA_repeats	139	507	-186690086427983	0.895208599221015	0.848777041024227
BmAGO3_HA_IP_A	BmAGO3-HA	IP	A	L2-7_Hmel	RNA_repeats	12	4	158496250072116	0.895208599221015	0.848777041024227
BmAGO3_HA_IP_A	BmAGO3-HA	IP	A	L2-9_Hmel	RNA_repeats	26	27	-0.0544477840223765	0.895208599221015	0.848777041024227
BmAGO3_HA_IP_A	BmAGO3-HA	IP	A	L2-9_NVi	RNA_repeats	7	18	-136257007938471	0.895208599221015	0.848777041024227
BmAGO3_HA_IP_A	BmAGO3-HA	IP	A	L2B-4_AAe	RNA_repeats	28	41	-0.550197082560479	0.895208599221015	0.848777041024227
BmAGO3_HA_IP_A	BmAGO3-HA	IP	A	L2B-6_CQ	RNA_repeats	6	20	-173696559416621	0.895208599221015	0.848777041024227
BmAGO3_HA_IP_A	BmAGO3-HA	IP	A	LINE1_BM	RNA_repeats	9187	11758	-0.355976949212152	0.895208599221015	0.848777041024227
BmAGO3_HA_IP_A	BmAGO3-HA	IP	A	Loner_Ele4	RNA_repeats	29	4	285798099512757	0.895208599221015	0.848777041024227
BmAGO3_HA_IP_A	BmAGO3-HA	IP	A	LSU-rRNA_Cel	rRNA	3811	65	587358607978371	0.895208599221015	0.848777041024227
BmAGO3_HA_IP_A	BmAGO3-HA	IP	A	LSU-rRNA_Dme	rRNA	55613	1309	54088851619071	0.895208599221015	0.848777041024227
BmAGO3_HA_IP_A	BmAGO3-HA	IP	A	LSU-rRNA_Hsa	rRNA	47775	1311	518751628253043	0.895208599221015	0.848777041024227
BmAGO3_HA_IP_A	BmAGO3-HA	IP	A	LTR-2_BM-I	RNA_repeats	5270	2833	0.895472360146478	0.895208599221015	0.848777041024227
BmAGO3_HA_IP_A	BmAGO3-HA	IP	A	LTR-2_BM-LTR	RNA_repeats	5998	1669	184549756750614	0.895208599221015	0.848777041024227
BmAGO3_HA_IP_A	BmAGO3-HA	IP	A	LTR-3_PPo-LTR	RNA_repeats	337	11	493717316254456	0.895208599221015	0.848777041024227
BmAGO3_HA_IP_A	BmAGO3-HA	IP	A	LTR-4_Hm	RNA_repeats	308	419	-0.44401989300445	0.895208599221015	0.848777041024227
BmAGO3_HA_IP_A	BmAGO3-HA	IP	A	LTR-6_PPo-I	RNA_repeats	33	74	-11650592462705	0.895208599221015	0.848777041024227
BmAGO3_HA_IP_A	BmAGO3-HA	IP	A	LTR-6_PPo-LTR	RNA_repeats	35	2	412928301694497	0.895208599221015	0.848777041024227
BmAGO3_HA_IP_A	BmAGO3-HA	IP	A	LTR1_BM	RNA_repeats	344	372	-0.112894056405934	0.895208599221015	0.848777041024227
BmAGO3_HA_IP_A	BmAGO3-HA	IP	A	LYDIA_I-int	RNA_repeats	642	1010	-0.653710090516854	0.895208599221015	0.848777041024227
BmAGO3_HA_IP_A	BmAGO3-HA	IP	A	MAG	RNA_repeats	6387	3863	0.725416772941519	0.895208599221015	0.848777041024227
BmAGO3_HA_IP_A	BmAGO3-HA	IP	A	MAR1_BM	DNA_repeats	4201	3251	0.369849229796162	0.895208599221015	0.848777041024227
BmAGO3_HA_IP_A	BmAGO3-HA	IP	A	Mariner_HC	DNA_repeats	12	17	-0.502500340529183	0.895208599221015	0.848777041024227
BmAGO3_HA_IP_A	BmAGO3-HA	IP	A	Mariner-1_AP	DNA_repeats	75	310	-204730571477836	0.895208599221015	0.848777041024227
BmAGO3_HA_IP_A	BmAGO3-HA	IP	A	Mariner-1_BM	DNA_repeats	6414	6810	-0.0864304444577867	0.895208599221015	0.848777041024227
BmAGO3_HA_IP_A	BmAGO3-HA	IP	A	Mariner-10_BM	DNA_repeats	865	509	0.765034476448392	0.895208599221015	0.848777041024227
BmAGO3_HA_IP_A	BmAGO3-HA	IP	A	Mariner-11_BM	DNA_repeats	262	322	-0.297493876577167	0.895208599221015	0.848777041024227
BmAGO3_HA_IP_A	BmAGO3-HA	IP	A	Mariner-11_SIn	DNA_repeats	20	7	151457317282976	0.895208599221015	0.848777041024227
BmAGO3_HA_IP_A	BmAGO3-HA	IP	A	Mariner-12_BM	DNA_repeats	1081	508	108946612096248	0.895208599221015	0.848777041024227
BmAGO3_HA_IP_A	BmAGO3-HA	IP	A	Mariner-12_HSal	DNA_repeats	8	28	-18073549220576	0.895208599221015	0.848777041024227
BmAGO3_HA_IP_A	BmAGO3-HA	IP	A	Mariner-14_LHu	DNA_repeats	98	24	202974734339405	0.895208599221015	0.848777041024227
BmAGO3_HA_IP_A	BmAGO3-HA	IP	A	Mariner-17_AEc	DNA_repeats	18	8	116992500144231	0.895208599221015	0.848777041024227
BmAGO3_HA_IP_A	BmAGO3-HA	IP	A	Mariner-18_LSal	DNA_repeats	18	25	-0.473931188332412	0.895208599221015	0.848777041024227
BmAGO3_HA_IP_A	BmAGO3-HA	IP	A	Mariner-2_BM	DNA_repeats	1466	4653	-166627608362344	0.895208599221015	0.848777041024227
BmAGO3_HA_IP_A	BmAGO3-HA	IP	A	Mariner-2_DAn	DNA_repeats	11	7	0.652076696579693	0.895208599221015	0.848777041024227
BmAGO3_HA_IP_A	BmAGO3-HA	IP	A	Mariner-22_RPr	DNA_repeats	275	239	0.202421000431273	0.895208599221015	0.848777041024227
BmAGO3_HA_IP_A	BmAGO3-HA	IP	A	Mariner-27_LMi	DNA_repeats	27	39	-0.53051471669878	0.895208599221015	0.848777041024227
BmAGO3_HA_IP_A	BmAGO3-HA	IP	A	Mariner-3_ACe	DNA_repeats	24	195	-302236781302845	0.895208599221015	0.848777041024227
BmAGO3_HA_IP_A	BmAGO3-HA	IP	A	Mariner-3_AP	DNA_repeats	101	103	-0.0282890444314236	0.895208599221015	0.848777041024227
BmAGO3_HA_IP_A	BmAGO3-HA	IP	A	Mariner-3_BM	DNA_repeats	3569	875	202816497932933	0.895208599221015	0.848777041024227
BmAGO3_HA_IP_A	BmAGO3-HA	IP	A	Mariner-33_LMi	DNA_repeats	25	9	147393118833241	0.895208599221015	0.848777041024227
BmAGO3_HA_IP_A	BmAGO3-HA	IP	A	Mariner-34_SIn	DNA_repeats	11	10	0.137503523749935	0.895208599221015	0.848777041024227
BmAGO3_HA_IP_A	BmAGO3-HA	IP	A	Mariner-4_ACe	DNA_repeats	37	45	-0.282399730700725	0.895208599221015	0.848777041024227
BmAGO3_HA_IP_A	BmAGO3-HA	IP	A	Mariner-4_BM	DNA_repeats	4145	6705	-0.693865230408724	0.895208599221015	0.848777041024227
BmAGO3_HA_IP_A	BmAGO3-HA	IP	A	Mariner-4_DY	DNA_repeats	2	51	-46724253419715	0.895208599221015	0.848777041024227
BmAGO3_HA_IP_A	BmAGO3-HA	IP	A	Mariner-40_LMi	DNA_repeats	194	3	601495034146597	0.895208599221015	0.848777041024227
BmAGO3_HA_IP_A	BmAGO3-HA	IP	A	Mariner-41_LMi	DNA_repeats	370	464	-0.32659953461126	0.895208599221015	0.848777041024227
BmAGO3_HA_IP_A	BmAGO3-HA	IP	A	Mariner-44_LMi	DNA_repeats	464	10	553605290024021	0.895208599221015	0.848777041024227
BmAGO3_HA_IP_A	BmAGO3-HA	IP	A	Mariner-47_LMi	DNA_repeats	57	5	351096191927738	0.895208599221015	0.848777041024227
BmAGO3_HA_IP_A	BmAGO3-HA	IP	A	Mariner-5_AEc	DNA_repeats	12	2	258496250072116	0.895208599221015	0.848777041024227
BmAGO3_HA_IP_A	BmAGO3-HA	IP	A	Mariner-5_BM	DNA_repeats	883	348	134332613179974	0.895208599221015	0.848777041024227
BmAGO3_HA_IP_A	BmAGO3-HA	IP	A	Mariner-5_PBa	DNA_repeats	5	11	-113750352374993	0.895208599221015	0.848777041024227
BmAGO3_HA_IP_A	BmAGO3-HA	IP	A	Mariner-56_LMi	DNA_repeats	68	1	608746284125034	0.895208599221015	0.848777041024227
BmAGO3_HA_IP_A	BmAGO3-HA	IP	A	Mariner-6_HSal	DNA_repeats	492	414	0.249027547839915	0.895208599221015	0.848777041024227
BmAGO3_HA_IP_A	BmAGO3-HA	IP	A	Mariner-6_LSal	DNA_repeats	157	304	-0.953306764551958	0.895208599221015	0.848777041024227
BmAGO3_HA_IP_A	BmAGO3-HA	IP	A	Mariner-6_RPr	DNA_repeats	679	90	291541466791506	0.895208599221015	0.848777041024227
BmAGO3_HA_IP_A	BmAGO3-HA	IP	A	Mariner-7_BM	DNA_repeats	1015	417	128336043862787	0.895208599221015	0.848777041024227
BmAGO3_HA_IP_A	BmAGO3-HA	IP	A	Mariner-7_CFl	DNA_repeats	35	14	132192809488736	0.895208599221015	0.848777041024227
BmAGO3_HA_IP_A	BmAGO3-HA	IP	A	Mariner-7_HMM	DNA_repeats	449	691	-0.621970265647112	0.895208599221015	0.848777041024227
BmAGO3_HA_IP_A	BmAGO3-HA	IP	A	Mariner-70_HSal	DNA_repeats	22	5	213750352374994	0.895208599221015	0.848777041024227
BmAGO3_HA_IP_A	BmAGO3-HA	IP	A	Mariner-78_LMi	DNA_repeats	654	439	0.575069695962724	0.895208599221015	0.848777041024227
BmAGO3_HA_IP_A	BmAGO3-HA	IP	A	Mariner-8_BM	DNA_repeats	41	14	155019708256048	0.895208599221015	0.848777041024227
BmAGO3_HA_IP_A	BmAGO3-HA	IP	A	Mariner-8_HSal	DNA_repeats	43	121	-14925984825725	0.895208599221015	0.848777041024227
BmAGO3_HA_IP_A	BmAGO3-HA	IP	A	Mariner-83_HSal	DNA_repeats	69	44	0.649092838140872	0.895208599221015	0.848777041024227
BmAGO3_HA_IP_A	BmAGO3-HA	IP	A	Mariner-9_BM	DNA_repeats	2477	3585	-0.533379250342904	0.895208599221015	0.848777041024227
BmAGO3_HA_IP_A	BmAGO3-HA	IP	A	Mariner-98_HSal	DNA_repeats	117	28	20630097975258	0.895208599221015	0.848777041024227
BmAGO3_HA_IP_A	BmAGO3-HA	IP	A	Mariner-N22_LMi	DNA_repeats	9	4	116992500144231	0.895208599221015	0.848777041024227
BmAGO3_HA_IP_A	BmAGO3-HA	IP	A	Mariner-N25_LSal	DNA_repeats	26	13	1	0.895208599221015	0.848777041024227
BmAGO3_HA_IP_A	BmAGO3-HA	IP	A	Mariner-N3_LMi	DNA_repeats	48	53	-0.142957953842043	0.895208599221015	0.848777041024227
BmAGO3_HA_IP_A	BmAGO3-HA	IP	A	Mariner-N6_AEc	DNA_repeats	17	9	0.917537839808027	0.895208599221015	0.848777041024227
BmAGO3_HA_IP_A	BmAGO3-HA	IP	A	Mariner-N9_LMi	DNA_repeats	147	76	0.951744831392779	0.895208599221015	0.848777041024227
BmAGO3_HA_IP_A	BmAGO3-HA	IP	A	MICROPIA_I-int	RNA_repeats	20	73	-186789646399265	0.895208599221015	0.848777041024227
BmAGO3_HA_IP_A	BmAGO3-HA	IP	A	MTANGA_I-int	RNA_repeats	12	1	358496250072116	0.895208599221015	0.848777041024227
BmAGO3_HA_IP_A	BmAGO3-HA	IP	A	MuDR-1_LMi	DNA_repeats	77	3	468182403997374	0.895208599221015	0.848777041024227
BmAGO3_HA_IP_A	BmAGO3-HA	IP	A	Nimb-12_LMi	RNA_repeats	42	17	130485458152842	0.895208599221015	0.848777041024227
BmAGO3_HA_IP_A	BmAGO3-HA	IP	A	Nimb-16_LMi	RNA_repeats	3	12	-2	0.895208599221015	0.848777041024227
BmAGO3_HA_IP_A	BmAGO3-HA	IP	A	Nimb-17_LMi	RNA_repeats	25	226	-317632277264046	0.895208599221015	0.848777041024227
BmAGO3_HA_IP_A	BmAGO3-HA	IP	A	Nimb-27_LMi	RNA_repeats	10	1	332192809488736	0.895208599221015	0.848777041024227
BmAGO3_HA_IP_A	BmAGO3-HA	IP	A	Nimb-28_LMi	RNA_repeats	1	18	-416992500144231	0.895208599221015	0.848777041024227
BmAGO3_HA_IP_A	BmAGO3-HA	IP	A	Nimb-37_LMi	RNA_repeats	104	654	-265270710735699	0.895208599221015	0.848777041024227
BmAGO3_HA_IP_A	BmAGO3-HA	IP	A	Nimb-4_RPr	RNA_repeats	41	17	127008916336774	0.895208599221015	0.848777041024227
BmAGO3_HA_IP_A	BmAGO3-HA	IP	A	NINJA_I-int	RNA_repeats	4	35	-312928301694497	0.895208599221015	0.848777041024227
BmAGO3_HA_IP_A	BmAGO3-HA	IP	A	nMar-12_Hmel	DNA_repeats	3	10	-173696559416621	0.895208599221015	0.848777041024227
BmAGO3_HA_IP_A	BmAGO3-HA	IP	A	nMar-16_Hmel	DNA_repeats	11	4	14594316186373	0.895208599221015	0.848777041024227
BmAGO3_HA_IP_A	BmAGO3-HA	IP	A	Nobel_I-int	RNA_repeats	65	161	-130854906508616	0.895208599221015	0.848777041024227
BmAGO3_HA_IP_A	BmAGO3-HA	IP	A	NonLTR-4_PPo	Retroposon	37	12	162449086490779	0.895208599221015	0.848777041024227
BmAGO3_HA_IP_A	BmAGO3-HA	IP	A	nPIF-3_Hmel	DNA_repeats	355	62	251747890400517	0.895208599221015	0.848777041024227
BmAGO3_HA_IP_A	BmAGO3-HA	IP	A	npiggyBac-5_Hmel	DNA_repeats	1	24	-458496250072116	0.895208599221015	0.848777041024227
BmAGO3_HA_IP_A	BmAGO3-HA	IP	A	P-1_DRh	DNA_repeats	11	12	-0.125530882083859	0.895208599221015	0.848777041024227
BmAGO3_HA_IP_A	BmAGO3-HA	IP	A	P-1_LHu	DNA_repeats	36	5	284799690655495	0.895208599221015	0.848777041024227
BmAGO3_HA_IP_A	BmAGO3-HA	IP	A	P-2_LMi	DNA_repeats	156	10	396347412397489	0.895208599221015	0.848777041024227
BmAGO3_HA_IP_A	BmAGO3-HA	IP	A	P-28_LSal	DNA_repeats	15	10	0.584962500721156	0.895208599221015	0.848777041024227
BmAGO3_HA_IP_A	BmAGO3-HA	IP	A	PAO_int-int	RNA_repeats	58314	10285	25033004927507	0.895208599221015	0.848777041024227
BmAGO3_HA_IP_A	BmAGO3-HA	IP	A	PAO_LTR	RNA_repeats	7096	3816	0.894944838295552	0.895208599221015	0.848777041024227
BmAGO3_HA_IP_A	BmAGO3-HA	IP	A	PENEL1_NVi	RNA_repeats	133	46	153172047944418	0.895208599221015	0.848777041024227
BmAGO3_HA_IP_A	BmAGO3-HA	IP	A	Penelope-1_AAe	RNA_repeats	14	3	222239242133645	0.895208599221015	0.848777041024227
BmAGO3_HA_IP_A	BmAGO3-HA	IP	A	Penelope-1_HMM	RNA_repeats	15	26	-0.793549122532574	0.895208599221015	0.848777041024227
BmAGO3_HA_IP_A	BmAGO3-HA	IP	A	Penelope-12B_LMi	RNA_repeats	4	41	-335755200461808	0.895208599221015	0.848777041024227
BmAGO3_HA_IP_A	BmAGO3-HA	IP	A	Penelope-14_LMi	RNA_repeats	16	14	0.192645077942396	0.895208599221015	0.848777041024227
BmAGO3_HA_IP_A	BmAGO3-HA	IP	A	Penelope-3_SIn	RNA_repeats	6	50	-305889368905357	0.895208599221015	0.848777041024227
BmAGO3_HA_IP_A	BmAGO3-HA	IP	A	piggyBac-1_BM	DNA_repeats	730	1587	-11203337590678	0.895208599221015	0.848777041024227
BmAGO3_HA_IP_A	BmAGO3-HA	IP	A	piggyBac-1_Hmel	DNA_repeats	791	395	100182504140833	0.895208599221015	0.848777041024227
BmAGO3_HA_IP_A	BmAGO3-HA	IP	A	piggyBac-12_LMi	DNA_repeats	218	326	-0.580543829454151	0.895208599221015	0.848777041024227
BmAGO3_HA_IP_A	BmAGO3-HA	IP	A	piggyBac-2_DF	DNA_repeats	678	57	35722514489716	0.895208599221015	0.848777041024227
BmAGO3_HA_IP_A	BmAGO3-HA	IP	A	piggyBac-2_Hmel	DNA_repeats	247	100	130451104180995	0.895208599221015	0.848777041024227
BmAGO3_HA_IP_A	BmAGO3-HA	IP	A	piggyBac-2_RPr	DNA_repeats	20	2	332192809488736	0.895208599221015	0.848777041024227
BmAGO3_HA_IP_A	BmAGO3-HA	IP	A	piggyBac-27_LMi	DNA_repeats	433	424	0.0303027601635256	0.895208599221015	0.848777041024227
BmAGO3_HA_IP_A	BmAGO3-HA	IP	A	piggyBac-3_DBp	DNA_repeats	5	21	-20703893278914	0.895208599221015	0.848777041024227
BmAGO3_HA_IP_A	BmAGO3-HA	IP	A	piggyBac-4_HMM	DNA_repeats	1366	495	146445705332312	0.895208599221015	0.848777041024227
BmAGO3_HA_IP_A	BmAGO3-HA	IP	A	piggyBac-5_LSal	DNA_repeats	76	6	366296501272243	0.895208599221015	0.848777041024227
BmAGO3_HA_IP_A	BmAGO3-HA	IP	A	piggyBac-N1_BM	DNA_repeats	12	13	-0.115477217419936	0.895208599221015	0.848777041024227
BmAGO3_HA_IP_A	BmAGO3-HA	IP	A	Polinton-2_PBa	DNA_repeats	29	1	485798099512757	0.895208599221015	0.848777041024227
BmAGO3_HA_IP_A	BmAGO3-HA	IP	A	Proto2-1_BM	RNA_repeats	296	78	19240511467667	0.895208599221015	0.848777041024227
BmAGO3_HA_IP_A	BmAGO3-HA	IP	A	Proto2-1_Hmel	RNA_repeats	933	482	0.952843934621797	0.895208599221015	0.848777041024227
BmAGO3_HA_IP_A	BmAGO3-HA	IP	A	Proto2-1_PPo	RNA_repeats	188	125	0.58880456701555	0.895208599221015	0.848777041024227
BmAGO3_HA_IP_A	BmAGO3-HA	IP	A	Proto2-1_PXu	RNA_repeats	11	4	14594316186373	0.895208599221015	0.848777041024227
BmAGO3_HA_IP_A	BmAGO3-HA	IP	A	Proto2-2_Hmel	RNA_repeats	652	104	264828843608999	0.895208599221015	0.848777041024227
BmAGO3_HA_IP_A	BmAGO3-HA	IP	A	Proto2-3_Hmel	RNA_repeats	231	471	-102783420819673	0.895208599221015	0.848777041024227
BmAGO3_HA_IP_A	BmAGO3-HA	IP	A	R1	RNA_repeats	4983	851	254978353699757	0.895208599221015	0.848777041024227
BmAGO3_HA_IP_A	BmAGO3-HA	IP	A	R1-1_BM	RNA_repeats	5048	6451	-0.353810906527929	0.895208599221015	0.848777041024227
BmAGO3_HA_IP_A	BmAGO3-HA	IP	A	R1-1_HMM	RNA_repeats	1373	215	267492306055764	0.895208599221015	0.848777041024227
BmAGO3_HA_IP_A	BmAGO3-HA	IP	A	R1-2_PBa	RNA_repeats	56	17	171989208080726	0.895208599221015	0.848777041024227
BmAGO3_HA_IP_A	BmAGO3-HA	IP	A	R1-2_PPo	RNA_repeats	238	96	130985526258679	0.895208599221015	0.848777041024227
BmAGO3_HA_IP_A	BmAGO3-HA	IP	A	R1-3_BM	RNA_repeats	8267	3951	106514604047709	0.895208599221015	0.848777041024227
BmAGO3_HA_IP_A	BmAGO3-HA	IP	A	R1-4_BM	RNA_repeats	2518	1455	0.79125912992337	0.895208599221015	0.848777041024227
BmAGO3_HA_IP_A	BmAGO3-HA	IP	A	R1-5_BM	RNA_repeats	928	865	0.101424672603485	0.895208599221015	0.848777041024227
BmAGO3_HA_IP_A	BmAGO3-HA	IP	A	R2_BM	RNA_repeats	2692	1128	125491134221152	0.895208599221015	0.848777041024227
BmAGO3_HA_IP_A	BmAGO3-HA	IP	A	R4_Hmel	RNA_repeats	64	62	0.0458036896131247	0.895208599221015	0.848777041024227
BmAGO3_HA_IP_A	BmAGO3-HA	IP	A	R4-1_BM	RNA_repeats	10	32	-167807190511264	0.895208599221015	0.848777041024227
BmAGO3_HA_IP_A	BmAGO3-HA	IP	A	R4-1_HMe	RNA_repeats	348	536	-0.623145694609044	0.895208599221015	0.848777041024227
BmAGO3_HA_IP_A	BmAGO3-HA	IP	A	REP-1_HMM	Unknown	20	1	432192809488736	0.895208599221015	0.848777041024227
BmAGO3_HA_IP_A	BmAGO3-HA	IP	A	REP-3_LMi	Unknown	51	52	-0.0280143761695966	0.895208599221015	0.848777041024227
BmAGO3_HA_IP_A	BmAGO3-HA	IP	A	REP-6_LMi	Unknown	1089	457	125273788365884	0.895208599221015	0.848777041024227
BmAGO3_HA_IP_A	BmAGO3-HA	IP	A	ROO_I-int	RNA_repeats	657	139	224080848759882	0.895208599221015	0.848777041024227
BmAGO3_HA_IP_A	BmAGO3-HA	IP	A	RTE-1_BM	RNA_repeats	2896	1179	129649788410344	0.895208599221015	0.848777041024227
BmAGO3_HA_IP_A	BmAGO3-HA	IP	A	RTE-1_HMe	RNA_repeats	793	196	201646721158877	0.895208599221015	0.848777041024227
BmAGO3_HA_IP_A	BmAGO3-HA	IP	A	RTE-1_PPo	RNA_repeats	46	37	0.314108590428063	0.895208599221015	0.848777041024227
BmAGO3_HA_IP_A	BmAGO3-HA	IP	A	RTE-1_PXu	RNA_repeats	15	1	390689059560852	0.895208599221015	0.848777041024227
BmAGO3_HA_IP_A	BmAGO3-HA	IP	A	RTE-10_Hmel	RNA_repeats	6	9	-0.584962500721156	0.895208599221015	0.848777041024227
BmAGO3_HA_IP_A	BmAGO3-HA	IP	A	RTE-10_PXu	RNA_repeats	359	65	24654722207946	0.895208599221015	0.848777041024227
BmAGO3_HA_IP_A	BmAGO3-HA	IP	A	RTE-11_Hmel	RNA_repeats	110	20	24594316186373	0.895208599221015	0.848777041024227
BmAGO3_HA_IP_A	BmAGO3-HA	IP	A	RTE-11_HMM	RNA_repeats	60	42	0.514573172829758	0.895208599221015	0.848777041024227
BmAGO3_HA_IP_A	BmAGO3-HA	IP	A	RTE-12_Hmel	RNA_repeats	740	156	224597924165406	0.895208599221015	0.848777041024227
BmAGO3_HA_IP_A	BmAGO3-HA	IP	A	RTE-12_HMM	RNA_repeats	740	107	278991447411517	0.895208599221015	0.848777041024227
BmAGO3_HA_IP_A	BmAGO3-HA	IP	A	RTE-13_Hmel	RNA_repeats	3463	564	261825531979843	0.895208599221015	0.848777041024227
BmAGO3_HA_IP_A	BmAGO3-HA	IP	A	RTE-13_PPo	RNA_repeats	21	2	339231742277876	0.895208599221015	0.848777041024227
BmAGO3_HA_IP_A	BmAGO3-HA	IP	A	RTE-14_Hmel	RNA_repeats	4878	542	316992500144231	0.895208599221015	0.848777041024227
BmAGO3_HA_IP_A	BmAGO3-HA	IP	A	RTE-14_PPo	RNA_repeats	536	228	123319917629303	0.895208599221015	0.848777041024227
BmAGO3_HA_IP_A	BmAGO3-HA	IP	A	RTE-15_PPo	RNA_repeats	1039	884	0.23307737951278	0.895208599221015	0.848777041024227
BmAGO3_HA_IP_A	BmAGO3-HA	IP	A	RTE-15_PXu	RNA_repeats	11	7	0.652076696579693	0.895208599221015	0.848777041024227
BmAGO3_HA_IP_A	BmAGO3-HA	IP	A	RTE-16_Hmel	RNA_repeats	5488	807	276563990289503	0.895208599221015	0.848777041024227
BmAGO3_HA_IP_A	BmAGO3-HA	IP	A	RTE-17_Hmel	RNA_repeats	6	5	0.263034405833794	0.895208599221015	0.848777041024227
BmAGO3_HA_IP_A	BmAGO3-HA	IP	A	RTE-17_PPo	RNA_repeats	13	5	137851162325373	0.895208599221015	0.848777041024227
BmAGO3_HA_IP_A	BmAGO3-HA	IP	A	RTE-18_HMM	RNA_repeats	50	8	264385618977472	0.895208599221015	0.848777041024227
BmAGO3_HA_IP_A	BmAGO3-HA	IP	A	RTE-18_PPo	RNA_repeats	202	14	385085656069419	0.895208599221015	0.848777041024227
BmAGO3_HA_IP_A	BmAGO3-HA	IP	A	RTE-19_Hmel	RNA_repeats	73	45	0.697971462550343	0.895208599221015	0.848777041024227
BmAGO3_HA_IP_A	BmAGO3-HA	IP	A	RTE-19_PPo	RNA_repeats	2359	257	319833515404558	0.895208599221015	0.848777041024227
BmAGO3_HA_IP_A	BmAGO3-HA	IP	A	RTE-2_BM	RNA_repeats	5327	1008	240182764206123	0.895208599221015	0.848777041024227
BmAGO3_HA_IP_A	BmAGO3-HA	IP	A	RTE-2_Hmel	RNA_repeats	589	172	177585906912836	0.895208599221015	0.848777041024227
BmAGO3_HA_IP_A	BmAGO3-HA	IP	A	RTE-2_PPo	RNA_repeats	1	15	-390689059560852	0.895208599221015	0.848777041024227
BmAGO3_HA_IP_A	BmAGO3-HA	IP	A	RTE-2_PXu	RNA_repeats	16	42	-139231742277876	0.895208599221015	0.848777041024227
BmAGO3_HA_IP_A	BmAGO3-HA	IP	A	RTE-20_Hmel	RNA_repeats	282	156	0.854149133536545	0.895208599221015	0.848777041024227
BmAGO3_HA_IP_A	BmAGO3-HA	IP	A	RTE-20_HMM	RNA_repeats	414	67	262739776704155	0.895208599221015	0.848777041024227
BmAGO3_HA_IP_A	BmAGO3-HA	IP	A	RTE-20_PPo	RNA_repeats	101	9	348828648130948	0.895208599221015	0.848777041024227
BmAGO3_HA_IP_A	BmAGO3-HA	IP	A	RTE-21_PPo	RNA_repeats	84	39	110691520391651	0.895208599221015	0.848777041024227
BmAGO3_HA_IP_A	BmAGO3-HA	IP	A	RTE-28_PPo	RNA_repeats	70	40	0.807354922057604	0.895208599221015	0.848777041024227
BmAGO3_HA_IP_A	BmAGO3-HA	IP	A	RTE-2B_PPo	RNA_repeats	2	10	-232192809488736	0.895208599221015	0.848777041024227
BmAGO3_HA_IP_A	BmAGO3-HA	IP	A	RTE-3_BM	RNA_repeats	354	224	0.660250628025393	0.895208599221015	0.848777041024227
BmAGO3_HA_IP_A	BmAGO3-HA	IP	A	RTE-3_LMi	RNA_repeats	11	3	187446911791614	0.895208599221015	0.848777041024227
BmAGO3_HA_IP_A	BmAGO3-HA	IP	A	RTE-3_PXu	RNA_repeats	52	120	-120645087746743	0.895208599221015	0.848777041024227
BmAGO3_HA_IP_A	BmAGO3-HA	IP	A	RTE-36_PPo	RNA_repeats	508	214	124721770037102	0.895208599221015	0.848777041024227
BmAGO3_HA_IP_A	BmAGO3-HA	IP	A	RTE-4_BM	RNA_repeats	1784	169	340002046363812	0.895208599221015	0.848777041024227
BmAGO3_HA_IP_A	BmAGO3-HA	IP	A	RTE-4_Hmel	RNA_repeats	1522	104	387131292536245	0.895208599221015	0.848777041024227
BmAGO3_HA_IP_A	BmAGO3-HA	IP	A	RTE-4_PPo	RNA_repeats	259	295	-0.18776285656265	0.895208599221015	0.848777041024227
BmAGO3_HA_IP_A	BmAGO3-HA	IP	A	RTE-4B_PPo	RNA_repeats	11	5	113750352374994	0.895208599221015	0.848777041024227
BmAGO3_HA_IP_A	BmAGO3-HA	IP	A	RTE-5_BM	RNA_repeats	616	1205	-0.968030890422423	0.895208599221015	0.848777041024227
BmAGO3_HA_IP_A	BmAGO3-HA	IP	A	RTE-5_Hmel	RNA_repeats	329	632	-0.941836974441861	0.895208599221015	0.848777041024227
BmAGO3_HA_IP_A	BmAGO3-HA	IP	A	RTE-5_LMi	RNA_repeats	27	11	129545588352617	0.895208599221015	0.848777041024227
BmAGO3_HA_IP_A	BmAGO3-HA	IP	A	RTE-5_PPo	RNA_repeats	59	11	242321143072454	0.895208599221015	0.848777041024227
BmAGO3_HA_IP_A	BmAGO3-HA	IP	A	RTE-6_BM	RNA_repeats	741	247	158496250072116	0.895208599221015	0.848777041024227
BmAGO3_HA_IP_A	BmAGO3-HA	IP	A	RTE-6_Hmel	RNA_repeats	5513	527	33869627344539	0.895208599221015	0.848777041024227
BmAGO3_HA_IP_A	BmAGO3-HA	IP	A	RTE-6_HMM	RNA_repeats	1903	330	252773763202821	0.895208599221015	0.848777041024227
BmAGO3_HA_IP_A	BmAGO3-HA	IP	A	RTE-6_PXu	RNA_repeats	92	54	0.768674453893544	0.895208599221015	0.848777041024227
BmAGO3_HA_IP_A	BmAGO3-HA	IP	A	RTE-7_Hmel	RNA_repeats	881	77	351621166822551	0.895208599221015	0.848777041024227
BmAGO3_HA_IP_A	BmAGO3-HA	IP	A	RTE-7_PPo	RNA_repeats	54	116	-11030934929641	0.895208599221015	0.848777041024227
BmAGO3_HA_IP_A	BmAGO3-HA	IP	A	RTE-7_PXu	RNA_repeats	7	4	0.807354922057604	0.895208599221015	0.848777041024227
BmAGO3_HA_IP_A	BmAGO3-HA	IP	A	RTE-8_Hmel	RNA_repeats	1074	179	258496250072116	0.895208599221015	0.848777041024227
BmAGO3_HA_IP_A	BmAGO3-HA	IP	A	RTE-8_PXu	RNA_repeats	30	28	0.0995356735509144	0.895208599221015	0.848777041024227
BmAGO3_HA_IP_A	BmAGO3-HA	IP	A	RTE-9_Hmel	RNA_repeats	31	10	163226821549951	0.895208599221015	0.848777041024227
BmAGO3_HA_IP_A	BmAGO3-HA	IP	A	RTE-9_PPo	RNA_repeats	70	23	160572106088795	0.895208599221015	0.848777041024227
BmAGO3_HA_IP_A	BmAGO3-HA	IP	A	RTE-9_PXu	RNA_repeats	115	24	226052755022322	0.895208599221015	0.848777041024227
BmAGO3_HA_IP_A	BmAGO3-HA	IP	A	Sake_BM	RNA_repeats	8072	6629	0.284134921580368	0.895208599221015	0.848777041024227
BmAGO3_HA_IP_A	BmAGO3-HA	IP	A	Sake2_BM	RNA_repeats	14145	8054	0.812514799337861	0.895208599221015	0.848777041024227
BmAGO3_HA_IP_A	BmAGO3-HA	IP	A	SART1	RNA_repeats	26410	10896	127728569304238	0.895208599221015	0.848777041024227
BmAGO3_HA_IP_A	BmAGO3-HA	IP	A	SARTBm3	RNA_repeats	237	266	-0.166539186602931	0.895208599221015	0.848777041024227
BmAGO3_HA_IP_A	BmAGO3-HA	IP	A	SINE-1_BM	RNA_repeats	1848	961	0.943356420642307	0.895208599221015	0.848777041024227
BmAGO3_HA_IP_A	BmAGO3-HA	IP	A	SINE-4_CQ	RNA_repeats	175	114	0.618321097667587	0.895208599221015	0.848777041024227
BmAGO3_HA_IP_A	BmAGO3-HA	IP	A	SINE2-1_PXu	RNA_repeats	848	33	468352633520475	0.895208599221015	0.848777041024227
BmAGO3_HA_IP_A	BmAGO3-HA	IP	A	Sola-1_DK	DNA_repeats	59	28	107528812730424	0.895208599221015	0.848777041024227
BmAGO3_HA_IP_A	BmAGO3-HA	IP	A	Sola1-1_AP	DNA_repeats	181	75	127102719658732	0.895208599221015	0.848777041024227
BmAGO3_HA_IP_A	BmAGO3-HA	IP	A	Sola1-1_BM	DNA_repeats	1309	429	16094155444457	0.895208599221015	0.848777041024227
BmAGO3_HA_IP_A	BmAGO3-HA	IP	A	Sola1-1_LMi	DNA_repeats	13	40	-162148837674627	0.895208599221015	0.848777041024227
BmAGO3_HA_IP_A	BmAGO3-HA	IP	A	Sola1-10_AP	DNA_repeats	546	461	0.244134200490515	0.895208599221015	0.848777041024227
BmAGO3_HA_IP_A	BmAGO3-HA	IP	A	Sola1-2_BM	DNA_repeats	1753	312	249020806189729	0.895208599221015	0.848777041024227
BmAGO3_HA_IP_A	BmAGO3-HA	IP	A	Sola1-3_AP	DNA_repeats	142	4	514974711950468	0.895208599221015	0.848777041024227
BmAGO3_HA_IP_A	BmAGO3-HA	IP	A	Sola1-4_AP	DNA_repeats	298	105	150492300279604	0.895208599221015	0.848777041024227
BmAGO3_HA_IP_A	BmAGO3-HA	IP	A	Sola1-8_AP	DNA_repeats	90	56	0.684498174272071	0.895208599221015	0.848777041024227
BmAGO3_HA_IP_A	BmAGO3-HA	IP	A	Sola2-1_BM	DNA_repeats	1450	751	0.949168087388025	0.895208599221015	0.848777041024227
BmAGO3_HA_IP_A	BmAGO3-HA	IP	A	SSU-rRNA_Dme	rRNA	15268	312	561282125235331	0.895208599221015	0.848777041024227
BmAGO3_HA_IP_A	BmAGO3-HA	IP	A	SSU-rRNA_Hsa	rRNA	33512	926	517752178560629	0.895208599221015	0.848777041024227
BmAGO3_HA_IP_A	BmAGO3-HA	IP	A	TE-1_BM	Unknown	917	1103	-0.266439151996328	0.895208599221015	0.848777041024227
BmAGO3_HA_IP_A	BmAGO3-HA	IP	A	TE-2_BM	Unknown	452	1919	-208596003378019	0.895208599221015	0.848777041024227
BmAGO3_HA_IP_A	BmAGO3-HA	IP	A	TE-X-4_NVi	Unknown	14	11	0.347923303420307	0.895208599221015	0.848777041024227
BmAGO3_HA_IP_A	BmAGO3-HA	IP	A	Transib-1_LHu	DNA_repeats	124	87	0.511252814538147	0.895208599221015	0.848777041024227
BmAGO3_HA_IP_A	BmAGO3-HA	IP	A	Transib-7_DAn	DNA_repeats	321	69	221790503034413	0.895208599221015	0.848777041024227
BmAGO3_HA_IP_A	BmAGO3-HA	IP	A	Transib1_Dmoj	DNA_repeats	59	61	-0.0480942882010451	0.895208599221015	0.848777041024227
BmAGO3_HA_IP_A	BmAGO3-HA	IP	A	Transib1_NVi	DNA_repeats	54	24	116992500144231	0.895208599221015	0.848777041024227
BmAGO3_HA_IP_A	BmAGO3-HA	IP	A	Transib3_AA	DNA_repeats	286	21	376755391399963	0.895208599221015	0.848777041024227
BmAGO3_HA_IP_A	BmAGO3-HA	IP	A	TRAS-1_MSe	RNA_repeats	2468	291	308425133624113	0.895208599221015	0.848777041024227
BmAGO3_HA_IP_A	BmAGO3-HA	IP	A	TRAS-1_PXu	RNA_repeats	219	78	148938484073892	0.895208599221015	0.848777041024227
BmAGO3_HA_IP_A	BmAGO3-HA	IP	A	TRAS-2_PXu	RNA_repeats	4248	268	398647886034638	0.895208599221015	0.848777041024227
BmAGO3_HA_IP_A	BmAGO3-HA	IP	A	TRAS1	RNA_repeats	4296	722	257292325109824	0.895208599221015	0.848777041024227
BmAGO3_HA_IP_A	BmAGO3-HA	IP	A	TRAS3_BM	RNA_repeats	4512	463	328468296913856	0.895208599221015	0.848777041024227
BmAGO3_HA_IP_A	BmAGO3-HA	IP	A	Vingi-1_BM	RNA_repeats	948	474	1	0.895208599221015	0.848777041024227
BmAGO3_HA_IP_A	BmAGO3-HA	IP	A	YAMATO_BM	RNA_repeats	49272	10297	225854395951732	0.895208599221015	0.848777041024227
BmAGO3_HA_IP_A	BmAGO3-HA	IP	A	ZENON_BM	RNA_repeats	3118	4068	-0.383698751159716	0.895208599221015	0.848777041024227
BmAGO3_HA_IP_A	BmAGO3-HA	IP	A	Zenon-1_Hmel	RNA_repeats	6	6	0	0.895208599221015	0.848777041024227
BmAGO3_HA_IP_A	BmAGO3-HA	IP	A	ZENON-1_PPo	RNA_repeats	12	12	0	0.895208599221015	0.848777041024227
BmAGO3_HA_IP_A	BmAGO3-HA	IP	A	Zenon-3_Hmel	RNA_repeats	6	13	-111547721741994	0.895208599221015	0.848777041024227
BmAGO3_HA_IP_B	BmAGO3-HA	IP	B	(AAATG)n	Simple_repeat	3	11	-187446911791614	0.888968687611256	0.938228851941994
BmAGO3_HA_IP_B	BmAGO3-HA	IP	B	(AACAAT)n	Simple_repeat	1	19	-424792751344359	0.888968687611256	0.938228851941994
BmAGO3_HA_IP_B	BmAGO3-HA	IP	B	(AACTCCG)n	Simple_repeat	4	9	-116992500144231	0.888968687611256	0.938228851941994
BmAGO3_HA_IP_B	BmAGO3-HA	IP	B	(AAGCG)n	Simple_repeat	15	8	0.906890595608518	0.888968687611256	0.938228851941994
BmAGO3_HA_IP_B	BmAGO3-HA	IP	B	(AC)n	Simple_repeat	127	36	181875968532985	0.888968687611256	0.938228851941994
BmAGO3_HA_IP_B	BmAGO3-HA	IP	B	(ACAA)n	Simple_repeat	19	16	0.247927513443586	0.888968687611256	0.938228851941994
BmAGO3_HA_IP_B	BmAGO3-HA	IP	B	(ACGAC)n	Simple_repeat	14	2	28073549220576	0.888968687611256	0.938228851941994
BmAGO3_HA_IP_B	BmAGO3-HA	IP	B	(ATA)n	Simple_repeat	27	2	375488750216347	0.888968687611256	0.938228851941994
BmAGO3_HA_IP_B	BmAGO3-HA	IP	B	(ATAGAA)n	Simple_repeat	116	1	685798099512757	0.888968687611256	0.938228851941994
BmAGO3_HA_IP_B	BmAGO3-HA	IP	B	(ATCCTCT)n	Simple_repeat	14	44	-165207669657969	0.888968687611256	0.938228851941994
BmAGO3_HA_IP_B	BmAGO3-HA	IP	B	(CA)n	Simple_repeat	13	12	0.115477217419936	0.888968687611256	0.938228851941994
BmAGO3_HA_IP_B	BmAGO3-HA	IP	B	(CAA)n	Simple_repeat	2	9	-216992500144231	0.888968687611256	0.938228851941994
BmAGO3_HA_IP_B	BmAGO3-HA	IP	B	(CAAG)n	Simple_repeat	590	139	20856300715257	0.888968687611256	0.938228851941994
BmAGO3_HA_IP_B	BmAGO3-HA	IP	B	(CGA)n	Simple_repeat	31	2	395419631038688	0.888968687611256	0.938228851941994
BmAGO3_HA_IP_B	BmAGO3-HA	IP	B	(CGCGTTA)n	Simple_repeat	17	3	250250034052918	0.888968687611256	0.938228851941994
BmAGO3_HA_IP_B	BmAGO3-HA	IP	B	(CTCTCA)n	Simple_repeat	684	3	783289001416474	0.888968687611256	0.938228851941994
BmAGO3_HA_IP_B	BmAGO3-HA	IP	B	(CTTCTCTT)n	Simple_repeat	1	11	-34594316186373	0.888968687611256	0.938228851941994
BmAGO3_HA_IP_B	BmAGO3-HA	IP	B	(GA)n	Simple_repeat	10	1	332192809488736	0.888968687611256	0.938228851941994
BmAGO3_HA_IP_B	BmAGO3-HA	IP	B	(GAGAGC)n	Simple_repeat	21	253	-359067615191555	0.888968687611256	0.938228851941994
BmAGO3_HA_IP_B	BmAGO3-HA	IP	B	(GAT)n	Simple_repeat	25	4	264385618977472	0.888968687611256	0.938228851941994
BmAGO3_HA_IP_B	BmAGO3-HA	IP	B	(GATA)n	Simple_repeat	13	1	370043971814109	0.888968687611256	0.938228851941994
BmAGO3_HA_IP_B	BmAGO3-HA	IP	B	(GGC)n	Simple_repeat	4	10	-132192809488736	0.888968687611256	0.938228851941994
BmAGO3_HA_IP_B	BmAGO3-HA	IP	B	(GT)n	Simple_repeat	72	1	616992500144231	0.888968687611256	0.938228851941994
BmAGO3_HA_IP_B	BmAGO3-HA	IP	B	(GTTTTT)n	Simple_repeat	2	12	-258496250072116	0.888968687611256	0.938228851941994
BmAGO3_HA_IP_B	BmAGO3-HA	IP	B	(TAATAG)n	Simple_repeat	13	2	270043971814109	0.888968687611256	0.938228851941994
BmAGO3_HA_IP_B	BmAGO3-HA	IP	B	(TATC)n	Simple_repeat	9	18	-1	0.888968687611256	0.938228851941994
BmAGO3_HA_IP_B	BmAGO3-HA	IP	B	(TATGTGC)n	Simple_repeat	4	12	-158496250072116	0.888968687611256	0.938228851941994
BmAGO3_HA_IP_B	BmAGO3-HA	IP	B	(TATTTC)n	Simple_repeat	3	14	-222239242133645	0.888968687611256	0.938228851941994
BmAGO3_HA_IP_B	BmAGO3-HA	IP	B	(TCACTA)n	Simple_repeat	3	44	-387446911791614	0.888968687611256	0.938228851941994
BmAGO3_HA_IP_B	BmAGO3-HA	IP	B	(TCATTA)n	Simple_repeat	4	17	-208746284125034	0.888968687611256	0.938228851941994
BmAGO3_HA_IP_B	BmAGO3-HA	IP	B	(TCCTC)n	Simple_repeat	8	32	-2	0.888968687611256	0.938228851941994
BmAGO3_HA_IP_B	BmAGO3-HA	IP	B	(TCG)n	Simple_repeat	1	15	-390689059560852	0.888968687611256	0.938228851941994
BmAGO3_HA_IP_B	BmAGO3-HA	IP	B	(TCTGGT)n	Simple_repeat	2	9	-216992500144231	0.888968687611256	0.938228851941994
BmAGO3_HA_IP_B	BmAGO3-HA	IP	B	(TCTGTTT)n	Simple_repeat	13	10	0.37851162325373	0.888968687611256	0.938228851941994
BmAGO3_HA_IP_B	BmAGO3-HA	IP	B	(TG)n	Simple_repeat	82	130	-0.664815808410371	0.888968687611256	0.938228851941994
BmAGO3_HA_IP_B	BmAGO3-HA	IP	B	(TGTG)n	Simple_repeat	19	2	324792751344359	0.888968687611256	0.938228851941994
BmAGO3_HA_IP_B	BmAGO3-HA	IP	B	(TTA)n	Simple_repeat	5	19	-192599941855622	0.888968687611256	0.938228851941994
BmAGO3_HA_IP_B	BmAGO3-HA	IP	B	(TTAATT)n	Simple_repeat	1	46	-552356195605701	0.888968687611256	0.938228851941994
BmAGO3_HA_IP_B	BmAGO3-HA	IP	B	(TTATG)n	Simple_repeat	16	83	-237503943134692	0.888968687611256	0.938228851941994
BmAGO3_HA_IP_B	BmAGO3-HA	IP	B	(TTCGC)n	Simple_repeat	3	61	-434577483684173	0.888968687611256	0.938228851941994
BmAGO3_HA_IP_B	BmAGO3-HA	IP	B	(TTCTA)n	Simple_repeat	5	45	-316992500144231	0.888968687611256	0.938228851941994
BmAGO3_HA_IP_B	BmAGO3-HA	IP	B	(TTCTAA)n	Simple_repeat	1	23	-452356195605701	0.888968687611256	0.938228851941994
BmAGO3_HA_IP_B	BmAGO3-HA	IP	B	(TTCTTTC)n	Simple_repeat	4	8	-1	0.888968687611256	0.938228851941994
BmAGO3_HA_IP_B	BmAGO3-HA	IP	B	(TTTCTA)n	Simple_repeat	1	33	-504439411935845	0.888968687611256	0.938228851941994
BmAGO3_HA_IP_B	BmAGO3-HA	IP	B	(TTTG)n	Simple_repeat	29	11	139854937649027	0.888968687611256	0.938228851941994
BmAGO3_HA_IP_B	BmAGO3-HA	IP	B	(TTTGCAC)n	Simple_repeat	1	36	-516992500144231	0.888968687611256	0.938228851941994
BmAGO3_HA_IP_B	BmAGO3-HA	IP	B	(TTTGT)n	Simple_repeat	15	5	158496250072116	0.888968687611256	0.938228851941994
BmAGO3_HA_IP_B	BmAGO3-HA	IP	B	5S_DM	RNA	5501	4	104254781876453	0.888968687611256	0.938228851941994
BmAGO3_HA_IP_B	BmAGO3-HA	IP	B	A-rich	Low_complexity	471	90	238773015328311	0.888968687611256	0.938228851941994
BmAGO3_HA_IP_B	BmAGO3-HA	IP	B	Academ-1_AP	DNA_repeats	109	393	-185020117748168	0.888968687611256	0.938228851941994
BmAGO3_HA_IP_B	BmAGO3-HA	IP	B	Academ-1_BM	DNA_repeats	2911	5653	-0.957501857532651	0.888968687611256	0.938228851941994
BmAGO3_HA_IP_B	BmAGO3-HA	IP	B	Academ-8_LMi	DNA_repeats	1042	1262	-0.276356632704041	0.888968687611256	0.938228851941994
BmAGO3_HA_IP_B	BmAGO3-HA	IP	B	AGM1-I	RNA_repeats	32	12	141503749927884	0.888968687611256	0.938228851941994
BmAGO3_HA_IP_B	BmAGO3-HA	IP	B	ANM4	DNA_repeats	27	30	-0.15200309344505	0.888968687611256	0.938228851941994
BmAGO3_HA_IP_B	BmAGO3-HA	IP	B	Baggins1	RNA_repeats	10	8	0.321928094887362	0.888968687611256	0.938228851941994
BmAGO3_HA_IP_B	BmAGO3-HA	IP	B	BEL_I-int	RNA_repeats	29	2	385798099512757	0.888968687611256	0.938228851941994
BmAGO3_HA_IP_B	BmAGO3-HA	IP	B	BEL-1_AEc-I	RNA_repeats	121	33	187446911791614	0.888968687611256	0.938228851941994
BmAGO3_HA_IP_B	BmAGO3-HA	IP	B	BEL-1_BM-I	RNA_repeats	631	601	0.0702750142713635	0.888968687611256	0.938228851941994
BmAGO3_HA_IP_B	BmAGO3-HA	IP	B	BEL-1_BM-LTR	RNA_repeats	6	14	-122239242133645	0.888968687611256	0.938228851941994
BmAGO3_HA_IP_B	BmAGO3-HA	IP	B	BEL-1_Cfl-I	RNA_repeats	182	249	-0.452207291869385	0.888968687611256	0.938228851941994
BmAGO3_HA_IP_B	BmAGO3-HA	IP	B	BEL-1_DAn-I	RNA_repeats	5	13	-137851162325373	0.888968687611256	0.938228851941994
BmAGO3_HA_IP_B	BmAGO3-HA	IP	B	BEL-1_HMM-I	RNA_repeats	7252	1021	282839605886636	0.888968687611256	0.938228851941994
BmAGO3_HA_IP_B	BmAGO3-HA	IP	B	BEL-1_LH-I	RNA_repeats	45	54	-0.263034405833794	0.888968687611256	0.938228851941994
BmAGO3_HA_IP_B	BmAGO3-HA	IP	B	BEL-1_PBa-I	RNA_repeats	503	253	0.991421015111217	0.888968687611256	0.938228851941994
BmAGO3_HA_IP_B	BmAGO3-HA	IP	B	BEL-1_PPo-I	RNA_repeats	10	3	173696559416621	0.888968687611256	0.938228851941994
BmAGO3_HA_IP_B	BmAGO3-HA	IP	B	BEL-1_RP-I	RNA_repeats	6	5	0.263034405833794	0.888968687611256	0.938228851941994
BmAGO3_HA_IP_B	BmAGO3-HA	IP	B	BEL-1_SI-I	RNA_repeats	157	90	0.802767652561952	0.888968687611256	0.938228851941994
BmAGO3_HA_IP_B	BmAGO3-HA	IP	B	BEL-1_TCa-I	RNA_repeats	216	559	-137181697067972	0.888968687611256	0.938228851941994
BmAGO3_HA_IP_B	BmAGO3-HA	IP	B	BEL-1-I_NVi	RNA_repeats	65	11	256293619439116	0.888968687611256	0.938228851941994
BmAGO3_HA_IP_B	BmAGO3-HA	IP	B	BEL-10_DTa-I	RNA_repeats	25	16	0.643856189774725	0.888968687611256	0.938228851941994
BmAGO3_HA_IP_B	BmAGO3-HA	IP	B	BEL-100_AA-I	RNA_repeats	21	43	-103394733192334	0.888968687611256	0.938228851941994
BmAGO3_HA_IP_B	BmAGO3-HA	IP	B	BEL-104_AA-I	RNA_repeats	33	7	223703919730085	0.888968687611256	0.938228851941994
BmAGO3_HA_IP_B	BmAGO3-HA	IP	B	BEL-105_AA-I	RNA_repeats	12	32	-141503749927884	0.888968687611256	0.938228851941994
BmAGO3_HA_IP_B	BmAGO3-HA	IP	B	BEL-11_CQ-I	RNA_repeats	180	68	140439025507934	0.888968687611256	0.938228851941994
BmAGO3_HA_IP_B	BmAGO3-HA	IP	B	BEL-11_DEl-I	RNA_repeats	25	4	264385618977472	0.888968687611256	0.938228851941994
BmAGO3_HA_IP_B	BmAGO3-HA	IP	B	BEL-11_SI-I	RNA_repeats	546	411	0.40976255723817	0.888968687611256	0.938228851941994
BmAGO3_HA_IP_B	BmAGO3-HA	IP	B	BEL-111_AA-I	RNA_repeats	6	42	-28073549220576	0.888968687611256	0.938228851941994
BmAGO3_HA_IP_B	BmAGO3-HA	IP	B	BEL-116_AA-I	RNA_repeats	521	433	0.266916347551783	0.888968687611256	0.938228851941994
BmAGO3_HA_IP_B	BmAGO3-HA	IP	B	BEL-12_AA-I	RNA_repeats	260	287	-0.142539113647233	0.888968687611256	0.938228851941994
BmAGO3_HA_IP_B	BmAGO3-HA	IP	B	BEL-12_LH-I	RNA_repeats	280	81	178943301406034	0.888968687611256	0.938228851941994
BmAGO3_HA_IP_B	BmAGO3-HA	IP	B	BEL-120_AA-I	RNA_repeats	372	13	483871909296694	0.888968687611256	0.938228851941994
BmAGO3_HA_IP_B	BmAGO3-HA	IP	B	BEL-123_AA-I	RNA_repeats	326	61	241799081666819	0.888968687611256	0.938228851941994
BmAGO3_HA_IP_B	BmAGO3-HA	IP	B	BEL-13_AA-I	RNA_repeats	23	1	452356195605701	0.888968687611256	0.938228851941994
BmAGO3_HA_IP_B	BmAGO3-HA	IP	B	BEL-13_CQ-I	RNA_repeats	120	185	-0.624490864907794	0.888968687611256	0.938228851941994
BmAGO3_HA_IP_B	BmAGO3-HA	IP	B	BEL-14_CQ-I	RNA_repeats	20	5	2	0.888968687611256	0.938228851941994
BmAGO3_HA_IP_B	BmAGO3-HA	IP	B	BEL-14_DEl-I	RNA_repeats	6	9	-0.584962500721156	0.888968687611256	0.938228851941994
BmAGO3_HA_IP_B	BmAGO3-HA	IP	B	BEL-14_DPu-I	RNA_repeats	19	1	424792751344359	0.888968687611256	0.938228851941994
BmAGO3_HA_IP_B	BmAGO3-HA	IP	B	BEL-145_AA-I	RNA_repeats	31	94	-160039254129076	0.888968687611256	0.938228851941994
BmAGO3_HA_IP_B	BmAGO3-HA	IP	B	BEL-15_AA-I	RNA_repeats	16	9	0.830074998557688	0.888968687611256	0.938228851941994
BmAGO3_HA_IP_B	BmAGO3-HA	IP	B	BEL-15_DTa-I	RNA_repeats	10	14	-0.485426827170242	0.888968687611256	0.938228851941994
BmAGO3_HA_IP_B	BmAGO3-HA	IP	B	BEL-16_AA-I	RNA_repeats	41	155	-191857240065615	0.888968687611256	0.938228851941994
BmAGO3_HA_IP_B	BmAGO3-HA	IP	B	BEL-16_DTa-I	RNA_repeats	9	29	-168805599368526	0.888968687611256	0.938228851941994
BmAGO3_HA_IP_B	BmAGO3-HA	IP	B	BEL-162_AA-I	RNA_repeats	14	52	-189308479608349	0.888968687611256	0.938228851941994
BmAGO3_HA_IP_B	BmAGO3-HA	IP	B	BEL-165_AA-I	RNA_repeats	214	32	274146698640115	0.888968687611256	0.938228851941994
BmAGO3_HA_IP_B	BmAGO3-HA	IP	B	BEL-17_DAn-I	RNA_repeats	1070	140	293411206434354	0.888968687611256	0.938228851941994
BmAGO3_HA_IP_B	BmAGO3-HA	IP	B	BEL-175_AA-I	RNA_repeats	145	23	265634713395792	0.888968687611256	0.938228851941994
BmAGO3_HA_IP_B	BmAGO3-HA	IP	B	BEL-18_CQ-I	RNA_repeats	12	8	0.584962500721156	0.888968687611256	0.938228851941994
BmAGO3_HA_IP_B	BmAGO3-HA	IP	B	BEL-182_AA-I	RNA_repeats	821	464	0.823257416650233	0.888968687611256	0.938228851941994
BmAGO3_HA_IP_B	BmAGO3-HA	IP	B	BEL-189_AA-I	RNA_repeats	73	53	0.461904104316818	0.888968687611256	0.938228851941994
BmAGO3_HA_IP_B	BmAGO3-HA	IP	B	BEL-191_AA-I	RNA_repeats	253	179	0.499177797430054	0.888968687611256	0.938228851941994
BmAGO3_HA_IP_B	BmAGO3-HA	IP	B	BEL-193_AA-I	RNA_repeats	1	25	-464385618977472	0.888968687611256	0.938228851941994
BmAGO3_HA_IP_B	BmAGO3-HA	IP	B	BEL-194_AA-I	RNA_repeats	28	18	0.637429920615292	0.888968687611256	0.938228851941994
BmAGO3_HA_IP_B	BmAGO3-HA	IP	B	BEL-197_AA-I	RNA_repeats	38	6	266296501272243	0.888968687611256	0.938228851941994
BmAGO3_HA_IP_B	BmAGO3-HA	IP	B	BEL-2_AEc-I	RNA_repeats	11	51	-22129937233342	0.888968687611256	0.938228851941994
BmAGO3_HA_IP_B	BmAGO3-HA	IP	B	BEL-2_DBi-I	RNA_repeats	18	11	0.710493382805015	0.888968687611256	0.938228851941994
BmAGO3_HA_IP_B	BmAGO3-HA	IP	B	BEL-2_DBp-I	RNA_repeats	80	16	232192809488736	0.888968687611256	0.938228851941994
BmAGO3_HA_IP_B	BmAGO3-HA	IP	B	BEL-2_DFi-I	RNA_repeats	1	59	-588264304936184	0.888968687611256	0.938228851941994
BmAGO3_HA_IP_B	BmAGO3-HA	IP	B	BEL-2_DGri-I	RNA_repeats	312	204	0.612976876890753	0.888968687611256	0.938228851941994
BmAGO3_HA_IP_B	BmAGO3-HA	IP	B	BEL-2_DRh-I	RNA_repeats	52	49	0.085729874025884	0.888968687611256	0.938228851941994
BmAGO3_HA_IP_B	BmAGO3-HA	IP	B	BEL-2_HMM-I	RNA_repeats	2291	224	335440682124707	0.888968687611256	0.938228851941994
BmAGO3_HA_IP_B	BmAGO3-HA	IP	B	BEL-2_LH-I	RNA_repeats	238	163	0.546089609076866	0.888968687611256	0.938228851941994
BmAGO3_HA_IP_B	BmAGO3-HA	IP	B	BEL-2_SI-I	RNA_repeats	807	207	196293790577846	0.888968687611256	0.938228851941994
BmAGO3_HA_IP_B	BmAGO3-HA	IP	B	BEL-20_AG-I	RNA_repeats	23	23	0	0.888968687611256	0.938228851941994
BmAGO3_HA_IP_B	BmAGO3-HA	IP	B	BEL-200_AA-I	RNA_repeats	189	266	-0.493040011280117	0.888968687611256	0.938228851941994
BmAGO3_HA_IP_B	BmAGO3-HA	IP	B	BEL-203_AA-I	RNA_repeats	111	78	0.509013647487858	0.888968687611256	0.938228851941994
BmAGO3_HA_IP_B	BmAGO3-HA	IP	B	BEL-204_AA-I	RNA_repeats	12	3	2	0.888968687611256	0.938228851941994
BmAGO3_HA_IP_B	BmAGO3-HA	IP	B	BEL-21_DAn-I	RNA_repeats	80	107	-0.419538891513785	0.888968687611256	0.938228851941994
BmAGO3_HA_IP_B	BmAGO3-HA	IP	B	BEL-21_DTa-I	RNA_repeats	23	90	-196829114027266	0.888968687611256	0.938228851941994
BmAGO3_HA_IP_B	BmAGO3-HA	IP	B	BEL-216_AA-I	RNA_repeats	15	61	-202384674195437	0.888968687611256	0.938228851941994
BmAGO3_HA_IP_B	BmAGO3-HA	IP	B	BEL-221_AA-I	RNA_repeats	16	14	0.192645077942396	0.888968687611256	0.938228851941994
BmAGO3_HA_IP_B	BmAGO3-HA	IP	B	BEL-224_AA-I	RNA_repeats	45	259	-252495519135688	0.888968687611256	0.938228851941994
BmAGO3_HA_IP_B	BmAGO3-HA	IP	B	BEL-23_CQ-I	RNA_repeats	34	15	118057224564182	0.888968687611256	0.938228851941994
BmAGO3_HA_IP_B	BmAGO3-HA	IP	B	BEL-24_AA-I	RNA_repeats	6	105	-412928301694497	0.888968687611256	0.938228851941994
BmAGO3_HA_IP_B	BmAGO3-HA	IP	B	BEL-241_AA-I	RNA_repeats	358	157	118919502837263	0.888968687611256	0.938228851941994
BmAGO3_HA_IP_B	BmAGO3-HA	IP	B	BEL-26_AA-I	RNA_repeats	214	489	-119222366855109	0.888968687611256	0.938228851941994
BmAGO3_HA_IP_B	BmAGO3-HA	IP	B	BEL-26_AG-I	RNA_repeats	274	127	110934739618836	0.888968687611256	0.938228851941994
BmAGO3_HA_IP_B	BmAGO3-HA	IP	B	BEL-27_AA-I	RNA_repeats	38	180	-224392558288609	0.888968687611256	0.938228851941994
BmAGO3_HA_IP_B	BmAGO3-HA	IP	B	BEL-27_CQ-I	RNA_repeats	97	38	135198532874354	0.888968687611256	0.938228851941994
BmAGO3_HA_IP_B	BmAGO3-HA	IP	B	BEL-272_AA-I	RNA_repeats	30	8	190689059560852	0.888968687611256	0.938228851941994
BmAGO3_HA_IP_B	BmAGO3-HA	IP	B	BEL-277_AA-I	RNA_repeats	461	90	235676984409966	0.888968687611256	0.938228851941994
BmAGO3_HA_IP_B	BmAGO3-HA	IP	B	BEL-283_AA-I	RNA_repeats	38	47	-0.306661338234052	0.888968687611256	0.938228851941994
BmAGO3_HA_IP_B	BmAGO3-HA	IP	B	BEL-284_AA-I	RNA_repeats	80	279	-180219321694183	0.888968687611256	0.938228851941994
BmAGO3_HA_IP_B	BmAGO3-HA	IP	B	BEL-285_AA-I	RNA_repeats	23	5	220163386116965	0.888968687611256	0.938228851941994
BmAGO3_HA_IP_B	BmAGO3-HA	IP	B	BEL-3_DBi-I	RNA_repeats	23	162	-281628804682761	0.888968687611256	0.938228851941994
BmAGO3_HA_IP_B	BmAGO3-HA	IP	B	BEL-3_DMoj-I	RNA_repeats	96	94	0.0303736490435187	0.888968687611256	0.938228851941994
BmAGO3_HA_IP_B	BmAGO3-HA	IP	B	BEL-3_DWil-I	RNA_repeats	232	46	233441903907056	0.888968687611256	0.938228851941994
BmAGO3_HA_IP_B	BmAGO3-HA	IP	B	BEL-3_SI-I	RNA_repeats	163	12	376376565350992	0.888968687611256	0.938228851941994
BmAGO3_HA_IP_B	BmAGO3-HA	IP	B	BEL-31_AA-I	RNA_repeats	707	51	37931410628379	0.888968687611256	0.938228851941994
BmAGO3_HA_IP_B	BmAGO3-HA	IP	B	BEL-33_AA-I	RNA_repeats	27	26	0.0544477840223765	0.888968687611256	0.938228851941994
BmAGO3_HA_IP_B	BmAGO3-HA	IP	B	BEL-34_CQ-I	RNA_repeats	623	185	175170689250769	0.888968687611256	0.938228851941994
BmAGO3_HA_IP_B	BmAGO3-HA	IP	B	BEL-37_CQ-I	RNA_repeats	17	1	408746284125034	0.888968687611256	0.938228851941994
BmAGO3_HA_IP_B	BmAGO3-HA	IP	B	BEL-38_AA-I	RNA_repeats	6	17	-150250034052918	0.888968687611256	0.938228851941994
BmAGO3_HA_IP_B	BmAGO3-HA	IP	B	BEL-4_DMoj-I	RNA_repeats	111	678	-261072559678624	0.888968687611256	0.938228851941994
BmAGO3_HA_IP_B	BmAGO3-HA	IP	B	BEL-4_DVir-I	RNA_repeats	62	7	314684138832927	0.888968687611256	0.938228851941994
BmAGO3_HA_IP_B	BmAGO3-HA	IP	B	BEL-4_DWil-I	RNA_repeats	56	25	116349873228288	0.888968687611256	0.938228851941994
BmAGO3_HA_IP_B	BmAGO3-HA	IP	B	BEL-4_LH-I	RNA_repeats	91	87	0.0648511443499679	0.888968687611256	0.938228851941994
BmAGO3_HA_IP_B	BmAGO3-HA	IP	B	BEL-4_PPo-I	RNA_repeats	1761	912	0.949289179666467	0.888968687611256	0.938228851941994
BmAGO3_HA_IP_B	BmAGO3-HA	IP	B	BEL-42_CQ-I	RNA_repeats	607	90	275369960992601	0.888968687611256	0.938228851941994
BmAGO3_HA_IP_B	BmAGO3-HA	IP	B	BEL-43_AA-I	RNA_repeats	232	181	0.358135108044367	0.888968687611256	0.938228851941994
BmAGO3_HA_IP_B	BmAGO3-HA	IP	B	BEL-45_AA-I	RNA_repeats	31	16	0.954196310386875	0.888968687611256	0.938228851941994
BmAGO3_HA_IP_B	BmAGO3-HA	IP	B	BEL-48_AA-I	RNA_repeats	28	9	163742992061529	0.888968687611256	0.938228851941994
BmAGO3_HA_IP_B	BmAGO3-HA	IP	B	BEL-5_DBp-I	RNA_repeats	18	4	216992500144231	0.888968687611256	0.938228851941994
BmAGO3_HA_IP_B	BmAGO3-HA	IP	B	BEL-5_DEu-I	RNA_repeats	203	58	18073549220576	0.888968687611256	0.938228851941994
BmAGO3_HA_IP_B	BmAGO3-HA	IP	B	BEL-5_DVir-I	RNA_repeats	129	28	220387233336565	0.888968687611256	0.938228851941994
BmAGO3_HA_IP_B	BmAGO3-HA	IP	B	BEL-5_DWil-I	RNA_repeats	545	222	129569655331418	0.888968687611256	0.938228851941994
BmAGO3_HA_IP_B	BmAGO3-HA	IP	B	BEL-5_SI-I	RNA_repeats	12	1	358496250072116	0.888968687611256	0.938228851941994
BmAGO3_HA_IP_B	BmAGO3-HA	IP	B	BEL-52_CQ-I	RNA_repeats	71	140	-0.979535897440284	0.888968687611256	0.938228851941994
BmAGO3_HA_IP_B	BmAGO3-HA	IP	B	BEL-591_AA-I	RNA_repeats	479	49	328917200162097	0.888968687611256	0.938228851941994
BmAGO3_HA_IP_B	BmAGO3-HA	IP	B	BEL-593_AA-I	RNA_repeats	6	8	-0.415037499278844	0.888968687611256	0.938228851941994
BmAGO3_HA_IP_B	BmAGO3-HA	IP	B	BEL-595_AA-I	RNA_repeats	18	28	-0.637429920615292	0.888968687611256	0.938228851941994
BmAGO3_HA_IP_B	BmAGO3-HA	IP	B	BEL-6_DAn-I	RNA_repeats	48	130	-14374053123073	0.888968687611256	0.938228851941994
BmAGO3_HA_IP_B	BmAGO3-HA	IP	B	BEL-6_DMoj-I	RNA_repeats	56	212	-19205655325056	0.888968687611256	0.938228851941994
BmAGO3_HA_IP_B	BmAGO3-HA	IP	B	BEL-6_DWil-I	RNA_repeats	419	121	179194319642476	0.888968687611256	0.938228851941994
BmAGO3_HA_IP_B	BmAGO3-HA	IP	B	BEL-6_LH-I	RNA_repeats	393	287	0.453478575582919	0.888968687611256	0.938228851941994
BmAGO3_HA_IP_B	BmAGO3-HA	IP	B	BEL-6_SI-I	RNA_repeats	109	51	109575898280543	0.888968687611256	0.938228851941994
BmAGO3_HA_IP_B	BmAGO3-HA	IP	B	BEL-611_AA-I	RNA_repeats	21	57	-144057259138598	0.888968687611256	0.938228851941994
BmAGO3_HA_IP_B	BmAGO3-HA	IP	B	BEL-612_AA-I	RNA_repeats	88	58	0.601450623509725	0.888968687611256	0.938228851941994
BmAGO3_HA_IP_B	BmAGO3-HA	IP	B	BEL-614_AA-I	RNA_repeats	52	1	570043971814109	0.888968687611256	0.938228851941994
BmAGO3_HA_IP_B	BmAGO3-HA	IP	B	BEL-622_AA-I	RNA_repeats	6	28	-222239242133645	0.888968687611256	0.938228851941994
BmAGO3_HA_IP_B	BmAGO3-HA	IP	B	BEL-632_AA-I	RNA_repeats	15	8	0.906890595608518	0.888968687611256	0.938228851941994
BmAGO3_HA_IP_B	BmAGO3-HA	IP	B	BEL-636_AA-I	RNA_repeats	34	58	-0.770518153877233	0.888968687611256	0.938228851941994
BmAGO3_HA_IP_B	BmAGO3-HA	IP	B	BEL-65_AA-I	RNA_repeats	707	221	167766384541797	0.888968687611256	0.938228851941994
BmAGO3_HA_IP_B	BmAGO3-HA	IP	B	BEL-7_DMoj-I	RNA_repeats	377	229	0.71921692517172	0.888968687611256	0.938228851941994
BmAGO3_HA_IP_B	BmAGO3-HA	IP	B	BEL-7_DPe-I	RNA_repeats	45	3	390689059560852	0.888968687611256	0.938228851941994
BmAGO3_HA_IP_B	BmAGO3-HA	IP	B	BEL-7_LH-I	RNA_repeats	21	3	28073549220576	0.888968687611256	0.938228851941994
BmAGO3_HA_IP_B	BmAGO3-HA	IP	B	BEL-7_SI-I	RNA_repeats	397	2	763299519714296	0.888968687611256	0.938228851941994
BmAGO3_HA_IP_B	BmAGO3-HA	IP	B	BEL-73_AA-I	RNA_repeats	30	3	332192809488736	0.888968687611256	0.938228851941994
BmAGO3_HA_IP_B	BmAGO3-HA	IP	B	BEL-74_CQ-I	RNA_repeats	9	12	-0.415037499278844	0.888968687611256	0.938228851941994
BmAGO3_HA_IP_B	BmAGO3-HA	IP	B	BEL-8_CQ-I	RNA_repeats	39	41	-0.0721497857558354	0.888968687611256	0.938228851941994
BmAGO3_HA_IP_B	BmAGO3-HA	IP	B	BEL-8_DBp-I	RNA_repeats	786	153	236099765956595	0.888968687611256	0.938228851941994
BmAGO3_HA_IP_B	BmAGO3-HA	IP	B	BEL-8_DEl-I	RNA_repeats	6	19	-166296501272243	0.888968687611256	0.938228851941994
BmAGO3_HA_IP_B	BmAGO3-HA	IP	B	BEL-8_SI-I	RNA_repeats	8	120	-390689059560852	0.888968687611256	0.938228851941994
BmAGO3_HA_IP_B	BmAGO3-HA	IP	B	BEL-80_AA-I	RNA_repeats	533	119	216317395945123	0.888968687611256	0.938228851941994
BmAGO3_HA_IP_B	BmAGO3-HA	IP	B	BEL-81_CQ-I	RNA_repeats	81	80	0.0179219079972623	0.888968687611256	0.938228851941994
BmAGO3_HA_IP_B	BmAGO3-HA	IP	B	BEL-82_AA-I	RNA_repeats	72	9	3	0.888968687611256	0.938228851941994
BmAGO3_HA_IP_B	BmAGO3-HA	IP	B	BEL-83_AA-I	RNA_repeats	10	6	0.736965594166206	0.888968687611256	0.938228851941994
BmAGO3_HA_IP_B	BmAGO3-HA	IP	B	BEL-89_CQ-I	RNA_repeats	35	6	254432051622381	0.888968687611256	0.938228851941994
BmAGO3_HA_IP_B	BmAGO3-HA	IP	B	BEL-9_AA-I	RNA_repeats	19	1	424792751344359	0.888968687611256	0.938228851941994
BmAGO3_HA_IP_B	BmAGO3-HA	IP	B	BEL-9_CQ-I	RNA_repeats	32	25	0.356143810225275	0.888968687611256	0.938228851941994
BmAGO3_HA_IP_B	BmAGO3-HA	IP	B	BEL-9_DBp-I	RNA_repeats	65	17	193490497177812	0.888968687611256	0.938228851941994
BmAGO3_HA_IP_B	BmAGO3-HA	IP	B	BEL-9_LH-I	RNA_repeats	7	5	0.485426827170242	0.888968687611256	0.938228851941994
BmAGO3_HA_IP_B	BmAGO3-HA	IP	B	BEL-93_AA-I	RNA_repeats	54	5	343295940727611	0.888968687611256	0.938228851941994
BmAGO3_HA_IP_B	BmAGO3-HA	IP	B	BEL-94_CQ-I	RNA_repeats	15	4	190689059560852	0.888968687611256	0.938228851941994
BmAGO3_HA_IP_B	BmAGO3-HA	IP	B	BEL-98_AA-I	RNA_repeats	234	25	322650852980868	0.888968687611256	0.938228851941994
BmAGO3_HA_IP_B	BmAGO3-HA	IP	B	BEL13-I_AG	RNA_repeats	76	8	324792751344359	0.888968687611256	0.938228851941994
BmAGO3_HA_IP_B	BmAGO3-HA	IP	B	BEL17-I_AG	RNA_repeats	73	5	386789646399265	0.888968687611256	0.938228851941994
BmAGO3_HA_IP_B	BmAGO3-HA	IP	B	BEL2-I_Dpse	RNA_repeats	27	5	243295940727611	0.888968687611256	0.938228851941994
BmAGO3_HA_IP_B	BmAGO3-HA	IP	B	BEL3-I_AP	RNA_repeats	221	134	0.721813368933659	0.888968687611256	0.938228851941994
BmAGO3_HA_IP_B	BmAGO3-HA	IP	B	BEL4-I_AP	RNA_repeats	189	71	141249530471639	0.888968687611256	0.938228851941994
BmAGO3_HA_IP_B	BmAGO3-HA	IP	B	BEL8-I_AG	RNA_repeats	44	87	-0.983511877211431	0.888968687611256	0.938228851941994
BmAGO3_HA_IP_B	BmAGO3-HA	IP	B	BEL9-I_AG	RNA_repeats	66	166	-133064531198847	0.888968687611256	0.938228851941994
BmAGO3_HA_IP_B	BmAGO3-HA	IP	B	BM1	RNA_repeats	8393	4443	0.917652439461824	0.888968687611256	0.938228851941994
BmAGO3_HA_IP_B	BmAGO3-HA	IP	B	BM2A	RNA_repeats	3175	3708	-0.22388465207864	0.888968687611256	0.938228851941994
BmAGO3_HA_IP_B	BmAGO3-HA	IP	B	BMC1	RNA_repeats	13775	14208	-0.0446511680042237	0.888968687611256	0.938228851941994
BmAGO3_HA_IP_B	BmAGO3-HA	IP	B	BMMAR3	DNA_repeats	3214	4312	-0.423987249077412	0.888968687611256	0.938228851941994
BmAGO3_HA_IP_B	BmAGO3-HA	IP	B	BMRP1	Satellite	5	9	-0.84799690655495	0.888968687611256	0.938228851941994
BmAGO3_HA_IP_B	BmAGO3-HA	IP	B	BmSE	RNA_repeats	780	268	154124112329184	0.888968687611256	0.938228851941994
BmAGO3_HA_IP_B	BmAGO3-HA	IP	B	BovB_BM	RNA_repeats	3325	1357	129293361985706	0.888968687611256	0.938228851941994
[truncated: 15,949 more rows]

## Sheet: Description
Violin plot showing the log transformed and color-coded strand bias (sense over antisense) of input sample and two technical replicates of the anti-HA immunoprecipitation (IP-A and IP-B, respectiuvely).
Methods
The quality of raw sequenced reads was accessed with FastQC, Illumina adapters were then removed with cutadapt (-O 5 -m 28 -M 45), reads with low-quality calls were filtered out with fastq quality_filter (-q 20 -p 100 -Q 33). Using information from unique molecule identifiers (UMIs) added during library preparation, reads with the same sequence (including UMIs) were collapsed to remove putative P…
