# Supplementary material for: An extended Tudor domain within Vreteno interconnects Gtsf1L and Ago3 for piRNA biogenesis in Bombyx mori
Source: EMBO J. 2023 Nov 20;42(24):e114072. doi: 10.15252/embj.2023114072 (PMC10711660; doi:10.15252/embj.2023114072)
Supplement: Supplementary file 10 — Source Data for Figure 2 [file EMBJ-42-e114072-s010.zip]

Archive with 11 entries (10 files):
- Figure 2/
- Figure 2/2A.ai
- __MACOSX/Figure 2/._2A.ai
- Figure 2/2E.ai
- __MACOSX/Figure 2/._2E.ai
- Figure 2/2D.ai
- __MACOSX/Figure 2/._2D.ai
- Figure 2/2C.ai
- __MACOSX/Figure 2/._2C.ai
- Figure 2/2B.ai
- __MACOSX/Figure 2/._2B.ai
