# Supplementary material for: An extended Tudor domain within Vreteno interconnects Gtsf1L and Ago3 for piRNA biogenesis in Bombyx mori
Source: EMBO J. 2023 Nov 20;42(24):e114072. doi: 10.15252/embj.2023114072 (PMC10711660; doi:10.15252/embj.2023114072)
Supplement: Supplementary file 11 — Source Data for Figure 3 [file EMBJ-42-e114072-s013.zip]

Archive with 33 entries (30 files):
- Figure 3/
- Figure 3/3E/
- __MACOSX/Figure 3/._3E
- Figure 3/3D/
- __MACOSX/Figure 3/._3D
- Figure 3/.DS_Store
- __MACOSX/Figure 3/._.DS_Store
- Figure 3/3G.ai
- __MACOSX/Figure 3/._3G.ai
- Figure 3/3C.ai
- __MACOSX/Figure 3/._3C.ai
- Figure 3/3B.ai
- __MACOSX/Figure 3/._3B.ai
- Figure 3/3F.ai
- __MACOSX/Figure 3/._3F.ai
- Figure 3/3E/.DS_Store
- __MACOSX/Figure 3/3E/._.DS_Store
- Figure 3/3E/BmGtsf1L-WT_eGFP channel_raw data_series12.tiff
- __MACOSX/Figure 3/3E/._BmGtsf1L-WT_eGFP channel_raw data_series12.tiff
- Figure 3/3E/BmGtsf1L-W99A_mCherry channel_raw data_series16.tiff
- Figure 3/3E/BmGtsf1L-WT_mCherry channel_raw data_series12.tiff
- __MACOSX/Figure 3/3E/._BmGtsf1L-WT_mCherry channel_raw data_series12.tiff
- Figure 3/3E/BmGtsf1L-W99A_eGFP channel_raw data_series16.tiff
- Figure 3/3E/README_SP5_3E.txt
- __MACOSX/Figure 3/3E/._README_SP5_3E.txt
- Figure 3/3D/BmGtsf1L-W99A_mCherry channel_raw data_series12.tif
- Figure 3/3D/.DS_Store
- __MACOSX/Figure 3/3D/._.DS_Store
- Figure 3/3D/BmGtsf1L-WT_eGFP channel_raw data_series6.tif
- Figure 3/3D/BmGtsf1L-WT_mCherry channel_raw data_series6.tif
- Figure 3/3D/BmGtsf1L-W99A_eGFP channel_raw data_series12.tif
- Figure 3/3D/README_SP5_3D.txt
- __MACOSX/Figure 3/3D/._README_SP5_3D.txt
