# Supplementary material for: An extended Tudor domain within Vreteno interconnects Gtsf1L and Ago3 for piRNA biogenesis in Bombyx mori
Source: EMBO J. 2023 Nov 20;42(24):e114072. doi: 10.15252/embj.2023114072 (PMC10711660; doi:10.15252/embj.2023114072)
Supplement: Supplementary file 11 — Source Data for Figure 3 [file EMBJ-42-e114072-s013.zip › Figure 3/3E/README_SP5_3E.txt]

Confocal imaging was performed using a SP5 microscope (Leica Microsystems, Mannheim, Germany). Images (49.25 x 49.25 microns, 1024 x 1024, 8-bit depth) were acquired with a 63x/1.40NA oil immersion objective, using:

Channel 1: 488 nm excitation line and the emission band ranging from 498 nm to 549 nm. Laser intensity = 10%
Set display range; Minimum displayed value = 0; Maximum displayed value = 40. 

Channel 2: 561 nm excitation line and the emission band ranging from 571 nm to 664 nm. Laser intensity = 10%
Set display range; Minimum displayed value = 0; Maximum displayed value = 120. Then look up table was set to magenta


Scan mode is sequential. Sequential scan; Between lines. Line average = 3.
ROI; width x height = 620 x 620
Zoom-in; width x height = 28 x 28
