# Supplementary material for: An extended Tudor domain within Vreteno interconnects Gtsf1L and Ago3 for piRNA biogenesis in Bombyx mori
Source: EMBO J. 2023 Nov 20;42(24):e114072. doi: 10.15252/embj.2023114072 (PMC10711660; doi:10.15252/embj.2023114072)
Supplement: Supplementary file 12 — Source Data for Figure 4 [file EMBJ-42-e114072-s014.zip]

Archive with 7 entries (6 files):
- Figure 4/
- Figure 4/4D.ai
- __MACOSX/Figure 4/._4D.ai
- Figure 4/4C.ai
- __MACOSX/Figure 4/._4C.ai
- Figure 4/4I.ai
- __MACOSX/Figure 4/._4I.ai
