# Supplementary material for: An extended Tudor domain within Vreteno interconnects Gtsf1L and Ago3 for piRNA biogenesis in Bombyx mori
Source: EMBO J. 2023 Nov 20;42(24):e114072. doi: 10.15252/embj.2023114072 (PMC10711660; doi:10.15252/embj.2023114072)
Supplement: Supplementary file 13 — Source Data for Figure 5 [file EMBJ-42-e114072-s002.zip]

Archive with 5 entries (4 files):
- Figure 5/
- Figure 5/5F.ai
- __MACOSX/Figure 5/._5F.ai
- Figure 5/5G.ai
- __MACOSX/Figure 5/._5G.ai
